# Supplementary material for: Strain‐Release Pentafluorosulfanylation and Tetrafluoro(aryl)sulfanylation of [1.1.1]Propellane: Reactivity and Structural Insight
Source: Angew Chem Int Ed Engl. 2022 Oct 25;61(48):e202211892. doi: 10.1002/anie.202211892 (PMC9828730; doi:10.1002/anie.202211892)
Supplement: Supplementary file 1 — Supporting Information [file ANIE-61-0-s009.cif]

data_14069sadabs
_publ_requested_journal          'Angewandte Chemie International Edition'

_publ_section_title              
;
Strain-release Pentafluorosulfanylation and Tetrafluoro(aryl)sulfanylation 
of [1.1.1]Propellane: Reactivity and Structural Insight
;

loop_
_publ_author_name
_publ_author_address

'Yannick Kraemer'
;     Department of Chemistry
      University of California, Davis
      1 Shields Avenue, Davis, CA 95616 
      United States of America
;
'Cl\'ement Ghiazza'
;     Max-Planck-Institut f\"ur Kohlenforschung
      Kaiser-Wilhelm-Platz 1
      45470 M\"ulheim an der Ruhr
      Germany
;
'Abbey N. Ragan'
;     Department of Chemistry
      University of California, Davis
      1 Shields Avenue, Davis, CA 95616 
      United States of America
;
'Shengyang Ni'
;     Max-Planck-Institut f\"ur Kohlenforschung
      Kaiser-Wilhelm-Platz 1
      45470 M\"ulheim an der Ruhr
      Germany
;
'Sigrid Lutz'
;     Max-Planck-Institut f\"ur Kohlenforschung
      Kaiser-Wilhelm-Platz 1
      45470 M\"ulheim an der Ruhr
      Germany
;
'James C. Fettinger'
;     Department of Chemistry
      University of California, Davis
      1 Shields Avenue, Davis, CA 95616 
      United States of America
;
'Nils N\"othling'
;     Max-Planck-Institut f\"ur Kohlenforschung
      Kaiser-Wilhelm-Platz 1
      45470 M\"ulheim an der Ruhr
      Germany
;
'Richard Goddard'
;     Max-Planck-Institut f\"ur Kohlenforschung
      Kaiser-Wilhelm-Platz 1
      45470 M\"ulheim an der Ruhr
      Germany
;
'Josep Cornella'
;     Max-Planck-Institut f\"ur Kohlenforschung
      Kaiser-Wilhelm-Platz 1
      45470 M\"ulheim an der Ruhr
      Germany
;
'Cody Ross Pitts'
;     Department of Chemistry
      University of California, Davis
      1 Shields Avenue, Davis, CA 95616 
      United States of America
;
_audit_block_code                14069
_audit_creation_date             2021-09-08
_audit_creation_method           
;
Olex2 1.5
(compiled 2021.08.20 svn.r13c46975 for OlexSys, GUI svn.r6396)
;
_shelx_SHELXL_version_number     2018/3
_audit_contact_author_address    ?
_audit_contact_author_email      ?
_audit_contact_author_phone      ?
_publ_contact_author_id_orcid    ?
_publ_section_references         
;
Dolomanov, O.V., Bourhis, L.J., Gildea, R.J, Howard, J.A.K. & Puschmann, H.
 (2009), J. Appl. Cryst. 42, 339-341.

Sheldrick, G.M. (2015). Acta Cryst. C71, 3-8.
;
_chemical_name_common            SF5-BCP-Cl
_chemical_name_systematic        
;
(3-chlorobicyclo[1.1.1]pentan-1-yl)pentafluoro-\l^6^-sulfane
;
_chemical_formula_moiety         'C5 H6 Cl F5 S'
_chemical_formula_sum            'C5 H6 Cl F5 S'
_chemical_formula_weight         228.61
_chemical_melting_point          ?
_chemical_properties_physical    'Heat-sensitive'

loop_
_atom_type_symbol
_atom_type_description
_atom_type_scat_dispersion_real
_atom_type_scat_dispersion_imag
_atom_type_scat_source
C C 0.0033 0.0016 'International Tables Vol C Tables 4.2.6.8 and 6.1.1.4'
H H 0.0000 0.0000 'International Tables Vol C Tables 4.2.6.8 and 6.1.1.4'
Cl Cl 0.1484 0.1585 'International Tables Vol C Tables 4.2.6.8 and 6.1.1.4'
F F 0.0171 0.0103 'International Tables Vol C Tables 4.2.6.8 and 6.1.1.4'
S S 0.1246 0.1234 'International Tables Vol C Tables 4.2.6.8 and 6.1.1.4'

_shelx_space_group_comment       
;
The symmetry employed for this shelxl refinement is uniquely defined
by the following loop, which should always be used as a source of
symmetry information in preference to the above space-group names.
They are only intended as comments.
;
_space_group_crystal_system      tetragonal
_space_group_IT_number           92
_space_group_name_H-M_alt        'P 41 21 2'
_space_group_name_Hall           'P 4abw 2nw'
loop_
_space_group_symop_operation_xyz
'x, y, z'
'-x, -y, z+1/2'
'-y+1/2, x+1/2, z+1/4'
'y+1/2, -x+1/2, z+3/4'
'-x+1/2, y+1/2, -z+1/4'
'x+1/2, -y+1/2, -z+3/4'
'y, x, -z'
'-y, -x, -z+1/2'

_cell_length_a                   6.9051(3)
_cell_length_b                   6.9051(3)
_cell_length_c                   17.3184(12)
_cell_angle_alpha                90
_cell_angle_beta                 90
_cell_angle_gamma                90
_cell_volume                     825.75(9)
_cell_formula_units_Z            4
_cell_measurement_reflns_used    4023


_cell_measurement_temperature    100(2)
_cell_measurement_theta_max      24.2294
_cell_measurement_theta_min      3.1760
_shelx_estimated_absorpt_T_max   0.977
_shelx_estimated_absorpt_T_min   0.963
_exptl_absorpt_coefficient_mu    0.741
_exptl_absorpt_correction_T_max  0.98582
_exptl_absorpt_correction_T_min  0.97414

_exptl_absorpt_correction_type   gaussian
_exptl_absorpt_process_details   'SADABS (Bruker AXS, 2012)'
_exptl_absorpt_special_details   ?
_exptl_crystal_colour            colourless
_exptl_crystal_density_diffrn    1.839
_exptl_crystal_density_meas      ?
_exptl_crystal_density_method    ?

_exptl_crystal_description       prism
_exptl_crystal_F_000             456

loop_
_exptl_crystal_face_index_h
_exptl_crystal_face_index_k
_exptl_crystal_face_index_l
_exptl_crystal_face_perp_dist
1.00 0.00 0.00 0.0250
-1.00 0.00 0.00 0.0050
0.00 1.00 0.00 0.0200
0.00 -1.00 0.00 0.0200
0.00 0.00 1.00 0.0150
0.00 0.00 -1.00 0.0050
_exptl_crystal_recrystallization_method 
'Re-crystallisation from solvent:  pentane'
_exptl_crystal_size_max          0.051
_exptl_crystal_size_mid          0.042
_exptl_crystal_size_min          0.032
_exptl_special_details           
;
 Crystal mounted on a MiTeGen loop using Perfluoropolyether PFO-XR75
;
_exptl_transmission_factor_max   ?
_exptl_transmission_factor_min   ?
_diffrn_reflns_av_R_equivalents  0.0623
_diffrn_reflns_av_unetI/netI     0.0291
_diffrn_reflns_Laue_measured_fraction_full 0.998
_diffrn_reflns_Laue_measured_fraction_max 0.997
_diffrn_reflns_limit_h_max       9
_diffrn_reflns_limit_h_min       -9
_diffrn_reflns_limit_k_max       9
_diffrn_reflns_limit_k_min       -9
_diffrn_reflns_limit_l_max       23
_diffrn_reflns_limit_l_min       -23
_diffrn_reflns_number            18060
_diffrn_reflns_point_group_measured_fraction_full 0.999
_diffrn_reflns_point_group_measured_fraction_max 0.997
_diffrn_reflns_theta_full        25.242
_diffrn_reflns_theta_max         28.354
_diffrn_reflns_theta_min         3.176

_diffrn_ambient_temperature      100(2)
_diffrn_detector_area_resol_mean 66.67
_diffrn_measured_fraction_theta_full 0.998
_diffrn_measured_fraction_theta_max 0.997
_diffrn_measurement_device_type  'Bruker-AXS Kappa Mach3 APEX-II'
_diffrn_measurement_method       'CCD \f- and \w-scans'
_diffrn_radiation_type           Mo-K\a
_diffrn_radiation_wavelength     0.71073
_diffrn_radiation_source         1\mS
_diffrn_radiation_monochromator  'Incoatec Helios mirrors'
_diffrn_source_current           0.0
_diffrn_source_power             0.0
_diffrn_source_voltage           0.0
_diffrn_standards_number         0
_reflns_Friedel_coverage         0.550
_reflns_Friedel_fraction_full    1.000
_reflns_Friedel_fraction_max     0.997
_reflns_number_gt                777
_reflns_number_total             1031
_reflns_special_details          
;
 Reflections were merged by SHELXL according to the crystal
 class for the calculation of statistics and refinement.
 
 _reflns_Friedel_fraction is defined as the number of unique
 Friedel pairs measured divided by the number that would be
 possible theoretically, ignoring centric projections and
 systematic absences. Completness statistics refer to single and
 composite reflections containing twin component 1 only.
;
_reflns_threshold_expression     'I > 2\s(I)'
_computing_cell_refinement       'SAINT software (Bruker AXS, 2004)'
_computing_data_collection       'APEX3 (Bruker AXS, 2005-2017)'
_computing_data_reduction        'SAINT software (Bruker AXS, 2004)'
_computing_molecular_graphics    'DIAMOND (Crystal Impact GbR, 1997-2014)'
_computing_publication_material  'Olex2 1.5 (Dolomanov et al., 2009)'
_computing_structure_refinement  'SHELXL (G. M. Sheldrick, 2015)'
_computing_structure_solution    'SHELXT (G. M. Sheldrick, 2015)'
_refine_diff_density_max         0.477
_refine_diff_density_min         -0.283
_refine_diff_density_rms         0.077
_refine_ls_abs_structure_details 
;
 Refined as an inversion twin.
;
_refine_ls_abs_structure_Flack   0.5(3)
_refine_ls_extinction_coef       .
_refine_ls_extinction_method     none
_refine_ls_goodness_of_fit_ref   1.071
_refine_ls_hydrogen_treatment    constr
_refine_ls_matrix_type           full
_refine_ls_number_parameters     72
_refine_ls_number_reflns         1031
_refine_ls_number_restraints     0
_refine_ls_R_factor_all          0.0733
_refine_ls_R_factor_gt           0.0446
_refine_ls_restrained_S_all      1.071
_refine_ls_shift/su_max          0.000
_refine_ls_shift/su_mean         0.000
_refine_ls_structure_factor_coef Fsqd
_refine_ls_weighting_details     
'w=1/[\s^2^(Fo^2^)+(0.0412P)^2^+0.7292P] where P=(Fo^2^+2Fc^2^)/3'
_refine_ls_weighting_scheme      calc
_refine_ls_wR_factor_gt          0.0944
_refine_ls_wR_factor_ref         0.1075

_refine_special_details          
;
 Refinement of F^2^ against ALL reflections.  The weighted R-factor wR and
 goodness of fit S are based on F^2^, conventional R-factors R are based
 on F, with F set to zero for negative F^2^. The threshold expression of
 F^2^ > 2sigma(F^2^) is used only for calculating R-factors(gt) etc. and is
 not relevant to the choice of reflections for refinement.  R-factors based
 on F^2^ are statistically about twice as large as those based on F, and R-
 factors based on ALL data will be even larger.

 The minimum and maximum estimated transmissions from the multi-scan
 scaling are 0.8615 and 1.0000 (SADABS).

INTENSITY STATISTICS FOR DATASET 
-------------------------------------------------------------------------------
 Resolution   #Data #Theory %Complete Redundancy Mean I Mean I/s Rmerge  Rsigma

  Inf - 3.66      11     13     84.6    20.31    159.22  129.25  0.0224  0.0100
 3.66 - 2.32      23     23    100.0    32.17     33.38  140.69  0.0228  0.0057
 2.32 - 1.77      34     35     97.1    40.09     14.17  104.00  0.0354  0.0080
 1.77 - 1.53      33     35     94.3    39.94     13.85   89.94  0.0406  0.0082
 1.53 - 1.35      37     38     97.4    43.84     12.12   89.47  0.0444  0.0087
 1.35 - 1.24      35     35    100.0    45.06      8.51   71.28  0.0584  0.0122
 1.24 - 1.16      32     32    100.0    41.69      6.01   49.08  0.0816  0.0175
 1.16 - 1.10      32     32    100.0    39.31      4.81   41.18  0.1034  0.0213
 1.10 - 1.05      34     34    100.0    34.74      5.95   31.18  0.1301  0.0237
 1.05 - 1.00      33     33    100.0    27.55      1.97   18.24  0.1667  0.0536
 1.00 - 0.96      39     39    100.0    21.44      1.69   14.18  0.2189  0.0723
 0.96 - 0.93      34     34    100.0    21.09      1.51   11.03  0.2765  0.0802
 0.93 - 0.90      33     33    100.0    19.58      1.35   10.04  0.2568  0.0946
 0.90 - 0.87      39     39    100.0    17.10      1.76    8.99  0.2024  0.0788
 0.87 - 0.85      35     35    100.0    16.23      1.51    8.40  0.2870  0.1028
 0.85 - 0.83      30     30    100.0    17.13      0.94    6.15  0.3696  0.1480
 0.83 - 0.81      34     34    100.0    15.50      0.59    3.96  0.5317  0.2625
 0.81 - 0.79      38     38    100.0    15.89      0.96    5.78  0.3867  0.1648
 0.79 - 0.78      24     24    100.0    15.21      0.74    4.54  0.4197  0.2207
 0.78 - 0.76      44     44    100.0    14.41      0.59    3.50  0.5156  0.2841
 0.76 - 0.75      29     30     96.7    12.03      0.59    2.71  0.5376  0.3587
-------------------------------------------------------------------------------
 0.85 - 0.75     199    200     99.5    15.02      0.73    4.42  0.4450  0.2259
  Inf - 0.75     683    690     99.0    26.33      7.68   35.58  0.0589  0.0207

Merged [A],  lowest resolution =  6.91 Angstroms                              

-------------------------------------------------------------------------------

 Highest peak    0.48  at  0.0281  0.0621  0.0004  [  0.72 A from C1 ]
 Deepest hole   -0.28  at  0.8508  0.9055  0.5381  [  0.79 A from S1 ]

The investigated crystal is twinned by inversion (TWIN -1 0 0 0 -1 0 0 0 -1) 
with a free refined BASF value of 0.5(3). Additionally, the molecule is 
located on a crystallographic special position (two fold rotational axis) and 
the bicyclo[1.1.1]pentane unit is rotationally disorderd over two positions. 
This group was refined with fixed occupancy of 50% for PART -1.
To take the molecular displacement into account a libration correction was 
later applied to the structure. Please see supporting information for corrected 
atomic distances.

;
_olex2_refinement_description    
;
1. Twinned data refinement
 Scales: 0.5(3)
 0.5(3)
2. Fixed Uiso
 At 1.2 times of:
  All C(H,H) groups
3. Others
 Fixed Sof: C3A(0.5) H3AA(0.5) H3AB(0.5) C4A(0.5) H4AA(0.5) H4AB(0.5) C5A(0.5)
 H5AA(0.5) H5AB(0.5)
4.a Secondary CH2 refined with riding coordinates:
 C3A(H3AA,H3AB), C4A(H4AA,H4AB), C5A(H5AA,H5AB)
;
_atom_sites_solution_hydrogens   geom

_atom_sites_solution_primary     dual
_atom_sites_solution_secondary   difmap
loop_
_atom_site_label
_atom_site_type_symbol
_atom_site_fract_x
_atom_site_fract_y
_atom_site_fract_z
_atom_site_U_iso_or_equiv
_atom_site_adp_type
_atom_site_occupancy
_atom_site_site_symmetry_order
_atom_site_calc_flag
_atom_site_refinement_flags_posn
_atom_site_refinement_flags_adp
_atom_site_refinement_flags_occupancy
_atom_site_disorder_assembly
_atom_site_disorder_group
Cl1 Cl 0.11024(15) 0.88976(15) 0.750000 0.0696(7) Uani 1 2 d S T P . .
F1 F 0.7629(5) 0.4384(5) 0.67914(17) 0.0729(12) Uani 1 1 d . . . . .
F2 F 0.5370(6) 0.2124(4) 0.69236(18) 0.0757(11) Uani 1 1 d . . . . .
F3 F 0.8175(4) 0.1825(4) 0.750000 0.0907(18) Uani 1 2 d S T P . .
S1 S 0.65580(13) 0.34420(13) 0.750000 0.0427(4) Uani 1 2 d S T P A .
C1 C 0.4736(4) 0.5264(4) 0.750000 0.0219(9) Uani 1 2 d S T P . .
C2 C 0.2904(5) 0.7096(5) 0.750000 0.0330(13) Uani 1 2 d S T P A .
C3A C 0.5167(14) 0.7425(12) 0.7680(6) 0.045(2) Uani 0.5 1 d . . P A -1
H3AA H 0.592200 0.815127 0.729035 0.054 Uiso 0.5 1 calc R U P A -1
H3AB H 0.551486 0.774413 0.822010 0.054 Uiso 0.5 1 calc R U P A -1
C4A C 0.3426(15) 0.5898(14) 0.6832(4) 0.041(2) Uani 0.5 1 d . . P A -1
H4AA H 0.407025 0.657481 0.639828 0.049 Uiso 0.5 1 calc R U P A -1
H4AB H 0.244237 0.494693 0.666030 0.049 Uiso 0.5 1 calc R U P A -1
C5A C 0.2986(15) 0.5415(15) 0.8049(5) 0.042(2) Uani 0.5 1 d . . P A -1
H5AA H 0.196773 0.441695 0.798866 0.050 Uiso 0.5 1 calc R U P A -1
H5AB H 0.327732 0.572654 0.859492 0.050 Uiso 0.5 1 calc R U P A -1

loop_
_atom_site_aniso_label
_atom_site_aniso_U_11
_atom_site_aniso_U_22
_atom_site_aniso_U_33
_atom_site_aniso_U_23
_atom_site_aniso_U_13
_atom_site_aniso_U_12
Cl1 0.0793(10) 0.0793(10) 0.0503(9) 0.0194(8) 0.0194(8) 0.0618(11)
F1 0.065(2) 0.077(2) 0.077(2) 0.0277(18) 0.0449(17) 0.0390(19)
F2 0.100(3) 0.0360(17) 0.091(2) -0.0212(16) -0.005(2) 0.022(2)
F3 0.085(2) 0.085(2) 0.102(3) 0.034(3) 0.034(3) 0.072(3)
S1 0.0399(6) 0.0399(6) 0.0484(8) 0.0106(6) 0.0106(6) 0.0245(7)
C1 0.0206(14) 0.0206(14) 0.024(2) 0.0033(14) 0.0033(14) 0.0038(17)
C2 0.036(2) 0.036(2) 0.026(2) 0.009(2) 0.009(2) 0.017(3)
C3A 0.037(5) 0.023(4) 0.075(6) -0.003(4) -0.008(5) 0.001(3)
C4A 0.049(6) 0.045(5) 0.028(4) -0.007(4) -0.006(4) 0.018(5)
C5A 0.043(5) 0.043(6) 0.040(4) 0.012(4) 0.017(4) 0.018(5)

_geom_special_details            
;
 All esds (except the esd in the dihedral angle between two l.s. planes)
 are estimated using the full covariance matrix.  The cell esds are taken
 into account individually in the estimation of esds in distances, angles
 and torsion angles; correlations between esds in cell parameters are only
 used when they are defined by crystal symmetry.  An approximate (isotropic)
 treatment of cell esds is used for estimating esds involving l.s. planes.
;
loop_
_geom_bond_atom_site_label_1
_geom_bond_atom_site_label_2
_geom_bond_distance
_geom_bond_site_symmetry_2
_geom_bond_publ_flag
Cl1 C2 1.759(5) . ?
F1 S1 1.574(3) . ?
F2 S1 1.580(3) . ?
F3 S1 1.579(4) . ?
S1 C1 1.779(4) . ?
C1 C2 1.789(6) . ?
C1 C3A 1.553(9) . ?
C1 C4A 1.533(8) . ?
C1 C5A 1.542(9) . ?
C2 C3A 1.609(10) . ?
C2 C4A 1.468(8) . ?
C2 C5A 1.502(9) . ?
C3A H3AA 0.9900 . ?
C3A H3AB 0.9900 . ?
C4A H4AA 0.9900 . ?
C4A H4AB 0.9900 . ?
C5A H5AA 0.9900 . ?
C5A H5AB 0.9900 . ?

loop_
_geom_angle_atom_site_label_1
_geom_angle_atom_site_label_2
_geom_angle_atom_site_label_3
_geom_angle
_geom_angle_site_symmetry_1
_geom_angle_site_symmetry_3
_geom_angle_publ_flag
F1 S1 F1 175.4(2) . 8_666 ?
F1 S1 F2 90.4(2) 8_666 . ?
F1 S1 F2 89.4(2) 8_666 8_666 ?
F1 S1 F2 89.4(2) . . ?
F1 S1 F2 90.4(2) . 8_666 ?
F1 S1 F3 87.70(12) . . ?
F1 S1 F3 87.70(12) 8_666 . ?
F1 S1 C1 92.30(12) . . ?
F1 S1 C1 92.30(12) 8_666 . ?
F2 S1 F2 175.4(3) . 8_666 ?
F2 S1 C1 92.32(13) . . ?
F2 S1 C1 92.32(13) 8_666 . ?
F3 S1 F2 87.68(13) . . ?
F3 S1 F2 87.68(13) . 8_666 ?
F3 S1 C1 180.00(9) . . ?
S1 C1 C2 180.0 . . ?
C3A C1 S1 123.0(4) . . ?
C3A C1 C2 57.0(4) . . ?
C4A C1 S1 128.3(3) . . ?
C4A C1 C2 51.7(3) . . ?
C4A C1 C3A 89.5(5) . . ?
C4A C1 C5A 89.1(5) . . ?
C5A C1 S1 127.0(4) . . ?
C5A C1 C2 53.0(4) . . ?
C5A C1 C3A 87.8(6) . . ?
Cl1 C2 C1 180.0(3) . . ?
C3A C2 Cl1 125.9(3) . . ?
C3A C2 C1 54.1(3) . . ?
C4A C2 Cl1 124.9(4) . . ?
C4A C2 C1 55.1(4) . . ?
C4A C2 C3A 89.7(5) . . ?
C4A C2 C5A 93.1(5) . . ?
C5A C2 Cl1 125.0(4) . . ?
C5A C2 C1 55.0(4) . . ?
C5A C2 C3A 87.1(6) . . ?
C1 C3A C2 68.9(4) . . ?
C1 C3A H3AA 116.8 . . ?
C1 C3A H3AB 116.8 . . ?
C2 C3A H3AA 116.8 . . ?
C2 C3A H3AB 116.8 . . ?
H3AA C3A H3AB 113.8 . . ?
C1 C4A H4AA 116.2 . . ?
C1 C4A H4AB 116.2 . . ?
C2 C4A C1 73.2(4) . . ?
C2 C4A H4AA 116.2 . . ?
C2 C4A H4AB 116.2 . . ?
H4AA C4A H4AB 113.2 . . ?
C1 C5A H5AA 116.4 . . ?
C1 C5A H5AB 116.4 . . ?
C2 C5A C1 72.0(4) . . ?
C2 C5A H5AA 116.4 . . ?
C2 C5A H5AB 116.4 . . ?
H5AA C5A H5AB 113.4 . . ?

loop_
_geom_torsion_atom_site_label_1
_geom_torsion_atom_site_label_2
_geom_torsion_atom_site_label_3
_geom_torsion_atom_site_label_4
_geom_torsion
_geom_torsion_site_symmetry_1
_geom_torsion_site_symmetry_2
_geom_torsion_site_symmetry_3
_geom_torsion_site_symmetry_4
_geom_torsion_publ_flag
Cl1 C2 C3A C1 180.000(1) . . . . ?
Cl1 C2 C4A C1 180.000(6) . . . . ?
Cl1 C2 C5A C1 180.000(6) . . . . ?
F1 S1 C1 C3A -65.2(5) . . . . ?
F1 S1 C1 C3A 114.8(5) 8_666 . . . ?
F1 S1 C1 C4A -125.4(6) 8_666 . . . ?
F1 S1 C1 C4A 54.6(6) . . . . ?
F1 S1 C1 C5A -0.7(6) 8_666 . . . ?
F1 S1 C1 C5A 179.3(6) . . . . ?
F2 S1 C1 C3A 25.3(5) 8_666 . . . ?
F2 S1 C1 C3A -154.7(5) . . . . ?
F2 S1 C1 C4A -34.9(5) . . . . ?
F2 S1 C1 C4A 145.1(5) 8_666 . . . ?
F2 S1 C1 C5A 89.8(6) . . . . ?
F2 S1 C1 C5A -90.2(6) 8_666 . . . ?
S1 C1 C3A C2 180.000(1) . . . . ?
S1 C1 C4A C2 180.000(7) . . . . ?
S1 C1 C5A C2 180.000(6) . . . . ?
C3A C1 C2 C4A 119.8(6) . . . . ?
C3A C1 C2 C5A -115.5(7) . . . . ?
C3A C1 C4A C2 -46.7(5) . . . . ?
C3A C1 C5A C2 49.3(5) . . . . ?
C3A C2 C4A C1 44.6(4) . . . . ?
C3A C2 C5A C1 -47.0(5) . . . . ?
C4A C1 C2 C3A -119.8(6) . . . . ?
C4A C1 C2 C5A 124.7(7) . . . . ?
C4A C1 C3A C2 42.9(4) . . . . ?
C4A C1 C5A C2 -40.2(5) . . . . ?
C4A C2 C3A C1 -45.4(4) . . . . ?
C4A C2 C5A C1 42.5(5) . . . . ?
C5A C1 C2 C3A 115.5(7) . . . . ?
C5A C1 C2 C4A -124.7(7) . . . . ?
C5A C1 C3A C2 -46.1(4) . . . . ?
C5A C1 C4A C2 41.0(5) . . . . ?
C5A C2 C3A C1 47.8(5) . . . . ?
C5A C2 C4A C1 -42.4(5) . . . . ?

_shelx_res_file                  
;
TITL 14069sadabs_a.res in P4(1)2(1)2
    14069sadabs.res
    created by SHELXL-2018/3 at 17:16:22 on 03-Aug-2022
REM Old TITL 14069sadabs in P4(1)2(1)2
REM SHELXT solution in P4(1)2(1)2: R1 0.267, Rweak 0.037, Alpha 0.033
REM <I/s> 1.333 for 15 systematic absences, Orientation as input
REM Flack x = 0.493 ( 0.049 ) from 210 Parsons' quotients
REM Formula found by SHELXT: C8 F5 Cl2
CELL 0.71073 6.9051 6.9051 17.3184 90 90 90
ZERR 4 0.0003 0.0003 0.0012 0 0 0
LATT -1
SYMM -X,-Y,0.5+Z
SYMM 0.5-Y,0.5+X,0.25+Z
SYMM 0.5+Y,0.5-X,0.75+Z
SYMM 0.5-X,0.5+Y,0.25-Z
SYMM 0.5+X,0.5-Y,0.75-Z
SYMM +Y,+X,-Z
SYMM -Y,-X,0.5-Z
SFAC C H Cl F S
UNIT 20 24 4 20 4

L.S. 30 0 0
PLAN  5
SIZE 0.032 0.042 0.051
TEMP -173
CONF
LIST 4
MORE -1
BOND $H
fmap 2 53
acta
TWIN -1 0 0 0 -1 0 0 0 -1 2
REM <olex2.extras>
REM <HklSrc "%.\\14069sadabs.hkl">
REM </olex2.extras>

WGHT    0.041200    0.729200
BASF   0.47506
FVAR       0.50045
CL1   3    0.110242    0.889758    0.750000    10.50000    0.07933    0.07933 =
         0.05028    0.01941    0.01941    0.06176
F1    4    0.762915    0.438398    0.679136    11.00000    0.06486    0.07697 =
         0.07674    0.02773    0.04485    0.03903
F2    4    0.537037    0.212355    0.692362    11.00000    0.09963    0.03604 =
         0.09139   -0.02125   -0.00506    0.02191
F3    4    0.817502    0.182498    0.750000    10.50000    0.08509    0.08509 =
         0.10192    0.03397    0.03397    0.07225
S1    5    0.655797    0.344203    0.750000    10.50000    0.03990    0.03990 =
         0.04839    0.01061    0.01061    0.02446
C1    1    0.473627    0.526374    0.750000    10.50000    0.02063    0.02063 =
         0.02442    0.00327    0.00327    0.00381
C2    1    0.290414    0.709586    0.750000    10.50000    0.03641    0.03641 =
         0.02614    0.00851    0.00851    0.01692
PART -1
C3A   1    0.516667    0.742460    0.768040    10.50000    0.03691    0.02269 =
         0.07489   -0.00346   -0.00753    0.00129
AFIX  23
H3AA  2    0.592200    0.815127    0.729035    10.50000   -1.20000
H3AB  2    0.551486    0.774413    0.822010    10.50000   -1.20000
AFIX   0
C4A   1    0.342576    0.589759    0.683168    10.50000    0.04896    0.04489 =
         0.02849   -0.00747   -0.00578    0.01815
AFIX  23
H4AA  2    0.407025    0.657481    0.639828    10.50000   -1.20000
H4AB  2    0.244237    0.494693    0.666030    10.50000   -1.20000
AFIX   0
C5A   1    0.298583    0.541495    0.804917    10.50000    0.04308    0.04322 =
         0.03995    0.01205    0.01706    0.01764
AFIX  23
H5AA  2    0.196773    0.441695    0.798866    10.50000   -1.20000
H5AB  2    0.327732    0.572654    0.859492    10.50000   -1.20000
AFIX   0
HKLF 4


REM  14069sadabs_a.res in P4(1)2(1)2
REM wR2 = 0.1075, GooF = S = 1.071, Restrained GooF = 1.071 for all data
REM R1 = 0.0446 for 777 Fo > 4sig(Fo) and 0.0733 for all 1031 data
REM 72 parameters refined using 0 restraints

END

WGHT      0.0412      0.7292

REM Highest difference peak  0.477,  deepest hole -0.283,  1-sigma level  0.077
Q1    1   0.5621  0.4719  0.7504  11.00000  0.05    0.48
Q2    1   0.1159  0.7865  0.7432  11.00000  0.05    0.45
Q3    1   0.8536  0.0683  0.7421  11.00000  0.05    0.38
Q4    1   0.7242  0.2359  0.7501  11.00000  0.05    0.35
Q5    1   0.1574  0.7595  0.7466  11.00000  0.05    0.32
;
_shelx_res_checksum              90927
_shelx_hkl_file                  
;
   0   1   0    1.50    1.00
   0   1   0    3.30    2.00
   0   1   0    4.00    1.40
   0   1   0   -0.20    1.00
   1   0   0    2.10    1.20
   1   0   0    2.10    2.00
   1   0   0    2.40    1.30
   1   0   0    1.70    1.30
   1   0   0    1.30    0.80
   0  -1   0    0.60    1.90
   0  -1   0    2.40    1.30
   0  -1   0    1.30    1.20
   0  -1   0    2.40    1.10
  -1   0   0    3.10    1.20
  -1   0   0    1.20    0.80
  -1   0   0   -0.80    2.00
  -1   0   0    0.80    1.30
   0  -1   0    2.50    1.40
   1   1   0 1185.08   32.40
   1  -1   0 1227.58   31.60
   1   1   0 1211.28   31.00
   1   1   0 1169.28   30.90
   1   1   0 1315.77   31.00
  -1  -1   0 1235.78   31.00
  -1  -1   0 1216.98   32.50
  -1  -1   0 1177.68   30.90
  -1  -1   0 1208.88   31.40
  -1  -1   0 1206.38   30.50
  -1   1   0 1213.18   31.10
  -1   1   0 1203.88   31.70
  -1   1   0 1216.48   31.50
   1  -1   0 1242.58   31.20
   1   1   0 1216.48   30.80
   1  -1   0 1214.18   31.50
   1  -1   0 1269.77   30.80
   1  -1   0 1268.17   30.90
   2   0   0  331.87   11.40
   0  -2   0  338.77    8.90
   2   0   0  330.37   10.10
   2   0   0  322.17   10.10
   2   0   0  345.67    9.30
  -2   0   0  329.37    9.30
  -2   0   0  328.97   11.60
  -2   0   0  341.87   10.40
  -2   0   0  330.27   10.00
   0  -2   0  326.07   10.30
   0   2   0  336.17    9.70
   0   2   0  319.57   11.60
   0   2   0  326.37   10.10
   0   2   0  349.47    9.60
   2   0   0  323.47    9.80
   0  -2   0  343.77   11.60
   0  -2   0  318.57   10.00
   0  -2   0  344.07   10.20
   0  -2   0  345.07    9.50
   1   2   0  345.67    9.80
   1   2   0  335.57   12.50
   1   2   0  335.77   10.20
   1   2   0  343.77   10.10
   2  -1   0  332.37   10.40
   2  -1   0  334.17   11.20
   2  -1   0  344.17   10.70
   2  -1   0  333.27    9.60
   2  -1   0  346.37   10.50
   2   1   0  345.07   12.20
   2  -1   0  343.07    9.20
   1  -2   0  349.57   11.60
   1  -2   0  333.47   10.70
   1  -2   0  335.07    9.90
  -2  -1   0  327.97   12.40
  -2  -1   0  339.77   10.20
  -2  -1   0  322.17   10.50
   2   1   0  310.27   10.20
   2   1   0  349.07   10.00
   2   1   0  346.37   10.00
  -2   1   0  352.66   11.60
  -2   1   0  354.26   11.10
  -1  -2   0  322.07   10.40
  -1  -2   0  340.97   12.50
  -1  -2   0  343.67   10.20
  -1  -2   0  338.37   10.70
  -1  -2   0  339.27    9.40
  -1   2   0  349.96   10.30
  -1   2   0  340.27   11.70
  -1   2   0  341.27   10.80
   1  -2   0  333.17   10.50
   1  -2   0  352.96    9.60
  -2  -1   0  340.07   10.00
   2   1   0  352.06   10.30
  -2   2   0 1189.78   32.60
  -2  -2   0 1152.28   31.10
  -2  -2   0 1154.08   31.00
   2  -2   0 1177.28   30.70
   2  -2   0 1193.78   30.90
   2   2   0 1178.78   30.60
   2   2   0 1162.38   33.60
   2   2   0 1193.78   31.00
   2  -2   0 1162.88   31.40
   2  -2   0 1213.18   31.90
   2   2   0 1148.09   31.00
  -2  -2   0 1224.28   32.10
   2   2   0 1231.68   30.90
  -2   2   0 1169.38   31.40
  -2   2   0 1127.79   32.10
  -2  -2   0 1172.48   33.80
   2  -2   0 1155.78   32.00
  -2  -2   0 1182.98   29.90
   0   3   0    1.60    3.00
   0   3   0    6.10    4.30
  -3   0   0   -2.60    2.70
  -3   0   0    0.80    3.10
   0  -3   0    0.50    1.40
   3   0   0    7.10    2.90
   3   0   0    1.90    3.20
   3   0   0    1.20    4.00
   0   3   0    1.80    2.50
   0  -3   0   -0.10    2.70
   0  -3   0   -1.30    3.00
   0  -3   0    1.10    3.80
   0  -3   0    2.00    2.70
   0  -3   0    3.80    2.70
  -3   0   0    1.30    4.30
  -3   0   0   -0.40    2.00
   0   3   0    0.90    2.50
   3   0   0    2.20    2.10
   3   0   0    2.90    2.70
   1  -3   0  205.38    8.50
   3   1   0  195.48    7.80
   1   3   0  197.38    7.50
   1   3   0  208.28   10.80
  -3  -1   0  206.08    8.20
   3   1   0  177.38    8.40
  -1   3   0  197.68    8.10
  -1   3   0  201.98    9.90
  -3  -1   0  194.98    7.50
   3  -1   0  203.38    8.80
   1   3   0  199.98    8.10
   3   1   0  200.38    7.40
  -1  -3   0  210.18   10.60
   3  -1   0  196.38    9.70
   3  -1   0  197.08    8.40
  -1   3   0  201.58    7.00
   1  -3   0  192.78    8.60
   1  -3   0  187.28    9.40
  -3  -1   0  189.28    8.40
  -3   1   0  201.98    8.90
   1  -3   0  204.68    6.70
   3   1   0  201.38    7.90
  -1  -3   0  199.88    8.50
  -1  -3   0  196.78    8.50
  -1  -3   0  204.88    7.00
  -1   3   0  192.28    8.90
   3   1   0  195.98   10.30
   3  -1   0  189.68    6.40
  -3  -1   0  189.38   10.70
   3  -1   0  206.58    8.20
   1  -3   0  200.08    7.60
  -3   1   0  178.58   10.00
   1   3   0  202.28    7.90
  -3   1   0  194.58    7.80
  -1  -3   0  197.58    7.80
  -3   1   0  203.28    6.80
  -3   2   0  214.78   10.10
   2  -3   0  225.28    9.70
   2   3   0  234.18    9.00
  -2   3   0  218.58   10.60
   3  -2   0  221.78    8.20
   2   3   0  233.18    8.80
  -2   3   0  223.68   10.00
  -2   3   0  225.98    9.30
  -2  -3   0  218.78    8.40
   2  -3   0  223.08    9.40
   2  -3   0  212.68   10.10
  -3  -2   0  234.88    8.80
  -3   2   0  220.48   10.70
  -2  -3   0  232.48    9.40
   2   3   0  221.58   12.40
   3   2   0  240.78   11.80
  -3  -2   0  217.98    8.90
  -3  -2   0  214.68   12.20
  -2  -3   0  208.68   11.70
   3  -2   0  236.98    9.30
  -2  -3   0  231.08    7.50
   3   2   0  227.48    8.50
   3   2   0  223.38    9.10
   3   2   0  228.38    8.60
   3  -2   0  225.98   10.10
   3  -2   0  222.68    9.50
   2   3   0  215.98    8.00
  -2  -3   0  238.18   10.30
  -3  -2   0  228.78   10.10
  -3  -2   0  223.48    7.00
   2  -3   0  231.98    8.30
   3   2   0  224.38    8.30
   2  -3   0  208.98    8.30
   3  -2   0  227.88    9.30
  -3   3   0 1015.20   28.80
  -3   3   0  983.70   27.50
   3   3   0  949.90   26.60
   3  -3   0  941.51   26.40
   3  -3   0  970.40   27.40
   3   3   0  934.61   25.90
  -3  -3   0  986.50   27.90
   3  -3   0  940.91   28.00
   3  -3   0  925.01   27.70
  -3  -3   0  956.50   25.00
   3   3   0  921.51   26.90
   3   3   0  971.80   26.90
  -3   3   0  926.11   25.30
  -3  -3   0  954.20   30.70
  -3   3   0  945.51   29.10
   3  -3   0  961.10   26.90
  -3  -3   0  954.60   26.70
  -3  -3   0  975.10   27.10
   3   3   0  965.80   30.60
  -4   0   0   10.80    3.70
  -4   0   0    5.50    5.00
   0  -4   0    2.60    2.90
   4   0   0    6.50    3.70
   4   0   0    6.80    2.40
  -4   0   0    8.50    3.30
   0  -4   0    4.50    1.60
   0  -4   0    5.40    3.40
   4   0   0    1.90    4.30
   4   0   0   11.20    3.30
   0   4   0    7.80    3.40
   0   4   0    7.30    2.80
   0  -4   0    5.90    3.00
   0  -4   0   18.00    4.80
   0   4   0    5.40    2.90
   0   4   0   15.70    5.10
   4   0   0    2.50    3.00
  -4   0   0    7.40    2.40
   0  -4   0    4.30    3.40
  -1   4   0    6.10    3.10
   4  -1   0    8.90    3.30
   4   1   0    6.20    2.80
  -1   4   0    4.20    2.50
   1  -4   0   -1.40    2.90
  -1   4   0    4.30    4.40
  -4  -1   0    4.20    4.00
  -4  -1   0    5.30    2.70
  -4   1   0    2.90    4.60
  -1  -4   0    3.00    2.90
  -4  -1   0    8.00    5.10
   1  -4   0    5.20    3.10
   1  -4   0    1.90    4.00
   4   1   0    0.30    2.80
   4   1   0    6.80    3.00
   1   4   0    3.30    3.00
   4  -1   0    5.40    3.20
  -4   1   0    5.10    2.10
  -1  -4   0    0.90    3.10
  -1  -4   0    6.70    2.70
   1   4   0    1.50    2.50
   1   4   0    4.60    4.70
   1   4   0    3.80    3.20
   4  -1   0    9.80    4.20
   1  -4   0    6.60    3.40
   4   1   0   -1.10    3.50
   1  -4   0    3.20    2.00
   4  -1   0    4.60    3.90
   4  -1   0    4.00    1.90
  -4   1   0    5.20    3.60
  -4   1   0    1.70    2.90
  -1  -4   0    4.40    3.50
  -1  -4   0    2.30    4.50
   4   1   0   10.30    4.90
  -4  -1   0    1.00    3.00
  -1   4   0   10.00    3.80
   4  -2   0   80.29    6.60
   4  -2   0   90.19    4.30
   4  -2   0   94.39    5.50
  -4  -2   0   90.09    4.10
  -2   4   0   84.19    6.70
  -4   2   0   95.89    4.90
  -4   2   0  104.79    8.70
  -4   2   0   91.49    7.50
  -4   2   0   95.89    6.00
   2  -4   0   92.09    6.80
   2  -4   0   98.59    5.90
   2  -4   0   94.19    5.50
   4   2   0   85.89    5.80
  -4  -2   0   90.49    9.40
   4  -2   0   88.29    6.70
  -2   4   0  100.89    7.50
   2  -4   0  101.69    7.10
   4   2   0   84.99    8.50
   4   2   0   99.29    6.10
   2   4   0   86.49    9.10
  -2  -4   0   92.69    5.80
  -2  -4   0   94.09    7.30
   4   2   0   88.39    5.80
  -4  -2   0   95.69    6.30
   4   2   0   95.79    6.60
   2   4   0  104.79    6.40
   2   4   0  100.49    6.50
  -4  -2   0   87.09    6.40
  -2  -4   0   93.19    7.20
   2  -4   0   91.59    7.70
  -4  -2   0  107.39    7.40
   2   4   0   96.79    5.70
  -2  -4   0   92.49    5.00
   4  -2   0   94.09    7.10
  -2  -4   0  105.09    9.60
  -2   4   0  105.69    8.80
  -3   4   0   82.69    8.20
   3  -4   0   69.29    6.60
   3   4   0   72.49    5.90
   3  -4   0   60.19    6.20
   4   3   0   73.39    5.40
   4   3   0   64.89    8.30
  -4  -3   0   86.09    6.70
  -4  -3   0   72.89    9.10
   3  -4   0   69.99    5.90
  -4  -3   0   75.99    7.80
   3   4   0   70.49    5.60
   4  -3   0   73.49    5.90
   4   3   0   62.09    6.00
  -3  -4   0   77.59    5.70
  -3  -4   0   71.59    7.50
   3  -4   0   68.89    6.50
  -4   3   0   67.89    4.30
  -4   3   0   72.09    7.90
  -4   3   0   61.49    7.40
  -3  -4   0   66.89    6.30
  -3  -4   0   66.99    8.80
   3   4   0   70.29    6.30
   3  -4   0   69.19    6.90
  -3  -4   0   74.09    4.60
   4   3   0   64.99    6.20
   3   4   0   59.99    8.30
  -4  -3   0   68.59    5.80
   4  -3   0   72.29    6.90
  -4  -3   0   63.89    4.00
   4  -3   0   63.09    6.90
   4   3   0   68.59    5.80
  -3   4   0   81.09    7.00
  -3   4   0   76.69    7.50
   4  -3   0   74.49    6.60
   4  -3   0   67.89    6.60
   4  -3   0   63.99    3.60
  -4   4   0  177.38   11.70
   4  -4   0  197.88   10.60
   4   4   0  233.28   14.20
   4  -4   0  193.68    9.30
  -4   4   0  175.28    7.30
  -4  -4   0  182.98    7.20
  -4  -4   0  191.28    9.60
  -4  -4   0  190.38   10.60
   4  -4   0  181.28    9.70
  -4   4   0  177.58   12.50
   4  -4   0  176.78   10.60
   4   4   0  193.88    9.40
  -4  -4   0  216.18   14.30
   4   4   0  175.28    9.60
   4  -4   0  173.18   10.50
   4   4   0  204.88    8.80
  -4  -4   0  196.58   10.80
  -4   4   0  183.48   11.10
   0  -5   0   -2.40    3.20
  -5   0   0   -9.20    5.00
  -5   0   0   -1.90    3.70
   5   0   0   -0.80    2.60
   0  -5   0   -1.80    3.70
  -5   0   0    1.20    3.80
   0   5   0    1.90    3.10
   0  -5   0    0.80    3.30
  -5   0   0   -0.40    2.60
   5   0   0   -2.80    3.20
   5   0   0    3.00    3.40
   5   0   0   -0.50    4.10
   0   5   0    2.40    3.30
   0   5   0    0.20    3.50
   0   5   0    8.00    5.60
   0  -5   0   -1.70    4.70
   0  -5   0   -0.40    1.60
   5   0   0    7.50    5.20
   5   1   0   32.20    4.30
  -5   1   0   33.30    4.90
  -1   5   0   34.80    4.90
   1  -5   0   32.20    4.80
  -5  -1   0   37.10    5.80
   1   5   0   26.70    4.80
  -5   1   0   29.70    3.60
   1  -5   0   34.60    5.30
   5  -1   0   26.90    5.90
   5  -1   0   31.00    4.80
   1   5   0   39.30    4.30
   1   5   0   35.00    6.90
   5   1   0   26.60    5.50
  -1  -5   0   29.80    4.20
   5  -1   0   33.00    4.90
   5   1   0   38.30    4.90
  -1   5   0   31.70    4.00
  -1   5   0   28.40    6.40
  -5   1   0   15.40    6.00
   1  -5   0   32.30    4.60
  -1  -5   0   38.70    4.80
  -5  -1   0   33.60    4.20
  -1   5   0   34.30    5.50
   5   1   0   30.70    6.70
   5   1   0   29.90    4.50
   5  -1   0   32.10    5.50
  -5   1   0   37.90    5.70
   1  -5   0   33.20    3.30
   1  -5   0   27.70    5.70
  -1  -5   0   39.60    6.60
  -1  -5   0   22.90    5.00
  -1  -5   0   36.80    5.60
   5  -1   0   31.30    3.50
  -5  -1   0   37.40    5.20
   1   5   0   38.00    5.10
  -5  -1   0   27.20    6.80
   5  -2   0   20.40    4.80
   2  -5   0   12.90    4.60
   2  -5   0   13.90    5.20
  -2  -5   0    7.90    5.10
   5   2   0   14.20    4.20
  -2   5   0   23.40    5.60
   5   2   0   13.20    3.80
   5  -2   0   14.90    5.40
   2  -5   0   28.30    5.00
   2   5   0   15.30    4.20
   2  -5   0   16.60    3.70
  -2  -5   0   16.50    6.70
  -5  -2   0   19.10    4.30
   5  -2   0   17.60    2.70
  -5   2   0   16.50    3.10
  -5   2   0   23.20    7.00
   5   2   0   13.10    4.70
  -2  -5   0   23.50    3.70
  -5  -2   0   20.20    4.20
   2   5   0   14.40    3.50
   2   5   0    9.10    4.40
  -5  -2   0   23.70    5.80
  -2  -5   0   20.40    5.20
  -5   2   0   21.60    5.60
   5  -2   0   20.40    4.70
  -2   5   0   18.90    4.70
   2  -5   0   18.60    4.20
  -2  -5   0   19.40    3.90
  -5  -2   0   14.70    7.40
   5   2   0   18.90    3.90
   5   2   0    8.80    6.20
  -5   2   0   15.20    4.10
   2   5   0   27.90    7.60
  -2   5   0   16.80    6.10
   3   5   0    3.00    3.20
   3  -5   0    4.30    4.10
  -5  -3   0   14.10    7.60
  -5   3   0   -8.00    4.90
  -5   3   0   -0.40    3.40
   3  -5   0   -0.90    3.90
   5  -3   0   -1.40    5.00
  -3  -5   0  -20.20    5.50
  -3  -5   0   -2.00    3.00
  -3  -5   0    2.40    5.20
  -3   5   0  -15.20    4.70
   5   3   0    1.20    4.10
   3  -5   0   -2.50    4.30
   3  -5   0    1.70    4.70
   3  -5   0   -7.10    3.70
  -5  -3   0    3.10    3.80
   5   3   0   -4.00    5.80
  -5   3   0   -5.70    5.30
  -3  -5   0    0.00    3.30
  -5   3   0    0.40    2.70
   5  -3   0   -0.60    4.90
   5   3   0   -0.60    3.40
   5  -3   0    1.00    2.00
   5   3   0    4.10    4.50
   3   5   0    1.90    6.60
  -5  -3   0    0.80    4.80
   3   5   0    5.40    4.60
   5  -3   0   -4.50    4.30
  -5  -3   0    8.00    4.30
  -3   5   0   -1.40    4.70
   3   5   0    2.50    3.90
  -3  -5   0   -1.10    4.40
  -5  -3   0   -2.50    2.10
   5  -3   0   -3.70    4.00
  -3   5   0   -0.20    4.70
   5   3   0    3.50    3.70
   4   5   0  184.48   10.50
  -4  -5   0  173.88   11.00
   4   5   0  179.78    9.90
   5  -4   0  144.79   11.10
  -5  -4   0  176.68    9.90
  -5  -4   0  181.88   11.30
   4  -5   0  158.08    9.20
   4   5   0  181.58   15.00
   5  -4   0  187.68   11.50
   5  -4   0  172.48   11.30
  -4  -5   0  191.98   10.10
   4  -5   0  166.38   10.30
  -4   5   0  187.28   12.50
  -4  -5   0  174.78    7.50
   4  -5   0  171.08   11.00
  -4   5   0  176.18   13.00
   5   4   0  166.48    9.70
  -5   4   0  189.28   13.00
  -5  -4   0  170.88   15.00
  -5   4   0  192.68   13.90
  -4  -5   0  186.58   11.50
   5   4   0  185.78   14.30
   4  -5   0  211.78   11.90
   4  -5   0  200.68   11.70
   5   4   0  154.58    9.80
   5  -4   0  171.18   10.60
  -5  -4   0  160.48    6.90
  -5  -4   0  184.98   11.20
  -4  -5   0  207.68   16.10
   5  -4   0  180.08    9.80
  -5   5   0   -4.00    6.70
   5   5   0   -1.80    4.70
   5  -5   0    6.80    5.70
   5  -5   0   12.30    6.40
   5   5   0    8.70    8.10
  -5  -5   0   -0.80    8.00
  -5  -5   0   13.00    5.80
   5  -5   0   11.00    5.40
   5  -5   0    4.10    4.80
  -5  -5   0    8.50    5.60
   6   0   0    6.40    6.10
  -6   0   0   10.60    6.70
   0   6   0   12.10    4.40
  -6   0   0   16.20    4.10
   0   6   0   20.00    5.30
   0  -6   0   20.70    5.70
   0  -6   0    9.90    3.00
   6   0   0   13.90    6.10
   0   6   0   13.40    6.80
   0  -6   0   17.60    4.60
   6   0   0   10.40    4.60
  -6   0   0   16.20    5.90
   0  -6   0   11.90    4.50
  -6   0   0   16.30    5.20
   6   0   0   14.20    4.60
   6   0   0   12.60    3.80
   0  -6   0    8.30    5.50
   1   6   0   14.20    6.90
  -6   1   0    5.90    6.30
   6  -1   0    1.20    5.80
   1  -6   0    8.80    5.10
  -6  -1   0    0.40    3.80
   1  -6   0   11.60    4.50
   1  -6   0    4.70    4.10
   1  -6   0   -0.40    2.80
   1   6   0    8.00    4.60
  -1   6   0    6.70    6.50
  -1   6   0   13.80    5.40
  -1  -6   0    1.70    3.80
   1  -6   0    0.30    5.10
  -6   1   0   13.30    5.20
  -6   1   0    6.50    5.00
  -1  -6   0    5.50    5.10
  -6  -1   0   11.10    7.30
   6  -1   0   14.70    4.60
   6  -1   0   12.80    5.70
   6  -1   0    8.80    3.20
   6   1   0    4.10    4.10
  -1   6   0    7.80    3.90
  -6  -1   0   10.00    4.90
   6   1   0    7.10    6.50
  -6   1   0    3.60    3.40
  -1  -6   0   11.00    4.10
   6   1   0    5.80    5.40
   6   1   0    9.00    4.80
  -1  -6   0    7.20    5.90
   6  -1   0    5.60    4.90
   1   6   0    6.70    5.00
  -1  -6   0    5.20    5.10
  -6  -1   0    0.40    5.00
   6   1   0    8.10    4.10
  -6   2   0   -1.70    3.80
   6  -2   0    5.00    5.00
  -2  -6   0   -0.70    5.30
  -2  -6   0    3.80    3.90
   6   2   0    4.70    4.30
  -6   2   0    8.90    6.90
   6  -2   0    1.70    5.80
   2   6   0   -1.60    7.50
  -6  -2   0    0.20    5.30
   2   6   0    0.20    4.60
  -2   6   0    7.50    5.50
  -6   2   0    2.20    5.50
   2  -6   0   -3.10    5.40
   2  -6   0    1.40    4.40
   2  -6   0   10.80    4.70
   2  -6   0   -0.50    3.70
  -2  -6   0    6.40    5.30
  -6   2   0    6.90    3.50
  -6  -2   0   -4.10    3.90
   6  -2   0    4.40    2.90
   2  -6   0    3.50    5.10
   6  -2   0   -0.40    4.40
  -2   6   0    4.20    6.30
   6   2   0    5.70    5.50
   6   2   0    2.60    4.20
   6  -2   0    7.20    5.70
   2   6   0   -1.50    4.40
   6   2   0   14.60    7.00
   6   2   0   -3.90    3.60
  -2  -6   0    0.70    6.30
  -6  -2   0    4.30    4.50
  -6  -2   0    9.50    7.30
  -2  -6   0    1.80    3.80
   6   3   0    7.80    7.30
   6   3   0    1.10    5.10
  -6  -3   0   -2.10    5.80
   6  -3   0   -0.60    3.10
   6  -3   0    1.50    4.70
  -3  -6   0   14.40    5.50
   6  -3   0    2.90    5.70
   6  -3   0    1.30    5.10
  -6  -3   0   -0.50    7.20
   3  -6   0   -2.00    4.50
   3  -6   0    1.50    4.10
   6   3   0    3.20    4.40
  -6  -3   0    5.30    4.90
  -3  -6   0    2.80    5.70
  -3   6   0    2.80    6.20
   3  -6   0    9.20    5.50
  -6   3   0   14.10    6.10
  -6  -3   0    3.00    4.50
  -6   3   0    4.00    4.10
   3  -6   0    4.20    5.60
  -3  -6   0   -0.40    3.60
   6   3   0   -0.80    4.40
  -3  -6   0   -0.30    6.60
   6  -3   0    6.10    5.80
   3   6   0   -2.00    7.40
  -6   3   0    3.50    7.40
   3   6   0    7.00    5.10
  -4  -6   0    5.70    7.40
  -6  -4   0   -2.70    4.90
  -4  -6   0    5.30    6.40
   6  -4   0   -3.00    4.70
  -6  -4   0   -3.90    4.90
   4  -6   0    6.50    5.80
   6   4   0   -4.70    7.00
  -6   4   0    4.00    3.90
   4   6   0   -9.60    4.70
  -6   4   0   -4.30    6.90
   4   6   0    2.80    8.20
  -4  -6   0   -3.60    3.50
   6   4   0    1.20    5.00
   4  -6   0   -4.00    4.00
  -4  -6   0    1.70    5.70
  -6  -4   0   -7.60    7.80
   4  -6   0    9.60    5.10
   6   4   0    6.30    5.30
   6  -4   0    0.20    5.20
   4  -6   0    0.80    5.80
  -4   6   0   -3.00    6.80
   6  -4   0    1.50    5.60
   6  -5   0   37.20    7.90
   5   6   0   26.40    6.90
   5  -6   0   40.80    7.10
   6  -5   0   36.70    7.30
   6   5   0   27.20    6.70
  -5  -6   0   27.00    7.80
   5  -6   0   39.80    6.80
  -5  -6   0   42.80    8.30
  -6  -5   0   39.60    7.60
  -6  -5   0   28.40    7.10
   5  -6   0   34.30    7.90
   6  -6   0    8.30    6.30
   6  -6   0    9.90    5.20
  -6  -6   0    5.40    6.30
   6   6   0    3.90    6.00
  -7   0   0    4.20    5.60
   0   7   0    8.30    8.20
  -7   0   0   -1.40    7.50
   0  -7   0    8.10    5.90
   7   0   0    0.50    6.80
   0  -7   0   -0.40    4.50
  -7   0   0   -4.10    5.80
   7   0   0    9.20    5.70
  -7   0   0   -3.30    6.10
   7   0   0    3.20    4.10
   7   0   0    4.90    4.60
   0   7   0   -1.70    4.30
   0  -7   0   -0.70    6.30
   7   0   0    1.50    5.80
   7   1   0   44.00    8.90
  -1  -7   0   40.80    5.70
  -7  -1   0   46.30   10.20
  -1   7   0   26.20    9.50
   7   1   0   37.00    5.80
   1  -7   0   20.80    7.70
   1  -7   0   35.50    5.80
   7   1   0   30.60    7.10
   7  -1   0   34.40    4.80
  -7   1   0   30.50    7.10
   1   7   0   39.20    6.30
   7  -1   0   22.40    5.90
  -7  -1   0   37.20    7.40
   7  -1   0   29.90    7.50
  -7  -1   0   41.40    6.00
  -1  -7   0   34.60    7.30
  -1  -7   0   47.30    9.10
   1   7   0   30.90    9.70
   7  -1   0   40.50    6.90
  -7   1   0   32.70    6.70
   1  -7   0   51.79    7.70
   7   2   0   23.40    7.00
   2  -7   0   19.70    5.40
   7   2   0   22.90    8.90
  -7   2   0    8.00    5.50
  -2  -7   0   35.40    8.10
  -7  -2   0   30.10    6.00
  -2   7   0   19.40    8.60
   7  -2   0   18.10    6.50
   7  -2   0   25.30    7.40
  -2  -7   0   38.60    7.70
  -2  -7   0   27.10    6.40
   7  -2   0   18.60    4.00
   2  -7   0   17.10    7.00
   2   7   0   17.30    9.50
   7  -2   0   16.50    6.10
   2   7   0   24.70    5.90
  -7  -2   0   16.90   12.10
  -7  -2   0   27.50    7.30
  -7   2   0   12.70    7.00
   7   2   0   21.20    5.70
   2  -7   0   16.30    6.70
  -2  -7   0   20.40    4.80
   3  -7   0   -9.70    5.70
  -3  -7   0    2.70    6.60
   7   3   0    4.40    5.70
  -7   3   0    2.10    4.60
   3  -7   0    7.20    4.80
  -3  -7   0   -2.60    4.20
   3   7   0    2.20    5.60
   7   3   0   -1.80    4.90
  -3  -7   0    5.50    6.10
  -7  -3   0    7.60    6.60
   7  -3   0    6.80    6.70
   7  -3   0    4.00    6.20
  -7  -4   0   19.20    7.40
   7   4   0   13.90    6.20
   7   4   0   12.20    6.00
  -4  -7   0   22.70    7.30
   4  -7   0   12.50    7.00
   7  -4   0   10.70    6.80
   4  -7   0    9.70    4.90
  -4  -7   0    7.30    7.20
   4   7   0   14.90    6.40
  -5  -7   0    0.30    6.30
   5  -7   0    6.30    5.30
  -7  -5   0    5.90    6.00
   7  -5   0   11.10    6.70
   5   7   0   -0.60    5.70
   7   5   0   -4.60    6.10
   5  -7   0   10.10    5.60
   6  -7   0   30.80    6.90
  -6  -7   0   47.50   10.90
  -7  -6   0   24.60    8.90
   0  -8   0    3.10    4.80
   8   0   0    3.40    4.60
   0  -8   0    4.30    6.60
  -8   0   0   -0.90    5.80
   0   8   0   -3.50    4.60
   8   0   0    0.70    5.90
   1  -8   0   19.40    5.40
   1  -8   0   19.00    7.40
   8  -1   0   26.80    7.40
  -8  -1   0   11.20    6.10
   8   1   0   30.30    7.80
   1   8   0   23.00    6.10
  -1  -8   0   23.70    5.70
   8   1   0   19.90    5.80
  -8   1   0    3.90    6.60
   8  -1   0   21.30    5.20
  -1  -8   0   34.40    8.10
  -2  -8   0    0.10    6.70
  -8   2   0  -12.60    5.50
   2  -8   0    1.40    6.60
   8   2   0    8.70    6.70
   2   8   0    6.00    5.90
  -8  -2   0    6.60    6.30
   8  -2   0    7.60    7.20
   8   2   0   -7.40    4.60
  -2  -8   0    8.60    4.80
   2  -8   0   -5.70    4.40
   8   3   0   26.10    7.70
  -8  -3   0   25.80    7.80
  -3  -8   0   21.80    9.10
  -3  -8   0   28.20    7.80
   8  -3   0   28.50    8.50
   8   3   0    7.50    6.30
  -3  -8   0   24.80    5.50
   3  -8   0   26.30    9.00
   3  -8   0   24.70    6.20
   3   8   0   21.70    6.90
   4  -8   0    3.90    4.90
  -4  -8   0    1.10    6.70
   8  -4   0   -1.60    7.00
   8   4   0    7.20    6.50
   4   8   0  -11.80    5.80
  -8  -4   0    9.40    7.50
   8   4   0    0.90    6.30
   0  -9   0    8.10    5.00
   9   0   0    1.60    7.20
   9   0   0   -8.50    4.80
   0   9   0    2.30    5.70
  -9   0   0   10.30    6.50
   1  -9   0   11.60    5.60
  -9  -1   0    2.90    6.10
   1   9   0    4.50    5.90
   9   1   0    6.40    7.40
  -1  -9   0   10.30    5.00
   9   1   0  -13.60    5.10
   9  -1   0   12.40    7.80
  -9  -2   0   10.50    6.60
  -2  -9   0   16.30    5.30
   2  -9   0    7.90    5.90
   0   1  -1  300.57    8.00
   1   0   1  306.37    9.80
   1   0   1  296.07    7.90
   0  -1   1  319.67    8.00
   0   1   1  293.57    9.20
   0  -1   1  283.37    8.20
   0  -1  -1  311.17    8.10
  -1   0   1  262.07    8.00
  -1   0   1  305.67    9.20
   1   0   1  316.77    8.50
   1   0  -1  305.77    8.40
   1   0  -1  302.57    9.00
   0   1  -1  294.87    7.90
   0   1   1  306.17    8.50
   0   1  -1  310.17    8.30
  -1   0  -1  295.27    8.00
   1   0   1  300.97    8.30
   1   0  -1  296.97    8.00
   1   0  -1  296.77    7.70
   1   0   1  295.97    8.20
   0   1   1  296.17    8.10
   0  -1  -1  303.67    8.40
  -1   0   1  291.17    9.00
   0  -1   1  290.77    8.80
   0  -1  -1  297.87    8.50
   0  -1  -1  292.07    9.20
  -1   0  -1  303.37    8.40
  -1   0  -1  300.47    9.20
   0   1   1  279.57    8.20
   0  -1  -1  307.07    8.40
   0   1  -1  304.87    9.00
  -1   0  -1  289.07    8.50
  -1   0   1  297.27    7.80
   1   0  -1  297.67    8.10
  -1  -1   1  566.84   15.20
   1  -1  -1  585.94   16.20
   1   1  -1  578.44   15.00
   1   1   1  572.34   15.40
  -1  -1  -1  566.44   15.30
  -1  -1  -1  555.04   17.00
  -1   1   1  591.64   16.30
  -1   1  -1  561.14   15.90
  -1   1  -1  575.04   15.50
   1   1   1  567.04   17.00
   1  -1   1  598.34   15.30
   1   1   1  601.54   15.50
   1  -1  -1  600.24   15.30
  -1   1  -1  579.54   16.00
  -1   1   1  586.94   15.60
   1   1  -1  595.94   15.40
  -1   1   1  558.84   16.00
   1  -1   1  579.14   15.50
  -1  -1   1  561.34   15.90
   1  -1  -1  582.54   15.60
  -1  -1   1  570.74   14.60
  -1  -1  -1  558.24   15.50
   1  -1   1  560.04   16.30
   1  -1   1  588.74   16.00
  -1  -1  -1  611.94   16.10
   1  -1   1  627.74   15.40
   1  -1  -1  584.74   15.90
  -1  -1   1  586.04   17.00
   1   1  -1  577.54   15.10
   1   1  -1  589.04   16.90
   1  -1  -1  583.14   15.20
  -1  -1  -1  583.44   15.10
   1   1   1  597.34   15.30
   1   1  -1  581.24   15.30
  -1  -1   1  549.85   15.60
  -2   0   1  286.87    8.30
  -2   0  -1  301.07   10.70
   2   0  -1  297.57    9.30
   0   2  -1  298.77    8.50
   0   2  -1  287.97   10.60
   2   0   1  292.57    9.20
   2   0   1  281.77   10.40
   2   0  -1  299.17    9.40
   0   2   1  303.17    8.80
   0  -2  -1  285.17   10.50
   0  -2   1  294.87    9.10
   0   2   1  291.47    8.80
   0  -2   1  283.77    7.60
  -2   0   1  289.47   10.60
   2   0  -1  287.47    8.90
  -2   0  -1  301.97    9.30
   0  -2   1  294.97    9.30
   0   2   1  302.37   11.00
  -2   0   1  308.47    9.00
   0  -2  -1  304.67    8.60
  -2   0   1  306.87    9.50
   0   2  -1  293.57    8.70
   2   0   1  299.47    9.00
   0  -2   1  294.57   10.40
   0   2   1  287.67    9.30
   0  -2   1  313.17    8.60
   2   0  -1  302.67   10.50
  -2   0  -1  302.07    8.50
  -2   0  -1  291.57    9.30
   2   0   1  312.17    8.50
   0  -2  -1  297.57    9.50
   0   2  -1  297.27    9.20
   2   0   1  269.47    9.20
   0  -2   1  304.67    9.30
   0  -2  -1  297.57    9.20
   0  -2  -1  305.87    9.30
   2   0  -1  301.77    8.60
   1   2  -1  274.07    8.80
  -2   1  -1  278.07    9.70
  -2  -1   1  269.37    8.40
  -2  -1   1  292.67    9.00
  -1  -2  -1  277.47    8.20
   2   1   1  283.17    8.70
  -1  -2  -1  286.97    8.90
   2   1   1  291.07    8.80
   2  -1  -1  284.07    9.00
  -1  -2  -1  277.37    9.20
   2  -1  -1  289.77    8.30
   1   2  -1  284.07    8.30
   2   1   1  267.97    9.10
  -1  -2  -1  291.67   11.30
  -1  -2  -1  299.67    9.50
  -2  -1   1  247.38    8.90
   2  -1  -1  296.77   10.00
   1  -2   1  286.47    8.50
  -2  -1   1  272.47   10.90
   1   2  -1  288.27    8.70
   1  -2   1  294.37    8.30
   1  -2   1  276.57    9.10
  -1   2   1  287.67    9.60
   2  -1  -1  266.07    9.40
   2   1   1  282.17    8.70
   1  -2   1  283.67    9.20
  -2   1  -1  281.27    8.00
  -1   2   1  287.87    9.00
   2  -1  -1  287.17    8.90
   2   1   1  277.57   10.90
   1  -2   1  271.17   10.00
  -1   2   1  299.37   10.60
   1   2  -1  288.17   11.10
  -2   1  -1  286.07   10.20
   2  -1   1  269.87    9.70
   1   2   1  276.77    8.40
   2   1  -1  281.27    8.80
  -1  -2   1  263.57   10.80
  -2  -1  -1  279.87    8.70
   2   1  -1  264.07    8.50
  -2   1   1  272.67   10.10
  -2   1   1  286.67    8.50
  -2  -1  -1  289.07   11.30
  -2  -1  -1  294.57    9.70
  -1   2  -1  280.17    7.70
  -1   2  -1  285.97    9.40
   2   1  -1  292.17    8.50
   1   2   1  289.27    9.00
  -2  -1  -1  272.47    8.80
   2  -1   1  291.07    9.40
   2   1  -1  266.57   10.50
  -2   1   1  294.17    9.80
   2  -1   1  260.27    9.00
  -1   2  -1  267.97    8.70
  -1  -2   1  281.37    7.90
   1  -2  -1  279.17    9.30
   2  -1   1  272.97    9.00
  -1  -2   1  275.47    8.90
   2  -1   1  277.27    7.50
   2   1  -1  290.87    8.80
   1  -2  -1  275.67    9.10
   1  -2  -1  279.57   10.30
   1  -2  -1  280.57    8.50
  -2   1   1  271.57    9.30
   1  -2  -1  281.87    8.20
  -1  -2   1  281.87    8.70
   1   2   1  263.47    8.80
  -1  -2   1  279.67    9.20
   1   2   1  290.77   11.20
  -2  -2   1  294.27    8.10
  -2  -2  -1  292.97    8.70
  -2   2  -1  263.97   10.60
   2  -2   1  297.37    9.40
   2   2  -1  292.87    9.60
   2  -2   1  289.87   10.50
   2   2  -1  304.77    9.10
  -2  -2  -1  281.77   10.00
   2  -2   1  306.57    9.60
   2   2  -1  298.27    9.50
  -2   2  -1  295.17   10.20
  -2  -2  -1  309.67    9.70
  -2   2   1  292.17   10.30
   2   2  -1  291.97    9.30
  -2  -2   1  307.57    9.60
  -2   2   1  296.07   11.00
  -2   2  -1  290.97   11.10
   2   2   1  288.17    9.30
   2  -2   1  295.37   10.50
   2  -2   1  289.97   10.00
  -2   2  -1  304.67    8.30
   2  -2  -1  316.57   11.00
  -2  -2  -1  275.57   10.40
   2   2   1  305.07    9.80
  -2   2   1  283.17   11.30
   2  -2  -1  280.07    9.30
  -2  -2   1  283.87    9.70
  -2  -2   1  292.17   10.20
   2   2   1  275.57   12.40
   2  -2  -1  294.07   10.20
  -2  -2  -1  290.47   12.70
   2   2   1  290.97    9.60
   2  -2  -1  289.67    9.50
   2  -2  -1  289.17   10.50
   2   2  -1  300.87   12.40
   2   2   1  297.97    9.70
  -2  -2   1  285.77   12.70
   0   3  -1  139.19    6.80
   3   0   1  141.39    8.60
   3   0   1  147.19    6.80
   3   0   1  143.89    7.50
  -3   0   1  155.58    6.70
   3   0  -1  150.88    6.80
   0   3  -1  144.09    6.30
   0  -3  -1  147.69    6.30
   0  -3   1  141.09    7.40
   0  -3   1  155.68    8.70
   0   3  -1  130.09    8.60
   3   0  -1  152.38    7.40
  -3   0  -1  129.49    8.90
   0  -3   1  153.28    6.80
   3   0  -1  155.48    6.70
   0   3   1  144.19    9.00
   0  -3  -1  138.99    8.50
  -3   0  -1  148.09    7.00
   3   0  -1  147.19    8.50
   0  -3   1  141.69    4.40
   0  -3  -1  149.79    6.90
   0   3   1  138.69    6.40
   3   0  -1  142.59    5.60
   0   3   1  151.48    6.30
   0  -3   1  146.89    6.20
   3   0   1  149.19    6.80
  -3   0   1  141.99    5.70
   0  -3  -1  140.99    6.70
  -3   0   1  137.69    8.90
   0   3   1  150.28    7.20
  -3   0  -1  141.99    5.80
  -3   0   1  145.59    7.00
  -3   0  -1  146.49    7.00
   3   0   1  154.78    5.60
   0   3  -1  150.38    6.10
   0  -3  -1  151.08    7.20
   3  -1  -1   -1.80    2.30
  -1   3   1    1.20    4.00
  -3   1  -1    2.00    1.90
  -1  -3  -1   -4.50    4.40
  -1  -3  -1    3.20    2.60
  -1   3   1    1.30    3.60
   3   1   1   -2.10    3.30
  -3   1  -1    7.90    4.40
  -3   1  -1    0.40    3.10
   1   3  -1    3.40    2.30
   3  -1  -1    2.00    2.90
   3   1   1    1.50    2.50
   1  -3   1    1.00    2.80
  -1  -3  -1   -1.80    3.00
   3   1   1    1.80    2.70
   1  -3   1    8.20    4.00
   1  -3   1    2.40    2.10
  -3  -1   1   -0.60    4.50
   1   3  -1   -0.60    2.80
   1   3  -1   -7.30    4.10
   3  -1  -1    1.30    3.00
  -3  -1   1    0.80    2.80
  -3   1  -1   -0.30    2.80
   3   1   1    3.60    2.80
   3  -1  -1   -2.90    3.80
   1   3  -1    9.10    2.90
   1  -3   1    4.60    3.10
   3  -1  -1   -0.70    1.80
   3  -1  -1    1.90    3.70
  -1  -3  -1   -1.80    3.60
  -1  -3  -1    2.00    2.50
  -3  -1   1   -2.60    3.60
  -3  -1   1   -3.80    2.20
   3   1   1    2.60    4.50
   1  -3   1   -3.00    3.10
  -1   3   1    3.80    3.10
   3   1  -1    1.20    2.30
  -3   1   1    0.10    1.80
  -1   3  -1    0.80    2.80
  -3  -1  -1    7.10    4.40
   3   1  -1    0.20    3.20
   1   3   1    4.70    3.00
   3   1  -1    2.70    2.60
  -3   1   1    0.10    4.40
   1   3   1   -1.00    2.40
   1  -3  -1    6.00    4.10
  -1  -3   1   -0.60    3.00
   3  -1   1    3.60    3.00
  -1  -3   1    1.80    2.60
   3   1  -1    3.00    2.60
   1  -3  -1    2.20    3.00
  -3  -1  -1    0.80    2.50
  -1  -3   1    4.60    2.40
   3  -1   1    1.90    1.60
   1  -3  -1    4.60    3.20
  -3  -1  -1    0.90    2.80
   1   3   1    2.30    3.00
   3  -1   1    3.70    2.80
  -1  -3   1   -4.80    3.20
  -1   3  -1   -0.10    3.70
  -1   3  -1    4.70    3.60
  -1   3  -1   -2.70    2.10
  -3   1   1    1.30    3.20
   3  -1   1   -2.50    3.50
   3   1  -1   -0.30    4.30
   1   3   1   -1.30    4.60
   3  -1   1   -2.10    3.70
  -3  -1  -1    5.10    4.70
   1  -3  -1    2.40    3.20
  -1  -3   1   -4.90    4.00
  -3   1   1    5.60    2.60
   1  -3  -1    1.30    2.00
  -2   3   1  325.27   12.10
   3  -2  -1  289.47   10.20
   2   3  -1  306.27   10.70
   3   2   1  313.07   10.60
  -3   2  -1  316.67   12.30
  -3  -2   1  291.27   10.40
  -2  -3  -1  309.27    9.50
   3   2   1  296.47   10.30
  -3   2  -1  294.67    9.10
  -2   3   1  312.37   12.90
   3   2   1  304.97   13.70
   2   3  -1  317.17   13.90
   2   3  -1  329.67   10.80
   2  -3   1  307.47   10.40
   3   2   1  297.37   10.70
  -2  -3  -1  297.87   10.40
  -3  -2   1  309.07   11.80
  -3   2  -1  308.07   12.60
   3   2   1  302.27   10.90
  -2   3   1  305.37   11.20
   2  -3   1  303.87   11.10
   2  -3   1  292.17   11.80
   2  -3   1  304.37   11.50
   3  -2  -1  281.47   11.80
   2  -3   1  312.97   10.30
  -2  -3  -1  309.07   14.00
  -3  -2   1  309.17   10.60
   2   3  -1  292.47    9.80
  -3  -2   1  293.17    8.60
   3  -2  -1  296.67   11.00
  -2  -3  -1  323.67   12.00
   3  -2  -1  317.87   11.80
   3  -2  -1  315.07   11.10
  -2  -3  -1  313.97   11.30
  -3  -2   1  336.77   14.30
  -2   3  -1  297.87   12.40
  -3   2   1  300.37   11.50
   2  -3  -1  297.57   11.40
  -2  -3   1  299.47   13.50
   2   3   1  319.17   10.90
   3  -2   1  308.97   11.20
   3  -2   1  294.77   11.00
  -3  -2  -1  292.47    9.10
   3   2  -1  305.27   10.00
   3   2  -1  303.17   13.60
  -2  -3   1  282.17   10.90
  -2  -3   1  310.97   10.30
  -2  -3   1  303.57   11.30
   2  -3  -1  311.07   10.10
  -3   2   1  290.07   12.00
   3  -2   1  297.27   10.30
   2   3   1  305.97   10.00
   2  -3  -1  316.57   12.20
  -3  -2  -1  295.77   10.70
   2  -3  -1  309.57   11.20
   3   2  -1  291.87   10.40
  -3   2   1  294.87    9.70
  -3   2   1  301.57   12.50
  -2   3  -1  311.97   11.10
   2   3   1  298.27   14.30
  -2   3  -1  311.97   12.00
  -3  -2  -1  301.67   10.50
   3   2  -1  304.47   10.60
   3   2  -1  309.17   10.30
   3  -2   1  290.67   11.10
   3  -2   1  310.77   11.80
  -2  -3   1  297.77    9.00
  -3  -2  -1  294.17   11.50
   3  -2   1  295.07    8.40
   2   3   1  307.47   10.70
   2  -3  -1  315.27   10.40
  -3  -2  -1  287.57   14.10
  -3  -3  -1  159.48    8.60
   3  -3  -1  162.88    8.10
  -3  -3  -1  155.98    7.30
   3   3  -1  169.38   11.30
  -3  -3  -1  149.49   11.10
  -3  -3   1  152.58    7.80
   3   3   1  166.98    7.70
   3  -3  -1  166.28    7.30
  -3  -3   1  163.88    8.90
  -3   3  -1  151.28    9.10
  -3   3  -1  158.88    8.30
   3  -3  -1  170.98    9.00
  -3   3  -1  146.59    5.50
   3  -3   1  158.58    8.30
   3   3  -1  152.88    7.00
  -3  -3   1  157.48    5.50
  -3   3   1  181.18    9.90
  -3  -3  -1  152.28    5.90
  -3   3   1  154.28    6.50
   3  -3   1  149.99    7.80
   3   3  -1  145.59    7.10
  -3  -3   1  151.08    7.20
   3   3  -1  155.48    7.50
  -3   3  -1  167.98    9.80
   3  -3   1  161.18    8.70
   3  -3  -1  155.38    7.70
   3  -3   1  155.28    7.00
   3  -3  -1  154.88    8.50
  -3  -3   1  157.98   11.00
   3   3   1  137.89    7.20
  -3   3   1  159.78    9.80
  -3  -3  -1  170.98    8.30
  -3   3   1  159.68    8.50
   3   3   1  156.68    6.90
   3  -3   1  154.48    8.30
   3   3   1  146.59   10.80
   3   3  -1  175.68    6.80
   0   4   1  238.48   12.60
  -4   0   1  263.77   12.90
   0  -4  -1  255.17   12.10
   0  -4   1  268.37   10.00
  -4   0  -1  256.17    8.90
   4   0   1  261.47    9.90
   4   0  -1  239.18   10.70
   0  -4   1  274.27   10.60
   4   0  -1  273.67   12.10
   4   0   1  255.87    9.90
   0  -4   1  255.17    9.10
  -4   0  -1  280.17   10.70
  -4   0   1  267.67    9.00
   0   4   1  264.17    9.40
   4   0  -1  259.97    8.90
   0   4   1  261.87    9.60
   0  -4   1  244.38    7.30
  -4   0   1  250.57    9.80
   4   0  -1  261.57   10.10
   0   4  -1  250.57   12.50
   4   0  -1  255.97    9.70
   4   0   1  254.77   10.90
   0  -4  -1  260.07    9.90
   0  -4  -1  254.97    9.20
   4   0   1  260.37    8.80
  -4   0   1  273.47   10.60
  -4   0  -1  276.67   12.80
   0   4   1  259.17   10.60
   0   4  -1  257.97    9.50
   0  -4   1  253.07   12.10
  -4   0  -1  253.27   10.30
   0  -4  -1  248.08    9.90
   0  -4  -1  254.87   10.50
   0   4  -1  269.07   10.30
   0   4  -1  256.57    9.30
   4   0   1  268.97   12.20
   0  -4  -1  252.07    8.00
   4  -1  -1   22.20    4.00
  -1   4   1   13.60    4.60
   4   1   1   18.10    4.10
  -4   1  -1   14.10    5.10
   1  -4   1   23.90    4.00
  -4   1  -1   21.10    3.70
   4   1   1   21.40    3.40
   1  -4   1   18.90    3.50
   1   4  -1   21.30    3.90
   1   4  -1   24.50    3.80
   4  -1  -1   21.30    2.70
   1  -4   1   21.50    4.80
  -1  -4  -1   22.00    4.70
   4   1   1   19.80    3.50
  -4  -1   1   21.70    4.30
  -1  -4  -1   22.30    4.40
   4  -1  -1   25.10    3.90
  -1  -4  -1   18.30    3.20
  -4  -1   1   22.50    3.20
  -1   4   1   23.70    3.70
  -4   1  -1   15.20    2.60
   4  -1  -1   20.30    4.90
   1   4  -1   24.90    3.30
   1   4  -1   20.70    5.50
  -4  -1   1   25.80    6.00
  -4  -1   1   23.90    4.00
  -1  -4  -1   18.40    5.40
   4   1   1   21.50    3.60
  -1   4   1   24.60    3.30
   1  -4   1   26.10    2.70
   1  -4   1   21.50    4.20
  -1  -4  -1   22.90    3.70
  -1   4   1   17.80    4.20
   4  -1  -1   19.80    4.30
   4   1   1   21.70    5.40
  -4   1  -1   20.80    4.30
   1   4   1   28.40    4.10
   1   4   1   24.60    3.30
  -4  -1  -1   20.20    5.70
  -1   4  -1   14.70    4.80
   4  -1   1   22.60    4.60
   1   4   1   26.40    4.20
  -4   1   1   22.40    2.80
   4   1  -1   21.20    5.50
  -1   4  -1   20.80    2.90
  -1  -4   1   23.70    3.50
  -1  -4   1   17.30    3.80
  -4   1   1   14.70    4.20
  -1   4  -1   14.80    4.00
  -4  -1  -1   19.10    4.50
   4  -1   1   20.10    3.80
   4   1  -1   13.30    4.10
   1  -4  -1   21.10    2.60
   4   1  -1   28.10    3.80
   4  -1   1   22.80    2.50
   4  -1   1   21.50    4.80
  -1   4  -1   22.30    3.60
  -4  -1  -1   25.30    3.90
   1  -4  -1   16.60    4.80
   1  -4  -1   14.90    3.60
  -1  -4   1   19.60    3.10
  -4   1   1   16.50    5.40
   4  -1   1   22.60    3.90
   1  -4  -1   15.70    3.50
  -1  -4   1   21.00    5.10
   4   1  -1   24.70    3.30
   1   4   1   26.50    6.10
   1  -4  -1   21.00    4.10
  -4   1   1   22.10    3.30
  -1  -4   1   15.50    3.90
   4   1  -1   23.40    3.80
  -4  -1  -1   20.30    3.30
  -4   2  -1  143.69    8.80
  -4   2  -1  147.59    9.80
   4   2   1  142.89    7.30
   2   4  -1  144.09    6.70
   4  -2  -1  133.59    7.70
   2  -4   1  142.39    7.00
   4  -2  -1  145.39    8.20
   4  -2  -1  148.89    5.70
  -2   4   1  145.79    9.70
   4   2   1  151.58    8.20
   2   4  -1  147.09    7.40
   2  -4   1  151.78    8.00
   2  -4   1  153.88    9.40
   4  -2  -1  149.88    6.70
  -2   4   1  162.58    9.20
  -4   2  -1  148.49    6.10
   4   2   1  152.58    7.40
   2  -4   1  151.68    6.70
  -4  -2   1  134.09   10.80
  -4  -2   1  142.39    7.60
  -2  -4  -1  149.99    8.60
  -4  -2   1  138.09    5.10
   2   4  -1  145.19    7.40
  -2  -4  -1  148.99    8.10
  -2  -4  -1  152.98    6.40
   2   4  -1  151.28   11.00
  -4  -2   1  153.18    8.60
  -4   2  -1  155.58    7.50
   2  -4   1  147.39    8.30
   4   2   1  148.59    7.20
   4   2   1  170.58   11.10
   4  -2  -1  153.48    8.30
  -2  -4  -1  147.79    7.10
   4  -2  -1  139.99    9.20
  -2   4   1  147.79    7.90
  -4  -2   1  155.88    7.50
  -2  -4  -1  137.59   10.70
  -4  -2  -1  141.29   11.10
  -4   2   1  153.08    9.90
  -2  -4   1  146.69    6.00
   2   4   1  144.39    7.60
   4  -2   1  150.48    8.00
  -2   4  -1  159.08    8.00
  -4  -2  -1  156.78    9.10
  -2  -4   1  143.29    7.00
  -4  -2  -1  143.39    7.70
   4   2  -1  143.89   10.20
  -2  -4   1  143.99    8.30
   4   2  -1  152.68    7.20
   4  -2   1  157.58    8.40
   2  -4  -1  151.48    7.30
   2  -4  -1  153.78    9.60
   2   4   1  161.88   11.40
  -4  -2  -1  135.79    7.40
   2   4   1  145.19    6.80
   4  -2   1  148.29    8.00
   4   2  -1  156.98    7.90
   2   4   1  149.19    7.60
   4   2  -1  139.89    6.90
   2  -4  -1  150.38    6.70
  -2  -4   1  170.88   11.20
  -4   2   1  155.68    9.10
  -4   2   1  138.69    6.70
   2  -4  -1  143.79    8.10
   4   2  -1  144.29    7.20
  -2  -4   1  146.89    8.20
   2  -4  -1  151.08    8.20
  -4   2   1  153.48    6.10
   4  -2   1  142.49    5.20
  -2   4  -1  136.99    8.40
  -2   4  -1  138.49    9.40
   3  -4   1  477.25   16.10
  -4   3  -1  450.05   13.40
  -4  -3   1  448.86   15.10
  -3  -4  -1  439.16   14.90
  -4  -3   1  452.45   19.60
  -3  -4  -1  444.56   13.40
  -3  -4  -1  454.95   19.50
   4   3   1  443.36   14.50
   4  -3  -1  464.85   15.80
   4   3   1  432.76   18.80
  -4   3  -1  459.95   17.50
   3   4  -1  448.36   14.10
  -3   4   1  454.65   16.00
   3   4  -1  472.25   19.70
  -3   4   1  453.35   18.10
   4  -3  -1  430.36   15.60
   4   3   1  423.86   15.40
   4   3   1  426.76   14.90
  -3  -4  -1  452.65   16.50
  -3  -4  -1  464.55   16.10
   4   3   1  477.25   15.60
  -4  -3   1  469.05   16.50
   3   4  -1  445.46   15.10
   3  -4   1  451.05   16.10
   3  -4   1  448.16   14.90
   4  -3  -1  446.66   14.50
   3  -4   1  465.55   16.90
  -4  -3   1  469.25   15.60
  -4   3  -1  479.75   18.00
   3  -4   1  456.45   14.80
   4  -3  -1  456.15   16.90
  -4  -3   1  440.86   12.60
   4  -3  -1  446.56   16.20
   3   4  -1  452.25   15.40
   4   3  -1  446.56   15.20
  -4   3   1  448.76   16.30
  -3   4  -1  449.26   17.70
  -3  -4   1  465.65   19.80
  -4   3   1  441.86   17.80
  -4  -3  -1  439.96   15.20
  -3  -4   1  477.05   16.80
   3   4   1  437.56   14.30
   4  -3   1  414.26   14.50
  -4   3   1  443.06   17.60
   3   4   1  461.25   19.50
   4  -3   1  441.76   16.00
   3  -4  -1  440.56   14.60
   4   3  -1  464.45   14.30
   3  -4  -1  426.66   16.10
   4   3  -1  462.15   15.10
  -4   3   1  439.06   13.60
   3  -4  -1  422.96   16.60
  -4  -3  -1  467.35   17.00
  -3  -4   1  449.76   13.00
   4  -3   1  445.96   12.30
   3  -4  -1  462.85   14.80
  -3   4  -1  449.76   15.70
  -4  -3  -1  479.55   20.10
   3   4   1  437.86   15.50
   4   3  -1  473.85   18.90
   4   3  -1  483.25   15.10
  -3  -4   1  462.05   15.90
  -4  -3  -1  442.76   15.50
   4  -3   1  448.96   16.10
  -4  -3  -1  435.06   13.10
   3   4   1  450.15   15.40
  -3   4  -1  470.45   17.10
   3  -4  -1  433.36   15.80
   4  -3   1  449.46   15.90
  -3  -4   1  441.46   14.80
   4  -3   1  451.45   16.50
   4  -4   1  145.69    9.30
  -4   4  -1  147.49   10.70
  -4  -4   1  151.28   12.90
   4   4   1  136.29    7.60
   4  -4   1  123.99    4.70
   4   4  -1  127.09   11.70
   4  -4   1  117.79    9.00
  -4  -4   1  148.09    8.30
  -4  -4   1  146.69   10.10
  -4   4   1  148.49   11.30
   4  -4  -1  124.99    9.20
   4   4  -1  131.89    8.20
  -4  -4   1  122.49    5.50
   4   4   1  144.99   12.50
  -4   4  -1  131.89   10.70
  -4  -4  -1  126.59    8.00
   4   4   1  133.79    8.00
  -4  -4  -1  134.79    9.40
   4  -4   1  124.79    8.10
   4  -4  -1  128.59    9.60
   4  -4   1  133.19    9.70
   4  -4  -1  132.59    9.20
  -4   4   1  131.79    6.50
   4   4  -1  133.99    8.40
   4  -4  -1  122.39    7.70
  -4   4   1  139.89   10.00
   4  -4  -1  143.39    9.90
  -4   4   1  123.49   10.70
   4   4   1  122.49    8.50
   4  -4   1  145.69    9.30
   4   4  -1  133.89    7.40
  -4  -4  -1  135.99    9.30
  -4  -4  -1  132.39    6.10
  -4  -4  -1  148.49   13.20
  -4  -4   1  130.79    9.30
   0   5   1    2.50    3.70
  -5   0  -1    8.00    5.50
   5   0   1    7.00    3.80
   0   5  -1    8.00    3.20
   0  -5   1    6.60    3.40
   0  -5   1    6.70    1.70
   5   0   1   12.20    3.60
  -5   0   1   18.20    6.10
   0  -5  -1    3.80    3.50
  -5   0  -1    9.60    4.50
   5   0  -1   10.00    4.50
  -5   0   1   10.00    4.50
   0  -5   1    2.30    4.60
   0  -5  -1   10.30    4.00
   0  -5   1    6.80    4.10
   5   0  -1    6.30    3.50
   0   5   1    4.10    3.40
   0  -5  -1    7.50    3.60
  -5   0   1    6.30    2.80
   5   0   1    9.40    3.00
   0  -5  -1    8.90    4.30
   5   0  -1    5.90    2.80
   0   5  -1   12.50    4.30
  -5   0  -1    8.60    4.20
   0   5  -1    5.30    5.50
  -5   0   1   10.20    4.10
   0   5   1    9.10    3.50
   5   0  -1   10.70    3.90
   0   5  -1    7.10    3.40
   0  -5  -1    9.20    2.10
   5   0   1    6.80    4.70
   0   5   1   11.10    6.10
   5   0   1    4.50    5.10
   5   0  -1    8.50    5.10
   0  -5  -1   14.50    5.50
   0  -5   1    6.40    3.20
  -5   0  -1   11.30    3.20
  -5  -1   1  109.29    7.90
   5   1   1  101.39    6.30
   1   5  -1  108.59    6.70
  -5   1  -1  115.19    8.50
   1  -5   1   90.69    6.90
  -1   5   1   97.69    9.70
  -1  -5  -1  132.89   10.30
  -5   1  -1  106.09    7.20
   1  -5   1  115.09    9.20
  -1  -5  -1  113.89    8.00
  -5  -1   1  113.49    6.70
  -1  -5  -1  105.49    8.70
  -5  -1   1   99.09    7.40
  -1  -5  -1  107.69    7.00
   1   5  -1  139.19   11.50
   5  -1  -1  106.19    7.60
   1  -5   1  115.49    8.50
   5   1   1  116.29    7.20
   5   1   1  104.79    8.10
  -5  -1   1  110.69   10.40
  -1   5   1   99.79    7.40
   5  -1  -1  110.59    7.50
  -1   5   1  108.59    6.60
  -5   1  -1  130.19   10.60
   1  -5   1  103.59    5.20
  -1   5   1  102.09    8.30
   5  -1  -1  109.99    8.90
   1   5  -1  113.49    7.20
   5   1   1  113.59   10.00
   5  -1  -1  100.89    8.40
  -5   1  -1  114.99    6.20
   1   5  -1  122.39    7.60
   1  -5   1  121.09    7.00
   5   1   1  110.89    7.40
  -1  -5  -1   96.29    6.40
   5  -1  -1  108.59    5.60
  -1  -5   1  107.09    6.30
   5   1  -1  102.79    7.30
  -5  -1  -1  109.69   10.60
  -1  -5   1   99.49    9.20
   5  -1   1  111.79    7.50
   5   1  -1  112.99    7.10
   1  -5  -1  102.49    5.20
  -1   5  -1  103.49    7.90
   1  -5  -1  111.69    8.40
   5   1  -1  111.19    6.60
   5   1  -1  107.29    8.10
  -1   5  -1  111.39    6.00
   1  -5  -1   98.79    6.60
   5  -1   1  104.39    7.80
   1   5   1  118.59    7.60
   5   1  -1  111.39    9.80
  -5  -1  -1  114.79    8.70
  -1  -5   1  115.39    8.20
  -5   1   1   93.29    9.30
  -1   5  -1  115.09   10.10
   1   5   1   92.39    9.90
  -5   1   1  104.19    6.00
   5  -1   1  104.79    5.40
  -5   1   1  115.09    7.30
  -1  -5   1  109.09    8.60
  -5  -1  -1  105.79    7.40
   5  -1   1  116.59    8.60
   1  -5  -1  117.59    9.60
  -1  -5   1  117.59    6.80
   5  -1   1  100.49    8.80
   1  -5  -1  106.69    7.40
   1   5   1  111.99    6.80
  -5   1   1  104.19    8.00
  -1   5  -1  113.19    7.20
  -5  -1  -1  108.49    6.90
   1   5   1  100.59    7.90
   2  -5   1   54.09    5.20
   2   5  -1   52.49    5.70
   2  -5   1   54.59    6.20
  -5  -2   1   39.20    7.80
  -2   5   1   46.10    6.50
  -2  -5  -1   52.79    5.30
  -2  -5  -1   43.30    6.70
   2  -5   1   42.90    5.30
   5   2   1   46.90    5.40
   5   2   1   50.79    5.60
   5  -2  -1   52.69    5.90
  -5  -2   1   51.29    6.70
   5   2   1   41.90    7.70
   5  -2  -1   47.60    5.80
  -5   2  -1   47.10    5.50
  -2   5   1   43.80    7.20
   2   5  -1   46.60    4.70
  -5   2  -1   37.00    7.20
   2  -5   1   53.79    6.00
   2  -5   1   58.29    7.30
  -5   2  -1   43.90    4.10
   5   2   1   42.00    6.20
   5  -2  -1   43.70    3.80
  -2   5   1   47.60    5.60
   2   5  -1   50.89    5.90
   2   5  -1   45.80    8.50
   5  -2  -1   56.39    7.00
  -2  -5  -1   43.50    4.60
  -5   2  -1   41.20    6.50
   5   2   1   44.40    5.20
  -2  -5  -1   48.30    8.10
  -5  -2   1   46.80    5.40
  -5  -2   1   49.70    5.80
  -2  -5  -1   54.09    6.60
   5   2  -1   45.30    6.00
  -5   2   1   53.59    4.40
   5   2  -1   44.70    5.20
  -2   5  -1   53.19    6.50
  -5   2   1   53.79    6.90
  -5   2   1   42.60    5.00
   5   2  -1   40.80    7.50
   2   5   1   57.49    6.10
  -2   5  -1   46.50    5.60
  -2  -5   1   45.70    6.20
   5   2  -1   44.90    5.00
  -2  -5   1   44.30    4.80
  -5   2   1   36.40    7.50
  -5  -2  -1   42.50    6.40
   2   5   1   55.69    8.50
   5  -2   1   37.80    6.60
   2  -5  -1   42.70    5.70
  -2   5  -1   43.30    7.10
   2   5   1   44.30    4.70
   2  -5  -1   51.69    6.20
  -5  -2  -1   46.50    8.60
  -5  -2  -1   44.60    5.60
  -2  -5   1   48.70    4.50
   2  -5  -1   47.80    4.60
   5  -2   1   50.49    5.80
  -2  -5   1   55.79    8.30
   5  -2   1   50.09    6.50
   2   5   1   55.19    6.30
  -5  -2  -1   52.79    5.50
   5   2  -1   49.00    5.20
  -2  -5   1   48.00    6.20
   5  -2   1   53.19    6.10
   2  -5  -1   46.90    5.40
   5  -2   1   52.59    3.90
   2  -5  -1   38.20    6.70
   5  -3  -1   32.60    5.80
   3  -5   1   38.00    5.20
  -5   3  -1   30.00    3.70
   3  -5   1   22.20    5.20
  -3   5   1   38.40    6.20
   3   5  -1   35.60    8.20
   5   3   1   24.50    5.10
  -3  -5  -1   35.10    8.30
  -5   3  -1   31.00    4.90
   3   5  -1   33.20    5.20
   5  -3  -1   39.40    5.90
   5  -3  -1   38.70    5.00
  -5  -3   1   34.50    5.60
  -5  -3   1   34.80    6.70
   5  -3  -1   27.70    3.10
   3  -5   1   22.80    4.80
  -5  -3   1   24.90    8.00
   5   3   1   26.80    4.70
  -3   5   1   35.10    7.10
   3   5  -1   33.50    5.50
  -5  -3   1   26.80    2.80
  -3  -5  -1   24.60    4.30
  -5   3  -1   30.70    7.20
  -3  -5  -1   26.80    3.90
  -5  -3   1   20.40    4.70
  -3   5   1   45.10    7.00
   3  -5   1   36.50    6.10
   5   3   1   24.30    7.10
   3  -5   1   32.40    5.80
   5   3   1   36.30    6.00
   5   3   1   24.70    4.60
  -3  -5  -1   33.10    6.10
  -5   3  -1   26.80    6.40
  -3  -5  -1   29.40    5.90
   5  -3  -1   25.00    6.30
   5  -3  -1   24.30    6.00
   5   3  -1   32.60    5.70
   3  -5  -1   27.40    5.60
   3  -5  -1   31.40    6.20
  -5   3   1   35.90    7.40
   5  -3   1   27.20    5.90
   5   3  -1   20.80    4.60
   3  -5  -1   34.30    5.10
   5   3  -1   21.30    4.90
   5   3  -1   29.30    4.40
  -5   3   1   27.70    4.40
   5   3  -1   31.90    7.60
  -5  -3  -1   25.90    3.30
  -3  -5   1   23.00    5.60
   3   5   1   22.70    5.50
  -3  -5   1   41.80    8.10
  -5  -3  -1   40.30    7.30
   3  -5  -1   33.80    5.10
  -5  -3  -1   27.50    8.50
   5  -3   1   27.60    5.70
  -3  -5   1   23.60    3.60
   5  -3   1   24.60    5.20
   5  -3   1   29.80    2.90
  -3   5  -1   24.80    6.50
   3   5   1   26.90    4.40
   5  -3   1   31.00    5.90
  -5   3   1   27.10    3.60
  -5  -3  -1   24.80    5.20
  -3  -5   1   32.80    4.70
   3   5   1   27.90    5.00
  -5   3   1   32.10    6.70
  -3  -5   1   31.40    6.80
  -3   5  -1   42.70    6.90
  -5  -3  -1   28.10    5.10
   3  -5  -1   37.00    6.00
   3   5   1   24.70    8.10
  -4  -5  -1    3.80    3.80
   5  -4  -1    1.80    4.10
  -4  -5  -1    6.80    6.00
   5   4   1    3.10    6.50
   4   5  -1    3.30    4.70
  -4   5   1    9.50    6.20
   5  -4  -1    0.20    4.30
   5  -4  -1    1.50    5.60
   5   4   1   10.70    4.00
  -4  -5  -1   -0.50    5.10
  -5  -4   1   -2.50    5.00
   4  -5   1    3.30    4.10
   4   5  -1   -1.70    7.30
  -4   5   1    3.50    5.90
   5  -4  -1    8.00    5.30
   5   4   1   -0.30    4.00
  -4   5   1    2.40    3.40
  -5  -4   1    0.90    7.10
   4  -5   1   -0.60    5.00
  -4  -5  -1    4.90    3.30
   5  -4  -1   12.90    5.60
  -4  -5  -1    1.90    7.20
   5   4   1    4.10    4.60
   4  -5   1    6.00    4.90
  -5   4  -1   -8.10    6.00
  -5  -4   1    1.20    4.30
   5  -4  -1    6.60    2.50
   4   5  -1   14.40    6.60
  -5   4  -1    7.50    6.60
  -5  -4   1   11.90    5.30
   4  -5   1    2.60    4.70
   4  -5   1    5.10    4.90
  -4  -5   1   11.90    7.60
  -4   5  -1    3.70    7.10
  -5   4   1    3.90    6.60
  -5   4   1    3.80    2.90
  -5  -4  -1    5.90    6.00
   4  -5  -1    0.10    4.90
   4  -5  -1   -2.70    4.80
   4  -5  -1    1.40    4.70
  -5  -4  -1   11.50    3.10
   4  -5  -1    3.40    4.90
   5   4  -1    1.60    4.40
   5   4  -1    0.80    4.50
  -5  -4  -1   15.40    7.90
  -4  -5   1    9.60    3.10
   4   5   1    6.90    4.50
  -4   5  -1    4.20    6.50
  -4  -5   1    4.40    5.90
   5   4  -1    0.40    4.30
  -5   4   1   -2.40    5.60
   5  -4   1    9.50    5.50
   4   5   1   -0.90    7.20
  -4  -5   1    5.00    5.20
   4  -5  -1    1.50    4.40
   5  -4   1   -2.80    4.50
   5   4  -1   27.20    8.00
   5  -4   1   -2.90    5.10
  -5  -4  -1    2.00    4.00
   5  -4   1   11.70    5.50
  -4  -5   1    6.30    4.00
  -5  -4  -1    0.90    4.80
   4   5   1    8.00    5.10
  -5  -5   1    3.50    8.10
   5  -5  -1   14.80    6.20
   5  -5   1   13.90    5.40
  -5  -5   1   12.40    5.90
   5  -5  -1   17.20    6.20
   5   5  -1   12.30    5.30
   5   5   1   25.20    9.10
   5   5   1    9.30    5.60
  -5   5  -1    7.60    7.50
  -5   5   1   20.60    7.70
  -5  -5  -1   18.60    6.50
   5  -5   1    0.40    5.20
  -5  -5  -1   -3.30    7.40
  -5  -5   1   13.00    5.90
   5  -5  -1   17.30    4.90
   5  -5  -1   20.10    5.90
   5  -5   1   19.90    6.50
  -5  -5  -1   15.10    3.60
   5  -5   1   20.00    5.40
   5   5  -1   15.60    8.00
  -5  -5  -1    9.60    5.80
  -6   0  -1  115.09    9.10
   0   6  -1  125.29   12.10
   6   0  -1  116.59    9.80
   0   6   1  130.09   12.60
   0  -6  -1  145.69   10.30
   0  -6  -1  126.89   11.10
   6   0  -1  129.59    7.30
  -6   0   1  141.29    8.00
   0   6   1  132.09    8.90
   6   0   1  129.39   10.00
   0  -6  -1  121.59    8.40
   6   0  -1  122.79    8.60
   0  -6   1  136.39   11.10
   6   0   1  131.49    8.40
  -6   0  -1  140.79    8.00
   6   0  -1  126.49   11.00
   6   0   1  134.09    9.40
   0  -6   1  117.19    8.10
   6   0   1  142.89   11.60
   6   0  -1  149.39    9.20
   0   6   1  129.99    9.60
   0  -6  -1  114.79    5.40
   0  -6   1  142.59   10.30
   0   6   1  121.89    8.10
  -6   0  -1  128.69    9.40
   6   0   1  134.39    7.60
  -6   0   1  130.69    9.60
   0   6  -1  119.89    7.80
  -6   0  -1  164.18   13.10
   0  -6   1  111.09    8.00
   0   6  -1  128.49    9.20
   0  -6  -1  122.89    7.90
  -6   0   1  135.69    9.80
  -6   0   1  122.99   11.60
  -1   6   1   34.60    6.30
  -1   6   1   34.30    8.10
   6   1   1   29.90    7.80
   6  -1  -1   29.60    5.30
  -1  -6  -1   32.70    7.30
   6  -1  -1   27.50    6.40
  -6  -1   1   23.00    6.00
   1  -6   1   44.30    5.50
   6   1   1   27.20    4.90
  -6   1  -1   30.10    7.60
   6   1   1   39.60    5.80
  -6  -1   1   24.60    5.50
  -6   1  -1   36.20    4.60
   1  -6   1   33.70    6.50
   6  -1  -1   31.30    6.00
   6   1   1   29.60    6.60
  -1  -6  -1   37.50    3.20
   1  -6   1   44.40    7.60
  -1  -6  -1   39.50    5.30
   6  -1  -1   35.10    7.50
   1  -6   1   33.50    4.10
   1   6  -1   33.50    5.50
  -6   1  -1   18.60    5.80
  -6  -1   1   32.90    5.10
  -1  -6  -1   36.30    5.10
  -6   1  -1   28.40    6.10
   6  -1  -1   32.40    4.30
   6   1   1   24.40    5.40
   1  -6   1   35.50    5.50
   1   6  -1   40.10    8.50
  -1   6   1   42.70    6.10
  -1  -6  -1   32.00    6.30
  -6  -1   1   37.70    8.40
   1   6  -1   31.30    5.90
  -1  -6  -1   34.10    6.40
  -6  -1  -1   48.10    9.30
  -1   6  -1   32.20    6.40
   1  -6  -1   29.50    6.20
  -1  -6   1   36.20    6.50
  -6   1   1   31.40    5.70
   6  -1   1   27.20    6.90
  -6  -1  -1   34.80    6.30
  -1   6  -1   34.90    4.60
  -1  -6   1   32.30    4.80
   6   1  -1   28.30    5.00
  -6   1   1   38.40    6.50
   6  -1   1   30.60    5.30
   6  -1   1   31.20    4.20
  -6   1   1   30.20    7.60
  -6  -1  -1   39.70    5.40
   6   1  -1   28.00    6.50
  -1   6  -1   32.10    8.00
   1  -6  -1   34.60    3.90
  -1  -6   1   35.10    4.90
   1   6   1   31.00    5.90
   1   6   1   31.90    5.50
   6   1  -1   39.70    5.50
   6  -1   1   36.50    6.00
   6  -1   1   40.80    7.40
   6   1  -1   34.40    7.70
   6   1  -1   36.70    5.70
  -6  -1  -1   41.70    7.30
   1  -6  -1   29.00    5.10
  -6   1   1   34.10    4.70
   1   6   1   47.40    9.20
   1  -6  -1   36.80    5.70
   1  -6  -1   42.40    7.40
  -1  -6   1   28.40    7.10
   1   6   1   28.90    5.10
   6  -2  -1   34.00    4.10
   6   2   1   37.40    5.60
  -6   2  -1   25.10    6.80
   2  -6   1   39.60    5.60
   2  -6   1   43.20    6.90
   2  -6   1   34.40    7.20
  -2  -6  -1   47.50    8.80
   2   6  -1   32.50    5.80
  -2  -6  -1   34.40    6.90
   6  -2  -1   40.80    6.40
  -2   6   1   37.40    7.10
  -2  -6  -1   22.40    4.60
  -6  -2   1   36.40    5.70
   6   2   1   29.90    5.40
  -6   2  -1   43.00    5.90
  -2  -6  -1   36.40    6.80
  -6  -2   1   46.30    6.80
  -2   6   1   35.00    7.80
  -6  -2   1   34.00    8.80
   6  -2  -1   33.10    7.00
   2  -6   1   34.00    4.60
   6  -2  -1   37.10    6.10
   6   2   1   44.80    6.90
   2   6  -1   41.10    9.40
   2   6  -1   30.50    6.50
   6   2   1   51.99    8.80
  -2  -6  -1   32.20    5.20
  -6  -2   1   36.70    6.00
   2  -6   1   38.50    5.90
   6   2   1   51.19    6.10
  -6   2  -1   30.20    8.10
  -6   2   1   37.60    7.00
  -6  -2  -1   34.40    5.80
  -6   2   1   35.30    5.40
   2  -6  -1   43.70    6.80
  -6  -2  -1   43.70    5.90
  -2  -6   1   31.80    8.00
   2  -6  -1   38.40    5.70
  -2  -6   1   35.50    5.10
   6   2  -1   42.90    5.70
  -2  -6   1   36.90    4.90
   6   2  -1   38.20    5.70
   2   6   1   27.20    6.00
   2  -6  -1   35.70    7.60
  -6   2   1   35.90    4.60
  -2  -6   1   41.60    7.20
   6  -2   1   34.60    6.10
  -6   2   1   35.10    7.80
   6  -2   1   34.70    7.10
   6  -2   1   34.90    5.90
   6  -2   1   27.70    7.10
  -6  -2  -1   32.30    7.00
   6   2  -1   35.90    6.50
  -2  -6   1   37.50    6.70
   2   6   1   32.30    5.80
   2  -6  -1   26.90    4.40
  -2   6  -1   43.70    8.70
   2   6   1   25.70    8.30
   6   2  -1   35.20    8.20
   2  -6  -1   32.40    5.70
  -2   6  -1   24.70    7.00
   6  -2   1   34.50    3.90
  -6  -2  -1   38.90    9.30
   6   3   1    7.10    4.70
   6  -3  -1    4.30    5.80
   6   3   1    0.40    7.50
   3  -6   1    7.50    5.40
  -6  -3   1    3.50    7.50
  -6  -3   1   -2.80    4.70
   6  -3  -1    5.70    6.00
   3   6  -1    7.50    5.00
   3  -6   1   -2.00    4.40
  -3  -6  -1   -3.30    3.40
   6   3   1    3.60    4.00
   3  -6   1    1.00    4.20
  -3  -6  -1    5.20    7.40
   6   3   1    1.50    4.80
  -6   3  -1   -0.10    5.80
  -6   3  -1   -1.20    4.00
   3   6  -1   -0.90    7.20
  -3  -6  -1   -3.20    5.40
   6  -3  -1    5.10    5.30
   6  -3  -1    0.00    2.70
   3  -6   1   -7.30    4.90
   6  -3  -1   -0.60    4.40
  -3   6   1    6.80    6.60
  -3  -6  -1    0.30    5.30
  -6  -3   1   -2.60    4.60
   6   3   1    2.60    5.40
  -3  -6   1   -6.90    5.10
   6   3  -1   -0.50    4.60
  -6   3   1    0.40    3.80
   3   6   1   -2.30    4.90
   6  -3   1   -3.70    4.20
  -6  -3  -1   -6.30    4.20
  -3   6  -1   15.10    6.50
   6  -3   1    3.20    5.90
  -6  -3  -1    3.90    4.80
   3  -6  -1    3.40    4.50
  -3  -6   1   10.60    7.30
  -6   3   1  -13.20    6.20
   6   3  -1    8.80    5.30
   3  -6  -1    7.80    5.50
   3  -6  -1    1.70    5.30
  -6  -3  -1   -2.40    7.50
  -6  -3  -1    2.10    2.70
  -3  -6   1   -5.00    4.40
  -6  -3  -1    1.10    5.80
  -6   3   1   -1.20    3.60
   6  -3   1    6.70    5.30
   3  -6  -1    0.50    4.40
   3   6   1   -4.80    7.50
  -3  -6   1    3.90    3.60
   6   3  -1    6.10    7.10
  -6   3   1    0.70    6.30
   4  -6   1   14.90    5.90
  -4  -6  -1    4.10    7.70
   6   4   1   13.80    5.60
   6  -4  -1    1.30    6.00
  -4  -6  -1    4.00    3.80
   6  -4  -1    0.00    5.10
  -6   4  -1   10.90    4.70
   4  -6   1    7.10    4.70
   4   6  -1    0.50    7.90
  -6  -4   1   14.80    5.70
   4  -6   1    6.60    4.40
   6  -4  -1    8.20    6.00
   4  -6   1    0.10    5.70
  -6  -4   1    3.10    6.20
  -4   6   1    3.10    7.40
   6   4   1    7.20    7.60
  -6   4  -1    8.70    7.20
  -4  -6  -1    6.70    6.30
   4   6  -1    2.70    5.50
  -4  -6  -1    5.00    5.40
  -6  -4   1    3.50    8.20
   6   4  -1    7.50    8.40
   4  -6  -1    0.00    6.00
  -4  -6   1    7.10    6.00
   6   4  -1    8.80    5.60
  -4  -6   1    0.50    3.50
   4   6   1    8.30    5.50
   4   6   1    3.90    8.40
  -4   6  -1   -5.90    6.90
  -6  -4  -1   18.40    5.80
  -6   4   1    2.00    7.30
   6   4  -1   -6.00    4.80
  -6  -4  -1    9.80    6.50
  -6   4   1   12.30    4.20
   6  -4   1   13.30    5.30
  -6  -4  -1    4.70    8.90
  -4  -6   1    8.30    7.90
   6  -4   1   11.90    5.90
   4  -6  -1    5.60    5.80
  -4  -6   1   11.70    6.70
   4  -6  -1   10.20    5.10
   6  -4   1    0.70    5.50
   4  -6  -1   -0.30    4.60
   5  -6   1  219.78   14.10
  -6  -5   1  224.28   13.90
  -6  -5   1  218.58   13.20
   5  -6   1  239.98   12.60
   6  -5  -1  201.68   13.40
  -5  -6  -1  239.58   15.90
   5   6  -1  197.28   12.50
  -5  -6  -1  215.48   13.40
   5  -6   1  205.48   11.90
   6   5   1  202.58   12.80
   6  -5  -1  196.58   11.30
   5  -6  -1  228.38   13.10
   6  -5   1  228.98   14.20
   6   5  -1  191.38   12.00
   5  -6  -1  206.58   11.50
  -5  -6   1  230.98   14.80
   5   6   1  204.38   12.60
   5  -6  -1  244.78   15.30
  -6  -5  -1  224.58   14.60
   6  -5   1  226.88   13.50
  -5  -6   1  216.98   13.80
  -6  -6   1    2.60    8.00
   6  -6  -1   13.80    6.60
   6  -6  -1   17.40    6.10
   6   6   1    8.40    6.10
  -6  -6  -1   15.70    6.70
  -6  -6   1    2.40    7.00
   6   6  -1    8.80    6.10
   6  -6   1    0.70    7.00
   6  -6   1   16.50    6.90
   0  -7  -1   14.30    5.00
  -7   0  -1    6.80    6.00
   0  -7   1   11.40    4.80
   0   7  -1    5.10    8.10
  -7   0   1   11.80    5.60
   0   7   1    3.30    8.10
   0   7  -1   15.20    4.90
  -7   0   1   30.60    8.50
   0  -7   1   28.40    6.70
   0  -7  -1   19.50    7.00
  -7   0   1   10.30    4.50
   7   0  -1    8.50    4.30
   7   0  -1   14.60    6.60
   0  -7   1   24.00    7.70
   0   7   1   19.90    5.30
   7   0   1   14.40    4.50
   7   0   1    0.70    5.70
   0  -7  -1   25.40    6.90
   7   0  -1   14.40    7.40
   7   0   1   16.80    5.80
   7   0   1   20.30    5.30
  -7   0  -1    8.60    6.80
  -7  -1   1   13.80    5.00
  -1  -7  -1   26.90    7.00
   1  -7   1   13.60    7.10
  -7   1  -1   16.40    6.80
   7   1   1   17.30    5.10
   7  -1  -1    9.80    6.40
   1  -7   1   12.70    5.00
   7   1   1   17.40    6.80
   7   1   1   11.10    5.90
  -1  -7  -1   14.40    7.00
   7  -1  -1   12.80    4.10
  -1  -7  -1   17.60    5.50
   7  -1  -1    4.10    7.20
  -7  -1   1   10.80    5.50
   7   1   1   13.10    5.40
  -7   1  -1    3.50    6.00
   1   7  -1   19.40    9.60
   1  -7   1   22.90    6.70
  -1   7   1    8.80    8.40
   1   7  -1   18.00    5.50
  -1  -7  -1   13.40    4.90
  -7  -1   1   -0.40    7.30
   7  -1   1    9.00    4.90
  -7  -1  -1   15.70    6.90
   1  -7  -1   10.00    5.10
   7   1  -1   15.30    7.50
   1  -7  -1   18.10    7.30
   1   7   1   15.00    9.20
  -1  -7   1   17.60    5.00
  -1   7  -1   13.90    4.50
   7   1  -1   16.40    4.90
  -7   1   1    7.30    7.80
  -1   7  -1   17.10    9.00
   7  -1   1   10.30    4.10
   1  -7  -1   10.40    5.90
   1   7   1   11.80    5.60
  -1  -7   1   26.70    8.10
  -1  -7   1    8.30    6.10
  -7   1   1   11.70    6.20
   7  -1   1   11.70    6.30
  -7   1   1   24.00    5.30
   7   1  -1    8.40    6.00
  -7  -1  -1   14.00    6.10
   7  -1   1   10.50    5.80
  -2  -7  -1   17.50    5.10
   2  -7   1   18.50    6.50
   7  -2  -1   21.10    4.20
  -2  -7  -1   32.00    8.20
   2   7  -1   17.60    5.90
   7   2   1   24.40    5.90
  -7  -2   1   17.50    8.60
   7  -2  -1   12.90    6.40
   2  -7   1   19.90    5.30
  -7  -2   1   18.50    6.80
  -7   2  -1   19.50    5.80
  -7  -2   1   24.20    5.80
  -2   7   1   18.60    9.00
  -2  -7  -1   19.70    5.80
  -7   2  -1   11.80    6.90
  -2  -7  -1   37.30    7.50
   7   2   1   20.70    6.80
   7   2  -1   11.70    5.30
   2  -7  -1   28.60    7.90
  -2  -7   1   22.50    7.30
   2  -7  -1   19.90    5.40
   7  -2   1   28.40    7.10
   7   2  -1   23.80    8.60
   7  -2   1   23.30    7.30
   2   7   1   27.60    9.80
  -2  -7   1   17.10    4.70
   7   2  -1   15.20    6.70
   2   7   1   25.00    6.30
  -2  -7   1   31.60    6.90
   2  -7  -1   25.30    6.80
  -7  -2  -1   22.60    6.60
  -7   2   1    8.80    5.40
   7  -2   1   18.00    5.80
   3  -7   1   13.00    5.20
  -3   7   1    3.20    9.90
   3  -7   1    4.70    6.00
   7   3   1    5.40    5.20
  -7   3  -1    0.60    4.50
  -3  -7  -1    5.70    6.80
  -7  -3   1   15.60    6.10
   7   3   1    9.20    6.20
   7  -3  -1    1.30    5.80
  -3  -7  -1    2.50    5.70
  -3  -7  -1   10.40    8.50
   3   7  -1    1.60    5.70
  -7  -3   1    2.10    5.70
  -7  -3   1    4.90   11.60
  -7   3  -1    8.90    7.90
  -3  -7  -1    2.80    4.40
   3  -7  -1   10.90    6.60
   7   3  -1   18.10    5.50
   3  -7  -1    0.70    6.80
  -3  -7   1    6.00    4.10
   3  -7  -1    4.60    4.50
  -7  -3  -1    5.80    6.70
   7   3  -1    7.50    6.10
  -3  -7   1    9.80    7.00
   7   3  -1   22.50    9.60
  -3  -7   1    7.40    5.30
  -7   3   1   -9.00    4.30
   7  -3   1   -2.00    5.90
   3   7   1    5.70    5.60
   7  -3   1    6.90    6.50
   7  -3   1    3.50    5.60
   3   7   1   10.80   12.20
   7   4   1   43.30    7.50
  -7  -4   1   49.50    9.20
  -4  -7  -1   43.60   12.70
   4  -7   1   52.99    6.80
  -7   4  -1   41.20    6.60
  -4  -7  -1   52.19    8.70
   4  -7   1   38.10    8.10
  -4  -7  -1   46.00    5.90
   4   7  -1   45.20    7.80
   7  -4  -1   50.29    8.30
  -7  -4   1   60.89    9.00
   7   4  -1   67.99    8.70
   4   7   1   41.70    7.70
   7  -4   1   30.40    8.10
   7   4  -1   38.40    7.20
   7  -4   1   47.80    8.90
   4  -7  -1   45.80    6.80
  -4  -7   1   56.29    9.00
  -7  -4  -1   49.40    8.80
  -4  -7   1   51.09    9.00
   4  -7  -1   51.49    6.90
   5  -7   1    8.10    5.80
   7  -5  -1   -3.60    5.90
  -7  -5   1   -1.30    6.70
  -5  -7  -1   15.90    7.80
   7   5   1   -2.80    6.30
   5   7  -1    2.50    6.20
   5  -7   1   14.80    7.30
  -5  -7   1    5.40    7.30
  -5  -7   1   12.70    7.30
   7   5  -1    6.30    6.20
   7  -5   1   11.20    7.30
   5  -7  -1    0.80    5.70
  -7  -5  -1    5.20    7.20
   5   7   1    3.50    6.30
   5  -7  -1    8.90    5.20
  -8   0   1   12.20    6.50
   0  -8   1   33.80    5.80
   0   8  -1   19.10    5.60
   0  -8  -1   28.10    6.10
  -8   0  -1   11.20    7.20
   8   0  -1   35.50    8.10
   0  -8  -1   37.60    8.40
   8   0   1   24.40    5.60
   0  -8   1   23.00    7.90
   8   0   1   15.90    7.20
   8   0  -1   22.00    5.50
   0   8   1   19.40    5.90
  -1  -8  -1    0.90    6.70
   8   1   1    7.80    5.60
  -8   1  -1   -6.20    6.80
  -1  -8  -1    3.20    4.60
   8  -1  -1    3.80    4.50
   8  -1  -1   10.80    7.10
   1   8  -1   10.50    5.70
   1  -8   1   13.10    5.30
  -8  -1   1    6.20    5.60
   8   1   1    5.80    6.70
   1  -8   1   23.40    7.40
   8   1  -1   14.50    6.90
  -1  -8   1    1.30    6.60
   8  -1   1    7.20    6.70
   1  -8  -1    3.80    6.70
   1  -8  -1    4.50    5.00
   1   8   1    3.00    5.40
   8   1  -1   -3.80    5.00
  -8   1   1    2.70    6.00
  -8  -1  -1    4.50    6.70
  -1  -8   1   12.50    4.80
  -2  -8  -1   -5.00    5.40
   2  -8   1   10.50    5.50
   8   2   1    2.00    5.40
   8  -2  -1   15.50    7.40
  -2  -8  -1    3.80    4.80
   2   8  -1   -0.30    5.50
  -8  -2   1   11.50    6.80
   2  -8   1    4.30    6.70
   8   2   1    8.90    7.00
  -8   2  -1  -18.20    5.40
  -2  -8  -1  -18.30    7.30
   8  -2   1    2.50    6.40
  -8  -2  -1    5.60    6.20
  -2  -8   1    4.10    6.90
   8   2  -1    3.50    5.10
   2  -8  -1    6.70    5.00
   8   2  -1   14.90    7.40
   2  -8  -1   -0.60    8.20
   2   8   1    0.70    5.60
  -2  -8   1   10.30    4.70
   3  -8   1   23.60    6.20
   3  -8   1   15.10    7.50
   8   3   1   27.50    7.70
  -8  -3   1   20.10    6.80
  -3  -8  -1   16.30    5.10
  -3  -8  -1   19.90    6.80
   8  -3  -1   22.10    7.90
   8   3   1   15.30    6.60
   3   8  -1   22.20    6.80
   8  -3   1   17.70    7.40
  -3  -8   1   22.60    7.30
  -3  -8   1   37.60    9.00
   3  -8  -1   19.40    6.10
   8   3  -1   20.50    6.60
   3   8   1   24.20    6.80
  -8  -3  -1   16.60    7.10
   8   3  -1   25.30    7.80
  -3  -8   1   32.60    7.70
   8   4   1    2.00    6.70
  -4  -8  -1    5.30    5.90
   4   8  -1  -10.80    6.00
   8  -4  -1   14.70    7.60
   4  -8   1   11.60    5.80
  -8  -4   1    4.00    7.30
  -4  -8   1   -0.90    6.30
   8   4  -1    5.90    6.90
   8   4  -1   -0.70    6.10
  -8  -4  -1    4.50    7.00
   4   8   1    1.90    6.20
   4  -8  -1   -1.90    4.90
   8  -4   1    0.90    6.90
   0  -9  -1    7.10    5.10
   9   0  -1    5.50    7.00
   9   0  -1   -4.10    5.10
   9   0   1    3.40    7.40
  -9   0  -1   -0.60    7.00
   0  -9   1   -6.50    7.90
   0  -9   1    5.90    4.90
  -9   1  -1    2.00    9.20
  -9  -1   1   18.50    6.50
   1  -9   1   12.50    5.80
   1  -9   1   -1.20    8.20
  -1  -9  -1    7.80    5.20
   9   1   1   -5.10    5.60
   1   9  -1    6.50    5.90
   9   1   1    6.80    7.00
   9  -1  -1   13.00    7.30
   1   9   1   -1.10    5.90
  -1  -9   1   15.50    5.10
   9  -1   1   15.30    7.60
   1  -9  -1    9.50    5.70
  -1  -9   1    2.20    8.40
   9   1  -1   14.00    7.80
   9   1  -1   15.60    6.20
  -9  -1  -1    5.50    6.30
   2  -9   1   31.70    6.50
  -2  -9  -1   16.00    6.20
   2  -9  -1   20.30    6.40
  -2  -9   1   40.80    5.90
   1   0   2 1060.09   27.80
   0   1  -2 1080.39   28.40
   0   1   2 1142.99   28.20
   0  -1  -2 1167.68   28.00
   0  -1  -2 1090.69   28.90
   0  -1   2 1126.09   27.80
   1   0  -2 1103.59   28.10
   0  -1   2 1085.79   28.30
   0  -1  -2 1131.09   28.10
  -1   0  -2 1091.29   28.50
  -1   0   2 1141.89   28.40
  -1   0   2 1089.79   27.60
   0  -1  -2 1201.48   28.10
   1   0   2 1099.79   28.40
   0  -1   2 1085.59   27.60
  -1   0  -2 1047.90   28.70
   0  -1  -2 1113.09   28.10
   1   0  -2 1173.18   28.10
   1   0  -2 1148.99   27.40
   0  -1   2 1084.79   27.60
   1   0   2 1088.79   27.80
  -1   0   2 1064.59   28.60
  -1   0  -2 1122.99   28.00
   0   1  -2 1177.88   27.70
   0   1   2 1118.49   27.80
   0   1   2 1084.09   28.10
  -1   0   2 1100.69   28.00
   1   0  -2 1065.99   27.70
   1   0  -2 1073.29   28.50
   1   0   2 1100.49   28.00
   0   1  -2 1089.19   27.80
  -1   0  -2 1084.49   27.70
   0  -1   2 1074.99   27.80
  -1   1   2 4170.38  104.59
   1   1  -2 4375.16  103.69
   1  -1  -2 4183.28  103.79
  -1   1   2 4201.98  104.09
   1   1   2 4248.08  103.89
   1  -1   2 4469.35  104.09
  -1   1  -2 4092.49  103.39
   1   1   2 4132.79  104.09
   1  -1  -2 4165.88  104.09
  -1  -1  -2 4193.58  103.89
   1   1  -2 4184.48  103.99
   1  -1  -2 4239.98  104.79
   1   1   2 4164.58  105.59
  -1  -1  -2 4180.98  104.19
  -1  -1   2 4411.76  103.19
  -1  -1   2 4119.29  105.09
   1   1   2 4312.07  104.19
   1  -1   2 4030.40  103.99
  -1  -1   2 4120.79  103.59
  -1  -1  -2 4253.67  104.69
  -1   1   2 4164.18  104.89
   1   1  -2 4202.48  103.89
   1   1  -2 4071.89  103.49
  -1   1  -2 4221.78  104.49
   1  -1   2 4160.98  104.29
   1  -1  -2 4293.27  104.09
  -1  -1   2 4520.35  104.49
  -1  -1  -2 4088.19  105.49
  -1   1  -2 4060.69  104.39
   1  -1  -2 4210.68  104.49
   1   1  -2 4225.78  105.09
  -1  -1  -2 4121.19  103.99
   0   2  -2    0.50    1.40
   2   0  -2    3.00    2.00
   0  -2  -2    0.80    1.90
   0   2   2    1.80    3.30
   2   0  -2    6.40    2.10
   0  -2  -2    3.20    3.10
  -2   0  -2    7.00    1.60
   0   2  -2    3.80    3.10
   0   2   2    5.80    1.80
   2   0   2    5.80    1.90
   2   0  -2    2.40    1.10
   2   0   2    7.10    1.60
  -2   0  -2    5.90    3.30
   0  -2  -2    4.00    2.10
   0  -2   2    2.50    2.00
  -2   0   2    4.80    2.20
   0   2  -2    2.40    1.60
   0   2   2    2.10    1.90
   0  -2  -2    2.20    1.70
   0   2  -2    4.10    2.10
   2   0  -2    2.40    1.50
  -2   0  -2    4.30    2.40
   0   2   2    2.90    2.30
   2   0  -2    3.20    1.80
  -2   0   2    1.50    3.00
  -2   0  -2    3.90    2.10
   0  -2  -2    3.10    2.10
   0  -2   2    3.90    1.50
   2   0   2    3.60    1.90
  -2   0   2    5.70    1.30
   2   0   2    6.40    2.30
   0  -2   2    4.40    2.70
  -2   0   2    1.60    1.70
   2   0  -2    6.00    3.00
   2   0   2    3.50    3.00
  -2   1  -2  493.75   15.00
  -2  -1   2  521.05   16.40
   2  -1  -2  524.75   15.10
   2  -1  -2  515.75   13.80
   1   2  -2  508.75   13.20
  -1  -2  -2  513.35   14.40
   2   1   2  501.85   16.30
   1  -2   2  514.05   14.50
   2   1   2  499.45   14.80
  -2  -1   2  490.95   13.80
  -2   1  -2  510.55   13.50
   2  -1  -2  522.85   14.50
   1   2  -2  512.55   14.10
   2   1   2  517.25   14.30
  -2   1  -2  483.25   15.40
  -1   2   2  513.25   14.40
   1  -2   2  510.25   15.40
   1   2  -2  506.75   13.70
   1  -2   2  526.45   14.10
  -1  -2  -2  508.45   15.00
  -1   2   2  508.95   15.00
   2  -1  -2  508.05   14.40
   2  -1  -2  521.25   15.40
   1  -2   2  531.85   13.70
  -2  -1   2  501.75   14.30
   1   2  -2  507.15   14.20
  -1  -2  -2  496.45   13.90
  -1   2   2  509.35   16.20
   1   2  -2  518.05   16.40
   2   1   2  527.35   14.30
  -2  -1   2  485.55   14.40
  -1  -2  -2  505.55   16.70
  -1  -2  -2  524.65   14.80
   2   1   2  500.25   14.30
   1   2   2  502.55   14.10
  -2   1   2  494.75   15.40
   2  -1   2  532.65   13.10
  -1   2  -2  502.45   14.80
   2   1  -2  535.95   14.40
   1  -2  -2  517.65   14.80
   2   1  -2  511.45   14.00
   1   2   2  509.55   16.90
  -1  -2   2  510.75   14.90
   1  -2  -2  501.35   14.10
   1  -2  -2  513.15   16.00
  -1  -2   2  535.95   13.50
  -2  -1  -2  509.05   14.50
  -2  -1  -2  527.35   16.90
  -1  -2   2  514.25   14.40
  -2  -1  -2  531.15   15.30
  -2   1   2  513.65   15.80
   2  -1   2  503.45   14.90
   2   1  -2  529.95   14.30
   2  -1   2  485.75   15.20
  -2   1   2  518.85   14.50
   1  -2  -2  490.55   15.00
   2  -1   2  534.05   14.90
  -1  -2   2  514.25   16.40
   1   2   2  499.65   14.60
   1  -2  -2  523.35   14.20
   2   1  -2  503.55   14.40
  -2   1   2  523.85   15.00
   2   1  -2  517.65   16.20
  -2   1   2  521.75   13.70
  -1   2  -2  492.15   15.50
  -1   2  -2  500.35   14.30
  -1   2  -2  523.25   13.20
   1   2   2  531.35   14.70
  -2  -1  -2  515.85   14.50
   2  -1   2  500.75   14.50
   2  -2  -2 1794.32   46.60
   2   2   2 1716.83   48.90
   2   2  -2 1778.32   46.10
  -2  -2  -2 1779.12   46.60
   2   2   2 1739.93   46.50
  -2  -2  -2 1780.22   49.20
   2   2  -2 1800.02   45.70
   2   2  -2 1829.72   46.20
   2   2   2 1791.62   46.00
   2  -2   2 1757.62   46.50
   2  -2   2 1801.42   47.10
  -2  -2  -2 1779.22   47.20
  -2  -2   2 1782.92   48.80
   2  -2  -2 1783.32   47.50
  -2  -2  -2 1805.72   45.60
  -2  -2   2 1895.11   47.10
  -2   2  -2 1737.13   47.40
   2   2  -2 1779.82   45.50
   2   2  -2 1871.51   48.80
  -2  -2   2 1811.12   44.70
   2  -2  -2 1851.31   47.20
  -2   2   2 1782.02   46.60
  -2  -2   2 1835.52   46.10
   2  -2  -2 1839.32   45.90
   2   2   2 1810.92   46.30
  -2  -2   2 1802.62   46.20
  -2   2   2 1815.42   48.10
  -2  -2  -2 1761.32   46.20
   2  -2   2 1826.12   47.00
   2  -2   2 1880.31   46.30
   2  -2  -2 1828.02   46.20
   2  -2   2 1832.82   46.20
  -2   2  -2 1752.52   47.20
   0  -3   2  304.17   10.20
   0   3   2  324.67   11.10
  -3   0   2  307.17   11.10
   0  -3  -2  309.77   10.70
   0  -3   2  321.87   12.00
  -3   0   2  302.47   12.70
   3   0  -2  317.57   10.80
   0  -3  -2  283.67   10.50
   0   3   2  312.27   10.20
   0   3  -2  312.37   10.70
   0   3  -2  332.67   10.00
   3   0   2  309.67   11.00
   0   3  -2  307.87    9.70
  -3   0  -2  309.37    9.70
  -3   0   2  304.67    9.40
   3   0   2  321.07    9.60
   0  -3   2  318.97    9.80
   3   0  -2  314.07    9.90
   0   3   2  311.77   13.10
   0  -3  -2  314.47    9.90
   3   0  -2  326.57   12.40
  -3   0  -2  300.97   12.70
   0   3   2  316.17   10.50
   3   0   2  321.67   12.60
   0  -3   2  321.87   11.00
   3   0   2  315.17   10.50
   3   0   2  313.47   10.50
   3   0  -2  307.07   11.10
   0  -3  -2  307.97   12.50
  -3   0   2  315.77   10.40
   3   0  -2  313.77   10.30
   0   3  -2  329.07   12.80
  -3   0  -2  325.87   11.30
  -3   0  -2  311.87   10.80
   0  -3  -2  304.17   11.00
  -3   1  -2  233.48    9.20
  -3   1  -2  234.88    7.60
  -3   1  -2  215.28    8.90
   1   3  -2  253.27    8.60
  -3  -1   2  231.28    8.80
   3   1   2  230.28    9.60
  -3  -1   2  240.28   11.40
   1  -3   2  242.28   10.20
   1  -3   2  233.88    7.50
   3  -1  -2  226.08    7.60
   1   3  -2  228.78    8.80
   3  -1  -2  239.98   10.50
   3   1   2  232.68    8.50
   1   3  -2  231.48    7.90
  -1   3   2  236.58    9.70
  -3  -1   2  232.98    9.10
   3  -1  -2  232.68    7.80
   3  -1  -2  228.58    8.80
   3   1   2  226.48    8.70
  -3   1  -2  224.28   10.70
   3  -1  -2  242.48    9.30
  -1  -3  -2  226.48    7.90
   1  -3   2  230.88    8.40
   3   1   2  229.08    8.60
   3  -1  -2  236.98    9.20
   1   3  -2  236.28   11.50
   1  -3   2  234.38    9.20
  -1  -3  -2  232.28   11.50
  -1   3   2  227.58    9.00
  -1  -3  -2  226.78    8.60
  -3  -1   2  226.58    8.00
   1  -3   2  214.98    8.80
  -1  -3  -2  227.78    9.50
  -1  -3  -2  220.18    9.30
  -1   3   2  238.98   10.80
   3   1   2  237.38   11.30
   1  -3  -2  232.28    9.10
   3  -1   2  217.38    6.90
  -3  -1  -2  231.78    8.80
  -1  -3   2  216.58    9.00
  -1   3  -2  237.18    9.40
   1  -3  -2  241.98    8.50
  -3  -1  -2  242.18   10.00
  -1  -3   2  240.78    7.60
  -3   1   2  229.68   10.70
   1   3   2  222.88    8.20
  -1   3  -2  232.58    8.50
   3   1  -2  224.38    9.00
   3  -1   2  238.28    8.90
  -1  -3   2  227.68    8.20
  -3   1   2  229.08    7.80
  -3  -1  -2  211.58   11.60
   1  -3  -2  227.98    7.70
   1  -3  -2  222.68   10.30
  -3  -1  -2  222.68    8.40
  -1  -3   2  225.38    8.90
   3  -1   2  234.08    9.60
  -1   3  -2  225.48    7.20
   3   1  -2  227.58   11.10
   1   3   2  227.58    8.90
   3  -1   2  223.68   10.30
  -1   3  -2  224.98   10.10
   3  -1   2  230.48    8.80
   1  -3  -2  222.78    9.20
  -3   1   2  203.58    9.30
   3   1  -2  235.98    8.30
   3   1  -2  230.78    8.50
   1   3   2  201.48    8.70
  -1  -3   2  220.68   11.10
   3   1  -2  237.08    8.20
   1   3   2  218.08   11.50
  -2  -3  -2   59.79    4.80
   2   3  -2   66.79    7.10
   3   2   2   62.79    4.90
   2  -3   2   50.59    4.70
  -2   3   2   69.29    7.00
  -2  -3  -2   54.49    4.30
  -3   2  -2   61.19    3.70
   2  -3   2   63.39    5.80
   2   3  -2   61.69    4.00
  -3  -2   2   66.89    4.80
  -3  -2   2   52.29    2.60
  -2   3   2   61.19    5.90
   3  -2  -2   64.89    5.50
  -3  -2   2   60.19    5.00
  -2   3   2   60.49    5.30
   3  -2  -2   55.19    5.70
   3  -2  -2   56.69    4.90
  -2  -3  -2   64.39    7.30
   2   3  -2   55.19    4.70
   2   3  -2   52.99    4.30
   3   2   2   58.99    5.90
  -2  -3  -2   58.09    6.00
   2  -3   2   49.50    4.80
  -3  -2   2   58.39    7.10
   2   3  -2   61.89    4.80
  -3  -2   2   59.79    5.30
   3  -2  -2   62.29    5.40
  -3   2  -2   58.59    6.00
   3   2   2   69.79    5.50
   3  -2  -2   53.09    4.70
  -2  -3  -2   62.49    5.30
   2  -3   2   72.69    5.60
   2  -3   2   71.29    5.90
   3   2   2   57.59    4.50
  -3   2  -2   64.09    5.80
   3   2   2   64.39    7.40
   3  -2   2   59.39    5.60
   3   2  -2   58.89    4.40
  -3   2   2   57.19    4.80
   2   3   2   58.29    4.80
  -3  -2  -2   54.59    3.90
   3   2  -2   54.59    4.40
   3   2  -2   58.09    4.90
   2   3   2   62.59    7.50
   2   3   2   64.29    5.20
  -2   3  -2   65.19    5.20
   2  -3  -2   66.59    5.70
  -2   3  -2   52.89    5.40
   3  -2   2   67.79    5.80
  -3   2   2   67.19    6.10
  -2  -3   2   50.79    6.70
   2  -3  -2   66.29    4.70
   2   3   2   66.29    5.30
   3  -2   2   60.69    5.70
   3  -2   2   62.99    5.10
  -2  -3   2   55.49    4.30
  -3  -2  -2   64.79    7.90
  -3   2   2   59.59    5.60
   2  -3  -2   64.69    5.80
   2  -3  -2   61.29    5.30
  -2   3  -2   65.69    6.20
   2  -3  -2   58.09    6.00
   3  -2   2   59.79    2.60
  -2  -3   2   59.79    5.60
  -3   2   2   48.60    6.00
   3   2  -2   58.39    6.60
   3   2  -2   64.69    4.80
  -2  -3   2   57.59    4.90
  -3  -2  -2   58.09    4.80
  -3  -2  -2   60.79    4.90
  -3  -2  -2   71.59    7.30
  -2  -3   2   62.59    3.60
  -3  -3   2   17.70    3.40
  -3  -3   2   18.50    2.10
   3  -3  -2   23.40    4.60
   3  -3  -2   21.30    3.90
   3   3   2   23.20    3.80
  -3  -3  -2   18.50    2.70
   3   3  -2   19.80    5.70
  -3   3   2   14.30    4.00
   3  -3   2   17.20    4.00
   3  -3   2   16.80    3.50
  -3  -3  -2   17.60    3.30
   3   3   2   18.90    3.90
  -3  -3  -2   13.90    4.50
  -3  -3  -2   18.70    3.90
   3   3   2   20.30    3.40
   3   3   2   17.80    5.70
  -3  -3  -2   20.30    6.30
  -3   3   2   17.10    4.90
   3  -3  -2   18.50    4.20
   3   3  -2   18.20    2.90
   3   3  -2   19.20    3.30
  -3  -3   2   22.50    4.50
   3  -3  -2   15.30    3.70
   3  -3   2   17.90    4.10
  -3   3  -2   13.00    4.60
  -3   3   2   15.40    4.90
   3  -3   2   22.20    4.30
  -3  -3   2   23.10    6.10
  -3   3  -2   10.40    4.50
  -3   3   2   17.70    3.20
   3   3  -2   17.70    3.40
  -3  -3   2   24.40    3.90
   3  -3   2   19.70    3.70
   3   3  -2   22.00    3.40
   3  -3  -2   21.10    3.60
  -4   0  -2   18.60    5.60
   0   4  -2   21.20    3.20
  -4   0  -2   14.80    2.80
   4   0  -2   17.50    2.90
   4   0  -2   17.30    4.80
   0  -4   2   26.20    3.60
  -4   0   2   15.90    5.00
   0   4   2   15.30    3.40
  -4   0  -2   20.60    3.90
  -4   0   2   17.30    2.80
   4   0  -2   26.40    3.70
   0  -4  -2   15.20    3.40
   0  -4  -2   21.50    3.80
   0   4   2   21.80    3.50
  -4   0   2   17.40    3.80
   0   4  -2   20.10    3.90
   4   0  -2   26.20    4.60
   0   4   2   19.20    4.00
  -4   0   2   16.70    3.80
   4   0   2   19.40    3.60
   0  -4   2   17.20    3.10
   4   0   2   21.40    4.40
   4   0  -2   19.60    3.60
   4   0   2   19.70    2.90
   0   4  -2   23.80    3.30
   0  -4   2   22.70    4.90
   4   0   2   12.80    4.90
   0  -4  -2   19.50    2.50
   0   4  -2   18.00    5.30
   0  -4  -2   19.60    5.20
   0  -4  -2   21.30    3.90
  -4   0  -2   24.50    4.00
   4   0   2   14.80    3.70
   0  -4   2   24.20    4.20
   0  -4  -2   21.30    4.00
   0   4   2   19.50    5.60
  -4  -1   2  205.98    7.80
  -1  -4  -2  232.08   11.60
   4  -1  -2  202.08    7.30
  -4  -1   2  207.78   11.60
   1  -4   2  196.68    8.10
   4   1   2  211.28    8.50
   1   4  -2  209.08    8.30
   4  -1  -2  204.38    8.90
   4   1   2  183.48    7.90
   1  -4   2  198.28   10.40
   4  -1  -2  197.68    8.50
  -4  -1   2  182.08    8.60
   1   4  -2  198.88    8.50
  -4   1  -2  206.98    9.00
  -4   1  -2  194.08    7.30
   4   1   2  199.68    9.70
   1  -4   2  199.58    9.20
   4   1   2  179.98   10.90
  -1  -4  -2  194.58    8.90
  -1   4   2  195.18    9.50
   4   1   2  207.18    8.50
  -4   1  -2  192.98    9.20
  -4  -1   2  201.58    8.60
   4  -1  -2  194.88    9.30
  -1  -4  -2  198.88    7.70
   4  -1  -2  204.58    7.20
   1   4  -2  206.08   11.70
   1  -4   2  198.68    6.70
   4  -1  -2  186.08   10.10
  -1  -4  -2  185.78    9.40
  -1   4   2  195.98   11.10
  -1   4   2  195.28    8.60
  -4   1  -2  200.78   11.00
   1   4  -2  186.78    7.60
  -1  -4  -2  199.48    8.50
   1  -4   2  202.68    8.70
   1  -4  -2  189.08   10.50
  -1  -4   2  186.18    9.10
   1  -4  -2  212.28    8.90
   4   1  -2  194.28    8.90
   1  -4  -2  216.58    9.30
  -1  -4   2  181.18    7.80
   4   1  -2  190.38   10.70
  -4  -1  -2  182.68    8.60
  -1   4  -2  210.98    7.20
   1  -4  -2  185.18    8.10
   1   4   2  203.38    8.80
  -1   4  -2  186.38    8.00
   1   4   2  189.38    7.90
  -4   1   2  211.08    9.60
   1   4   2  207.38    8.80
   4  -1   2  201.68   10.30
  -4   1   2  195.78    7.80
  -4  -1  -2  190.48    8.10
   4  -1   2  197.38    8.70
   4  -1   2  190.48    6.80
   4  -1   2  197.58    9.60
   1   4   2  180.68   11.40
  -1   4  -2  207.88   10.60
  -1   4  -2  193.18    9.00
  -1  -4   2  203.18   11.00
   4   1  -2  198.78    8.00
  -1  -4   2  173.78    8.70
   4   1  -2  197.48    8.00
   4  -1   2  214.48    9.10
   4   1  -2  203.68    8.60
   1  -4  -2  197.88    7.10
  -4  -1  -2  189.58   11.60
  -4   1   2  200.28    7.20
  -1  -4   2  205.38    7.30
  -4  -1  -2  193.68    9.70
  -4   1   2  194.88   11.00
   4   2   2   66.99    7.80
   4   2   2   81.59    5.70
   4  -2  -2   75.39    4.30
   2  -4   2   71.39    5.60
  -2  -4  -2   79.49    5.40
  -2  -4  -2   79.89    8.70
  -2  -4  -2   69.49    5.00
  -2  -4  -2   87.29    6.60
   4  -2  -2   78.99    6.30
  -2   4   2   74.29    6.50
   2   4  -2   70.79    5.60
   4  -2  -2   67.39    4.80
  -2   4   2   78.39    6.20
   2  -4   2   72.29    5.10
  -4   2  -2   74.39    4.40
  -4   2  -2   76.69    7.60
  -2   4   2   71.29    7.50
   4   2   2   70.99    5.70
   2  -4   2   79.39    6.70
   4  -2  -2   79.99    6.80
  -4  -2   2   70.89    5.70
  -4  -2   2   69.99    8.40
  -4   2  -2   88.89    7.30
   2   4  -2   74.39    5.60
   4   2   2   74.69    6.40
  -4  -2   2   67.89    6.50
   2  -4   2   87.99    7.20
   4  -2  -2   76.59    6.30
   4  -2  -2   90.19    7.40
  -2  -4  -2   61.29    6.30
  -4  -2   2   77.29    5.70
   2   4  -2   73.29    8.10
   2   4  -2   74.59    4.80
   2  -4   2   74.09    6.10
  -4   2  -2   73.69    5.90
   4   2   2   73.79    5.80
  -4  -2   2   72.19    3.10
  -2  -4   2   75.29    4.40
   2  -4  -2   66.79    7.00
   4  -2   2   68.29    6.50
   2   4   2   76.69    5.60
   2  -4  -2   71.69    6.00
   2  -4  -2   69.09    5.50
  -4  -2  -2   73.79    5.80
   2   4   2   70.89    5.90
   4   2  -2   80.59    5.50
   4   2  -2   82.29    5.50
  -2   4  -2   62.99    6.80
  -2  -4   2   71.19    5.30
   4   2  -2   71.69    7.60
   4  -2   2   67.89    3.30
   4   2  -2   80.59    6.30
  -2   4  -2   71.39    6.10
  -2   4  -2   68.39    6.40
  -4   2   2   76.19    4.80
  -4  -2  -2   90.09    9.10
   2  -4  -2   70.49    4.80
  -4   2   2   79.79    7.90
   4  -2   2   60.29    5.60
   2  -4  -2   80.69    6.40
  -4  -2  -2   88.49    7.70
   2   4   2   84.89    9.50
  -4   2   2   88.49    7.60
  -4   2   2   74.59    4.30
  -4  -2  -2   81.69    6.10
  -2  -4   2   70.29    7.90
  -2  -4   2   82.19    6.80
   2   4   2   66.39    6.00
  -2  -4   2   76.69    6.20
   4   2  -2   67.89    5.10
   4  -2   2   81.79    6.60
   3  -4   2  180.78    9.60
  -4  -3   2  147.69    5.40
  -3  -4  -2  164.38    8.30
  -3  -4  -2  160.28    6.80
  -4   3  -2  170.28    6.70
   3   4  -2  163.68    7.30
  -3  -4  -2  173.18    9.90
  -4  -3   2  173.48    8.40
   4  -3  -2  139.59    7.50
   3  -4   2  161.78    8.30
  -4  -3   2  174.88    8.90
   4  -3  -2  164.98    9.10
  -3   4   2  183.68   11.30
   4  -3  -2  170.38   10.10
   4  -3  -2  171.38    9.40
   4   3   2  159.28    8.60
  -4   3  -2  160.38   10.40
  -4   3  -2  158.28   10.00
   3   4  -2  168.08    8.20
   4   3   2  166.58    8.20
  -4  -3   2  165.58    9.70
  -3  -4  -2  173.58    9.50
   3  -4   2  162.18    7.90
   3  -4   2  165.08    9.30
   3   4  -2  159.18   11.80
   3   4  -2  160.98    8.40
   3  -4   2  167.78    9.40
  -3  -4  -2  178.88   12.70
   4   3   2  170.18   12.10
   4   3   2  164.38    8.10
  -4  -3   2  198.28   13.40
   4  -3  -2  164.38    9.00
  -3   4   2  171.68    9.70
   4   3  -2  161.68   11.60
  -4  -3  -2  169.48   12.90
  -3   4  -2  161.58   10.50
  -4   3   2  179.08   10.00
   4  -3   2  155.68    8.80
  -3  -4   2  177.28    9.20
   3  -4  -2  156.48    7.80
  -3   4  -2  162.88   10.20
   4   3  -2  159.38    7.70
   4  -3   2  160.38    8.70
  -4   3   2  170.28   10.80
   4   3  -2  156.58    8.10
   4  -3   2  151.78    5.00
   4   3  -2  177.38    8.50
   4  -3   2  151.38    9.30
  -3  -4   2  155.88    6.10
   3  -4  -2  151.18    9.20
   4   3  -2  166.28    7.30
  -3   4  -2  182.98    9.10
   3  -4  -2  157.88    7.80
   3  -4  -2  164.28    9.80
  -4   3   2  151.48    7.40
   3   4   2  162.08    8.50
  -4  -3  -2  172.38    8.40
   3   4   2  168.88    8.80
   4  -3   2  159.38    9.30
  -4  -3  -2  172.08   10.30
  -3  -4   2  162.58    9.20
   3   4   2  163.48   12.30
  -3  -4   2  159.38    8.00
   3   4   2  171.58    7.80
  -4  -3  -2  178.18    9.10
  -4  -3  -2  166.98    6.70
  -4   3   2  180.78   11.40
  -3  -4   2  154.18   12.20
  -3   4  -2  158.88    5.50
   3  -4  -2  162.08    9.10
   4   4   2   46.90    9.20
   4  -4   2   59.59    6.50
   4  -4   2   59.29    6.90
  -4   4   2   54.89    7.10
  -4  -4   2   61.79    6.60
   4   4  -2   63.59    9.20
  -4   4   2   52.49    8.10
  -4   4   2   58.19    5.10
   4   4  -2   45.10    5.80
  -4  -4  -2   45.20    6.70
   4  -4  -2   55.19    6.30
   4  -4   2   51.59    6.50
   4  -4  -2   54.09    6.50
  -4  -4  -2   61.59    9.10
  -4   4   2   65.39    8.20
   4  -4   2   42.10    6.10
   4  -4   2   50.09    5.90
   4  -4  -2   51.49    5.70
  -4  -4  -2   65.59    7.00
   4   4  -2   63.39    5.80
   4  -4  -2   61.89    7.40
  -4  -4   2   54.49    8.70
   4  -4  -2   54.39    6.70
   4   4   2   55.09    5.50
  -4  -4   2   59.99    5.90
  -4  -4  -2   59.19    4.70
   4   4   2   49.10    6.30
  -4   4  -2   68.99    8.00
  -4  -4   2   50.49    3.80
   4   4  -2   59.59    5.80
  -4   4  -2   61.19    7.80
   4   4   2   57.99    5.80
  -4  -4   2   56.89    6.90
  -4  -4  -2   45.20    5.50
   0  -5  -2   68.59    6.80
   0  -5  -2   59.79    6.20
  -5   0   2   60.79    6.00
   0  -5  -2   62.59    7.60
   0   5   2   74.19    9.20
   0   5  -2   60.89    5.40
   0  -5   2   58.09    7.40
   0  -5   2   60.99    5.40
  -5   0  -2   59.19    6.20
   0   5  -2   63.59    5.20
   5   0   2   87.39    8.50
   0  -5  -2   54.99    4.00
   0   5  -2   68.79    6.10
   0  -5  -2   67.79    6.10
   0  -5   2   69.29    5.90
   5   0   2   51.89    6.30
   5   0   2   64.19    5.20
  -5   0   2   64.49    5.10
  -5   0   2   52.59    7.70
   5   0  -2   69.59    5.70
   5   0  -2   63.49    7.50
  -5   0  -2   60.59    4.90
   5   0  -2   47.70    6.40
   0   5   2   60.59    5.50
   0  -5   2   75.79    6.80
  -5   0  -2   60.19    6.70
   0   5   2   65.29    5.70
   5   0   2   66.49    6.10
   0   5   2   65.89    6.30
  -5   0  -2   61.69    8.40
   5   0  -2   71.59    5.90
  -5   0   2   61.79    6.20
   0   5  -2   53.49    7.80
   5   0   2   55.89    5.60
   5   0  -2   60.29    5.10
   0  -5  -2   50.39    5.10
   5   1   2   27.30    6.50
   5   1   2   21.70    4.20
  -1  -5  -2   20.90    5.10
   1  -5   2   20.20    4.10
  -1  -5  -2   20.20    4.00
  -5  -1   2   24.90    4.90
   5   1   2   22.00    4.10
  -5  -1   2   27.50    4.90
   1  -5   2   14.30    4.70
  -1  -5  -2   21.70    4.40
   5  -1  -2   19.10    5.30
   5   1   2   21.50    4.40
  -5   1  -2   24.10    6.50
  -1   5   2   25.70    5.30
   1  -5   2   22.00    5.50
   1  -5   2   24.70    2.80
   1   5  -2   23.10    3.70
  -1  -5  -2   31.50    6.60
   5   1   2   24.40    5.50
   1  -5   2   18.90    4.20
  -5  -1   2   23.90    3.80
  -5   1  -2   23.80    3.40
   5  -1  -2   26.40    4.60
  -1   5   2   27.30    4.60
  -5  -1   2    8.90    6.20
  -1  -5  -2   26.60    5.20
  -5   1  -2   23.30    4.70
   5  -1  -2   22.00    4.50
  -1   5   2   28.40    6.60
   5  -1  -2   28.70    6.00
   5  -1  -2   18.00    3.10
  -5   1  -2   24.90    5.10
   1   5  -2   19.90    4.20
   1   5  -2   29.90    4.50
   1   5  -2   22.50    6.20
  -5  -1  -2   23.50    4.00
  -1   5  -2   16.70    5.90
   1   5   2   24.50    4.60
   1   5   2   23.90    4.40
   5  -1   2   23.10    4.70
   1   5   2   17.40    3.90
  -1  -5   2   24.90    6.20
  -5   1   2   14.60    5.00
   1  -5  -2   26.60    5.00
  -5   1   2   17.00    6.40
  -1   5  -2   16.30    3.90
   1  -5  -2   23.30    4.60
   5   1  -2   21.10    5.00
   5   1  -2   27.20    4.30
   1  -5  -2   28.30    4.80
   5   1  -2   12.70    5.70
   1  -5  -2   25.80    3.30
   5  -1   2   23.90    5.40
  -1   5  -2   20.10    4.90
   5  -1   2   19.20    4.10
  -5  -1  -2   22.00    5.80
  -1  -5   2   18.20    4.80
  -1  -5   2   21.70    3.60
  -1  -5   2   21.90    4.60
   1  -5  -2   15.90    5.60
   5  -1   2   21.40    3.20
  -5   1   2   19.00    4.30
  -1  -5   2   17.50    3.60
   5   1  -2   19.40    4.10
   5   1  -2   22.70    3.80
   5  -1   2   27.70    6.20
  -1   5  -2   21.00    3.40
  -5  -1  -2   24.00    4.50
  -5  -1  -2   22.00    6.50
   1   5   2   15.70    6.90
  -5   1   2   21.90    3.30
   2  -5   2    6.40    3.10
   2   5  -2    0.50    3.50
  -5   2  -2    8.00    2.80
   2  -5   2   -4.70    4.30
   5  -2  -2   10.80    4.10
  -2  -5  -2    8.00    3.60
  -5   2  -2    5.50    3.60
   5   2   2    2.60    3.70
   5  -2  -2    6.70    3.10
  -2  -5  -2   15.00    6.20
   2  -5   2   10.30    4.00
   5   2   2    7.40    3.80
  -5  -2   2    9.80    4.90
  -5  -2   2    8.20    1.80
  -2   5   2    2.10    4.60
   2   5  -2    6.00    4.00
   2  -5   2    7.70    4.50
   2  -5   2    6.00    3.90
  -5  -2   2    4.20    3.60
  -2  -5  -2   11.50    4.70
   5   2   2    6.80    6.00
  -2   5   2   10.80    4.40
   5  -2  -2    8.00    4.20
  -2   5   2   10.60    5.70
  -2  -5  -2    2.50    3.10
  -5  -2   2   16.10    6.80
  -5   2  -2   10.80    5.90
   5  -2  -2   10.60    2.80
  -2  -5  -2   10.20    4.70
   5  -2  -2    4.50    4.90
   5   2   2    8.80    4.00
   5   2   2   10.30    4.80
  -5   2  -2    5.80    4.60
  -5  -2   2    4.20    4.00
   2   5  -2    5.90    6.20
   2  -5  -2    3.70    3.90
  -5   2   2    2.00    3.10
  -5  -2  -2    2.80    3.80
   2   5   2    6.30    4.10
  -5   2   2   -3.20    5.30
   2  -5  -2   10.50    5.50
   5  -2   2    4.40    5.10
   5  -2   2    4.90    2.20
   5  -2   2    1.10    3.40
   5   2  -2    3.70    3.20
  -5  -2  -2   -5.00    6.00
  -2  -5   2    6.00    4.10
   5  -2   2    5.50    5.00
   2  -5  -2    8.70    4.30
   5   2  -2    5.80    3.60
  -5  -2  -2    2.70    3.70
   5   2  -2    1.10    3.10
  -5   2   2    0.80    4.50
  -2   5  -2   10.30    5.30
  -5  -2  -2    5.00    5.60
   2  -5  -2    2.20    3.00
  -5   2   2    2.90    2.70
   5   2  -2    6.50    6.00
  -2  -5   2   12.90    6.20
  -2  -5   2    8.30    3.30
   2   5   2   -0.60    6.10
  -2   5  -2    9.00    4.70
  -2  -5   2    9.10    3.00
   2   5   2    3.40    3.30
  -2  -5   2    8.50    4.50
   2  -5  -2    4.60    4.20
   5  -2   2    8.40    4.20
   2   5   2   -1.50    4.20
   5   2  -2    4.80    4.30
   5  -3  -2   11.30    5.40
  -5   3  -2    6.20    6.10
  -5   3  -2    4.90    5.50
  -3  -5  -2   12.00    4.00
  -3  -5  -2   13.70    3.60
   5  -3  -2   13.80    4.90
   5  -3  -2    1.10    5.10
   5   3   2   15.60    6.90
  -5  -3   2    4.70    4.30
  -5  -3   2   15.50    5.10
   3  -5   2   13.60    5.20
  -5  -3   2    7.10    2.20
  -5  -3   2   21.00    7.80
   3   5  -2   15.00    7.00
   3  -5   2   12.30    4.10
  -5   3  -2    5.90    4.20
   3   5  -2    6.30    4.00
  -3   5   2    8.70    5.60
   3  -5   2   11.30    5.10
  -3   5   2    9.70    5.20
  -3  -5  -2   14.30    7.10
   5   3   2   17.00    4.40
   3  -5   2   12.10    4.70
  -3  -5  -2    9.90    5.70
   5  -3  -2   13.70    2.90
   5   3   2   11.70    5.00
  -3   5   2    7.90    5.70
   5  -3  -2    4.20    4.70
   5   3   2   11.10    3.90
   3  -5   2   13.50    4.30
   5   3   2   10.80    4.70
  -3  -5  -2   16.10    5.30
   3   5  -2    2.90    4.30
  -5  -3   2    8.90    4.30
   5  -3  -2   11.60    4.00
  -5  -3  -2   12.50    4.60
   5   3  -2   12.70    4.70
   3  -5  -2   11.70    4.80
  -3  -5   2    5.70    3.00
  -3  -5   2    7.90    5.00
   5  -3   2   12.90    4.60
   5  -3   2    2.50    5.00
   5  -3   2    9.90    5.20
   5   3  -2    5.00    6.30
  -3   5  -2   15.90    5.70
  -3  -5   2    5.80    6.50
   5  -3   2    9.40    2.00
   5   3  -2   16.40    4.00
  -5   3   2    9.00    6.10
  -5   3   2   15.00    3.50
   3  -5  -2   12.90    5.00
   3  -5  -2    9.10    4.20
  -5   3   2   17.80    6.40
   3  -5  -2   14.40    4.20
   3   5   2    6.10    4.90
   3  -5  -2   16.30    5.90
  -5   3   2   12.70    3.10
   3   5   2    7.60    6.90
  -3  -5   2    8.10    5.40
  -3  -5   2    9.70    3.70
  -5  -3  -2   13.40    3.00
  -5  -3  -2   18.80    5.70
  -5  -3  -2   12.20    4.30
   3   5   2   14.10    4.20
   3   5   2    8.60    4.10
   5   3  -2    8.20    4.10
   5  -3   2    2.30    4.70
  -5  -3  -2   24.80    8.30
   5   4   2   36.50    5.40
  -4  -5  -2   36.10    9.00
   5   4   2   31.30    6.10
   4   5  -2   30.90    5.70
  -4  -5  -2   33.60    5.30
   5   4   2   32.80    5.70
  -4   5   2   40.20    7.70
  -4  -5  -2   31.10    6.30
   5  -4  -2   47.50    5.80
   5   4   2   41.20    9.00
  -4  -5  -2   42.90    4.60
   5  -4  -2   41.80    6.60
  -5  -4   2   39.10    6.30
   4  -5   2   21.10    6.10
  -4   5   2   43.70    7.40
   5  -4  -2   41.90    7.00
   4  -5   2   39.60    5.90
  -5  -4   2   40.00    8.90
  -5  -4   2   38.10    7.00
   5  -4  -2   21.50    5.40
   4  -5   2   29.70    5.90
   5  -4  -2   45.10    6.60
   4  -5   2   43.80    6.10
  -5   4  -2   34.40    7.60
  -4   5   2   45.60    5.20
   5  -4  -2   33.20    3.60
   4   5  -2   29.80    8.50
  -5  -4   2   33.40    6.90
  -4   5   2   30.20    7.50
  -4  -5  -2   36.40    7.60
   5  -4   2   22.30    6.00
   4   5   2   38.50    5.40
   4  -5  -2   37.50    6.50
   4   5   2   38.20    5.90
   4  -5  -2   34.60    6.30
  -4  -5   2   33.40    7.20
   5   4  -2   50.59    9.30
  -5  -4  -2   33.60    3.90
  -5  -4  -2   37.30    5.70
  -5  -4  -2   29.90    7.50
  -4  -5   2   40.70    6.60
  -5  -4  -2   38.10    9.30
   4  -5  -2   33.90    5.50
   4   5   2   34.50    8.80
   5   4  -2   50.69    6.30
   4  -5  -2   25.50    6.40
   4  -5  -2   43.50    6.40
  -4  -5   2   28.70    3.60
   5  -4   2   41.60    9.30
  -5   4   2   24.60    7.10
   5  -4   2   41.00    6.60
  -4   5  -2   45.70    7.90
   5   4  -2   46.50    6.40
  -4  -5   2   50.59    9.80
   5  -4   2   39.00    6.10
  -5   4   2   37.90    8.10
  -5  -4  -2   29.70    6.00
   4   5   2   36.80    6.40
   5   5  -2   13.70    5.40
  -5  -5   2   24.70    9.10
  -5  -5  -2   12.30    8.60
   5  -5  -2   27.10    6.70
   5  -5  -2   11.20    5.80
  -5  -5   2   18.20    6.80
  -5  -5  -2   19.00    6.40
   5  -5   2   19.40    6.20
   5   5   2   10.90    5.70
   5   5  -2   21.20    8.60
   5   5   2   27.20    9.40
   5  -5   2   19.50    6.20
   5  -5   2   16.10    6.20
   5  -5  -2   20.80    5.80
  -5  -5  -2   10.90    3.80
  -5  -5   2   17.50    6.20
  -5   5  -2   11.40    8.10
   5  -5  -2   24.80    5.30
  -5   5   2   32.20    8.00
  -5  -5  -2   13.00    6.70
   0  -6  -2   -0.70    4.20
   0  -6   2   -0.50    3.50
   0  -6  -2    1.30    4.80
   0   6  -2    3.10    3.70
  -6   0  -2    7.00    4.70
   6   0  -2   -6.00    3.90
   0   6   2   -1.00    4.10
  -6   0  -2   -0.50    5.10
   0   6   2   11.70    4.60
   0   6   2    6.10    6.70
   6   0  -2    0.60    5.60
  -6   0   2   -6.50    5.90
  -6   0   2    2.30    4.50
   0   6   2   -1.60    4.70
   0  -6   2   -5.90    4.70
   0  -6   2   -0.40    4.90
  -6   0  -2    7.40    6.80
   6   0   2   -3.60    5.50
   6   0  -2   -2.50    5.10
   6   0  -2    0.20    3.00
   6   0  -2   -1.60    3.90
   6   0   2   -5.90    5.00
   6   0   2   -3.00    3.30
  -6   0  -2    5.20    3.60
   6   0   2    0.30    3.70
   0  -6  -2   -2.50    2.30
  -6   0   2   -3.60    3.10
  -6   0   2    5.60    4.60
   0  -6   2   -0.80    3.40
   0   6  -2   -1.00    4.60
   0   6  -2    8.90    6.60
   6   0   2   -1.60    4.50
   0  -6  -2    0.90    3.90
   0  -6  -2   -5.80    5.30
   6  -1  -2   16.30    6.90
   6  -1  -2   10.70    4.90
   6  -1  -2   13.80    6.00
  -6  -1   2   28.20    5.70
   1  -6   2   14.50    4.50
   6   1   2   17.60    4.70
   6  -1  -2   22.30    3.90
   6   1   2   17.80    7.20
   1  -6   2   20.30    4.70
  -6   1  -2   12.80    7.20
  -6  -1   2   16.10    5.30
  -6   1  -2   25.90    5.60
   1   6  -2   16.70    5.20
   1  -6   2   23.80    6.50
   6  -1  -2   19.00    4.90
  -1  -6  -2   16.70    5.40
  -1   6   2   15.60    7.50
  -6  -1   2   26.40    7.70
   6   1   2   21.30    5.30
   6   1   2   18.10    6.30
  -6   1  -2   30.20    6.20
   1   6  -2   20.30    5.00
   1   6  -2   23.40    7.80
  -6  -1   2   27.20    4.60
   6   1   2   32.20    5.30
  -1  -6  -2   27.20    7.10
  -1   6   2   28.20    5.60
  -6   1  -2   28.20    6.00
  -1  -6  -2   26.90    3.20
  -1  -6  -2   26.30    4.90
  -1   6   2   22.50    5.90
   1  -6   2   20.20    5.80
  -1  -6  -2   21.80    4.60
  -1  -6  -2   31.20    6.30
  -6   1   2   13.70    5.40
  -6   1   2   22.30    5.60
  -1   6  -2   26.40    7.40
   6  -1   2   23.50    5.10
   1   6   2   20.30    8.30
   1  -6  -2   23.10    5.70
  -1  -6   2   25.10    6.30
  -6   1   2   21.00    4.10
   1  -6  -2   22.20    5.10
   1  -6  -2   21.40    3.40
  -6  -1  -2   24.90    8.30
  -6  -1  -2   30.10    5.10
  -1  -6   2   20.70    4.30
  -1   6  -2   24.90    4.10
   6   1  -2   19.20    5.50
   6   1  -2   38.00    7.60
   6   1  -2   14.00    4.30
   1   6   2   22.10    5.30
   6  -1   2   17.60    6.10
  -6  -1  -2   17.60    5.50
  -6  -1  -2   19.70    6.40
   1  -6  -2   15.30    6.40
   1   6   2   27.60    5.00
   1   6   2   16.20    5.40
  -1   6  -2   20.00    5.70
   6  -1   2   19.00    5.40
   6  -1   2   15.70    6.40
   6   1  -2   18.60    6.30
  -1  -6   2   15.60    4.30
   6  -1   2   21.50    3.90
  -1  -6   2   30.00    7.00
   6   1  -2   16.50    4.30
   1  -6  -2   13.40    4.80
  -6   1   2   18.00    7.00
  -6   2  -2   37.10    6.20
  -2   6   2   38.30    6.80
  -6  -2   2   36.20    9.20
  -6   2  -2   26.00    8.10
  -2   6   2   24.10    5.80
  -6   2  -2   20.70    6.30
   2  -6   2   36.60    6.40
   6  -2  -2   20.90    5.20
   6  -2  -2   24.80    6.80
   6  -2  -2   29.40    4.00
  -2  -6  -2   32.90    5.00
   6   2   2   29.60    5.50
  -2  -6  -2   32.60    8.30
  -6  -2   2   25.30    5.30
   6   2   2   26.20    4.80
   2  -6   2   36.00    4.00
   6   2   2   23.70    6.30
  -2  -6  -2   32.50    6.70
   6  -2  -2   23.90    5.70
   6   2   2   42.50    8.90
  -2   6   2   17.50    7.40
   2   6  -2   28.10    8.40
  -2  -6  -2   30.20    5.20
   2  -6   2   26.00    6.30
  -6  -2   2   33.00    6.60
   2  -6   2   34.30    5.50
   2   6  -2   26.90    5.60
  -6  -2   2   24.90    5.60
   6   2   2   34.10    5.70
  -2  -6  -2   29.50    6.80
   2  -6  -2   26.50    5.50
   6   2  -2   39.20    8.50
   2   6   2   32.50    6.00
   6   2  -2   29.50    6.20
   2  -6  -2   29.40    4.50
   2   6   2   28.30    5.20
   2  -6  -2   31.30    6.30
  -6   2   2   22.30    7.30
   2  -6  -2   22.50    5.40
  -2  -6   2   23.00    7.10
   6  -2   2   31.10    5.70
  -6  -2  -2   37.50    7.80
  -6   2   2   26.00    7.00
  -6   2   2   30.20    4.30
  -2  -6   2   31.00    6.40
  -2   6  -2   33.30    7.60
   2   6   2   22.30    5.60
  -2  -6   2   22.90    4.20
   6  -2   2   30.10    7.30
   6   2  -2   28.80    5.20
   6   2  -2   25.90    5.10
   2   6   2   41.10    9.90
   6  -2   2   35.70    6.30
  -6  -2  -2   25.40    5.90
  -6  -2  -2   39.50    6.00
   6  -2   2   26.80    7.00
  -6  -2  -2   16.70    8.10
  -2  -6   2   24.50    6.20
   6  -2   2   20.40    3.50
  -6   2   2   21.90    5.00
   2  -6  -2   24.70    7.40
  -3   6   2   69.29    9.80
  -3  -6  -2   69.79    8.60
   6  -3  -2   60.19    7.50
  -3  -6  -2   60.59    5.90
   3  -6   2   65.29    6.00
   6   3   2   64.89    7.50
  -6  -3   2   74.49    7.80
  -6  -3   2   67.79    8.30
   6  -3  -2   58.89    4.90
  -6  -3   2   61.99   11.30
   6  -3  -2   55.09    7.40
   3  -6   2   68.79    8.10
   3   6  -2   84.59   11.40
   6  -3  -2   69.39    8.40
   6  -3  -2   62.89    8.50
  -3  -6  -2   73.59   10.60
   6   3   2   53.19    6.30
   3  -6   2   74.19    8.60
  -3  -6  -2   60.99    6.30
   3   6  -2   62.29    7.40
   6   3   2   63.09    8.10
  -6   3  -2   71.29    9.20
   6   3   2   58.79   10.00
   3  -6   2   63.79    6.60
  -6   3  -2   58.19    6.80
  -3  -6  -2   67.09    8.20
  -3   6   2   82.29   10.50
   6   3   2   55.59    6.60
   6   3  -2   56.99    6.60
   3   6   2   75.09    9.80
  -6   3   2   65.39    9.30
  -3  -6   2   58.59    8.10
  -6  -3  -2   60.59    7.10
   6  -3   2   70.99    8.30
   6  -3   2   60.29    8.40
  -6   3   2   60.79    6.30
  -6  -3  -2   47.90   10.70
   3  -6  -2   67.19    8.10
   6   3  -2   77.29   10.70
   3  -6  -2   53.69    6.20
   3   6   2   55.29    7.50
  -3  -6   2   67.09    5.40
  -3   6  -2   70.89    9.10
  -6   3   2   69.59    5.70
   3  -6  -2   58.89    6.60
   3  -6  -2   67.89    8.80
   3   6   2   68.19   11.00
  -6  -3  -2   80.49    8.90
  -6   3   2   85.59   10.60
  -3  -6   2   65.29    8.30
   3  -6  -2   63.09    7.60
  -6  -3  -2   65.99    5.10
   6  -3   2   63.09    7.20
   6   3  -2   73.09    8.10
  -6  -3  -2   50.39    7.10
  -3  -6   2   53.59    9.60
   4  -6   2   -0.30    4.40
  -6  -4   2    6.50    6.00
   4   6  -2   -2.00    4.70
   6  -4  -2   -3.40    5.50
  -6  -4   2    4.20    8.00
  -6   4  -2   11.30    7.10
   6  -4  -2    1.10    4.40
  -4  -6  -2    6.10    7.80
  -4  -6  -2   -1.40    3.60
  -6  -4   2    5.60    5.40
   4  -6   2    6.00    5.70
   4  -6   2    8.70    5.00
  -4  -6  -2   13.50    6.30
  -4   6   2    0.70    7.60
   6   4   2    0.00    5.10
  -6   4  -2    5.20    4.40
  -4  -6  -2    1.30    5.90
   4  -6  -2    4.20    5.70
   4   6   2    1.60    5.30
  -4  -6   2    3.80    5.90
   4  -6  -2    1.50    4.50
   4  -6  -2   -4.60    5.00
   6  -4   2   -2.20    5.70
   4  -6  -2   -0.20    6.00
  -4  -6   2    6.40    6.00
   4   6   2   11.70    8.90
  -6   4   2    3.40    4.20
   6   4  -2    4.20    5.10
   6  -4   2    3.90    4.90
  -6  -4  -2   -3.90    5.40
   6  -4   2   -5.20    5.50
   6   4  -2    2.20    7.60
   6   4  -2    8.70    5.10
   5  -6   2   18.40    5.60
  -5  -6  -2    7.80    6.00
   6  -5  -2   12.50    6.70
   5   6  -2   10.60    5.80
   6   5   2   21.70    6.50
   5  -6   2   17.40    6.30
  -6  -5   2   11.30    6.10
   5  -6   2    8.80    6.50
   6  -5  -2   15.80    5.60
  -6  -5   2   16.20    6.80
   5  -6  -2   -0.40    5.40
   5  -6  -2    9.90    5.20
  -5  -6   2    5.60    6.40
   6  -5   2   11.00    7.00
  -5  -6   2    9.30    6.30
   6   5  -2    3.30    5.20
  -6  -5  -2   11.30    6.00
   5   6   2    4.10    6.00
   6  -5   2   12.50    6.60
  -6  -6   2   13.90    7.30
  -6  -6  -2    3.70    5.90
  -6  -6   2   -8.70    6.80
   6   6   2    3.80    6.20
   6  -6   2    7.50    6.60
   6   6  -2   -8.30    5.40
   6  -6  -2   -0.10    5.60
   6  -6  -2    1.50    6.60
   6  -6   2   -9.50    6.80
   0  -7   2   44.30    7.60
  -7   0   2   37.90    6.40
   0  -7  -2   49.70    9.00
   0  -7  -2   52.59    7.80
   7   0  -2   47.30    9.00
   7   0  -2   35.10    5.30
   7   0   2   34.10    6.50
   7   0   2   41.60    5.80
   7   0   2   37.60    6.30
   7   0  -2   39.80    8.00
   0   7   2   26.30   10.00
  -7   0  -2   36.60    7.20
   0  -7  -2   47.50    6.20
  -7   0  -2   50.59    8.40
  -7   0   2   54.59    6.10
   0   7  -2   35.50    5.60
   0   7   2   46.40    6.50
   0  -7   2   38.90   13.40
   7   0   2   38.80    7.70
   0  -7   2   47.10    5.90
  -7   0   2   52.89   10.10
  -1  -7  -2   11.70    5.00
   7  -1  -2    2.30    3.80
  -7   1  -2    2.80    6.00
   7   1   2   -1.60    4.30
  -7  -1   2    1.60    7.50
  -7  -1   2    4.40    4.60
  -1  -7  -2    0.70    4.80
   7   1   2    2.90    5.60
  -1  -7  -2    7.90    6.90
  -1  -7  -2   13.70    6.20
   7   1   2    5.70    6.20
  -7  -1   2    7.10    5.40
   1  -7   2    4.10    4.40
   1   7  -2   10.30    5.10
  -7   1  -2    3.10    5.60
   7   1   2    7.30    4.70
   7  -1  -2    8.30    6.10
   1  -7   2    0.10    6.00
   7  -1  -2    5.20    7.20
  -1   7   2    8.80    8.20
  -1  -7   2   18.80    6.60
  -7   1   2    6.00    7.90
  -7   1   2    8.80    4.20
  -1  -7   2   11.10    4.20
   1   7   2    4.20    5.00
  -1   7  -2    5.50    4.00
   7  -1   2   10.50    5.80
   1  -7  -2    5.30    4.80
   7  -1   2   11.20    6.30
   7   1  -2   -2.50    6.90
   7   1  -2    5.50    6.20
   1  -7  -2   16.00    7.10
  -7   1   2    3.70    5.50
   7  -1   2   18.30    5.10
  -7  -1  -2   -0.50    6.40
  -7  -1  -2   -1.20    5.30
   1  -7  -2    1.60    5.70
   7  -1   2    7.00    3.90
   1   7   2   -0.70    8.50
   7   1  -2    4.20    4.40
  -2  -7  -2   -1.60    5.60
  -2  -7  -2    3.70    4.50
   2  -7   2    5.50    4.80
   7   2   2   -0.20    5.80
  -7   2  -2  -11.80    6.10
  -7   2  -2   -0.10    5.10
  -2  -7  -2   -1.30    4.50
   2   7  -2   -1.30    5.20
   7   2   2   -2.20    8.00
   7  -2  -2    8.00    6.10
  -2  -7  -2    5.50    7.00
   7  -2  -2    6.40    3.70
  -7  -2   2    7.10    8.20
   7   2   2   -6.30    4.70
  -7  -2   2    2.60    5.40
  -7  -2   2    6.60    5.10
  -2   7   2   -8.30    7.40
   2  -7   2   -6.90    5.40
  -2  -7   2    4.30    4.00
   7   2  -2    6.50    7.80
   2  -7  -2    6.40    4.90
   2  -7  -2   -4.80    6.30
   2  -7  -2    1.20    5.40
   2   7   2   -6.20    7.70
   7  -2   2   -4.90    5.60
   7  -2   2    5.50    5.90
   7   2  -2    3.20    4.70
   2   7   2    1.30    5.20
   7  -2   2    3.40    5.00
  -2  -7   2   -3.10    5.70
  -7  -2  -2    4.50    5.80
   7   2  -2    8.40    5.70
  -7   2   2  -12.60    4.30
  -7  -3   2    2.80    5.80
  -3  -7  -2   -6.70    6.20
   3   7  -2   -4.20    5.30
  -3  -7  -2   -3.50    5.60
  -3  -7  -2   -1.20    4.30
  -7  -3   2    5.00    5.30
   7   3   2    1.60    5.50
   7   3   2    9.70    6.30
   7  -3  -2    8.40    6.50
  -7   3  -2    2.30    4.90
   3  -7   2   -0.20    4.20
   3  -7   2   -1.70    6.00
   3  -7  -2    3.90    4.60
   3  -7  -2   -7.40    4.50
  -3  -7   2    4.80    5.80
   3  -7  -2    3.70    6.10
  -7  -3  -2   -4.20    6.40
   3   7   2    5.90    5.50
   7  -3   2    5.20    6.20
   7   3  -2   -0.90    5.00
   7  -3   2    8.90    6.40
   7   3  -2   -4.80    5.30
  -3  -7   2    3.50    3.90
  -3  -7   2   -8.30    6.00
   7  -4  -2   23.60    7.50
   4  -7   2   25.80    7.50
  -7  -4   2   29.30    7.50
  -4  -7  -2   17.70    4.90
  -7  -4   2   29.50    7.30
   4  -7   2   22.10    5.90
   7   4   2    3.00    6.10
  -7   4  -2   15.20    5.30
  -4  -7  -2   22.20    8.00
   4   7  -2   15.30    6.20
   7   4  -2   18.10    6.20
   7   4  -2   38.40    7.30
  -4  -7   2   24.80    7.00
   7  -4   2   11.10    6.80
  -4  -7   2   28.50    8.00
   4   7   2   27.40    7.10
   4  -7  -2   21.60    5.90
  -7  -4  -2   22.10    7.80
   4  -7  -2   20.40    5.70
   7  -4   2   30.10    8.20
   5   7  -2    3.30    5.80
  -7  -5   2    3.80    6.80
  -7   5  -2    7.20    4.80
   7   5   2   -3.20    6.00
   5  -7   2    8.30    5.10
   5  -7   2    2.90    6.70
  -5  -7  -2    0.80    7.10
  -7  -5   2   -3.90    9.30
   7  -5  -2   14.60    7.00
   5  -7  -2    3.10    5.90
  -7  -5  -2    8.90    7.60
   7  -5   2    2.50    7.80
   7  -5   2    5.40    6.80
  -5  -7   2   13.80    7.60
   7   5  -2   -4.20    5.60
  -5  -7   2   -0.60    6.80
   5   7   2    3.20    6.20
   5  -7  -2    5.70    5.10
  -8   0  -2   -4.10    7.00
   0  -8  -2    4.10    5.20
  -8   0   2    3.20    5.30
   8   0  -2    5.70    6.80
   0  -8   2   11.40    4.90
   0  -8   2   14.40    7.10
   8   0   2    9.50    6.90
   8   0   2    2.40    4.90
   8   0  -2    9.90    4.80
   0   8   2    9.40    5.40
   0   8  -2    2.30    5.00
   8  -1  -2    2.00    6.50
  -1  -8  -2    6.80    5.10
   8   1   2   -6.20    5.00
   1   8  -2   11.70    5.50
   8   1   2    5.30    6.40
  -8  -1   2    4.30    6.00
  -8   1  -2   -5.90    6.20
   1  -8   2    1.70    5.00
   1  -8   2    4.50    6.40
   8  -1  -2    6.10    4.30
   8   1  -2   -2.10    4.80
   8  -1   2    3.20    6.60
  -1  -8   2    4.40    4.20
   1  -8  -2    2.80    5.20
   1   8   2    4.30    5.10
   8   1  -2   -4.60    5.80
  -1  -8   2    0.50    6.30
  -8  -1  -2    0.70    6.80
   8   2   2    5.20    6.80
   8  -2  -2   16.30    7.10
  -2  -8  -2    2.20    5.00
  -8  -2   2   15.70    6.40
   2  -8   2   17.10    5.30
   2   8  -2    2.90    5.40
  -2  -8  -2   11.80    6.30
  -8   2  -2    2.00    6.20
   8   2   2    1.00    5.70
   2  -8   2   10.70    7.40
   2  -8  -2   10.20    5.30
   8   2  -2    7.00    7.00
  -8  -2  -2   10.40    6.70
   2   8   2   15.00    6.60
   8   2  -2   -7.80    4.90
  -2  -8   2   13.90    4.40
   8  -2   2    9.90    7.00
  -2  -8   2   15.50    7.60
  -3  -8  -2    5.00    6.40
   8   3   2    5.70    6.80
   3  -8   2   11.60    5.30
  -8  -3   2    0.30    6.70
   8  -3  -2   10.60    7.20
  -8   3  -2   -2.90    5.40
   3  -8   2    2.60    7.20
   3   8  -2   16.70    6.60
   8   3   2    1.90    6.20
  -3  -8  -2    3.60    5.10
   8  -3   2    0.40    6.60
   3  -8  -2    2.60    5.20
  -8  -3  -2   14.10    7.60
   8   3  -2    9.20    6.10
  -3  -8   2    5.40    7.50
   3   8   2    8.40    6.30
   8   3  -2   -3.10    6.00
   4   8  -2    4.40    6.50
   4  -8   2    4.80    5.60
   8  -4  -2   -3.60    6.40
  -4  -8  -2    7.10    6.80
  -8  -4   2    2.80    6.70
   8   4   2    3.20    6.40
   4  -8   2   13.80    7.80
  -4  -8   2   17.60    7.50
   4   8   2    5.60    6.70
   8   4  -2    8.70    6.60
   4  -8  -2   -0.40    4.90
   8  -4   2   16.40    7.50
   8   4  -2   -4.20    6.20
  -4  -8   2    5.80    8.10
  -8  -4  -2   11.00    7.10
   9   0  -2   16.00    7.50
   0  -9   2   14.90    5.70
  -9   0  -2   21.60    7.50
   0  -9   2   12.60    8.20
   9   0  -2    5.10    5.80
   0  -9  -2   13.70    6.00
   9   0   2    6.80    7.00
  -1  -9  -2   -6.00    5.10
  -9   1  -2  -11.60    6.90
   9  -1  -2   -2.10    6.60
   9   1   2    5.30    7.50
   1   9  -2   -2.60    5.60
   9   1   2   -2.60    6.00
   1  -9   2    1.80    4.60
   1  -9   2   10.70    7.70
  -9  -1  -2    7.70    7.20
   9  -1   2    3.80    7.10
   9   1  -2   -1.00    6.80
  -1  -9   2   12.30    5.00
   1   9   2    5.10    6.20
   9   1  -2   -0.40    5.70
   1  -9  -2    4.90    5.50
  -1  -9   2   10.00    8.20
   0   0  -3    0.30    1.00
   0   0  -3    0.50    0.60
   0   0   3   -1.00    1.20
   0   0   3    0.00    0.80
   0  -1  -3   59.39    3.30
   0   1  -3   63.79    2.70
   0  -1   3   61.19    3.40
  -1   0   3   57.39    3.30
   0   1   3   55.99    3.40
   1   0   3   58.79    2.90
   1   0  -3   62.39    3.80
  -1   0  -3   59.49    4.50
  -1   0   3   57.29    4.10
   0  -1  -3   69.99    3.50
  -1   0   3   61.79    2.70
   1   0   3   52.19    4.00
   1   0   3   55.19    2.80
  -1   0   3   57.89    3.00
   0  -1  -3   58.49    3.20
   1   0  -3   59.99    3.20
  -1   0  -3   62.29    3.00
   0   1  -3   56.69    2.50
   0   1  -3   58.49    3.60
  -1   0  -3   54.69    3.70
   0  -1  -3   57.89    4.40
   0  -1   3   61.89    2.60
   1   0   3   58.59    2.90
   1   0  -3   60.49    3.10
   1   0   3   60.49    2.80
   1   0  -3   59.89    2.40
  -1   0   3   49.10    3.50
   1  -1  -3  247.98    8.50
  -1  -1   3  239.58    8.80
   1   1  -3  242.08    7.10
  -1   1   3  248.98    7.60
   1  -1   3  248.28    7.70
  -1  -1  -3  243.48    9.30
   1  -1   3  246.98    6.60
   1  -1  -3  243.38    7.50
   1   1  -3  255.67    7.00
  -1  -1   3  240.88    6.90
   1   1  -3  255.67    7.40
  -1  -1   3  249.78    7.20
  -1  -1   3  248.88    7.70
  -1   1  -3  255.97    8.00
  -1  -1  -3  244.88    7.40
  -1  -1  -3  246.58    8.10
   1   1  -3  241.18    8.50
   1  -1   3  233.98    6.60
   1  -1  -3  253.57    8.10
  -1  -1   3  244.18    6.70
   1   1   3  246.08    7.30
   1  -1  -3  252.47    7.70
   1   1   3  242.28    7.50
   1  -1   3  255.97    7.70
  -1   1   3  254.47    8.30
   1  -1   3  236.08    7.20
  -1  -1  -3  243.18    7.60
   1  -1  -3  257.57    7.30
  -1   1  -3  246.98    7.90
   1  -1   3  255.07    7.80
   1   1   3  251.37    7.80
   2   0  -3  302.17    7.90
   0  -2   3  278.77    9.90
   2   0   3  306.27    8.60
   2   0  -3  289.77    8.60
   0   2   3  297.47    8.80
   0  -2  -3  307.37   10.80
   0  -2  -3  307.87    9.20
   0  -2   3  288.17    8.50
   0  -2  -3  289.87    9.40
   0  -2   3  283.27    8.80
   0   2   3  287.07    9.50
  -2   0  -3  289.77   10.60
  -2   0  -3  287.27    9.30
   0  -2   3  303.27    8.50
  -2   0   3  288.77    8.40
   0  -2  -3  300.87    9.40
   2   0   3  300.97    9.10
   2   0  -3  302.87   10.30
  -2   0   3  286.17   10.50
  -2   0  -3  293.67    9.80
   0   2  -3  291.57   10.40
   0   2  -3  287.07    8.90
   2   0   3  294.77    9.70
  -2   0   3  267.67   10.20
   0   2   3  277.77    9.20
   0   2   3  296.47   11.10
   0  -2   3  284.57    8.80
   0  -2  -3  302.27    8.90
   2   0  -3  292.47    9.10
   0   2  -3  304.27    8.30
   2   0   3  284.37    8.90
   2   0  -3  290.37    9.20
  -2   0  -3  290.17    8.60
   2  -1  -3  225.38    7.60
   1  -2   3  223.58    8.40
   1  -2   3  220.58    7.10
  -1  -2  -3  237.58   10.50
  -2   1  -3  227.98    8.20
   2   1   3  216.58    9.70
   1   2  -3  228.18    7.40
  -2   1  -3  224.08    8.80
  -1  -2  -3  243.78    7.80
   2   1   3  224.98    7.60
  -1   2   3  222.48    9.40
   1   2  -3  234.18    6.40
   1   2  -3  225.08    7.40
   1   2  -3  221.58    9.50
  -2  -1   3  215.38    6.90
   1  -2   3  229.88    7.50
   2   1   3  237.88    7.70
  -1  -2  -3  230.58    8.10
  -2   1  -3  215.08    6.70
   2  -1  -3  219.88    7.10
  -1   2   3  227.98    7.80
  -1  -2  -3  219.28    7.30
   2   1   3  231.58    7.60
   1  -2   3  232.68    8.00
  -2  -1   3  238.68    9.70
   2  -1  -3  228.18    8.60
   1  -2   3  221.88    7.80
   2  -1  -3  227.38    8.30
  -1  -2  -3  235.98    8.50
  -1   2   3  228.98    8.40
   2  -1  -3  232.08    7.70
  -2  -1   3  230.98    7.60
   2   1  -3  226.28    9.30
   2   1  -3  214.98    6.90
  -2  -1  -3  227.48    7.70
   1  -2  -3  231.28    7.30
  -2   1   3  211.88    6.40
  -2   1   3  214.88    9.00
  -2   1   3  226.18    8.80
  -1   2  -3  238.08    6.20
   2   1  -3  236.28    7.50
  -2  -1  -3  233.88   10.50
   1   2   3  206.68   10.10
  -1  -2   3  235.78    9.50
   2  -1   3  232.28    6.20
  -1  -2   3  220.48    7.40
   1  -2  -3  246.08    9.70
   1   2   3  220.78    7.30
   1  -2  -3  213.38    7.00
   2   1  -3  228.18    7.40
   2   1  -3  233.68    7.50
   1  -2  -3  224.08    8.20
   1  -2  -3  225.18    7.40
  -1   2  -3  232.48    8.10
  -2   1   3  219.68    8.10
  -1  -2   3  236.18    8.30
   2  -1   3  226.18    8.10
   1  -2  -3  233.38    8.00
  -2   1   3  225.18    8.20
   2  -1   3  245.18    8.00
  -2  -1  -3  219.38    7.60
   2  -1   3  223.58    7.70
   1   2   3  240.68    8.00
  -2  -1  -3  227.38    8.40
  -1  -2   3  226.68    6.60
   1   2   3  233.08    7.80
  -1  -2   3  226.08    7.20
   2  -2  -3   -1.30    2.70
  -2   2   3    1.00    3.00
   2   2  -3   -5.30    4.00
  -2   2  -3   -3.80    3.10
  -2  -2  -3   -0.80    2.20
   2  -2   3   -0.90    2.70
  -2  -2  -3    5.00    3.80
  -2   2   3   -0.30    3.70
   2  -2  -3    2.10    2.50
   2   2   3    2.60    2.50
   2   2   3   -0.80    4.40
  -2  -2  -3    2.10    2.40
   2   2  -3    1.00    1.90
  -2  -2  -3    0.20    4.60
  -2  -2   3    6.20    4.40
   2   2   3    0.70    2.60
   2  -2   3   -5.50    2.80
  -2   2  -3   -1.80    3.30
   2   2   3    1.40    3.00
  -2  -2   3   -1.20    1.10
   2   2  -3   -1.50    2.20
   2   2  -3    0.40    2.30
   2  -2   3    3.90    2.90
  -2  -2   3   -1.90    2.20
   2   2  -3   -5.00    2.40
  -2   2  -3    1.80    1.60
   2  -2  -3    3.50    3.40
  -2  -2  -3    1.90    2.80
   2  -2  -3    4.50    3.20
   2  -2  -3    3.30    2.90
  -2  -2   3   -0.80    2.80
  -3   0  -3    7.00    3.70
  -3   0   3    9.70    4.40
  -3   0   3    5.20    2.90
   0  -3   3    6.70    3.70
   0  -3   3    6.00    3.10
   3   0  -3    6.40    3.50
  -3   0   3    5.20    2.90
   0  -3   3    0.00    2.40
   3   0  -3    5.70    4.10
   3   0   3    4.30    2.30
   3   0   3   10.60    3.20
   3   0  -3    6.30    2.90
   0   3   3    3.90    2.80
  -3   0  -3    4.30    2.90
   0   3   3    8.20    4.90
   0  -3  -3    4.90    3.30
  -3   0  -3    4.20    4.50
  -3   0   3    5.20    2.10
   0  -3  -3    3.90    3.10
   3   0  -3    9.00    2.70
   3   0   3   10.10    4.20
   3   0  -3    3.20    2.40
   0  -3  -3    6.50    3.10
   0   3  -3   10.10    4.30
   0   3  -3    7.10    2.40
   0   3  -3    9.50    3.10
   0   3   3    6.30    3.20
   0  -3  -3    2.50    4.00
   3   0   3    2.70    3.80
   3   0  -3    5.20    1.80
   3   0   3    6.50    2.70
   0  -3  -3   10.60    3.10
  -3   0  -3    3.50    2.40
   0   3   3   11.90    3.60
  -3   1  -3   44.30    4.70
   3  -1  -3   48.70    5.50
   3  -1  -3   50.09    4.30
   1  -3   3   49.20    4.50
   3  -1  -3   43.00    3.90
  -1   3   3   48.70    5.00
  -1  -3  -3   49.99    6.30
   1   3  -3   49.99    6.10
   1  -3   3   43.90    4.00
  -3   1  -3   43.50    5.70
  -1  -3  -3   53.59    4.20
  -3   1  -3   44.10    3.60
   1  -3   3   41.60    3.40
   3   1   3   34.00    5.50
  -1  -3  -3   47.50    4.80
   1   3  -3   51.29    4.40
   3   1   3   44.30    5.10
  -3  -1   3   46.40    4.40
  -3  -1   3   44.30    4.10
   1  -3   3   50.39    5.40
  -1   3   3   43.70    5.70
   3   1   3   46.70    4.20
   3  -1  -3   39.00    4.40
   3   1   3   55.99    4.40
  -1   3   3   47.20    4.40
   1   3  -3   43.00    4.00
   3  -1  -3   47.10    4.50
   3   1   3   55.49    4.30
  -1  -3  -3   47.20    5.30
  -3  -1   3   50.89    6.30
  -3   1  -3   45.90    4.60
  -1  -3  -3   51.59    4.40
  -3  -1   3   45.00    3.50
  -3   1   3   46.30    5.10
   3   1  -3   47.50    3.70
   1   3   3   44.00    4.30
   1   3   3   52.49    4.70
  -1  -3   3   42.20    3.60
  -1   3  -3   44.50    4.50
   3   1  -3   49.00    4.10
  -3   1   3   50.49    3.80
  -1  -3   3   38.50    5.60
  -1  -3   3   40.80    4.60
   3  -1   3   52.49    5.50
  -3   1   3   44.40    4.90
  -3  -1  -3   41.50    4.00
   1  -3  -3   46.20    5.40
  -1   3  -3   42.00    3.20
   1   3   3   40.90    6.30
   1   3   3   47.10    4.00
   3   1  -3   41.40    5.90
  -1   3  -3   40.40    5.00
  -3   1   3   47.90    4.60
   1  -3  -3   39.00    3.80
  -3   1   3   35.10    5.40
   1  -3  -3   45.90    3.70
   1  -3  -3   46.30    4.50
   3  -1   3   49.70    4.40
   3   1  -3   55.09    4.80
   3   1  -3   44.50    3.90
   3  -1   3   39.30    4.70
  -3  -1  -3   35.10    6.20
  -3  -1  -3   48.80    4.30
   3  -1   3   42.40    4.30
  -1  -3   3   49.20    4.40
  -3  -1  -3   59.69    5.90
   1  -3  -3   52.49    4.40
   3  -1   3   47.30    3.10
   1  -3  -3   42.90    4.60
   2  -3   3  207.38    8.90
  -3  -2   3  210.18   11.40
   2  -3   3  221.28    8.40
  -2  -3  -3  208.48    9.60
   3  -2  -3  239.98    9.90
  -2   3   3  217.08   10.00
   2   3  -3  207.88    7.20
  -2  -3  -3  229.38    7.90
   2   3  -3  226.08    7.60
   3  -2  -3  222.88    8.90
   2   3  -3  228.28    8.50
  -3  -2   3  202.68    8.90
   3   2   3  211.28    8.90
   2  -3   3  227.58    9.40
  -3   2  -3  195.78   10.10
  -3  -2   3  214.08    8.20
  -3   2  -3  224.68    7.20
   2  -3   3  218.68    8.10
   2  -3   3  223.28    9.20
  -2   3   3  219.48   10.90
  -2  -3  -3  220.18    8.50
   3   2   3  220.98    8.40
  -2  -3  -3  222.08   12.20
   3  -2  -3  223.78    8.90
  -2   3   3  219.88    9.20
   3   2   3  219.98    8.50
  -3   2  -3  227.48    9.90
   2   3  -3  219.08    8.50
   3  -2  -3  219.58    8.20
  -3  -2   3  215.08    8.40
   2   3  -3  231.18   11.40
  -2  -3  -3  220.68    9.40
   3   2   3  217.08   11.90
   3  -2  -3  216.48    9.80
  -2  -3   3  221.18    8.20
  -3  -2  -3  222.78   10.00
  -3  -2  -3  210.88    7.70
   3  -2   3  233.28    9.70
  -2   3  -3  221.88    8.80
   3   2  -3  236.78    8.50
   3  -2   3  216.08    9.10
  -3  -2  -3  218.18    8.60
   2  -3  -3  221.38    8.60
   2  -3  -3  219.68    8.20
   3   2  -3  220.78    7.80
   3  -2   3  207.28    9.20
   2   3   3  244.18    9.30
   2  -3  -3  218.88    9.50
  -2  -3   3  235.18    9.50
   3   2  -3  228.88    8.60
  -3   2   3  231.38   10.60
   3  -2   3  232.08    9.20
   3   2  -3  217.78   11.30
  -2  -3   3  219.48    8.80
  -2  -3   3  213.98   11.40
  -3  -2  -3  218.78    9.00
  -3   2   3  223.08   10.60
   2   3   3  227.58    8.30
  -3   2   3  224.38    9.90
  -3  -2  -3  205.98   12.10
   2   3   3  224.88    8.90
   3   2  -3  217.68    8.50
  -2  -3   3  218.88    6.80
  -3   2   3  235.38    8.70
   2  -3  -3  215.38   10.20
  -2   3  -3  221.88    9.80
   2   3   3  257.87   13.00
   2  -3  -3  227.88    9.30
  -2   3  -3  211.88   10.40
   3  -3  -3  147.39    8.60
   3   3  -3  166.38    7.20
   3  -3  -3  151.28    7.90
   3  -3   3  151.98    7.10
   3  -3  -3  156.08    7.10
  -3  -3  -3  138.59    6.20
  -3  -3   3  153.78    7.70
  -3  -3   3  124.79   10.20
  -3   3   3  151.78    8.50
  -3  -3   3  155.78    8.00
   3   3  -3  165.28    7.40
  -3  -3  -3  144.39    7.40
   3  -3  -3  158.88    7.40
   3   3   3  155.08    7.20
  -3   3   3  144.69    9.60
  -3  -3   3  145.99    4.80
  -3   3  -3  151.88    5.60
   3  -3   3  147.09    8.00
  -3  -3  -3  140.59   11.00
  -3   3  -3  173.88    9.70
   3  -3   3  158.48    8.10
   3   3   3  154.48    7.40
  -3  -3   3  162.78    7.30
   3  -3   3  147.39    8.00
   3   3  -3  147.59    6.30
   3   3  -3  150.88    6.60
  -3   3   3  175.18    9.50
   3  -3   3  155.58    7.70
  -3  -3  -3  145.09    8.40
  -3  -3  -3  141.39    7.90
   3   3  -3  154.68   10.20
   3   3   3  164.58   11.60
   3   3   3  149.09    7.80
   3  -3  -3  147.39    8.40
  -3   3  -3  158.18    9.30
  -4   0   3    8.70    3.50
   0  -4  -3   13.50    3.10
  -4   0   3   19.70    2.70
   0  -4   3   16.30    3.20
   0   4  -3   16.40    3.00
   4   0  -3   11.70    3.10
   4   0  -3   22.80    4.90
   0   4  -3   18.30    5.20
  -4   0  -3   17.50    2.90
   0  -4   3   23.10    4.10
   0  -4  -3    9.80    4.60
   0  -4  -3   14.30    3.70
   4   0  -3   11.20    3.30
   0  -4  -3   15.70    3.60
   0   4   3   10.80    5.30
   4   0   3   15.60    3.50
   0   4   3   12.20    3.40
  -4   0  -3   12.50    3.60
   4   0   3   10.70    4.10
   4   0   3    8.50    4.70
  -4   0   3   16.60    5.20
  -4   0  -3   20.70    4.50
   0  -4   3   19.50    4.50
   0  -4   3    9.60    2.80
   4   0   3   17.50    2.90
   4   0  -3    8.70    2.60
   0   4   3   16.60    3.30
   0   4   3   15.60    3.90
  -4   0   3   12.30    3.40
   0   4  -3   15.60    3.70
   0   4  -3   17.40    3.80
   4   0  -3   15.00    4.10
  -4   0  -3   24.70    5.90
   4   0   3   13.60    3.40
   0  -4  -3   11.50    3.30
  -4   1  -3    7.60    3.50
   4  -1  -3   -3.40    2.70
   1   4  -3    6.20    2.50
   1   4  -3    6.40    3.00
   4  -1  -3    5.60    2.30
  -1  -4  -3   11.60    3.60
  -4   1  -3    5.00    4.80
   1   4  -3    5.20    2.90
   4   1   3    3.00    3.00
   4  -1  -3    6.10    2.30
  -1  -4  -3    4.70    2.90
   4   1   3    6.10    2.90
   1  -4   3    5.90    1.80
  -4   1  -3    5.70    3.40
   1   4  -3    3.90    4.50
  -1  -4  -3    4.00    4.70
  -1   4   3   11.30    3.50
  -1   4   3    9.50    3.90
  -1  -4  -3    7.80    2.80
   4   1   3    6.90    3.10
   4  -1  -3    4.80    3.90
  -4  -1   3    4.70    2.40
   4   1   3    6.00    3.70
  -1  -4  -3    9.20    3.90
   1  -4   3    3.50    2.90
   4  -1  -3    5.20    3.20
  -4  -1   3    7.00    3.60
   4  -1  -3    5.30    4.20
   1  -4   3    7.50    3.10
  -1   4   3    2.90    4.50
   1  -4   3   11.70    4.40
  -4  -1   3    7.00    3.20
   1  -4   3    6.90    3.60
   4   1   3   -0.20    4.40
  -4  -1   3   13.20    5.30
  -4   1  -3    4.30    2.30
   1  -4  -3    7.80    2.40
   4  -1   3    4.30    4.10
   1  -4  -3   10.40    4.60
  -1   4  -3    3.90    3.90
  -4  -1  -3    4.70    2.80
  -4   1   3    6.00    2.80
   4   1  -3   10.00    3.00
   4  -1   3    5.00    3.10
  -4  -1  -3    6.50    3.10
  -1   4  -3    6.20    2.30
   1   4   3    0.90    5.00
  -1  -4   3    5.90    2.30
  -4  -1  -3    6.90    4.60
   1   4   3    2.70    3.10
   1  -4  -3    5.20    3.10
   4  -1   3    1.40    3.60
   4  -1   3    4.90    2.10
  -1   4  -3    9.70    3.60
  -1  -4   3    4.00    3.20
  -4  -1  -3    0.30    5.00
   1   4   3    6.30    3.40
   1  -4  -3    3.20    3.20
  -1  -4   3    4.20    4.30
   1   4   3    5.80    2.90
   1  -4  -3    5.50    3.20
   4   1  -3    6.30    3.70
  -4   1   3    5.00    2.10
   4   1  -3    4.80    4.60
   4   1  -3   10.10    2.80
  -4   1   3    4.10    4.50
  -4   1   3    4.40    3.50
   4  -1   3    7.70    3.40
  -1  -4   3    4.00    3.30
   4   1  -3   10.90    2.90
  -1   4  -3    6.80    3.00
  -1  -4   3    4.60    2.60
  -4  -2   3  210.88    8.70
  -4  -2   3  232.98    9.80
  -2  -4  -3  217.18    8.20
   4  -2  -3  217.18   10.60
   2  -4   3  213.58    9.80
   4   2   3  224.88    8.90
   4  -2  -3  204.38    8.20
  -4   2  -3  221.38   10.30
   4  -2  -3  202.48    9.60
  -2  -4  -3  215.68    8.90
   2  -4   3  211.58    8.60
  -4   2  -3  212.68    7.60
   2   4  -3  217.88    8.90
   2   4  -3  218.68    9.10
  -2   4   3  209.08   10.40
   4  -2  -3  224.38    9.90
   4   2   3  232.38   12.90
  -2  -4  -3  223.28   10.60
   4   2   3  220.48    9.00
   4   2   3  193.68    9.80
   2  -4   3  202.48    9.50
   4  -2  -3  220.48    9.40
   4   2   3  224.08    9.30
  -2   4   3  226.88    9.70
   2   4  -3  211.88   12.50
   2  -4   3  221.18    8.20
  -2  -4  -3  207.98   12.50
  -2   4   3  218.38   11.90
   2  -4   3  209.28   10.30
  -2  -4  -3  209.18   10.10
  -4  -2   3  214.88   12.50
  -4   2  -3  204.08   11.60
  -4  -2   3  212.68    9.30
   2   4  -3  206.28    7.90
   4   2  -3  220.48    8.70
   4   2  -3  211.68   11.70
  -4  -2  -3  184.18   12.60
   4   2  -3  205.08    9.10
  -4  -2  -3  214.28    9.40
  -4   2   3  221.18   11.70
   4  -2   3  209.88    9.60
  -2  -4   3  210.48    8.60
  -4   2   3  214.38    8.70
   2  -4  -3  216.08    8.80
  -4   2   3  215.68   10.60
  -4  -2  -3  217.28    9.20
  -4  -2  -3  216.38   10.90
  -2  -4   3  223.58   10.20
  -2  -4   3  231.68   12.50
   4  -2   3  208.28    6.50
   2  -4  -3  216.18   11.10
   2  -4  -3  216.58    9.70
  -2  -4   3  212.38    9.60
  -2   4  -3  217.78   11.30
  -2   4  -3  220.98   10.30
   2   4   3  216.68    9.60
   2   4   3  189.68    9.40
   2  -4  -3  210.78    8.30
  -4   2   3  216.38   11.20
   4   2  -3  219.98    8.80
  -4   2   3  202.08    7.70
   2   4   3  240.68   13.80
   2  -4  -3  224.28    9.90
   2   4   3  216.58    8.70
   4  -2   3  225.88   10.20
   4   2  -3  215.78    8.10
  -2   4  -3  196.38    9.00
  -2  -4   3  213.78    7.40
   4  -2   3  216.68    9.60
   4   3   3  249.28   11.20
   4  -3  -3  277.17   12.10
   4   3   3  274.97   14.80
  -3  -4  -3  260.87   11.80
   3   4  -3  270.07   10.60
  -3   4   3  239.48   13.40
   3  -4   3  260.07   11.60
  -4   3  -3  257.27    8.90
   3  -4   3  289.37   11.90
  -4  -3   3  277.47   11.00
   3   4  -3  264.97   10.80
  -3  -4  -3  274.87   15.90
   4   3   3  258.87   10.60
   3  -4   3  278.77   10.80
   3   4  -3  272.57    9.50
   4  -3  -3  275.37   10.20
  -4   3  -3  290.47   13.60
  -4  -3   3  288.67   11.20
   3  -4   3  276.67   12.00
  -3  -4  -3  251.37    9.40
  -4  -3   3  276.17   15.00
   4  -3  -3  259.97   12.10
   3  -4   3  261.87   10.60
   3   4  -3  279.87   14.50
   4  -3  -3  261.47   11.40
  -3  -4  -3  257.47   10.60
   4  -3  -3  259.57   11.10
  -4  -3   3  283.17   11.90
   3   4  -3  251.07    9.30
  -4   3  -3  267.77   12.80
   4   3   3  271.07   10.60
  -3  -4  -3  267.87   12.00
  -3   4   3  264.07   11.80
   4   3  -3  265.27   10.40
   3   4   3  269.67   10.30
   4   3  -3  278.47    9.60
  -4   3   3  246.98   12.30
  -4  -3  -3  271.27   10.90
   4  -3   3  260.77   11.30
  -3  -4   3  287.97   10.70
  -4   3   3  261.67   13.40
   4   3  -3  280.37   10.60
  -3   4  -3  247.98   12.80
   3  -4  -3  283.07   12.10
  -4  -3  -3  273.37    9.40
  -3  -4   3  267.37    8.30
  -4  -3  -3  281.37   12.60
  -3  -4   3  264.87   11.50
   3  -4  -3  246.08   10.20
   4  -3   3  269.67   12.20
   4  -3   3  265.17   11.60
   3   4   3  265.57   11.40
  -4   3   3  250.27   13.20
   3  -4  -3  250.67   10.40
   3  -4  -3  283.77   11.70
  -3  -4   3  309.87   15.40
   4  -3   3  289.47   11.90
  -3  -4   3  274.47   12.50
  -4   3   3  278.87   10.40
   3   4   3  284.97   15.40
  -4  -3  -3  268.87   15.40
   3  -4  -3  280.37   13.00
  -4  -3  -3  260.27   11.40
   4   3  -3  274.37   14.10
   3   4   3  271.67   11.30
   4   3  -3  267.07   10.80
  -3   4  -3  269.97   12.70
   4   4   3   -1.10    4.40
  -4  -4  -3   -2.20    3.60
   4  -4  -3    2.70    4.30
  -4   4   3   -1.30    3.50
   4  -4   3   -1.70    3.90
  -4  -4   3    0.10    6.30
  -4   4   3    6.40    6.00
  -4   4  -3    4.60    5.20
   4   4  -3    5.40    4.00
  -4  -4   3   -2.20    4.10
   4  -4  -3    1.70    4.30
   4   4  -3    4.50    3.40
   4   4   3    0.50    3.90
   4   4  -3   -1.10    5.80
   4  -4   3   -1.00    4.30
   4   4   3  -16.30    5.80
  -4  -4  -3   -1.50    4.10
  -4  -4  -3   -2.00    4.60
  -4   4  -3    6.40    5.30
  -4   4   3    2.30    5.10
  -4  -4  -3    2.30    6.80
  -4  -4   3    4.50    3.70
   4  -4  -3   -2.30    4.20
   4  -4   3   -2.70    4.30
  -4  -4   3    3.10    4.80
   4  -4  -3    1.70    3.90
  -4   4   3   -4.50    5.20
   4   4   3    7.50    3.90
   4   4  -3    1.00    3.50
   4  -4   3    6.10    4.60
  -4  -4   3   -0.80    1.70
  -4  -4  -3    3.00    2.80
   4  -4  -3    1.70    4.20
   0  -5   3   65.39    5.20
   0   5  -3   51.09    5.20
  -5   0  -3   56.79    6.80
   0   5  -3   59.49    6.00
  -5   0   3   58.29    4.70
   0  -5  -3   62.49    6.40
   0   5  -3   63.19    8.00
   0  -5   3   53.69    5.10
   0  -5  -3   55.09    7.60
  -5   0  -3   52.79    7.90
  -5   0  -3   55.69    6.10
   0  -5  -3   49.10    4.40
   5   0   3   49.80    7.40
   0   5   3   50.49    5.40
   0  -5   3   48.40    6.00
   5   0   3   61.59    5.30
   0  -5  -3   57.19    5.60
   5   0  -3   60.69    7.40
   5   0  -3   61.99    6.60
   5   0   3   49.60    5.30
   5   0   3   60.89    5.80
   0   5   3   61.29    5.60
   5   0  -3   54.79    4.80
   0  -5  -3   58.09    6.10
   0  -5  -3   59.49    5.50
  -5   0   3   63.09    6.20
   0   5   3   57.69    8.40
   0   5   3   63.19    6.60
   5   0  -3   56.49    5.50
  -5   0   3   54.09    7.80
   0   5  -3   55.09    4.90
  -5   0  -3   58.39    5.00
   5   0   3   55.69    6.70
  -5   0   3   54.89    5.40
   0  -5   3   39.80    6.30
   5   0  -3   60.39    5.40
   1  -5   3  121.59    8.80
   1   5  -3  142.89    7.70
  -5   1  -3  129.29   10.80
  -1  -5  -3  134.59    8.90
  -5  -1   3  121.49   11.00
  -1   5   3  134.39    9.50
   1  -5   3  133.79    5.00
  -1   5   3  123.69    8.30
  -5   1  -3  135.19    8.60
   5  -1  -3  132.29    6.50
   1  -5   3  175.38   10.60
  -5   1  -3  125.69    6.70
   1   5  -3  142.19   11.40
   5   1   3  146.59    8.40
  -1  -5  -3  127.09    7.20
  -1   5   3  138.99   11.30
   5  -1  -3  140.79    8.10
  -5  -1   3  150.08    8.50
   5   1   3  164.48   11.60
   1  -5   3  133.99    7.60
  -1  -5  -3  137.69    9.10
   5  -1  -3  138.49    8.20
   1   5  -3  129.59    7.80
  -1  -5  -3  118.29    7.70
   5   1   3  137.59    7.80
  -1  -5  -3  143.19   11.40
   1  -5   3  138.59    8.00
   5   1   3  124.09    7.30
   5  -1  -3  130.19   10.10
  -5  -1   3  140.89    7.30
   5  -1  -3  141.89    8.90
  -5  -1   3  125.99    8.40
  -5   1  -3  110.69    8.40
   5   1   3  140.59    9.10
  -1  -5   3  133.89    9.00
   5   1  -3  135.29    7.70
  -5   1   3  138.69   11.20
  -1  -5   3  132.49    7.00
   5  -1   3  135.19    8.50
  -5  -1  -3  134.79   11.70
   1   5   3  136.39   12.20
   5  -1   3  154.88   10.20
   5   1  -3  157.38   11.20
  -1   5  -3  134.69    6.40
  -1   5  -3  131.79    8.40
  -1   5  -3  116.99    9.80
  -5  -1  -3  135.69    9.60
   1  -5  -3  133.59    7.80
   5   1  -3  128.59    7.40
   1   5   3  154.78    9.00
  -5  -1  -3  141.09    8.60
   5   1  -3  148.09    8.90
  -5  -1  -3  130.89    7.50
   1   5   3  124.09    8.00
   5  -1   3  122.89    9.00
   1  -5  -3  128.39    6.30
   1  -5  -3  137.39    8.90
   1  -5  -3  133.19   10.70
   5   1  -3  128.09    7.20
   1   5   3  134.69    7.70
   5  -1   3  128.39    6.20
  -1  -5   3  131.29   10.30
   1  -5  -3  130.09    8.20
  -1  -5   3  132.09    6.70
  -5   1   3  148.39    6.70
  -5   1   3  118.09    7.20
  -5   1   3  144.19    9.00
   5  -1   3  136.49    7.90
   5  -2  -3   32.60    6.30
   5   2   3   42.80    5.30
   5  -2  -3   36.70    5.50
   2  -5   3   39.00    4.10
   5   2   3   44.70    6.40
  -2  -5  -3   38.50    6.50
   2  -5   3   33.80    4.90
   2  -5   3   41.00    5.40
  -2  -5  -3   33.80    4.40
  -5  -2   3   27.80    5.10
   5   2   3   27.50    4.80
  -2  -5  -3   38.10    4.90
  -5   2  -3   33.60    3.80
  -2   5   3   37.40    7.00
   5  -2  -3   33.90    3.90
  -5  -2   3   35.80    5.70
  -5   2  -3   33.50    6.00
   5  -2  -3   37.50    6.40
   2   5  -3   41.80    8.20
  -2  -5  -3   39.40    6.20
  -2  -5  -3   43.20    7.80
   2  -5   3   36.10    5.70
   5   2   3   37.90    5.00
  -5   2  -3   33.70    5.40
   2  -5   3   32.30    6.00
   2   5  -3   39.70    5.20
   5  -2  -3   37.40    5.30
  -5   2  -3   38.20    7.20
  -2   5   3   36.70    5.60
   5  -2  -3   48.20    4.70
   5   2   3   26.00    7.30
  -2   5   3   31.10    6.10
   2   5  -3   39.70    5.20
  -5  -2   3   31.20    7.50
  -5  -2   3   36.90    4.90
   5  -2   3   30.60    4.90
   5  -2   3   30.90    3.10
  -2  -5   3   43.10    7.50
   2   5   3   44.70    5.10
   5   2  -3   33.20    4.20
  -2  -5   3   40.60    4.80
   5  -2   3   35.10    6.20
  -5  -2  -3   36.00    5.40
  -5  -2  -3   36.70    6.90
   2   5   3   27.80    5.00
   5   2  -3   45.80    5.20
   5   2  -3   28.00    7.00
  -5  -2  -3   33.50    5.00
  -2  -5   3   32.20    5.50
   2   5   3   28.00    7.80
  -5   2   3   33.60    4.20
  -5  -2  -3   16.20    7.40
  -2   5  -3   38.10    6.80
  -2   5  -3   40.60    6.00
  -2  -5   3   34.00    6.10
   2  -5  -3   46.30    5.70
   2  -5  -3   33.90    6.80
   2  -5  -3   28.90    4.80
   5   2  -3   32.70    5.50
   5  -2   3   38.80    5.70
   5   2  -3   34.40    4.60
   2  -5  -3   34.10    4.30
   5  -2   3   38.80    6.40
  -2  -5   3   34.10    3.90
  -5   2   3   30.10    3.70
  -5   2   3   44.20    6.70
   2  -5  -3   38.50    5.60
   2   5   3   47.80    5.90
  -5   2   3   31.10    7.00
   3   5  -3   12.00    4.20
   5  -3  -3   20.70    3.30
   3   5  -3   11.90    4.50
   5  -3  -3   12.30    6.00
  -3   5   3   11.50    5.40
   3  -5   3   10.90    4.20
   5  -3  -3   14.50    4.00
   5   3   3   14.90    5.00
  -3  -5  -3   26.20    7.90
  -5  -3   3   11.30    5.50
  -3  -5  -3   13.30    3.80
  -3   5   3   10.80    6.00
   5  -3  -3    6.20    4.40
   5  -3  -3   18.30    5.70
  -3  -5  -3   12.00    5.20
   3   5  -3    6.00    6.30
   3  -5   3   14.20    4.80
  -3   5   3    8.70    5.50
  -5   3  -3   17.80    4.90
  -5  -3   3   10.90    4.40
  -5  -3   3   10.20    7.30
  -5   3  -3   12.30    5.30
   3  -5   3   13.10    4.40
   3  -5   3   21.00    5.40
   5   3   3   11.60    4.40
   5   3   3   20.40    6.90
   3  -5   3   14.70    5.20
  -3  -5  -3   18.70    4.30
  -5  -3   3   10.40    4.20
   5   3   3   18.20    4.40
  -3  -5  -3   17.10    6.30
  -5   3  -3   18.20    6.70
   5  -3  -3    9.60    4.60
   5   3  -3   16.90    4.10
   3  -5  -3   12.10    5.50
  -3   5  -3   15.50    5.80
   3   5   3   10.90    5.20
  -3  -5   3   17.40    3.10
   3   5   3   19.40    4.40
  -3  -5   3    9.70    4.80
   3   5   3   16.30    7.70
  -3  -5   3   13.20    7.00
  -5   3   3   13.50    3.50
   5   3  -3   19.90    7.30
   3  -5  -3   16.50    5.00
  -5   3   3    8.70    3.00
  -3  -5   3   13.70    3.80
   3  -5  -3   13.60    4.90
  -5  -3  -3    8.00    4.20
  -5  -3  -3   18.90    5.80
   3   5   3   16.80    4.80
  -5   3   3   24.70    7.00
   5  -3   3   14.00    5.40
   3  -5  -3   13.30    4.20
  -5  -3  -3   16.10    3.20
   5  -3   3   23.60    5.90
   5  -3   3   17.30    5.40
   5   3  -3   19.60    5.00
   3  -5  -3   16.50    4.80
  -5   3   3   16.60    6.40
   5  -3   3   22.80    5.00
  -5  -3  -3   28.50    8.10
  -5  -3  -3   14.90    4.70
   5   3  -3   11.70    4.30
  -3  -5   3    8.80    4.90
   5  -4  -3   12.60    5.40
   4   5  -3    7.30    7.50
  -4  -5  -3    6.70    5.40
   5  -4  -3    7.30    5.80
   4   5  -3    7.90    4.70
   4  -5   3    8.30    5.20
  -5  -4   3    6.90    4.90
  -5   4  -3    9.40    6.20
   5   4   3    3.70    4.90
  -5  -4   3   11.50    5.20
   5  -4  -3    7.80    5.60
  -4   5   3    8.50    6.20
   5   4   3   11.00    4.70
   4  -5   3    7.40    5.20
  -4  -5  -3    9.10    4.50
  -4   5   3    5.80    4.20
  -4  -5  -3    2.80    3.50
  -5  -4   3    5.70    7.30
  -4  -5  -3   14.40    5.60
  -4   5   3   12.30    6.80
   5  -4  -3    8.70    4.20
   5   4   3   14.10    7.10
   4  -5   3   13.90    4.90
  -4  -5  -3   -2.10    6.70
   5  -4  -3    6.90    4.90
   4  -5   3   10.90    4.50
  -4   5   3    6.20    5.80
   5   4   3    5.70    4.40
   4  -5  -3   14.10    5.60
   4   5   3   13.80    4.50
   5   4  -3    2.90    6.90
  -5  -4  -3    6.30    3.30
  -5   4   3    9.60    6.30
   4  -5  -3   12.20    4.80
   4  -5  -3    1.90    4.70
  -5   4   3   16.30    3.40
   4  -5  -3    6.90    5.30
  -5  -4  -3    2.20    4.20
   5   4  -3    8.30    4.50
  -4  -5   3    1.20    5.70
   4   5   3   -0.70    4.70
  -5   4   3    6.50    4.00
   5  -4   3   16.90    4.90
   4   5   3   10.70    4.50
  -5   4   3   14.40    6.60
  -4  -5   3   12.70    5.30
   4  -5  -3    9.30    5.20
  -5  -4  -3   10.80    7.90
  -5   4   3   -4.60    6.30
   5  -4   3   18.40    5.80
   5   4  -3   11.50    4.60
  -4   5  -3    4.20    6.10
   5  -4   3    9.80    5.40
  -5  -4  -3   13.60    6.80
  -5  -4  -3    6.80    4.90
   4   5   3    9.20    7.60
  -4  -5   3    5.20    7.30
  -5  -5  -3   10.10    5.90
  -5  -5   3   20.80    7.10
   5  -5  -3   14.30    6.20
  -5  -5  -3   12.10    3.70
   5  -5   3   13.60    6.20
  -5  -5   3   15.00    6.00
   5  -5  -3   15.60    5.10
   5   5   3   13.90    5.80
   5   5  -3    6.10    4.90
   5  -5   3   17.40    6.20
   0  -6   3   88.59    6.90
   0   6   3   80.39   10.80
   0  -6   3  107.39    8.80
   0  -6   3  100.39    7.50
   6   0   3   99.19    7.60
   6   0  -3   98.69    7.00
  -6   0  -3  104.79    9.50
   0  -6  -3   89.69    7.90
   6   0   3   78.59    6.70
   6   0  -3   82.29    7.30
   6   0  -3   92.29    8.90
   0   6   3  103.99    8.50
   0   6  -3   92.29    8.00
  -6   0  -3   98.99    8.50
   0   6   3  100.49    8.90
   0   6   3   91.89    7.80
   0  -6  -3   91.59    7.90
  -6   0   3  100.89    7.20
  -6   0   3   85.39    8.30
  -6   0   3   74.79    7.30
   0  -6  -3   91.19    5.40
   6   0   3  105.59    8.20
   6   0   3   87.59   10.00
   0   6  -3  102.59    7.00
   6   0  -3   81.29    9.40
  -6   0  -3  124.49   11.90
   0  -6   3   94.49    9.50
   0  -6  -3   90.29   10.30
  -6   0   3   94.39   10.60
   0  -6  -3   95.29    7.90
   6   0   3   78.69    8.70
   0   6  -3   78.09   10.30
   0  -6  -3  101.99    8.90
  -1   6   3   53.49    9.20
  -6  -1   3   57.39    9.20
  -6  -1   3   66.69    7.10
   6  -1  -3   54.69    7.70
  -1  -6  -3   51.59    8.50
   6  -1  -3   61.29    5.30
   6   1   3   53.49    7.60
  -1  -6  -3   49.80    6.50
   6  -1  -3   46.60    7.80
  -6  -1   3   54.19    6.80
  -1  -6  -3   56.69    5.90
  -6   1  -3   45.00    6.90
   6   1   3   57.49    9.10
  -6   1  -3   62.99    9.20
  -6  -1   3   63.89    6.10
   6   1   3   61.59    6.20
   1  -6   3   46.70    6.00
  -1   6   3   69.59    8.00
  -1  -6  -3   42.30    5.70
  -6   1  -3   65.29    7.50
   1   6  -3   58.89    9.90
  -1   6   3   58.69    6.70
   1  -6   3   62.09    7.30
   6   1   3   45.20    5.90
   1  -6   3   53.39    6.20
   1  -6   3   69.39    8.80
   1   6  -3   54.19    6.10
  -1  -6  -3   61.49    7.50
   1   6  -3   55.49    9.30
   6  -1  -3   49.99    6.30
   6  -1  -3   50.19    6.70
   6   1   3   56.39    6.60
   6  -1   3   58.09    5.10
  -1  -6   3   62.29    8.40
   6   1  -3   52.69    8.30
  -1   6  -3   63.19   10.60
   6  -1   3   58.89    8.20
   6   1  -3   55.09    6.10
  -6   1   3   57.39    6.20
   6  -1   3   57.69    6.40
   6  -1   3   65.79    7.10
   1  -6  -3   56.49    6.40
   1   6   3   73.29    6.70
   1   6   3   53.19    9.80
   1   6   3   68.79    7.70
  -1  -6   3   61.39    5.80
  -6  -1  -3   41.20    9.10
  -6  -1  -3   60.59    7.00
  -6  -1  -3   53.29    8.00
  -6   1   3   55.19    8.90
  -1  -6   3   75.79    8.10
  -6   1   3   52.29    7.50
   1  -6  -3   48.50    4.90
   6   1  -3   56.69    5.70
  -6   1   3   62.39    5.50
  -1  -6   3   55.49    5.40
   6   1  -3   51.09    7.20
   1  -6  -3   64.59    7.50
   1  -6  -3   60.69    6.60
   1  -6  -3   60.59    8.50
  -1   6  -3   52.89    8.50
  -6  -1  -3   65.09    9.70
   6  -1   3   54.69    7.50
  -1   6  -3   64.19    5.30
   1   6   3   59.69    6.70
   6  -2  -3    1.40    6.30
   6   2   3   15.50    7.40
   6   2   3   12.20    5.10
   6  -2  -3    9.50    5.90
  -2  -6  -3    4.00    4.30
  -2   6   3   26.80    7.60
  -6  -2   3    6.90    4.90
   6   2   3    4.50    4.10
  -6   2  -3    4.40    4.90
  -2  -6  -3    9.70    4.20
  -2  -6  -3    7.00    5.10
   6   2   3   11.90    5.90
   6   2   3    8.50    4.80
   2   6  -3   18.00    7.80
  -6  -2   3    9.50    4.80
  -6   2  -3   33.30    6.70
  -6  -2   3   -2.80    6.20
   6  -2  -3    3.00    5.60
   2  -6   3    8.00    4.40
  -2  -6  -3    9.90    6.90
   6  -2  -3    8.10    3.30
   2  -6   3    6.30    5.80
   6  -2  -3    2.40    4.30
  -6  -2   3    6.50    4.40
  -2  -6  -3   12.90    5.70
   2  -6   3   17.40    5.50
  -2   6   3   15.80    5.40
   2   6  -3   -0.90    4.40
  -2   6   3   13.70    5.60
  -6   2   3    7.60    6.10
   2   6   3   11.60    5.10
   2  -6  -3    3.10    5.10
   6  -2   3    6.50    4.50
   2  -6  -3    4.20    6.10
  -6   2   3   -0.60    4.20
   6  -2   3   -1.10    5.50
  -6   2   3    2.20    6.60
  -6   2   3   13.60    3.60
   6  -2   3    4.70    5.20
  -6  -2  -3   16.00    5.30
   6   2  -3   15.10    7.00
   6   2  -3   13.40    6.00
   6   2  -3   11.80    4.30
  -2  -6   3   10.20    5.30
   2   6   3    8.90    4.40
   6  -2   3   11.70    6.50
  -2  -6   3   17.10    3.70
  -2  -6   3   10.10    4.90
   2   6   3    7.00    7.70
  -2   6  -3    5.70    6.50
  -2  -6   3   10.70    6.60
   2  -6  -3    9.40    4.80
  -6  -2  -3    8.50    6.80
  -6  -2  -3    8.40    7.90
   2  -6  -3    6.40    5.00
   2  -6  -3    6.00    3.60
   6  -2   3    6.90    3.10
   2   6   3   10.40    4.90
   3  -6   3    2.40    4.20
  -3   6   3  -10.40    5.30
   3  -6   3    8.60    4.20
   3   6  -3   -0.30   10.10
   6   3   3   12.90    8.30
   6   3   3   -1.30    4.10
   3  -6   3   -1.50    4.70
   6  -3  -3   -2.70    5.40
   6  -3  -3    1.10    2.90
  -6  -3   3    3.70    4.80
   6  -3  -3   10.00    4.10
  -3  -6  -3    0.20    3.90
   6  -3  -3   -5.60    5.00
   6  -3  -3    2.80    6.00
  -6  -3   3   -3.70    7.40
   6   3   3    0.60    4.80
  -6   3  -3   -9.10    5.60
  -6   3  -3    7.50    4.80
   3  -6   3   11.30    5.80
   6   3   3    4.00    4.70
   3   6  -3    1.40    4.60
  -3  -6  -3   -0.10    3.60
  -3  -6  -3   -0.60    5.50
  -3   6   3   -5.30    6.40
  -3  -6  -3   -3.90    5.50
  -3  -6  -3   -2.10    7.00
  -3   6   3    2.20    7.60
  -6  -3   3    2.60    5.60
  -6  -3  -3   -6.60    4.40
   6  -3   3   -2.30    4.30
   3  -6  -3    1.50    5.70
   3  -6  -3    2.20    4.60
  -6  -3  -3    3.30    6.20
   6   3  -3   -1.20    7.10
   3   6   3    6.40    6.30
   6  -3   3   -0.40    5.60
   3  -6  -3   17.50    5.80
  -3  -6   3   -1.40    6.80
   6   3  -3    7.20    5.30
   3   6   3    3.60    8.20
  -6   3   3    1.60    3.30
   3  -6  -3   -2.40    4.00
  -3  -6   3    4.90    5.50
   6   3  -3    5.90    4.60
   3   6   3   12.20    5.10
  -6   3   3   -1.10    6.40
  -6   3   3   -6.10    6.10
  -3  -6   3    3.10    2.90
  -3  -6   3    1.40    5.30
  -6  -3  -3    0.00    2.90
   3   6   3    1.00    4.90
   6  -3   3    1.00    5.20
  -6  -3  -3  -14.80    8.40
   3  -6  -3    4.40    5.00
  -6   3   3   -0.20    3.50
  -3   6  -3   19.90   10.70
   4   6  -3   -1.20    4.80
  -4  -6  -3    2.40    5.90
   6  -4  -3    3.70    3.40
   6  -4  -3    0.50    4.50
  -4  -6  -3   -3.30    3.60
  -6  -4   3    7.10    5.90
  -6   4  -3   -3.40    4.40
   4  -6   3    2.60    4.90
   6   4   3   -2.70    4.90
   4  -6   3    2.50    5.60
   6  -4  -3   -0.50    5.40
   4  -6   3    7.80    4.70
  -6  -4   3    6.70    5.60
   6  -4   3   -1.50    5.70
   4   6   3    4.20    5.50
   6   4  -3   -3.00    4.50
  -4  -6   3   -1.40    5.50
  -6  -4  -3   -5.10    3.10
   4  -6  -3    1.60    4.60
   6   4  -3    8.60    5.00
   4  -6  -3   -5.50    4.70
   6  -4   3    0.50    5.90
  -6  -4  -3   -2.50    6.60
  -4  -6   3    1.10    5.70
   5   6  -3  115.49   10.00
  -6  -5   3  159.58   12.30
   5  -6   3  128.29   11.00
  -6  -5   3  150.78   12.20
   5  -6   3  132.39   10.00
  -5  -6  -3  119.19   10.60
   6   5   3  109.29   10.30
  -5  -6  -3  110.69    7.50
   6  -5  -3  131.59    9.30
   6  -5  -3  127.79   11.40
   5  -6  -3  127.69   10.40
   5  -6  -3  119.89    8.90
  -6  -5  -3   90.99   10.30
  -5  -6   3  124.79   11.20
  -5  -6   3  133.79   11.00
   6  -5   3  114.89   10.60
   6   5  -3  121.89   10.50
   6  -5   3  134.69   10.80
   5   6   3  102.69   10.10
   6  -6   3   20.80    6.70
   6   6   3    2.30    6.50
  -6  -6  -3    9.40    6.80
   6  -6  -3    4.00    6.50
   6  -6   3    2.20    6.70
   6   6  -3    3.90    5.70
   6  -6  -3    3.60    4.90
  -6  -6   3   10.20    7.00
  -6  -6   3   -0.70    6.30
   0  -7  -3   37.30    6.20
  -7   0  -3   33.30    6.70
   0   7   3   29.80   10.10
   0  -7   3   40.20    7.30
   0  -7  -3   28.00    7.90
  -7   0   3   48.00    9.70
   7   0   3   48.40    5.90
   7   0  -3   36.10    7.30
   0  -7   3   43.70    5.80
  -7   0   3   34.30    6.00
   0  -7  -3   47.50    7.90
   7   0   3   27.90    6.50
   0   7   3   30.90    6.00
  -7   0   3   41.90    5.70
   7   0  -3   37.20    5.50
   0   7  -3   43.30    5.90
  -7   0  -3   24.70    6.80
   7   0   3   33.20    6.00
   7   0  -3   36.40    8.40
   7   0   3   37.00    7.90
  -7  -1   3    1.50    7.10
  -7  -1   3   19.80    5.90
   7  -1  -3    9.80    6.30
  -7   1  -3    8.50    6.20
  -7  -1   3   14.80    4.90
  -1  -7  -3    9.30    6.20
   7   1   3    7.80    5.70
   7   1   3   20.30    6.80
  -7   1  -3   14.60    6.50
  -1  -7  -3    6.70    5.10
   7  -1  -3    0.70    6.60
  -1  -7  -3   18.70    5.60
  -1   7   3   10.60    8.80
   7  -1  -3   13.70    4.40
   7   1   3   16.80    5.20
   1   7  -3   10.70    5.30
  -1  -7  -3   15.70    7.60
   1  -7   3   21.00    6.50
   1  -7   3   11.70    4.50
   7   1   3    3.90    4.50
  -1  -7   3    8.30    6.20
  -7   1   3    5.00    7.80
  -1  -7   3   15.10    4.10
   1  -7  -3   15.30    7.30
   7   1  -3    5.80    7.50
   1  -7  -3   17.80    6.40
   7   1  -3    4.10    6.00
  -7   1   3   15.50    4.50
   7  -1   3    7.60    6.10
   7  -1   3   -0.60    3.90
  -1   7  -3   12.10    4.10
  -7  -1  -3   13.20    6.90
   1  -7  -3    6.40    5.00
  -7  -1  -3    8.00    6.00
   7   1  -3    6.70    4.50
   7  -1   3    6.70    4.90
   1   7   3    9.30    9.00
  -7   1   3   16.80    5.30
   7  -1   3   18.30    6.70
   1   7   3   10.30    5.30
   7   2   3   -3.50    4.90
   7  -2  -3    9.40    6.70
  -2  -7  -3   12.00    5.30
   7   2   3    4.40    5.50
   2  -7   3   11.80    4.90
   7   2   3    8.40    6.40
   7  -2  -3    6.10    6.50
  -2  -7  -3    9.30    4.80
   7   2   3   17.60    5.70
  -7  -2   3    9.20    5.20
  -7  -2   3    7.00    5.60
  -7  -2   3   14.30    8.80
   2   7  -3   10.90    5.40
   7  -2  -3    5.60    3.70
  -2  -7  -3   17.60    7.40
  -7   2  -3    8.50    5.50
   2  -7   3   10.80    6.20
   7  -2   3   14.20    6.60
   7   2  -3   11.50    6.20
  -7   2   3   24.10    9.10
   7  -2   3   14.00    5.30
   2  -7  -3    3.20    4.10
  -7   2   3   13.60    4.40
  -2  -7   3   22.90    7.00
   7   2  -3    5.40    5.00
   2  -7  -3    7.60    5.20
  -7  -2  -3    3.60    5.30
  -7  -2  -3   10.10    7.40
   2  -7  -3   18.60    7.80
   7   2  -3   23.00   10.60
  -2  -7   3   13.00    4.00
   2   7   3    9.90    6.00
   7  -2   3   10.90    6.10
  -3  -7  -3    9.60    4.60
   7  -3  -3   17.20    7.00
  -3  -7  -3   21.10    6.80
  -7   3  -3    8.20    5.50
   7   3   3   14.30    6.00
  -7  -3   3   16.70    5.70
   3   7  -3   13.60    6.00
   7  -3  -3    9.50    4.00
   3  -7   3   13.80    6.50
  -7  -3   3   14.20    6.60
   3  -7   3    7.80    4.70
   3  -7  -3   10.00    5.10
   7   3  -3   18.60    6.50
   7  -3   3   25.20    7.40
  -3  -7   3   16.20    4.20
  -7  -3  -3   17.20    7.10
  -3  -7   3   13.00    5.70
  -3  -7   3   17.50    7.00
   3  -7  -3    8.30    5.00
   7  -3   3    6.10    6.10
   7   3  -3   21.40    5.80
   3   7   3    4.10    5.90
   7   4   3   63.69    8.70
   4   7  -3   58.49    8.20
   7  -4  -3   52.89    9.00
   4  -7   3   56.99    7.50
  -7   4  -3   52.89    7.70
   4  -7   3   75.09    9.30
  -7  -4   3   77.29    9.30
  -4  -7  -3   57.99    6.40
  -7  -4   3   68.19    8.80
  -4  -7  -3   55.09    8.70
   4  -7  -3   58.09    7.30
  -7  -4  -3   51.59    9.20
   4   7   3   53.99    8.20
  -4  -7   3   75.09    9.90
   7   4  -3   83.79    9.00
   4  -7  -3   55.69    7.60
   7   4  -3   55.19    8.00
   7  -4   3   75.59    9.50
   7  -4   3   57.09    9.00
  -4  -7   3   77.39   10.10
  -7  -5   3    5.40    6.60
  -5  -7  -3    6.20    6.00
   7  -5  -3    3.70    7.20
  -7   5  -3    6.30    5.30
   5  -7   3    0.70    6.80
   7   5   3    9.50    6.60
   5   7  -3    4.00    6.10
  -7  -5   3    8.90    6.90
  -7  -5  -3    2.60    7.70
   7  -5   3  -12.30    6.30
   5  -7  -3    7.60    5.10
  -5  -7   3    3.40    6.20
   5  -7  -3    2.70    6.00
   7   5  -3    0.50    5.50
   7  -5   3   10.30    6.40
  -5  -7   3   21.50    7.70
   5   7   3   -7.30    5.70
   0  -8   3    8.00    4.50
   0  -8  -3    0.40    5.00
   0   8  -3    1.90    4.80
   8   0   3   -0.40    4.90
   8   0  -3    9.90    6.70
   0  -8   3    6.60    6.90
   8   0  -3   -0.30    4.50
  -8   0  -3   -4.60    7.20
   8   0   3  -13.40    8.90
   8   0   3    5.10    6.10
   8   1   3   10.70    5.90
  -1  -8  -3    8.90    5.40
   8  -1  -3   16.40    7.10
   8   1   3    9.30    7.00
   1  -8   3    9.90    7.00
  -8  -1   3    5.60    5.80
   8  -1  -3    8.60    4.60
  -8   1  -3   -2.70    6.60
  -8  -1   3    4.50    5.20
   1  -8   3   21.60    5.20
   1   8  -3   13.80    5.60
  -1  -8   3   18.50    4.90
   8  -1   3    4.50    6.50
   1  -8  -3   20.20    6.10
   1   8   3    5.00    5.80
  -8  -1  -3    5.10    7.10
   8   1  -3    9.30    5.20
   8  -1   3   13.80    7.30
   8   1  -3    9.60    6.60
  -1  -8   3   18.10    7.60
   8  -2  -3   -0.60    4.10
  -2  -8  -3    4.50    5.40
  -8  -2   3   18.40    6.50
   2   8  -3    3.90    5.60
  -8   2  -3   -4.90    6.30
   2  -8   3   12.50    5.10
  -2  -8  -3    5.20    5.50
   8   2   3    1.80    6.00
  -8  -2   3    3.90    5.90
   2  -8   3    2.90    7.20
   8  -2  -3    7.50    6.80
   8   2   3    5.20    6.50
   2  -8  -3    6.90    5.40
  -8  -2  -3   12.80    7.20
   8   2  -3    5.80    5.20
  -2  -8   3    1.10    6.80
   8  -2   3   16.30    7.50
  -2  -8   3    9.30    4.10
   8   2  -3    5.60    6.20
   8  -2   3   -8.00    6.70
   2   8   3    7.60    5.80
   3   8  -3   23.70    7.30
   8   3   3   21.90    7.30
  -3  -8  -3   38.10    7.90
   8  -3  -3   37.70    8.50
  -3  -8  -3   33.40    6.40
   3  -8   3   53.09    9.40
   3  -8   3   30.30    6.50
  -8   3  -3   23.00    6.80
  -8  -3   3   45.40    8.70
   3  -8  -3   35.10    6.70
   3   8   3   22.40    7.40
   8  -3   3   41.80    9.00
   8  -3   3   13.70    9.40
  -3  -8   3   25.80    8.70
  -8  -3  -3   41.70    9.10
   8   3  -3   22.30    6.60
   8   3  -3   39.60    8.20
   4  -8   3    8.30    7.30
   8   4   3    0.60    6.60
   4  -8   3   -1.80    5.30
  -8   4  -3   -0.10    5.50
   4   8  -3    0.00    5.90
  -8  -4   3   10.30    6.80
  -4  -8  -3   -8.40    6.00
  -4  -8  -3   -4.00    6.30
   8  -4  -3    1.10    6.60
  -4  -8   3    3.40    8.10
   4   8   3   -9.30    5.70
   8  -4   3   -4.30    7.30
   8   4  -3    8.70    6.70
   4  -8  -3   -4.20    4.90
   8   4  -3    5.00    6.00
  -8  -4  -3   -2.00    6.90
  -9   0  -3   -9.20    7.60
   9   0  -3    4.40    6.80
   9   0   3    4.00    7.30
   0  -9  -3    2.30    5.20
   0  -9   3   11.70    4.80
   9   0  -3   -1.80    5.20
   0  -9   3    1.30    7.50
   9   1   3    3.00    6.20
   9   1   3   12.80    7.90
  -1  -9  -3   14.40    6.10
   1  -9   3    4.60    7.80
   1   9  -3   -4.70    5.70
   1  -9   3   11.30    5.20
   9  -1  -3    7.80    7.80
  -9   1  -3   -5.70    8.30
  -1  -9   3   12.80    4.80
   1  -9  -3    7.40    5.60
   9   1  -3    4.60    7.30
  -1  -9   3   21.30    8.40
   9  -1   3   11.50    7.40
   1   9   3   10.50    6.70
  -9  -1  -3    3.40    7.10
   9   1  -3    1.40    5.80
   0   0   4 9369.16  239.68
   0   0   4 9999.00  239.48
   0   0  -4 9943.21  239.38
  -1   0  -4    3.40    1.40
   0   1   4    4.50    1.70
   0  -1   4    2.30    1.50
   1   0   4    4.40    1.40
   0  -1  -4    4.20    1.60
   1   0  -4    7.30    1.90
   1   0  -4    4.90    1.20
   0  -1   4    4.40    1.00
   0   1   4    7.20    2.80
  -1   0  -4    3.60    2.50
  -1   0   4    2.80    2.40
  -1   0  -4    1.10    2.30
   1   0  -4    4.80    1.70
   0   1  -4    4.80    1.30
  -1   0   4    3.30    2.10
   0  -1  -4    5.00    1.70
  -1   0   4    6.10    1.30
  -1   0   4    4.70    1.40
   0   1  -4    4.80    1.80
  -1   0   4    6.20    1.80
   1   0   4    5.00    2.30
   0   1   4    5.10    1.80
   0  -1   4    3.60    1.90
   1   0   4    5.20    1.30
   0  -1  -4    6.30    1.80
   0   1   4    5.30    1.30
   0  -1  -4    6.30    2.50
   1   0   4    5.60    1.40
   1   0  -4    5.60    1.60
  -1   1  -4  734.63   19.70
  -1  -1   4  732.93   19.10
   1   1  -4  738.73   19.00
   1   1  -4  768.32   19.20
  -1   1   4  733.43   20.00
  -1  -1   4  699.83   20.20
  -1  -1   4  726.33   18.70
   1  -1  -4  724.23   20.20
  -1   1  -4  744.43   19.60
  -1   1   4  732.03   19.30
   1  -1   4  724.83   19.00
   1  -1  -4  777.92   19.30
  -1  -1  -4  730.23   21.10
  -1  -1  -4  726.63   19.40
  -1  -1  -4  726.03   20.20
  -1  -1   4  724.73   18.50
   1  -1  -4  760.12   19.90
   1  -1   4  730.83   19.50
   1   1   4  787.22   19.90
   1   1   4  723.03   19.40
   1  -1  -4  742.63   19.80
   1   1  -4  731.63   20.00
   1  -1   4  747.63   19.40
   1   1  -4  747.83   19.50
   1   1   4  742.43   19.20
   1  -1  -4  742.43   18.50
   1  -1   4  754.82   18.60
   0   2  -4  100.09    3.70
   0  -2  -4   97.19    4.80
   0   2  -4   87.29    5.60
   0  -2   4   94.99    4.20
   2   0  -4   96.39    4.50
   0   2   4  101.79    7.10
  -2   0   4   90.19    5.10
   0  -2  -4   92.19    4.40
  -2   0  -4   92.09    6.40
   0  -2   4   88.49    4.00
   2   0   4  100.89    4.20
   0  -2  -4   86.79    4.80
  -2   0   4   89.19    6.00
   2   0   4   87.09    4.40
   2   0  -4   84.49    5.60
   0   2   4   82.49    5.10
  -2   0   4   85.99    3.50
   2   0   4   93.29    4.30
   2   0  -4   96.79    4.70
  -2   0   4   93.99    5.30
  -2   0  -4   91.69    4.60
   2   0   4   96.29    5.40
   2   0  -4   97.69    3.40
   0  -2  -4   94.09    6.20
  -2   0  -4   94.29    5.50
   0   2  -4   93.49    4.40
   0  -2   4   96.89    4.10
   0   2   4   87.19    4.30
   0  -2  -4   91.99    4.60
   0  -2   4   89.89    5.30
  -1  -2  -4   38.20    3.50
   2  -1  -4   37.70    4.00
   2   1   4   38.90    3.20
  -1   2   4   35.60    3.90
   2   1   4   36.20    3.00
  -1  -2  -4   35.40    3.90
   2  -1  -4   35.60    3.70
  -2  -1   4   36.30    3.40
  -1  -2  -4   35.90    3.20
   1  -2   4   36.80    3.10
  -1   2   4   36.90    3.30
   2   1   4   40.70    3.50
   1   2  -4   37.70    3.00
   1   2  -4   38.80    2.20
   2   1   4   25.70    4.60
   1  -2   4   34.70    3.10
  -1  -2  -4   38.30    3.20
   1  -2   4   38.20    3.60
   2  -1  -4   34.60    3.60
  -1  -2  -4   38.70    5.30
  -2   1  -4   34.50    3.50
   1  -2   4   35.20    3.30
   1   2  -4   39.70    4.60
   1   2  -4   31.60    2.70
   2  -1  -4   38.70    3.20
  -2  -1   4   32.00    2.60
  -2  -1   4   35.40    3.10
   2  -1  -4   38.50    3.10
  -1   2   4   30.40    4.40
  -2   1  -4   33.80    4.20
  -2  -1   4   33.20    4.50
  -1  -2   4   36.30    2.70
   1  -2  -4   32.70    3.10
  -2  -1  -4   43.60    4.50
   2  -1   4   38.50    4.00
  -1   2  -4   40.10    3.50
  -1   2  -4   27.80    3.70
  -1  -2   4   35.20    2.90
   1   2   4   34.90    3.40
  -1   2  -4   36.00    1.90
  -2  -1  -4   30.00    3.00
   1   2   4   34.70    3.60
   2   1  -4   40.30    3.30
   2   1  -4   41.00    3.50
   1   2   4   33.40    3.00
   1  -2  -4   32.00    2.70
   2   1  -4   29.30    4.20
  -1  -2   4   34.20    2.60
   1  -2  -4   36.20    3.20
   1  -2  -4   47.40    3.70
  -2  -1  -4   32.70    5.20
  -2  -1  -4   40.80    3.20
   2  -1   4   37.90    3.80
   2  -1   4   34.50    3.20
   1  -2  -4   35.70    3.80
  -2   1   4   38.30    4.40
  -2   1   4   38.40    4.00
   2   1  -4   41.00    3.20
   1  -2  -4   38.60    4.60
   1   2   4   40.80    5.50
  -2   1   4   29.70    3.40
  -1  -2   4   31.60    4.40
  -2   1   4   36.20    4.20
   2  -1   4   34.40    3.20
   2   2   4   45.50    3.80
   2   2  -4   43.70    5.50
   2  -2   4   44.90    4.20
   2  -2  -4   49.50    5.00
   2  -2  -4   43.40    4.20
   2  -2   4   50.39    4.60
   2   2   4   50.19    4.60
  -2  -2  -4   55.39    5.50
  -2  -2   4   47.40    4.10
  -2  -2  -4   39.00    6.20
  -2  -2  -4   43.80    3.90
   2   2  -4   43.80    3.80
   2   2   4   41.80    6.20
   2  -2   4   40.50    4.30
  -2  -2   4   46.10    3.80
  -2  -2  -4   45.90    3.80
   2   2   4   48.60    4.00
  -2  -2   4   44.70    4.20
   2  -2  -4   49.40    4.00
   2   2  -4   43.40    4.10
  -2   2  -4   54.39    5.00
  -2   2   4   42.20    4.40
   2   2  -4   46.60    3.50
   2  -2  -4   42.60    4.30
  -2   2  -4   46.60    4.90
  -2  -2  -4   43.50    4.20
   2  -2   4   47.50    4.20
  -2   2   4   41.80    5.40
  -2  -2   4   39.80    5.80
   2  -2  -4   32.80    4.40
   3   0  -4    2.20    1.80
  -3   0  -4    9.10    3.60
  -3   0   4    5.30    1.90
  -3   0  -4    3.50    2.30
   0   3  -4    4.50    2.90
   3   0  -4    1.70    2.40
   0  -3  -4    9.00    3.10
   0   3   4    1.50    3.10
  -3   0   4    8.30    4.30
   3   0   4   10.50    2.60
   3   0   4    2.00    3.00
   3   0   4    4.40    3.70
   0   3   4    2.20    4.50
  -3   0  -4    6.60    4.40
   0  -3  -4    3.30    3.00
   3   0   4    4.70    2.50
   3   0  -4    6.20    3.30
   0  -3  -4    3.90    4.10
   3   0  -4    6.00    2.80
   0  -3   4    1.50    2.30
   0  -3  -4   -0.30    3.00
   0  -3   4    6.10    2.60
   0   3   4    2.60    2.80
   0  -3   4    1.10    3.20
   3   0  -4    0.60    3.80
   0   3  -4    8.90    4.00
   0   3  -4    6.70    2.20
   0   3   4    2.60    3.40
  -3   0   4    3.80    2.40
   3   0  -4    5.00    2.50
   3   0   4    1.80    4.20
   0  -3  -4    3.60    3.00
  -3   0   4    4.10    2.80
  -3   0  -4    8.50    2.90
   0  -3   4    6.60    2.90
  -1  -3  -4  134.89    6.50
  -3   1  -4  140.29    5.50
  -3  -1   4  135.59    9.10
  -3   1  -4  132.69    8.40
   3   1   4  134.29    8.90
   3   1   4  141.39    6.40
   1  -3   4  138.59    6.90
   3  -1  -4  127.99    6.40
   3   1   4  146.59    6.40
  -3   1  -4  127.49    7.20
  -1  -3  -4  132.39    9.30
  -1  -3  -4  123.39    7.20
   1   3  -4  135.29    6.00
   1   3  -4  144.09    6.30
  -1   3   4  133.59    7.50
  -3   1  -4  146.59    7.20
   1  -3   4  144.79    6.70
  -1   3   4  139.79    6.90
   3  -1  -4  136.89    7.00
  -3  -1   4  139.09    6.70
   3   1   4  135.29    6.70
   1   3  -4  140.59    8.90
  -1  -3  -4  143.79    6.30
  -3  -1   4  139.39    6.70
  -1   3   4  141.79    9.00
   1  -3   4  160.08    8.00
   1  -3   4  131.29    5.30
   3  -1  -4  144.29    7.10
  -3  -1   4  143.69    5.70
   3  -1  -4  153.18    8.30
   3   1   4  148.29    7.90
   1  -3   4  133.39    6.20
   3  -1  -4  131.69    5.60
  -1  -3  -4  136.49    7.30
   1   3   4  142.89    6.40
   3  -1   4  141.69    6.80
  -1   3  -4  135.49    7.70
   1  -3  -4  147.89    7.10
   1  -3  -4  151.68    8.60
   3   1  -4  134.69    6.40
   3  -1   4  144.69    8.10
  -3   1   4  135.09    5.20
  -3   1   4  146.99    8.90
   3   1  -4  140.29    6.30
  -3  -1  -4  141.39    7.80
   1   3   4  135.69    9.60
  -3  -1  -4  137.39    9.60
   1  -3  -4  136.59    5.90
   3   1  -4  144.89    7.10
   1  -3  -4  135.39    7.20
   3  -1   4  143.49    5.10
  -1   3  -4  131.99    6.90
   1  -3  -4  143.69    6.30
  -1  -3   4  138.59    5.90
   3   1  -4  143.79    5.90
  -3  -1  -4  140.99    6.50
   1  -3  -4  149.99    6.50
  -1  -3   4  138.09    5.20
  -3  -1  -4  145.39    6.80
   3  -1   4  126.89    7.60
  -1  -3   4  142.69    6.70
   3  -1   4  137.29    6.70
  -3   1   4  131.49    7.40
  -1   3  -4  132.59    4.90
  -3   1   4  124.29    7.90
   3   1  -4  132.29    8.70
  -1  -3   4  133.39    8.50
   1   3   4  132.49    7.10
   1   3   4  138.99    7.00
  -3   1   4  125.89    7.10
   2  -3   4   70.49    5.80
   3   2   4   69.19    4.90
   2  -3   4   70.89    4.90
   2   3  -4   59.69    4.80
   3  -2  -4   64.29    5.60
  -2   3   4   67.09    6.20
  -2  -3  -4   71.09    7.60
   3   2   4   62.69    5.30
  -3   2  -4   69.99    6.40
   2   3  -4   69.19    7.00
   3  -2  -4   67.59    5.90
   2  -3   4   67.39    4.90
   2   3  -4   58.09    3.80
  -2  -3  -4   56.59    5.90
   3  -2  -4   67.39    5.50
  -2  -3  -4   64.59    5.10
   3  -2  -4   60.59    4.50
  -3  -2   4   77.29    7.50
  -3  -2   4   71.69    5.00
  -2  -3  -4   70.49    4.70
   3  -2  -4   63.89    5.30
   2   3  -4   64.09    4.70
   2  -3   4   68.99    5.30
  -3   2  -4   64.29    5.70
   3   2   4   80.79    7.70
   3   2   4   66.39    5.50
  -2  -3  -4   68.69    5.40
  -2   3   4   68.39    7.00
  -3  -2   4   64.69    4.70
  -3  -2   4   71.79    5.60
  -2   3   4   67.99    5.40
  -3   2   4   65.19    3.30
   3  -2   4   65.19    5.10
  -3   2   4   70.69    5.80
   3   2  -4   71.59    4.80
  -3  -2  -4   70.99    8.10
   2  -3  -4   69.59    5.20
  -2  -3   4   72.49    7.10
   2  -3  -4   71.79    6.50
  -3  -2  -4   77.99    7.40
  -2  -3   4   64.09    3.20
   2   3   4   68.69    5.60
  -3   2   4   63.29    5.60
   3   2  -4   67.29    6.70
  -3   2   4   69.49    6.60
  -3   2   4   70.49    6.60
   3   2  -4   66.69    4.80
   2   3   4   58.59    4.90
  -2  -3   4   64.59    5.20
   2   3   4   64.49    7.60
   2  -3  -4   64.69    4.70
   2  -3  -4   73.69    5.90
   3   2  -4   69.69    5.20
  -2   3  -4   70.19    6.20
   3  -2   4   63.09    5.10
   3  -2   4   68.39    5.70
   3   2  -4   62.89    5.70
   2  -3  -4   72.39    5.80
  -2  -3   4   63.89    5.30
   2   3   4   49.40    4.90
  -3  -2  -4   68.89    5.40
   3  -2   4   72.39    5.70
  -3  -2  -4   60.39    4.90
   3   3  -4  404.76   12.70
  -3  -3  -4  402.76   14.10
   3  -3  -4  427.86   15.00
   3   3   4  408.96   13.20
   3   3   4  424.26   14.20
  -3   3   4  400.06   16.10
  -3  -3  -4  395.16   14.80
  -3  -3   4  411.96   13.50
   3  -3  -4  419.86   13.60
  -3  -3   4  397.46   13.30
  -3   3   4  440.56   14.70
   3   3  -4  401.26   13.40
   3  -3   4  412.06   14.10
   3  -3   4  417.16   14.40
  -3   3  -4  416.46   15.30
   3  -3  -4  407.96   13.20
   3  -3  -4  383.46   14.90
   3   3  -4  428.86   16.70
   3   3  -4  415.16   13.20
  -3  -3   4  416.86   17.00
  -3   3   4  410.36   15.60
  -3  -3   4  413.76   14.70
   3   3   4  402.56   17.50
  -3  -3  -4  406.36   12.80
  -3  -3  -4  406.96   13.50
   3  -3   4  404.96   14.40
   3  -3   4  419.66   13.80
  -3  -3  -4  453.65   18.00
  -3   3  -4  413.46   15.50
   3  -3  -4  399.46   14.00
   3   3   4  403.66   13.60
   0  -4   4  126.79    6.00
  -4   0  -4  129.49    8.00
   4   0   4  125.09    6.50
   4   0  -4  128.59    6.30
   0   4  -4  128.09    6.90
   0  -4  -4  135.89    7.20
  -4   0  -4  151.78   10.20
   4   0   4  135.09    9.50
  -4   0  -4  135.49    6.30
   4   0  -4  124.49    7.50
  -4   0   4  143.29    7.50
   0  -4  -4  139.59    6.50
   4   0   4  122.59    6.10
   0  -4  -4  128.99    7.50
   0   4  -4  128.59    5.80
   0  -4  -4  134.29    7.10
  -4   0   4  134.39    6.20
   4   0  -4  133.79    8.60
   4   0  -4  137.79    7.10
  -4   0   4  131.09    5.70
   4   0  -4  137.69    6.40
   0   4   4  128.09    6.70
   4   0   4  125.89    7.20
   4   0   4  137.29    8.00
   0   4   4  153.38   10.90
  -4   0   4  120.19    9.20
   0  -4   4  121.29    7.40
   0  -4  -4  138.09    9.40
  -4   0  -4  114.79    7.10
   0   4   4  135.59    7.70
   0   4   4  133.59    7.20
   0   4  -4  113.19    8.90
   0  -4   4  124.49    8.40
   1   4  -4  100.69    5.80
   1   4  -4   92.39    5.90
   4   1   4  105.99    8.90
  -4   1  -4  102.29    7.10
  -4  -1   4  101.99    8.90
  -4   1  -4  104.79    5.20
   4  -1  -4  114.19    7.00
   4   1   4  109.49    6.30
  -1  -4  -4  103.09    6.30
   4  -1  -4  100.99    8.10
  -1  -4  -4   94.39    6.60
   4  -1  -4  107.79    6.30
   1  -4   4  105.09    4.30
  -4  -1   4  105.39    5.50
   1  -4   4   94.49    6.80
   1  -4   4   99.19    7.70
  -4  -1   4  107.69    6.20
   4  -1  -4  114.09    6.70
  -1  -4  -4  109.89    6.10
  -4  -1   4  100.49    6.40
   4  -1  -4  107.69    5.50
   1   4  -4  101.39    8.70
   4  -1  -4  113.89    5.10
  -4   1  -4   94.49    6.70
  -1  -4  -4  106.09    7.10
  -1   4   4  113.39    9.30
  -4   1  -4  107.09    8.80
  -1  -4  -4  105.29    8.80
   4   1   4  100.19    6.50
   4   1   4  102.09    6.10
  -1   4   4  103.69    6.80
   1  -4   4  104.29    5.90
   4   1   4  106.39    7.50
  -1   4   4  103.59    7.40
  -4   1   4  106.69    8.60
   4   1  -4  103.09    5.60
   4  -1   4   93.89    7.70
  -4  -1  -4  109.39    6.30
   1   4   4  103.69    6.70
   1  -4  -4  101.09    5.40
  -4   1   4   90.39    5.10
  -4   1   4  102.29    7.20
   4   1  -4   88.39    8.00
   4   1  -4  109.19    6.30
   4   1  -4  114.39    6.80
   4  -1   4  110.99    7.60
   1   4   4   94.79    9.20
  -1   4  -4  105.09    6.80
   4   1  -4  111.99    5.90
   1  -4  -4  111.19    6.00
   4  -1   4  114.39    4.90
  -4  -1  -4  129.59   10.10
   1  -4  -4  105.49    6.90
   1  -4  -4  113.89    8.50
  -1  -4   4   98.59    5.10
   4  -1   4  109.59    6.60
   4  -1   4  101.49    6.70
  -4  -1  -4  107.09    6.70
  -1  -4   4   95.89    8.00
  -1  -4   4  102.09    6.70
   1  -4  -4  110.49    6.50
  -1   4  -4  101.19    4.80
  -4  -1  -4  108.19    7.40
   1   4   4  106.59    6.20
  -1   4  -4  105.09    8.20
   1   4   4   89.19    6.80
  -4   1   4   99.99    4.90
   1  -4  -4  111.59    6.80
  -2   4   4   14.80    5.50
  -2  -4  -4   10.20    3.90
  -4  -2   4   16.50    3.90
  -2  -4  -4   21.10    3.50
  -4   2  -4   13.70    2.60
  -4  -2   4   14.60    3.20
   2  -4   4   15.70    4.50
  -4   2  -4   12.70    5.20
   4   2   4   16.50    3.60
  -4  -2   4   20.10    6.00
   4  -2  -4    9.80    3.90
   4   2   4    9.40    5.20
   2  -4   4   10.30    3.90
   2   4  -4   15.30    3.40
  -2   4   4   12.00    4.00
   4  -2  -4    7.10    3.70
   4  -2  -4   22.20    4.90
  -2  -4  -4   15.40    6.00
   2   4  -4   17.80    3.60
  -4  -2   4   12.60    3.50
  -4   2  -4   11.70    4.30
   4   2   4    4.10    3.50
  -2  -4  -4   16.50    3.30
   2  -4   4   12.70    3.00
   4  -2  -4   14.00    3.00
   2  -4   4   14.00    3.60
   2  -4   4   16.20    3.70
   4  -2  -4    8.20    3.50
  -2   4   4   15.80    4.60
   2   4  -4   14.60    5.60
   4   2   4   12.50    3.60
  -2  -4  -4   15.60    4.80
   2  -4  -4    9.60    3.00
  -4   2   4   12.10    4.50
   4  -2   4   12.40    4.20
   4   2  -4   14.10    3.20
   4  -2   4   15.00    3.70
   4   2  -4    5.20    3.80
  -4   2   4   13.20    5.30
  -2  -4   4   11.30    4.30
  -2  -4   4   18.60    4.00
   2   4   4   12.80    3.40
   4   2  -4   17.90    5.50
  -4  -2  -4   17.00    3.60
  -4  -2  -4   10.10    6.30
  -2   4  -4   13.00    4.20
   4  -2   4   12.20    1.80
   4  -2   4   13.90    3.90
   2  -4  -4   12.30    4.80
   2  -4  -4   15.50    4.00
   4   2  -4   14.10    3.40
  -4   2   4   15.80    4.80
  -4   2   4   14.00    3.80
   4   2  -4   14.30    2.70
  -4  -2  -4   15.00    3.60
  -4  -2  -4   14.90    4.90
   2   4   4   14.30    4.00
   2   4   4   10.60    6.20
   2   4   4   11.70    3.70
   2  -4  -4    8.80    3.90
  -4   2   4   11.00    2.40
   2  -4  -4   16.10    3.80
   4  -2   4   15.20    4.60
  -2  -4   4   11.30    2.90
  -2  -4   4    8.90    5.30
  -2  -4   4   13.30    2.20
  -2   4  -4   14.50    4.70
  -4  -3   4    0.60    3.40
   4   3   4    0.60    3.10
  -3  -4  -4    5.50    4.10
   3   4  -4    9.20    5.70
   3   4  -4   -0.90    3.30
   3  -4   4    6.00    3.80
   3  -4   4    3.70    3.90
   3   4  -4    3.90    3.20
   3  -4   4    0.90    3.20
  -3  -4  -4    3.20    3.40
  -3   4   4    1.80    5.00
   4  -3  -4    0.80    3.30
   4  -3  -4    2.70    3.60
   4   3   4    3.80    3.90
   4   3   4    1.00    5.60
  -4  -3   4    1.00    2.90
   3  -4   4    6.90    4.10
  -3  -4  -4    2.10    5.10
   3  -4   4    6.60    3.50
   4   3   4    6.20    3.60
   4  -3  -4    7.70    4.20
  -4  -3   4   -0.80    5.30
  -3  -4  -4   -1.50    2.70
   4  -3  -4    5.80    4.20
  -3  -4  -4   -8.50    5.60
  -4   3  -4   -6.60    3.90
   4  -3  -4    5.20    4.30
  -3   4   4   -1.20    4.20
  -4   3  -4   -8.40    4.20
  -4  -3   4   -0.90    4.00
   3   4  -4    7.10    2.70
   4   3  -4    6.60    3.50
  -4   3   4   -3.60    4.60
  -3   4  -4    6.60    4.60
  -4  -3  -4    2.40    2.60
  -4  -3  -4    2.00    6.60
  -3  -4   4    1.00    4.00
   3  -4  -4    2.10    4.20
   4  -3   4    5.60    3.60
   3   4   4   10.80    6.40
   3   4   4   -1.80    3.40
   4  -3   4   -1.30    3.80
  -4  -3  -4   -3.10    3.10
   4   3  -4    0.40    5.30
  -4   3   4   -2.60    4.90
   4   3  -4    1.90    3.20
   3   4   4    7.10    3.30
  -4   3   4    5.70    2.30
   3  -4  -4    5.20    3.90
   3  -4  -4   -1.60    3.90
   3   4   4    0.40    4.00
  -4   3   4    2.80    3.50
  -3  -4   4    2.10    1.60
   3  -4  -4    4.90    3.30
  -3   4  -4    4.10    4.50
   4   3  -4    5.40    3.10
  -3  -4   4    4.50    5.50
   4  -3   4    9.00    4.40
   3  -4  -4    0.30    3.60
   4  -3   4    2.40    4.00
  -3  -4   4    2.30    2.90
  -4   3   4    2.70    4.60
  -3  -4   4   -2.70    3.50
  -4  -3  -4    4.40    5.20
  -4  -3  -4    4.10    3.70
   4   4  -4  115.59    7.80
  -4  -4  -4  102.79    9.10
   4   4  -4  105.79   10.70
   4  -4  -4  124.09    8.90
  -4  -4   4  109.29    7.50
   4  -4  -4   92.09    7.70
   4  -4  -4   94.79    8.40
  -4  -4   4  112.69    8.70
  -4  -4  -4  105.09   11.60
   4   4   4  103.89    7.80
  -4   4   4  114.89   10.40
  -4  -4  -4  101.89    6.40
   4  -4  -4  109.69    9.00
   4   4  -4  120.09    7.10
   4   4  -4  107.09    7.40
  -4  -4   4  108.49    9.30
  -4  -4  -4  106.99    7.90
  -4   4  -4   95.29    9.40
   4  -4  -4  101.19    7.50
  -4   4   4  105.29    7.60
  -4   4   4   95.69    9.70
   4   4   4  120.19   11.70
   4  -4   4  100.09    8.40
  -4  -4  -4  119.09    9.10
  -4  -4   4  101.69   10.60
  -4   4  -4  111.39    9.80
   4  -4   4  111.89    9.30
   4   4   4   96.49    8.30
   4  -4   4  110.79    8.30
   4  -4   4  105.89    8.10
   4   4   4  103.59    7.70
  -4   4   4  114.59    9.30
  -5   0  -4   15.50    4.50
   5   0  -4   13.50    4.80
   0  -5   4    9.60    3.40
   0  -5  -4   10.00    4.00
  -5   0   4   16.30    3.90
   0  -5  -4   20.70    6.10
   5   0  -4   12.00    3.70
   0  -5  -4   16.20    3.20
   5   0  -4   18.00    4.10
   5   0   4   24.30    3.80
  -5   0   4   22.60    4.80
   5   0   4   17.10    4.40
   5   0  -4   16.60    5.60
   5   0   4   12.50    5.60
   5   0   4   20.60    4.10
   0   5   4   14.80    4.20
   0   5   4   13.90    4.30
   5   0   4   15.00    4.90
  -5   0   4   22.90    3.50
   5   0  -4   18.20    3.50
   0  -5  -4   20.40    4.30
   0   5  -4   14.50    3.60
   0  -5   4   17.90    4.70
   0   5   4    9.80    6.70
   0  -5   4   19.30    5.20
  -5   0  -4   15.40    5.40
   0   5  -4   18.40    4.30
   0   5  -4   14.50    5.80
   0  -5   4   11.00    3.40
  -5   0  -4   14.50    3.60
  -5   0  -4   18.90    6.60
  -5   0   4   23.40    6.50
   0  -5  -4   15.20    4.10
   0  -5  -4   19.20    4.70
   0   5   4   17.20    4.60
   1   5  -4    0.50    5.30
   1  -5   4    2.00    4.90
  -5  -1   4    4.40    5.90
   1  -5   4    3.30    3.10
   5   1   4    1.60    3.00
   5   1   4   16.40    6.00
   5   1   4    1.70    3.60
  -5   1  -4    3.40    3.90
   5  -1  -4    2.00    3.60
  -5   1  -4    3.70    4.10
   1   5  -4    6.60    3.70
   1  -5   4    4.60    3.40
  -1  -5  -4   12.10    5.70
  -1  -5  -4   -1.20    3.30
  -5  -1   4    3.20    4.00
  -1   5   4   -0.30    3.90
  -1   5   4    0.90    5.50
   5  -1  -4    4.20    4.90
   5   1   4   -0.70    4.40
  -5  -1   4    1.30    3.60
  -1  -5  -4    5.10    4.40
   1  -5   4    8.40    4.30
   5  -1  -4   -3.00    3.40
  -1  -5  -4    7.80    4.40
   5   1   4   10.40    4.10
  -5  -1   4    0.70    2.80
   5  -1  -4    1.80    4.70
  -5   1  -4    8.30    5.90
   5  -1  -4    1.30    2.70
   1   5  -4    4.40    3.40
  -1  -5  -4    1.40    3.40
  -1   5   4    2.90    4.50
  -5   1  -4    5.70    2.80
  -5   1   4    5.20    2.70
  -1  -5   4    8.60    3.30
   1   5   4    6.20    4.00
   5   1  -4    3.50    4.90
   1   5   4    0.90    3.30
  -5   1   4   -7.60    5.00
  -1  -5   4    5.50    4.10
   1  -5  -4   11.50    5.50
   1  -5  -4    4.50    2.80
  -1  -5   4   12.50    5.00
  -5  -1  -4   -3.50    3.30
  -5   1   4    2.40    4.30
   5  -1   4    0.90    2.70
   5  -1   4    4.30    4.90
  -1   5  -4    7.20    5.20
  -1   5  -4    2.40    3.90
   5  -1   4   11.30    5.20
  -1   5  -4    3.00    2.70
   5   1  -4    5.20    4.60
   1   5   4    4.20    4.00
  -5  -1  -4    2.60    3.30
   1  -5  -4   -4.10    3.60
   5   1  -4   -0.20    3.20
  -5  -1  -4    0.30    4.70
   5   1  -4    1.70    3.10
   5   1  -4   -1.90    3.10
   1   5   4   -0.40    5.80
  -5  -1  -4    2.50    5.90
   5  -1   4    9.50    4.10
   1  -5  -4    6.20    4.00
  -5   1   4    0.70    3.20
   5  -1   4    3.40    3.40
  -1  -5   4    0.80    2.60
   1  -5  -4    6.00    3.90
   5   2   4   39.70    5.00
   2  -5   4   47.90    6.50
   5   2   4   53.49    6.00
   5  -2  -4   43.00    4.40
   2  -5   4   47.10    6.20
   5   2   4   32.20    6.20
  -5   2  -4   44.30    7.50
  -5   2  -4   32.60    5.50
  -5   2  -4   46.40    6.20
  -2  -5  -4   49.50    6.40
   5  -2  -4   37.90    5.80
  -2   5   4   30.30    6.20
   2   5  -4   42.20    5.30
   2  -5   4   39.80    5.40
   2   5  -4   58.69    8.50
  -5  -2   4   33.00    7.70
   2  -5   4   41.70    5.20
   2  -5   4   43.20    4.10
  -2  -5  -4   43.00    4.90
  -5  -2   4   39.00    4.80
   5   2   4   38.70    5.50
  -2  -5  -4   32.20    7.40
  -2  -5  -4   36.00    4.90
  -2   5   4   37.80    7.30
  -5  -2   4   33.80    5.60
   2   5  -4   35.50    5.10
   5  -2  -4   47.10    4.40
   5   2   4   36.70    7.40
  -5  -2   4   47.40    5.60
   5  -2  -4   30.70    6.20
  -2   5   4   37.40    5.70
   5  -2  -4   37.80    6.30
  -2  -5  -4   52.69    7.00
   5  -2  -4   39.00    5.30
   2  -5  -4   40.40    7.00
   2  -5  -4   34.70    5.50
   5  -2   4   43.20    5.60
  -5  -2  -4   34.60    5.10
   2   5   4   39.60    5.00
  -2  -5   4   41.50    4.60
  -5  -2  -4   45.70    7.70
  -2   5  -4   44.60    6.10
  -5   2   4   29.70    6.40
   2   5   4   44.70    5.90
  -2  -5   4   39.00    3.70
   2  -5  -4   38.60    4.50
  -5  -2  -4   34.90    5.20
   5  -2   4   42.00    5.70
  -2  -5   4   42.90    5.90
   2   5   4   52.19    8.90
  -2   5  -4   32.20    6.60
   2  -5  -4   38.10    5.60
  -5   2   4   25.10    6.80
  -5   2   4   42.20    4.10
   5   2  -4   39.60    5.90
   5   2  -4   31.60    6.60
   5   2  -4   45.30    5.20
   2   5   4   49.30    6.00
   5  -2   4   41.60    6.50
  -5   2   4   26.90    4.00
   5  -2   4   39.80    6.20
  -2  -5   4   32.40    5.50
  -2  -5   4   45.60    7.40
  -5  -2  -4   42.10    8.50
   5  -2   4   42.90    3.20
   5   2  -4   36.20    4.90
   2  -5  -4   39.60    5.80
   5  -3  -4   -4.10    5.00
  -5   3  -4   -4.40    5.70
   3   5  -4    2.20    6.10
   3  -5   4    3.30    4.30
   5   3   4   -2.70    4.10
  -3  -5  -4   -0.20    6.40
   5  -3  -4    2.20    3.60
  -3  -5  -4    0.20    4.70
   3  -5   4    5.10    3.70
  -3   5   4    2.00    5.20
   3   5  -4    4.40    3.70
   5   3   4   -3.20    4.40
   5  -3  -4    1.30    4.40
   5   3   4    3.50    6.30
  -3  -5  -4   -0.50    3.40
  -3  -5  -4   -2.90    4.80
  -5  -3   4    1.30    4.60
  -3   5   4    1.20    5.70
   5  -3  -4    4.40    5.30
   3  -5   4    0.20    4.50
   3   5  -4    7.70    4.30
  -5  -3   4    1.00    3.90
  -3  -5  -4    5.10    3.50
  -5   3  -4   -8.10    4.40
  -5  -3   4    2.70    4.10
   3  -5   4    0.50    4.10
  -5  -3   4    8.40    6.70
   5  -3  -4    7.30    4.40
   5   3   4    2.60    3.70
   3  -5   4    2.90    4.20
  -3   5   4    0.10    4.90
   3   5   4   -0.30    6.20
  -3  -5   4    2.80    2.30
  -3   5  -4   -2.40    4.80
   3  -5  -4   -2.10    4.30
  -5  -3  -4    0.10    5.60
  -3   5  -4  -10.70    4.90
  -3  -5   4   -5.40    5.70
  -5   3   4    0.70    5.60
   5   3  -4   -2.50    3.70
  -5  -3  -4    5.70    4.20
   3  -5  -4    4.40    4.60
  -5   3   4    4.40    6.00
   3  -5  -4    2.00    3.70
   5  -3   4   -5.40    3.70
   5   3  -4   -2.30    4.10
  -3  -5   4   -2.30    4.40
   3   5   4  -13.00    4.10
   5   3  -4    3.60    3.50
   3   5   4    4.90    4.20
  -3  -5   4    2.40    4.90
  -3  -5   4    2.60    3.30
   3  -5  -4    1.70    4.80
   5  -3   4    4.50    5.40
  -5  -3  -4    4.10    4.00
  -5   3   4   -3.60    2.60
  -5  -3  -4    5.30    7.10
   5  -3   4   -3.40    4.40
   3  -5  -4    7.10    4.50
   3   5   4   -5.60    3.70
  -5  -3  -4    1.40    3.00
   5  -3   4    6.30    4.90
   5   3  -4   -2.80    5.50
  -4  -5  -4   66.99    6.80
   4   5  -4   70.09   10.10
   5   4   4   88.69    7.40
   5  -4  -4   79.69    7.10
   5   4   4   81.09   10.70
   4  -5   4   84.59    8.20
   4  -5   4   72.59    7.60
   4  -5   4   86.89    8.10
  -4   5   4   87.09    9.10
  -5  -4   4   91.39    8.00
   5  -4  -4   79.19    8.20
  -4   5   4   84.39    9.10
  -4  -5  -4   77.29    6.10
  -5   4  -4   72.89    9.00
  -4   5   4   84.69    7.20
  -5  -4   4   96.39   11.50
  -4  -5  -4   81.49    9.20
  -4   5   4   64.09    9.00
  -4  -5  -4   72.19   11.20
   5  -4  -4   81.79    8.60
   5  -4  -4   77.49    8.30
   5   4   4   85.89    7.40
   5   4   4   82.59    8.10
  -4  -5  -4   81.09    8.80
   4   5  -4   70.49    7.10
  -5  -4   4   70.69    8.10
  -4   5  -4   56.49    8.50
   5   4  -4   87.39    7.70
   4   5   4   84.99    7.50
  -5   4   4   77.29    8.90
   4  -5  -4   64.19    7.70
   5  -4   4   76.39    7.80
  -4  -5   4   93.29    9.40
   5   4  -4   69.39    9.60
   5  -4   4   73.09    7.80
  -5   4   4   72.59    7.50
  -4  -5   4  106.29    8.80
   5  -4   4   89.59    8.60
   4  -5  -4   74.59    8.00
  -5   4   4   88.59    7.20
   4  -5  -4   74.49    7.40
   4   5   4   73.89   10.80
   4  -5  -4   73.99    8.50
   4  -5  -4   75.79    7.00
  -5   4   4   74.59    9.90
   4   5   4   89.99    7.40
  -5  -4  -4   73.99   11.80
  -4  -5   4   94.29   11.40
  -5  -4  -4   65.89    5.70
  -5   4   4   67.49    9.50
   5   4  -4   71.89    7.20
  -5  -4  -4   84.09    7.50
  -5  -4  -4   78.39    9.50
   4   5   4   72.19    8.10
  -5  -5  -4   37.00    7.20
   5   5   4   35.00    5.90
  -5  -5   4   32.90    6.80
  -5  -5   4   29.80    7.20
  -5   5   4   40.90   12.00
   5  -5  -4   21.40    6.30
   5   5   4   33.50    6.80
  -5   5   4   28.90    5.30
   5  -5   4   37.10    6.70
  -5  -5  -4   21.80    4.50
   5   5   4   21.10    8.50
   5  -5  -4   14.70    6.50
  -5  -5  -4   24.20    6.00
   5  -5   4   19.00    6.30
   5   5  -4   27.80    6.00
  -5   5   4   36.20    7.90
   5  -5  -4   34.30    5.80
   0   6  -4   73.69    6.50
   0   6   4   84.49    7.40
  -6   0   4   80.19    7.10
   6   0   4   79.89    6.70
   0  -6  -4   79.39    7.30
  -6   0  -4   75.09   10.40
  -6   0  -4   69.69    8.50
   6   0  -4   82.49    6.50
   0   6  -4   75.09   10.00
   6   0  -4   85.39    9.20
   6   0  -4   89.69    7.40
   0  -6   4   88.39    6.80
   0  -6  -4   80.29    5.60
  -6   0   4   80.99    7.00
   0   6   4   91.09   11.80
  -6   0   4   90.39    8.10
   0  -6   4   74.89    7.80
   0  -6  -4   84.79    8.10
   0  -6   4   74.69    7.40
   0   6   4   74.59    7.90
  -6   0  -4   73.79    7.40
   6   0   4   67.49    6.60
   0  -6  -4   81.89    7.60
   0  -6  -4   78.29    6.90
  -6   0   4   77.49   10.00
   6   0  -4   80.49    8.40
   6   0   4   90.39    7.80
   0   6   4   80.29    7.30
   6   0   4   85.79    9.40
   0  -6  -4   82.29    9.60
   0  -6   4   69.79    8.40
   6   0   4   64.39    8.00
  -1   6   4    6.40    4.80
  -6  -1   4   -1.50    4.30
   6   1   4    1.50    6.50
  -6  -1   4    4.50    6.70
  -1   6   4    9.00    7.20
   6  -1  -4   -2.80    5.40
   1   6  -4    4.60    4.10
  -6   1  -4   -4.20    4.70
   1  -6   4    3.50    3.80
  -1  -6  -4   -3.20    3.60
  -1   6   4    4.00    5.10
   1  -6   4   -0.50    4.80
   6  -1  -4    1.50    3.10
   6   1   4    1.20    5.30
   1  -6   4   -7.30    5.20
  -6   1  -4    0.30    6.30
  -1  -6  -4   -2.10    4.70
  -6   1  -4    5.80    5.00
  -1  -6  -4    2.80    6.10
   6   1   4   -5.20    3.50
  -6  -1   4    0.60    3.60
   6   1   4   -0.30    4.30
   6   1   4   -4.70    4.50
  -1  -6  -4    3.30    4.10
   1   6  -4    4.70    6.60
  -6  -1   4    2.40    4.40
  -1  -6  -4    5.40    4.90
   6  -1  -4    0.60    5.70
   6  -1  -4    5.90    4.40
   6   1  -4    9.40    6.40
   1   6   4    3.30    4.40
  -6   1   4    6.00    3.40
   6   1  -4   -6.80    3.80
  -1  -6   4    7.30    3.60
   1  -6  -4    0.70    4.70
  -6  -1  -4    1.60    6.50
  -1  -6   4    4.20    5.20
   6   1  -4    0.70    5.10
   6   1  -4   -1.30    3.40
  -6   1   4    4.50    5.00
   6  -1   4    5.50    5.90
  -6   1   4    2.20    4.00
   1  -6  -4    0.80    2.90
   1   6   4    1.60    4.60
   1   6   4    2.70    7.10
  -6  -1  -4    2.50    4.40
   6  -1   4   -1.90    5.70
   1  -6  -4    1.70    4.90
   1  -6  -4    2.20    5.80
   6  -1   4    4.20    4.80
   1   6   4   10.70    4.30
  -1   6  -4   -4.40    5.40
   1  -6  -4    2.00    4.20
   6  -1   4   -0.10    3.40
  -1  -6   4    3.20    5.70
  -6  -1  -4    0.10    7.00
  -6   1   4   -3.00    6.10
   6  -1   4    0.30    3.80
  -1   6  -4    1.60    3.20
  -2   6   4    9.20    6.90
   6   2   4    1.60    4.70
   2   6  -4    8.40    7.30
  -6   2  -4    2.30    4.90
   2   6  -4    4.10    4.60
  -2  -6  -4   -0.40    5.10
   6  -2  -4    4.70    3.40
  -6   2  -4   11.80    5.60
  -6  -2   4   -6.50    6.50
   6   2   4    1.60    6.80
   6   2   4   -3.20    4.60
  -2  -6  -4    0.80    4.20
  -2  -6  -4    0.00    3.80
  -2   6   4    9.70    5.30
   6  -2  -4    4.70    4.70
   6  -2  -4   10.30    5.70
  -2  -6  -4   13.60    7.00
   6  -2  -4    2.00    5.40
  -2   6   4    6.90    5.50
  -6  -2   4    8.50    4.90
   2  -6   4    3.10    5.50
   6   2   4    1.30    3.90
   6   2   4   -7.60    5.10
   2  -6   4    0.40    4.00
  -6  -2   4   10.60    4.40
  -2  -6  -4    6.20    5.70
   2  -6   4    2.90    5.10
   6  -2   4    6.60    4.50
   2   6   4   -2.50    7.60
  -6  -2  -4    2.20    6.60
   6   2  -4    5.30    5.30
   6   2  -4   -5.50    6.30
   2  -6  -4    9.00    3.70
  -2  -6   4    7.80    3.20
  -2   6  -4   17.20    6.50
  -6  -2  -4   -1.20    4.50
   2   6   4    2.80    4.00
  -2  -6   4    6.70    5.30
   2   6   4    5.90    5.10
  -6   2   4   -3.50    3.90
  -6   2   4   -2.70    5.80
   6  -2   4    9.10    6.10
  -6   2   4    2.90    3.40
   2  -6  -4    3.60    6.20
   2   6   4   -3.30    4.40
   2  -6  -4    3.90    5.10
   2  -6  -4    9.50    4.90
  -6  -2  -4   -5.30    7.00
   6  -2   4    7.10    5.20
   2  -6  -4    0.80    4.30
   6   2  -4    1.80    4.00
  -2  -6   4    1.90    6.00
  -6   2   4    4.50    6.40
  -6   3  -4   31.10    7.80
  -3   6   4   26.90    7.00
   6  -3  -4   26.30    6.90
  -3  -6  -4   25.20    4.80
   3  -6   4   32.60    5.70
   6  -3  -4   23.60    5.00
   3  -6   4   29.10    6.80
  -6  -3   4   25.50    5.60
   6   3   4   17.40    4.90
   3   6  -4   29.20    5.80
  -3  -6  -4   43.80    9.10
  -3   6   4   18.10    6.60
   3  -6   4   18.80    5.30
   6  -3  -4   26.00    4.00
   6   3   4   23.20    6.10
  -3  -6  -4   19.00    4.90
  -3   6   4   19.70    7.80
  -6   3  -4   28.80    6.00
  -3  -6  -4   30.10    6.90
   6  -3  -4   30.90    7.00
   6   3   4   17.10    5.40
  -6  -3   4   22.90    5.80
  -6  -3   4   26.80    9.10
  -6   3   4   25.30    7.60
   3  -6  -4   23.50    5.80
   3  -6  -4   27.60    5.20
   3   6   4   28.50    9.40
   3   6   4   20.90    5.70
  -6   3   4   26.10    4.20
   3  -6  -4   33.70    6.10
   6   3  -4   27.00    8.30
  -3  -6   4   29.90    3.70
  -6  -3  -4   22.10    4.10
  -6  -3  -4   22.10    5.80
   3  -6  -4   15.80    6.90
   6   3  -4   30.70    6.10
   6  -3   4   20.90    6.40
   6  -3   4   26.30    6.40
   6   3  -4   17.40    5.20
   3   6   4   28.20    5.50
   6  -3   4   23.50    5.60
  -6  -3  -4   26.30    6.90
   3   6   4   32.70    6.30
  -3  -6   4   25.20    6.20
  -3  -6   4   39.80    7.00
   6  -4  -4    0.10    5.60
   6  -4  -4    7.40    6.20
  -4  -6  -4   -3.90    3.70
   6   4   4    1.90    4.80
   4   6  -4   -1.20    4.80
  -4  -6  -4    2.60    6.10
   4  -6   4   11.60    5.10
   4  -6   4    4.80    5.80
  -6  -4   4    5.10    5.40
  -6  -4   4    2.90    5.30
   6  -4  -4   -0.90    3.00
   6   4   4   -7.70    4.80
  -6   4  -4    5.20    5.10
   6  -4  -4    0.10    4.00
  -6   4   4   -0.30    3.30
  -6  -4  -4    5.70    6.90
   4   6   4   -2.90    5.20
  -6  -4  -4    4.10    5.30
  -6  -4  -4    1.40    3.40
   4  -6  -4   -0.30    4.60
  -6   4   4    7.50   11.90
   4  -6  -4    1.00    5.10
  -4  -6   4    8.50    5.80
   6   4  -4    0.10    4.80
  -4  -6   4   -0.50    4.90
   6  -4   4   -7.90    5.10
   6   4  -4    2.80    4.70
   6  -4   4    1.40    5.70
   5  -6   4   28.20    6.50
   6  -5  -4   21.10    5.30
   5  -6   4   26.10    7.00
  -5  -6  -4   19.70    4.70
  -6  -5   4   41.80    7.80
  -6  -5   4   31.90    8.50
   6   5   4   18.80    6.80
   5   6  -4   12.30    5.90
  -5  -6  -4   19.30    7.40
   6  -5  -4   19.30    6.50
   6  -5   4   25.80    7.40
   5   6   4   26.20    7.10
   6  -5   4   25.60    7.30
   5  -6  -4   10.10    6.20
   6   5  -4   22.00    6.30
  -6  -5  -4   23.50    5.50
  -6  -5  -4   24.30    7.40
   5  -6  -4   25.60    5.80
  -5  -6   4   21.30    7.00
  -5  -6   4   26.30    7.50
  -6  -6  -4    3.70    6.30
  -6  -6   4    4.30    7.00
   6  -6   4   11.70    6.20
   6   6   4   -2.30    6.10
  -6  -6   4    2.70    6.50
   6  -6   4    6.30    7.00
   6  -6  -4   10.00    5.30
   6  -6  -4   -3.40    5.70
   6   6  -4   -8.40    5.30
   7   0  -4    1.10    6.40
   0  -7   4    6.20    6.00
  -7   0   4    8.90    4.30
   7   0  -4   -0.10    5.60
  -7   0  -4    6.80    6.60
   0  -7  -4    3.00    5.00
   7   0   4    4.90    5.80
  -7   0  -4    7.70    5.60
  -7   0   4    1.70    4.30
   0  -7   4    6.60    4.10
   7   0   4   -3.10    4.30
   0   7  -4    6.30    4.40
   7   0  -4    4.80    4.10
   7   0   4    7.00    5.50
   7   0   4    6.70    4.50
  -7   0   4   18.40    8.40
   1  -7   4   13.30    4.50
   7  -1  -4    6.50    4.00
  -1  -7  -4   10.90    5.60
   7   1   4   13.10    5.10
   1  -7   4   22.00    6.70
   7  -1  -4   17.80    6.90
  -7  -1   4   13.90    4.60
   1   7  -4    8.00    5.00
  -1  -7  -4   12.40    5.10
   7   1   4   14.80    6.60
   7   1   4    5.50    5.80
   7  -1  -4   10.60    7.40
  -7  -1   4   20.00    8.50
  -7  -1   4   18.50    5.50
   7   1   4    7.20    4.90
  -7   1  -4    1.10    6.00
  -7  -1  -4    4.50    6.40
   1  -7  -4    7.80    3.80
   7  -1   4    4.90    6.50
   7  -1   4   11.70    5.60
  -7   1   4   14.80    4.40
   1   7   4    7.00    5.50
   1  -7  -4   18.20    5.60
   7   1  -4   11.50    7.90
  -1  -7   4   14.20    6.40
   7   1  -4   11.80    6.30
  -7   1   4    0.70    7.60
   7  -1   4    1.90    4.90
  -7  -1  -4   15.90    6.20
   7   1  -4   12.50    4.70
  -1  -7   4   19.90    4.60
   7  -1   4   17.40    6.40
  -1   7  -4   11.90    4.60
   2   7  -4   40.80    6.60
  -2  -7  -4   49.90    6.30
  -7  -2   4   57.09    7.70
   7   2   4   52.89    7.30
  -7  -2   4   67.59    7.60
   7   2   4   38.10    8.00
   7  -2  -4   51.29    8.90
   7   2   4   47.20    6.60
   2  -7   4   48.90    6.30
   7  -2  -4   51.49    8.30
  -2  -7  -4   56.79    8.40
   2  -7   4   52.09    7.90
   7   2   4   54.19    7.40
   7  -2  -4   43.90    5.40
  -7   2  -4   48.60    7.50
   2   7   4   47.30    7.20
  -7   2   4   49.90    9.80
   7  -2   4   66.39    9.40
   2  -7  -4   40.30    6.40
  -7  -2  -4   34.50    6.90
  -2  -7   4   56.59    8.50
   7  -2   4   40.10    7.40
   7   2  -4   46.20    8.00
   7   2  -4   46.90    6.50
  -7  -2  -4   52.59    9.00
  -7   2   4   44.90    5.60
   2  -7  -4   44.10    5.50
  -2  -7   4   52.79    5.50
  -7   3  -4    2.50    5.20
  -3  -7  -4    1.80    4.50
  -7  -3   4    1.10    5.10
   3  -7   4    0.00    4.60
  -7  -3   4    7.40    6.10
   7   3   4    3.80    5.50
   3   7  -4   -4.80    5.00
   3  -7   4   13.10    6.80
   7  -3  -4    8.00    3.50
  -3  -7  -4    9.80    6.60
   7   3   4   13.40    7.80
   7  -3  -4    2.50    6.10
  -7  -3  -4    1.40    6.30
   3   7   4    1.20    5.50
   7   3  -4    7.30    5.90
  -3  -7   4   10.90    6.60
  -7  -3  -4    1.70    3.50
   3  -7  -4   -5.10    4.70
   7  -3   4    3.80    6.20
   7  -3   4    8.60    6.60
   7   3  -4    1.20    4.80
   3  -7  -4   -4.70    4.30
  -7   4  -4   10.30    5.80
  -7  -4   4    9.40    6.20
   7  -4  -4   13.60    6.90
  -7  -4   4   20.10    6.70
  -4  -7  -4   14.20    4.90
   7   4   4    0.40    5.90
  -4  -7  -4    7.70    6.70
   4   7  -4    9.00    6.20
   4  -7   4   12.10    6.80
   4   7   4   13.30    6.40
   7   4  -4   23.90    6.60
   4  -7  -4   -0.50    5.30
   7  -4   4   18.50    7.20
  -7  -4  -4   20.30    8.00
  -4  -7   4   15.50    7.40
   7  -4   4   16.40    7.60
   7   4  -4    8.00    5.60
   4  -7  -4    6.80    5.10
  -4  -7   4    4.00    6.40
  -7   5  -4    1.30    5.30
  -5  -7  -4    5.10    6.90
  -7  -5   4   -2.70    7.30
   7  -5  -4   -4.40    6.50
  -7  -5   4   11.10    6.90
   7   5   4  -10.70    5.90
   5  -7   4    1.40    7.00
   7  -5  -4   14.60    5.80
   5   7  -4   -3.50    5.70
   5  -7  -4    3.70    5.30
  -5  -7   4    1.00    7.50
   7  -5   4    2.20    7.00
   5  -7  -4   -9.50    5.70
  -5  -7   4   -0.90    6.80
   7  -5   4   -1.80    7.00
  -7  -5  -4    5.20    6.50
   5   7   4    1.00    6.10
   7   5  -4    3.90    5.60
   8   0  -4    3.50    6.60
   0  -8   4    7.60    4.20
   0   8  -4   -0.60    4.80
  -8   0  -4   -9.70    7.20
  -8   0   4    7.00    5.10
   0  -8  -4   -1.40    5.30
   8   0   4    1.20    6.50
   8   0   4    1.00    5.10
   8   0  -4   -2.60    4.20
   8   0   4    2.00    6.40
   0  -8   4   -0.70    6.50
  -1  -8  -4   17.40    6.40
   1   8  -4   23.80    6.10
   8   1   4   18.00    7.20
   8   1   4   26.20    6.50
   8  -1  -4   20.90    6.90
   1  -8   4   19.80    7.40
  -8  -1   4   18.10    5.70
  -8  -1   4   27.10    6.20
  -8   1  -4    2.90    7.60
   8  -1  -4   18.20    5.10
   1  -8   4   16.40    5.10
  -1  -8  -4   10.50    5.80
  -8  -1  -4   14.10    7.90
   8  -1   4   13.40    7.30
   8  -1   4   39.50    8.20
   8   1  -4    8.60    5.10
   8   1  -4   10.10    7.00
   1   8   4   25.90    6.60
  -1  -8   4   10.70    7.20
  -1  -8   4   28.00    5.00
   1  -8  -4   17.70    5.90
   2   8  -4   -4.00    5.20
   2  -8   4    7.70    5.10
  -8  -2   4   12.80    6.00
  -8   2  -4   -9.70    6.20
  -8  -2   4   -3.00    5.50
   8  -2  -4    2.20    6.30
   8   2   4    0.40    6.70
   2  -8   4    4.20    6.90
  -2  -8  -4    1.90    5.00
  -2  -8  -4    0.60    5.20
   8  -2  -4   -7.10    3.80
   8   2   4    4.00    5.90
   2   8   4    2.50    5.60
  -2  -8   4   10.00    3.90
   8   2  -4    4.40    5.20
   2  -8  -4   -1.30    5.20
   8  -2   4   -2.00    6.70
   8   2  -4    6.50    6.60
  -2  -8   4   -2.00    6.80
   8  -2   4   -1.10    6.50
  -8  -2  -4    4.70    7.30
   8  -3  -4   14.90    7.20
   3   8  -4   14.40    6.60
  -8   3  -4    6.90    6.30
   3  -8   4   21.90    6.20
   8   3   4   12.50    6.80
  -8  -3   4   20.20    6.70
  -8  -3   4   23.60    6.90
   3  -8   4   19.90    7.70
  -3  -8  -4   16.00    5.70
  -3  -8  -4   19.20    6.50
  -3  -8   4   24.60    8.60
  -8  -3  -4   18.20    8.40
   3   8   4   12.50    6.30
   8  -3   4   17.90    8.30
   8   3  -4   16.00    6.30
   3  -8  -4   21.20    5.90
   8   3  -4   17.70    7.40
   8  -3   4    6.60    7.60
  -4  -8  -4   17.60    7.40
  -8   4  -4   -3.30    5.80
  -4  -8  -4   -6.70    4.60
   8   4   4   -0.30    6.70
   8  -4  -4    2.90    7.50
  -8  -4   4    3.30    6.10
   4  -8   4    5.10    7.00
   4   8  -4    4.70    6.00
  -8  -4   4   12.50    8.80
   4  -8  -4    6.50    5.30
   8   4  -4   -5.20    6.00
  -8  -4  -4    8.70    7.80
   4   8   4    6.50    7.10
   8   4  -4    2.10    6.40
   8  -4   4  -12.00    7.10
   8  -4   4   14.80    8.20
  -4  -8   4    2.00    7.50
   0  -9   4  -12.90    6.90
   0  -9  -4   -3.90    5.60
   0  -9   4    9.70    4.60
   9   0   4   11.20    7.90
  -9   0  -4   -9.50    7.60
   9   0  -4    5.30    7.40
   9   0  -4   -2.90    4.90
   1  -9   4    5.00    7.50
   1   9  -4    3.60    7.20
  -9   1  -4  -10.80    7.30
   9   1   4    7.20    7.80
   9  -1  -4   -4.90    4.80
  -1  -9  -4   -2.00    5.40
   9  -1  -4    7.50    7.50
   1  -9   4    9.50    5.30
  -1  -9   4   11.20    4.50
   1  -9  -4    6.10    5.80
  -9  -1  -4    2.20    7.70
  -1  -9   4    2.40    7.70
   9   1  -4    2.90    7.10
   9   1  -4   -9.70    5.30
   9  -1   4   13.70    7.90
   0   0   5   -1.30    1.50
   0   0   5    1.40    1.00
   0   0  -5    0.80    1.30
   0   0  -5   -0.30    0.70
   1   0   5   43.80    3.30
   0   1   5   44.10    3.00
   1   0   5   42.10    2.40
  -1   0   5   41.60    3.10
   0   1   5   46.10    4.00
   1   0  -5   44.20    3.00
  -1   0   5   36.30    2.10
  -1   0   5   41.70    2.20
   0  -1  -5   40.50    2.90
   0  -1   5   30.20    2.30
   0  -1  -5   40.40    2.80
  -1   0  -5   36.30    3.40
   0  -1   5   45.60    3.40
   0  -1  -5   40.70    3.50
   1   0  -5   47.50    2.50
   1   0   5   43.70    2.30
  -1   0   5   49.99    4.20
   1   0   5   40.50    2.20
   0  -1  -5   40.80    3.10
  -1   0  -5   39.80    2.50
   0  -1   5   37.20    1.70
   0   1  -5   34.90    2.60
   0   1  -5   36.20    1.90
   1   0  -5   39.70    2.70
  -1   0   5   38.60    3.00
   0   1   5   43.30    3.10
  -1   0  -5   34.40    3.40
   1   1   5   77.99    3.80
  -1   1   5   77.89    4.60
   1   1   5   80.39    6.10
   1  -1   5   81.59    3.60
   1  -1   5   84.99    3.90
  -1  -1  -5   86.79    4.60
   1   1  -5   87.19    3.60
  -1   1   5   86.09    4.10
  -1  -1  -5   86.89    6.20
  -1   1   5   80.59    3.80
   1  -1  -5   87.09    4.30
   1  -1  -5   82.09    5.00
   1  -1   5   79.39    3.30
   1   1  -5   82.19    3.30
  -1  -1   5   92.39    5.10
   1   1  -5   78.49    4.50
   1  -1  -5   83.29    4.40
  -1   1  -5   89.49    4.10
   1  -1   5   87.09    2.80
  -1  -1   5   83.39    3.50
   1  -1  -5   87.49    3.80
  -1  -1  -5   90.99    3.90
  -1   1   5   88.89    5.50
  -1  -1   5   85.69    2.90
   1   1   5   91.19    4.30
   1   1   5   90.99    4.60
   1   1  -5   90.99    4.00
  -1   1  -5   84.89    4.40
   1   1   5   88.09    4.10
   2   0   5  228.68    7.40
   0   2   5  231.08    7.50
  -2   0  -5  244.78    9.20
   2   0  -5  215.98    8.60
   0  -2  -5  231.08    7.70
   0  -2  -5  229.08    7.90
  -2   0   5  219.38    9.00
   0   2  -5  226.68    6.90
   2   0   5  229.38    7.50
   0  -2  -5  220.88    9.30
  -2   0   5  213.08    7.90
   2   0   5  223.08    7.50
  -2   0  -5  221.18    7.60
   0   2   5  219.78    8.30
  -2   0   5  225.78    8.80
   0  -2  -5  237.58    7.80
   0  -2   5  222.98    6.90
   2   0  -5  228.48    7.80
   2   0   5  229.38    7.20
   0  -2   5  217.28    7.00
   2   0  -5  234.98    6.60
   2   0  -5  226.78    7.70
  -2   0   5  222.08    8.00
   0   2  -5  222.88    7.30
   0  -2   5  223.08    6.90
   0  -2  -5  224.28    8.00
  -2   0   5  225.38    7.50
   2   0   5  215.18    9.00
   0   2  -5  210.08    8.40
  -2   0  -5  208.68    9.30
  -2  -1   5   80.09    6.50
   2   1   5   91.89    4.80
   1  -2   5   95.79    4.80
  -2   1  -5   98.59    5.10
   2  -1  -5   93.99    6.10
   1   2  -5  100.19    4.60
   2  -1  -5  100.09    5.70
   1   2  -5   93.49    3.70
  -2  -1   5  101.79    5.00
   1  -2   5   95.69    5.00
   1   2  -5   94.19    4.50
   2   1   5   99.39    5.70
  -2  -1   5   97.79    4.90
  -1  -2  -5   91.29    5.30
   1   2  -5   97.29    6.50
  -1  -2  -5   93.99    5.10
  -1  -2  -5  102.89    6.50
  -1  -2  -5  100.09    5.00
   2   1   5   95.09    5.00
   1  -2   5   97.39    5.00
  -1   2   5   99.59    6.20
   2  -1  -5  100.59    4.60
  -2  -1   5   91.39    4.60
  -2   1  -5  104.29    6.50
  -1   2   5   89.79    5.30
   1  -2   5   94.79    5.10
  -1   2   5   93.09    6.50
  -2  -1   5   95.29    3.90
  -1  -2  -5   92.19    7.70
   2  -1  -5   84.19    5.10
  -2  -1  -5   94.59    4.90
   2   1  -5   87.39    4.80
   1  -2  -5   85.69    4.10
   2   1  -5   93.99    4.60
   1   2   5   88.49    5.10
   2  -1   5   91.49    5.80
   2   1  -5   90.99    4.70
  -2   1   5   89.19    6.20
  -1  -2   5   88.39    4.10
   1   2   5   92.29    7.30
   2  -1   5   96.19    4.70
   1  -2  -5   84.49    5.60
   1  -2  -5   94.19    5.20
  -2   1   5   93.09    6.50
  -2  -1  -5   94.99    7.80
   1   2   5  100.49    5.00
   1   2   5   89.29    5.60
   2   1  -5   87.09    6.40
  -1  -2   5   92.19    6.40
  -1  -2   5   94.39    4.10
   2  -1   5   91.89    3.80
   2  -1   5   94.19    5.00
  -2  -1  -5  113.79    6.70
  -2   1   5   89.79    5.60
   2  -1   5   88.49    5.90
   1  -2  -5   97.29    6.40
  -1  -2   5   92.69    4.10
   1  -2  -5   89.99    5.10
  -1   2  -5   96.89    5.20
   1  -2  -5   95.89    5.00
  -1   2  -5   94.19    3.30
   2   2  -5   43.50    5.40
   2   2   5   36.20    4.30
   2   2   5   49.40    6.60
  -2   2  -5   51.69    4.80
   2  -2  -5   53.59    4.20
   2  -2   5   46.40    4.30
   2  -2  -5   53.09    5.10
  -2   2  -5   43.80    4.80
   2  -2  -5   47.30    4.60
   2  -2  -5   50.49    4.80
   2  -2   5   47.50    4.10
   2   2   5   51.79    4.10
  -2  -2  -5   48.80    6.30
  -2  -2  -5   47.00    4.10
   2   2   5   44.40    3.90
  -2  -2   5   50.19    3.90
   2   2  -5   54.09    4.00
   2  -2   5   54.89    4.50
   2   2  -5   44.30    3.90
   2  -2   5   50.09    4.30
   2  -2  -5   53.99    4.30
  -2  -2   5   49.40    3.90
  -2  -2  -5   52.09    5.50
   2   2  -5   45.00    3.80
   2  -2   5   47.90    4.20
  -2   2   5   50.69    5.40
  -2  -2   5   45.80    4.80
  -2   2   5   47.90    4.60
  -2  -2   5   46.20    3.70
  -2  -2  -5   54.89    4.40
  -2  -2   5   47.90    5.80
  -2  -2  -5   54.19    4.30
   3   0  -5   26.40    3.90
   0  -3   5   21.00    3.90
  -3   0  -5   24.00    4.70
   0   3   5   16.80    3.70
   0  -3  -5   18.50    3.50
   0  -3  -5   14.10    4.60
   0  -3   5   16.90    3.20
  -3   0   5   21.40    2.50
   3   0   5   13.50    4.20
  -3   0   5   25.00    2.40
   0  -3  -5   18.80    3.30
   0   3  -5   23.60    2.60
   3   0   5   21.00    3.10
   0  -3  -5   22.70    3.80
  -3   0   5   13.70    4.50
   3   0   5   23.20    3.50
   3   0  -5   30.70    3.50
   0   3  -5   23.50    3.30
   0  -3   5   27.50    3.00
   0   3  -5   23.40    4.50
   0  -3   5   15.80    2.80
   3   0  -5   17.90    3.00
   3   0  -5   20.70    4.40
   3   0  -5   22.70    2.20
   0  -3  -5   15.30    3.50
   3   0   5   19.50    3.00
   0   3   5   12.50    5.00
  -3   0  -5   17.70    4.90
  -3   0  -5   20.90    3.30
   0   3   5   21.40    3.20
   3  -1  -5  185.48    8.00
   3   1   5  180.48    7.60
   3   1   5  186.48   10.30
   3  -1  -5  180.28    7.30
  -1   3   5  178.38    9.80
  -3  -1   5  185.98    7.50
   1   3  -5  172.08    9.70
   3   1   5  194.18    7.80
  -1  -3  -5  187.78    7.40
  -3   1  -5  183.08    8.10
   1  -3   5  188.98    8.40
  -3   1  -5  186.28    8.80
   1   3  -5  191.58    7.20
  -1   3   5  191.68    8.90
  -3   1  -5  183.48    9.70
   1  -3   5  193.98    7.40
   3   1   5  188.78    7.40
  -3  -1   5  188.78    6.60
   3  -1  -5  193.38    8.30
  -1  -3  -5  186.78    8.10
   1  -3   5  186.28    7.80
  -1  -3  -5  200.98    7.90
   1  -3   5  197.88    7.70
   3  -1  -5  185.38    6.70
  -3  -1   5  177.48   10.00
  -1  -3  -5  164.78    8.20
  -1  -3  -5  194.98   10.40
  -1   3   5  179.98    7.90
   1   3  -5  182.58    7.40
   3  -1   5  188.58    7.60
  -3   1   5  164.08    5.30
   3   1  -5  195.58    9.60
   3  -1   5  193.28    6.30
  -3   1   5  180.28    9.40
   1  -3  -5  198.08    7.60
   1  -3  -5  179.58    7.50
  -1  -3   5  185.88    6.90
  -3  -1  -5  198.58    7.60
  -3   1   5  201.98    8.50
  -1   3  -5  175.48    8.80
   3  -1   5  186.78    7.90
   1  -3  -5  184.98    9.60
  -1   3  -5  176.28    7.80
  -3  -1  -5  191.28    7.60
   1  -3  -5  189.18    8.00
   3  -1   5  191.08    8.80
  -3  -1  -5  193.38   11.10
   3   1  -5  191.98    7.90
   1   3   5  189.38    7.50
  -1   3  -5  190.08    6.00
   1   3   5  190.48    8.30
  -3  -1  -5  194.68    9.10
   1   3   5  183.08    8.20
   1  -3  -5  164.08    6.80
   1   3   5  183.18   10.70
  -3   1   5  180.78    8.90
   1  -3  -5  190.18    8.40
  -1  -3   5  185.18    7.50
  -1  -3   5  199.88    9.40
   3   1  -5  184.18    7.40
  -1  -3   5  194.08    6.40
   3   1  -5  194.28    7.60
  -3   1   5  184.98    8.60
   2   3  -5   39.40    3.50
   3  -2  -5   42.60    4.40
  -3   2  -5   48.10    5.20
   2   3  -5   48.30    4.30
   3  -2  -5   52.89    4.60
  -2   3   5   40.00    5.90
   3  -2  -5   50.89    5.10
  -2  -3  -5   45.30    5.70
   2   3  -5   40.90    3.80
   2  -3   5   48.40    4.60
   2  -3   5   50.59    4.40
   3   2   5   57.59    7.00
  -2   3   5   50.49    4.80
   3   2   5   45.20    4.20
   3  -2  -5   52.49    4.60
   2   3  -5   58.69    6.40
  -2  -3  -5   44.20    6.70
   2  -3   5   53.99    4.70
  -2  -3  -5   54.39    4.40
   3   2   5   54.19    4.40
  -3  -2   5   45.30    3.80
  -2  -3  -5   53.29    4.90
  -3  -2   5   47.30    4.90
   2  -3   5   47.40    4.80
  -3  -2   5   55.69    6.50
  -2   3   5   56.19    5.70
   3   2   5   41.70    4.60
  -3   2  -5   49.30    5.60
  -2  -3  -5   52.79    4.50
   3  -2  -5   47.20    5.20
  -2  -3   5   46.20    4.80
  -3   2   5   50.39    5.10
   2  -3  -5   48.10    5.50
   2  -3  -5   42.50    4.80
   3   2  -5   45.20    5.90
   2   3   5   50.69    4.60
   3   2  -5   48.60    4.80
  -3  -2  -5   54.59    4.60
   2  -3  -5   57.29    4.80
  -2   3  -5   50.39    5.10
  -3  -2  -5   52.49    5.80
   3  -2   5   42.00    4.40
  -3  -2  -5   41.60    6.90
   2   3   5   43.90    4.70
   2   3   5   47.20    4.10
   3  -2   5   44.00    4.30
  -3  -2  -5   48.00    4.50
   2  -3  -5   45.20    4.30
  -3   2   5   50.79    6.00
  -2  -3   5   41.00    5.90
  -3   2   5   47.60    5.90
   2   3   5   50.99    7.20
  -2   3  -5   52.19    5.60
  -2  -3   5   51.09    4.30
  -3   2   5   47.90    5.10
   3  -2   5   45.60    4.90
   3   2  -5   45.60    4.10
   3   2  -5   50.29    3.90
  -3   2   5   37.90    2.20
   2  -3  -5   43.50    4.30
  -2  -3   5   48.70    3.80
  -3   3   5  162.48    9.80
   3  -3  -5  169.68    7.50
  -3  -3   5  166.18    7.60
   3   3  -5  169.68    7.00
   3  -3  -5  171.98    8.30
   3  -3  -5  157.88    9.00
   3  -3  -5  157.08    9.00
   3  -3   5  160.68    8.20
   3   3  -5  158.28   10.40
   3  -3   5  142.99    8.10
  -3  -3  -5  159.58    7.60
   3   3   5  169.48    7.90
  -3  -3   5  168.68    8.50
  -3  -3   5  148.99   10.80
  -3  -3  -5  158.58    7.10
  -3   3   5  168.18    9.00
   3   3  -5  165.98    7.20
   3   3  -5  156.58    7.50
   3   3   5  172.38    8.50
  -3  -3  -5  162.58   11.50
  -3   3   5  177.68   10.60
  -3   3  -5  170.58    9.50
   3  -3  -5  158.98    7.70
   3   3   5  139.29   11.10
  -3  -3  -5  163.98    9.70
   3  -3   5  151.08    8.00
   3   3   5  170.68    7.70
  -3   3  -5  165.08    9.40
  -3  -3  -5  160.38    8.30
   0  -4   5   10.30    4.00
  -4   0  -5    0.20    3.40
   0  -4   5   -0.30    3.10
   4   0  -5    0.80    1.60
   0  -4  -5    0.40    3.00
   0   4  -5    0.50    2.90
  -4   0  -5    3.00    4.70
   0   4   5    0.80    3.50
   0   4  -5    0.80    2.30
  -4   0   5   -0.50    2.90
  -4   0  -5    0.20    2.30
   0  -4  -5    0.40    2.90
   4   0   5    3.40    3.90
   4   0   5    0.60    2.50
  -4   0   5    0.30    2.00
  -4   0   5   -0.40    4.30
   0  -4  -5   -2.10    3.00
   0  -4   5    0.70    2.40
   0   4   5    0.20    4.80
   4   0  -5    1.70    2.40
   0  -4  -5   12.60    4.90
   4   0   5    5.30    2.70
   0  -4  -5    2.80    3.00
   0  -4   5   -1.80    2.60
   4   0  -5   -1.50    2.40
   0   4  -5    4.60    4.30
  -4   0   5   -0.50    2.20
   0  -4   5    4.30    2.50
  -4   0  -5    0.50    3.10
   4   0   5    3.70    4.20
   4   0  -5   -0.30    2.70
   4   0   5    3.80    3.20
   0   4   5   -0.90    2.80
   4   0  -5    0.60    4.00
   4   0  -5   -2.50    3.30
   4   1   5  163.48    7.40
   4  -1  -5  156.38    8.20
  -4  -1   5  161.78   10.60
   4  -1  -5  164.98    7.50
  -4   1  -5  143.19    7.80
   1   4  -5  159.48    7.50
   4   1   5  154.68    8.90
  -1  -4  -5  157.08    7.60
  -1  -4  -5  174.98    8.70
   4  -1  -5  156.88    6.80
  -1   4   5  149.99    7.80
  -1   4   5  142.39   10.20
  -1  -4  -5  158.68    8.30
   4   1   5  175.68   10.80
  -1   4   5  162.68    8.80
  -4  -1   5  161.48    7.30
  -4   1  -5  166.68    6.70
   1  -4   5  148.79    7.10
   4   1   5  159.18    7.80
  -4   1  -5  161.48   10.30
   1  -4   5  155.68    7.30
   4  -1  -5  145.09    8.10
  -4  -1   5  157.38    8.20
  -1  -4  -5  163.38   10.90
   1  -4   5  162.18    8.10
  -4  -1   5  165.98    6.80
   1   4  -5  152.08   10.10
  -1  -4  -5  160.48    7.10
   1   4  -5  162.08    7.00
   4  -1  -5  163.98    6.20
   4  -1  -5  162.88    9.30
  -4   1  -5  165.98    8.90
   1  -4   5  158.38    8.90
   4   1   5  154.68    7.50
   4  -1   5  172.98    9.20
  -4  -1  -5  167.48    7.30
   4  -1   5  173.78    7.80
  -1   4  -5  139.29    9.10
   1   4   5  149.88    7.40
   4  -1   5  158.68    6.10
   1  -4  -5  153.68    9.70
  -1  -4   5  159.78    8.00
  -1  -4   5  174.58    9.60
   4  -1   5  167.68    9.40
  -4  -1  -5  166.18    9.50
   1  -4  -5  163.08    8.10
   1  -4  -5  157.68    7.10
  -4   1   5  161.98   10.00
   1  -4  -5  154.18    6.80
   4   1  -5  158.28    7.20
   1  -4  -5  160.08    7.40
   4  -1   5  160.18    8.00
  -4   1   5  161.98    5.80
  -4  -1  -5  159.58   11.00
  -1   4  -5  152.58    7.90
  -1  -4   5  158.48    6.20
   1   4   5  156.38    8.10
   4   1  -5  154.28    8.10
   1   4   5  160.28   11.70
  -4   1   5  154.28    8.70
   4   1  -5  167.18    6.60
  -1   4  -5  151.88    6.00
  -4  -1  -5  150.58    7.70
  -1  -4   5  152.88    6.80
   1   4   5  148.09    7.90
   4   1  -5  165.28    9.90
   4   1  -5  158.58    7.30
   1  -4  -5  149.09    8.00
   2  -4   5  256.17   10.70
  -4   2  -5  236.28   11.20
   2  -4   5  249.58    9.00
   2   4  -5  250.97   13.20
  -4  -2   5  268.27   10.50
  -2  -4  -5  261.97   11.20
  -2  -4  -5  262.17    9.60
  -2  -4  -5  256.77   11.30
  -2   4   5  258.37   11.00
  -2   4   5  265.27   13.30
  -2   4   5  264.47   12.00
   2  -4   5  247.58   11.10
   2   4  -5  259.77    9.90
   4   2   5  232.48   13.20
  -4   2  -5  245.48   12.60
   4  -2  -5  262.57   12.00
   4  -2  -5  251.27   10.20
  -4  -2   5  264.17   10.20
   2   4  -5  236.68    9.70
  -2  -4  -5  252.57   13.90
  -4  -2   5  264.97    9.60
  -4  -2   5  282.97   14.10
   4   2   5  241.48   10.30
   4   2   5  273.87   10.10
  -2  -4  -5  245.68    9.90
   4   2   5  258.67   10.30
   4  -2  -5  264.17   11.00
   4  -2  -5  255.17    9.10
   4  -2  -5  256.77   10.70
  -4   2   5  231.28    7.90
   4   2  -5  244.98    9.90
  -2   4  -5  239.98   10.80
   4  -2   5  246.98   11.50
   4   2  -5  275.37   13.10
  -4  -2  -5  257.57   10.50
   2  -4  -5  262.67   10.80
   4  -2   5  273.37   10.70
  -4  -2  -5  275.17   14.50
   2  -4  -5  245.68   11.10
   2  -4  -5  258.97    9.80
  -4  -2  -5  255.97   10.30
   4  -2   5  246.78   10.30
   2   4   5  269.77   11.00
  -2  -4   5  237.28   10.40
   2   4   5  260.87   14.60
  -4   2   5  248.78   11.80
  -2  -4   5  279.57   13.20
  -2   4  -5  249.08   12.10
   2  -4  -5  256.27   10.00
   2   4   5  265.07    9.90
  -4  -2  -5  260.07   12.40
  -4   2   5  258.57   12.60
   2   4   5  251.27   10.80
   2  -4  -5  279.67   12.80
  -2  -4   5  271.17   11.50
  -2  -4   5  253.17    8.00
   4  -2   5  265.27   11.50
   4   2  -5  252.47   10.30
  -4   2   5  246.08   11.80
   4   2  -5  260.37    9.60
  -4   2   5  256.27   10.70
   3  -4   5   55.69    6.00
   3   4  -5   59.69    4.70
   4   3   5   63.09    8.60
   4  -3  -5   54.49    5.20
  -3  -4  -5   58.59    9.20
  -3  -4  -5   54.69    5.40
  -4  -3   5   53.49    5.30
  -3  -4  -5   55.09    5.00
   4   3   5   50.99    6.00
   4  -3  -5   49.30    6.30
  -4  -3   5   63.39    6.80
  -3  -4  -5   66.59    6.50
   3   4  -5   55.29    5.10
  -3  -4  -5   66.59    7.80
  -4   3  -5   46.40    6.80
  -3   4   5   55.79    6.40
   4  -3  -5   58.89    5.80
   4  -3  -5   49.80    6.30
   3  -4   5   57.19    5.70
   3  -4   5   59.59    6.20
  -4  -3   5   55.59    8.40
   3   4  -5   57.49    8.00
   4   3   5   54.19    5.40
  -4   3  -5   59.89    6.80
   4   3   5   51.79    5.20
  -4  -3   5   56.49    5.20
   4  -3  -5   56.19    6.00
   3   4  -5   52.39    5.50
  -3   4   5   64.29    8.00
   3  -4   5   60.69    6.90
   4   3  -5   59.69    5.60
  -3   4  -5   56.99    7.00
   4   3  -5   70.19    8.20
  -4  -3  -5   62.79    7.90
   3  -4  -5   55.69    6.20
  -4  -3  -5   52.59    5.60
   3   4   5   53.39    5.60
   3  -4  -5   45.30    5.20
   4  -3   5   60.09    6.10
  -3  -4   5   65.39    6.10
  -3  -4   5   47.30    7.70
  -4   3   5   59.09    7.60
   4   3  -5   60.09    5.00
  -3  -4   5   57.29    6.40
  -3  -4   5   54.99    3.00
   4  -3   5   52.49    6.10
  -4   3   5   68.19    7.10
  -4  -3  -5   57.59    8.70
   3   4   5   51.79    8.70
   4  -3   5   45.40    5.60
  -4  -3  -5   48.90    4.70
  -4   3   5   46.10    7.20
  -4   3   5   50.69    3.50
  -4   3   5   55.49    5.80
   3   4   5   60.99    5.50
   3  -4  -5   56.29    5.60
  -3  -4   5   54.39    5.50
  -4  -3  -5   56.89    5.60
   4   3  -5   60.29    5.50
   3  -4  -5   59.99    5.90
   4  -3   5   57.49    6.40
   3   4   5   59.39    6.30
   3  -4  -5   48.00    6.50
  -3   4  -5   53.59    6.60
  -4   4   5    5.90    5.50
  -4  -4  -5    1.00    3.10
   4  -4   5    7.60    4.40
  -4  -4   5    9.60    3.60
   4  -4   5    9.00    4.70
  -4  -4  -5    9.70    4.60
   4  -4  -5    8.80    4.80
  -4   4   5   -2.80    5.80
   4   4   5    9.60    4.00
  -4   4   5    1.70    5.70
   4   4  -5   10.10    3.70
   4  -4  -5   -1.80    4.20
   4   4   5    5.20    6.70
  -4   4   5   13.50    4.60
   4  -4   5    8.00    4.40
  -4  -4   5    7.90    6.40
   4  -4  -5    2.00    4.30
  -4  -4   5    2.20    4.20
   4  -4  -5    8.40    4.70
  -4  -4   5    2.70    4.60
  -4   4  -5    6.00    5.30
   4   4  -5    3.20    3.50
  -4   4  -5    4.10    5.10
   4  -4   5   -1.10    4.40
   4  -4  -5   -0.70    4.70
  -4  -4  -5   -2.10    7.00
  -4  -4  -5    2.10    6.00
   4   4   5    5.40    4.80
   4   4  -5    4.50    5.70
  -4  -4  -5    1.20    3.90
   4   4  -5    7.20    4.10
   4   4   5    1.60    4.00
   0   5   5  195.48    9.60
   5   0   5  193.98    9.80
   0   5  -5  176.08   12.20
  -5   0   5  193.58    8.30
  -5   0  -5  193.78    9.90
  -5   0   5  196.58   10.30
  -5   0   5  198.88   12.40
  -5   0   5  201.98    8.20
   0   5   5  213.18   10.40
   0  -5   5  202.28    8.50
  -5   0  -5  203.78    9.80
   5   0  -5  215.48   11.70
   5   0  -5  192.88    9.10
   5   0   5  189.68    8.40
   0  -5  -5  201.88   12.40
   5   0   5  199.78    9.20
   0  -5  -5  199.78    9.50
   0   5   5  211.98   13.70
   0  -5   5  197.58   10.40
   5   0   5  210.78   12.30
   5   0  -5  170.88   10.30
   0  -5  -5  195.38    9.50
   0  -5  -5  202.38   10.30
  -5   0  -5  193.88   13.30
   5   0  -5  197.68    9.60
   5   0  -5  208.38    8.70
   0  -5  -5  197.58    8.10
   0   5  -5  192.98    9.60
  -5   0  -5  197.88   10.80
   5   0   5  180.68   10.80
   0   5  -5  196.68    8.30
   0  -5  -5  176.68    8.70
  -5  -1   5  168.38    9.50
   5  -1  -5  142.69   10.10
   1  -5   5  149.59    7.90
   5   1   5  154.78    8.20
  -5  -1   5  154.78    8.10
  -5  -1   5  157.28    7.70
  -5   1  -5  169.88   10.00
  -1   5   5  154.38   10.10
   5   1   5  154.08    8.50
  -1  -5  -5  164.88   11.70
  -1  -5  -5  152.48    8.50
   1  -5   5  149.69    9.40
   5  -1  -5  158.18    9.70
   5   1   5  156.08    9.00
   5  -1  -5  152.68    8.50
   5   1   5  164.48   11.30
   5   1   5  159.78   10.30
  -1  -5  -5  161.88    9.40
   5  -1  -5  155.38    6.70
  -5  -1   5  166.88   12.50
  -5   1  -5  148.89    9.40
   1   5  -5  162.48    8.00
   1   5  -5  163.18    8.70
  -5   1  -5  145.69   11.80
   1  -5   5  152.78   10.30
   1   5  -5  169.98   11.90
  -1   5   5  152.58   12.60
  -1   5   5  158.38    9.40
   5  -1  -5  148.99    7.50
  -1  -5  -5  174.58    8.40
  -1  -5  -5  150.78    8.70
   5  -1  -5  160.28    8.80
   5  -1   5  168.48    9.20
   5   1  -5  156.98   10.80
   5   1  -5  168.18    8.30
   1  -5  -5  147.99    9.10
  -5   1   5  157.28    9.50
  -1  -5   5  143.89    9.30
   1   5   5  166.08    8.50
  -5  -1  -5  145.59    9.80
   1   5   5  145.59    9.20
   1  -5  -5  148.69    7.30
  -1   5  -5  134.39   10.70
   5  -1   5  156.18   10.40
  -1   5  -5  166.28    9.10
  -1   5  -5  147.69    6.70
  -5   1   5  166.18   12.10
   5  -1   5  160.18    7.00
  -5  -1  -5  170.68    9.30
  -5   1   5  153.78    6.70
   5  -1   5  161.48   10.10
  -5   1   5  163.28    7.20
   1  -5  -5  153.78    8.40
   5   1  -5  162.08    9.70
   5   1  -5  175.18    8.40
  -5  -1  -5  153.38    8.20
   1  -5  -5  174.98    9.60
   1   5   5  166.28    9.00
   5  -1   5  147.89    8.20
   1   5   5  153.28   12.70
  -1  -5   5  157.48    7.00
  -1  -5   5  160.08   10.50
  -5  -1  -5  160.58   12.90
   1  -5  -5  169.08   11.30
   5   2   5   75.59    9.60
  -5   2  -5   42.10    7.80
  -2  -5  -5   61.09    5.60
   2  -5   5   59.19    4.80
  -2   5   5   66.89    6.80
   5   2   5   61.69    6.40
  -2   5   5   49.60    8.10
  -5   2  -5   61.39    7.10
   5  -2  -5   73.39    7.70
   2  -5   5   58.39    5.80
  -5   2  -5   55.39    6.50
   5   2   5   67.69    6.50
  -5  -2   5   62.39    6.30
  -5  -2   5   65.59    9.20
  -2  -5  -5   64.89    6.00
   5  -2  -5   60.29    5.40
  -2  -5  -5   70.49    8.00
  -2   5   5   63.89    7.50
  -5  -2   5   54.19    5.90
   2  -5   5   71.19    7.30
   5   2   5   61.49    5.80
   5  -2  -5   57.79    6.50
  -2  -5  -5   53.79    8.50
  -5  -2   5   62.59    5.40
   2   5  -5   51.39    5.60
  -2  -5  -5   57.99    6.60
   5  -2  -5   43.70    6.10
   2  -5   5   60.79    6.70
   2   5  -5   53.79    8.40
   5  -2  -5   61.49    7.30
   2   5  -5   59.49    6.00
   5  -2  -5   60.69    5.10
   5   2  -5   50.49    5.70
   2  -5  -5   59.69    6.20
   5  -2   5   58.79    6.00
  -5   2   5   49.50    4.20
   5   2  -5   47.20    5.20
   2   5   5   61.89    5.80
   2   5   5   65.59   10.00
  -2  -5   5   56.49    7.70
  -5  -2  -5   53.99    6.20
   5  -2   5   59.09    3.70
   2  -5  -5   49.40    5.20
   2   5   5   56.79    6.20
  -2  -5   5   59.59    4.30
  -5  -2  -5   59.59    8.20
  -5   2   5   60.89    4.60
   5  -2   5   55.39    7.20
  -5  -2  -5   59.19    7.40
   5  -2   5   42.00    7.00
   5   2  -5   58.09    6.60
   2  -5  -5   54.79    6.40
  -5  -2  -5   73.09   10.00
   2  -5  -5   53.59    7.50
   2   5   5   42.50    6.20
   5   2  -5   61.69    8.30
   2  -5  -5   51.59    6.10
  -5   2   5   57.49    7.70
  -2   5  -5   55.59    7.60
  -2   5  -5   56.69    6.70
  -2  -5   5   54.39    6.30
  -5   2   5   44.60    7.70
   5  -2   5   58.59    6.30
  -5   3  -5    7.10    7.00
  -3   5   5    4.90    5.20
  -3  -5  -5    6.70    5.90
  -3   5   5   11.00    5.50
  -3  -5  -5   -4.10    3.20
   5   3   5    0.40    6.60
   5  -3  -5   -2.20    3.70
  -3   5   5    0.70    6.20
   5   3   5    1.60    4.10
  -5  -3   5    2.20    4.60
   3   5  -5    5.50    4.10
  -5   3  -5    2.70    5.00
  -5  -3   5    5.00    3.70
   3  -5   5    4.20    4.90
  -5  -3   5    6.70    7.10
   5  -3  -5    4.40    5.10
  -3  -5  -5    4.20    4.90
  -3  -5  -5   -0.90    3.40
   3  -5   5    6.90    4.70
   3   5  -5    0.20    6.40
   3  -5   5    1.70    3.50
   5  -3  -5   10.60    5.50
   5   3   5    0.90    3.80
   5  -3  -5    7.70    4.40
  -5  -3   5    6.20    4.30
   3  -5   5    3.50    4.20
  -3  -5  -5   -0.50    6.50
   5   3   5   -4.30    4.40
  -5  -3  -5    1.10    4.10
  -5   3   5    5.80    6.30
   3   5   5   -1.90    4.00
   5  -3   5    3.20    4.80
   5   3  -5   -0.40    4.10
  -3  -5   5    0.10    6.10
   3  -5  -5   -0.80    4.40
   5   3  -5   11.70    6.60
   5   3  -5    1.20    3.70
   3   5   5   12.10    7.30
  -5   3   5    0.60    5.80
   3  -5  -5    6.50    4.50
   5  -3   5   10.40    4.40
  -5  -3  -5    1.50    7.40
   3   5   5   -1.80    3.70
  -5  -3  -5    4.00    3.30
  -5  -3  -5    7.00    5.90
   5  -3   5   -0.40    5.20
   3  -5  -5    3.70    5.30
   3  -5  -5    3.10    3.60
   3   5   5    3.60    4.70
  -3   5  -5    7.40    5.70
   3  -5  -5   -1.50    4.30
  -3  -5   5    3.80    4.50
  -3  -5   5    4.70    3.30
  -3  -5   5    2.60    4.50
  -5   3   5    8.20    5.90
  -5   3   5   -0.70    4.20
  -3  -5   5    6.70    2.10
   5   3  -5    1.40    4.40
   4  -5   5    1.40    5.10
  -4   5   5   -0.70    5.60
  -5  -4   5   13.60    7.10
   5  -4  -5    4.90    5.20
  -4  -5  -5    0.70    3.60
   5  -4  -5   -1.10    4.10
  -4  -5  -5   -3.40    5.60
   4   5  -5   -1.80    4.30
  -5  -4   5    3.20    5.30
   5  -4  -5   -7.20    4.80
   5   4   5   -2.90    5.20
  -4   5   5    3.50    6.70
  -4  -5  -5    3.40    4.00
   5   4   5    6.50    4.60
   4  -5   5    7.70    4.80
  -4   5   5    8.40    4.50
  -5  -4   5    5.50    4.90
  -4   5   5    4.50    5.70
  -4  -5  -5    1.80    9.20
   5   4   5    2.20    4.10
   5  -4   5    1.80    5.10
  -5  -4  -5    0.80    4.40
  -5  -4  -5    1.50    6.40
   5   4  -5    3.70    4.30
   4  -5  -5   -1.10    6.30
   4  -5  -5    0.60    4.50
  -5   4   5    0.90    4.20
   4  -5  -5    3.30    4.30
  -4  -5   5    1.80    4.90
  -5   4   5    8.80    6.30
   4  -5  -5    1.70    4.90
   4   5   5    3.40    4.20
  -5  -4  -5    4.40    3.40
   5   4  -5    3.60    4.50
   4   5   5    1.70    4.70
  -5   4   5   10.40    6.80
   4   5   5   -0.40    7.40
   5  -4   5    3.50    5.50
   5  -4   5   -5.30    4.20
   4   5   5   -0.30    4.20
  -4  -5   5   -2.30    4.50
  -5   5   5   28.10    7.70
  -5  -5  -5   28.10    7.30
   5  -5  -5   31.50    6.70
  -5  -5  -5   21.30    5.40
   5  -5  -5   20.90    5.40
  -5   5   5   25.90    8.00
  -5  -5  -5   15.70    4.40
  -5   5   5   19.80    5.30
   5   5   5   21.20    5.20
   5  -5  -5   10.40    5.90
  -5  -5   5   22.30    6.10
  -5  -5   5   18.20    6.70
   5   5   5   18.80    6.50
   5  -5   5   27.70    6.80
   5   5  -5   19.40    5.60
   5   5   5   25.80    6.10
   5  -5   5   17.90    6.20
   6   0   5   74.29    8.70
   0  -6  -5   76.19    7.40
   6   0  -5   70.49    6.20
  -6   0   5   83.69    6.70
  -6   0   5   77.29   10.00
   0   6   5   79.59   10.90
   0   6  -5   72.59    6.10
   0  -6  -5   75.09    7.20
   0  -6  -5   70.99    7.10
   6   0  -5   81.09    9.20
  -6   0  -5   68.89    7.30
  -6   0   5   73.59    7.90
   6   0   5   73.99    7.30
   0   6   5   87.49    8.10
   6   0   5   75.49    6.70
   6   0  -5   73.59    8.30
   0  -6   5   73.29    8.60
  -6   0  -5   92.59   14.80
   6   0  -5   58.99    8.70
   0  -6  -5   77.49    9.40
  -6   0  -5   78.49    8.50
   6   0   5   66.09    6.60
   6   0   5   85.39    9.70
  -6   0   5   77.09    6.10
   0  -6   5   80.69    6.60
   0  -6  -5   71.79    5.70
   0   6   5   86.59    7.50
   0  -6   5   92.69    8.30
   0   6  -5   48.60    8.60
   0  -6  -5   78.59    8.00
  -1  -6  -5   59.39    6.10
  -6  -1   5   51.59    5.60
   6   1   5   61.39    6.40
   1  -6   5   66.89    7.60
   1   6  -5   46.80    5.90
   6   1   5   55.19    6.20
  -1  -6  -5   53.99    7.30
  -6   1  -5   47.70    6.90
   6  -1  -5   44.50    5.10
   6   1   5   39.10    8.60
   6  -1  -5   61.69   10.60
   1  -6   5   47.20    7.80
   1  -6   5   44.90    5.60
  -1   6   5   49.10    9.30
   6   1   5   56.19    6.80
   6   1   5   43.80    7.40
  -1   6   5   49.20    7.30
   1   6  -5   49.60    9.90
  -1   6   5   55.09    7.00
  -6  -1   5   59.79    9.50
   6  -1  -5   46.40    7.20
  -1  -6  -5   62.19    9.20
  -1  -6  -5   50.09    7.00
   6  -1  -5   41.90    7.70
  -6  -1   5   50.29    6.10
  -1  -6  -5   50.89    6.00
  -6   1  -5   64.89    7.90
   1  -6  -5   55.89    8.40
   1  -6  -5   49.20    6.90
  -6   1   5   48.50    5.10
   6  -1   5   47.60    5.90
  -1   6  -5   41.80    9.00
  -1   6  -5   57.79    5.00
   6   1  -5   74.09    9.30
   1   6   5   58.79    6.30
  -6  -1  -5   47.60    7.60
   1   6   5   57.99    9.70
   1  -6  -5   49.90    6.30
   1  -6  -5   52.79    5.10
  -6   1   5   48.20    7.40
  -6   1   5   56.19    5.30
   1   6   5   50.59    6.80
  -1  -6   5   60.19    7.50
   1  -6  -5   40.80    6.00
   6  -1   5   52.79    5.00
   6   1  -5   47.50    5.90
  -1  -6   5   58.69    5.20
  -6  -1  -5   56.49    7.00
   6  -1   5   42.30    7.40
   1   6   5   48.80    6.60
   6  -1   5   54.99    6.90
  -6   1   5   56.09    8.90
  -1  -6   5   40.80    7.60
   6   1  -5   45.30    7.30
   6  -2  -5    4.80    3.30
  -6  -2   5    5.20    4.50
  -2  -6  -5    6.70    4.20
  -6   2  -5   15.80    5.90
  -2  -6  -5    8.10    5.90
  -2   6   5    4.80    5.70
   2  -6   5    8.50    4.60
  -2  -6  -5   -1.10    6.40
   6   2   5    2.10    3.80
   6  -2  -5    5.30    6.00
  -2   6   5    3.30    5.30
   6  -2  -5    3.70    3.30
   2  -6   5    2.50    5.20
  -2   6   5    7.80    7.00
  -2  -6  -5    3.40    4.30
  -6   2  -5    3.40    5.20
  -6  -2   5    8.40    4.20
  -6  -2   5   14.00    7.60
   6   2   5   -2.30    4.70
   2   6  -5    3.60    4.40
   6   2   5    0.20    4.70
   6  -2  -5   -1.10    5.30
   2  -6  -5    6.20    3.70
  -6   2   5    2.30    3.30
  -6  -2  -5   -1.10    4.30
  -6   2   5   11.30    6.90
   6  -2   5    3.30    5.90
   6   2  -5    1.20    3.80
   2  -6  -5    9.20    5.00
   2   6   5    4.80    4.90
   6   2  -5    5.40    5.30
  -2  -6   5   -2.10    4.90
   2   6   5    0.00    7.70
   2  -6  -5   -0.20    4.60
   2  -6  -5    0.60    6.20
  -6  -2  -5    6.10    7.00
   2   6   5    5.20    4.30
   6  -2   5   -8.30    3.90
  -2  -6   5    5.20    2.90
   6  -2   5    4.20    5.20
   2   6   5   15.60    5.40
   6   2  -5    4.70    6.60
   6   3   5   20.30    5.80
   3  -6   5   18.70    6.30
  -6  -3   5   27.30    5.50
  -3  -6  -5   15.70    6.40
  -3   6   5   16.20    6.60
  -3  -6  -5   15.20    4.60
  -3  -6  -5   14.40    4.90
   6  -3  -5   14.20    3.80
   6  -3  -5    9.20    6.10
  -6  -3   5   23.00    6.20
  -6   3  -5   15.10    5.70
   6   3   5   16.90    4.60
   6  -3  -5   14.40    4.30
   3  -6   5   17.30    4.80
   6   3   5   10.30    5.60
   6  -3  -5   14.10    6.60
  -3   6   5    7.20    5.90
   3   6  -5   17.40    5.30
  -6   3   5   18.00    4.00
   6  -3   5   20.80    5.90
  -6   3   5   17.60    7.60
  -6  -3  -5   11.60    5.30
   3   6   5   29.10    6.20
  -3  -6   5   17.50    6.10
   6   3  -5   18.60    5.20
  -6  -3  -5   17.20    4.10
   6  -3   5   21.50    7.30
   6   3  -5   17.10    5.70
   3   6   5   12.80    5.00
   3  -6  -5   13.70    4.60
   3  -6  -5   20.60    5.90
  -6  -3  -5   15.70    7.40
   3   6   5   11.80    5.30
   3  -6  -5   18.40    5.20
  -6  -4   5    4.90    5.20
  -4  -6  -5   -3.60    3.80
   4   6  -5    2.70    5.00
   4  -6   5   10.50    5.00
   4  -6   5   -2.30    5.20
   6  -4  -5   -7.60    5.80
   6   4   5    4.80    5.10
   6  -4  -5    9.50    4.40
  -6   4  -5    2.30    4.80
   6  -4  -5    1.70    3.20
   6   4   5   -0.80    4.60
  -4  -6  -5    2.30    5.60
   6   4   5    9.30    5.80
  -6  -4   5    7.80    6.10
   6  -4  -5    5.00    6.40
  -4   6   5    6.60    7.30
   6   4  -5    6.90    5.30
  -6  -4  -5   -4.40    5.20
   4  -6  -5    5.70    4.70
   6   4  -5   -1.10    4.30
   4   6   5    9.80    8.00
  -4  -6   5    8.90    6.30
  -6   4   5   -8.60    3.10
  -4  -6   5    5.40    5.60
  -6  -4  -5    2.40    3.80
   6  -4   5    2.10    5.70
   4   6   5    1.70    5.50
  -6  -4  -5    7.60    6.30
   4  -6  -5   -3.30    4.60
  -6   4   5    6.50    7.70
   6  -4   5   -6.90    5.40
  -6  -5   5   72.59    9.50
   5  -6   5   77.19    9.30
   6  -5  -5   90.59    8.10
   6  -5  -5   63.99    9.00
   6   5   5   47.80    8.30
  -5  -6  -5   70.19    9.30
  -6  -5   5   87.59    9.40
  -5  -6  -5   56.79    6.30
   5   6  -5   71.49    8.40
   5  -6   5  108.39    9.80
  -6  -5  -5   69.09    9.80
  -6  -5  -5   72.89    6.50
   5  -6  -5   74.19    7.70
   6  -5   5   61.89    8.60
   5  -6  -5   57.19    8.30
   6  -5   5   77.39    9.70
   5   6   5   79.29    9.10
  -5  -6   5   91.79    9.80
  -5  -6   5   83.19   10.40
   6   5  -5   53.49    7.90
  -6  -6   5    7.00    6.80
  -6  -6  -5    5.70    7.40
   6   6  -5   -5.00    5.60
  -6  -6   5   -6.40    6.70
   6  -6   5   15.20    6.70
   6  -6  -5   -5.20    5.70
   6   6   5    3.20    6.40
   6  -6  -5    2.30    5.00
   6  -6   5  -10.10    6.40
   0  -7   5   13.00    4.20
  -7   0   5   12.30   10.30
   0  -7  -5   14.50    3.80
   0   7   5   12.60    7.80
   0  -7  -5   28.30    9.60
  -7   0   5   15.90    4.50
  -7   0   5   14.50    5.10
   0  -7  -5   16.90    5.40
   0   7  -5   11.00    4.60
   7   0   5    7.00    4.60
   7   0  -5   10.80    6.50
   0  -7   5   10.60    6.20
   7   0   5    7.00    5.80
   7   0   5   19.10    6.80
   0  -7  -5    5.10    4.80
   7   0  -5   11.80    4.70
  -7   0  -5   10.00    7.50
   7  -1  -5   17.80    6.80
  -7   1  -5    7.40    6.40
  -1  -7  -5   17.40    3.80
   7  -1  -5   12.90    4.30
   1  -7   5   17.70    6.40
  -7  -1   5   16.00    5.30
  -1  -7  -5   15.70    5.20
   7   1   5    5.80    5.00
  -1  -7  -5   17.90    5.90
   7   1   5    8.20    6.50
   1   7  -5   16.70    5.40
   1  -7   5   18.10    4.80
   7   1   5    9.90    4.90
  -7  -1   5   24.20    5.30
   7   1   5   14.30    6.20
  -7   1   5   19.00    4.60
  -1  -7   5   20.80    4.20
   7   1  -5   18.20    5.00
  -1  -7   5   27.00    7.10
  -7   1   5   10.30    7.70
   1  -7  -5   20.60    6.00
   7   1  -5   20.50    6.80
   7  -1   5   15.90    6.30
   1   7   5   16.60    5.70
  -7  -1  -5   17.40    8.00
   1  -7  -5   11.80    3.80
   7  -1   5   18.50    7.10
  -2  -7  -5    4.10    4.80
  -7  -2   5   15.40    5.50
  -7   2  -5   13.40    6.00
  -2  -7  -5   17.30    5.70
   2  -7   5   13.70    5.20
   7  -2  -5   12.50    6.70
   7   2   5   17.90    6.10
  -7  -2   5   15.20    5.20
   2  -7   5    7.10    6.20
   7  -2  -5   13.20    4.00
   7   2   5   13.50    6.00
   2   7  -5   18.40    5.90
   7   2   5    8.70    5.60
   2   7   5   12.80    5.80
   7  -2   5    3.70    6.20
  -7   2   5   11.90    8.90
  -2  -7   5   15.60    6.60
   2  -7  -5    6.20    4.20
   2  -7  -5   12.90    5.30
   7  -2   5   13.20    6.40
  -7  -2  -5   25.90    8.00
   7   2  -5   11.80    4.80
  -2  -7   5   14.00    3.70
  -7   2   5    4.90    3.90
   7   2  -5   13.60    6.50
  -7  -3   5    6.00    5.50
  -3  -7  -5    2.20    4.40
   3   7  -5    0.30    5.30
  -7   3  -5    6.00    5.70
  -3  -7  -5   -3.90    5.10
   7   3   5    1.80    5.70
   7   3   5    0.10    5.40
   3  -7   5    4.50    4.50
   7  -3  -5   -2.30    3.50
  -7  -3   5    9.60    5.30
   7  -3  -5    3.00    6.30
   3  -7   5   -2.40    5.90
   3   7   5   -3.30    5.40
  -3  -7   5    9.20    6.40
   3  -7  -5    2.80    5.00
  -7  -3  -5   11.30    3.90
   3  -7  -5   -4.40    4.30
   7  -3   5   -0.90    6.20
  -7  -3  -5    3.70    7.10
   7   3  -5    4.10    5.00
   7   3  -5    8.00    6.00
   7  -3   5    4.40    6.80
  -7   3   5   -5.40    3.70
   4  -7   5   67.59    9.00
   7   4   5   52.59    8.40
  -4  -7  -5   53.49    8.90
   7  -4  -5   73.29    7.30
  -7  -4   5   62.19    9.40
  -4  -7  -5   45.70    6.10
   4   7  -5   61.19    8.20
   7  -4  -5   45.80    8.50
  -7  -4   5   66.39    8.50
  -7   4  -5   49.00    7.70
  -4  -7   5   61.69    9.00
   7  -4   5   59.49    9.20
   4  -7  -5   60.09    7.30
   4   7   5   44.00    8.00
  -7  -4  -5   47.80    8.70
   7   4  -5   53.49    8.00
   7   4  -5   44.90    7.40
   7  -4   5   47.80    8.90
   4  -7  -5   42.00    7.10
  -7  -5   5   12.70    6.90
  -7  -5   5    1.10    6.30
   7  -5  -5   -4.60    6.40
   7   5   5   -5.10    6.50
  -7   5  -5    0.60    5.20
  -5  -7  -5    0.10    4.40
   5  -7   5    8.80    7.30
   7  -5  -5    0.00    5.30
  -5  -7  -5   -2.50    6.50
   5   7  -5    5.60    6.00
  -5  -7   5    8.70    7.50
   7   5  -5    3.00    6.00
  -7  -5  -5    6.60    6.40
   7  -5   5    5.30    7.10
   5  -7  -5   10.90    5.80
  -5  -7   5    7.80    7.40
   5   7   5    5.60    6.50
   5  -7  -5  -14.00    5.90
   7  -5   5   10.70    7.30
  -8   0   5   13.30    5.40
   8   0   5    9.80    6.90
   0  -8  -5    5.40    5.60
   8   0   5   -0.90    6.40
   0  -8   5    3.60    6.70
   8   0  -5    7.10    6.70
   0  -8   5   23.60    4.90
   8   0  -5    9.70    4.90
  -8   0  -5    4.00    7.70
   1  -8   5    9.70    4.80
  -1  -8  -5    3.30    5.50
  -8   1  -5   -5.10    6.70
   1  -8   5   -1.50    6.50
   8   1   5   -2.10    5.00
   8  -1  -5    0.70    4.40
  -8  -1   5    0.40    4.90
   8   1   5   -7.20    6.30
   1   8  -5    3.30    5.20
   8   1   5   12.90    7.10
   8  -1  -5    8.30    6.60
  -1  -8  -5    0.10    5.40
   8   1  -5   -0.20    6.40
   1  -8  -5    5.60    5.50
   8  -1   5   -3.90    6.40
   8   1  -5    1.80    4.50
   1   8   5    1.10    5.80
  -8  -1  -5   -4.80    7.30
  -1  -8   5    1.00    3.80
  -8   1   5   -2.60    4.60
  -1  -8   5   -8.60    6.20
   8  -1   5   -8.40    5.90
   8  -2  -5    1.10    4.20
  -8   2  -5   -1.90    6.90
   2   8  -5    6.90    5.90
   2  -8   5    9.90    5.30
   8   2   5   -2.90    5.60
  -2  -8  -5    6.80    5.50
  -2  -8  -5    6.20    5.40
   2  -8   5    7.80    7.00
   8  -2  -5    2.40    6.70
  -8  -2   5    6.00    5.60
  -8  -2   5   15.80    5.40
  -2  -8   5   -6.30    6.60
   8  -2   5   11.40    7.50
  -8  -2  -5    7.10    8.00
   2  -8  -5    0.40    5.40
   8   2  -5    6.90    6.50
   8  -2   5    2.40    6.80
   8   2  -5    9.30    5.10
   2   8   5    5.20    6.20
  -8  -3   5   59.39    8.30
   8  -3  -5   34.10    8.60
   8   3   5   45.70    8.40
  -3  -8  -5   55.49    8.80
   3   8  -5   45.50    8.10
  -8   3  -5   34.80    8.10
   3  -8   5   48.10    8.90
  -3  -8  -5   40.80    6.70
  -8  -3   5   50.79    8.10
   8   3  -5   59.49    8.90
  -3  -8   5   49.50    9.70
   8  -3   5   59.39    9.60
  -8  -3  -5   47.40    9.20
   8   3  -5   37.10    7.10
   3   8   5   41.90    7.90
   8  -3   5   47.60    9.40
   3  -8  -5   50.79    7.30
   4  -8   5    1.10    7.10
   8   4   5    7.80    7.20
   8  -4  -5   -3.90    7.30
  -4  -8  -5    7.60    7.10
  -8   4  -5   -6.90    6.00
  -4  -8  -5   -5.80    4.90
   4   8  -5   -0.70    6.30
  -8  -4   5   13.60    7.10
  -8  -4   5    1.30    6.90
   8   4  -5   19.80    7.00
   8   4  -5   -3.30    6.30
   8  -4   5    4.20    7.30
   8  -4   5    3.80    7.70
   4  -8  -5   16.50    6.20
  -4  -8   5    9.70    7.80
  -8  -4  -5    8.60    8.10
   4   8   5   -1.20    6.00
   0  -9  -5   -3.30    5.80
   0  -9   5    5.70    4.80
  -9   0  -5  -10.60    7.40
   0   0  -6    2.30    1.30
   0   0   6   -1.60    1.60
   0   0   6    0.10    1.10
  -1   0  -6  378.46   11.80
   0   1   6  396.36   11.00
  -1   0   6  383.96   10.10
   0  -1  -6  390.36   12.00
   0  -1   6  394.26   11.70
   1   0   6  385.96   10.30
   0  -1  -6  400.56   11.40
  -1   0  -6  384.96   12.20
  -1   0   6  391.16   10.20
   0   1   6  389.76   11.10
  -1   0   6  357.36   11.20
   1   0   6  384.66   11.50
   1   0  -6  393.36   10.70
  -1   0   6  369.66   11.00
  -1   0  -6  392.36   10.60
   0   1   6  373.16   10.40
   1   0  -6  393.96   10.80
   0  -1  -6  396.86   10.90
   1   0   6  381.66   10.40
   0   1   6  400.26   12.50
  -1   0   6  401.56   12.50
   1   0  -6  385.76   11.50
   1   0  -6  383.76   10.90
   0  -1  -6  417.06   11.50
  -1   1  -6  455.05   12.50
   1   1  -6  454.35   11.90
  -1   1   6  454.35   13.30
   1   1   6  449.46   14.70
   1   1   6  448.96   12.40
   1   1   6  448.86   12.60
  -1  -1   6  466.75   13.70
   1   1  -6  463.25   12.70
   1  -1  -6  454.35   12.70
   1  -1   6  453.15   12.40
  -1  -1   6  434.16   13.20
  -1   1  -6  444.46   12.80
  -1  -1  -6  437.76   14.50
   1  -1  -6  456.65   13.00
   1  -1  -6  441.66   12.00
   1   1  -6  449.16   12.70
  -1   1   6  442.86   12.60
  -1  -1   6  431.66   11.40
   1  -1  -6  451.05   13.40
   1  -1   6  451.35   12.10
   1   1   6  449.06   12.80
  -1  -1  -6  455.45   12.50
  -1  -1  -6  439.66   13.50
  -1  -1   6  451.05   12.10
  -1   1   6  444.16   12.30
   0  -2  -6   47.70    4.20
  -2   0   6   39.10    3.60
   0  -2  -6   34.60    3.60
   0   2  -6   40.10    3.00
   2   0  -6   36.20    4.00
   0   2  -6   32.40    2.90
   0   2   6   35.10    4.40
  -2   0  -6   32.80    4.70
   2   0  -6   38.60    3.40
   0  -2  -6   39.40    3.90
  -2   0   6   37.30    4.40
  -2   0  -6   40.30    4.80
   0   2   6   41.70    3.90
   2   0  -6   40.10    2.80
   2   0   6   40.80    3.30
   2   0   6   34.50    2.90
   0  -2   6   40.80    3.00
  -2   0   6   37.10    3.60
  -2   0   6   40.30    4.80
  -2   0  -6   37.00    3.20
   0   2   6   41.60    3.40
   2   0   6   30.00    4.40
   2   0   6   38.80    3.00
   0   2  -6   38.30    3.90
   0  -2   6   38.60    2.90
  -2   0   6   36.70    3.10
   2   0  -6   40.90    3.80
   0  -2  -6   47.30    5.00
  -2  -1   6  216.38    7.50
   1   2  -6  218.18    7.50
   2   1   6  200.18    9.90
   2   1   6  219.08    8.30
   1  -2   6  207.28    7.20
  -2  -1   6  208.08    9.20
   1  -2   6  206.08    7.50
  -1  -2  -6  206.88   10.30
  -2   1  -6  221.08    7.80
  -1  -2  -6  212.98    7.90
  -1  -2  -6  203.08    8.70
   1   2  -6  213.98    7.00
   1   2  -6  213.68    6.70
  -1   2   6  212.48    7.90
   1  -2   6  213.98    7.40
  -2  -1   6  217.78    6.40
   1   2  -6  197.98    8.80
   2  -1  -6  218.98    8.30
  -2   1  -6  205.48    8.90
   2  -1  -6  201.18    8.40
   2  -1  -6  211.88    7.20
  -1  -2  -6  217.68    7.70
   2   1   6  217.28    7.60
   1  -2   6  210.28    7.50
  -2  -1   6  218.58    7.10
   2   1   6  201.58    7.60
   2  -1  -6  219.78    8.20
  -1   2   6  213.18    8.70
   2   1  -6  217.48    8.90
  -1  -2   6  203.18    6.50
   1  -2  -6  228.28    9.40
  -1   2  -6  219.38    6.40
  -2   1   6  217.58    8.10
  -1  -2   6  212.48    6.60
  -2  -1  -6  237.98    9.60
   2   1  -6  224.08    7.70
   2  -1   6  221.08    8.40
  -2  -1  -6  205.28    7.60
  -1  -2   6  213.98    8.90
  -1  -2   6  223.38    7.00
   2   1  -6  215.08    7.20
   2  -1   6  205.58    7.40
  -2   1   6  214.68    9.30
   1  -2  -6  226.88    8.50
   1  -2  -6  203.08    8.10
   2   1  -6  229.48    8.00
   1  -2  -6  223.78    7.80
   2  -1   6  221.38    6.70
   1   2   6  212.88    8.10
  -2   1   6  208.98    9.10
   2  -1   6  204.88    7.50
   2   1  -6  215.18    6.10
  -2  -1  -6  204.48   10.30
  -2   1   6  216.38    8.90
   1   2   6  215.58    8.80
   1   2   6  216.48    7.60
  -1   2  -6  215.68    7.90
   1  -2  -6  195.58    6.90
   2   2   6  764.42   21.20
   2   2  -6  774.92   20.60
   2   2   6  775.02   22.00
  -2  -2  -6  757.02   21.50
  -2  -2  -6  796.32   23.00
   2  -2   6  777.72   21.20
   2  -2  -6  770.92   22.10
   2  -2  -6  770.12   22.70
   2  -2   6  773.42   21.60
  -2  -2   6  773.82   23.40
   2  -2  -6  775.82   21.00
   2  -2   6  748.63   21.30
  -2   2   6  766.92   21.60
  -2  -2   6  760.12   20.90
  -2  -2   6  758.52   20.40
   2   2  -6  779.52   22.90
   2   2   6  780.02   24.60
   2  -2  -6  776.42   21.80
   2  -2  -6  763.02   21.20
  -2  -2  -6  785.82   24.60
   2   2  -6  776.22   21.50
  -2  -2   6  791.12   20.50
  -2   2  -6  739.53   22.10
   2   2   6  757.72   21.50
  -2  -2  -6  774.82   21.40
  -2   2  -6  785.32   22.20
   2  -2   6  750.72   21.30
  -2   2   6  765.22   23.40
  -2  -2  -6  757.62   21.50
   2   2  -6  754.82   20.70
   0   3   6   13.80    3.50
   0   3   6   13.50    4.90
   3   0   6   17.80    3.00
   3   0   6   19.00    3.40
  -3   0   6   16.00    2.10
   0   3  -6   20.00    4.30
   0   3  -6   12.10    3.00
   3   0  -6   19.70    4.20
   0  -3  -6   17.80    3.60
  -3   0  -6   13.00    3.90
   3   0   6   20.50    4.80
   0  -3   6   19.70    2.70
  -3   0   6   10.50    3.70
   0  -3  -6   18.70    3.30
   0  -3  -6   20.20    4.70
   0  -3   6   17.30    3.50
  -3   0  -6   15.60    4.70
   3   0  -6   12.50    2.90
   0   3  -6   14.40    2.40
   0  -3   6   19.00    3.10
   3   0  -6   16.00    3.00
   3   0   6   11.80    2.70
  -3   0   6   20.20    4.60
   0   3   6   19.10    3.20
  -3   0  -6   16.70    3.10
  -3   0   6   22.60    5.10
   3   0  -6   15.70    2.20
   0  -3   6   17.70    2.60
   3   0  -6   20.80    3.50
   0  -3  -6   12.60    3.20
   0  -3  -6   19.40    3.30
  -1   3   6    0.40    3.40
  -3  -1   6    3.00    1.90
   1   3  -6   -0.30    3.80
  -1   3   6    6.70    3.00
  -1   3   6    4.10    4.10
  -1  -3  -6    9.30    4.50
  -1  -3  -6    2.30    2.80
  -3   1  -6    6.40    3.10
   1  -3   6    1.80    2.90
   3   1   6   10.20    2.90
   1   3  -6    0.60    1.30
   1   3  -6    3.20    2.40
  -1  -3  -6    7.30    2.80
  -3  -1   6    3.20    2.40
   1  -3   6    2.10    2.60
  -3   1  -6    1.10    3.90
   3   1   6    4.30    2.50
   3  -1  -6    1.10    3.40
  -3  -1   6    5.30    4.10
  -3  -1   6    2.00    2.60
   3  -1  -6   -0.40    2.70
   1   3  -6    4.30    2.40
   1  -3   6    2.00    2.50
   3  -1  -6    6.00    2.50
   3   1   6   10.20    3.00
  -1  -3  -6    2.00    2.60
   3  -1  -6    4.00    3.00
   1  -3   6    4.60    2.50
  -3   1  -6    6.40    4.20
  -1  -3  -6    3.20    3.30
   1   3   6    4.60    2.80
   3   1  -6   -2.30    2.30
  -3   1   6    0.40    3.90
  -3  -1  -6   10.20    5.00
   1  -3  -6    7.20    3.10
   3   1  -6   -1.90    3.50
   3   1  -6    7.40    2.50
  -3   1   6   -3.40    3.30
   1  -3  -6    8.00    2.90
  -1  -3   6    8.50    3.70
   3  -1   6    2.20    2.80
   1   3   6   11.40    5.00
  -1   3  -6    1.10    3.20
   1  -3  -6    3.30    2.40
   1  -3  -6    7.40    3.10
   1  -3  -6    3.90    4.00
   1   3   6    4.70    3.30
  -1  -3   6    2.10    2.10
  -1  -3   6    0.00    2.40
  -1  -3   6    7.90    2.20
  -3  -1  -6    2.30    2.50
  -1   3  -6    3.40    1.50
   3  -1   6    3.20    3.50
   3   1  -6    6.80    3.00
   1   3   6    2.50    3.00
   1  -3  -6    9.20    2.70
  -3   1   6   10.40    3.90
  -3  -1  -6   13.90    4.00
   3  -1   6    7.00    2.60
   3  -1   6    2.60    3.70
  -1   3  -6    5.10    2.90
  -3   1   6    7.70    3.70
   3   2   6  174.18   10.70
  -3   2  -6  156.48    8.80
   2  -3   6  151.38    7.40
   3   2   6  154.88    7.30
  -2   3   6  149.59    8.50
  -3  -2   6  145.29    6.80
   2  -3   6  175.48    8.10
  -3  -2   6  158.68    9.80
   3  -2  -6  158.78    6.80
   2   3  -6  161.08    7.00
  -2   3   6  147.79    9.70
  -2   3   6  161.18    7.90
  -2  -3  -6  150.88   10.80
  -3  -2   6  153.68    7.20
   2  -3   6  154.48    7.50
   3   2   6  158.68    7.50
  -2  -3  -6  160.78    7.10
  -2  -3  -6  163.68    7.20
   3  -2  -6  165.48    7.60
  -2  -3  -6  159.28    8.90
  -3  -2   6  113.49    7.30
   3  -2  -6  156.78    8.10
  -3   2  -6  142.09    7.70
   3   2   6  154.28    7.20
  -2  -3  -6  162.38    7.80
   3  -2  -6  149.59    7.80
   3  -2  -6  147.09    7.00
  -3  -2   6  148.69    6.30
   2   3  -6  144.09    5.80
   2   3  -6  153.58    6.60
   2  -3   6  147.29    7.30
   2   3  -6  140.09    9.20
   2  -3  -6  144.49    7.00
  -3   2   6  150.88    8.80
   3  -2   6  151.98    7.80
   2  -3  -6  154.38    7.80
   3   2  -6  157.58    6.80
  -3  -2  -6  158.58   11.10
   3  -2   6  160.38    7.90
   3  -2   6  156.48    7.50
   2   3   6  150.48    6.90
  -2   3  -6  148.19    8.50
   3   2  -6  140.39    6.90
   3   2  -6  154.78    9.20
   2  -3  -6  147.89    7.20
   2  -3  -6  148.89    7.10
  -2  -3   6  171.88    9.80
  -2  -3   6  151.28    6.50
   2   3   6  142.29    7.70
  -3  -2  -6  169.78    7.30
  -3   2   6  154.88    8.10
  -3   2   6  148.49    9.20
  -2   3  -6  149.19    7.90
   2  -3  -6  147.09    8.50
  -2  -3   6  148.79    6.70
  -3  -2  -6  157.58    9.10
   3  -2   6  140.09    7.00
  -2  -3   6  135.69    6.20
   2   3   6  153.68    7.20
   3   2  -6  152.18    6.40
  -3   2   6  153.18    8.10
   2   3   6  158.08   11.10
  -3  -2  -6  147.59    6.90
   3   3   6  320.67   11.70
  -3   3   6  334.37   12.60
   3  -3  -6  312.97   11.80
   3  -3   6  316.47   12.00
   3  -3   6  315.17   11.80
   3   3  -6  330.07   11.70
   3  -3  -6  332.87   12.60
   3  -3  -6  323.87   11.20
   3   3   6  299.27   15.10
  -3  -3   6  321.77   11.10
   3   3  -6  298.67   10.50
  -3  -3   6  332.07   11.20
   3  -3   6  325.87   11.80
   3   3   6  299.57   12.00
  -3  -3  -6  325.27   11.10
  -3   3   6  298.47   13.90
   3   3  -6  305.17   13.80
  -3   3  -6  316.67   13.00
   3  -3  -6  305.37   11.50
   3  -3   6  309.27   11.70
   3   3   6  317.17   11.30
  -3  -3  -6  336.17   16.20
  -3   3   6  319.87   13.60
  -3  -3  -6  305.87   12.90
  -3  -3  -6  307.97   11.50
  -3  -3   6  330.97   12.40
  -3  -3   6  333.97   14.70
  -3  -3  -6  315.77   11.90
  -3   3  -6  325.37   13.10
   3   3  -6  293.47   10.70
   3  -3  -6  310.67   12.80
  -4   0   6   -1.10    2.00
   0  -4  -6   -6.20    4.10
   4   0   6    2.90    2.70
   0   4  -6    1.70    2.30
   4   0  -6   -2.70    2.50
  -4   0   6    2.70    4.60
  -4   0  -6    2.70    3.40
   0  -4  -6   -1.50    3.00
   0   4  -6    1.20    4.20
   0   4   6    3.20    3.00
   0  -4   6   -2.10    2.30
  -4   0  -6   -3.30    3.50
  -4   0  -6   -1.60    4.80
  -4   0   6    3.50    2.00
   0  -4   6   -1.90    2.90
   4   0   6    2.50    4.00
   4   0  -6   -3.40    3.60
   4   0  -6   -1.80    2.60
   0  -4  -6    2.10    3.10
  -4   0   6    2.90    3.20
   0   4   6    4.90    5.00
   0  -4   6    0.10    3.00
   0  -4  -6    0.30    2.80
   0   4  -6    0.30    2.90
   4   0   6    1.20    3.80
   4   0  -6    4.50    1.70
   4   0  -6    8.10    3.70
   0  -4   6    4.60    3.80
   0   4   6    0.20    3.40
   4   0   6    5.20    3.30
   0  -4  -6    0.20    3.00
   4   0   6   -0.30    2.50
   1   4  -6    8.60    2.90
  -4  -1   6   13.60    5.30
  -1  -4  -6   16.50    5.20
   4  -1  -6    5.10    4.00
   1   4  -6   11.80    4.90
  -4   1  -6    9.90    3.50
  -4  -1   6    5.30    4.00
  -1  -4  -6    8.30    3.30
  -1  -4  -6   13.40    4.10
   4  -1  -6   10.40    2.50
  -4   1  -6    8.40    3.90
  -1   4   6    5.70    3.80
   4   1   6    8.30    3.00
   4   1   6   12.80    5.00
  -1   4   6    9.60    3.50
   4   1   6    6.80    3.40
  -1   4   6    8.20    5.00
  -1  -4  -6   11.40    3.60
   1  -4   6   12.90    4.20
   1  -4   6   13.50    3.20
   4  -1  -6    9.40    3.10
   4  -1  -6    7.30    3.30
   1  -4   6    9.40    3.50
   4  -1  -6   13.40    4.00
   1   4  -6   10.40    3.20
  -4  -1   6   12.10    3.10
  -4   1  -6   17.60    5.20
   4   1   6    9.40    3.50
  -1  -4  -6    9.70    3.20
  -4  -1   6    5.80    2.50
   4  -1   6    6.40    3.20
   1  -4  -6    7.40    3.50
   4  -1   6   10.90    4.50
  -4   1   6    6.80    4.90
   4   1  -6   12.20    3.20
   4   1  -6   10.10    3.20
   1  -4  -6    5.40    2.70
   1  -4  -6   10.60    3.00
  -4   1   6   15.50    4.20
  -4  -1  -6   10.80    5.40
  -1  -4   6   16.50    3.60
  -4  -1  -6    6.60    3.20
  -1   4  -6   18.50    4.60
  -1   4  -6   12.00    3.70
   4  -1   6    7.40    3.50
   1   4   6   13.10    3.80
   4  -1   6   10.50    2.50
  -4  -1  -6   12.80    3.10
   1   4   6   12.20    3.40
   1  -4  -6    9.80    3.20
   4   1  -6   12.40    4.60
   1   4   6    3.90    5.20
   4   1  -6   11.10    3.80
  -1   4  -6   10.50    2.30
  -4   1   6   11.00    4.30
  -4   1   6    9.50    1.60
  -4  -1  -6   12.20    4.60
   1  -4  -6    3.30    3.20
  -1  -4   6   10.20    2.70
   1   4   6   11.20    3.70
  -4   1   6    3.70    3.80
  -1  -4   6   10.30    4.20
   1  -4  -6    9.20    4.80
  -2   4   6   59.49    6.40
  -2  -4  -6   53.79    7.90
   4   2   6   42.70    5.00
  -4   2  -6   51.59    6.70
  -4   2  -6   43.90    5.60
  -2  -4  -6   54.29    5.00
  -2   4   6   43.70    6.70
   4   2   6   55.59    7.50
   4  -2  -6   47.60    5.50
   4  -2  -6   39.70    5.80
   2  -4   6   48.50    4.90
  -2  -4  -6   46.60    5.30
   2  -4   6   42.50    5.30
   4  -2  -6   43.10    4.70
  -2   4   6   53.69    5.70
   2   4  -6   44.90    6.60
  -4  -2   6   62.69    5.90
  -2  -4  -6   38.50    5.70
   4   2   6   48.00    5.40
  -4  -2   6   50.19    4.40
  -2  -4  -6   45.20    4.70
   2  -4   6   45.30    5.30
   4  -2  -6   46.80    5.50
  -4  -2   6   77.79    8.30
   2   4  -6   48.50    2.80
   2   4  -6   48.70    4.70
   4  -2  -6   45.50    4.40
   2   4  -6   51.29    4.80
   4   2   6   45.00    4.70
   2  -4  -6   49.90    5.30
   4  -2   6   47.20    5.00
   2  -4  -6   57.49    5.40
   4   2  -6   41.10    4.50
   2   4   6   48.80    8.10
   2  -4  -6   54.59    5.10
   2  -4  -6   57.79    6.10
   4  -2   6   57.39    6.10
   2   4   6   55.09    5.80
   2   4   6   51.99    5.00
   4   2  -6   51.39    4.50
   4  -2   6   45.20    5.20
   4   2  -6   58.89    7.00
  -4  -2  -6   38.70    4.60
  -4   2   6   46.40    6.40
  -4   2   6   55.59    6.40
  -2  -4   6   45.10    5.00
  -2  -4   6   49.90    4.30
   2  -4  -6   41.30    6.40
  -4  -2  -6   46.30    6.40
  -4   2   6   48.40    6.70
  -4   2   6   51.59    5.50
  -4  -2  -6   42.30    8.00
  -4  -2  -6   48.10    5.20
  -2  -4   6   37.30    6.50
   2   4   6   46.80    5.30
   4   2  -6   55.19    5.40
  -2   4  -6   38.20    5.80
  -3   4   6    5.20    4.40
   4   3   6    7.90    6.30
  -4   3  -6    3.50    4.80
   3  -4   6    5.50    4.00
   3   4  -6    3.00    2.50
  -3  -4  -6    1.30    4.90
  -4  -3   6    9.90    3.70
  -3  -4  -6    5.10    3.30
  -4  -3   6    5.90    4.10
   4   3   6    7.90    4.00
   3  -4   6    8.60    3.80
   4  -3  -6    4.70    4.10
   4  -3  -6    7.80    3.90
   3   4  -6    1.20    3.40
  -4   3  -6    6.20    4.30
   4  -3  -6   11.60    4.40
   3  -4   6   -0.30    4.00
  -3  -4  -6    9.70    3.60
  -4  -3   6    4.60    5.60
   4   3   6   12.30    4.60
   3  -4   6    9.10    3.90
   4  -3  -6    5.90    3.80
  -3  -4  -6   11.00    6.70
   3   4  -6    8.30    3.40
   3   4  -6   -2.80    4.90
  -3   4   6    2.10    5.40
   4  -3  -6    5.50    4.50
   4   3   6    3.30    3.40
  -3  -4  -6    5.00    4.20
  -4   3   6   -2.50    5.00
  -3   4  -6    8.00    4.70
   4   3  -6   10.20    5.40
  -3  -4   6    1.20    5.50
  -4   3   6   17.80    6.00
   3  -4  -6    5.20    4.30
  -4  -3  -6   10.80    6.80
   3  -4  -6   18.20    4.50
  -4  -3  -6    3.80    3.80
  -4   3   6    7.60    5.10
  -3  -4   6    4.20    3.80
  -4  -3  -6    2.10    5.80
   3   4   6    3.60    3.60
   3   4   6    2.50    6.40
   4  -3   6    1.00    4.30
   3   4   6   11.20    4.70
  -4   3   6    9.60    4.60
   4   3  -6    7.10    3.10
   4  -3   6    8.80    3.70
  -3   4  -6    9.30    4.80
   4   3  -6    6.10    3.60
   3  -4  -6    3.30    4.60
  -4  -3  -6    7.20    3.30
  -4  -3  -6    8.70    3.80
   3  -4  -6    6.70    3.50
   3  -4  -6    3.90    3.80
   4  -3   6    6.00    4.10
  -3  -4   6    6.80    4.10
  -3  -4   6    2.20    3.20
  -4   3   6    0.60    1.60
   4   3  -6    7.00    3.80
   3   4   6    6.90    3.80
  -4  -4   6   18.30    7.00
  -4   4   6   26.40    6.40
   4   4   6   33.00    5.10
   4  -4  -6   23.70    5.60
   4   4  -6   18.80    4.70
  -4  -4  -6   29.10    8.40
  -4   4   6   31.00    7.10
   4  -4   6   32.10    5.50
   4   4   6   37.80    8.30
  -4  -4   6   24.70    5.10
  -4  -4  -6   16.10    4.70
   4  -4  -6   19.40    5.20
   4  -4  -6   26.50    6.00
  -4  -4   6   24.10    5.30
   4   4  -6   20.90    4.00
   4  -4   6   18.90    4.80
  -4   4   6   19.90    6.60
  -4   4   6   29.00    5.40
   4   4   6   16.20    4.70
   4   4  -6   29.70    7.00
  -4  -4  -6   18.20    4.00
   4  -4   6   19.20    5.50
  -4  -4   6   22.00    4.40
  -4   4  -6   20.10    6.10
   4  -4  -6   22.40    4.90
  -4  -4  -6   19.80    6.80
   4   4   6   18.20    5.40
   4  -4   6   18.60    5.00
   0  -5   6  193.08    8.60
   0  -5  -6  195.08    9.60
   5   0  -6  209.18    9.90
   5   0   6  213.18   12.50
   5   0  -6  201.08   11.50
   5   0   6  212.48    9.60
   5   0   6  220.58   11.70
   0  -5   6  217.38    9.10
   0  -5  -6  201.18   10.10
   0   5   6  185.18   14.20
   5   0  -6  204.48    9.20
  -5   0   6  224.18   12.90
   0  -5   6  207.98   10.60
   5   0   6  211.88   10.30
   5   0   6  193.78    9.00
  -5   0   6  196.48   10.60
   0   5  -6  206.38    9.80
  -5   0   6  212.38    8.30
   0  -5  -6  219.78   12.70
  -5   0  -6  200.78   10.10
   0   5  -6  193.18   12.60
   5   0  -6  209.38   10.80
  -5   0   6  194.98    8.20
   0  -5  -6  206.08    9.50
   0   5   6  202.88    9.90
  -5   0  -6  194.08   13.40
   0   5   6  216.08   10.70
   0  -5  -6  194.48    9.80
   0   5  -6  206.88    8.40
  -5   0  -6  200.68   11.40
   5  -1  -6  185.18    8.40
  -5   1  -6  181.68   10.20
  -5  -1   6  209.58   10.40
  -1  -5  -6  201.08   10.50
  -1   5   6  205.48   10.20
   1   5  -6  190.38   12.50
  -1   5   6  185.08   13.20
  -5  -1   6  207.18   13.40
   1  -5   6  193.18    8.80
   5  -1  -6  190.98    9.70
   5  -1  -6  180.48   10.30
  -5  -1   6  190.98    8.60
   5   1   6  191.38    9.40
   5   1   6  186.98    9.30
   1  -5   6  213.68    9.10
   1   5  -6  180.38    9.30
   5   1   6  199.28   10.00
  -5   1  -6  191.48   12.80
  -1  -5  -6  192.68    9.30
  -1   5   6  218.28   11.40
  -1  -5  -6  187.28    9.30
   1  -5   6  186.48   10.10
   5  -1  -6  196.78    7.40
  -5  -1   6  194.28    8.80
  -1  -5  -6  194.48   10.30
   5   1   6  185.78   12.30
   1  -5   6  195.88   10.90
  -5   1  -6  191.98   11.10
  -1  -5  -6  205.98   12.50
   5  -1  -6  177.38   10.90
   1   5  -6  202.78    8.90
   5  -1   6  206.78   11.40
   1   5   6  203.98   10.30
  -5  -1  -6  197.58   10.10
  -1   5  -6  195.08    7.50
   5   1  -6  182.28   10.10
  -5   1   6  184.58   10.70
   5  -1   6  191.38    7.60
   5   1  -6  198.08    9.10
  -5   1   6  177.48    6.80
   5  -1   6  197.98    9.40
  -1   5  -6  190.78   12.20
   1  -5  -6  183.78    9.60
   1   5   6  210.78   14.20
  -5   1   6  204.58   13.10
   1  -5  -6  190.58    8.90
   5  -1   6  179.48   11.50
   5   1  -6  185.48   11.50
   1   5   6  208.38   10.20
  -5  -1  -6  191.98   14.00
   1  -5  -6  209.48   10.30
   1  -5  -6  208.48   12.30
  -1  -5   6  175.88   11.10
   1   5   6  200.48    9.60
   1  -5  -6  190.68   10.10
  -5   1   6  190.38    8.00
   5  -1   6  199.08   10.20
  -1  -5   6  183.18    7.90
  -1   5  -6  194.08   10.00
  -1  -5   6  194.38    8.30
   5   1  -6  195.48    9.00
  -1  -5   6  189.78   10.10
   1  -5  -6  200.18    8.60
  -5  -1  -6  173.08   10.80
   5  -2  -6    9.70    3.50
  -2   5   6    7.30    5.10
  -5  -2   6    4.40    3.40
   5  -2  -6    9.90    3.50
   5  -2  -6    9.80    5.00
  -2   5   6    5.10    5.90
   2   5  -6   15.30    4.30
  -2  -5  -6   10.80    6.10
  -5  -2   6   -3.70    6.00
  -2  -5  -6    6.90    3.70
  -2  -5  -6   -0.30    5.30
   2  -5   6   11.30    4.00
  -5  -2   6    6.00    4.10
   5  -2  -6    5.00    4.30
   5   2   6    3.80    4.40
   2  -5   6    5.60    4.50
   2   5  -6   10.20    6.20
  -2  -5  -6    2.30    4.20
  -5  -2   6   -0.10    3.60
   2  -5   6    7.10    4.60
  -5   2  -6    4.00    5.80
   5   2   6   14.00    4.90
  -2  -5  -6   11.10    3.90
   5  -2  -6    4.80    5.00
  -2   5   6    8.80    4.80
   2   5  -6    8.50    3.90
  -5   2  -6   11.50    4.90
  -5   2  -6    6.20    4.90
   5   2   6    0.30    3.70
   5   2   6   -5.60    5.90
  -5  -2  -6    4.10    7.00
  -5  -2  -6    9.40    4.40
  -5   2   6    2.80    4.90
   2  -5  -6    4.70    4.50
   5  -2   6    9.80    4.60
   5   2  -6    7.80    3.80
   5  -2   6    7.90    5.20
  -2  -5   6    5.20    3.00
   5   2  -6    9.80    4.70
  -2  -5   6   16.30    4.80
  -5  -2  -6    8.70    6.70
  -2  -5   6    7.20    2.60
   2  -5  -6    6.80    4.50
   2  -5  -6    4.10    3.40
  -5   2   6    8.30    6.20
   2   5   6    3.00    4.60
   2  -5  -6    0.70    4.00
  -2   5  -6   12.50    4.80
   5   2  -6    9.80    3.70
  -2  -5   6   -0.90    5.20
   5  -2   6    9.30    5.10
   2   5   6    7.70    6.60
   5   2  -6   11.40    5.90
   2   5   6   14.10    4.70
   5  -2   6    6.10    3.70
   2  -5  -6    0.60    5.40
   2   5   6    7.40    4.10
  -2   5  -6   -2.20    4.90
   3  -5   6   -0.70    4.60
   3  -5   6    2.30    4.30
  -5  -3   6   18.20    7.00
   5  -3  -6    1.80    5.20
   5  -3  -6   -1.20    4.40
   5  -3  -6    5.20    5.10
  -3  -5  -6   -1.90    3.60
   3   5  -6    3.90    4.20
  -5  -3   6    3.80    4.60
  -3  -5  -6    6.40    7.20
   5   3   6    0.10    4.70
   3   5  -6   -5.60    6.00
  -3   5   6    3.90    6.10
   5   3   6   -1.40    4.40
  -3   5   6   -1.40    5.00
   3  -5   6    4.30    3.70
   5   3   6   -0.90    3.70
   5   3   6   -4.10    6.20
   5  -3  -6    6.40    3.80
  -5  -3   6    4.10    4.10
  -3  -5  -6   -0.10    3.20
  -5   3  -6    6.90    4.90
  -3  -5  -6    2.00    5.60
  -3   5   6    3.80    5.30
   5  -3   6    4.10    4.00
  -5  -3  -6    2.90    3.40
  -5   3   6    9.60    6.00
  -3  -5   6    4.00    6.00
   5  -3   6    2.90    4.60
   5  -3   6    6.60    5.30
  -5   3   6    6.00    4.60
   3  -5  -6    9.70    4.90
   3   5   6    3.70    4.90
   3   5   6    1.60    6.80
   3   5   6    1.10    4.10
  -5   3   6    6.50    6.00
   3  -5  -6    7.20    3.80
  -5  -3  -6    0.60    7.40
   3  -5  -6   16.80    6.30
  -3  -5   6    3.50    4.50
  -3   5  -6   12.30    6.20
   5   3  -6    3.60    6.20
   5   3  -6   -1.70    3.60
   5   3  -6    4.10    4.30
   3   5   6   -4.20    3.90
   3  -5  -6    3.90    4.60
  -5   3   6   -1.40    6.00
  -5  -3  -6    5.60    4.30
  -5  -3  -6    4.30    6.50
   5  -4  -6    8.50    4.20
  -5  -4   6    5.60    5.40
   5   4   6   15.10    5.10
  -4  -5  -6   10.20    5.70
   5   4   6    4.80    4.40
   5   4   6    4.70    5.50
  -5  -4   6   12.60    5.20
  -4  -5  -6    8.00    4.00
   4   5  -6    6.30    4.50
   4  -5   6    8.50    4.70
   5  -4  -6    9.30    5.60
  -4   5   6   -8.70    5.50
  -4   5   6   10.00    4.90
  -4  -5  -6   -3.10    4.10
   4  -5   6   15.60    5.80
   5  -4  -6    7.00    5.40
  -4   5   6   10.60    6.10
  -5   4   6   -4.70    6.30
   5   4  -6    9.70    4.40
   5  -4   6   15.40    5.70
  -4  -5   6   18.40    5.60
   5   4  -6   12.80    4.80
  -5   4   6    6.40    4.80
   4  -5  -6    7.60    5.00
   4   5   6    8.60    4.60
   4   5   6    8.70    5.10
   4   5   6    9.50    4.80
  -5   4   6    8.00    7.10
   4  -5  -6    4.60    4.80
   4  -5  -6    7.60    5.00
  -5  -4  -6    6.10    3.70
   5  -4   6   10.20    5.40
  -4  -5   6    2.30    5.30
  -5  -4  -6    7.60    5.80
  -5  -4  -6    4.80    4.50
  -5   5   6   12.50    7.40
   5  -5  -6    9.50    6.10
   5   5  -6   -4.50    4.60
   5  -5  -6    1.20    4.30
  -5  -5   6    5.20    5.40
  -5  -5   6    7.90    5.50
   5   5   6   11.00    5.10
   5   5   6    2.00    5.40
  -5   5   6   10.80    5.00
   5  -5   6    2.60    5.40
  -5  -5  -6   -0.70    4.70
   5  -5   6   -1.10    5.40
  -5   5   6   -3.20    6.30
  -5  -5  -6    3.30    5.60
   5   5   6    0.90    4.50
   5  -5  -6   -1.60    5.20
  -5  -5  -6   -1.40    3.60
   6   0  -6    8.30    4.00
   0  -6   6    4.20    5.00
   0  -6  -6   -0.10    6.40
   6   0   6    1.10    4.00
   0  -6  -6    6.90    4.50
   6   0  -6    6.60    5.70
  -6   0  -6    8.80    4.60
  -6   0  -6    5.90    6.50
   0  -6  -6   13.90    4.70
   6   0   6    2.50    5.30
   6   0   6    1.70    4.90
  -6   0   6    3.50    6.70
  -6   0   6    6.90    3.60
   0   6   6   17.70    7.90
   0   6   6    4.60    5.20
   0  -6   6    7.00    3.70
   0  -6  -6    5.20    3.30
   6   0  -6    3.40    5.40
   0   6   6    9.40    4.90
   6   0   6    7.50    4.30
  -6   0   6    6.30    3.60
   0   6  -6   10.50    4.00
   0  -6  -6    7.00    5.00
  -1  -6  -6   63.39    7.80
   6  -1  -6   45.70    7.70
  -6  -1   6   74.59   10.00
  -6   1  -6   60.09    7.80
  -1   6   6   63.19   10.00
   6  -1  -6   52.59    5.60
   1  -6   6   60.49    6.00
   1   6  -6   64.09    6.30
  -1  -6  -6   50.99    8.80
   6   1   6   47.40    7.70
   6   1   6   61.19    6.70
  -1  -6  -6   57.39    6.20
  -1   6   6   68.29    8.10
  -1  -6  -6   60.09    6.20
  -6  -1   6   59.89    6.20
   6   1   6   59.39    6.20
   6  -1  -6   55.89    8.20
  -1   6   6   63.39    7.20
   1  -6   6   66.19    7.50
  -6   1  -6   65.29    7.30
  -6  -1   6   59.99    5.80
   6   1   6   68.19    7.30
   6   1  -6   72.69    9.00
   6  -1   6   58.79    6.60
   6   1  -6   58.59    7.80
  -6  -1  -6   61.79    7.30
   1   6   6   79.19    7.80
   1   6   6   59.49   10.10
   1  -6  -6   62.59    6.00
   1   6   6   65.99    6.90
   1   6   6   49.70    6.80
   6  -1   6   62.79    7.10
   1  -6  -6   61.39    7.00
  -1  -6   6   71.19    7.90
  -1   6  -6   61.89    5.10
   6  -1   6   52.29    7.80
  -6   1   6   85.59   10.20
  -6   1   6   59.59    5.40
   1  -6  -6   68.39    7.00
   6  -1   6   64.39    5.30
  -1  -6   6   69.79    5.80
   6   1  -6   60.69    6.10
  -6  -1  -6   53.89    8.20
   1  -6  -6   75.09    9.40
   6   2   6    3.30    5.00
  -2  -6  -6   -5.50    4.00
   2   6  -6    0.00    4.30
   6   2   6    1.10    3.90
  -2  -6  -6    3.80    4.80
  -6   2  -6    3.10    4.70
   6   2   6    8.60    5.10
   6  -2  -6    3.30    3.50
  -2   6   6   14.60    5.90
  -6  -2   6    3.90    4.20
  -2   6   6    8.50    5.70
   2  -6   6    5.70    5.30
  -6  -2   6   -2.50    6.60
   6  -2  -6   -1.50    5.90
  -6  -2   6   12.50    4.60
   6  -2  -6   10.90    3.70
   6  -2  -6    4.60    5.90
  -2  -6  -6    3.90    4.10
   2   6   6    5.10    5.20
   6  -2   6   -2.50    5.00
  -6  -2  -6    1.90    4.70
  -6   2   6    9.00    6.70
   2   6   6    0.00    4.60
   2  -6  -6    8.90    5.40
   6   2  -6    6.80    5.60
  -2  -6   6    3.00    2.90
   6   2  -6    6.50    4.30
   2  -6  -6    1.20    4.70
   6  -2   6   -0.80    4.50
  -6  -2  -6    2.50    6.80
   2   6   6   -0.30    4.30
   6  -2   6   13.30    6.30
  -6   2   6    6.50    3.40
   2  -6  -6    5.20    3.80
  -2  -6   6   13.20    5.50
  -3  -6  -6   66.69    8.20
   6  -3  -6   82.59    6.40
   3  -6   6   62.09    8.00
  -6  -3   6   65.89    7.90
  -6  -3   6   67.59    7.30
  -6   3  -6   74.99    8.50
  -3  -6  -6   67.39    6.80
  -3  -6  -6   67.39    6.60
   6   3   6   76.19    7.70
  -3   6   6   62.69    9.10
   3   6  -6   54.29    6.90
   6  -3  -6   64.29    5.80
   6   3   6   68.09    8.00
   6  -3  -6   68.69    8.70
  -3   6   6   87.69    9.30
   6   3   6   74.89    7.30
   6  -3  -6   62.49    8.40
   3   6   6   71.59    7.70
   3   6   6   62.29    7.90
   6   3  -6   85.79    8.30
   6  -3   6   81.39    8.60
   3  -6  -6   73.09    6.90
  -6  -3  -6   48.90    8.50
   3   6   6   73.99    7.20
   3  -6  -6   65.79    8.10
  -6   3   6   69.59    9.90
   6   3  -6   68.79    7.20
  -3  -6   6   77.79    8.40
  -6  -3  -6   65.89    7.80
   6  -3   6   71.69    8.70
   3  -6  -6   64.59    7.10
  -6   3   6   73.29    6.30
  -6  -3  -6   72.79    6.20
  -6  -4   6    4.70    5.10
   4  -6   6    1.30    5.70
  -4  -6  -6    0.10    5.40
  -4  -6  -6    2.60    4.10
   4   6  -6   -1.70    4.80
   6  -4  -6   -1.40    3.20
  -6   4  -6    4.00    5.30
  -4  -6  -6   -5.20    6.20
   6   4   6   -1.50    4.70
  -4   6   6   -0.10    6.60
   6  -4  -6    2.30    6.00
  -6  -4   6    5.90    5.50
   6   4   6    3.20    5.00
   6   4   6    1.60    5.70
   6  -4  -6    1.10    4.20
  -6   4   6    5.50    8.30
   6  -4   6   -4.50    5.50
   4  -6  -6   -0.40    7.30
   6  -4   6    5.30    6.10
  -4  -6   6    1.00    5.70
   4  -6  -6    0.60    4.90
  -4  -6   6    0.60    5.50
  -6  -4  -6   -1.00    3.50
   4   6   6   -4.50    5.00
   6   4  -6    2.30    4.90
   6   4  -6    1.50    4.60
   4  -6  -6   -6.90    4.40
  -6  -4  -6    5.60    7.10
   4   6   6   -1.10    5.50
   6   5   6    1.50    5.90
   5  -6   6   10.00    5.50
  -5  -6  -6    7.60    4.20
   6  -5  -6   -1.80    6.30
   6  -5  -6    6.10    4.90
  -5  -6  -6    0.20    5.80
   5   6  -6    1.40    5.40
  -6  -5   6   11.70    6.30
  -6  -5   6   14.20    6.80
   5  -6   6    7.80    6.20
   6  -5   6    2.00    6.00
   5  -6  -6   13.10    5.40
  -6  -5  -6    7.00    7.10
   5  -6  -6    3.00    5.50
   6   5  -6    3.60    5.30
  -6  -5  -6    0.90    3.90
  -5  -6   6   13.30    6.90
   5   6   6   12.10    6.10
   6  -5   6    9.70    6.40
  -5  -6   6    4.90    6.00
   6  -6   6   13.30    7.50
  -6  -6   6   10.50    7.40
   6  -6  -6   -2.40    6.70
   6   6  -6   -1.20    5.70
   6  -6   6   12.50    6.40
   6   6   6    1.10    6.30
  -6  -6   6   10.40    6.90
  -6  -6  -6    0.20    6.90
   6  -6  -6    5.30    5.30
   0   7   6   15.50    6.20
   7   0   6   27.60    6.60
   7   0  -6   21.00    7.20
  -7   0   6   20.40    4.80
   0  -7  -6   17.60    5.70
  -7   0  -6   11.40    6.70
   7   0  -6   15.60    4.60
   0   7   6   15.10    6.90
   7   0   6    8.60    6.30
   0  -7  -6   13.40    5.50
   0  -7   6   16.40    4.60
   0  -7  -6   12.90    3.90
   0  -7  -6   12.10    5.50
   7   0   6   12.50    5.00
   0   7  -6   10.40    4.60
   0  -7   6    6.20    6.00
   7   1   6    5.30    6.00
  -7   1  -6    3.00    6.30
  -1  -7  -6    6.90    4.90
  -7  -1   6    5.70    4.20
  -1  -7  -6    6.50    7.00
   1  -7   6    2.20    4.10
   1  -7   6    5.30    5.90
   1   7  -6    5.70    4.80
  -1  -7  -6    3.80    3.20
   7  -1  -6    2.70    3.80
   7   1   6    3.40    5.90
  -7  -1   6    8.40    4.50
  -1   7   6    9.30    5.80
   7  -1  -6    1.90    6.00
  -1  -7  -6   12.70    5.60
   7   1   6   -2.80    4.90
   7   1  -6   10.80    6.20
   1  -7  -6    8.40    5.60
   7  -1   6   -9.10    5.40
   7  -1   6    6.00    6.50
   1  -7  -6    1.40    3.50
   1   7   6   -1.10    5.00
   1  -7  -6    1.50    6.70
  -1  -7   6    1.40    5.50
  -1  -7   6   -2.00    3.40
  -7   1   6   -2.90    4.00
  -7  -1  -6   -3.00    7.10
   7   1  -6    6.50    4.60
   1   7   6   -2.90    5.00
   2   7  -6   22.70    6.00
   7  -2  -6   21.80    4.70
   2  -7   6   34.70    7.50
  -2  -7  -6   27.00    5.60
   7   2   6   36.60    7.00
   7  -2  -6   24.80    7.00
  -7  -2   6   31.00    5.80
   7   2   6   22.00    6.50
  -2  -7  -6   29.30    7.50
  -7   2  -6   38.60    7.60
  -7  -2   6   33.70    6.00
   2  -7  -6   22.00    4.90
   7   2  -6   24.10    5.60
  -7   2   6   30.10    4.90
  -2  -7   6   30.60    7.20
  -2  -7   6   32.20    4.30
   7  -2   6   31.50    7.20
  -7  -2  -6   29.60    8.80
   7   2  -6   26.90    6.70
   2   7   6   29.10    6.70
   2  -7  -6   18.10    6.10
   7  -2   6   23.20    7.50
  -7  -3   6   10.00    6.20
   7  -3  -6   -1.60    3.40
  -7  -3   6   -0.60    5.10
   3   7  -6    8.30    5.20
   7   3   6  -10.50    5.40
   7  -3  -6    5.00    6.50
  -7   3  -6   -9.60    5.10
   7   3   6   -7.20    5.40
  -3  -7  -6   16.60    7.00
  -3  -7  -6    3.70    4.50
   3  -7   6   -6.90    5.70
   3  -7  -6    5.60    5.10
  -3  -7   6    8.50    6.40
   7  -3   6    1.70    6.30
   3  -7  -6    2.10    4.50
   7  -3   6   -0.50    6.00
   7   3  -6   10.30    6.10
   3   7   6   -0.60    5.40
  -7   3   6    5.70    4.10
  -7  -3  -6   -3.90    7.40
   7   3  -6    5.40    5.10
  -7  -3  -6   13.30    4.00
   7  -4  -6    9.60    6.90
   7  -4  -6   19.20    5.70
  -7   4  -6   14.40    6.10
   4   7  -6   18.00    6.10
  -4  -7  -6   13.90    6.90
  -7  -4   6   -2.20    5.90
  -4  -7  -6    6.80    4.90
   4  -7   6   21.50    7.10
   7   4   6   18.90    7.30
  -7  -4   6   26.70    7.20
   7  -4   6   12.30    7.00
   7   4  -6   23.80    6.60
  -7  -4  -6    5.40    4.10
  -7  -4  -6   14.60    7.20
   7  -4   6   18.40    7.40
   4  -7  -6   14.20    5.40
   7   4  -6    9.40    5.60
   4   7   6   15.90    7.00
  -4  -7   6   18.50    7.30
   4  -7  -6    6.90    5.50
   5  -7   6    2.00    6.80
   7  -5  -6   -1.20    7.00
   7   5   6   -1.40    6.40
  -7  -5   6    1.00    6.00
   7  -5  -6    8.20    5.50
  -5  -7  -6    9.30    6.30
  -7  -5   6   15.20    7.20
  -7   5  -6    4.30    6.10
   5   7  -6   -2.90    5.40
  -5  -7  -6   -2.00    4.50
   7   5  -6    0.60    5.50
  -7  -5  -6   -5.00    6.00
   5  -7  -6   -5.30    6.10
   5   7   6    5.90    6.60
   7  -5   6    4.00    7.10
   5  -7  -6    1.90    5.30
   7  -5   6    3.60    7.00
  -5  -7   6    2.00    6.50
   8   0  -6   -0.40    4.30
  -8   0   6   16.60    5.40
  -8   0  -6   -6.70    7.50
   8   0  -6    7.20    7.00
   0  -8  -6   -2.60    5.30
   0  -8   6    2.80    4.30
   8   0   6   -5.20    6.10
   8   0   6   -7.20    6.30
   0  -8   6    7.10    6.70
   1   8  -6   -0.30    4.90
   8   1   6    4.40    6.80
  -1  -8  -6   -3.20    5.00
   8   1   6   -1.40    6.50
   8  -1  -6    1.30    4.50
   8  -1  -6    9.60    7.10
  -1  -8  -6    3.80    5.70
  -8   1  -6    2.20    6.90
   1  -8   6    7.20    4.80
   8   1   6   -3.80    5.30
  -8  -1   6    3.00    4.90
   1  -8   6  -12.00    6.10
   8   1  -6    2.10    6.50
  -1  -8   6    9.00    6.70
   8   1  -6   -4.30    4.90
   8  -1   6   -2.40    6.70
  -8   1   6    4.20    4.70
   8  -1   6   -5.30    6.50
   1  -8  -6    2.50    5.80
  -1  -8   6    6.80    4.10
  -8  -1  -6  -13.60    7.10
  -8   2  -6    0.30    6.90
   2  -8   6   -4.00    6.40
   8  -2  -6    1.20    6.90
   8  -2  -6   -0.20    4.10
   8   2   6    2.40    6.10
  -2  -8  -6    5.60    6.10
   8   2   6    0.20    6.60
   2   8  -6    3.70    5.70
  -2  -8  -6    2.30    5.20
  -8  -2   6    2.40    5.50
  -8  -2  -6   -0.60    7.80
   8  -2   6   12.70    7.50
   8   2  -6    9.90    7.10
  -2  -8   6    5.20    7.30
   2   8   6    6.90    6.20
   8   2  -6    1.30    5.00
   2  -8  -6   15.10    5.70
   8  -2   6   -9.10    6.50
  -8   2   6    4.00    6.10
  -3  -8  -6    5.40    6.50
  -8  -3   6    3.30    6.00
  -8  -3   6    0.80    6.00
   8  -3  -6   -2.10    7.10
  -3  -8  -6   -3.40    4.90
  -8   3  -6    0.80    6.30
   3   8  -6   -0.30    6.00
   8   3   6    7.30    6.60
   3  -8   6   -3.60    6.70
   3   8   6    3.60    6.20
   8  -3   6  -11.80    6.50
   8   3  -6    1.80    5.50
  -8  -3  -6   -4.90    7.10
   8   3  -6   13.50    6.50
   8  -3   6   14.00    8.30
  -3  -8   6    6.10    7.20
   3  -8  -6   -1.10    5.50
   0   0   7    1.30    1.30
   0   0  -7   -1.00    1.20
   0   0   7   -2.20    1.70
  -1   0  -7   49.00    5.10
   1   0   7   55.99    2.90
   0   1   7   50.79    3.10
   1   0  -7   57.49    3.20
   0  -1  -7   55.59    3.50
   1   0  -7   61.79    3.70
   0  -1  -7   53.49    4.20
  -1   0   7   57.09    5.20
  -1   0  -7   60.19    3.00
   0  -1  -7   59.29    4.10
   1   0   7   49.60    2.80
  -1   0   7   56.49    2.60
   0   1   7   59.69    4.80
   1   0   7   54.99    4.40
   0  -1   7   58.19    4.90
   0   1   7   57.29    3.90
  -1   0  -7   56.49    4.70
   1   0  -7   56.69    3.50
  -1   0   7   55.79    4.20
   0   1   7   58.39    3.70
  -1   0   7   51.09    3.90
   0  -1  -7   55.19    4.20
  -1  -1  -7   33.20    4.50
   1  -1   7   38.80    2.50
   1  -1  -7   42.60    3.80
   1   1   7   34.50    3.00
  -1  -1   7   46.40    4.90
  -1   1   7   33.30    3.60
  -1   1  -7   36.90    3.10
  -1  -1   7   29.00    3.30
   1   1   7   35.60    2.90
   1   1   7   28.80    4.70
  -1   1   7   40.20    4.20
  -1   1   7   39.90    2.90
   1   1  -7   40.50    2.40
   1  -1  -7   35.20    3.30
  -1   1   7   38.30    3.20
   1   1  -7   35.40    3.30
   1   1   7   39.10    3.40
  -1   1  -7   41.30    3.20
   1   1  -7   35.90    3.00
  -1  -1  -7   39.80    4.30
   1  -1   7   35.80    2.70
  -1  -1   7   37.50    2.70
   1  -1  -7   34.30    3.20
  -1  -1  -7   39.90    3.20
   1  -1  -7   37.40    2.90
  -2   0   7  333.07   10.70
   0   2   7  337.97   13.10
   0   2   7  355.56   10.50
   2   0  -7  337.87   11.20
   2   0   7  340.77   10.20
  -2   0  -7  351.26   12.60
  -2   0  -7  378.56   12.90
  -2   0   7  344.07   12.10
   2   0  -7  360.16   11.30
  -2   0   7  343.47   10.40
  -2   0   7  336.77   11.90
   0  -2  -7  354.36   11.00
   0  -2  -7  356.26   11.40
   0  -2  -7  360.76   12.60
   0   2  -7  339.67   10.30
   0   2   7  345.07   11.30
   0  -2   7  348.07    9.70
  -2   0  -7  359.36   10.70
   0  -2  -7  357.66   11.30
   2   0   7  358.86   10.50
   0   2  -7  317.87   10.80
   2   0  -7  364.86   10.00
   2   0   7  333.47   10.20
   2   0   7  342.57   12.10
   2   0  -7  337.47   10.60
   0   2  -7  334.67   10.00
  -2   0   7  338.47   11.10
  -1  -2  -7   55.09    6.00
  -2  -1   7   57.69    4.20
   2   1   7   50.79    4.40
   1   2  -7   51.19    3.50
   1  -2   7   55.19    3.80
  -2   1  -7   59.79    4.30
  -1  -2  -7   56.59    4.60
  -1   2   7   53.69    5.30
   1   2  -7   58.69    4.60
   2  -1  -7   52.39    4.50
   1  -2   7   57.69    3.90
   2   1   7   48.80    5.60
   2  -1  -7   54.79    4.80
   2  -1  -7   70.29    5.00
   2   1   7   49.60    4.60
  -1  -2  -7   56.59    4.20
  -1   2   7   61.79    4.70
  -2   1  -7   56.09    5.00
  -2  -1   7   60.59    3.80
   1   2  -7   53.29    3.50
  -2  -1   7   54.79    5.00
   2   1   7   56.09    4.50
   1  -2   7   51.69    3.80
   2  -1  -7   66.69    4.30
  -1   2   7   58.89    4.90
   2   1   7   51.39    4.00
  -1  -2  -7   62.39    6.00
   1   2  -7   55.89    4.30
   2  -1   7   62.99    4.60
  -2   1   7   58.49    4.50
  -1  -2   7   54.19    2.90
   1  -2  -7   54.69    5.20
   2   1  -7   50.79    4.40
  -2   1   7   63.19    5.90
   1   2   7   58.29    4.60
   2   1  -7   62.59    3.80
   2  -1   7   55.69    3.20
   2   1  -7   64.29    4.80
   1  -2  -7   55.49    4.50
   2   1  -7   57.29    4.40
  -2   1   7   51.99    4.20
  -2   1   7   62.69    5.30
  -1   2  -7   56.59    4.10
   1   2   7   54.39    3.90
  -2   1   7   56.99    5.10
  -1  -2   7   60.59    4.70
  -2  -1  -7   53.39    4.00
   2  -1   7   56.69    3.80
  -1  -2   7   55.29    3.40
   1  -2  -7   52.39    3.90
  -2  -1  -7   68.09    5.60
   1  -2  -7   58.79    4.60
  -1  -2   7   51.39    3.10
   2   1  -7   53.29    2.90
   2  -1   7   58.69    4.20
  -2  -1  -7   67.89    6.30
   1   2   7   56.89    6.40
  -1   2  -7   45.60    4.00
  -1   2  -7   59.89    3.10
   2   2   7   69.39    5.00
   2   2  -7   72.09    5.70
   2  -2   7   69.19    3.10
   2  -2  -7   64.69    5.20
  -2  -2  -7   81.09    6.90
   2   2   7   68.99    5.60
   2   2  -7   65.09    4.00
   2   2   7   66.19    5.00
  -2  -2   7   76.69    3.80
  -2  -2   7   72.79    4.00
  -2  -2   7   70.19    6.10
   2  -2   7   66.39    4.50
   2   2  -7   70.99    4.80
  -2   2   7   68.19    5.50
   2  -2   7   60.19    3.20
  -2   2  -7   61.09    5.10
   2  -2  -7   75.09    4.90
   2  -2  -7   72.99    5.90
  -2  -2  -7   58.89    6.90
  -2  -2  -7   74.19    4.50
  -2   2  -7   72.99    5.50
   2  -2   7   67.69    4.90
   2  -2   7   73.59    5.10
   2   2  -7   68.69    4.20
   2  -2  -7   70.59    5.70
  -2  -2   7   78.09    4.30
  -2  -2  -7   66.59    5.00
   3   0  -7   26.00    3.70
   0   3   7   22.90    3.80
   3   0  -7   17.30    3.90
   0  -3  -7   26.60    3.40
  -3   0  -7   19.00    3.30
  -3   0  -7   23.90    4.70
  -3   0  -7   32.90    5.40
   0   3   7   22.80    3.40
   0  -3  -7   20.40    4.80
   3   0   7   24.40    4.60
  -3   0   7   21.50    4.00
   0  -3  -7   19.80    3.50
  -3   0   7   17.80    4.40
   0  -3   7   19.30    3.60
   3   0   7   28.70    3.40
   0   3  -7   22.20    2.60
   0  -3  -7   15.90    3.30
   3   0  -7   22.80    2.30
   3   0   7   26.00    3.50
   0  -3   7   19.90    3.00
   0  -3   7   22.10    2.70
   0   3  -7   19.90    4.10
   0  -3  -7   21.10    3.70
   0   3   7   15.40    5.20
   0   3  -7   24.50    3.20
   3   0   7   20.70    2.90
   0  -3   7   22.80    2.70
  -3   0   7   24.70    4.60
   3   0  -7   21.00    3.30
  -3   0   7   20.30    3.60
   1  -3   7  410.56   13.30
  -3   1  -7  384.86   13.20
  -3  -1   7  434.56   13.50
  -1  -3  -7  399.36   15.80
  -1   3   7  423.86   13.10
   1  -3   7  404.96   12.30
   1  -3   7  400.26   12.50
  -3   1  -7  451.35   15.40
   1   3  -7  413.46   14.60
   3  -1  -7  408.96   13.50
   1  -3   7  406.46   12.70
  -3  -1   7  415.26   13.10
   3   1   7  428.66   13.30
   3  -1  -7  401.86   13.60
  -1  -3  -7  424.66   14.10
  -3   1  -7  411.06   14.90
   3  -1  -7  410.96   14.10
  -1  -3  -7  415.86   13.10
   3  -1  -7  413.16   12.00
   1   3  -7  399.96   11.20
  -1  -3  -7  403.16   13.10
  -3  -1   7  407.26   11.70
  -1   3   7  395.46   13.90
  -1  -3  -7  393.16   13.00
  -1   3   7  389.86   15.40
   3   1   7  414.46   12.80
   3   1   7  407.26   12.90
   1   3  -7  427.56   12.70
  -3  -1   7  399.86   15.10
   1   3  -7  406.46   12.40
   1   3   7  433.06   14.00
  -3   1   7  397.06   14.80
  -1   3  -7  403.36   11.40
   1  -3  -7  396.96   12.20
  -1  -3   7  422.56   12.10
   1  -3  -7  407.36   12.90
  -3   1   7  415.76   13.70
  -3  -1  -7  420.06   16.40
   1  -3  -7  408.96   13.00
   1  -3  -7  412.46   13.60
   3  -1   7  394.96   12.90
   3  -1   7  415.56   14.10
  -1  -3   7  398.86   11.70
   3   1  -7  407.06   12.50
   3   1  -7  430.16   13.30
  -3  -1  -7  394.76   13.00
   1   3   7  404.76   16.50
   1  -3  -7  397.06   15.20
   3   1  -7  417.06   12.90
  -1  -3   7  383.86   13.80
  -3   1   7  444.16   14.50
   1  -3  -7  419.76   13.40
   1   3   7  410.36   13.40
  -1  -3   7  397.36   12.20
   3  -1   7  406.16   11.80
   1   3   7  410.46   12.70
  -3  -1  -7  400.86   14.50
  -1   3  -7  392.66   13.80
   3  -1   7  392.56   12.60
  -1   3  -7  411.66   13.00
   3   1  -7  400.26   14.20
   2  -3   7   80.69    5.70
  -2  -3  -7   75.79    7.30
  -2  -3  -7   91.09    8.50
   3  -2  -7   93.79    6.60
  -2  -3  -7   86.29    5.50
   3  -2  -7   82.59    5.90
  -3  -2   7   84.09    4.70
   3  -2  -7   78.99    6.30
   2   3  -7   77.69    4.20
   2   3  -7   88.49    7.30
   2   3  -7   81.79    5.20
  -3  -2   7   79.49    5.80
  -2   3   7   92.39    6.50
   3   2   7   76.29    6.40
  -3  -2   7   87.99    5.40
  -2   3   7   83.99    6.90
  -2  -3  -7   81.59    5.80
  -2   3   7   78.39    7.50
  -2  -3  -7   78.29    5.30
   2  -3   7   74.29    5.50
   3   2   7   76.09    7.90
   3   2   7   88.49    5.30
   3   2   7   91.19    5.90
   2   3  -7   81.59    4.90
  -3  -2   7   91.19    7.70
   3  -2  -7   76.69    5.10
  -3   2  -7   80.09    6.70
  -3   2  -7   75.59    6.00
   2  -3   7   79.69    5.70
   2  -3   7   79.59    5.70
   2   3   7   86.69    9.00
  -2  -3   7   80.99    5.10
   2  -3  -7   84.09    5.40
  -2   3  -7   85.59    6.80
  -2  -3   7   84.79    4.90
  -3   2   7   97.69    7.80
  -3   2   7   67.19    7.00
  -2   3  -7   86.99    6.40
  -3   2   7   88.09    7.00
   2  -3  -7   87.49    6.30
   2   3   7   83.79    6.20
   3   2  -7   88.69    5.50
   2   3   7   76.79    6.00
   3  -2   7   90.39    6.00
   2  -3  -7   91.39    5.80
  -3  -2  -7   96.99    9.00
  -3  -2  -7   79.69    5.60
  -3  -2  -7   89.09    7.80
   3   2  -7   89.29    5.00
   3  -2   7   76.49    6.10
  -3   2   7   78.09    6.80
   3   2  -7   74.29    5.40
   3  -2   7   77.89    5.40
   2  -3  -7   88.09    5.70
   2   3   7   80.49    5.70
   3   2  -7   91.19    7.30
  -2  -3   7   84.19    4.70
   2  -3  -7   89.29    7.30
  -2  -3   7   77.09    7.30
   3   3  -7  184.88    8.50
  -3   3  -7  189.98    9.80
   3  -3   7  180.08    8.40
  -3  -3  -7  189.48   13.00
   3  -3  -7  189.98    8.50
   3  -3  -7  180.88    9.70
  -3  -3   7  196.88   11.50
  -3   3   7  192.08   11.40
  -3  -3  -7  176.58    8.30
  -3  -3   7  187.08    8.20
   3   3  -7  196.88   11.00
   3  -3   7  196.88    9.10
   3   3   7  197.28    8.70
   3   3   7  186.78    8.70
   3  -3   7  194.48    9.10
  -3  -3  -7  192.18    8.40
  -3  -3   7  201.38    8.20
   3   3   7  167.38    9.20
   3  -3  -7  206.88    9.00
   3  -3   7  193.08    8.90
   3   3  -7  197.98    7.90
  -3  -3  -7  182.28    9.00
   3  -3  -7  180.48    8.70
  -3  -3  -7  205.08   10.90
   3   3  -7  174.88    7.70
   3   3   7  183.68   12.20
  -3   3  -7  203.38   10.10
   3  -3  -7  182.98    9.40
  -3   3   7  177.28   10.60
  -3   3   7  188.68    9.90
  -4   0  -7   37.30    6.50
   4   0  -7   34.50    5.40
  -4   0   7   33.20    6.20
   0  -4   7   29.10    3.40
   0  -4   7   34.00    3.50
  -4   0   7   30.30    3.10
   0  -4  -7   36.20    4.50
   4   0  -7   32.60    4.00
   4   0  -7   36.90    2.80
   0  -4  -7   27.20    6.10
   0  -4   7   34.70    5.10
   0   4   7   33.10    4.70
   4   0  -7   37.50    5.00
   0   4  -7   27.10    4.00
   4   0  -7   31.80    4.10
  -4   0   7   30.40    3.10
   0  -4  -7   39.90    4.80
  -4   0  -7   40.20    4.90
   0   4   7   38.70    4.50
   4   0   7   38.30    4.50
   0   4   7   37.30    7.00
  -4   0  -7   30.90    5.50
   0  -4   7   30.80    4.10
   4   0   7   35.80    4.20
   0   4  -7   32.80    3.40
   0  -4  -7   32.70    4.20
   0   4  -7   24.20    5.10
   4   0   7   27.00    3.80
   0  -4  -7   35.60    4.40
  -4  -1   7  102.09    5.70
  -1  -4  -7  122.49   10.10
  -1  -4  -7  123.59    7.80
   4   1   7  101.39    6.70
   4   1   7  119.99    6.60
   1  -4   7  122.19    6.40
   1  -4   7  122.69    7.60
  -1  -4  -7  111.69    6.80
   4   1   7  115.59    7.10
   1   4  -7  105.89    5.90
  -1   4   7  105.79    7.30
   4  -1  -7  108.79    5.30
   4  -1  -7  111.49    7.00
  -4  -1   7  103.49    8.90
  -1  -4  -7  115.59    6.90
   1   4  -7  104.09    8.60
  -4   1  -7  108.49    7.10
  -4  -1   7  123.39    5.80
   1   4  -7  117.69    6.50
   1  -4   7  105.09    6.30
  -4   1  -7  114.59    9.30
   1  -4   7  110.89    7.10
  -1   4   7  112.39    7.80
   4   1   7  111.69    9.10
  -1   4   7  123.09   10.10
  -4   1  -7  115.19    7.90
   4  -1  -7  103.69    7.20
  -1  -4  -7  127.69    7.30
  -4   1   7  118.69    8.40
  -1  -4   7  115.69    5.60
   4  -1   7  116.19    7.20
  -4   1   7  119.89    7.70
  -4   1   7  117.89    9.20
  -4  -1  -7  114.59   10.00
  -1  -4   7  103.59    5.60
   1  -4  -7  107.19    7.10
   4  -1   7  119.09    8.30
   1  -4  -7  135.69    9.20
  -1   4  -7  113.49    5.00
  -4  -1  -7  107.09    8.10
   1   4   7  106.49    7.20
   1  -4  -7  103.19    6.50
  -1   4  -7  110.89    7.00
   4   1  -7  105.79    6.40
   4   1  -7  114.39    6.40
   4   1  -7  124.09    7.10
   1  -4  -7  112.49    7.00
   1  -4  -7  109.89    6.60
   1  -4  -7  113.09    6.10
   1   4   7  102.79    7.40
   1   4   7  123.29    7.00
   4   1  -7  111.29    8.60
   4  -1   7  118.39    6.50
   4  -1   7  103.49    8.30
  -1  -4   7  120.99    8.20
   4  -1   7  111.99    5.50
  -4  -1  -7  122.59    7.10
  -4   1   7  110.89    7.90
   1   4   7   98.79    9.80
  -1   4  -7  118.09    8.40
  -1  -4   7  108.69    6.80
   4   2   7  208.78    9.40
   4   2   7  187.58    8.50
   2   4  -7  196.98    8.60
  -2   4   7  192.88   10.30
   2  -4   7  203.58    8.80
   4  -2  -7  202.48   10.50
  -4  -2   7  202.88   12.20
  -2  -4  -7  185.58    8.60
  -4  -2   7  193.48    8.90
  -4  -2   7  206.18    9.10
  -2  -4  -7  197.28   10.70
   4   2   7  180.68    9.10
  -2  -4  -7  231.88   13.60
   2   4  -7  208.78    8.50
   4  -2  -7  203.98    8.20
   4   2   7  224.68   13.00
   4  -2  -7  197.78    9.50
  -2   4   7  216.58   12.30
  -2  -4  -7  191.98    9.40
   2  -4   7  176.78    9.10
   2   4  -7  195.48   11.60
  -2  -4  -7  197.68    8.80
   2  -4   7  189.78    9.30
  -4   2  -7  158.78    9.30
  -4   2  -7  198.08   11.30
  -4  -2   7  198.28    8.20
   4  -2  -7  209.68    9.70
  -2   4   7  195.88    9.80
   2   4  -7  185.88    6.20
   2  -4  -7  207.68   11.50
   2   4   7  202.38   13.90
  -4  -2  -7  200.18    9.00
   4   2  -7  188.78    8.20
   2  -4  -7  197.78    8.90
  -2  -4   7  208.68    9.10
  -4   2   7  190.68   11.00
   4   2  -7  194.38    8.80
  -4  -2  -7  192.28   13.40
   2  -4  -7  196.18    9.70
   4  -2   7  185.58    8.80
   2  -4  -7  192.68    9.20
  -2  -4   7  202.28   11.60
   2  -4  -7  194.88    8.90
   4   2  -7  192.18    9.20
   2   4   7  197.68    9.30
  -2  -4   7  194.08    7.90
  -4   2   7  170.88   11.50
   4  -2   7  203.58    9.40
  -4  -2  -7  185.98   10.50
   4  -2   7  197.48   10.20
   2   4   7  195.78    8.90
  -4   2   7  188.38   10.80
   4   2  -7  199.38   11.20
   2   4   7  197.98    9.70
  -4   2   7  189.48    9.70
  -2   4  -7  194.68    9.90
  -2   4  -7  195.98   10.50
  -4  -3   7    9.20    3.60
   3  -4   7   19.00    4.20
  -3  -4  -7   18.10    5.60
   4   3   7   15.90    6.90
   4  -3  -7   15.20    5.00
   4   3   7   11.70    4.70
   3  -4   7   12.70    4.50
  -4  -3   7   20.60    6.70
   4  -3  -7   12.10    4.50
  -3   4   7   13.60    6.00
   4  -3  -7   14.70    4.30
   3  -4   7   15.40    4.20
  -3  -4  -7   19.90    7.10
  -4   3  -7   19.00    5.50
  -4  -3   7    8.40    3.70
  -3  -4  -7   14.70    3.70
   3   4  -7   15.40    3.70
   4   3   7   15.70    4.10
   3   4  -7   16.90    3.10
  -4   3  -7   12.70    4.70
   4   3   7   15.10    4.40
   3   4  -7   10.80    3.70
  -4  -3   7   15.30    4.70
   3  -4   7   11.20    4.00
  -3  -4  -7   15.60    3.90
  -3   4   7   12.50    5.10
   3   4  -7   16.30    5.60
   4  -3  -7   21.00    4.90
   3   4   7   13.00    4.10
  -4   3   7   17.40    6.40
   4   3  -7   14.40    3.50
   3   4   7   20.00    5.20
  -4  -3  -7    7.10    5.30
   3  -4  -7   11.70    4.20
   4   3  -7   10.70    5.50
  -4   3   7   10.40    5.80
  -3   4  -7   21.10    5.20
  -3   4  -7   14.30    5.00
   4  -3   7   11.10    4.50
  -4   3   7   16.30    5.50
   4  -3   7   15.80    4.60
  -3  -4   7   15.50    4.30
  -4   3   7   19.60    5.20
   4   3  -7   14.50    4.30
  -3  -4   7   23.00    6.50
  -4  -3  -7   15.80    4.00
   3  -4  -7   17.70    5.10
   3  -4  -7   19.80    4.60
   4  -3   7   14.00    4.20
  -4  -3  -7   15.60    3.90
   3   4   7    6.60    6.80
   3   4   7    4.70    3.90
   3  -4  -7   13.80    4.80
  -4  -3  -7   -0.20    6.80
  -3  -4   7   17.60    3.60
   4   3  -7   17.90    4.30
   4  -3   7   10.40    4.60
  -4   4  -7   44.60    9.60
   4  -4  -7   38.80    5.90
  -4  -4  -7   34.30    5.40
  -4  -4  -7   33.50    6.60
   4   4   7   46.70    6.50
   4  -4  -7   37.30    5.50
   4  -4   7   39.60    6.20
  -4  -4   7   23.30    7.30
   4  -4   7   43.10    6.20
   4   4  -7   34.50   10.00
   4   4  -7   49.90    5.10
  -4   4   7   37.40    7.00
   4   4   7   50.99    5.80
  -4  -4  -7   36.30    9.20
   4   4   7   38.60    5.40
  -4  -4  -7   38.70    4.90
   4   4  -7   39.10    5.40
  -4  -4   7   27.20    5.40
  -4   4   7   53.69    8.50
   4  -4   7   36.30    5.40
  -4  -4   7   44.00    6.70
   4  -4  -7   38.30    6.70
   4   4   7   38.70    9.00
   4  -4  -7   32.70    6.20
  -4   4   7   34.10    7.40
  -4   4   7   37.60    6.20
   0   5  -7  157.98   11.20
   5   0  -7  156.88    8.40
   5   0   7  158.48    9.20
   0   5  -7  152.98    8.70
   5   0  -7  152.98    9.50
  -5   0   7  150.98    9.10
  -5   0  -7  150.58   10.40
  -5   0   7  162.78   12.10
   0   5   7  174.38    9.20
  -5   0  -7  163.98    9.30
   5   0   7  134.19   10.50
   0   5   7  161.28   12.90
   5   0  -7  147.29    7.80
  -5   0   7  135.69    6.50
   0  -5   7  140.59    7.40
   0  -5  -7  138.39    8.10
   0   5   7  137.19    9.40
   0  -5   7  158.78   10.20
  -5   0   7  158.08    7.20
   5   0   7  154.28   10.50
   0   5  -7  147.89    7.30
   0  -5   7  156.58    9.50
   0  -5  -7  151.68    9.00
   5   0   7  153.18    7.70
   0  -5  -7  157.28   11.40
   5   0   7  131.59    7.70
  -5   0  -7  161.68   12.70
   0  -5  -7  148.19    8.60
   5   0  -7  148.29   10.50
  -1  -5  -7  123.69    8.10
   5   1   7  116.99   10.50
  -5  -1   7  132.29    8.40
  -1  -5  -7  115.49    8.80
  -1   5   7  141.89    9.00
   1  -5   7  123.09    7.10
   5  -1  -7  138.59    9.10
   1  -5   7  124.29    8.60
  -1   5   7  123.69   11.30
  -5  -1   7  114.09    7.10
   5  -1  -7  128.59    7.10
  -5  -1   7  124.19    7.00
   1   5  -7  121.59   10.50
  -1   5   7  123.29    9.20
   5  -1  -7  118.09    5.80
   1  -5   7  135.19    9.40
  -5  -1   7  127.89   11.00
   5   1   7  121.89    8.60
  -5   1  -7  110.69   10.20
  -1  -5  -7  113.39    7.60
   5   1   7  117.39    7.70
  -1  -5  -7  128.59   11.00
   1   5  -7  114.39    7.50
   5   1   7  141.29    7.80
  -5   1  -7  122.69    9.70
   5  -1  -7  121.99    8.40
   1   5  -7  127.19    7.20
  -5   1  -7  123.89    8.60
   5   1  -7  121.69    7.60
  -1  -5   7  116.39    8.50
  -5  -1  -7  101.09    9.20
  -1  -5   7  129.59   10.00
  -1  -5   7  129.09    6.80
   1   5   7  132.69    8.30
  -5   1   7  128.29    9.40
  -1   5  -7  107.09    9.70
  -5   1   7  143.89   11.20
   1  -5  -7  118.59    7.10
  -1   5  -7  115.39    6.00
   5   1  -7  126.59    9.50
   5  -1   7  108.09    9.20
   1  -5  -7  138.49    7.40
   5  -1   7  121.49    7.70
  -5  -1  -7  122.79    8.30
   5   1  -7  131.19   10.10
   5  -1   7  130.59    6.40
   1   5   7  133.09    9.30
   1   5   7  100.89    8.30
  -5  -1  -7  109.99   11.00
  -5   1   7  125.49    6.50
   1  -5  -7  134.39    8.60
   1  -5  -7  126.79   10.40
   5   1  -7  120.99    7.40
   5  -1   7  104.59    9.50
   5  -1   7  126.29    8.80
   1   5   7  128.29   11.70
  -1   5  -7  117.29    8.10
   1  -5  -7  133.89    8.00
  -5   2  -7   56.09    8.20
  -5  -2   7   50.19    6.00
   2  -5   7   52.49    5.60
  -5  -2   7   64.29    6.60
   5   2   7   59.49    8.60
  -5  -2   7   55.39    5.30
   5  -2  -7   63.09    5.10
  -2  -5  -7   66.29    6.10
   5  -2  -7   52.19    6.50
  -2  -5  -7   51.79    8.70
  -5   2  -7   44.20    6.50
   2  -5   7   55.89    6.40
  -2   5   7   56.39    7.30
   2   5  -7   61.89    5.90
   2  -5   7   56.39    6.50
   5   2   7   61.09    6.50
  -2  -5  -7   70.09    7.70
   2   5  -7   54.09    8.10
   5   2   7   67.39    5.90
  -5  -2   7   41.70    7.80
   5  -2  -7   67.69    7.50
  -5   2  -7   54.29    7.00
   5  -2  -7   53.59    6.90
  -2   5   7   69.89    7.00
  -2  -5  -7   59.29    5.80
   2   5  -7   59.99    5.80
   5   2   7   57.79    6.40
  -2   5   7   60.49    8.80
  -5  -2  -7   41.00    9.20
   2  -5  -7   57.99    5.70
   2   5   7   47.10    6.40
   5  -2   7   54.79    6.40
  -5  -2  -7   53.09    6.10
   2   5   7   64.59    9.80
  -5   2   7   51.29    6.80
  -5   2   7   55.89    8.20
  -5   2   7   50.19    7.50
   5  -2   7   58.59    7.30
   5   2  -7   62.89    6.80
   5  -2   7   63.29    6.00
   5   2  -7   60.89    8.10
   2  -5  -7   54.79    7.90
   5   2  -7   50.79    5.70
  -2   5  -7   56.49    6.50
  -2  -5   7   52.99    4.80
  -2   5  -7   58.59    7.60
   2  -5  -7   62.79    6.40
  -5  -2  -7   46.80    8.30
   5   2  -7   49.80    5.30
   2   5   7   60.59    6.70
  -2  -5   7   58.69    6.50
  -2  -5   7   58.29    7.60
   5  -2   7   39.70    6.60
   2  -5  -7   57.59    6.50
   2   5   7   66.79    6.30
   5  -3  -7   -3.30    4.70
  -3  -5  -7   -0.60    3.90
  -3   5   7    7.40    7.10
  -5  -3   7   -2.10    3.70
  -3  -5  -7   -1.80    4.90
  -5  -3   7    0.10    4.20
   5   3   7   -6.60    4.20
   5   3   7   -1.80    3.60
  -3   5   7    1.00    5.10
   3  -5   7    1.60    4.60
   3   5  -7    3.30    4.00
   5   3   7    1.00    4.90
  -3  -5  -7    2.10    3.70
  -3   5   7   -5.70    5.10
   5  -3  -7   -2.50    4.70
   5  -3  -7    5.00    3.90
  -5  -3   7   -9.70    6.20
  -5  -3  -7   -1.90    3.20
   5   3  -7   -0.20    3.80
   3   5   7   -3.10    4.80
   5   3  -7    0.70    4.30
   5  -3   7   -2.00    3.70
   3   5   7    5.90    4.60
   5  -3   7    1.40    4.60
  -5   3   7   -4.00    5.80
   3   5   7   -3.50    4.10
   3  -5  -7    2.90    4.90
   3  -5  -7   -3.70    3.60
  -5   3   7   -2.40    4.50
   3   5   7    4.20    8.30
  -5  -3  -7    6.20    5.80
  -3  -5   7   -4.40    4.20
  -5   3   7    8.90    6.50
  -5  -3  -7   -3.30    3.80
   5  -3   7    0.10    5.30
   3  -5  -7    2.20    4.70
   4   5  -7    6.20    4.80
   5  -4  -7    8.20    4.50
  -5  -4   7   13.80    5.60
  -4   5   7    5.30    4.90
  -4   5   7    7.10    6.20
  -4  -5  -7    2.50    4.60
  -4  -5  -7    4.60    4.10
   4  -5   7   13.60    5.00
  -4  -5  -7   13.90    6.90
   5  -4  -7    1.70    5.10
   5   4   7    5.20    5.10
   5   4   7    3.30    4.90
   5  -4  -7    2.00    5.10
  -4   5   7    3.10    6.30
   5   4   7    4.90    4.50
  -5  -4   7    2.90    4.60
   4  -5   7    2.60    5.30
   5   4  -7   12.30    4.60
  -4  -5   7   -0.30    4.60
   4   5   7   13.40    5.20
  -5  -4  -7    9.80    6.70
   5  -4   7    0.40    5.30
   4   5   7    7.40    5.50
  -5   4   7   15.10    7.10
  -5  -4  -7    2.00    3.80
  -4  -5   7    8.60    5.60
   5   4  -7   13.70    4.70
   4  -5  -7    2.50    4.70
  -5   4   7   11.90    5.30
   5  -4   7    6.10    5.40
   4   5   7    3.10    4.60
  -5  -4  -7    7.00    4.70
   4  -5  -7    8.00    4.80
   4  -5  -7    4.70    5.50
  -5   4   7    7.10    6.90
   5   5   7   14.50    6.30
  -5  -5  -7   -3.80    5.40
   5   5  -7    9.30    5.10
  -5  -5   7    6.90    5.90
   5  -5   7    8.00    6.00
   5  -5  -7    6.90    4.60
  -5   5   7    3.00    6.70
   5  -5   7    4.40    5.30
  -5  -5  -7    6.10    3.90
   5   5   7    8.40    5.10
   5  -5  -7    4.60    5.60
  -5  -5   7   11.60    5.60
  -5   5   7    4.90    5.20
  -6   0   7   48.10    5.20
   0  -6  -7   54.99    6.50
   6   0  -7   43.90    7.40
   0  -6   7   50.69    6.80
   6   0   7   46.00    5.40
   0  -6  -7   44.90    6.10
   0  -6  -7   49.30    6.40
   0   6   7   54.29    7.20
   6   0   7   37.20    7.50
   0  -6  -7   50.69    5.30
   6   0  -7   45.60    7.70
  -6   0  -7   43.70    7.40
   0   6   7   43.70    6.60
   6   0   7   53.39    6.80
  -6   0   7   38.90    8.50
  -6   0  -7   43.10    6.40
   6   0   7   45.70    5.80
   0   6  -7   38.60    5.20
   6   0  -7   43.90    5.50
   6   1   7   64.09    6.20
  -1  -6  -7   61.59    6.70
   6   1   7   51.69    6.30
   6  -1  -7   54.09    7.90
  -1  -6  -7   51.79    6.30
   1   6  -7   56.49    5.90
   6  -1  -7   55.69    5.90
  -6  -1   7   61.69    6.30
  -1   6   7   56.89    7.70
  -1  -6  -7   54.59    7.50
   6   1   7   65.59    7.30
  -1   6   7   57.99    7.40
  -6  -1   7   57.39    5.80
   1  -6   7   55.79    7.10
  -6  -1   7   60.09   10.20
   6  -1  -7   52.89    8.10
  -6   1  -7   65.09    8.40
   6  -1   7   45.10    5.60
  -6   1   7   51.59    5.20
  -6  -1  -7   51.99    6.90
   6   1  -7   57.49    6.10
   1   6   7   54.09    7.00
  -1  -6   7   54.59    7.00
   1  -6  -7   57.79    5.80
   6  -1   7   63.99    7.50
   1  -6  -7   61.39    7.10
  -6  -1  -7   56.09    8.80
   6  -1   7   52.69    8.20
  -1   6  -7   48.10    5.20
  -6   1   7   44.30    8.80
   6  -1   7   61.79    7.10
   1   6   7   58.49    7.30
   1   6   7   51.69    6.50
   6   1  -7   54.19    7.40
   1  -6  -7   51.39    6.50
  -6   2  -7   30.80    6.40
  -6  -2   7   38.00    5.40
  -2   6   7   19.50    6.40
  -2  -6  -7   34.30    7.00
   2   6  -7   21.20    5.20
   6  -2  -7   29.50    7.20
   6   2   7   28.30    5.40
   6  -2  -7   40.50    4.60
  -2  -6  -7   36.70    5.60
   6  -2  -7   26.50    4.70
  -2   6   7   41.90    7.50
   6   2   7   36.80    6.40
   6   2   7   33.90    6.40
   2  -6   7   37.80    6.60
   6  -2  -7   23.50    7.20
  -2  -6  -7   44.70    6.10
  -6  -2   7   45.00    6.40
   6   2  -7   38.50    5.80
   2  -6  -7   29.30    5.90
   6  -2   7   28.00    6.50
   2   6   7   39.30    6.60
  -6   2   7   39.40    4.60
  -2  -6   7   40.40    6.70
   6  -2   7   37.80    7.50
   2  -6  -7   37.00    6.40
  -6   2   7   51.99    8.70
   2   6   7   38.70    6.40
   2   6   7   26.60    5.50
   6   2  -7   31.90    6.60
   2  -6  -7   30.70    5.00
  -6  -2  -7   38.20    8.70
  -6  -2  -7   22.40    7.10
  -6   3  -7    5.60    5.40
  -3   6   7    4.90    6.10
   6  -3  -7    9.00    6.20
   6   3   7    6.90    5.40
   6  -3  -7   10.70    4.10
   3  -6   7    8.60    5.60
  -6  -3   7   13.70    4.90
   3   6  -7   11.90    5.00
  -3  -6  -7    3.00    4.20
  -3   6   7   14.70    6.50
  -3  -6  -7    4.80    4.20
  -3  -6  -7    2.00    6.30
  -6  -3   7   13.90    5.60
   6  -3  -7    9.10    3.80
   6   3   7    8.40    5.50
  -6  -3  -7    9.60    3.90
   3   6   7    4.00    4.80
   6  -3   7   -0.60    5.30
   6  -3   7   13.60    6.50
  -3  -6   7    6.20    5.30
  -6  -3  -7   11.40    6.70
   3  -6  -7    0.40    5.10
   6   3  -7    5.60    5.30
   3   6   7    8.40    5.70
  -6   3   7    6.60    3.50
   6   3  -7    3.70    4.30
   3   6   7    8.50    5.10
   3  -6  -7    2.20    4.90
   3  -6  -7    8.40    4.60
   6   4   7   10.00    5.40
  -6  -4   7    6.20    5.40
   6  -4  -7   12.90    4.80
   4  -6   7    4.70    5.80
   4   6  -7    3.90    5.10
  -4  -6  -7    5.50    4.30
   6   4   7    4.50    5.80
  -6   4  -7    5.90    5.60
  -4   6   7   16.80    7.10
  -4  -6  -7    6.90    6.60
  -6  -4   7    6.60    5.30
   6  -4  -7   -3.60    5.70
   6   4  -7    2.80    4.70
  -4  -6   7    5.70    5.70
   4   6   7   10.50    5.20
   6  -4   7    5.50    6.50
   4   6   7   17.50    6.20
   6   4  -7   10.00    5.00
  -6   4   7   -4.90    5.20
   4  -6  -7    0.80    5.00
  -6  -4  -7    4.40    4.00
  -6  -4  -7   13.20    7.10
   4  -6  -7   -3.80    4.80
   6  -4   7    4.40    6.10
   5  -6   7   37.20    7.80
   6   5   7   33.60    7.40
  -6  -5   7   33.30    7.70
   6  -5  -7   25.00    7.80
   6   5   7   35.80    7.00
  -5  -6  -7   30.80    7.40
  -5   6   7   34.90    6.90
  -6  -5   7   30.20    7.20
   6  -5  -7   50.29    6.80
  -5  -6  -7   30.00    5.40
   5   6  -7   25.30    6.50
   5   6   7   25.80    7.20
   6   5  -7   28.40    6.50
   5  -6  -7   29.70    7.10
   6  -5   7   38.00    7.80
  -5  -6   7   28.80    7.20
   6  -5   7   16.70    7.00
  -6  -5  -7   18.40    4.80
  -6   5   7   35.80    6.60
  -6   5   7   33.10    9.40
  -6  -5  -7   24.00    8.20
   5  -6  -7   34.50    6.30
  -5  -6   7   37.50    7.60
  -6  -6   7    6.50    7.10
   6   6  -7    4.50    5.90
   6  -6   7   -0.40    6.50
  -6  -6  -7    0.10    6.00
  -6  -6   7    4.80    6.70
   6  -6  -7   12.20    6.00
  -6  -6  -7   -8.50    4.10
   6  -6   7    4.30    8.60
   6   6   7    4.40    6.80
   6  -6  -7    3.50    6.60
   0  -7  -7   17.20    5.90
  -7   0  -7   14.70    7.80
   7   0   7    6.00    6.10
   0  -7  -7   24.70    6.00
   0  -7  -7   25.60    6.20
   7   0  -7   17.30    4.80
  -7   0   7   21.80    5.10
   0  -7  -7   22.80    4.50
   7   0   7   30.60    7.60
   0   7  -7   24.40    5.20
   7   0   7   21.00    5.20
   0   7   7   21.90    6.70
   0   7   7   23.50    6.20
   7   0  -7   22.00    7.30
   0  -7   7   28.70    6.90
   7   1   7    5.10    5.20
  -1  -7  -7   -2.40    5.00
  -1   7   7    4.70    5.90
  -1  -7  -7    8.40    5.30
   1   7  -7   13.60    5.20
   7  -1  -7    8.30    4.10
   7  -1  -7    0.60    6.00
  -1   7   7   21.40    7.00
  -7  -1   7   10.40    4.70
  -1  -7  -7   10.40    5.50
  -1  -7  -7   15.00    3.90
   1  -7   7   14.40    6.10
   7   1   7    9.80    6.20
  -7   1  -7    6.50    5.90
   1   7   7   19.00    5.80
   1   7   7   -0.10    5.90
   7  -1   7    1.10    5.90
   7   1  -7    9.30    6.50
   7   1  -7    1.90    4.50
  -1  -7   7    8.20    6.00
  -7  -1  -7    3.30    7.50
   7  -1   7   15.70    7.10
   1  -7  -7    4.30    5.30
  -7   1   7    8.00    4.30
   1  -7  -7    7.60    4.10
   1  -7  -7   15.60    5.80
   2  -7   7    6.70    6.10
  -7  -2   7    5.30    5.20
   7  -2  -7    2.70    3.80
   7   2   7    5.40    5.40
   7   2   7   14.40    6.50
  -7  -2   7    5.80    4.80
  -2  -7  -7    8.80    6.50
   2   7  -7    8.80    5.10
  -7   2  -7    5.00    6.00
  -2  -7  -7   10.30    5.00
  -2   7   7   10.50    6.70
   7  -2  -7    2.90    6.20
   7   2  -7    8.90    6.20
   2  -7  -7    6.90    5.60
  -7  -2  -7    4.10    6.90
   2   7   7    7.90    6.00
   7  -2   7   10.80    6.70
   7  -2   7   15.00    6.60
   7   2  -7   12.80    4.90
  -2  -7   7    6.20    5.90
   2  -7  -7    3.90    4.10
  -7   2   7    8.40    4.20
   2   7   7    3.10    5.40
   7  -3  -7   10.80    4.30
   7  -3  -7   -1.70    3.60
   3  -7   7    5.30    6.20
   3   7  -7    1.40    5.30
  -3  -7  -7   -0.80    4.40
   7  -3  -7    0.50    6.50
  -7  -3   7    8.00    5.00
  -3  -7  -7    1.80    6.20
  -7  -3   7    0.00    5.10
  -7   3  -7    0.10    5.90
   7   3   7   10.60    6.40
   7   3   7    5.00    6.10
   7   3  -7    2.60    4.90
   7  -3   7    1.40    6.20
   3   7   7    4.50    5.70
  -7  -3  -7    6.40    3.80
   7   3  -7    5.10    6.00
   3  -7  -7    3.70    5.40
  -3  -7   7    6.20    6.20
  -7  -3  -7   -5.80    7.20
   3  -7  -7   -6.80    4.10
   7  -3   7   -0.70    6.10
  -7   3   7    1.30    3.90
  -7  -4   7   74.09    8.80
  -4  -7  -7   64.29    9.60
   7  -4  -7   56.09    9.50
   7  -4  -7   77.59    6.80
  -7  -4   7   82.09    9.40
   7   4   7   67.19    8.90
  -4  -7  -7   52.19    6.70
   7   4   7   61.69    9.40
   7  -4  -7   91.89    8.00
   4   7  -7   55.19    7.90
   4  -7   7   68.49    9.10
  -7   4  -7   60.09    8.90
  -4  -7   7   61.19    9.30
   7  -4   7   61.39    9.30
   4  -7  -7   50.79    7.50
  -7  -4  -7   60.89    6.60
   4   7   7   48.90    8.10
   7   4  -7   77.09    8.50
   7   4  -7   55.89    7.80
   4  -7  -7   50.39    7.30
  -7  -4  -7   72.19   10.30
   7  -4   7   79.89   10.60
  -7   5  -7   12.60    6.40
   7  -5  -7   18.10    5.40
  -5  -7  -7    5.80    6.70
  -7  -5   7    8.50    6.80
   5  -7   7   -5.10    6.60
  -7  -5   7    0.70    6.10
   7   5   7    9.10    6.50
   5   7  -7   -6.90    5.50
   7  -5  -7   -0.50    7.30
  -5  -7  -7   -8.50    4.30
   7  -5   7   11.10    7.50
   5  -7  -7   11.80    5.50
   7   5  -7    5.40    6.20
   5   7   7    1.40    6.20
  -5  -7   7   -3.80    6.70
  -7  -5  -7    8.10    7.50
   7  -5   7    6.80    7.30
   5  -7  -7  -10.70    5.60
   8   0   7   -4.50    6.60
   8   0   7    5.20    6.70
  -8   0   7    1.10    4.60
   8   0  -7    2.20    5.00
   0  -8   7    0.10    6.50
   0  -8  -7    6.40    5.80
  -8   0  -7  -11.20    7.20
   8   0  -7    6.80    7.10
   1  -8   7    3.90    6.60
   8   1   7  -11.90    4.90
   8  -1  -7    1.70    6.60
  -1  -8  -7    3.60    5.90
   8   1   7  -14.10    5.90
  -8   1  -7    2.50    7.10
   8  -1  -7   -3.00    4.20
  -1  -8  -7   -1.60    5.20
  -8  -1   7    1.90    4.90
   1   8  -7   -7.70    4.70
   8   1  -7    0.40    6.50
   8  -1   7    9.90    7.00
   8   1  -7   -4.20    4.30
   1  -8  -7    2.90    5.80
  -1  -8   7   -5.30    6.30
   8  -1   7    1.30    7.10
  -8   1   7   -3.30    4.50
  -8  -1  -7  -12.80    7.80
   8   2   7    2.90    6.70
   2  -8   7   13.70    7.20
  -8   2  -7   -4.70    6.80
  -2  -8  -7   11.40    5.60
  -2  -8  -7   15.90    6.60
   2   8  -7    9.10    5.70
   8   2   7   11.20    6.40
  -8  -2   7   12.80    5.90
   8  -2  -7   -0.50    6.60
   8  -2  -7   10.40    4.90
   8   2  -7    5.70    5.10
  -8  -2  -7   11.40    7.70
   2   8   7   17.40    6.80
   8   2  -7   20.00    7.70
   8  -2   7   -2.20    6.90
  -8   2   7    9.20    5.20
   8  -2   7   13.10    7.90
  -2  -8   7   12.40    7.20
   2  -8  -7    7.80    5.90
   8   3   7   45.60    8.20
   3   8  -7   42.10    7.70
  -3  -8  -7   46.30    8.70
  -3  -8  -7   38.90    6.90
   8  -3  -7   42.60    9.10
  -8   3  -7   47.40    9.00
   3  -8   7   49.99    9.40
  -8  -3   7   53.99    8.30
   8  -3  -7   51.89    6.30
   8   3  -7   56.49    8.90
  -8  -3  -7   44.40   10.20
   8  -3   7   41.10    9.10
   8   3  -7   28.40    7.00
   3  -8  -7   37.90    7.30
   8  -3   7   56.19   10.60
  -3  -8   7   58.49   10.10
   3   8   7   42.90    8.30
   0   0  -8  234.08    6.60
   0   0   8  242.88    6.70
   1   0  -8   25.70    2.90
   1   0   8   28.60    2.20
  -1   0   8   31.00    4.70
  -1   0   8   26.60    2.90
   1   0   8   26.10    3.20
   0  -1  -8   28.90    2.60
   0   1   8   26.00    2.90
   0  -1  -8   29.50    3.60
   0  -1  -8   30.10    3.50
   1   0  -8   30.80    2.40
   0  -1   8   30.30    4.20
   0  -1  -8   17.00    3.20
  -1   0  -8   23.70    4.30
  -1   0   8   24.20    3.00
  -1   0  -8   29.30    2.20
   0   1   8   26.40    2.30
  -1   0  -8   23.50    3.30
   0   1   8   31.30    4.10
   0   1   8   32.90    2.70
   1   0  -8   29.90    2.60
   1  -1  -8  516.85   14.40
  -1   1  -8  504.25   14.00
   1   1   8  520.95   16.60
   1  -1  -8  549.85   15.00
  -1  -1   8  535.45   13.80
  -1  -1   8  512.65   14.50
   1   1   8  528.45   14.20
   1   1   8  518.15   14.70
  -1  -1  -8  508.05   16.20
  -1   1   8  504.55   15.80
   1   1  -8  516.35   13.90
  -1   1  -8  509.65   14.30
  -1   1   8  503.45   14.50
   1  -1   8  499.05   13.80
  -1   1   8  501.65   15.10
  -1  -1   8  544.85   16.30
   1  -1  -8  532.25   14.80
  -1  -1  -8  521.15   16.00
  -1  -1  -8  515.05   14.30
   1   1   8  510.65   14.50
   1  -1  -8  537.55   15.30
  -1   1   8  525.25   14.10
   1  -1   8  514.45   13.50
   1   1  -8  532.65   13.40
   2   0  -8   25.30    3.30
   2   0   8   19.80    2.60
   0  -2   8   25.70    1.90
   2   0  -8   23.20    2.50
   0  -2  -8   25.50    3.50
  -2   0   8   24.00    3.80
  -2   0  -8   24.00    2.80
   0   2  -8   21.00    2.20
   2   0  -8   19.00    3.20
   0   2   8   26.00    4.80
  -2   0  -8   28.30    4.50
   0   2  -8   20.50    3.00
   0   2   8   19.70    2.80
   0  -2  -8   24.40    4.30
   2   0   8   22.00    3.90
   2   0   8   19.80    2.70
  -2   0  -8   22.00    4.20
   2   0  -8   22.00    2.80
   2   0   8   19.50    2.40
   0  -2   8   22.20    2.50
   0   2  -8   17.60    2.50
   0   2   8   27.80    3.50
   0  -2  -8   22.60    3.80
   0   2   8   30.50    3.60
  -2   0   8   21.30    2.60
  -2   0   8   19.70    2.90
  -2   0   8   20.30    3.20
   0  -2  -8   25.30    3.10
  -2   0   8   27.00    4.70
   2  -1  -8  102.49    5.80
  -2  -1   8   97.49    6.50
   2   1   8  104.09    5.20
   2   1   8  104.19    5.10
   1  -2   8   93.59    4.40
   1  -2   8   94.99    3.30
   1   2  -8   91.39    4.20
   1  -2   8   97.09    4.90
  -2  -1   8   95.19    4.90
  -1  -2  -8  101.49    7.40
   2   1   8  114.29    5.50
  -1  -2  -8   95.89    5.60
  -1   2   8   99.69    6.10
   1   2  -8   89.99    5.50
  -2  -1   8   97.39    5.30
   2  -1  -8  105.99    5.90
   1  -2   8   96.39    4.40
   1  -2   8  101.79    4.50
  -1  -2  -8  101.59    5.10
  -1   2   8   96.69    5.30
  -1   2   8  104.99    7.20
   2   1   8  109.39    7.60
   2  -1  -8   99.99    5.60
   1   2  -8  101.09    4.70
   2  -1  -8  107.09    4.90
  -2  -1   8   98.19    4.40
  -2   1  -8   90.79    4.90
  -1  -2  -8  106.99    6.60
  -2  -1   8  104.39    6.90
  -2   1  -8  106.59    6.50
   1   2  -8   96.99    5.10
  -2   1   8  109.29    7.30
  -2  -1  -8   95.89    7.40
  -2   1   8   96.29    5.30
   1   2   8  102.19    5.20
   2  -1   8   95.39    4.90
  -2   1   8   92.19    6.30
   2  -1   8   97.99    4.10
   1  -2  -8  102.79    6.60
  -1  -2   8  103.59    5.70
   2   1  -8  103.89    4.50
  -2  -1  -8  104.89    7.00
   2  -1   8  100.59    5.60
   2   1  -8   90.99    5.70
   1  -2  -8   97.69    5.60
   1  -2  -8   94.59    4.70
   2   1  -8   99.19    5.30
   2  -1   8   96.39    4.40
  -1  -2   8   95.59    3.50
  -1  -2   8  101.09    4.00
   1   2   8   94.59    5.40
  -1  -2   8  101.49    3.70
  -2   1   8   87.99    5.50
  -2  -1  -8   97.89    4.90
  -2   1   8   95.59    6.50
  -1   2  -8   90.19    5.00
   1  -2  -8   99.69    5.70
  -1   2  -8   90.49    5.20
   2   1  -8   98.79    3.90
   1   2   8  105.79    8.40
  -2   2   8  633.14   20.70
   2  -2   8  638.84   18.10
   2   2  -8  637.14   17.60
   2   2  -8  627.24   19.40
   2   2   8  626.54   19.60
  -2   2   8  644.34   18.70
   2  -2  -8  664.53   19.90
  -2  -2  -8  677.53   20.40
   2  -2   8  661.93   18.20
  -2  -2  -8  647.44   21.80
  -2  -2  -8  646.04   19.00
   2  -2  -8  627.14   19.20
   2   2   8  670.83   18.40
   2   2  -8  643.64   18.00
  -2   2  -8  613.74   18.90
  -2  -2   8  646.04   17.40
   2   2   8  641.84   18.70
  -2  -2   8  659.93   18.00
   2  -2  -8  652.03   18.40
   2  -2   8  632.24   18.40
   2  -2   8  638.44   17.30
  -2   2  -8  669.53   19.30
  -2  -2  -8  633.44   18.40
  -2  -2   8  661.03   17.30
   2  -2   8  658.13   16.90
  -2  -2   8  631.64   20.00
   2   2   8  657.63   21.90
   2  -2  -8  655.03   19.30
   2   2  -8  661.23   18.90
   3   0  -8    1.00    1.80
   0   3   8    1.90    2.90
   0  -3   8    1.40    2.20
  -3   0  -8    0.70    4.10
   0  -3  -8   -0.60    2.80
   3   0  -8    9.60    3.40
   3   0  -8    1.10    2.50
  -3   0  -8    2.70    2.60
   3   0   8    6.60    2.10
   0  -3   8   -0.20    2.10
   3   0   8    2.50    2.70
  -3   0   8   -4.10    2.40
  -3   0   8    4.20    3.40
   0   3   8    3.90    2.80
   0  -3  -8    3.70    2.70
  -3   0   8    1.60    3.80
   0   3  -8    2.30    1.80
   0  -3   8   -0.20    2.70
  -3   0  -8    4.30    4.00
   0   3  -8    0.50    3.10
   0   3  -8    4.70    2.50
   3   0   8    5.30    3.80
   3   0   8    2.40    2.30
  -3   0   8    1.30    2.80
   3   0  -8    4.40    2.90
  -3   0   8    7.20    3.90
   0  -3   8    5.70    2.00
   0  -3  -8   -7.10    3.60
   0  -3  -8    5.60    3.00
   1   3  -8  177.48    5.80
  -1  -3  -8  164.58    8.50
  -3  -1   8  182.88    9.50
  -1  -3  -8  181.08    7.60
   3   1   8  166.68    7.80
   1  -3   8  166.68    6.60
   1  -3   8  172.48    7.10
  -3  -1   8  169.88    7.00
   3  -1  -8  181.78    8.00
   3   1   8  170.08    9.70
  -3   1  -8  172.78    9.00
  -1  -3  -8  167.18   10.10
  -3  -1   8  173.18    6.10
   1  -3   8  175.58    6.90
   1  -3   8  158.68    7.10
  -3   1  -8  172.48    9.30
  -1   3   8  167.28    7.70
   3   1   8  176.38    7.50
  -3   1  -8  167.38    7.60
   3  -1  -8  168.98    7.80
   3  -1  -8  177.48    8.40
  -3  -1   8  172.48    7.50
  -1  -3  -8  174.88    7.80
   3  -1  -8  168.48    6.50
  -1   3   8  174.78    8.60
   1   3  -8  164.28    6.60
   1   3  -8  184.28    8.90
   1   3  -8  173.58    7.00
   3   1   8  182.68    8.00
   3   1   8  174.88    7.10
   1  -3  -8  177.88    7.80
  -3   1   8  185.98    8.80
  -3  -1  -8  174.48    7.40
   1  -3  -8  163.08    7.40
   1  -3  -8  179.68    8.00
   3   1  -8  156.08    5.00
   3   1  -8  163.28    8.40
   3   1  -8  181.08    7.60
   3   1  -8  163.38    7.30
  -3   1   8  157.18    7.70
   3  -1   8  172.08    6.20
   3  -1   8  176.18    8.50
  -1  -3   8  167.38    6.10
   3  -1   8  169.78    7.40
   1   3   8  169.98    7.70
   1   3   8  174.78    7.40
   3   1  -8  170.48    6.90
  -3   1   8  191.88    9.40
  -1   3  -8  173.08    8.10
  -3  -1  -8  190.88   11.10
  -1   3  -8  165.28    5.80
   1  -3  -8  164.78    9.20
  -1  -3   8  174.88    6.30
  -3  -1  -8  185.58    9.50
  -1  -3   8  166.88    6.60
  -3   1   8  188.88    9.20
  -3   1   8  173.08    8.20
   1  -3  -8  162.18    6.80
   3  -1   8  159.78    6.90
  -1  -3   8  178.98    8.20
  -2  -3  -8    3.80    4.50
  -2  -3  -8    4.60    3.20
  -2   3   8    7.70    4.70
   2  -3   8    7.90    3.00
  -3  -2   8    0.50    2.50
  -3   2  -8    4.20    3.90
   3  -2  -8    0.70    3.00
   2   3  -8    5.80    2.30
   2   3  -8    7.60    2.90
  -2  -3  -8    3.10    2.90
  -3  -2   8    5.90    2.20
   3   2   8    3.90    3.50
   2   3  -8    3.80    2.50
   3  -2  -8    7.10    3.40
   3  -2  -8    6.50    3.40
   2  -3   8    5.10    2.90
   3  -2  -8    3.40    3.40
   2  -3   8    3.40    2.70
  -3  -2   8    1.50    2.70
  -3   2  -8    5.50    3.40
  -2   3   8    4.50    3.50
  -3  -2   8    7.90    4.70
  -2   3   8    7.20    4.00
   2   3  -8    8.20    4.00
   2  -3   8    5.10    3.00
   3   2   8    6.80    3.20
   3   2   8    6.20    2.90
  -2  -3  -8    9.60    5.40
  -2  -3   8    2.90    2.30
   2  -3  -8    6.90    3.20
   2  -3  -8   10.90    3.40
   3  -2   8    4.40    1.80
   3   2  -8    7.10    3.10
   2   3   8    9.90    5.40
   3  -2   8    4.30    2.70
  -3  -2  -8    1.70    4.30
  -2   3  -8    3.20    3.50
  -2   3  -8    2.30    1.20
   2  -3  -8    4.70    3.30
   3  -2   8   -0.80    2.90
   2  -3  -8    3.10    3.80
   2   3   8    4.40    2.90
   2   3   8    1.20    3.00
  -3   2   8    5.00    4.20
   3  -2   8    6.00    3.30
  -2  -3   8   -0.30    4.00
   2   3   8   10.80    3.80
   3   2  -8    3.70    2.90
  -3   2   8    8.40    4.20
  -3   2   8    5.20    3.70
  -3  -2  -8    8.90    2.90
   3   2  -8    0.20    2.30
  -2  -3   8    2.40    2.20
   3  -2   8    5.40    1.60
   3   2  -8    6.10    4.00
  -2   3  -8    1.10    3.40
  -3  -2  -8   11.60    5.80
  -2  -3   8    2.20    2.40
   3   3   8   84.29    9.50
  -3  -3   8  103.19    6.00
   3  -3  -8  104.89    7.90
   3   3   8  106.19    7.10
  -3  -3  -8   87.79    6.40
   3  -3   8  103.89    6.50
  -3  -3   8   96.09    6.00
   3  -3   8  101.49    6.90
  -3   3   8   99.99    8.30
  -3  -3   8   91.39    6.00
  -3  -3  -8   99.29    8.20
   3  -3   8   95.39    7.00
   3   3  -8   98.59    8.20
   3   3   8  100.59    7.40
  -3   3   8  106.09    9.10
   3  -3  -8   98.99    6.70
   3   3  -8   90.59    5.70
  -3   3   8   91.89    7.90
  -3  -3   8  101.69    8.90
   3   3  -8  110.29    6.50
   3  -3   8  104.79    7.20
  -3  -3  -8   92.79   10.10
   3  -3  -8  101.99    7.40
  -3  -3  -8   89.19    6.20
  -3   3  -8   99.89    7.80
  -3   3  -8   91.69    7.60
   3  -3  -8  102.19    6.90
   3   3  -8   88.09    6.00
   3   3   8  106.09    6.90
   4   0   8  345.77   11.70
  -4   0  -8  340.27   15.40
   0  -4  -8  352.76   12.30
   0   4  -8  343.97   10.80
   0   4   8  353.86   13.00
   0   4   8  342.97   12.10
   0  -4   8  340.77   11.80
   0  -4  -8  339.17   12.10
   4   0   8  332.27   11.40
   0   4  -8  327.17   11.70
   0  -4   8  318.17   10.80
  -4   0   8  327.97   12.70
   4   0  -8  333.27   13.40
   4   0  -8  334.07   12.50
  -4   0  -8  315.07   13.60
  -4   0   8  343.87   10.40
   0  -4  -8  341.87   14.80
   4   0  -8  310.97    9.70
  -4   0  -8  332.07   12.30
   4   0   8  342.67   12.20
   0  -4  -8  334.57   12.00
   0   4   8  352.96   16.30
   4   0   8  312.07   13.90
   0   4  -8  333.07   13.70
  -4   0   8  337.47   14.50
   0  -4   8  326.47   10.80
   4   0  -8  337.07   12.00
   0  -4  -8  356.46   12.50
   4   0  -8  327.97   11.90
  -4  -1   8  241.08    8.60
   4   1   8  253.87   10.20
   1   4  -8  251.17    9.50
  -1  -4  -8  247.88   10.00
   4  -1  -8  260.77   11.40
   1   4  -8  242.78    9.20
   4  -1  -8  240.98    8.50
  -1  -4  -8  237.68   11.00
  -1  -4  -8  262.77   13.40
  -1   4   8  246.58   13.70
  -1  -4  -8  260.77   10.20
   1  -4   8  244.78    9.30
   4   1   8  248.98   10.30
   4   1   8  242.78    9.60
  -1   4   8  254.77   10.60
  -4  -1   8  273.27   10.50
  -4  -1   8  242.78   12.60
   4  -1  -8  249.58   10.60
  -1   4   8  234.18   11.10
  -4   1  -8  241.68   11.60
   4  -1  -8  259.57   10.40
   1  -4   8  249.08   10.10
  -4   1  -8  261.37   10.80
   1   4  -8  245.88   12.30
  -4   1  -8  246.98   12.50
  -1  -4  -8  231.28   10.70
   1  -4   8  245.48    9.30
   1  -4   8  244.88   10.30
  -1   4  -8  254.47    8.10
   4  -1   8  244.58    9.70
   1  -4  -8  259.57   12.90
   1  -4  -8  229.68    9.80
   1  -4  -8  220.38    9.10
   1  -4  -8  237.88   10.60
  -1  -4   8  251.37   11.00
  -1  -4   8  247.28    8.80
  -4   1   8  244.78   11.30
  -1   4  -8  230.98   11.30
   4  -1   8  256.77   10.40
  -4  -1  -8  250.77   10.20
   1   4   8  252.37   10.00
   1   4   8  274.37   14.70
   4  -1   8  238.68   11.30
   4   1  -8  249.18   10.00
  -4  -1  -8  281.97   14.20
   1  -4  -8  244.48   10.40
  -4   1   8  253.27   11.50
  -1   4  -8  260.37   10.10
  -1  -4   8  247.28    9.80
   1   4   8  238.98   10.50
   4   1  -8  249.88   11.70
   4   1  -8  244.68    9.50
  -4  -1  -8  237.28   11.70
   1  -4  -8  242.98    9.90
   4   1  -8  242.38   10.40
  -4   1   8  260.07   12.90
   4  -2  -8   11.10    3.90
  -2   4   8    8.60    5.60
  -4  -2   8   18.90    5.90
  -4  -2   8    3.50    2.80
  -2   4   8   18.20    5.00
  -2  -4  -8    6.10    6.10
   4  -2  -8   13.70    3.70
  -2  -4  -8   13.60    3.70
   2   4  -8   12.80    3.30
   2  -4   8    6.50    3.40
   2   4  -8    4.60    3.20
   4  -2  -8    4.40    4.10
  -2  -4  -8    6.50    5.10
   4   2   8   11.10    4.30
  -4  -2   8    5.90    3.30
  -4  -2   8   15.40    3.90
   2   4  -8   11.60    2.30
   4  -2  -8    8.00    4.50
   4   2   8    7.70    4.40
  -2   4   8    8.50    4.30
  -2  -4  -8    9.60    3.90
   2  -4   8    7.30    3.70
   4   2   8    5.20    3.40
  -4   2  -8   13.80    5.30
   2   4  -8    9.50    5.10
   2  -4   8   11.00    3.80
  -4   2  -8    5.80    3.60
   4   2   8   12.10    6.00
   2  -4  -8   11.10    4.80
   2  -4  -8   10.80    4.30
   2   4   8   12.50    4.60
  -2   4  -8    7.30    4.30
  -2  -4   8   13.90    5.00
   2   4   8   14.30    4.20
  -4   2   8    1.00    4.70
   2   4   8   13.80    3.80
   4   2  -8    8.90    4.80
  -4  -2  -8    7.80    5.30
  -4  -2  -8   11.40    6.40
  -4   2   8    3.30    4.90
  -2   4  -8    1.60    4.20
   2  -4  -8   12.40    4.00
   4   2  -8   10.00    3.10
  -4   2   8    8.30    5.10
  -2  -4   8    6.40    2.80
  -2  -4   8    4.10    3.40
   2   4   8   -0.60    6.10
   4  -2   8   16.40    3.70
   2  -4  -8   12.30    3.60
  -4   2   8    6.50    5.00
   4   2  -8    7.10    3.40
  -4  -2  -8    3.90    3.50
   4  -2   8   13.20    4.00
   4   2  -8   11.20    4.20
  -4  -3   8    5.50    4.10
  -4   3  -8   12.10    5.70
   4  -3  -8   10.40    4.40
   4  -3  -8   24.60    5.20
  -3  -4  -8    6.20    5.60
   3  -4   8   12.00    4.50
  -4   3  -8   11.90    5.10
   3  -4   8    8.90    3.80
   3   4  -8    4.90    3.40
   4   3   8    5.00    4.90
   3   4  -8   18.70    5.90
  -3   4   8   14.40    5.10
   3   4  -8   10.60    3.10
   3  -4   8   16.80    4.10
   4   3   8   -1.40    5.90
   4  -3  -8    8.40    4.30
  -4  -3   8    9.90    3.60
   4  -3  -8    9.10    4.30
  -3  -4  -8   14.30    3.90
   3   4  -8   12.70    3.90
  -3  -4  -8    4.80    6.30
  -3  -4  -8    9.40    3.90
   4   3   8   18.60    4.00
  -4  -3   8    9.70    5.90
  -3   4   8    6.80    5.40
  -4  -3   8    5.70    3.50
   4   3   8   10.90    4.50
   4  -3   8    7.90    4.30
  -4   3   8   12.80    5.80
  -4  -3  -8   15.50    6.80
  -4  -3  -8    9.30    3.90
  -3   4  -8    8.00    5.20
   3  -4  -8    4.50    4.50
   3  -4  -8    9.50    4.70
   3   4   8   12.60    6.80
   4   3  -8    6.00    3.80
   3   4   8   11.80    4.20
  -4  -3  -8    8.80    3.80
  -3  -4   8    9.50    4.00
  -4   3   8    3.90    5.10
  -4   3   8   17.30    5.50
   4  -3   8   14.60    4.80
   4   3  -8   10.20    5.40
  -4   3   8   18.10    6.10
   3  -4  -8   10.40    5.10
   4  -3   8    6.10    3.70
   4  -3   8    6.30    4.10
  -3  -4   8   12.70    5.80
  -3  -4   8    5.80    3.20
   3   4   8    2.60    4.50
   4   3  -8    9.40    3.30
   4   3  -8    8.30    4.10
   3  -4  -8    9.60    4.10
   3   4   8   10.20    4.20
  -3   4  -8    1.90    4.90
  -4  -3  -8   12.70    7.00
   4   4   8   52.89    6.30
  -4  -4   8   41.90    5.70
   4   4  -8   55.19    5.20
   4   4  -8   44.30    5.80
   4  -4  -8   46.60    5.90
  -4  -4  -8   45.40    5.40
   4  -4   8   41.90    6.20
  -4   4   8   45.00    6.90
  -4  -4  -8   38.40    5.60
   4   4   8   27.20    6.10
   4   4   8   46.60    5.90
  -4  -4  -8   35.80    7.00
  -4   4   8   32.70    7.00
   4  -4  -8   42.10    6.50
  -4   4   8   31.10    7.50
   4  -4  -8   45.30    6.30
   0  -5   8   12.40    4.50
  -5   0   8   10.00    5.80
   5   0   8    4.60    3.50
   5   0  -8    9.30    5.50
  -5   0  -8    5.20    6.40
   0   5   8    7.50    6.90
   0  -5  -8    9.50    4.10
   5   0  -8    5.60    3.60
   5   0  -8    6.70    3.70
   0  -5  -8    6.70    4.20
   5   0  -8   10.80    2.20
   5   0  -8    4.90    4.90
  -5   0   8    7.80    3.10
   0   5  -8    6.00    5.60
  -5   0   8   14.40    4.40
  -5   0   8    6.30    2.40
   0   5   8    0.50    4.40
   0   5  -8   15.60    4.40
   5   0   8    8.00    4.60
   5   0   8    3.30    5.20
   0  -5   8    2.20    2.90
  -5   0  -8   -0.90    4.30
   0  -5   8   13.60    5.20
   0   5  -8    5.90    3.20
   0  -5  -8    5.00    4.20
   5   0   8    9.20    3.90
  -5   0  -8    7.50    5.80
   0  -5  -8    1.80    5.70
   0   5   8    8.50    4.30
  -1  -5  -8   26.80    4.90
   1  -5   8   25.00    5.40
  -1  -5  -8   44.80    7.40
   5   1   8   25.40    6.70
  -1  -5  -8   33.90    6.20
   5  -1  -8   37.90    3.80
  -5  -1   8   23.20    3.80
  -1  -5  -8   24.00    4.70
  -5  -1   8   24.00    7.20
  -5  -1   8   31.10    4.10
   5   1   8   36.90    4.70
   1  -5   8   38.20    5.50
   1   5  -8   28.60    4.70
  -1   5   8   45.80    6.60
  -1   5   8   33.70    8.00
  -5   1  -8   29.00    7.10
  -5   1  -8   32.70    6.80
   1   5  -8   27.80    4.30
   1   5  -8   23.40    6.50
  -5   1  -8   25.30    5.10
   5   1   8   30.90    5.30
   5  -1  -8   28.90    5.00
   1  -5   8   27.10    4.20
   5   1   8   28.70    5.20
  -1   5   8   33.10    5.60
   5  -1  -8   32.10    4.60
   5  -1  -8   27.60    5.90
   1   5   8   34.90    8.10
   5  -1   8   39.90    5.70
   1  -5  -8   49.90    7.60
  -1   5  -8   29.70    5.10
   1   5   8   25.70    4.90
  -1   5  -8   29.80    3.60
  -5   1   8   26.70    5.40
   1  -5  -8   27.60    5.20
  -1  -5   8   27.00    5.80
   1  -5  -8   25.60    5.10
  -5  -1  -8   26.20    5.00
   1  -5  -8   32.10    4.50
  -5  -1  -8   24.10    6.40
  -5   1   8   34.40    3.80
  -5   1   8   24.90    6.90
  -1   5  -8   25.10    6.20
   5   1  -8   29.60    4.90
  -1  -5   8   27.00    4.90
  -5  -1  -8   18.80    8.00
   1  -5  -8   26.00    4.60
   5   1  -8   32.10    6.10
  -1  -5   8   32.90    3.80
   5   1  -8   25.60    5.80
   5  -1   8   28.10    4.00
   5  -1   8   24.10    4.30
   5   1  -8   21.80    4.20
   1   5   8   42.10    6.10
   5  -2  -8   33.40    6.20
   5  -2  -8   42.30    6.30
   5   2   8   28.90   11.60
  -5  -2   8   38.60    4.80
   2  -5   8   32.50    5.20
  -2  -5  -8   46.20    7.00
  -2   5   8   37.00    6.60
  -5   2  -8   37.20    6.20
  -2   5   8   54.79    6.70
  -5  -2   8   37.50    5.10
  -2  -5  -8   42.70    5.30
   5   2   8   41.40    5.30
   2   5  -8   36.30    5.10
   5   2   8   30.60    5.60
   2  -5   8   33.50    5.60
   5   2   8   45.70    6.20
  -2  -5  -8   55.99    9.00
   5  -2  -8   39.80    4.60
  -5   2  -8   29.00    6.70
  -5  -2   8   28.80    7.40
  -2   5   8   41.20    8.30
   2  -5   8   44.30    6.60
  -2  -5  -8   41.40    5.50
   2   5   8   40.30    9.10
  -2  -5   8   36.00    4.60
   5   2  -8   37.90    6.10
   2   5   8   46.40    5.70
  -2  -5   8   39.40    5.60
  -5   2   8   43.80   10.30
   5  -2   8   48.80    5.40
   5   2  -8   34.60    5.10
   2   5   8   36.20    5.90
   2   5   8   29.90    5.80
   2  -5  -8   41.00    5.80
   2  -5  -8   33.70    5.00
   5  -2   8   42.10    6.00
   5  -2   8   47.80    7.10
   2  -5  -8   44.40    7.60
  -5  -2  -8   40.80    7.40
  -2  -5   8   36.70    7.80
  -5  -2  -8   46.30    5.90
  -5   2   8   28.60    5.90
   5   2  -8   37.20    6.70
   2  -5  -8   43.00    6.00
  -5   2   8   39.30    7.60
  -5   2   8   39.30    7.20
  -3   5   8    6.10    5.50
   5  -3  -8   10.20    4.10
  -5  -3   8    5.60    4.70
   5   3   8   -0.30    4.70
  -5  -3   8    8.00    4.10
  -3  -5  -8    5.90    6.30
   5   3   8    1.00    4.80
   3  -5   8    6.10    4.90
  -3  -5  -8    4.90    4.00
   5   3   8    3.60    4.30
  -3   5   8    1.70    5.50
   3   5  -8    2.20    4.20
   5  -3  -8   -0.60    4.90
   5  -3  -8   10.10    5.40
  -3  -5  -8    5.40    4.20
  -5   3   8    4.90    5.40
   5   3  -8   -2.70    3.90
   3   5   8    3.80    4.60
   5  -3   8    8.80    5.40
  -5   3   8    1.90    6.00
   3  -5  -8    7.80    5.00
  -5  -3  -8    3.30    6.60
  -3  -5   8    9.70    4.60
  -5  -3  -8    0.60    3.70
  -5  -3  -8   -5.70    4.30
  -5   3   8    0.20    5.90
   3  -5  -8    6.10    5.10
   3   5   8    4.60    4.40
   3   5   8   -4.00    4.10
   3  -5  -8    5.10    4.20
   5   3  -8    8.10    5.00
   5  -4  -8   22.90    6.00
  -4  -5  -8   15.10    7.10
  -4   5   8   33.50    7.50
   4   5  -8   44.10    6.10
   5  -4  -8   35.50    5.60
  -5  -4   8   43.30    6.20
   4  -5   8   40.90    6.70
   5   4   8   28.80    6.30
  -4  -5  -8   29.90    5.10
  -4  -5  -8   33.00    7.90
   5   4   8   27.50    7.80
  -4   5   8   44.50    8.00
   5   4   8   24.40    5.80
  -5  -4   8   27.10    6.20
  -4   5   8   37.40    6.70
  -5   4   8   31.30    7.80
  -5   4   8   35.00    6.60
   4   5   8   37.60    6.40
   5  -4   8   32.60    6.60
  -5  -4  -8   28.20    7.80
   4   5   8   42.80    6.20
   4  -5  -8   39.50    6.30
  -4  -5   8   33.70    6.10
   5   4  -8   30.50    5.70
   5  -4   8   28.50    6.70
  -5  -4  -8   32.10    5.10
   4  -5  -8   22.20    9.30
   5   4  -8   44.60    5.80
   4   5   8   33.60    6.70
   4  -5  -8   36.50    6.20
  -5  -5  -8   30.00    5.20
   5  -5  -8   28.20    6.50
  -5   5   8   27.50    6.50
  -5  -5   8   38.60    6.80
   5   5   8   27.90    7.10
   5   5  -8   27.80    6.20
   5  -5   8   26.70    6.80
  -5  -5  -8   30.20    7.40
  -5   5   8   24.40    8.10
   5  -5   8   41.00    7.20
   5   5   8   27.40    6.10
   5  -5  -8   31.40    5.80
   6   0  -8   65.09    8.30
   0  -6  -8   63.19    6.80
   0  -6  -8   52.79    6.40
  -6   0   8   55.59    5.50
   0  -6  -8   75.29    7.70
   0   6   8   66.89    8.00
   0   6  -8   50.99    5.50
   6   0   8   59.39    6.20
  -6   0  -8   69.39    9.10
   0  -6  -8   61.09    6.00
   6   0   8   55.99    6.90
   6   0  -8   62.29    6.40
   0  -6   8   61.49    7.20
   0   6   8   69.39    7.20
  -1  -6  -8    8.80    4.40
  -1   6   8    6.50    5.30
   1   6  -8   -3.60    3.90
   1  -6   8   -0.70    4.70
  -1  -6  -8    2.90    5.10
  -6  -1   8    3.50    3.60
  -1  -6  -8    0.30    4.40
  -6  -1   8    7.80    3.60
   6   1   8    9.20    4.60
  -1   6   8    5.00    5.20
   6  -1  -8    9.60    6.00
   6   1   8    0.00    5.10
  -6   1  -8    6.90    5.50
   6  -1  -8    1.30    3.80
   1   6   8    9.30    5.00
   1  -6  -8    4.30    3.60
   1  -6  -8   10.10    4.90
  -6  -1  -8   10.70    6.60
   1  -6  -8    6.90    3.90
  -1  -6   8   -2.70    4.70
   6   1  -8    1.60    5.30
   6  -1   8    0.70    5.10
   6  -1   8    6.80    5.90
  -6   1   8    4.30    3.50
   6   1  -8    6.20    4.20
   1   6   8    1.80    5.20
   1  -6  -8    1.20    4.70
  -2   6   8    2.00    5.30
  -2  -6  -8    4.40    4.60
   6  -2  -8    4.10    3.40
  -6   2  -8   -3.70    5.30
  -2  -6  -8   -1.50    5.40
  -6  -2   8    6.50    4.10
   2  -6   8    3.90    5.00
  -6  -2   8    4.00    4.10
   6  -2  -8    5.30    3.60
   6  -2  -8   -2.00    5.50
  -2  -6  -8    2.40    4.10
   6   2   8    1.30    4.90
   6   2   8    2.00    5.50
  -2   6   8    2.50    5.60
   2   6  -8   -2.80    3.90
  -6  -2  -8    4.40    6.60
   2   6   8    1.30    5.00
   2  -6  -8    0.60    3.70
   2   6   8    7.00    5.00
  -6   2   8    7.60    3.50
   6  -2   8   -2.90    5.00
   6   2  -8    4.60    4.30
   2   6   8   14.20    5.30
   6  -2   8    2.40    6.00
  -2  -6   8    0.70    4.70
   2  -6  -8    0.20    4.80
   2  -6  -8    2.20    4.90
   6   2  -8   -3.20    5.30
   6  -3  -8   54.19    5.90
  -6   3  -8   48.70    7.50
   6   3   8   47.30    7.30
   3  -6   8   51.19    7.60
  -6  -3   8   53.59    6.80
   6  -3  -8   37.90    7.30
   6  -3  -8   53.09    5.80
  -3   6   8   41.10    7.60
   3   6  -8   49.30    6.80
  -3  -6  -8   53.49    6.30
  -6  -3   8   56.29    6.70
   6   3   8   47.20    6.90
  -3  -6  -8   66.59    9.10
  -6  -3  -8   58.29    9.10
   3  -6  -8   50.09    6.50
  -3  -6   8   42.60    7.00
  -6  -3  -8   56.89    6.20
   6  -3   8   63.79    8.80
   6  -3   8   52.59    7.30
   6   3  -8   54.99    6.90
   3   6   8   67.69    7.30
   3  -6  -8   50.69    7.10
   3   6   8   55.19    7.70
   6   3  -8   59.99    7.30
  -6   4  -8   11.60    6.20
  -6  -4   8    4.60    5.00
  -4   6   8   -0.30    6.70
   6  -4  -8  -10.70    5.40
   6   4   8    6.80    5.50
  -4  -6  -8    6.30    4.40
  -6  -4   8   -3.30    5.40
   4  -6   8   -0.80    5.50
   6  -4  -8    5.20    4.60
   4   6  -8   -3.20    4.60
   6   4   8    3.00    5.40
  -4  -6  -8   -1.30    5.20
  -6   4   8   -1.40    7.20
   4   6   8   -4.20    5.20
   6   4  -8    4.60    5.00
   6  -4   8   -4.10    5.50
   4  -6  -8   -5.10    4.80
   6  -4   8   -1.70    6.00
  -6   4   8   -2.80    5.30
   6   4  -8    0.70    4.60
   4   6   8    2.90    5.30
  -6  -4  -8   -2.10    4.00
  -4  -6   8    2.90    5.40
  -6  -4  -8   11.20    6.30
   4  -6  -8   -5.50    4.60
  -5   6   8   41.20    9.30
   6  -5  -8    6.20    6.80
   6  -5  -8   28.10    5.90
   5  -6   8   18.30    6.70
  -6  -5   8   34.60    7.60
   6   5   8   21.90    7.40
  -5   6   8   19.00    6.60
  -5  -6  -8   18.50    7.50
   6   5   8   23.50    6.50
   5   6  -8   18.80    6.30
  -6  -5   8   28.10    7.00
  -5  -6  -8   12.60    5.00
  -6  -5  -8   15.90    7.40
   5   6   8   11.30    6.40
  -5  -6   8   13.40    6.70
  -6  -5  -8    9.40    4.80
  -6   5   8    9.50    6.10
   6   5  -8   13.30    5.90
   5   6   8   16.90    6.60
   5  -6  -8   24.80    6.10
   5  -6  -8   14.90    6.40
   6  -5   8   23.80    7.30
   6  -5   8   13.00    6.60
  -6   5   8   29.10    8.90
   6   6   8    3.40    7.20
   6  -6  -8    9.40    5.60
  -6  -6   8   11.70    7.00
   6  -6   8    4.50    7.10
  -6  -6  -8   -4.50    4.40
   6   6  -8   -3.80    5.60
   6  -6  -8  -11.80    6.00
  -6  -6  -8   16.60    7.70
   0   7   8   -9.90    4.70
   0  -7  -8    3.50    4.80
   0  -7   8    1.80    5.80
   7   0  -8   -3.50    3.90
   0  -7  -8   -4.50    4.70
   0  -7  -8    2.20    3.50
  -7   0  -8    1.30    7.30
   7   0   8    7.90    5.80
   7   0  -8   -4.20    5.70
  -7   0   8    5.60    4.30
  -1  -7  -8    0.90    4.90
  -1   7   8    0.40    5.60
  -7  -1   8    2.50    4.40
   1   7  -8   -5.20    4.40
  -7   1  -8   -1.80    6.40
   7  -1  -8    6.00    6.40
   1  -7   8    8.00    5.90
   7  -1  -8    8.70    4.40
   7   1   8    2.50    5.70
   7   1   8    1.60    4.70
  -1  -7  -8   -5.60    4.50
   1   7   8    4.30    5.40
   7  -1   8    2.30    6.20
  -1  -7   8   -0.70    5.60
  -7   1   8   -0.10    3.80
   7   1  -8    0.70    6.10
   1  -7  -8    0.90    3.90
  -7  -1  -8  -11.30    6.80
   7   1  -8   -3.90    4.00
   1  -7  -8    2.90    5.20
   7  -1   8   -8.20    5.40
   2  -7   8   32.60    7.20
  -2   7   8   45.60    8.10
   7   2   8   40.40    7.00
  -2  -7  -8   39.40    7.60
   7   2   8   35.70    7.40
   7  -2  -8   31.50    5.30
   7  -2  -8   31.00    7.90
   2   7  -8   37.00    6.40
  -7  -2   8   37.50    6.10
  -7   2  -8   38.60    7.70
  -2  -7  -8   36.20    6.10
   7   2  -8   32.00    6.10
   2   7   8   48.30    7.60
   7   2  -8   40.80    7.60
   7  -2   8   42.40    7.50
  -7  -2  -8   31.30    9.30
   2  -7  -8   41.80    6.00
   2  -7  -8   32.30    6.70
  -2  -7   8   45.60    7.90
  -7   2   8   43.30    5.60
   2   7   8   25.30    6.70
   7  -2   8   27.10    8.20
   7   3   8    4.90    6.00
   7  -3  -8    9.40    4.20
   3   7  -8   -0.60    5.10
   7   3   8    2.20    5.40
   7  -3  -8   20.00    4.80
  -7  -3   8   14.50    5.50
  -3  -7  -8    5.10    6.20
  -7  -3   8    0.10    5.10
  -3  -7  -8   -2.60    4.30
   7  -3  -8    0.10    7.10
  -3   7   8    0.70    7.30
   3  -7   8    6.60    6.30
  -7   3  -8    5.60    6.30
   3   7   8    8.40    7.10
   3   7   8    0.80    5.60
   7  -3   8    9.30    7.20
   7   3  -8    4.10    5.00
   3  -7  -8    0.40    4.60
  -7  -3  -8    2.30    7.80
  -7  -3  -8   12.20    4.50
   7   3  -8   10.30    6.20
  -7   3   8    0.70    4.00
   3  -7  -8    2.60    5.40
  -3  -7   8    3.80    6.10
   7  -3   8   -1.00    6.30
  -7  -4   8   -2.70    5.60
   7  -4  -8    1.00    7.10
   4   7  -8    3.30    5.80
   7  -4  -8    5.80    4.30
   4  -7   8   14.50    6.80
   7   4   8   18.00    7.10
   7   4   8    4.90    6.10
   7  -4  -8   15.50    4.80
  -4  -7  -8    8.40    5.00
  -7  -4   8   12.80    6.50
  -4  -7  -8   15.60    6.60
  -7   4  -8   12.00    6.40
   7   4  -8   15.50    6.40
   4  -7  -8    4.90    5.70
   4  -7  -8    3.10    5.70
   7  -4   8    3.80    7.00
  -4  -7   8   13.40    6.90
  -7  -4  -8    6.00    4.60
  -7  -4  -8    4.00    7.10
  -7   4   8   10.80    4.60
   7   4  -8    8.60    5.50
   4   7   8    1.80    5.90
   7  -4   8    5.30    6.80
  -5  -7  -8   -4.10    4.80
   7   5   8   -1.70    6.80
  -7   5  -8    7.20    6.40
   5  -7   8    8.20    7.10
   7  -5  -8    8.90    4.80
   5   7  -8   -8.00    5.70
   7  -5  -8   -7.30    6.70
  -7  -5   8    7.10    6.70
  -7  -5   8    2.70    6.70
  -5  -7  -8    9.30    6.30
   5   7   8    6.80    6.30
  -5  -7   8    1.80    6.50
   7   5  -8   -0.10    5.40
   5  -7  -8  -15.90    5.60
   7  -5   8   -9.10    6.90
   7  -5   8    1.30    7.00
   5  -7  -8   -1.40    5.20
  -7  -5  -8    3.40    7.50
  -8   0   8   -4.80    4.40
   8   0  -8    3.20    6.80
   8   0  -8   -1.60    4.60
   0  -8   8   -3.80    6.30
   8   0   8   -6.30    6.20
  -8   0  -8  -12.80    7.40
   0  -8  -8    1.60    5.80
  -8  -1   8    9.90    5.70
   8  -1  -8   -0.10    7.20
  -8   1  -8   -1.80    7.40
   8   1   8   14.10    7.30
   8  -1  -8    0.30    4.70
  -1  -8  -8    2.20    5.60
  -1  -8  -8   23.40    6.60
   1  -8   8    6.60    6.60
   8  -1   8    6.60    7.20
   8  -1   8   -1.00    6.70
  -1  -8   8    3.30    6.40
  -8   1   8    1.90    4.90
   8   1  -8    7.20    6.80
  -8  -1  -8  -12.40    7.90
   8   1  -8   -3.00    4.90
   1  -8  -8   -5.80    6.20
   2  -8   8    3.00    6.60
  -8  -2   8    6.80    5.70
   8   2   8    4.80    6.10
   8  -2  -8    0.60    6.90
   2   8  -8    7.50    6.00
  -2  -8  -8    5.20    6.20
  -2  -8  -8   -2.20    5.20
  -8   2  -8   -3.80    6.90
   8  -2  -8    9.70    4.50
   8   2   8   -9.90    6.00
   8  -2   8    3.50    7.00
   8   2  -8    1.70    5.10
   8   2  -8    5.10    6.90
  -2  -8   8    6.10    7.00
  -8   2   8    1.90    4.80
   8  -2   8    3.20    7.50
   2  -8  -8    2.70    5.80
  -8  -2  -8    4.00    8.60
  -8   3  -8    7.90    7.30
   3  -8   8   13.20    7.30
  -8  -3   8    3.40    6.00
   8  -3  -8   -1.10    4.70
   8   3   8    3.80    9.80
   3   8  -8    9.40    6.60
   8  -3  -8   10.60    7.60
   8   3   8    5.10    6.50
  -3  -8  -8    2.20    5.20
  -3  -8  -8    6.80    7.50
  -8  -3  -8    3.50    8.10
   3   8   8    6.70    7.10
   3  -8  -8    2.30    5.90
  -3  -8   8   17.00    7.70
   3  -8  -8    3.40    5.70
   8  -3   8    4.90    8.50
   8   3  -8   -2.70    5.70
  -8  -3  -8    5.40    4.60
   8  -3   8    5.00    7.40
   8   3  -8    4.70    6.60
   0   1   9   41.70    3.60
   0   1   9   43.50    4.70
  -1   0   9   47.50    5.50
   0   1   9   42.60    3.10
  -1   0   9   49.10    4.10
   0   1   9   50.69    4.00
   0  -1  -9   49.99    3.40
  -1   0  -9   49.00    2.80
   1   0   9   44.70    2.90
   0  -1  -9   49.80    4.40
   1   0  -9   49.20    4.00
   1   0  -9   53.19    3.00
   1   0  -9   49.40    3.10
   0  -1   9   48.90    4.90
  -1   0  -9   50.49    5.30
   0  -1  -9   40.20    4.00
   0  -1  -9   56.69    4.70
   1   0   9   52.89    4.30
  -1   0  -9   47.10    3.80
   1  -1  -9   91.59    5.00
  -1  -1   9   91.89    3.50
   1   1   9   93.09    6.70
  -1   1  -9   66.89    3.40
   1   1   9   88.89    4.40
  -1  -1  -9   95.39    6.10
  -1  -1  -9   82.49    4.10
  -1  -1  -9   92.19    6.30
   1  -1  -9   82.59    4.50
   1   1   9   92.69    4.30
  -1   1   9   87.29    5.80
   1  -1   9   81.19    2.90
  -1   1   9   82.79    4.20
  -1  -1   9   83.09    4.20
  -1   1   9   84.59    4.60
   1  -1  -9   91.69    4.70
   1   1  -9   81.59    2.90
   1   1   9   90.79    4.90
  -1  -1   9   96.59    6.40
   1  -1  -9   91.59    5.10
   0  -2  -9  166.98    6.60
   0   2  -9  157.58    6.20
   0   2   9  159.28    6.20
  -2   0   9  161.78    7.10
  -2   0  -9  165.88    8.30
  -2   0   9  167.58    7.60
   0   2   9  146.19    9.10
  -2   0  -9  151.18    6.10
   0   2   9  158.88    7.00
   0   2   9  166.68    7.20
   2   0  -9  162.78    6.20
  -2   0   9  151.58    6.30
   2   0  -9  160.18    7.10
  -2   0   9  159.38    6.00
  -2   0   9  156.38    8.10
   2   0   9  151.68    7.50
   0  -2  -9  161.48    7.00
   2   0   9  158.58    5.80
   0  -2  -9  162.48    7.20
   2   0  -9  164.08    5.90
   2   0   9  167.78    6.20
  -2   0  -9  171.08    8.70
   0  -2   9  159.88    4.70
   2   0  -9  155.08    6.70
   2   0   9  156.08    6.00
  -1  -2  -9  111.29    6.00
   1  -2   9  108.59    4.30
  -2  -1   9  103.49    5.00
  -2  -1   9  110.79    5.50
   2  -1  -9  108.99    5.80
  -1  -2  -9  104.09    7.50
   1   2  -9  101.59    5.00
   2   1   9  104.29    5.50
  -1   2   9  114.99    6.50
  -2   1  -9  107.99    5.20
   1  -2   9  101.89    4.30
   1   2  -9  106.39    4.20
   2  -1  -9   91.49    3.60
   2  -1  -9  105.89    5.20
   1   2  -9  112.79    5.40
  -2  -1   9  100.49    6.60
   2  -1  -9  113.49    5.90
  -1   2   9  106.69    7.30
  -1   2   9   91.69    5.80
   1  -2   9  103.29    5.50
   2  -1  -9  114.49    6.30
  -2  -1   9  107.19    6.60
   2   1   9  119.19    5.20
  -1   2   9  105.09    5.40
  -2  -1   9  107.29    4.50
  -1  -2  -9  102.69    5.20
   2   1   9  105.79    5.30
  -1  -2  -9  101.69    6.70
  -2   1  -9  102.59    6.40
   1   2  -9  115.89    5.40
   2   1   9  104.99    7.60
  -2   1   9  109.19    5.50
   1  -2  -9  109.59    5.90
   2  -1   9  109.49    4.20
  -1  -2   9  105.99    5.40
   2  -1   9  107.89    4.50
  -1  -2   9  102.89    4.10
   2  -1   9  104.79    4.90
   1   2   9  107.79    8.50
  -2  -1  -9   97.39    6.60
   1   2   9  104.59    6.00
   2   1  -9  103.19    4.50
   1  -2  -9  108.49    6.90
   2  -1   9  106.29    5.60
  -1   2  -9  103.89    5.10
   2   1  -9  104.99    5.70
  -2   1   9  103.59    6.70
   1   2   9  106.39    5.30
   1   2   9  105.99    5.70
  -2   1   9  104.99    7.60
   2   1  -9  103.09    4.30
   2   1  -9  106.59    5.60
   1  -2  -9  106.69    5.70
  -2   1   9  103.39    5.50
   1  -2  -9   98.69    4.90
  -2  -1  -9  108.79    5.10
  -2   1   9  106.09    6.70
  -2  -1  -9  102.19    7.80
  -1   2  -9  111.49    5.10
  -2  -2  -9  156.68    9.90
  -2  -2  -9  159.88    6.90
  -2   2   9  157.78    9.00
   2   2  -9  172.68    6.70
   2  -2  -9  153.38    7.70
  -2   2  -9  172.48    7.80
   2  -2   9  160.78    6.30
  -2   2  -9  159.98    7.50
   2  -2   9  163.68    6.70
   2  -2  -9  160.58    8.00
  -2  -2  -9  162.18    9.00
   2  -2   9  163.08    6.20
   2   2  -9  167.38    7.70
   2   2   9  166.88   10.20
   2   2   9  162.28    7.10
  -2   2   9  157.48    7.40
  -2  -2   9  168.28    6.40
   2  -2   9  162.28    5.30
   2   2  -9  156.88    7.20
  -2  -2  -9  163.28    7.60
  -2  -2   9  167.88    5.60
  -2  -2   9  174.28    8.60
  -2   2   9  161.38    8.40
   2   2   9  166.18    7.10
   2  -2  -9  151.68    7.50
   2   2  -9  169.98    6.10
  -2  -2   9  165.98    5.90
   2  -2   9  157.18    6.80
   2  -2  -9  162.88    6.90
   0   3  -9    5.70    2.10
   3   0   9    6.30    2.20
   3   0   9    3.10    2.20
  -3   0  -9   -0.10    4.20
   3   0  -9   -0.50    2.30
  -3   0  -9   -0.50    2.50
  -3   0   9    2.10    3.80
  -3   0   9   -0.80    3.60
   0  -3   9    4.90    1.90
   0  -3   9   -3.10    2.60
   0  -3  -9    3.30    3.90
   3   0  -9   -2.90    2.70
  -3   0   9    2.20    3.30
   3   0   9    3.00    2.70
   0   3  -9    5.60    3.30
   0  -3  -9    2.00    3.10
   0   3  -9    1.00    2.30
   0  -3   9   -0.70    2.10
   0  -3   9    2.50    2.10
   0   3   9   10.00    5.20
   3   0   9    0.80    3.70
  -3   0  -9    4.90    3.80
   0   3   9    4.20    3.10
   3   0  -9    1.10    3.10
   0  -3  -9    3.50    2.80
   0   3   9    5.70    2.80
   0  -3  -9    2.00    3.10
  -3   0   9    0.90    2.50
  -3   0   9    5.10    3.20
   3   0  -9    1.00    2.00
  -3  -1   9  135.39    8.40
   1  -3   9  115.09    5.80
  -3  -1   9  106.09    5.80
   1  -3   9  121.29    5.90
  -1  -3  -9  123.59    7.50
  -1  -3  -9  126.19    6.40
   3   1   9  110.19    6.30
   3   1   9  124.69    6.00
  -3   1  -9  118.09    6.40
   1  -3   9  120.89    5.40
  -3  -1   9  111.29    6.10
   1   3  -9  111.79    4.80
  -1   3   9  121.89    7.50
  -1   3   9  135.69    6.80
   1   3  -9  122.99    7.50
  -3  -1   9  125.19    4.80
   1   3  -9  119.49    5.40
   3  -1  -9  120.49    6.60
   1   3  -9  122.29    5.80
   3  -1  -9  128.79    7.10
   1  -3   9  117.69    5.80
  -1  -3  -9  113.79    6.50
   3  -1  -9  119.09    5.50
   3  -1  -9  113.99    6.70
   3   1   9  116.69    8.80
  -1  -3  -9  127.19    8.90
  -3   1  -9  117.99    7.90
  -3   1  -9  114.99    8.00
   3  -1   9  114.79    7.10
  -3  -1  -9  121.29    6.30
  -3   1   9  118.49    7.60
  -1   3  -9  127.39    7.00
   1   3   9  124.39    6.90
  -3   1   9  118.09    7.10
   3   1  -9  124.19    6.40
   3   1  -9  118.59    7.30
  -3   1   9  119.69    8.10
   3   1  -9  112.59    4.20
   3  -1   9  130.99    6.40
  -3  -1  -9  125.39    9.90
   1  -3  -9  119.09    6.50
  -1  -3   9  127.09    5.50
   3   1  -9  126.69    6.60
   3  -1   9  119.39    5.10
  -1   3  -9  123.89    4.80
  -1  -3   9  120.79    6.80
  -1   3  -9  123.69    6.30
   3  -1   9  122.39    5.70
  -1  -3   9  118.89    4.90
   1  -3  -9  108.39    5.50
  -3   1   9  127.09    7.60
  -3  -1  -9  121.09    7.80
   1   3   9  126.19    6.30
   1  -3  -9  123.39    6.80
   3   1  -9  124.09    5.80
   1  -3  -9  102.09    7.90
  -1  -3   9  122.39    5.00
   2   3  -9   35.80    4.10
  -2  -3  -9   28.80    6.10
  -3  -2   9   25.40    3.50
   3  -2  -9   28.10    4.40
  -3  -2   9   30.40    3.10
   2  -3   9   29.80    3.70
   2   3  -9   31.30    4.80
  -2  -3  -9   28.30    3.80
  -2  -3  -9   27.90    5.80
   3   2   9   25.60    4.00
   2   3  -9   35.10    3.60
  -3   2  -9   36.20    4.60
  -2   3   9   33.50    5.20
   3   2   9   27.20    3.70
   3  -2  -9   30.80    4.60
  -2   3   9   35.40    4.80
   3  -2  -9   31.60    4.00
   2   3  -9   35.30    3.40
   3   2   9   33.10    6.10
  -3   2  -9   31.70    5.20
   3   2   9   24.00    4.50
  -2  -3  -9   33.10    4.40
   3  -2  -9   31.70    4.60
   2  -3   9   33.00    3.70
   2  -3   9   33.20    4.10
  -3  -2   9   26.40    3.60
   2  -3   9   30.40    4.00
  -3  -2   9   29.90    5.70
   3   2  -9   31.70    4.90
  -2  -3   9   28.90    3.10
  -3   2   9   28.80    5.40
   3   2  -9   29.70    3.40
  -2   3  -9   27.20    4.40
   2   3   9   28.90    3.90
  -3   2   9   24.10    4.60
   3  -2   9   31.30    2.70
   3   2  -9   29.70    4.20
   2   3   9   31.10    4.30
   2   3   9   29.80    4.80
   2  -3  -9   26.40    4.20
  -3  -2  -9   31.60    6.60
  -2  -3   9   28.90    3.20
   2  -3  -9   35.10    4.60
   3   2  -9   30.50    3.90
  -3   2   9   29.90    5.50
  -3  -2  -9   37.00    6.40
   2  -3  -9   32.60    4.30
  -2  -3   9   25.30    3.20
  -2   3  -9   27.10    4.40
  -2   3  -9   26.40    2.20
   3  -2   9   23.00    4.10
  -3   2   9   26.70    5.60
   3  -2   9   27.20    2.70
   3  -2   9   31.30    3.60
   3  -2   9   31.30    4.00
  -2  -3   9   35.20    5.30
  -3  -2  -9   32.70    4.10
   2  -3  -9   25.10    4.90
  -3  -3  -9  122.59    7.20
   3  -3  -9  115.09    7.60
   3   3   9  114.59    7.40
  -3   3   9  117.39    9.40
   3  -3   9  138.19    7.60
   3  -3  -9  118.09    8.20
   3  -3  -9  133.69    7.50
   3   3  -9  130.29    9.00
   3   3  -9  125.29    6.70
  -3   3  -9  117.19    8.60
   3  -3  -9  134.69    8.40
  -3  -3  -9  120.69   10.70
   3   3  -9  118.29    6.30
  -3  -3   9  121.99    6.50
  -3  -3   9  113.29    9.30
   3   3   9  115.09    7.20
  -3  -3  -9  115.29    9.00
  -3   3   9  127.79    8.80
   3   3  -9  125.29    7.20
  -3   3  -9  101.69    7.90
  -3   3   9  136.09    9.60
  -3  -3  -9  126.59    7.30
   3   3   9  105.89   10.40
   3  -3   9  113.99    6.80
  -3  -3   9  125.19    6.50
   3   3   9  116.19    8.10
   3  -3   9  127.69    7.60
   0  -4  -9   94.79    8.50
   0   4   9   92.49    9.50
   0  -4   9   93.49    5.00
   0   4   9   83.99    6.70
   0   4  -9   97.99    3.80
   4   0  -9   84.19    6.20
   0   4  -9   89.39    6.10
   4   0  -9   96.79    6.40
   0  -4  -9   93.49    6.40
   0   4   9   79.89    7.00
   4   0  -9   80.69    6.80
   4   0   9  102.29    7.10
   4   0   9   96.59    8.10
   0  -4  -9   89.99    6.40
  -4   0  -9   87.69    6.40
   4   0   9   94.49    6.10
   4   0  -9   87.09    4.40
  -4   0   9  101.29    7.20
   4   0  -9   94.59    7.40
   0  -4   9   97.19    6.90
  -4   0  -9   90.19    8.80
   0  -4   9   88.59    6.40
   0  -4   9   92.29    5.50
  -4   0   9   91.59    8.20
   0   4  -9   90.39    7.30
   0   4  -9   92.69    5.20
  -4   0  -9   93.79    7.90
  -4   0   9   85.69    4.80
   0  -4  -9   93.39    6.80
   4   1   9  107.89    7.20
  -1  -4  -9  132.99   10.10
   1   4  -9  116.59    6.40
  -4   1  -9   94.09    8.00
   4  -1  -9  119.89    6.00
   4  -1  -9  118.19    8.30
  -4  -1   9  122.29    7.20
   1  -4   9  106.59    5.90
  -1  -4  -9  106.79    7.00
  -4   1  -9  106.49    7.30
  -1  -4  -9  113.29    8.10
   4   1   9  128.59    9.70
  -1   4   9  109.19   10.10
   4  -1  -9  119.39    7.80
   4   1   9  112.19    6.60
   1   4  -9  116.19    8.90
   4  -1  -9  114.29    7.10
   1  -4   9  113.79    6.50
   4   1   9  120.19    7.60
   1   4  -9  109.59    6.40
  -1   4   9  114.99    8.10
   1  -4   9  115.99    7.10
   1  -4   9  111.09    7.10
  -4   1  -9  113.79    9.30
  -4  -1   9  120.19    9.40
   1   4  -9   92.19    4.10
  -4  -1   9  121.39    5.70
  -1   4   9  104.39    7.70
   4   1  -9  114.59    7.70
  -1  -4   9  111.49    6.80
  -1  -4   9  126.79    5.70
  -4   1   9  121.89    8.40
  -1  -4   9  110.69    7.90
   1   4   9  120.69    7.60
  -1  -4   9  111.99    5.70
   4  -1   9  123.69    7.60
  -1   4  -9  112.69    7.20
   1   4   9  124.59   11.00
  -4   1   9  105.19    9.10
  -1   4  -9  100.59    8.10
  -4   1   9  109.59    8.80
   4  -1   9  114.29    6.50
   4   1  -9  117.49    8.60
  -4  -1  -9  106.29    7.00
   1  -4  -9  117.19    9.60
   4   1  -9  117.79    6.60
  -4  -1  -9  117.29   10.30
   1   4   9  119.09    7.40
  -4   1   9  113.99    9.10
  -4  -1  -9  113.09    8.60
   4  -1   9  136.09    8.70
   4   1  -9  111.19    7.00
   1  -4  -9  116.99    7.50
   1  -4  -9  100.79    6.90
   1  -4  -9  116.89    7.30
  -1   4  -9  114.59    5.10
   1  -4  -9  110.39    6.30
  -4   2  -9  189.38   11.40
   4  -2  -9  184.08    9.60
  -2   4   9  202.08   11.00
   2   4  -9  166.78    8.40
  -4   2  -9  163.48    9.40
   4  -2  -9  167.18    8.30
   2   4  -9  187.28   11.30
   2   4  -9  157.78    6.60
  -4  -2   9  191.78    8.90
  -2  -4  -9  192.78   10.60
   4   2   9  190.58   14.50
   4   2   9  175.58    9.20
  -2   4   9  188.38   12.30
   2  -4   9  202.98    8.70
  -2   4   9  186.18   10.00
  -4  -2   9  185.08   12.10
   2  -4   9  195.68    9.00
   4  -2  -9  202.88   10.30
   4   2   9  177.88    9.40
   4   2   9  185.78    8.70
   4  -2  -9  174.68    9.60
  -4  -2   9  196.28    7.80
   2  -4   9  195.78    9.10
  -2  -4  -9  181.18    8.80
  -2  -4  -9  181.58    8.80
  -2  -4  -9  195.78   12.50
  -2  -4   9  186.58    8.70
  -4   2   9  184.28   11.40
  -4   2   9  183.98   11.00
   2   4   9  164.28    9.80
   4   2  -9  188.88    9.00
   2  -4  -9  182.28    8.90
   2  -4  -9  192.28    9.20
  -4   2   9  173.88   10.30
   4  -2   9  184.78    8.50
  -2   4  -9  184.88    9.60
   4   2  -9  203.08    8.30
  -4  -2  -9  188.88    9.20
  -2  -4   9  186.28    7.90
   2  -4  -9  197.98   10.90
  -4  -2  -9  187.08   11.80
  -4   2   9  184.28   11.70
   4  -2   9  199.58    9.30
   2   4   9  193.88   13.60
   2   4   9  183.58    9.10
   4   2  -9  182.08   10.80
  -4  -2  -9  203.38   13.70
  -2  -4   9  164.08   10.40
   2   4   9  190.48    9.80
   2  -4  -9  178.68    9.80
   4   2  -9  189.98    9.00
  -2   4  -9  188.78   10.50
  -4  -3   9   20.40    4.10
  -3  -4  -9   24.20    4.40
  -3  -4  -9   24.40    6.90
   4   3   9   33.30    5.20
  -4   3  -9   33.90    6.30
  -3  -4  -9   29.80    8.20
   3  -4   9   30.00    5.20
  -4  -3   9   21.20    6.70
  -3  -4  -9   24.60    4.80
  -3   4   9   21.00    5.60
   3   4  -9   30.50    3.90
   4   3   9   19.50    7.30
   4  -3  -9   31.70    7.60
   4  -3  -9   26.40    5.50
   3   4  -9   31.00    4.30
   4   3   9   25.20    4.80
   3  -4   9   30.80    4.80
   4   3   9   23.50    5.40
  -4   3  -9   17.30    7.40
  -4  -3   9   24.70    4.30
   4  -3  -9   21.60    5.10
   3   4  -9   20.50    4.60
  -3   4   9   25.30    7.00
   4  -3  -9   25.10    5.00
   3  -4   9   24.90    4.50
   4  -3   9   24.90    4.80
  -3  -4   9   25.30    6.60
  -4  -3  -9   21.80    4.50
   3   4   9   23.50    5.60
   3  -4  -9   28.90    5.30
  -3  -4   9   30.20    4.10
  -4   3   9   30.20    7.20
   3   4   9   22.30    7.60
   3  -4  -9   29.00    6.10
   3   4   9   27.80    4.90
   4   3  -9   27.40    8.40
  -4   3   9   29.30    6.80
   4  -3   9   27.30    5.20
  -4  -3  -9   31.60   10.50
   4  -3   9   23.90    4.30
   3  -4  -9   26.00    4.90
  -3   4  -9   37.00    6.10
  -3  -4   9   24.70    4.60
  -4   3   9   36.00    6.40
   4   3  -9   26.20    4.90
   4   3  -9   30.90    5.30
  -4   3   9   25.80    6.10
   4   3  -9   34.00    4.30
  -4  -3  -9   25.50    6.70
  -4  -3  -9   18.70    4.40
   3   4   9   23.70    4.90
   3  -4  -9   28.60    5.20
   4   4   9    5.40    4.30
  -4  -4  -9   -2.70    6.20
   4  -4  -9    2.30    4.70
  -4  -4  -9    9.80    4.30
  -4  -4   9    8.60    4.20
   4  -4  -9    3.20    4.80
   4   4  -9    7.70    3.80
   4   4  -9    4.00    4.20
  -4   4   9   -1.80    5.30
  -4   4   9   -0.50    6.20
  -4   4   9   -3.20    5.50
  -4  -4  -9    1.20    4.00
   4  -4  -9    6.40    4.50
   4  -4   9    3.90    4.60
   4   4   9    8.20    4.70
   4   4   9    0.10    4.70
   0   5   9  144.09   12.70
  -5   0   9  153.58   11.80
   0  -5  -9  157.88    8.60
   5   0  -9  132.99    9.90
  -5   0  -9  136.49   10.60
   0   5   9  141.69    9.70
   0  -5   9  140.19    7.00
   5   0   9  132.49    9.10
   5   0   9  153.98    8.00
   0  -5   9  132.29    9.00
  -5   0  -9  131.69    8.80
   0  -5   9  153.18    9.60
   0   5  -9  140.79    8.20
   0  -5  -9  146.49    8.50
   5   0  -9  148.69    8.50
   5   0   9  145.09    8.00
   0   5   9  154.38    9.10
  -5   0   9  147.49    7.20
   5   0  -9  124.29    9.10
   0   5  -9  131.19    7.00
   0  -5  -9  136.99    8.60
   0  -5  -9  146.19   11.90
   5  -1  -9   77.29    5.00
   5  -1  -9   83.79    8.10
  -5  -1   9   70.89    5.50
  -5   1  -9   79.29    7.50
  -1   5   9   83.49    7.30
   1  -5   9   81.29    7.00
  -1  -5  -9   68.79    6.50
  -1   5   9   68.79    9.60
  -1  -5  -9   66.19    7.20
   5   1   9   69.29    5.80
  -5   1  -9   59.49    7.80
   1  -5   9   65.89    5.50
   5  -1  -9   62.59    7.20
   5  -1  -9   68.89    6.30
   5   1   9   64.49    6.50
   5   1   9   74.09    6.80
  -1  -5  -9   61.99   11.90
   1   5  -9   67.99    5.80
   1   5  -9   67.79    6.00
  -1   5   9   76.09    7.80
  -5  -1   9   79.99    9.40
   1  -5   9   65.79    8.90
  -1  -5  -9   68.29    6.20
   1   5   9   61.39   10.00
  -5  -1  -9   72.59    8.60
   1  -5  -9   77.99    6.50
   5   1  -9   71.79    7.30
   1  -5  -9   68.09    6.80
  -1  -5   9   82.29   10.60
  -5   1   9   75.09    5.30
  -1   5  -9   74.59    5.00
   1  -5  -9   75.79   12.20
  -1  -5   9   66.99    5.50
  -1  -5   9   69.59    6.60
   1  -5  -9   72.99    6.10
  -5   1   9   73.89    9.00
  -5  -1  -9   65.09    6.40
   1  -5  -9   69.99    6.40
   5  -1   9   68.59    6.80
  -1   5  -9   64.89    6.30
   5  -1   9   68.79    6.00
   1   5   9   82.69    7.60
   5   1  -9   69.79    7.90
   5   1  -9   75.29    6.70
   1   5   9   75.79    6.70
   5  -2  -9   39.40    6.40
  -2  -5  -9   39.20    5.70
   5  -2  -9   25.70    6.00
   2   5  -9   38.90    5.10
   5  -2  -9   46.90    4.90
  -2   5   9   40.30    6.90
  -2  -5  -9   43.00    5.40
   5   2   9   28.80    4.80
  -2   5   9   39.10    6.30
  -5  -2   9   39.50    4.80
   2  -5   9   40.50    5.80
  -5   2  -9   36.20    6.70
  -2  -5  -9   41.30    7.00
   5   2   9   31.70    5.90
   5   2   9   35.90    5.90
  -5  -2  -9   34.70    5.80
   5   2  -9   35.20    5.30
   2  -5  -9   35.90    6.00
  -5   2   9   33.70    6.30
  -5   2   9   44.40    8.10
   5  -2   9   39.90    5.90
   5   2  -9   45.20    6.60
  -5  -2  -9   44.90    8.30
   2   5   9   44.20    6.20
   2   5   9   42.10    5.80
   2   5   9   41.00    6.50
  -2  -5   9   50.79    6.00
  -5   2   9   34.60    7.10
   2  -5  -9   40.60    5.30
   2  -5  -9   35.90    5.80
   5   3   9    1.30    4.90
  -3   5   9   -1.80    5.20
  -5  -3   9    4.00    3.90
   3   5  -9   -3.10    3.70
  -3  -5  -9    0.10    6.30
   5  -3  -9    3.00    5.00
  -5   3  -9    6.40    5.10
  -3   5   9   12.30    5.60
  -3  -5  -9    4.10    4.20
  -3  -5  -9   -5.40    3.80
   3  -5   9   -1.20    4.50
   5   3   9    4.00    4.80
   5  -3  -9   -1.40    4.20
   5  -3   9    3.60    4.70
  -5  -3  -9    2.90    6.10
   3   5   9   -1.50    4.30
   3   5   9    0.00    4.50
  -5   3   9   -1.50    5.20
   5   3  -9    2.70    4.80
  -3  -5   9   -1.60    4.30
   3  -5  -9    3.20    4.00
  -5   3   9    7.30    6.50
   3   5   9   -1.80    4.80
   5   3  -9    1.50    4.00
   3  -5  -9   -0.50    4.80
  -5  -3  -9    3.90    3.90
   3  -5  -9    5.00    5.00
   5   4   9    0.50    5.20
   4   5  -9    4.80    4.70
  -4   5   9    1.00    5.10
   5   4   9    5.30    5.20
  -5  -4   9    5.10    4.70
  -4  -5  -9   -0.50    5.40
   5  -4  -9    6.70    5.30
   5  -4  -9    7.50    4.90
  -4   5   9   13.40    6.50
   4  -5   9    5.00    5.30
  -4  -5  -9    4.20    4.10
   4   5   9    6.50    5.00
   4  -5  -9    3.70    4.80
   5  -4   9    2.40    5.40
   5   4  -9   -1.10    4.30
  -5  -4  -9    9.90    6.40
   4  -5  -9    8.70    5.00
  -5  -4  -9    1.90    4.20
  -5   4   9    3.30    6.90
  -5   4   9    8.90    5.70
  -4  -5   9   11.00    5.00
   4   5   9    6.50    5.20
   5   4  -9    3.60    4.30
   5  -5  -9   15.00    5.70
  -5   5   9   19.00    6.10
  -5   5   9   16.80    7.70
  -5  -5   9   15.80    5.80
  -5  -5  -9   14.20    7.70
   5   5   9   23.40    5.90
   5   5   9   13.30    6.10
   5   5  -9    6.20    5.30
  -5  -5  -9   14.90    4.80
   5  -5  -9   17.10    6.40
   5  -5   9   22.00    6.60
   0   6  -9    7.70    3.90
   6   0   9    5.90    5.30
   0  -6  -9   15.10    4.10
   6   0  -9   16.30    6.30
   0   6   9    5.20    5.70
   0  -6   9   22.20    5.60
   0  -6  -9   13.30    4.70
  -6   0  -9   13.30    6.20
   6   0  -9   18.30    4.60
   6   0   9   14.40    4.50
  -6   0   9    1.60    3.40
   0  -6  -9    9.00    4.90
   0  -6  -9    8.80    4.70
   0   6   9    8.70    5.20
  -1  -6  -9   31.90    7.20
   6   1   9   36.10    6.50
   6  -1  -9   27.60    6.80
   6   1   9   32.10    5.70
  -1  -6  -9   30.00    6.30
   1   6  -9   33.30    5.10
   6  -1  -9   25.10    5.00
  -6  -1   9   26.70    4.70
  -6   1  -9   32.00    7.50
   1  -6   9   29.70    6.00
  -1  -6  -9   41.40    6.30
  -1   6   9   28.80    6.70
  -1   6   9   28.90    6.20
   6   1  -9   40.80    5.80
   1   6   9   31.90    6.00
   1  -6  -9   33.40    5.20
  -6   1   9   31.10    4.30
  -6  -1  -9   27.90    7.50
   1  -6  -9   24.90    5.80
   1   6   9   31.00    6.70
   6   1  -9   31.80    6.80
  -1  -6   9   33.40    6.10
   1  -6  -9   39.60    5.30
   6  -1   9   31.70    6.20
  -6  -2   9   14.20    4.60
   6  -2  -9   21.10    3.90
   6   2   9    5.80    5.40
   6  -2  -9    5.60    5.70
   6  -2  -9   11.10    4.10
   2   6  -9    0.80    4.40
  -6   2  -9   12.60    6.40
  -2  -6  -9    8.80    4.90
  -2   6   9   11.40    5.90
  -2  -6  -9   16.50    6.60
  -6  -2   9   19.80    4.90
   2  -6   9   17.10    5.70
   6   2   9    8.10    5.60
   2  -6  -9    8.20    5.30
  -6  -2  -9    5.00    7.30
   6   2  -9   15.30    5.70
  -2  -6   9    9.60    5.30
   6  -2   9    8.90    5.70
   6   2  -9   10.50    4.60
   2   6   9    7.20    5.10
  -6   2   9   17.90    3.90
   2   6   9    6.80    5.50
   2  -6  -9    3.60    4.10
   3   6  -9    1.80    4.80
  -6   3  -9    4.40    5.10
  -6  -3   9    8.70    5.10
  -3  -6  -9    6.40    4.50
  -6  -3   9    8.60    4.70
   3  -6   9    5.50    5.40
   6  -3  -9    0.80    3.50
  -3   6   9   23.10    6.70
  -3  -6  -9   13.50    5.90
   6  -3  -9    9.70    6.00
   6  -3  -9   15.60    4.40
   6   3   9    2.60    5.50
   6   3   9    3.10    5.50
   3  -6  -9    9.20    4.60
   6   3  -9    4.80    4.50
   6  -3   9   10.10    5.60
  -6  -3  -9   14.80    6.90
   3  -6  -9    6.10    5.60
   6   3  -9   10.60    5.80
   3   6   9    4.90    5.10
  -6  -3  -9    8.10    4.10
   3   6   9    3.30    5.60
  -3  -6   9    8.80    5.50
  -6   4  -9    1.60    5.80
  -4  -6  -9    6.00    6.30
   6  -4  -9   -1.40    6.00
  -6  -4   9    2.00    5.20
   6  -4  -9   10.70    4.70
  -4  -6  -9    1.50    4.50
  -6  -4   9    2.80    5.30
  -4   6   9    3.20    6.90
   6   4   9    9.70    6.10
   4  -6   9   -0.40    5.60
   6   4   9    1.60    5.30
   4   6  -9   -1.60    4.70
  -6   4   9    8.20    6.00
  -4  -6   9    2.30    5.50
   6   4  -9    8.80    5.10
  -6  -4  -9    0.30    4.10
  -6  -4  -9    7.90    7.30
   6   4  -9   14.90    5.80
   4  -6  -9    3.00    5.30
   4   6   9   -0.70    5.30
   6  -4   9   -3.20    5.50
  -6   4   9   -5.20    6.80
   4   6   9   -1.50    5.10
   4  -6  -9   -3.60    4.90
   6  -5  -9   42.90    6.40
  -5   6   9   41.70    9.30
   6   5   9   21.50    7.70
   5  -6   9   25.90    7.40
  -5  -6  -9   37.90    7.90
  -6  -5   9   33.30    7.60
   6  -5  -9   22.30    7.30
   5   6  -9   23.00    6.40
  -5  -6  -9   28.90    5.70
   6   5   9   41.20    7.20
  -5   6   9   41.10    7.80
  -6  -5  -9   34.30    8.10
   5   6   9   16.80    7.00
  -5  -6   9   39.30    7.70
  -6   5   9   30.90    7.40
   5   6   9   42.50    7.30
   6  -5   9   47.70    8.10
   6   5  -9   30.00    6.60
  -6   5   9   47.10    9.50
   5  -6  -9   17.90    6.10
  -6  -5  -9   35.10    5.90
   5  -6  -9   33.10    7.40
   6  -6   9   -5.00    6.70
  -6  -6  -9   -5.40    4.60
   6   6   9    4.80    6.80
  -6  -6  -9    4.60    7.00
   6  -6  -9    9.20    5.30
   0   7   9   10.30    5.80
   7   0  -9   11.20    4.60
   0  -7   9    9.40    6.00
   0  -7  -9   12.90    5.10
  -7   0  -9    0.10    7.10
   0  -7  -9   12.80    4.40
  -7   0   9   10.30    4.50
   7   0  -9    8.90    6.70
   7   0   9    2.80    5.90
   0  -7  -9    5.90    5.60
   1   7  -9    0.20    4.50
  -1  -7  -9    5.40    5.70
   1  -7   9   20.90    6.50
  -1   7   9    5.50    6.10
   7   1   9    5.70    5.40
  -7   1  -9    3.50    6.60
   7   1   9    0.40    5.70
   7  -1  -9    3.30    6.70
  -1  -7  -9    2.30    4.90
  -7  -1   9    4.20    4.30
   7  -1  -9    4.20    4.50
   1   7   9    4.90    5.80
   1  -7  -9    9.30    4.30
   7   1  -9    3.20    4.40
  -1  -7   9    7.40    6.20
  -7   1   9    8.60    4.10
   7  -1   9   -2.90    5.80
   1  -7  -9    4.90    5.20
   7   1  -9    7.10    6.50
  -7  -1  -9   -2.60    7.60
  -7  -2   9    2.40    4.60
   2   7  -9   -9.30    4.60
   7   2   9   -7.20    5.50
  -7   2  -9  -11.80    5.70
  -2  -7  -9    2.30    5.00
   7  -2  -9    5.30    4.20
  -2   7   9   10.60    6.70
   7  -2  -9   -4.80    6.40
  -2  -7  -9    0.50    5.80
   7   2   9   -5.70    5.70
   2  -7   9    1.10    5.70
   2   7   9   -1.10    5.80
  -7   2   9    4.00    4.20
   7   2  -9    6.80    5.10
   7   2  -9    1.60    6.50
   7  -2   9   -9.70    5.60
  -7  -2  -9   -6.10    7.80
  -2  -7   9    2.80    5.60
   2  -7  -9   -5.60    5.20
   2  -7  -9    2.50    4.30
  -3   7   9   17.80    7.70
  -3  -7  -9   -0.50    4.90
  -3  -7  -9    5.50    6.40
  -7  -3   9    5.90    5.10
   7   3   9   -5.10    6.00
   3  -7   9    4.30    6.30
   7  -3  -9    0.30    6.80
   7  -3  -9    4.70    4.10
  -7  -3   9    8.80    5.40
   3   7  -9   -3.50    5.20
  -7   3  -9  -14.40    5.80
   7   3   9    4.80    5.90
   7   3  -9   19.20    6.50
   7  -3   9    2.40    6.30
  -3  -7   9    6.90    6.00
  -7  -3  -9    9.00    7.20
   3   7   9    1.70    6.10
  -7  -3  -9    5.00    4.30
   3  -7  -9    0.60    5.70
   3  -7  -9    6.90    4.90
   3   7   9    2.40    5.90
   7   3  -9    2.20    4.90
  -7   3   9    0.10    4.20
   7  -4  -9   57.39    6.30
  -7   4  -9   57.89    9.10
   4  -7   9   46.40    8.40
   7   4   9   37.90    7.50
   4   7  -9   47.70    7.80
   7  -4  -9   43.30    9.20
  -4  -7  -9   49.50    9.00
  -7  -4   9   60.79    8.20
   7   4   9   27.50    7.60
   7  -4  -9   43.20    6.10
  -4  -7  -9   47.80    6.80
  -7  -4   9   52.99    7.90
  -7  -4  -9   59.59    9.90
  -7  -4  -9   46.00    6.50
   7   4  -9   39.10    7.30
   4  -7  -9   37.50    7.20
   7  -4   9   47.70    8.80
   4   7   9   51.49    8.40
  -7   4   9   37.40    5.70
   4  -7  -9   39.30    7.30
  -4  -7   9   52.39    8.90
   8   0  -9   -0.80    6.60
  -8   0  -9  -11.80    8.10
  -8   0   9   12.30    5.20
   0  -8  -9   -2.40    5.80
   8   0  -9   -2.80    4.60
   8   0   9   -3.80    6.60
   0  -8   9   -4.30    6.30
  -8   1  -9   -7.30    6.90
   1  -8   9   -7.80    6.30
   8   1   9   -2.30    6.70
   8  -1  -9  -12.30    6.30
  -1  -8  -9   -1.40    5.60
   8  -1  -9   -8.20    4.40
  -1  -8  -9    0.90    5.50
  -8  -1   9    1.50    4.90
  -8  -1  -9   -2.80    8.60
  -8   1   9   -2.20    4.40
  -1  -8   9    2.70    6.60
   8   1  -9   -1.20    4.90
   8  -1   9   -7.80    6.50
   8   1  -9    5.30    6.90
   1  -8  -9    7.90    6.50
  -8   2  -9   -9.00    6.90
   8   2   9    6.90    6.80
   8   2   9   10.00    6.70
   8  -2  -9    4.80    4.70
  -2  -8  -9    0.40    5.60
  -2  -8  -9   19.30    6.80
   2   8  -9    5.70    5.70
   2  -8   9   20.80    7.40
   8  -2  -9   19.40    7.50
  -8  -2   9   12.40    5.80
  -8   2   9   15.90    5.20
  -2  -8   9    9.60    6.90
  -8  -2  -9    4.40    7.80
   2  -8  -9   11.20    6.50
   8  -2   9    9.40    7.30
   8   2  -9   13.20    6.00
   8   2  -9   24.20    7.30
   2  -8  -9    6.80    5.20
  -1   0  10   41.70    3.30
   0  -1 -10   43.70    4.40
  -1   0  10   36.60    5.20
   0  -1 -10   40.20    4.00
   0   1  10   43.40    3.20
   0   1  10   42.70    4.60
   0  -1 -10   41.50    3.80
   0  -1  10   46.20    4.90
   0  -1 -10   44.90    3.00
  -1   0 -10   42.00    5.00
   1   0 -10   40.00    2.80
   1   0  10   41.30    3.30
   0   1  10   38.00    3.30
   1   0  10   37.60    2.70
   1   0 -10   41.60    2.70
  -1   0  10   45.20    3.70
   1   0 -10   37.30    3.50
  -1   0 -10   42.00    3.40
  -1   0 -10   37.10    2.50
   0   1  10   42.00    3.10
  -1  -1 -10  362.56   12.00
   1  -1 -10  334.37   10.70
  -1   1  10  330.77   10.40
   1  -1 -10  342.57   10.50
   1  -1 -10  361.06   11.10
  -1   1  10  338.37   10.00
  -1  -1  10  347.67   12.60
  -1   1  10  349.47   12.00
   1   1  10  343.97   10.70
  -1  -1 -10  346.37   10.20
   1   1  10  342.57   10.50
   1  -1 -10  360.16   11.20
  -1  -1 -10  357.56   12.40
   1   1  10  330.37   10.10
   1   1  10  349.57   12.50
   2   0 -10   27.60    2.80
  -2   0  10   17.40    4.20
   2   0 -10   18.30    3.40
  -2   0 -10   25.10    2.70
   2   0  10   23.40    3.70
   0  -2 -10   23.10    3.70
   2   0  10   22.00    2.40
   0  -2  10   23.60    3.80
   0   2  10   17.80    2.70
  -2   0  10   23.20    3.50
   0  -2 -10   26.30    3.80
   0   2  10   20.20    4.80
   0   2  10   28.30    3.60
   2   0  10   23.00    2.70
  -2   0  10   13.90    3.40
   2   0 -10   20.80    2.70
   0  -2 -10   21.00    3.00
   2   0  10   21.60    2.70
   0   2  10   22.90    3.50
   2   0 -10   20.30    3.00
   0  -2 -10   16.10    4.00
  -2   0  10   25.90    2.80
  -2   0  10   24.30    2.90
  -2   0 -10   18.90    4.20
  -2   0 -10   26.90    4.40
   2   1  10   63.89    4.80
  -2  -1  10   70.59    6.50
  -1  -2 -10   69.79    4.30
   1   2 -10   65.09    3.80
  -2  -1  10   62.59    3.60
   2   1  10   57.49    4.50
   1   2 -10   59.09    3.10
  -2  -1  10   80.09    5.90
  -2   1 -10   63.49    5.20
   1   2 -10   62.79    4.70
  -2  -1  10   72.59    4.30
  -1  -2 -10   60.39    6.00
   2   1  10   74.39    6.30
  -1   2  10   67.29    5.50
   2  -1 -10   62.99    4.70
  -1   2  10   65.39    6.20
  -1  -2 -10   57.49    5.00
   1  -2  10   61.69    2.90
   2  -1 -10   64.69    4.90
   2  -1 -10   64.29    4.60
  -1   2  10   59.29    4.80
   1   2 -10   61.49    4.30
   2   1  10   59.79    4.20
  -1   2  10   57.59    4.60
   2  -1 -10   54.69    3.10
   2  -1 -10   55.79    5.20
  -2   1 -10   71.19    4.30
   1  -2  10   59.29    3.00
   1  -2  10   52.89    4.90
  -2  -1  10   57.49    4.50
  -1  -2 -10   65.99    5.90
  -2  -1 -10   66.99    4.20
   2   1 -10   66.09    4.50
  -1  -2  10   58.89    4.00
   2   1 -10   62.29    3.70
   1   2  10   71.69    4.90
   2  -1  10   51.69    3.40
   2   1 -10   64.39    3.50
   1   2  10   63.69    4.60
  -2  -1 -10   65.09    6.40
   1  -2 -10   57.09    4.80
  -1  -2  10   63.89    3.00
  -2   1  10   62.79    4.70
   1  -2 -10   63.29    5.10
  -2   1  10   58.99    5.30
   2  -1  10   63.39    4.10
   2   1 -10   65.19    4.90
   1  -2 -10   51.89    4.30
   2  -1  10   70.09    4.70
   1   2  10   63.19    6.80
  -2   1  10   53.79    4.20
  -2   1  10   62.79    5.60
  -2   1  10   65.39    6.20
   1   2  10   69.19    5.50
  -2  -1 -10   64.39    5.80
  -1   2 -10   62.79    4.00
   2  -1  10   58.19    3.40
  -1   2 -10   61.99    3.90
   1  -2 -10   61.09    5.40
  -2   2  10  465.85   20.30
   2  -2  10  501.15   15.10
   2  -2 -10  529.85   16.90
   2   2  10  493.55   15.80
  -2  -2  10  514.85   14.90
   2   2 -10  540.95   16.40
  -2  -2  10  514.95   14.10
  -2   2  10  561.14   18.30
   2  -2  10  525.35   15.30
   2   2 -10  537.45   15.60
  -2  -2  10  518.15   16.80
   2   2 -10  525.75   16.00
  -2  -2 -10  544.15   18.00
  -2  -2 -10  535.45   15.70
   2  -2 -10  524.65   15.80
   2  -2 -10  511.95   16.90
  -2   2 -10  540.35   16.20
   2  -2  10  517.15   15.10
   2   2 -10  533.25   14.60
  -2  -2 -10  538.25   16.70
  -2   2  10  518.75   16.00
   2  -2  10  515.65   14.80
   2  -2 -10  521.95   16.40
   2   2  10  534.35   15.70
   2   2  10  529.65   19.00
  -2  -2 -10  532.05   19.00
   2  -2  10  518.35   14.00
  -2   2  10  560.54   17.40
   0   3  10   83.79    6.30
   3   0 -10   76.19    5.10
  -3   0  10   88.19    6.00
  -3   0 -10   83.19    7.50
   3   0 -10   84.79    6.00
   3   0 -10   94.89    6.10
  -3   0  10   69.79    6.50
   0  -3 -10   76.09    6.10
   3   0  10   86.59    5.70
   0   3 -10   79.89    4.60
   0  -3  10   77.19    4.30
   0  -3 -10   84.09    5.80
   0   3  10   80.09    8.30
  -3   0  10   79.99    7.10
   0  -3 -10   87.69    7.40
   0  -3 -10   86.49    5.60
   0  -3  10   82.89    3.80
   3   0  10   76.99    4.70
   0  -3  10   75.59    5.00
  -3   0  10   69.19    5.30
  -3   0 -10   75.79    7.00
  -3   0  10   74.79    6.50
   0  -3  10   76.29    4.50
   0   3 -10   79.09    6.00
  -3   0 -10   74.89    5.30
   0   3 -10   87.19    4.80
   3   0  10   84.29    6.70
   0   3  10   85.79    5.80
   3   0 -10   78.39    4.30
   3   0  10   75.99    4.80
  -3  -1  10   10.20    2.00
  -3  -1  10    6.80    3.00
   1   3 -10    9.20    2.40
   1   3 -10    7.20    2.90
  -1  -3 -10   12.00    3.10
  -3   1 -10    9.60    3.00
   1  -3  10   10.80    2.60
  -1  -3 -10    5.50    4.70
  -1  -3 -10    7.10    3.40
   3  -1 -10    9.10    3.50
  -1  -3 -10    9.80    4.60
   1   3 -10   13.80    2.40
  -1   3  10   14.20    5.00
   1  -3  10    7.20    2.20
  -3   1 -10    8.10    4.20
   3   1  10    9.60    2.80
  -1   3  10   12.70    4.00
  -3   1 -10   10.30    4.40
   3  -1 -10   13.80    3.40
   1  -3  10   11.10    2.90
  -3  -1  10   10.00    2.90
   3  -1 -10   12.10    2.90
  -1   3  10    5.10    3.10
  -3  -1  10   16.70    4.40
   1  -3  10    8.80    2.80
   3   1  10    7.70    2.70
   1   3 -10    7.90    3.40
   3  -1 -10    9.80    3.60
   3   1  10    9.80    4.70
   3   1  10   10.30    3.30
   1   3  10   12.50    3.30
  -1  -3  10   10.70    2.40
  -3   1  10    7.60    4.40
  -3   1  10    9.60    4.80
   3  -1  10    4.60    3.00
  -1  -3  10    9.90    2.20
   3  -1  10   10.20    2.30
   3   1 -10    7.10    3.40
   1   3  10    5.60    5.00
   3   1 -10    8.10    2.50
   1  -3 -10   10.30    3.40
  -1  -3  10   12.20    2.20
  -1   3 -10   11.00    3.10
  -1   3 -10   10.60    2.20
  -3  -1 -10   10.80    5.30
   3  -1  10    9.10    2.40
  -3   1  10    5.40    3.70
  -3   1  10   11.20    4.30
   1  -3 -10    6.60    2.80
   3   1 -10    7.50    1.90
   1  -3 -10   14.20    4.50
   3  -1  10   12.60    3.70
  -1   3 -10    6.30    3.30
  -3  -1 -10   13.30    3.10
   1   3  10    9.30    3.40
  -3  -1 -10    9.90    4.90
   1  -3 -10   14.40    3.70
   3   1 -10    9.90    3.50
  -1  -3  10   12.80    3.40
  -3   1  10    5.20    3.00
   3   1 -10   10.20    3.20
   2   3 -10   98.79    7.10
   3  -2 -10   87.79    5.70
  -3  -2  10   87.39    5.60
  -2  -3 -10   86.09    5.70
   2  -3  10   88.19    6.00
  -2  -3 -10   83.79    8.30
   2   3 -10   87.29    5.00
   2  -3  10   82.79    6.20
   3   2  10   88.39    6.60
  -3   2 -10   80.69    6.90
  -3   2 -10   87.89    6.30
   3  -2 -10   81.69    6.60
  -2   3  10  100.99    8.40
  -2   3  10   88.29    7.20
  -2  -3 -10   73.19    8.30
   3   2  10   98.09    8.80
   2  -3  10   86.69    5.60
   2   3 -10   91.49    6.20
   3  -2 -10   97.99    6.80
  -3  -2  10   82.79    4.80
   3   2  10   80.99    6.20
  -3  -2  10   93.29    7.80
  -2  -3 -10   82.69    6.40
   3  -2 -10   82.39    6.70
   2  -3  10   89.09    5.30
  -3  -2  10   90.39    5.80
  -2   3  10  100.89    7.80
  -2   3 -10   80.29    3.70
  -3  -2 -10   98.19    8.90
   2  -3 -10   79.79    7.00
   3  -2  10   77.49    4.30
   2  -3 -10   85.99    6.60
   2   3  10   90.89    6.20
  -3   2  10   91.09    7.40
  -3  -2 -10   93.39    9.00
  -3  -2 -10   85.99    5.90
   3  -2  10   83.79    6.40
   3   2 -10   86.99    5.00
   3  -2  10   83.19    4.60
   3   2 -10   93.79    6.20
  -3   2  10   89.59    8.30
  -3   2  10   82.99    7.60
   3   2 -10   86.39    6.20
  -2  -3  10   87.79    5.10
  -2  -3  10   83.09    4.80
  -2  -3  10   86.29    7.00
  -2  -3  10   86.99    5.00
   3   2 -10   86.89    6.90
   3  -2  10   88.59    5.20
   2  -3 -10   91.19    6.70
   3  -2  10   87.19    6.20
  -2   3 -10   83.59    6.50
   2   3  10   93.79    6.40
  -3   2  10   90.09    7.70
   2  -3 -10   84.99    6.70
[truncated: 149,971 more chars]
