# Supplementary material for: Strain‐Release Pentafluorosulfanylation and Tetrafluoro(aryl)sulfanylation of [1.1.1]Propellane: Reactivity and Structural Insight
Source: Angew Chem Int Ed Engl. 2022 Oct 25;61(48):e202211892. doi: 10.1002/anie.202211892 (PMC9828730; doi:10.1002/anie.202211892)
Supplement: Supplementary file 2 — Supporting Information [file ANIE-61-0-s005.cif]

data_14136sadabs
_publ_requested_journal          'Angewandte Chemie International Edition'

_publ_section_title              
;
Strain-release Pentafluorosulfanylation and Tetrafluoro(aryl)sulfanylation 
of [1.1.1]Propellane: Reactivity and Structural Insight
;

loop_
_publ_author_name
_publ_author_address

'Yannick Kraemer'
;     Department of Chemistry
      University of California, Davis
      1 Shields Avenue, Davis, CA 95616 
      United States of America
;
'Cl\'ement Ghiazza'
;     Max-Planck-Institut f\"ur Kohlenforschung
      Kaiser-Wilhelm-Platz 1
      45470 M\"ulheim an der Ruhr
      Germany
;
'Abbey N. Ragan'
;     Department of Chemistry
      University of California, Davis
      1 Shields Avenue, Davis, CA 95616 
      United States of America
;
'Shengyang Ni'
;     Max-Planck-Institut f\"ur Kohlenforschung
      Kaiser-Wilhelm-Platz 1
      45470 M\"ulheim an der Ruhr
      Germany
;
'Sigrid Lutz'
;     Max-Planck-Institut f\"ur Kohlenforschung
      Kaiser-Wilhelm-Platz 1
      45470 M\"ulheim an der Ruhr
      Germany
;
'James C. Fettinger'
;     Department of Chemistry
      University of California, Davis
      1 Shields Avenue, Davis, CA 95616 
      United States of America
;
'Nils N\"othling'
;     Max-Planck-Institut f\"ur Kohlenforschung
      Kaiser-Wilhelm-Platz 1
      45470 M\"ulheim an der Ruhr
      Germany
;
'Richard Goddard'
;     Max-Planck-Institut f\"ur Kohlenforschung
      Kaiser-Wilhelm-Platz 1
      45470 M\"ulheim an der Ruhr
      Germany
;
'Josep Cornella'
;     Max-Planck-Institut f\"ur Kohlenforschung
      Kaiser-Wilhelm-Platz 1
      45470 M\"ulheim an der Ruhr
      Germany
;
'Cody Ross Pitts'
;     Department of Chemistry
      University of California, Davis
      1 Shields Avenue, Davis, CA 95616 
      United States of America
;

_audit_block_code                GHC-GB-012-01
_audit_creation_date             2021-10-21
_audit_creation_method           
;
Olex2 1.5
(compiled 2021.08.20 svn.r13c46975 for OlexSys, GUI svn.r6396)
;
_shelx_SHELXL_version_number     2018/3
_audit_contact_author_address    ?
_audit_contact_author_email      ?
_audit_contact_author_phone      ?
_publ_contact_author_id_orcid    ?
_publ_section_references         
;
Dolomanov, O.V., Bourhis, L.J., Gildea, R.J, Howard, J.A.K. & Puschmann, H.
 (2009), J. Appl. Cryst. 42, 339-341.

Sheldrick, G.M. (2015). Acta Cryst. A71, 3-8.

Sheldrick, G.M. (2015). Acta Cryst. C71, 3-8.
;
_chemical_name_common            SF5-BCP-BCP-Cl
_chemical_name_systematic        
;
3'-chloro-[1,1'-bi(bicyclo[1.1.1]pentan)]-3-yl)pentafluoro-\l^6^-sulfane
;
_chemical_formula_moiety         'C10 H12 Cl F5 S'
_chemical_formula_sum            'C10 H12 Cl F5 S'
_chemical_formula_weight         294.71
_chemical_properties_physical    'Heat-sensitive'
_chemical_melting_point          ?
loop_
_atom_type_symbol
_atom_type_description
_atom_type_scat_dispersion_real
_atom_type_scat_dispersion_imag
_atom_type_scat_source
C C 0.0033 0.0016 'International Tables Vol C Tables 4.2.6.8 and 6.1.1.4'
H H 0.0000 0.0000 'International Tables Vol C Tables 4.2.6.8 and 6.1.1.4'
Cl Cl 0.1484 0.1585 'International Tables Vol C Tables 4.2.6.8 and 6.1.1.4'
F F 0.0171 0.0103 'International Tables Vol C Tables 4.2.6.8 and 6.1.1.4'
S S 0.1246 0.1234 'International Tables Vol C Tables 4.2.6.8 and 6.1.1.4'

_shelx_space_group_comment       
;
The symmetry employed for this shelxl refinement is uniquely defined
by the following loop, which should always be used as a source of
symmetry information in preference to the above space-group names.
They are only intended as comments.
;
_space_group_crystal_system      orthorhombic
_space_group_IT_number           62
_space_group_name_H-M_alt        'P n m a'
_space_group_name_Hall           '-P 2ac 2n'
loop_
_space_group_symop_operation_xyz
'x, y, z'
'-x+1/2, -y, z+1/2'
'-x, y+1/2, -z'
'x+1/2, -y+1/2, -z+1/2'
'-x, -y, -z'
'x-1/2, y, -z-1/2'
'x, -y-1/2, z'
'-x-1/2, y-1/2, z-1/2'

_cell_length_a                   18.5597(10)
_cell_length_b                   8.9377(5)
_cell_length_c                   7.1509(4)
_cell_angle_alpha                90
_cell_angle_beta                 90
_cell_angle_gamma                90
_cell_volume                     1186.20(11)
_cell_formula_units_Z            4
_cell_measurement_reflns_used    5012


_cell_measurement_temperature    100(2)
_cell_measurement_theta_max      29.1306
_cell_measurement_theta_min      2.1946
_shelx_estimated_absorpt_T_max   0.970
_shelx_estimated_absorpt_T_min   0.963
_exptl_absorpt_coefficient_mu    0.536
_exptl_absorpt_correction_T_max  0.98448
_exptl_absorpt_correction_T_min  0.96961

_exptl_absorpt_correction_type   gaussian
_exptl_absorpt_process_details   'SADABS (Bruker AXS, 2012)'
_exptl_absorpt_special_details   ?
_exptl_crystal_colour            colourless
_exptl_crystal_colour_primary    colourless
_exptl_crystal_density_diffrn    1.650
_exptl_crystal_density_meas      ?
_exptl_crystal_density_method    ?

_exptl_crystal_description       plate
_exptl_crystal_F_000             600

loop_
_exptl_crystal_face_index_h
_exptl_crystal_face_index_k
_exptl_crystal_face_index_l
_exptl_crystal_face_perp_dist
-1.00 0.00 0.00 0.0200
1.00 0.00 0.00 0.0100
0.00 -1.00 0.00 0.0300
0.00 1.00 0.00 0.0200
0.00 0.00 1.00 0.0300
0.00 0.00 -1.00 0.0300
_exptl_crystal_recrystallization_method 
'Re-crystallisation from solvent:  pentane '
_exptl_crystal_size_max          0.071
_exptl_crystal_size_mid          0.061
_exptl_crystal_size_min          0.058
_exptl_special_details           
;
 Crystal mounted on a MiTeGen loop using Perfluoropolyether PFO-XR75
;
_exptl_transmission_factor_max   ?
_exptl_transmission_factor_min   ?
_diffrn_reflns_av_R_equivalents  0.0886
_diffrn_reflns_av_unetI/netI     0.0390
_diffrn_reflns_Laue_measured_fraction_full 1.000
_diffrn_reflns_Laue_measured_fraction_max 1.000
_diffrn_reflns_limit_h_max       26
_diffrn_reflns_limit_h_min       -26
_diffrn_reflns_limit_k_max       12
_diffrn_reflns_limit_k_min       -12
_diffrn_reflns_limit_l_max       10
_diffrn_reflns_limit_l_min       -10
_diffrn_reflns_number            34854
_diffrn_reflns_point_group_measured_fraction_full 1.000
_diffrn_reflns_point_group_measured_fraction_max 1.000
_diffrn_reflns_theta_full        25.242
_diffrn_reflns_theta_max         30.997
_diffrn_reflns_theta_min         2.195

_diffrn_ambient_temperature      100(2)
_diffrn_detector_area_resol_mean 66.67
_diffrn_measured_fraction_theta_full 1.000
_diffrn_measured_fraction_theta_max 1.000
_diffrn_measurement_device_type  'Bruker-AXS Kappa Mach3 APEX-II'
_diffrn_measurement_method       'CCD \f- and \w-scans'
_diffrn_radiation_type           Mo-K\a
_diffrn_radiation_wavelength     0.71073
_diffrn_radiation_source         1\mS
_diffrn_radiation_monochromator  'Incoatec Helios mirrors'
_diffrn_source_current           0.0
_diffrn_source_power             0.0
_diffrn_source_voltage           0.0
_diffrn_standards_number         0
_reflns_Friedel_coverage         0.000
_reflns_Friedel_fraction_full    .
_reflns_Friedel_fraction_max     .
_reflns_number_gt                1438
_reflns_number_total             2003
_reflns_special_details          
;
 Reflections were merged by SHELXL according to the crystal
 class for the calculation of statistics and refinement.
 
 _reflns_Friedel_fraction is defined as the number of unique
 Friedel pairs measured divided by the number that would be
 possible theoretically, ignoring centric projections and
 systematic absences.
;
_reflns_threshold_expression     'I > 2\s(I)'
_computing_cell_refinement       'SAINT software (Bruker AXS, 2004)'

_computing_data_collection       'APEX3 (Bruker AXS, 2005-2017)'
_computing_data_reduction        'SAINT software (Bruker AXS, 2004)'
_computing_molecular_graphics    'DIAMOND (Crystal Impact GbR, 1997-2014)'
_computing_publication_material  'Olex2 1.5 (Dolomanov et al., 2009)'
_computing_structure_refinement  'SHELXL (G. M. Sheldrick, 2015)'
_computing_structure_solution    'SHELXT (G. M. Sheldrick, 2015)'
_refine_diff_density_max         0.723
_refine_diff_density_min         -0.401
_refine_diff_density_rms         0.089
_refine_ls_extinction_coef       .
_refine_ls_extinction_method     none
_refine_ls_goodness_of_fit_ref   1.064
_refine_ls_hydrogen_treatment    constr
_refine_ls_matrix_type           full
_refine_ls_number_parameters     91
_refine_ls_number_reflns         2003
_refine_ls_number_restraints     0
_refine_ls_R_factor_all          0.0758
_refine_ls_R_factor_gt           0.0446
_refine_ls_restrained_S_all      1.064
_refine_ls_shift/su_max          0.000
_refine_ls_shift/su_mean         0.000
_refine_ls_structure_factor_coef Fsqd
_refine_ls_weighting_details     
'w=1/[\s^2^(Fo^2^)+(0.0536P)^2^+0.8474P] where P=(Fo^2^+2Fc^2^)/3'
_refine_ls_weighting_scheme      calc
_refine_ls_wR_factor_gt          0.1040
_refine_ls_wR_factor_ref         0.1181

_refine_special_details          
;
 Refinement of F^2^ against ALL reflections.  The weighted R-factor wR and
 goodness of fit S are based on F^2^, conventional R-factors R are based
 on F, with F set to zero for negative F^2^. The threshold expression of
 F^2^ > 2sigma(F^2^) is used only for calculating R-factors(gt) etc. and is
 not relevant to the choice of reflections for refinement.  R-factors based
 on F^2^ are statistically about twice as large as those based on F, and R-
 factors based on ALL data will be even larger.

 The minimum and maximum estimated transmissions from the multi-scan
 scaling are 0.8828 and 1.0000 (SADABS).


INTENSITY STATISTICS FOR DATASET 
-------------------------------------------------------------------------------

 Resolution   #Data #Theory %Complete Redundancy Mean I Mean I/s Rmerge  Rsigma

  Inf - 3.23      35     35    100.0    19.43     51.92   47.80  0.0349  0.0115
 3.23 - 2.01      82     82    100.0    26.22     16.59   60.47  0.0390  0.0112
 2.01 - 1.54     118    118    100.0    28.28     11.31   50.51  0.0458  0.0125
 1.54 - 1.33     118    118    100.0    29.34     10.85   52.52  0.0550  0.0138
 1.33 - 1.20     110    110    100.0    29.25      7.87   38.44  0.0658  0.0163
 1.20 - 1.10     130    130    100.0    27.93      6.13   27.10  0.0927  0.0222
 1.10 - 1.03     114    114    100.0    22.04      3.57   21.79  0.1249  0.0363
 1.03 - 0.98     110    110    100.0    17.41      3.64   17.63  0.1303  0.0421
 0.98 - 0.93     126    126    100.0    15.72      2.34   12.13  0.1847  0.0642
 0.93 - 0.89     118    118    100.0    13.79      2.15    8.98  0.2183  0.0783
 0.89 - 0.86     119    119    100.0    12.77      1.91    8.50  0.2433  0.0939
 0.86 - 0.83     122    122    100.0    12.31      2.08    8.57  0.2308  0.0931
 0.83 - 0.81      84     84    100.0    11.99      1.08    5.64  0.3254  0.1646
 0.81 - 0.78     168    168    100.0    11.69      1.36    6.22  0.3164  0.1445
 0.78 - 0.76     117    117    100.0    10.79      1.08    4.96  0.3740  0.1925
 0.76 - 0.75      68     68    100.0    11.22      1.03    4.78  0.3836  0.1976
 0.75 - 0.73     139    138    100.7    10.79      1.04    4.19  0.4077  0.2115
 0.73 - 0.71     146    147     99.3    10.48      1.06    4.08  0.4359  0.2183
 0.71 - 0.70      94     94    100.0     9.73      1.04    4.06  0.3809  0.2373
 0.70 - 0.69      85     85    100.0     9.78      0.77    2.94  0.5046  0.3211
 0.69 - 0.67     115    149     77.2     5.85      0.67    2.25  0.5557  0.4659
-------------------------------------------------------------------------------
 0.77 - 0.67     707    741     95.4     9.48      0.95    3.78  0.4279  0.2550
  Inf - 0.67    2318   2352     98.6    16.23      4.46   17.30  0.0859  0.0433

Merged [A],  lowest resolution = 18.56 Angstroms                              

-------------------------------------------------------------------------------

 Highest peak    0.72  at  0.0392  0.2500  0.4615  [  0.80 A from CL1 ]
 Deepest hole   -0.40  at  0.2510  0.3417  0.1232  [  0.84 A from S1 ]

To take the molecular displacement into account a libration correction was 
later applied to the structure. Please see supporting information for corrected 
atomic distances.

;
_olex2_refinement_description    
;
1. Fixed Uiso
 At 1.2 times of:
  All C(H,H) groups
2. Others
 Fixed Sof: H3A(0.5) H3B(0.5) H7A(0.5) H7B(0.5)
3.a Secondary CH2 refined with riding coordinates:
 C3(H3A,H3B), C2(H2A,H2B), C6(H6A,H6B), C7(H7A,H7B)
;
_atom_sites_solution_hydrogens   geom

_atom_sites_solution_primary     dual
_atom_sites_solution_secondary   difmap
loop_
_atom_site_label
_atom_site_type_symbol
_atom_site_fract_x
_atom_site_fract_y
_atom_site_fract_z
_atom_site_U_iso_or_equiv
_atom_site_adp_type
_atom_site_occupancy
_atom_site_site_symmetry_order
_atom_site_calc_flag
_atom_site_refinement_flags_posn
_atom_site_refinement_flags_adp
_atom_site_refinement_flags_occupancy
_atom_site_disorder_assembly
_atom_site_disorder_group
S1 S 0.24109(4) 0.250000 0.10987(10) 0.01776(17) Uani 1 2 d S T P . .
Cl1 Cl 0.57389(5) 0.250000 0.97201(12) 0.0335(2) Uani 1 2 d S T P . .
F2 F 0.19618(6) 0.37635(13) 0.21315(19) 0.0274(3) Uani 1 1 d . . . . .
F1 F 0.18054(9) 0.250000 -0.0461(3) 0.0277(4) Uani 1 2 d S T P . .
F3 F 0.28128(7) 0.12459(15) -0.01016(18) 0.0292(3) Uani 1 1 d . . . . .
C1 C 0.30948(14) 0.250000 0.2893(4) 0.0163(5) Uani 1 2 d S T P . .
C3 C 0.29522(15) 0.250000 0.5013(4) 0.0197(6) Uani 1 2 d S T P . .
H3A H 0.274077 0.157470 0.554020 0.024 Uiso 0.5 1 calc R U P . .
H3B H 0.274077 0.342530 0.554020 0.024 Uiso 0.5 1 calc R U P . .
C8 C 0.50622(16) 0.250000 0.7986(4) 0.0227(6) Uani 1 2 d S T P . .
C5 C 0.43547(14) 0.250000 0.6186(4) 0.0183(5) Uani 1 2 d S T P . .
C4 C 0.37877(14) 0.250000 0.4724(4) 0.0175(5) Uani 1 2 d S T P . .
C2 C 0.36753(11) 0.3711(2) 0.3175(3) 0.0197(4) Uani 1 1 d . . . . .
H2A H 0.350308 0.470175 0.360285 0.024 Uiso 1 1 calc R U . . .
H2B H 0.405322 0.377368 0.220084 0.024 Uiso 1 1 calc R U . . .
C6 C 0.44771(12) 0.1294(2) 0.7718(3) 0.0261(5) Uani 1 1 d . . . . .
H6A H 0.410543 0.123009 0.870785 0.031 Uiso 1 1 calc R U . . .
H6B H 0.464530 0.030369 0.727857 0.031 Uiso 1 1 calc R U . . .
C7 C 0.51855(16) 0.250000 0.5859(4) 0.0243(6) Uani 1 2 d S T P . .
H7A H 0.539282 0.157493 0.532030 0.029 Uiso 0.5 1 calc R U P . .
H7B H 0.539283 0.342507 0.532030 0.029 Uiso 0.5 1 calc R U P . .

loop_
_atom_site_aniso_label
_atom_site_aniso_U_11
_atom_site_aniso_U_22
_atom_site_aniso_U_33
_atom_site_aniso_U_23
_atom_site_aniso_U_13
_atom_site_aniso_U_12
S1 0.0172(3) 0.0142(3) 0.0219(4) 0.000 -0.0028(3) 0.000
Cl1 0.0376(4) 0.0349(4) 0.0280(4) 0.000 -0.0158(4) 0.000
F2 0.0244(6) 0.0233(6) 0.0345(8) -0.0050(5) -0.0018(5) 0.0088(5)
F1 0.0231(9) 0.0270(9) 0.0331(10) 0.000 -0.0090(8) 0.000
F3 0.0286(7) 0.0323(7) 0.0267(7) -0.0107(5) -0.0053(5) 0.0083(5)
C1 0.0145(12) 0.0151(11) 0.0192(14) 0.000 -0.0008(10) 0.000
C3 0.0188(13) 0.0190(12) 0.0213(15) 0.000 0.0013(11) 0.000
C8 0.0257(14) 0.0236(13) 0.0187(15) 0.000 -0.0040(12) 0.000
C5 0.0190(13) 0.0212(12) 0.0149(13) 0.000 -0.0007(10) 0.000
C4 0.0178(12) 0.0193(12) 0.0155(13) 0.000 0.0010(10) 0.000
C2 0.0212(9) 0.0185(8) 0.0195(9) 0.0021(7) -0.0022(8) -0.0043(7)
C6 0.0297(11) 0.0272(10) 0.0215(11) 0.0036(8) -0.0045(9) -0.0035(8)
C7 0.0214(14) 0.0300(14) 0.0215(15) 0.000 -0.0031(12) 0.000

_geom_special_details            
;
 All esds (except the esd in the dihedral angle between two l.s. planes)
 are estimated using the full covariance matrix.  The cell esds are taken
 into account individually in the estimation of esds in distances, angles
 and torsion angles; correlations between esds in cell parameters are only
 used when they are defined by crystal symmetry.  An approximate (isotropic)
 treatment of cell esds is used for estimating esds involving l.s. planes.
;
loop_
_geom_bond_atom_site_label_1
_geom_bond_atom_site_label_2
_geom_bond_distance
_geom_bond_site_symmetry_2
_geom_bond_publ_flag
S1 F2 1.5860(13) . ?
S1 F2 1.5860(13) 7_565 ?
S1 F1 1.5831(19) . ?
S1 F3 1.5967(13) . ?
S1 F3 1.5967(13) 7_565 ?
S1 C1 1.805(3) . ?
Cl1 C8 1.765(3) . ?
C1 C3 1.539(4) . ?
C1 C4 1.835(4) . ?
C1 C2 1.540(3) 7_565 ?
C1 C2 1.540(3) . ?
C3 H3A 0.9900 . ?
C3 H3B 0.9900 . ?
C3 C4 1.564(4) . ?
C8 C5 1.839(4) . ?
C8 C6 1.542(3) 7_565 ?
C8 C6 1.542(3) . ?
C8 C7 1.538(4) . ?
C5 C4 1.483(4) . ?
C5 C6 1.554(3) 7_565 ?
C5 C6 1.554(3) . ?
C5 C7 1.560(4) . ?
C4 C2 1.563(3) . ?
C4 C2 1.563(3) 7_565 ?
C2 H2A 0.9900 . ?
C2 H2B 0.9900 . ?
C6 H6A 0.9900 . ?
C6 H6B 0.9900 . ?
C7 H7A 0.9900 . ?
C7 H7B 0.9900 . ?

loop_
_geom_angle_atom_site_label_1
_geom_angle_atom_site_label_2
_geom_angle_atom_site_label_3
_geom_angle
_geom_angle_site_symmetry_1
_geom_angle_site_symmetry_3
_geom_angle_publ_flag
F2 S1 F2 90.80(10) 7_565 . ?
F2 S1 F3 174.66(8) 7_565 7_565 ?
F2 S1 F3 89.77(7) . 7_565 ?
F2 S1 F3 89.77(7) 7_565 . ?
F2 S1 F3 174.66(8) . . ?
F2 S1 C1 92.21(8) . . ?
F2 S1 C1 92.21(8) 7_565 . ?
F1 S1 F2 87.42(7) . . ?
F1 S1 F2 87.42(7) . 7_565 ?
F1 S1 F3 87.31(7) . 7_565 ?
F1 S1 F3 87.31(7) . . ?
F1 S1 C1 179.47(12) . . ?
F3 S1 F3 89.17(11) . 7_565 ?
F3 S1 C1 93.07(8) 7_565 . ?
F3 S1 C1 93.07(8) . . ?
S1 C1 C4 179.78(19) . . ?
C3 C1 S1 125.40(19) . . ?
C3 C1 C4 54.38(16) . . ?
C3 C1 C2 89.50(17) . 7_565 ?
C3 C1 C2 89.50(17) . . ?
C2 C1 S1 125.80(14) . . ?
C2 C1 S1 125.80(14) 7_565 . ?
C2 C1 C4 54.31(12) 7_565 . ?
C2 C1 C4 54.31(12) . . ?
C2 C1 C2 89.3(2) . 7_565 ?
C1 C3 H3A 116.3 . . ?
C1 C3 H3B 116.3 . . ?
C1 C3 C4 72.51(19) . . ?
H3A C3 H3B 113.3 . . ?
C4 C3 H3A 116.3 . . ?
C4 C3 H3B 116.3 . . ?
Cl1 C8 C5 179.8(2) . . ?
C6 C8 Cl1 126.05(15) . . ?
C6 C8 Cl1 126.05(15) 7_565 . ?
C6 C8 C5 53.85(13) . . ?
C6 C8 C5 53.85(13) 7_565 . ?
C6 C8 C6 88.7(2) . 7_565 ?
C7 C8 Cl1 126.1(2) . . ?
C7 C8 C5 54.12(17) . . ?
C7 C8 C6 88.96(18) . 7_565 ?
C7 C8 C6 88.96(18) . . ?
C4 C5 C8 179.6(2) . . ?
C4 C5 C6 126.93(15) . . ?
C4 C5 C6 126.93(15) . 7_565 ?
C4 C5 C7 126.6(2) . . ?
C6 C5 C8 53.26(12) 7_565 . ?
C6 C5 C8 53.26(12) . . ?
C6 C5 C6 87.8(2) 7_565 . ?
C6 C5 C7 87.77(17) . . ?
C6 C5 C7 87.77(17) 7_565 . ?
C7 C5 C8 53.05(17) . . ?
C3 C4 C1 53.12(16) . . ?
C5 C4 C1 179.3(2) . . ?
C5 C4 C3 127.6(2) . . ?
C5 C4 C2 126.46(14) . 7_565 ?
C5 C4 C2 126.46(14) . . ?
C2 C4 C1 53.18(12) . . ?
C2 C4 C1 53.18(12) 7_565 . ?
C2 C4 C3 87.79(16) . . ?
C2 C4 C3 87.79(16) 7_565 . ?
C2 C4 C2 87.7(2) . 7_565 ?
C1 C2 C4 72.52(15) . . ?
C1 C2 H2A 116.3 . . ?
C1 C2 H2B 116.3 . . ?
C4 C2 H2A 116.3 . . ?
C4 C2 H2B 116.3 . . ?
H2A C2 H2B 113.3 . . ?
C8 C6 C5 72.89(16) . . ?
C8 C6 H6A 116.3 . . ?
C8 C6 H6B 116.3 . . ?
C5 C6 H6A 116.3 . . ?
C5 C6 H6B 116.3 . . ?
H6A C6 H6B 113.3 . . ?
C8 C7 C5 72.8(2) . . ?
C8 C7 H7A 116.3 . . ?
C8 C7 H7B 116.3 . . ?
C5 C7 H7A 116.3 . . ?
C5 C7 H7B 116.3 . . ?
H7A C7 H7B 113.3 . . ?

loop_
_geom_torsion_atom_site_label_1
_geom_torsion_atom_site_label_2
_geom_torsion_atom_site_label_3
_geom_torsion_atom_site_label_4
_geom_torsion
_geom_torsion_site_symmetry_1
_geom_torsion_site_symmetry_2
_geom_torsion_site_symmetry_3
_geom_torsion_site_symmetry_4
_geom_torsion_publ_flag
S1 C1 C3 C4 180.000(0) . . . . ?
S1 C1 C2 C4 179.8(2) . . . . ?
Cl1 C8 C6 C5 179.8(2) . . . . ?
Cl1 C8 C7 C5 180.000(1) . . . . ?
F2 S1 C1 C3 -45.44(5) 7_565 . . . ?
F2 S1 C1 C3 45.44(5) . . . . ?
F2 S1 C1 C2 -74.5(2) . . . . ?
F2 S1 C1 C2 -165.41(19) 7_565 . . . ?
F2 S1 C1 C2 74.5(2) 7_565 . . 7_565 ?
F2 S1 C1 C2 165.41(19) . . . 7_565 ?
F3 S1 C1 C3 135.33(5) 7_565 . . . ?
F3 S1 C1 C3 -135.33(5) . . . . ?
F3 S1 C1 C2 15.4(2) 7_565 . . . ?
F3 S1 C1 C2 -104.70(19) 7_565 . . 7_565 ?
F3 S1 C1 C2 -15.4(2) . . . 7_565 ?
F3 S1 C1 C2 104.70(19) . . . . ?
C1 C3 C4 C5 180.000(0) . . . . ?
C1 C3 C4 C2 -43.87(10) . . . 7_565 ?
C1 C3 C4 C2 43.87(10) . . . . ?
C3 C1 C4 C2 120.10(12) . . . 7_565 ?
C3 C1 C4 C2 -120.10(12) . . . . ?
C3 C1 C2 C4 44.69(14) . . . . ?
C3 C4 C2 C1 -43.83(14) . . . . ?
C5 C4 C2 C1 179.2(3) . . . . ?
C4 C5 C6 C8 179.6(3) . . . . ?
C4 C5 C7 C8 180.000(1) . . . . ?
C2 C1 C3 C4 44.64(10) 7_565 . . . ?
C2 C1 C3 C4 -44.64(10) . . . . ?
C2 C1 C4 C3 120.10(12) . . . . ?
C2 C1 C4 C3 -120.10(12) 7_565 . . . ?
C2 C1 C4 C2 119.8(2) 7_565 . . . ?
C2 C1 C4 C2 -119.8(2) . . . 7_565 ?
C2 C1 C2 C4 -44.81(18) 7_565 . . . ?
C2 C4 C2 C1 44.05(17) 7_565 . . . ?
C6 C8 C5 C6 119.9(3) . . . 7_565 ?
C6 C8 C5 C6 -119.9(3) 7_565 . . . ?
C6 C8 C5 C7 120.05(14) 7_565 . . . ?
C6 C8 C5 C7 -120.05(14) . . . . ?
C6 C8 C6 C5 44.44(19) 7_565 . . . ?
C6 C8 C7 C5 -44.35(11) 7_565 . . . ?
C6 C8 C7 C5 44.35(11) . . . . ?
C6 C5 C4 C3 -60.2(2) 7_565 . . . ?
C6 C5 C4 C3 60.2(2) . . . . ?
C6 C5 C4 C2 179.2(2) 7_565 . . 7_565 ?
C6 C5 C4 C2 -179.2(2) . . . . ?
C6 C5 C4 C2 60.4(4) 7_565 . . . ?
C6 C5 C4 C2 -60.4(4) . . . 7_565 ?
C6 C5 C6 C8 -44.04(19) 7_565 . . . ?
C6 C5 C7 C8 43.96(11) 7_565 . . . ?
C6 C5 C7 C8 -43.96(11) . . . . ?
C7 C8 C5 C6 -120.05(14) . . . 7_565 ?
C7 C8 C5 C6 120.05(14) . . . . ?
C7 C8 C6 C5 -44.55(15) . . . . ?
C7 C5 C4 C3 180.000(0) . . . . ?
C7 C5 C4 C2 -59.4(2) . . . . ?
C7 C5 C4 C2 59.4(2) . . . 7_565 ?
C7 C5 C6 C8 43.81(16) . . . . ?

_shelx_res_file                  
;
TITL 14136sadabs_a.res in Pnma
    14136sadabs.res
    created by SHELXL-2018/3 at 15:25:28 on 21-Oct-2021
REM Old TITL 14136sadab in Pnma
REM SHELXT solution in Pnma: R1 0.119, Rweak 0.005, Alpha 0.021
REM <I/s> 0.432 for 151 systematic absences, Orientation as input
REM Formula found by SHELXT: C10 F5 S Cl
CELL 0.71073 18.5597 8.9377 7.1509 90 90 90
ZERR 4 0.001 0.0005 0.0004 0 0 0
LATT 1
SYMM 0.5-X,-Y,0.5+Z
SYMM -X,0.5+Y,-Z
SYMM 0.5+X,0.5-Y,0.5-Z
SFAC C H Cl F S
UNIT 40 48 4 20 4

L.S. 20
PLAN  50
SIZE 0.058 0.061 0.071
TEMP -173
CONF
BOND
list 4
MORE -1
BOND $H
fmap 2 53
acta
REM <olex2.extras>
REM <HklSrc "%.\\14136sadabs.hkl">
REM </olex2.extras>

WGHT    0.053600    0.847400
FVAR       0.34303
S1    5    0.241090    0.250000    0.109865    10.50000    0.01716    0.01421 =
         0.02191    0.00000   -0.00277    0.00000
CL1   3    0.573892    0.250000    0.972011    10.50000    0.03758    0.03494 =
         0.02802    0.00000   -0.01579    0.00000
F2    4    0.196182    0.376348    0.213150    11.00000    0.02436    0.02325 =
         0.03452   -0.00501   -0.00181    0.00876
F1    4    0.180544    0.250000   -0.046066    10.50000    0.02310    0.02701 =
         0.03314    0.00000   -0.00898    0.00000
F3    4    0.281283    0.124593   -0.010163    11.00000    0.02858    0.03232 =
         0.02669   -0.01075   -0.00532    0.00831
C1    1    0.309480    0.250000    0.289256    10.50000    0.01454    0.01513 =
         0.01922    0.00000   -0.00084    0.00000
C3    1    0.295224    0.250000    0.501300    10.50000    0.01877    0.01896 =
         0.02128    0.00000    0.00132    0.00000
AFIX  23
H3A   2    0.274077    0.157470    0.554020    10.50000   -1.20000
H3B   2    0.274077    0.342530    0.554020    10.50000   -1.20000
AFIX   0
C8    1    0.506223    0.250000    0.798606    10.50000    0.02574    0.02359 =
         0.01868    0.00000   -0.00402    0.00000
C5    1    0.435470    0.250000    0.618579    10.50000    0.01898    0.02118 =
         0.01488    0.00000   -0.00073    0.00000
C4    1    0.378765    0.250000    0.472393    10.50000    0.01776    0.01928 =
         0.01553    0.00000    0.00103    0.00000
C2    1    0.367525    0.371095    0.317460    11.00000    0.02118    0.01851 =
         0.01949    0.00214   -0.00218   -0.00427
AFIX  23
H2A   2    0.350308    0.470175    0.360285    11.00000   -1.20000
H2B   2    0.405322    0.377368    0.220084    11.00000   -1.20000
AFIX   0
C6    1    0.447714    0.129430    0.771815    11.00000    0.02968    0.02721 =
         0.02151    0.00363   -0.00452   -0.00350
AFIX  23
H6A   2    0.410543    0.123009    0.870785    11.00000   -1.20000
H6B   2    0.464530    0.030369    0.727857    11.00000   -1.20000
AFIX   0
C7    1    0.518548    0.250000    0.585904    10.50000    0.02143    0.03000 =
         0.02154    0.00000   -0.00309    0.00000
AFIX  23
H7A   2    0.539282    0.157493    0.532030    10.50000   -1.20000
H7B   2    0.539283    0.342507    0.532030    10.50000   -1.20000
AFIX   0
HKLF 4


REM  14136sadabs_a.res in Pnma
REM wR2 = 0.1181, GooF = S = 1.064, Restrained GooF = 1.064 for all data
REM R1 = 0.0446 for 1438 Fo > 4sig(Fo) and 0.0758 for all 2003 data
REM 91 parameters refined using 0 restraints

END

WGHT      0.0536      0.8474

REM Highest difference peak  0.723,  deepest hole -0.401,  1-sigma level  0.089
Q1    1   0.5392  0.2500  1.0385  10.50000  0.05    0.72
Q2    1   0.4011  0.2500  0.5625  10.50000  0.05    0.63
Q3    1   0.5384  0.2500  0.8945  10.50000  0.05    0.62
Q4    1   0.1796  0.2500  0.0845  10.50000  0.05    0.59
Q5    1   0.2860  0.2500  0.1687  10.50000  0.05    0.55
Q6    1   0.2673  0.2500  0.2352  10.50000  0.05    0.54
Q7    1   0.5239  0.2500  0.9816  10.50000  0.05    0.53
Q8    1   0.3472  0.2500  0.5401  10.50000  0.05    0.46
Q9    1   0.4781  0.2500  0.6175  10.50000  0.05    0.39
Q10   1   0.2826  0.2500  0.3922  10.50000  0.05    0.38
Q11   1   0.2166  0.2500  0.1815  10.50000  0.05    0.35
Q12   1   0.5707  0.2500  0.8132  10.50000  0.05    0.34
Q13   1   0.5169  0.2500  0.6868  10.50000  0.05    0.33
Q14   1   0.4807  0.2500  0.8350  10.50000  0.05    0.32
Q15   1   0.5979  0.2500  1.1103  10.50000  0.05    0.32
Q16   1   0.4237  0.3084  0.6650  11.00000  0.05    0.32
Q17   1   0.3349  0.3444  0.2640  11.00000  0.05    0.31
Q18   1   0.4817  0.1615  0.8048  11.00000  0.05    0.30
Q19   1   0.4804  0.1554  1.0269  11.00000  0.05    0.29
Q20   1   0.4775  0.2500  1.0634  10.50000  0.05    0.28
Q21   1   0.2431  0.2500 -0.0331  10.50000  0.05    0.27
Q22   1   0.3189  0.2500  0.0680  10.50000  0.05    0.24
Q23   1   0.2758  0.2500 -0.0718  10.50000  0.05    0.23
Q24   1   0.4575  0.1160  0.7397  11.00000  0.05    0.23
Q25   1   0.1963  0.2500 -0.1693  10.50000  0.05    0.22
Q26   1   0.4164  0.1463  0.7450  11.00000  0.05    0.22
Q27   1   0.5008  0.2160  0.7732  11.00000  0.05    0.22
Q28   1   0.5243  0.2500  1.2091  10.50000  0.05    0.22
Q29   1   0.2229  0.3051  0.3729  11.00000  0.05    0.22
Q30   1   0.5566  0.2500  1.1730  10.50000  0.05    0.22
Q31   1   0.2733  0.2500  0.5733  10.50000  0.05    0.22
Q32   1   0.2449  0.2812  0.5483  11.00000  0.05    0.22
Q33   1   0.5256  0.1977  0.5519  11.00000  0.05    0.21
Q34   1   0.3406  0.1960  0.8540  11.00000  0.05    0.21
Q35   1   0.1349  0.2500  0.0083  10.50000  0.05    0.21
Q36   1   0.5787  0.0966  0.9183  11.00000  0.05    0.21
Q37   1   0.3996  0.1239  0.6666  11.00000  0.05    0.21
Q38   1   0.6412  0.2769  0.9903  11.00000  0.05    0.20
Q39   1   0.1232  0.2500  0.2865  10.50000  0.05    0.20
Q40   1   0.6126  0.1192  0.9281  11.00000  0.05    0.20
Q41   1   0.5203  0.2500  0.3061  10.50000  0.05    0.20
Q42   1   0.3438  0.1588  0.0190  11.00000  0.05    0.20
Q43   1   0.4227  0.1058  0.8371  11.00000  0.05    0.19
Q44   1   0.3277  0.2500 -0.0494  10.50000  0.05    0.19
Q45   1   0.6565  0.2996  1.0243  11.00000  0.05    0.19
Q46   1   0.4795  0.1020  0.9296  11.00000  0.05    0.19
Q47   1   0.5009 -0.1176  0.8566  11.00000  0.05    0.19
Q48   1   0.5830  0.3948  0.6699  11.00000  0.05    0.19
Q49   1   0.4382  0.1354  0.8574  11.00000  0.05    0.19
Q50   1   0.4560  0.2500  0.7476  10.50000  0.05    0.18
;
_shelx_res_checksum              79064
_shelx_hkl_file                  
;
   0   0   1    0.50    1.00
   0   0   1    1.10    1.30
   0   0   1    1.90    1.60
   0   0   1   -2.30    1.20
   0   0   1    0.30    0.60
   0   0  -1   -0.40    1.60
   0   0  -1    0.60    0.90
   0   0  -1    1.60    1.50
   0   0   2  219.68    9.30
   0   0  -2  224.98    9.90
   0   0  -2  226.78   10.70
   0   0  -2  214.98   10.70
   0   0   2  211.08   10.40
   0   0   2  215.68   10.50
   0   0   2  207.98   10.60
   0   0  -3   -0.90    2.50
   0   0  -3    0.70    2.10
   0   0   3   -0.30    1.20
   0   0   3   -1.70    2.40
   0   0   3   -0.90    2.50
   0   0   3   -1.00    2.60
   0   0   3   -0.90    2.70
   0   0  -3    2.90    2.90
   0   0  -3   -3.80    1.70
   0   0   4  805.22   36.20
   0   0   4  830.42   36.30
   0   0   4  833.82   36.60
   0   0  -4  825.82   35.10
   0   0   4  841.12   34.20
   0   0   4  850.71   35.90
   0   0  -4  833.52   36.30
   0   0  -4  832.22   36.70
   0   0  -4  801.92   35.10
   0   0  -4  773.02   35.40
   0   0  -5   -0.30    2.70
   0   0   5    1.80    3.60
   0   0  -5   -0.40    3.40
   0   0   5   -1.00    3.60
   0   0   5    1.50    2.90
   0   0  -5    3.00    2.20
   0   0  -5   -4.90    3.30
   0   0  -5   -2.60    2.40
   0   0   5   -1.30    1.60
   0   0   5    1.20    3.50
   0   0   6   32.50    6.40
   0   0   6   38.40    6.30
   0   0  -6   37.10    4.90
   0   0   6   35.10    6.60
   0   0   6   25.10    5.70
   0   0   6   33.50    3.40
   0   0  -6   23.50    6.10
   0   0  -6   36.30    6.00
   0   0  -6   29.70    4.90
   0   0   7   -1.30    4.60
   0   0  -7   -4.70    8.90
   0   0  -7   -4.10    4.00
   0   0   7    4.40    5.60
   0   0   7    1.30    5.00
   0   0   8   19.90    7.20
   0   0   8   24.40    7.20
   0   0  -8   17.90    6.20
   0   0   9   10.50    7.40
   0   0  -9   -1.40    5.40
   0   0   9    8.80    6.10
   0   0  10   55.39   11.70
   0   0  10   30.20    9.80
   0   0 -10   52.39    8.90
   0  -1   0   -0.50    1.00
   0   1   0   -0.10    0.80
   0   1   0    0.10    0.80
   0  -1   0   -0.10    0.80
   0  -1   0   -0.60    0.50
   0   1   0    0.20    0.80
   0  -1   0    0.80    1.40
   0  -1   0   -0.30    1.20
   0  -1   0   -0.30    0.50
   0  -1   0   -0.50    0.90
   0  -1   1  124.39    5.90
   0   1   1  118.19    6.40
   0  -1   1  107.49    5.40
   0  -1  -1  113.59    5.80
   0   1   1  122.99    5.50
   0  -1  -1  118.79    5.10
   0   1   1  112.49    5.90
   0  -1   1  118.49    5.20
   0  -1   1  108.49    5.20
   0   1   1  114.29    5.90
   0   1  -1  114.59    5.50
   0  -1  -1  116.09    6.40
   0   1   1  122.89    5.80
   0  -1   1  110.59    5.10
   0  -1  -1  121.19    6.10
   0  -1  -1  121.99    6.20
   0  -1   1  104.99    5.50
   0   1  -1  111.59    5.50
   0  -1  -1  120.79    5.80
   0  -1   2   -0.80    1.30
   0  -1  -2    2.10    1.60
   0   1  -2    0.90    1.90
   0  -1  -2   -1.20    2.40
   0   1  -2   -4.30    1.90
   0  -1   2   -1.20    1.90
   0  -1  -2   -1.50    2.70
   0   1   2   -0.50    1.30
   0  -1   2   -2.40    1.20
   0  -1   2    0.20    2.00
   0   1   2    1.20    2.60
   0   1   2    0.70    1.60
   0  -1  -2    0.00    1.50
   0  -1  -2    0.70    2.30
   0   1   2    1.30    2.30
   0   1   2   -1.40    2.10
   0  -1   2   -0.60    1.90
   0   1   2   -0.60    2.00
   0  -1   2    2.70    2.00
   0  -1   2    1.90    1.80
   0  -1   3  278.47   13.80
   0  -1   3  299.87   13.60
   0   1  -3  283.67   14.00
   0  -1  -3  279.37   14.60
   0  -1  -3  295.87   13.00
   0   1   3  280.97   13.90
   0  -1   3  262.47   13.40
   0   1   3  285.57   14.60
   0   1   3  268.27   13.90
   0   1  -3  298.27   13.70
   0  -1  -3  270.77   13.40
   0   1   3  289.57   13.60
   0   1   3  284.17   12.30
   0  -1   3  261.27   12.20
   0  -1  -3  277.97   14.20
   0  -1  -3  276.97   13.10
   0   1  -3  289.97   13.40
   0   1  -4   -2.80    2.90
   0   1  -4    4.30    2.90
   0  -1  -4    2.10    2.90
   0  -1   4    0.30    3.00
   0   1   4    2.10    3.10
   0  -1  -4    1.30    2.20
   0   1  -4    4.40    3.00
   0   1   4    0.90    3.30
   0  -1  -4    0.60    3.30
   0  -1   4   -4.90    2.60
   0  -1   4    0.90    2.80
   0  -1   4   -0.70    1.60
   0   1   4   -1.40    1.40
   0  -1  -4    1.60    2.40
   0  -1  -4   -3.70    2.50
   0   1   4   -2.50    3.00
   0   1   4    1.60    2.90
   0   1  -5  240.78   13.20
   0   1   5  244.78   11.30
   0  -1  -5  247.98   12.80
   0  -1  -5  242.28   12.60
   0   1   5  250.07   14.20
   0   1  -5  255.27   13.80
   0  -1   5  241.58   13.50
   0  -1   5  246.88   14.00
   0  -1  -5  256.47   15.00
   0   1   5  259.97   14.30
   0  -1   5  232.88   13.20
   0  -1  -5  239.68   14.10
   0   1  -5  243.08   14.10
   0  -1  -5  250.27   13.20
   0   1   5  238.38   13.30
   0  -1   5  250.27   11.30
   0   1  -5  241.08   11.80
   0  -1   5  250.57   13.90
   0   1   5  264.77   14.90
   0   1  -6   -3.30    2.60
   0   1   6   -1.70    3.40
   0   1   6    2.00    4.20
   0  -1  -6    2.60    3.60
   0   1   6   -0.40    4.20
   0   1   6   -0.40    3.90
   0  -1  -6    2.60    4.40
   0  -1   6   -0.30    2.00
   0  -1   6   -3.70    3.10
   0   1  -6   -3.20    3.90
   0   1  -6   -4.90    3.90
   0   1  -6   -2.80    3.80
   0  -1   6   -3.70    4.20
   0  -1   6    6.10    4.20
   0  -1  -6    3.80    4.80
   0  -1  -6   -1.60    2.90
   0  -1   6    4.20    3.80
   0   1   6   -1.60    2.10
   0  -1   6   -1.10    4.20
   0  -1   7   77.49    9.10
   0  -1  -7  100.59   11.40
   0  -1  -7   79.49    8.30
   0   1  -7   86.89    8.90
   0   1   7   85.19    9.70
   0  -1   7   92.89   10.10
   0   1   7  107.09   11.20
   0  -1  -7  103.09    8.40
   0   1   7   77.89   10.00
   0  -1   8    3.60    6.60
   0   1   8    2.20    6.70
   0  -1   8    1.70    5.20
   0  -1  -8   10.20    5.00
   0   1  -8   -0.40    4.20
   0   1   8   -2.70    4.80
   0  -1  -9   42.20    7.60
   0   1   9   54.19   10.70
   0  -1   9   19.50    8.80
   0   1   9   14.40    7.70
   0   1  -9   36.40    7.40
   0  -1 -10   -8.30    4.80
   0   1 -10    5.30    6.00
   0  -1  10    6.90    9.50
   0   1  10  -16.60   11.90
   0   1  10  -13.50    5.60
   0   2   0 9263.27  372.76
   0  -2   0 8925.41  373.16
   0  -2   0 9312.67  372.66
   0   2   0 9595.24  372.86
   0  -2   0 8287.67  372.36
   0  -2   0 8952.80  372.76
   0  -2   0 9999.00  373.66
   0   2   0 8993.30  372.76
   0  -2   0 9137.99  372.76
   0  -2   0 9504.15  372.46
   0  -2   1   -0.50    1.80
   0   2   1    0.00    2.30
   0  -2   1   -0.70    1.70
   0  -2  -1   -1.50    2.50
   0   2   1    0.50    2.30
   0  -2   1    2.80    2.50
   0  -2  -1    0.90    2.50
   0   2  -1   -0.80    1.20
   0  -2  -1    0.60    1.70
   0  -2   1    0.80    1.30
   0   2   1    2.50    2.20
   0  -2  -1   -4.40    1.90
   0  -2  -1    0.20    2.30
   0   2   1    2.20    1.80
   0  -2   1   -0.50    1.40
   0   2  -1   -0.80    1.20
   0   2   1   -0.90    1.60
   0  -2  -2 1064.39   44.00
   0  -2   2 1063.39   43.50
   0  -2   2 1035.40   43.50
   0  -2   2 1056.49   44.00
   0  -2  -2 1093.69   43.00
   0   2   2 1053.29   44.30
   0  -2  -2 1031.00   44.40
   0  -2   2 1035.50   43.20
   0   2  -2 1047.30   43.50
   0   2  -2  947.21   43.40
   0   2   2 1054.29   44.70
   0  -2  -2 1073.89   44.10
   0  -2  -2 1064.29   44.50
   0   2   2 1092.79   43.60
   0  -2   2 1037.90   43.00
   0  -2   2 1048.70   43.00
   0  -2  -2  994.90   44.50
   0   2   2 1019.00   44.10
   0   2   2 1081.59   44.20
   0   2   3   -1.70    3.20
   0   2   3   -0.30    2.90
   0   2  -3    2.50    2.40
   0  -2   3   -1.20    2.60
   0  -2  -3    1.20    1.90
   0   2   3   -0.50    2.90
   0   2   3   -3.20    2.70
   0  -2   3    1.40    2.20
   0  -2  -3    1.90    3.00
   0   2  -3    1.20    2.20
   0   2  -3   -1.10    2.40
   0  -2   3    0.80    1.70
   0  -2   3    0.70    2.30
   0  -2  -3   -1.70    1.90
   0  -2   3   -1.60    2.20
   0   2   3    1.00    2.30
   0  -2  -3    3.90    3.30
   0  -2  -3    1.50    3.00
   0   2   3   -2.60    1.70
   0   2   4   27.40    5.30
   0  -2   4   21.90    3.90
   0   2   4   24.70    2.90
   0  -2  -4   23.10    4.60
   0  -2  -4   22.00    3.00
   0   2   4   22.80    4.40
   0   2  -4   20.30    3.60
   0   2  -4   21.60    4.10
   0  -2  -4   18.70    3.40
   0  -2  -4   22.50    4.70
   0   2  -4   21.60    3.80
   0  -2   4   16.70    3.70
   0   2   4   29.60    4.70
   0  -2   4   16.00    3.50
   0  -2   4   22.20    3.80
   0   2   4   20.80    4.20
   0  -2  -4   27.20    4.40
   0   2   5    4.70    3.90
   0   2  -5   -1.40    2.90
   0  -2  -5    0.50    3.80
   0   2   5    3.20    3.60
   0   2  -5    0.20    3.20
   0  -2   5    1.80    3.00
   0  -2  -5    0.60    3.20
   0  -2  -5    0.50    2.70
   0   2  -5    0.60    3.20
   0  -2   5    0.70    3.50
   0   2   5   -3.00    3.70
   0   2   5    1.10    2.00
   0  -2   5    2.80    3.10
   0  -2  -5   -3.80    2.40
   0  -2  -5    1.10    3.70
   0  -2   5   -5.70    2.90
   0   2   5    2.20    3.70
   0  -2  -6    6.50    3.40
   0   2  -6    9.30    4.20
   0   2  -6   -4.00    4.10
   0  -2   6    0.50    4.40
   0  -2  -6    3.30    4.90
   0  -2   6   -5.40    3.20
   0   2   6    0.20    2.40
   0   2   6   -5.50    3.50
   0   2   6    6.10    5.10
   0  -2   6   -0.60    3.20
   0  -2   6   -4.70    3.60
   0  -2  -6    7.70    4.20
   0   2   6   -1.90    4.90
   0  -2  -6    4.20    3.40
   0   2   6    0.80    4.60
   0  -2  -6   -0.40    4.20
   0   2  -6    1.70    4.10
   0   2   7   -5.90    5.30
   0  -2  -7    5.00    3.90
   0   2   7   -6.00    5.50
   0   2   7    6.10    5.00
   0  -2   7   -1.60    4.80
   0  -2  -7   -3.30    6.00
   0   2  -7   -6.10    3.60
   0  -2  -7   -0.70    4.20
   0   2  -8   11.90    5.90
   0   2   8   28.40    7.50
   0  -2  -8   14.50    5.20
   0  -2   8   12.30    6.80
   0   2   8   15.40    6.30
   0   2   9   -6.40   12.20
   0  -2   9   10.30    7.90
   0   2  -9   -4.00    5.50
   0   2   9   12.00    6.80
   0  -2  -9   -6.60    4.50
   0  -2  10   24.70    9.70
   0   2  10    5.20    7.90
   0  -2 -10   22.70    7.40
   0   2 -10   23.90    8.30
   0  -3   0    2.80    3.10
   0  -3   0   -0.70    1.70
   0  -3   0    0.40    1.40
   0   3   0    0.30    1.90
   0  -3   0   -0.10    2.00
   0  -3   0    2.00    1.30
   0   3   0   -1.10    1.10
   0  -3   0   -1.60    2.30
   0  -3   0   -1.50    1.80
   0   3   0    0.10    1.70
   0   3   0    2.20    1.80
   0   3   1  138.49    8.20
   0  -3  -1  170.28    9.00
   0  -3  -1  141.79    8.20
   0  -3  -1  154.38    7.60
   0   3  -1  143.69    6.90
   0  -3  -1  141.69    8.70
   0  -3  -1  138.89    7.80
   0  -3   1  152.38    7.60
   0   3  -1  155.78    7.40
   0  -3   1  147.39    8.70
   0  -3   1  144.09    6.90
   0  -3   1  146.19    7.10
   0   3   1  140.89    8.30
   0   3  -1  156.48    7.00
   0   3   1  142.59    7.90
   0  -3   1  158.28    7.90
   0   3   1  149.59    7.60
   0   3   2   -0.40    2.20
   0  -3   2   -1.00    3.10
   0  -3   2    0.80    1.30
   0   3   2   -0.30    2.40
   0   3  -2    1.40    1.70
   0  -3  -2   -1.60    2.40
   0  -3   2   -1.40    1.80
   0   3   2   -2.90    2.40
   0   3  -2    0.80    2.20
   0   3   2    0.60    3.00
   0  -3   2    0.30    1.70
   0   3   2   -0.80    2.70
   0  -3  -2    1.40    2.80
   0  -3   2   -1.10    1.10
   0  -3   2    1.50    1.70
   0   3  -2    1.10    1.60
   0  -3  -2    0.40    0.90
   0  -3  -2   -0.80    2.80
   0  -3  -2   -0.10    3.20
   0  -3  -2    0.20    2.70
   0   3   3   -1.80    3.60
   0   3  -3    0.70    2.60
   0  -3  -3    0.40    2.70
   0  -3   3    0.00    2.00
   0  -3  -3   -3.80    1.40
   0  -3  -3   -5.20    3.00
   0  -3   3    1.80    2.20
   0  -3   3   -1.00    1.50
   0   3   3   -2.80    2.80
   0   3  -3    2.10    2.20
   0   3  -3    1.40    2.10
   0   3   3    1.20    2.30
   0  -3  -3    5.50    2.90
   0  -3  -3    2.00    3.20
   0  -3  -3   -0.70    3.50
   0   3   3    2.00    2.70
   0  -3   3    3.50    3.10
   0  -3   3    4.60    2.30
   0   3   3    5.00    3.10
   0   3   4    2.50    2.20
   0  -3   4    3.90    2.60
   0   3  -4    1.00    2.90
   0  -3   4    0.80    2.50
   0  -3   4   -0.90    2.50
   0   3   4    1.30    2.90
   0   3   4   -1.90    3.00
   0  -3  -4    6.70    4.10
   0   3   4   -4.10    3.00
   0   3  -4   -0.90    2.60
   0  -3   4    2.40    2.00
   0   3  -4   -1.30    2.40
   0   3   4   -4.50    3.60
   0   3   4   -4.30    2.30
   0  -3  -4   -1.10    1.80
   0  -3  -4    1.90    3.60
   0  -3   4   -1.20    3.20
   0  -3  -4    2.70    2.60
   0  -3  -4   -0.50    3.30
   0   3   5   42.10    7.00
   0  -3   5   42.30    4.70
   0  -3  -5   45.30    7.10
   0   3  -5   38.90    5.50
   0   3   5   51.89    6.80
   0   3  -5   32.20    5.60
   0  -3  -5   44.90    4.80
   0   3   5   44.00    4.40
   0  -3  -5   58.29    7.20
   0  -3   5   44.60    5.70
   0  -3   5   53.59    5.60
   0  -3  -5   53.39    5.90
   0   3   5   64.29    7.10
   0  -3   5   61.09    6.10
   0  -3   5   44.50    5.60
   0   3   5   40.00    6.30
   0  -3  -5   46.40    6.70
   0   3  -5   49.00    5.40
   0   3   6   -4.10    4.20
   0  -3  -6   -3.70    5.60
   0  -3   6    2.20    3.30
   0  -3  -6   -2.40    3.20
   0   3   6    1.70    2.60
   0  -3  -6   -3.80    4.40
   0   3   6    2.10    4.40
   0   3   6   -4.50    4.40
   0  -3   6   -0.20    3.90
   0  -3   6   -3.60    4.10
   0  -3   6    0.50    3.80
   0  -3  -6    0.40    4.10
   0   3  -6   -2.20    3.60
   0  -3  -6    4.30    3.00
   0   3   7  159.68   13.10
   0  -3   7  155.18   12.20
   0   3  -7  141.69   11.30
   0  -3  -7  154.88    9.90
   0  -3  -7  174.78   12.40
   0   3   7  136.89   11.50
   0  -3  -7  154.28   15.00
   0   3   7  166.18   13.70
   0  -3  -8   -4.90    5.10
   0   3  -8    4.90    4.90
   0  -3  -8   -8.70    3.60
   0  -3   8   -7.50    5.80
   0   3   8   -5.20    5.20
   0   3  -9   -1.30    5.10
   0   3   9  -10.50    5.30
   0  -3   9   -5.90    6.20
   0  -3  10   11.30    8.80
   0   3 -10    3.50    6.10
   0   3  10   -1.80    7.20
   0   4   0  140.29    7.90
   0  -4   0  154.38    7.40
   0  -4   0  140.59    7.20
   0  -4   0  140.49    8.00
   0   4   0  157.28    7.00
   0   4   0  150.38    7.90
   0  -4   0  149.59    7.90
   0  -4   0  145.79    9.70
   0  -4   0  143.19    8.80
   0  -4   0  145.79    7.80
   0   4   0  145.59    8.20
   0  -4   1    0.80    4.10
   0  -4   1   -1.60    2.30
   0   4  -1    1.70    1.60
   0  -4  -1    7.90    4.20
   0  -4   1   -0.60    1.10
   0   4  -1    0.00    1.70
   0  -4  -1    3.80    2.80
   0  -4   1    0.10    1.70
   0  -4  -1    2.00    2.40
   0  -4  -1    0.80    3.40
   0   4  -1    1.10    1.80
   0   4   1   -3.50    2.20
   0  -4   1    3.40    3.00
   0  -4  -1   -0.60    2.10
   0  -4   1    3.70    1.70
   0  -4  -1   -0.10    2.00
   0   4   1    2.00    2.70
   0   4   1    0.90    2.60
   0   4   1    0.80    2.60
   0  -4   1    0.40    1.00
   0  -4   2 1076.19   43.20
   0   4   2 1083.19   45.50
   0   4   2 1081.79   44.40
   0  -4   2 1042.10   43.70
   0  -4  -2 1086.89   45.90
   0  -4   2 1012.40   43.10
   0   4  -2 1031.80   43.50
   0  -4  -2 1027.50   45.10
   0   4   2 1065.19   44.60
   0  -4  -2 1001.90   44.60
   0   4   2 1078.09   45.60
   0  -4   2 1080.69   43.60
   0  -4   2 1039.00   45.60
   0  -4   2 1014.40   44.40
   0  -4  -2 1006.70   45.80
   0   4  -2 1067.69   44.50
   0  -4  -2 1067.29   45.70
   0   4  -2 1053.59   43.60
   0   4   2 1047.40   45.10
   0  -4   3    0.70    2.00
   0  -4  -3    0.10    3.40
   0  -4   3    0.20    1.90
   0  -4   3    0.60    3.60
   0   4   3   -2.30    2.90
   0   4  -3    0.10    1.80
   0  -4  -3   -0.10    3.60
   0  -4   3   -1.00    1.80
   0  -4  -3   -0.90    3.00
   0  -4  -3   -0.90    3.20
   0   4   3    2.00    2.50
   0   4   3   -1.70    2.80
   0  -4  -3    2.20    2.70
   0   4  -3    0.00    2.50
   0   4  -3    0.00    1.90
   0   4   3    2.10    3.40
   0  -4   3   -1.80    1.40
   0  -4  -3   -1.50    1.00
   0   4   3    0.10    2.60
   0  -4   3   -3.00    1.70
   0   4   4  199.98   13.40
   0   4   4  227.68   11.50
   0  -4  -4  232.38   13.70
   0  -4   4  221.08   11.50
   0   4   4  217.98   11.70
   0  -4  -4  244.58   13.80
   0  -4  -4  215.28   13.60
   0   4  -4  220.58   12.60
   0  -4   4  225.68   11.60
   0   4   4  224.58   12.90
   0  -4   4  218.68   11.60
   0   4   4  219.98   12.70
   0  -4   4  239.28   13.10
   0   4  -4  220.58   11.70
   0   4  -4  230.58   11.50
   0   4   4  238.58   14.20
   0  -4   4  208.68   10.90
   0  -4  -4  232.48   10.40
   0   4  -5   -0.70    3.50
   0   4   5   -0.30    3.20
   0   4   5   -1.40    2.50
   0  -4   5    0.10    3.50
   0  -4  -5   -3.10    2.60
   0   4   5    0.30    4.40
   0  -4  -5    2.30    4.50
   0  -4  -5   -4.10    2.20
   0   4  -5    2.40    3.00
   0  -4   5   -1.60    2.90
   0   4   5   -0.50    4.00
   0  -4  -5   -0.80    3.80
   0   4   5    2.60    3.90
   0   4   5    8.20    4.80
   0   4  -5    0.10    2.90
   0  -4  -5   -1.30    4.80
   0  -4   5   -8.90    3.30
   0  -4   5    3.10    2.80
   0  -4   6   20.80    5.20
   0   4   6   14.90    5.60
   0  -4  -6   16.60    3.80
   0  -4   6   29.40    5.50
   0   4   6   20.50    6.80
   0   4   6   22.50    5.80
   0  -4  -6   26.80    6.80
   0   4   6   29.30    4.50
   0  -4  -6   24.80    6.40
   0  -4  -6   26.10    5.10
   0   4  -6   22.40    5.80
   0  -4  -6   21.50    6.10
   0   4   6   24.10    6.70
   0   4   7   -7.00    4.40
   0   4   7    5.10    3.50
   0  -4  -7   -5.70    3.40
   0   4  -7    9.90    4.90
   0  -4   7    0.00    5.00
   0  -4  -7  -11.60    5.10
   0  -4  -8   21.30    6.80
   0  -4   8   14.60    6.70
   0   4   8    7.30    7.30
   0   4  -8    5.30    5.20
   0   4   9   -4.10    6.10
   0  -4   9    9.30    7.30
   0   4  -9   -3.00    6.20
   0  -5   0    3.60    2.00
   0   5   0    5.50    1.60
   0  -5   0    6.90    2.90
   0  -5   0    3.40    4.10
   0  -5   0    4.60    2.10
   0  -5   0    5.70    2.30
   0   5   0    3.30    2.50
   0  -5   0    6.40    3.50
   0   5   0    5.40    2.40
   0  -5   0    5.10    1.90
   0   5   0    3.70    2.30
   0  -5  -1   32.20    4.30
   0   5   1   36.40    4.50
   0   5   1   39.50    5.10
   0  -5   1   43.70    3.60
   0  -5   1   37.40    4.20
   0   5  -1   38.00    3.70
   0  -5   1   37.50    2.90
   0  -5   1   26.80    5.50
   0  -5   1   41.20    3.40
   0  -5  -1   45.90    6.30
   0  -5   1   36.40    3.00
   0  -5  -1   40.50    4.30
   0   5  -1   38.30    3.40
   0   5  -1   36.00    3.30
   0  -5  -1   37.50    5.70
   0   5   1   42.40    4.70
   0  -5   1   45.00    5.30
   0   5  -1   41.40    4.60
   0  -5  -1   40.80    4.10
   0   5   1   39.20    4.40
   0  -5  -1   37.20    4.30
   0   5  -2    0.10    1.50
   0   5   2   -1.70    2.70
   0   5  -2   -3.50    2.10
   0  -5   2   -1.70    1.30
   0   5   2    0.50    2.90
   0  -5  -2    0.20    2.60
   0  -5  -2   -2.60    2.50
   0  -5  -2    0.00    4.20
   0   5   2    0.40    2.90
   0  -5   2   -0.50    2.80
   0   5   2   -1.10    2.50
   0   5  -2    0.00    1.50
   0  -5   2    0.40    1.30
   0  -5   2    0.10    1.70
   0  -5  -2   -6.30    3.40
   0  -5   2   -2.90    4.00
   0  -5   2    2.40    1.60
   0  -5   2   -0.80    2.40
   0   5   3   23.00    5.20
   0  -5  -3   18.90    4.10
   0   5   3   19.20    3.60
   0  -5  -3   12.70    4.00
   0  -5   3   10.10    2.50
   0  -5   3   14.10    2.50
   0   5  -3   13.00    2.40
   0  -5  -3   15.80    5.00
   0  -5  -3   10.50    4.90
   0  -5   3   12.40    2.50
   0  -5   3   13.60    2.30
   0   5  -3   11.40    2.30
   0   5  -3   19.10    4.00
   0   5   3   15.90    4.20
   0  -5   3   14.00    3.10
   0  -5  -3   18.80    4.70
   0   5   3   19.50    3.70
   0   5   3   20.40    4.80
   0  -5   4    0.50    2.30
   0  -5   4    4.40    2.70
   0   5   4   -0.20    3.70
   0  -5   4    0.10    2.00
   0   5  -4    0.10    3.20
   0  -5  -4    2.60    4.40
   0  -5  -4   -0.70    3.30
   0   5  -4   -0.80    2.30
   0  -5   4   -2.10    4.10
   0  -5  -4   -0.10    1.20
   0   5  -4    0.10    2.20
   0  -5   4   -4.00    2.40
   0   5   4   -4.00    2.90
   0   5   4   -1.80    3.60
   0   5   4   -1.10    4.00
   0  -5  -4   -8.00    3.60
   0   5   4   -8.00    2.50
   0  -5  -4    5.30    4.00
   0  -5  -4    0.90    3.90
   0   5  -5   27.00    4.10
   0  -5  -5   27.00    4.80
   0  -5  -5   29.10    6.70
   0   5   5   20.90    4.30
   0   5   5   27.70    4.60
   0   5   5   11.20    5.40
   0  -5   5   30.00    4.80
   0   5   5   23.30    6.30
   0   5  -5   13.50    4.90
   0   5   5   27.60    6.50
   0  -5   5   18.20    4.10
   0  -5   5   22.30    5.40
   0  -5   5   25.50    4.00
   0  -5  -5   27.40    5.80
   0  -5  -5   15.90    5.40
   0   5   6   11.40    6.70
   0  -5  -6   -1.10    3.50
   0  -5   6    0.90    4.10
   0  -5  -6   -0.30    4.70
   0   5  -6    7.40    4.40
   0   5   6   -2.80    4.30
   0  -5  -6   -3.50    4.70
   0   5   6    0.80    3.30
   0  -5  -7   82.99   11.00
   0  -5   7  105.29    9.90
   0   5   7   97.39   11.20
   0   5   7   88.69    7.40
   0   5  -7   89.29    9.80
   0   5   8   -3.40    5.30
   0  -5   8   -0.40    5.50
   0  -5  -8   -1.60    5.70
   0   5  -8   -5.40    5.40
   0   5   9    0.00    6.90
   0   5  -9   -3.90    6.20
   0  -5   9    5.30    7.00
   0  -6   0 1576.54   66.69
   0  -6   0 1614.74   66.69
   0   6   0 1556.44   67.89
   0  -6   0 1596.54   67.09
   0  -6   0 1594.54   66.59
   0  -6   0 1567.24   68.59
   0  -6   0 1635.14   66.49
   0   6   0 1526.55   66.79
   0   6   0 1678.43   67.49
   0   6   0 1656.83   65.99
   0   6   0 1577.94   66.89
   0  -6   0 1608.94   69.69
   0  -6  -1   -1.00    4.10
   0  -6  -1   -0.60    2.30
   0  -6  -1    0.50    3.10
   0   6   1    0.70    2.70
   0  -6  -1    0.50    2.70
   0   6   1   -0.10    2.60
   0  -6   1    4.20    3.30
   0  -6   1    1.30    1.70
   0   6   1   -2.10    2.60
   0   6  -1   -0.40    1.80
   0  -6   1    1.50    2.60
   0  -6  -1   -1.80    2.50
   0  -6   1   -2.90    4.70
   0  -6   1    3.30    1.90
   0   6  -1   -3.90    1.90
   0   6  -1    0.10    1.80
   0  -6  -1   -1.20    3.80
   0   6   1   -2.70    3.10
   0  -6   1    3.00    1.90
   0  -6  -1   -0.20    2.40
   0   6  -1   -1.30    2.90
   0   6  -2  292.27   13.60
   0   6  -2  257.37   12.10
   0   6   2  260.97   14.70
   0  -6   2  281.07   13.70
   0  -6   2  273.17   12.20
   0   6   2  274.17   13.90
   0  -6   2  276.27   14.70
   0  -6  -2  286.77   14.30
   0   6  -2  269.77   12.20
   0  -6   2  262.27   12.30
   0  -6   2  274.97   15.90
   0   6   2  294.37   15.20
   0   6   2  246.08   14.50
   0  -6   2  266.47   12.20
   0  -6  -2  289.07   16.20
   0  -6  -2  259.67   14.30
   0  -6  -2  268.57   14.80
   0  -6  -2  268.87   15.90
   0  -6   2  263.87   12.30
   0  -6  -3    1.50    3.60
   0  -6  -3    7.10    4.20
   0   6   3    5.10    3.80
   0  -6  -3    0.70    4.70
   0   6   3   -3.90    3.70
   0   6  -3   -2.70    1.60
   0  -6  -3   -0.50    3.50
   0  -6  -3    3.40    4.80
   0   6   3    1.60    3.10
   0   6  -3   -0.50    1.70
   0  -6   3   -2.50    1.80
   0   6   3   -2.60    3.50
   0  -6   3    0.40    4.20
   0   6  -3    1.70    3.10
   0  -6   3    0.90    2.00
   0  -6   3   -3.70    2.90
   0  -6   3    2.10    1.90
   0  -6   3   -0.40    1.90
   0  -6   4    3.40    2.60
   0  -6   4   -5.80    2.30
   0   6   4   -4.90    4.00
   0  -6  -4    0.10    4.30
   0  -6  -4    6.90    4.60
   0  -6  -4   -2.60    3.80
   0   6  -4    2.70    3.40
   0  -6   4   -1.60    2.00
   0   6  -4   -3.30    2.00
   0  -6   4    0.10    2.20
   0   6  -4   -1.80    2.30
   0   6   4   -5.40    3.90
   0  -6   4    1.70    4.40
   0   6   4   -2.70    3.90
   0  -6   4    3.80    2.70
   0  -6  -4    3.00    4.10
   0  -6  -4   -4.60    4.80
   0   6   4   -0.40    3.00
   0   6  -5   -2.20    3.70
   0  -6  -5   -2.80    3.60
   0   6   5   -1.40    3.30
   0  -6   5    2.10    2.70
   0  -6   5    4.60    3.40
   0   6   5   -8.30    3.80
   0  -6  -5   -0.10    4.70
   0   6   5   -1.70    3.20
   0   6   5   -0.60    5.00
   0  -6   5  -10.60    4.40
   0  -6  -5   -2.30    5.20
   0   6  -5   -3.80    2.40
   0  -6  -6    0.20    3.80
   0  -6   6   -4.40    4.90
   0  -6  -6   -3.70    5.00
   0   6  -6    1.80    4.30
   0  -6   6    3.00    3.90
   0   6   6    2.50    4.00
   0  -6  -6    5.60    5.90
   0   6   6   -1.60    4.90
   0   6   6    9.70    4.00
   0  -6   7    4.10    4.60
   0   6   7   -0.50    3.80
   0  -6  -7    4.20    5.90
   0   6  -7    5.40    5.20
   0   6   7    1.50    6.50
   0  -6   8   23.40    6.80
   0  -6  -8   16.50    8.40
   0   6   8    3.00    7.50
   0   6  -8    6.70    5.80
   0   6   9   -3.50    6.70
   0   6  -9   -2.40    6.40
   0  -6  -9    0.20    8.40
   0  -6   9   -5.80    6.00
   0   7   0   10.40    4.20
   0  -7   0    2.20    3.90
   0   7   0    7.50    3.00
   0   7   0    8.40    2.00
   0  -7   0   10.00    3.00
   0  -7   0    2.30    2.60
   0  -7   0   15.70    5.10
   0   7   0   10.00    2.90
   0  -7   0    8.80    2.60
   0  -7   0   15.90    5.80
   0  -7   0    5.50    2.60
   0   7   0    7.20    3.60
   0  -7  -1   69.89    7.30
   0  -7   1   63.59    5.00
   0   7   1   64.19    6.60
   0  -7   1   66.29    4.70
   0  -7  -1   67.69    6.10
   0  -7  -1   66.59    6.30
   0   7   1   56.29    6.30
   0   7   1   88.39    8.30
   0  -7  -1   55.49    5.90
   0  -7  -1   61.59    8.10
   0   7  -1   68.09    7.10
   0   7   1   83.09    7.00
   0   7  -1   58.19    5.00
   0   7  -1   57.49    5.00
   0  -7  -1   63.39    8.50
   0  -7  -1   64.19    5.90
   0   7  -1   64.99    5.10
   0  -7   1   57.09    5.00
   0  -7   1   59.09    6.00
   0  -7   1   55.59    4.90
   0  -7   1   79.39    9.50
   0  -7   2   -0.20    1.70
   0  -7  -2    1.80    3.30
   0  -7  -2   -2.30    3.20
   0   7   2   -6.60    3.20
   0   7   2    4.10    4.10
   0   7   2    2.40    3.50
   0   7  -2   -2.40    1.80
   0  -7   2   -0.30    4.30
   0  -7   2   -0.30    2.10
   0  -7  -2    0.40    3.10
   0  -7  -2   -5.80    4.40
   0  -7  -2    5.30    5.00
   0   7   2   -1.30    3.50
   0   7  -2   -4.20    3.10
   0  -7   2   -9.80    4.10
   0   7  -2   -1.10    1.60
   0  -7   2    4.50    3.30
   0   7  -2    3.10    2.70
   0  -7   2   -1.30    1.80
   0  -7  -3   16.70    4.90
   0   7  -3   17.30    2.10
   0   7   3   18.10    5.10
   0  -7   3   11.80    5.50
   0  -7   3   14.60    2.90
   0   7  -3   17.40    2.30
   0   7   3   12.80    4.20
   0  -7   3   20.10    3.00
   0  -7   3   15.60    2.20
   0  -7  -3   15.60    4.90
   0  -7  -3   14.60    5.60
   0   7   3   14.00    6.90
   0  -7  -3    8.10    4.20
   0  -7   3   16.20    2.20
   0   7   3    5.00    4.50
   0   7  -3   15.10    4.00
   0  -7   3   10.50    4.50
   0  -7  -3    5.90    5.50
   0  -7   4    0.40    2.50
   0   7   4    5.00    3.60
   0  -7  -4    3.60    4.90
   0  -7  -4   -1.90    4.30
   0  -7   4    0.50    1.90
   0  -7   4   -1.00    2.70
   0  -7   4    0.10    2.20
   0   7  -4    2.60    3.90
   0   7   4   -1.70    3.90
   0  -7  -4    1.80    5.50
   0   7  -4    1.50    1.80
   0  -7  -4   -0.50    4.80
   0  -7   4   -7.20    2.70
   0  -7   4   -6.50    5.10
   0   7   5   62.99    7.10
   0  -7   5   45.90    5.50
   0   7   5   55.29    6.50
   0   7   5   44.10    7.50
   0  -7  -5   47.80    8.80
   0  -7   5   58.19    8.80
   0  -7   5   55.09    4.70
   0   7  -5   42.80    4.30
   0   7  -5   59.89    7.40
   0   7   6   -7.10    3.60
   0  -7   6    3.20    3.90
   0  -7   6   -3.10    6.10
   0   7   6   -3.10    4.10
   0  -7  -6   -3.20    4.20
   0  -7  -6    1.50    5.90
   0   7   6   -6.30    4.80
   0   7  -6    3.00    4.70
   0   7   7    8.80    6.50
   0   7  -7   17.80    6.30
   0  -7   7   23.50    5.70
   0   7   7   18.60    5.20
   0  -7  -7   19.40    6.20
   0  -7  -7   31.00    8.40
   0  -7  -8   -1.80    7.30
   0  -7   8   -0.60    5.00
   0   7   8    1.60    7.70
   0   7  -8   -3.00    5.20
   0  -8   0 2387.96   97.89
   0  -8   0 2447.56   98.19
   0   8   0 2384.96   98.19
   0  -8   0 2504.55   99.19
   0   8   0 2384.36   99.19
   0  -8   0 2238.78  100.59
   0  -8   0 2360.76  102.19
   0   8   0 2134.69   97.49
   0  -8   0 2401.46   98.09
   0   8   0 2355.66  100.09
   0   8  -1   -1.30    2.40
   0  -8   1   -1.10    2.30
   0   8  -1   -1.10    2.20
   0  -8  -1   -3.40    4.20
   0  -8   1   -0.70    2.50
   0  -8  -1    1.70    5.40
   0  -8  -1   -0.50    3.10
   0  -8  -1    0.20    4.20
   0  -8   1   10.20    6.00
   0   8   1   -2.20    3.70
   0  -8  -1    1.60    5.20
   0  -8   1    0.20    2.70
   0   8   1   -7.70    3.70
   0  -8   1   -2.00    3.30
   0  -8  -1   -0.80    3.20
   0  -8   1   -1.00    2.10
   0   8  -1    0.20    4.00
   0   8   1    0.80    3.40
   0  -8   1    0.10    4.20
   0   8  -1   -0.20    2.40
   0  -8   2   28.20    2.60
   0  -8   2   28.80    2.70
   0  -8   2   22.70    8.00
   0   8  -2   26.60    2.70
   0  -8   2   26.60    4.70
   0   8  -2   23.80    5.70
   0  -8   2   31.20    3.70
   0  -8  -2   21.00    6.60
   0  -8  -2   28.00    7.30
   0  -8   2   23.60    6.20
   0  -8  -2   31.80    5.50
   0  -8  -2   22.70    6.10
   0  -8   2   24.40    3.70
   0   8  -2   28.80    2.60
   0   8  -2   21.50    4.00
   0   8   2   34.00    5.60
   0   8   2   31.70    6.30
   0  -8  -3    2.30    4.40
   0  -8   3   -0.70    4.50
   0  -8   3   -1.20    2.30
   0  -8  -3    9.20    5.70
   0   8   3   -3.00    4.00
   0  -8   3   -3.20    5.70
   0   8  -3   -1.70    3.80
   0  -8   3   -1.70    2.60
   0  -8  -3   -1.70    5.20
   0   8   3    3.20    3.60
   0   8  -3    0.80    3.10
   0  -8  -4   66.49   10.10
   0  -8   4   61.69    9.50
   0  -8  -4   75.79   10.40
   0   8  -4   80.69    8.20
   0  -8   4   39.70    9.10
   0   8   4   59.49    6.90
   0  -8  -4   95.19    9.70
   0  -8   4   78.39    6.10
   0   8   4   48.30    7.90
   0   8  -5    0.90    4.30
   0  -8  -5   -0.80    6.90
   0   8   5   -1.30    4.30
   0  -8   5   -1.90    5.60
   0   8   5   -2.10    4.60
   0   8   5    2.70    3.90
   0  -8   5    1.20    3.30
   0   8   6  -11.20    4.60
   0  -8   6   -6.90    5.50
   0   8   6    1.60    4.40
   0   8  -6   12.80    5.70
   0  -8  -6    0.80    5.00
   0  -8   6    7.90    4.30
   0  -8  -6    5.90    7.00
   0   8  -7    0.10    5.90
   0  -8  -7    0.30    5.30
   0  -8   7    4.10    5.00
   0   8   7   -8.10    5.60
   0  -8  -7    3.90    8.00
   0   8   7  -10.80    4.10
   0   8   8    8.90    8.60
   0  -8   8   18.10    6.50
   0   8  -8    5.90    6.90
   0  -8  -8    5.10    8.20
   0  -9   0    6.00    5.80
   0  -9   0    2.40    4.30
   0   9   0    0.90    4.50
   0  -9   0    5.50    3.20
   0   9   0   -6.20    4.00
   0  -9  -1   34.30    7.70
   0   9  -1   33.30    6.30
   0   9  -1   27.30    3.80
   0  -9   1   32.90    3.80
   0  -9  -1   34.40    6.20
   0  -9   1   36.80    4.70
   0  -9   1   24.40    7.80
   0  -9  -1   23.60    7.40
   0  -9  -1   29.60    5.20
   0   9   1   28.40    5.90
   0   9   1   32.20    6.60
   0   9  -1   19.80    5.90
   0  -9   1   27.90    7.60
   0  -9   2    0.00    5.80
   0   9   2    0.60    4.40
   0   9  -2   -5.30    2.50
   0  -9   2    0.10    5.40
   0  -9  -2    5.30    4.20
   0  -9  -2   -9.20    4.90
   0   9   2   -1.90    3.60
   0  -9   2    2.00    3.00
   0  -9  -2   -3.30    5.20
   0  -9  -2   18.10    7.10
   0   9  -2   -4.10    4.40
   0  -9   3    6.60    6.00
   0  -9  -3   -3.40    5.50
   0  -9  -3   10.90    5.40
   0   9   3    9.50    5.80
   0   9   3    0.40    4.30
   0  -9  -3    0.40    5.60
   0  -9   3   12.50    3.00
   0   9  -3    6.40    5.40
   0  -9  -3   -7.40    5.70
   0  -9   3    3.30    5.10
   0   9  -3    9.00    4.00
   0   9   4    2.90    4.60
   0  -9   4    2.40    3.00
   0   9  -4    1.40    4.30
   0  -9   4   -1.60    5.80
   0  -9  -4    3.10    5.50
   0   9   4    0.40    3.90
   0  -9  -4   -6.90    6.40
   0   9  -4    5.80    5.30
   0  -9  -4    3.20    6.30
   0  -9  -5   40.00    9.60
   0   9   5   37.00    6.80
   0   9  -5   33.10    7.20
   0  -9   5   54.49    9.90
   0   9  -5   37.50    7.20
   0  -9   5   33.50    5.20
   0   9   5   24.80    7.20
   0   9   6    3.50    5.10
   0  -9   6   -7.20    7.10
   0  -9  -6   -1.40    6.90
   0   9   6   -7.00    5.90
   0   9  -6   -2.30    4.90
   0  -9   6    3.40    4.00
   0  -9  -6    4.20    5.30
   0   9   7    1.70    6.70
   0   9  -7   22.90    6.90
   0  -9   7   17.50    5.80
   0   9   7   16.30    5.70
   0  -9  -7   13.00   10.00
   0  -9  -7   18.60    7.20
   0  10   0  470.55   25.00
   0 -10   0  408.26   26.10
   0 -10   0  422.56   27.10
   0 -10   0  503.45   22.70
   0  10   0  467.45   23.70
   0 -10   1    2.80    5.30
   0 -10  -1   -7.70    5.30
   0 -10   1    4.60    7.80
   0 -10  -1    1.50    3.90
   0 -10   1   -4.00    3.10
   0  10  -1   -6.70    4.10
   0  10   1    3.90    4.80
   0 -10  -1   -1.80    5.80
   0  10   1   -3.20    4.60
   0  10  -1    0.90    4.70
   0 -10  -2   45.80   10.30
   0 -10  -2   44.50    6.90
   0  10  -2   40.40    7.20
   0  10   2   30.60    6.40
   0 -10   2   33.20    8.50
   0 -10  -2   32.80    8.50
   0 -10   2   35.80    7.90
   0  10   2   31.50    7.40
   0 -10   2   35.50    4.80
   0  10   3   -3.50    4.70
   0 -10   3   -4.60    3.00
   0 -10   3   -5.30    5.30
   0  10   3   -0.50    4.60
   0 -10  -3   -7.50    4.70
   0  10  -3   -3.40    4.90
   0 -10  -3   18.00    8.30
   0  10  -3   -5.30    3.30
   0 -10  -3   -4.00    5.40
   0 -10   3    2.70    7.30
   0 -10  -3    1.00    6.30
   0 -10  -4   -2.10    5.50
   0 -10  -4    8.20    7.10
   0  10  -4    1.00    4.20
   0 -10   4    0.10    3.00
   0  10   4    3.10    5.40
   0 -10   4   -2.30    7.30
   0  10  -4   -2.90    5.30
   0 -10  -4   -3.10    6.90
   0 -10  -4    8.60    6.80
   0 -10   5    1.00    7.10
   0 -10  -5   -5.70    6.80
   0  10  -5   -1.60    4.80
   0  10   5  -11.20    4.80
   0  10   5    3.30    5.40
   0 -10   5   -3.90    3.30
   0  10  -5   -3.60    4.10
   0  10   6   14.50    6.40
   0  10  -6   -5.80    6.00
   0 -10  -6    0.70    5.50
   0  10   6   -2.10    6.10
   0  10  -6    1.00    5.70
   0 -10   6   -5.00    3.80
   0 -10  -6    2.50    8.20
   0  11   0    4.30    4.80
   0  11   0    5.00    5.30
   0 -11   0    5.90    4.30
   0 -11   0   13.50    7.20
   0 -11   0    7.20    8.10
   0  11   1    1.70    5.50
   0  11   1   -5.10    4.80
   0 -11  -1   10.30    7.60
   0 -11   1    2.20    3.90
   0 -11  -1   -8.00    3.70
   0 -11   1   -0.70    7.00
   0 -11  -1    0.70    6.90
   0  11  -1   -1.80    4.90
   0  11  -1    3.30    5.30
   0 -11   1    1.40    6.40
   0  11  -2    0.30    5.00
   0 -11   2   -4.50    5.80
   0  11   2    1.60    5.50
   0  11   2    9.50    5.20
   0  11  -2   -1.60    4.40
   0 -11  -2    1.40    6.60
   0 -11  -2   -2.40    6.60
   0 -11   2    1.70    3.70
   0 -11  -2    4.10    5.10
   0 -11   2    1.00    7.00
   0  11   3   21.80    6.90
   0 -11   3    0.60    3.50
   0  11  -3   14.00    6.80
   0 -11  -3    3.30    7.10
   0 -11  -3    3.70    8.00
   0 -11   3    3.20    7.30
   0 -11  -3    1.80    5.90
   0 -11   4    4.20    3.70
   0 -11   4   -6.00    7.90
   0 -11  -4   -1.80    6.40
   0 -11  -4   -3.60    6.70
   0 -11  -4    0.30    7.10
   0  11   4    0.60    6.20
   0  11  -4   -3.40    5.40
   0 -11   5   -3.30    3.60
   0 -11   5   -7.60    7.70
   0  11  -5   -3.30    5.10
   0  11  -5    2.60    5.70
   0  11   5   -3.00    6.10
   0 -11  -5   21.90    9.00
   0  11   5    3.50    5.70
   0  12   0   39.60    8.30
   0 -12   0   20.30    9.60
   0  12   0   39.70    9.00
   0 -12   0   29.20   10.50
   0 -12   0   39.40    6.90
   0 -12  -1   -1.10    4.70
   0 -12  -1   -3.50    7.30
   0  12  -1    3.10    5.10
   0 -12   1    6.80    7.90
   0 -12   1   -4.10    8.50
   0 -12  -1    1.90    7.50
   0  12  -1   -3.20    6.40
   0  12   1    0.30    5.30
   0  12   1    6.40    6.40
   0 -12   1   -0.90    4.00
   0 -12  -2   52.69   11.80
   0 -12   2   52.39   12.60
   0  12   2   49.80    9.40
   0 -12   2   70.79    7.40
   0 -12  -2   38.80   10.30
   0 -12  -2   69.29    9.70
   0  12  -2   59.49    9.30
   0  12  -2   64.39   10.70
   0 -12   2   38.80   10.20
   0 -12   3    2.80    3.80
   0 -12  -3    5.60    9.20
   0  12   3   -1.30    6.10
   0  12  -3   -0.50    5.40
   0 -12  -3    2.60    6.50
   0 -12   3   10.50    8.50
   1   0   0   -0.10    0.40
  -1   0   0   -0.40    0.30
  -1   0   0    1.00    0.70
  -1   0   0    0.50    0.40
   1   0   0    0.60    0.60
   1   0   0    0.00    0.40
   1   0   0    0.00    0.40
   1   0   0    1.20    0.50
   1   0   1   17.00    2.00
  -1   0   1   18.50    1.90
  -1   0   1   17.40    2.00
   1   0  -1   18.30    1.50
   1   0  -1   19.80    1.80
  -1   0  -1   15.20    2.10
   1   0  -1   20.00    1.70
  -1   0   1   17.80    2.20
  -1   0   1   19.60    1.50
  -1   0   1   13.80    1.90
   1   0   1   16.00    2.20
   1   0   1    9.90    1.60
   1   0  -1   17.60    2.20
  -1   0  -1   15.60    1.40
   1   0  -1   13.10    2.20
   1   0   1   11.70    1.50
  -1   0  -1   15.40    2.00
  -1   0   2   99.79    6.20
  -1   0   2  100.89    4.80
   1   0   2   86.39    5.90
   1   0   2   97.99    6.00
   1   0  -2   97.59    5.20
  -1   0  -2   95.79    5.10
  -1   0   2   92.89    6.00
  -1   0   2   96.99    6.10
   1   0  -2  108.19    6.60
  -1   0  -2  100.39    6.10
   1   0  -2  102.79    5.40
   1   0  -2   93.09    5.20
  -1   0  -2  108.69    6.50
   1   0   2   85.49    5.30
   1   0   2   94.59    6.40
  -1   0   2  105.69    5.70
   1   0  -2  101.59    6.30
   1   0   2  104.19    4.30
   1   0  -3  166.38    9.90
   1   0   3  170.88    9.30
   1   0  -3  168.98    8.80
  -1   0  -3  168.38    8.40
   1   0  -3  162.78    8.30
   1   0  -3  158.88    8.50
  -1   0  -3  170.88    9.40
   1   0   3  169.28    9.40
  -1   0   3  171.38    9.90
   1   0   3  150.98    9.70
  -1   0  -3  169.38    9.90
  -1   0   3  173.48    9.50
   1   0  -3  182.28    9.70
   1   0   3  179.18    8.90
   1   0   3  167.18    7.40
  -1   0   3  161.68    7.80
  -1   0   3  176.88    9.70
   1   0   4   -0.80    3.20
   1   0   4    2.10    3.30
  -1   0  -4    5.40    2.30
  -1   0   4    1.50    2.90
   1   0  -4    4.30    3.40
  -1   0   4   -1.20    2.90
  -1   0   4    5.50    3.30
  -1   0   4    5.10    3.30
   1   0  -4    3.50    2.30
  -1   0  -4    3.20    3.40
   1   0  -4    6.30    2.40
   1   0   4    1.30    3.00
  -1   0  -4    6.10    3.30
   1   0  -4   -1.30    2.50
   1   0   4    2.60    1.30
  -1   0   4    5.70    1.80
   1   0   4    4.20    2.90
   1   0  -4    0.10    3.40
   1   0  -5   60.29    5.40
  -1   0  -5   72.29    7.60
   1   0   5   66.19    6.90
  -1   0   5   82.89    7.90
   1   0   5   70.79    7.30
   1   0  -5   63.99    6.90
  -1   0  -5   66.19    5.20
  -1   0   5   69.89    7.20
  -1   0  -5   75.59    7.10
   1   0   5   80.19    7.30
   1   0  -5   62.39    6.00
  -1   0   5   64.89    6.70
  -1   0   5   74.59    7.50
   1   0  -5   68.29    5.50
   1   0  -5   66.39    7.40
  -1   0  -5   72.99    6.50
  -1   0   5   60.99    4.50
   1   0   5   57.09    4.00
   1   0   5   74.29    7.40
   1   0  -6   88.49    8.50
  -1   0  -6   74.79    8.90
   1   0  -6   71.49    8.90
   1   0  -6   73.99    6.30
  -1   0  -6   92.99    8.60
  -1   0   6   82.99    9.00
   1   0   6   65.99    7.80
   1   0  -6   74.39    7.20
  -1   0   6   73.19    5.30
  -1   0   6   77.99    8.90
  -1   0  -6   68.99    7.10
  -1   0   6   70.99    8.20
   1   0   6   75.19    8.10
   1   0   6   68.29    8.00
   1   0   6   90.59    9.00
  -1   0   6   67.49    7.70
  -1   0  -6   78.59    6.90
  -1   0   7    4.10    5.00
   1   0   7    0.20    5.00
  -1   0   7    3.80    5.30
  -1   0  -7   -5.70    4.00
   1   0  -7    1.50    5.60
   1   0   7    4.40    5.80
   1   0   7    1.40    4.50
  -1   0  -7   -5.50    3.50
  -1   0   7    7.30    5.30
   1   0  -7    0.50    4.40
  -1   0  -8   53.19    7.70
   1   0   8   46.20    8.00
  -1   0   8   27.70    7.00
  -1   0   8   56.19    9.60
   1   0   8   50.29    9.50
   1   0  -8   41.30    7.40
   1   0   9    2.00    6.00
  -1   0  -9    1.10    5.60
   1   0  -9    7.60    5.30
  -1   0   9    0.40    6.90
  -1   0   9   -4.90    5.70
   1   0   9   -2.60    7.60
   1   0  10   11.10    9.60
   1   0  10    6.70    8.20
   1   0 -10   -1.20    6.40
  -1   0 -10   10.30    6.40
  -1   0  10   16.90    8.70
  -1   0  10   20.10    9.60
   1   1   0   -1.60    1.00
   1  -1   0    1.40    1.40
   1  -1   0   -0.10    1.30
   1   1   0    1.60    1.20
  -1   1   0    0.80    0.70
   1  -1   0   -1.60    0.80
  -1  -1   0    0.30    0.90
   1   1   0    0.60    0.90
   1  -1   0   -0.10    1.40
   1   1   0   -1.20    1.20
   1   1   0    0.90    0.70
  -1  -1   0    0.40    1.60
  -1   1   0   -0.30    0.70
  -1  -1   0    0.10    1.30
   1  -1   0    0.00    0.70
  -1  -1   1  219.68    9.80
  -1  -1   1  219.78    9.30
   1   1   1  227.68   10.00
  -1  -1   1  231.78   10.30
   1   1   1  219.28   10.50
   1  -1  -1  229.28    9.70
  -1  -1   1  224.28   10.00
  -1  -1   1  229.48    9.70
  -1  -1   1  218.48    9.60
  -1   1  -1  222.28    9.60
   1  -1  -1  224.28   10.20
   1   1   1  225.48    9.90
   1  -1  -1  229.68   10.30
   1   1   1  227.38   10.50
  -1   1  -1  205.58    9.60
   1   1   1  217.78   10.20
   1  -1  -1  231.28    9.50
   1  -1  -1  213.58   10.30
  -1  -1   1  215.58   10.00
  -1   1   1  219.78   10.20
   1  -1   1  218.78    9.60
  -1   1   1  216.08   10.00
   1   1  -1  229.48    9.90
  -1  -1  -1  220.48   10.00
   1  -1   1  214.48   10.10
   1  -1   1  234.78    9.70
   1  -1   1  210.38    9.60
  -1  -1  -1  229.98   10.10
  -1   1   1  212.78   10.30
  -1   1   1  236.88    9.50
   1   1  -1  225.48   10.00
  -1   1   1  227.68   10.00
  -1   1   1  223.08    9.70
   1   1  -1  214.28    9.90
  -1  -1   2   68.09    5.00
   1  -1  -2   71.19    4.20
   1   1   2   76.29    5.60
   1   1   2   73.09    5.50
  -1  -1   2   79.69    4.20
   1   1   2   73.79    4.50
   1   1   2   75.39    4.80
  -1  -1   2   71.49    4.70
   1   1   2   76.49    5.50
  -1  -1   2   71.29    4.80
  -1   1  -2   74.99    4.80
   1  -1  -2   69.39    5.00
  -1   1  -2   71.99    4.90
   1  -1  -2   73.49    4.50
   1  -1  -2   66.79    5.60
   1  -1  -2   77.49    6.00
   1   1  -2   68.39    4.60
  -1   1   2   62.39    4.60
   1  -1   2   79.59    4.80
  -1  -1  -2   79.39    4.40
   1  -1   2   66.59    4.10
   1   1  -2   72.89    5.10
   1  -1   2   76.19    4.00
  -1  -1  -2   72.99    5.60
   1  -1   2   64.69    4.40
  -1  -1  -2   73.79    4.80
  -1   1   2   69.89    5.60
   1  -1   2   70.69    4.80
   1   1  -2   77.09    5.00
  -1   1   2   65.49    5.50
  -1  -1  -2   70.09    5.60
  -1   1   2   71.79    4.10
   1  -1   2   69.49    4.90
  -1   1   2   73.19    5.10
   1  -1  -3   10.90    2.70
   1  -1  -3   12.00    2.70
   1   1   3   12.20    3.40
   1   1   3    8.20    3.20
  -1  -1   3   11.10    3.20
  -1   1  -3   10.60    2.90
  -1  -1   3   15.90    2.30
   1   1   3    9.30    2.90
   1   1   3   12.70    3.40
  -1  -1   3   11.30    3.20
   1  -1  -3   16.80    3.20
   1   1   3    9.70    3.60
   1   1   3    8.40    1.70
   1  -1  -3   12.80    3.40
  -1  -1   3   14.60    3.30
  -1   1  -3   14.30    3.20
   1  -1  -3   12.70    3.70
  -1   1   3   17.10    3.60
   1   1  -3   10.10    3.10
   1  -1   3   16.00    3.30
   1  -1   3   10.00    3.10
  -1  -1  -3   13.20    2.70
   1   1  -3    7.40    2.90
  -1   1   3   13.60    3.40
   1  -1   3   12.20    3.20
  -1  -1  -3   12.50    3.60
   1  -1   3   10.90    2.30
  -1   1   3   20.70    3.40
   1  -1   3   17.80    3.10
   1   1  -3   10.50    3.20
  -1  -1  -3   11.70    4.00
   1  -1   3    7.80    1.60
   1   1  -3   13.10    3.30
  -1   1   3   10.20    3.60
  -1   1   3   12.90    2.00
  -1  -1   4   71.89    6.20
   1   1   4   71.69    4.00
  -1  -1   4   62.89    4.60
   1  -1  -4   77.39    7.30
  -1  -1   4   80.39    6.60
   1   1   4   69.39    7.00
  -1  -1   4   74.59    6.80
   1  -1  -4   70.79    5.40
   1   1   4   76.29    7.00
   1  -1  -4   55.49    4.90
  -1   1  -4   75.49    6.80
  -1  -1   4   69.39    6.00
   1  -1  -4   70.49    7.00
   1  -1  -4   76.09    5.70
   1   1   4   61.49    6.20
   1   1   4   74.89    5.80
  -1   1  -4   73.19    6.40
  -1  -1  -4   73.29    5.40
  -1   1   4   71.29    6.00
  -1  -1  -4   76.79    6.80
   1  -1   4   76.69    6.60
   1  -1   4   69.79    6.40
   1  -1   4   70.99    4.00
  -1   1   4   65.79    6.50
   1   1  -4   74.09    6.90
   1  -1   4   71.29    4.90
  -1   1   4   70.89    4.40
   1   1  -4   63.49    4.20
  -1   1   4   79.19    6.50
   1   1  -4   67.49    6.30
   1   1  -4   75.99    6.10
  -1   1   4   72.79    6.90
   1  -1   4   63.09    5.60
  -1  -1  -4   70.59    5.40
  -1  -1  -4   67.69    7.00
  -1  -1   5   49.20    5.90
   1  -1  -5   40.60    5.10
   1   1   5   48.80    6.30
   1   1   5   44.10    6.60
   1   1   5   38.20    5.70
   1  -1  -5   44.00    5.00
  -1   1  -5   33.00    4.90
   1   1   5   39.00    3.20
   1  -1  -5   39.40    5.90
  -1  -1   5   42.40    5.50
  -1  -1   5   37.10    5.80
   1   1   5   36.00    5.20
   1  -1  -5   41.00    4.80
  -1   1  -5   29.60    5.40
  -1  -1   5   37.90    3.70
  -1  -1   5   44.10    5.90
   1  -1  -5   42.60    5.90
  -1   1  -5   46.20    5.50
  -1   1   5   39.70    6.10
  -1  -1  -5   42.70    5.30
   1  -1   5   35.70    5.30
   1  -1   5   37.60    5.60
  -1   1   5   41.20    3.60
  -1  -1  -5   37.20    5.60
   1  -1   5   37.50    3.90
  -1   1   5   36.70    5.90
   1  -1   5   44.40    5.60
   1   1  -5   33.10    5.00
  -1  -1  -5   44.90    5.00
   1   1  -5   50.59    5.50
  -1   1   5   41.80    5.70
  -1   1   5   49.50    6.40
  -1  -1  -5   47.30    6.70
   1   1  -5   36.40    3.50
   1  -1   5   37.00    3.00
   1   1  -5   37.70    5.60
  -1  -1  -5   42.20    4.60
  -1  -1   6  163.28   11.60
   1   1   6  190.58   13.00
  -1  -1   6  176.18    9.40
   1  -1  -6  167.28   10.70
  -1   1  -6  188.68   12.40
   1   1   6  176.98    9.00
  -1   1  -6  194.68   10.20
   1  -1  -6  197.38   13.10
   1   1   6  187.48   12.50
   1  -1  -6  195.78   11.30
   1  -1  -6  192.08   13.80
   1   1   6  217.38   13.90
  -1   1  -6  184.18   11.50
  -1  -1   6  180.88   12.30
  -1   1  -6  198.68   13.00
   1   1   6  178.98   11.70
  -1  -1   6  158.48   12.20
  -1  -1   6  192.38   12.30
   1  -1   6  189.08   12.60
   1   1  -6  173.48    9.40
  -1  -1  -6  199.58   11.30
   1   1  -6  181.78   11.50
   1  -1   6  181.68   11.90
   1   1  -6  201.58   13.00
  -1  -1  -6  198.78   14.00
  -1  -1  -6  210.98   13.30
  -1   1   6  201.28   12.90
   1  -1   6  185.18   11.70
   1   1  -6  184.88   12.30
  -1   1   6  178.48   12.90
   1  -1   6  196.18   12.80
  -1   1   6  192.78   13.10
  -1   1   6  173.38   11.80
  -1  -1  -6  209.18   11.90
  -1   1   6  192.68    9.70
   1   1   7    6.30    5.80
   1   1   7   -7.30    5.10
   1  -1  -7    1.80    4.00
  -1  -1   7    3.90    5.60
  -1  -1   7    3.90    5.10
   1  -1  -7    1.30    5.20
   1  -1  -7    3.80    3.80
  -1   1  -7    1.70    4.70
   1   1   7    8.10    5.20
   1  -1   7    7.20    5.90
  -1  -1  -7   -1.60    3.80
  -1   1   7    1.00    5.20
   1   1  -7    3.60    4.70
  -1   1   7    3.80    5.50
  -1   1   7    2.70    4.90
   1  -1   7    5.30    4.70
  -1  -1  -7   -1.40    5.00
  -1  -1  -7    1.30    4.20
   1   1   8    8.40    6.00
   1   1   8   10.20    6.40
  -1  -1   8   16.80    7.30
  -1  -1   8    2.70    5.40
  -1   1  -8   15.80    5.40
   1  -1  -8    5.70    4.60
  -1   1   8   14.70    7.40
  -1  -1  -8   12.10    4.90
   1   1  -8   10.10    5.60
   1  -1   8    6.20    6.60
   1  -1   8    5.80    5.40
  -1   1   8   19.40    6.80
   1   1   9    5.60    6.50
  -1  -1   9   39.30    9.20
  -1   1  -9   12.50    5.90
   1   1   9   25.90    8.60
   1  -1  -9   22.30    6.40
   1   1  -9   20.50    6.40
  -1  -1  -9   13.40    5.50
   1  -1   9   29.90    8.30
  -1   1   9   10.70    7.10
  -1   1   9   35.30    8.50
   1  -1 -10    7.30    6.00
   1   1  10    8.20    7.10
  -1   1 -10   23.70    7.70
  -1  -1  10   16.60    9.60
   1   1  10   15.40   10.20
   1  -1  10   17.10   10.00
   1   1 -10   13.60    6.80
  -1  -1 -10    4.80    5.80
  -1   1  10   13.70    8.80
   1  -2   0   -0.20    0.60
   1   2   0   -1.60    1.00
  -1  -2   0   -0.50    1.40
  -1  -2   0    3.50    1.80
   1  -2   0   -0.60    1.20
  -1  -2   0   -2.20    2.10
   1  -2   0    1.40    2.30
  -1  -2   0    1.30    1.40
  -1  -2   0   -4.20    1.80
  -1   2   0    0.50    1.40
  -1  -2   0   -0.50    1.50
   1   2   0   -0.60    1.70
   1   2   0    0.80    1.70
  -1  -2   0   -2.60    2.60
  -1   2   0    0.30    1.30
  -1   2   0   -0.70    1.30
   1  -2   0    1.70    1.40
   1  -2   0    1.90    2.50
   1   2   0    3.10    1.90
   1  -2   0    1.40    2.20
  -1   2  -1    8.10    1.00
   1  -2  -1    5.80    2.70
  -1  -2   1    7.50    2.80
   1  -2  -1    8.00    2.00
  -1   2  -1    6.90    1.00
   1   2   1    9.60    2.40
   1   2   1    8.30    2.80
  -1  -2   1    3.80    1.40
   1   2   1   11.50    2.20
   1   2   1    2.90    2.60
  -1  -2   1    4.20    1.70
   1  -2  -1    2.90    2.30
  -1  -2   1    5.40    1.90
  -1  -2   1    7.10    1.40
   1  -2  -1    6.80    0.90
   1   2   1    8.20    2.50
   1  -2  -1    7.50    2.90
  -1  -2   1    7.10    2.00
  -1   2   1    2.90    2.10
  -1  -2  -1    9.20    3.00
  -1   2   1    6.10    2.20
  -1  -2  -1    5.70    2.40
   1  -2   1    8.10    2.30
   1  -2   1    5.40    1.10
   1   2  -1    5.00    1.80
   1  -2   1    6.30    2.80
  -1   2   1    8.00    1.90
  -1   2   1    8.70    2.50
  -1  -2  -1    8.80    3.20
  -1  -2  -1    4.90    2.50
  -1   2   1    8.50    1.80
  -1  -2  -1    6.00    2.00
   1   2  -1    4.00    1.80
   1  -2   1    8.20    1.00
   1  -2   1   11.00    2.40
   1   2  -1    6.80    2.00
   1   2   2  126.89    8.00
   1  -2  -2  128.39    6.10
   1  -2  -2  131.69    8.10
   1   2   2  124.59    6.80
  -1  -2   2  127.09    5.80
   1   2   2  126.49    7.40
  -1  -2   2  142.29    7.60
  -1  -2   2  135.19    7.00
   1  -2  -2  130.49    7.20
  -1  -2   2  133.59    7.10
   1   2   2  128.99    7.10
   1   2   2  129.59    8.00
   1  -2  -2  122.59    7.60
  -1  -2   2  128.09    6.30
  -1   2  -2  130.69    6.50
   1  -2  -2  140.69    7.40
  -1  -2   2  126.99    6.60
   1  -2  -2  128.89    7.60
  -1   2  -2  127.19    6.70
   1  -2   2  129.89    5.90
  -1  -2  -2  128.79    7.20
  -1   2   2  124.89    7.70
   1   2  -2  126.59    7.00
  -1   2   2  131.39    7.20
   1   2  -2  127.69    7.00
   1  -2   2  115.39    6.10
   1  -2   2  123.89    6.50
  -1  -2  -2  131.19    7.80
  -1  -2  -2  134.59    7.70
  -1   2   2  130.99    7.90
  -1   2   2  120.59    7.20
  -1   2   2  145.09    6.60
  -1  -2  -2  127.29    7.30
   1  -2   2  127.29    6.60
   1  -2   2  143.19    7.30
  -1  -2   3   11.60    3.00
   1  -2  -3   13.50    3.60
  -1   2  -3   11.30    2.80
   1  -2  -3   12.00    4.00
  -1   2  -3    9.70    2.80
   1   2   3   19.80    3.30
   1   2   3   22.00    3.80
  -1  -2   3   15.70    3.20
  -1  -2   3   18.30    2.70
  -1  -2   3   13.80    3.20
   1  -2  -3   14.00    2.40
  -1  -2   3   10.20    3.30
   1  -2  -3    7.30    3.50
   1  -2  -3   19.30    3.10
   1   2   3    8.70    3.90
  -1  -2   3   14.70    2.50
   1   2   3   19.10    3.90
  -1  -2  -3   13.80    3.30
  -1  -2  -3   10.90    3.90
  -1   2   3    7.80    3.30
  -1   2   3   16.00    2.80
   1  -2   3    7.10    2.70
  -1   2   3   17.10    4.40
  -1  -2  -3   12.90    2.70
   1  -2   3   10.60    2.90
   1   2  -3    8.40    3.30
  -1  -2  -3   16.40    3.80
  -1   2   3   17.90    2.60
  -1   2   3    9.00    3.50
   1  -2   3   14.10    2.80
   1   2  -3    9.40    3.10
  -1  -2  -3   13.10    3.60
   1  -2   3   17.40    2.30
   1   2  -3   13.00    3.00
   1  -2   3   18.40    3.00
  -1   2   3   15.30    3.50
  -1  -2  -3   14.00    2.40
  -1  -2   4   11.10    2.50
  -1  -2   4   12.20    3.30
  -1  -2   4   11.60    3.40
   1  -2  -4   19.60    4.20
  -1  -2   4   12.50    3.50
   1   2   4   11.30    4.00
  -1   2  -4   10.00    3.30
   1   2   4   12.30    2.20
   1  -2  -4   11.00    3.10
   1  -2  -4    9.10    2.50
   1   2   4   14.80    4.20
  -1   2  -4   13.40    3.30
  -1  -2   4   11.90    3.50
   1   2   4   10.80    3.50
   1  -2  -4   14.40    3.90
   1   2   4   12.70    3.10
   1   2   4   13.70    3.70
   1  -2  -4   12.30    4.50
   1   2  -4   10.70    3.30
   1   2  -4   10.00    3.60
   1  -2   4   13.40    3.40
   1   2  -4   10.70    3.20
  -1   2   4   11.70    4.10
  -1   2   4   10.50    3.50
  -1   2   4   11.50    3.70
  -1   2   4   12.10    4.00
   1  -2   4    8.20    2.80
  -1   2   4    9.90    2.30
  -1  -2  -4   14.90    3.90
  -1  -2  -4    8.50    3.50
  -1  -2  -4   19.00    4.50
   1  -2   4   14.00    3.40
   1  -2   4   11.50    3.10
  -1  -2  -4   10.30    2.50
  -1  -2  -4    9.20    2.90
   1  -2   4   13.60    2.60
   1  -2  -5   76.69    8.30
   1   2   5   79.69    8.50
   1  -2  -5   82.79    6.20
  -1  -2   5   95.79    7.40
  -1  -2   5   81.29    7.70
   1   2   5   97.29    8.50
   1   2   5   78.39    5.10
  -1  -2   5   80.29    6.70
  -1  -2   5   86.29    7.40
   1  -2  -5   80.49    8.10
  -1   2  -5   83.39    6.90
  -1   2  -5   85.59    7.00
   1  -2  -5   77.89    6.60
  -1   2  -5   85.29    7.70
   1  -2  -5   80.19    7.40
   1   2   5   80.09    8.10
  -1  -2   5   75.09    5.40
  -1   2   5   81.09    8.50
   1  -2   5   67.19    5.90
   1   2  -5   92.69    7.50
  -1  -2  -5   77.09    6.50
  -1   2   5  108.29    8.70
  -1  -2  -5   73.79    6.00
   1  -2   5   84.49    7.60
  -1  -2  -5   88.99    8.70
  -1   2   5   87.49    7.30
   1   2  -5   74.89    4.00
   1  -2   5   78.89    7.50
   1   2  -5   80.39    6.90
  -1   2   5   85.89    8.40
  -1  -2  -5   95.09    8.30
  -1  -2  -5   82.79    8.60
  -1   2   5   82.79    5.60
   1   2  -5   83.99    7.90
   1  -2   5   82.49    6.00
   1  -2   5   93.39    7.30
   1  -2  -6  102.49    7.70
   1   2   6  106.39    6.30
  -1  -2   6  106.79    9.60
  -1   2  -6  118.49    9.60
   1  -2  -6  108.99   10.80
  -1  -2   6   98.49    9.40
   1  -2  -6  120.89   10.80
  -1  -2   6  108.89    8.80
  -1   2  -6  106.69    8.90
   1   2   6  119.09   11.20
   1   2   6   94.99    8.60
   1   2   6  113.19   10.20
  -1   2  -6   98.49    9.30
  -1  -2   6  106.49    8.30
   1  -2  -6  107.39    8.40
   1  -2  -6  102.99    9.20
  -1  -2   6  101.29    6.60
  -1  -2  -6  111.69    7.80
  -1  -2  -6   94.09    7.90
  -1   2   6  117.99   10.20
  -1   2   6  116.69   10.20
   1  -2   6  111.29    9.10
  -1  -2  -6  108.59    9.10
  -1   2   6  112.39    9.10
  -1   2   6  120.19   11.30
   1   2  -6  110.19    9.90
   1  -2   6  122.79    9.70
  -1   2   6   97.09    6.70
   1  -2   6   94.59    6.90
  -1  -2  -6  114.99   10.80
  -1  -2  -6   93.99   10.30
   1   2  -6  104.09    8.60
   1   2  -6  100.19    9.10
   1  -2   6  114.49    8.90
   1  -2  -7    7.50    4.80
  -1   2  -7   -0.80    4.00
  -1  -2   7   -0.60    4.60
   1  -2  -7    2.60    3.90
   1   2   7   -6.20    4.20
   1   2   7    2.60    5.80
   1   2   7    0.90    5.80
   1  -2  -7    8.70    6.30
   1  -2   7   -2.40    4.90
  -1   2   7   -1.30    4.50
  -1  -2  -7   -4.50    5.70
  -1  -2  -7    2.60    4.80
   1   2  -7    0.30    4.30
  -1   2   7    4.50    3.10
  -1  -2  -7   -0.70    3.50
  -1   2   7    7.10    5.90
  -1   2   7    7.30    5.70
  -1   2  -8    9.40    5.10
   1  -2  -8   17.20    5.40
  -1  -2   8   12.10    6.80
   1   2   8   -4.40    5.20
   1   2   8   13.30    6.70
  -1  -2  -8    3.20    4.60
  -1   2   8    2.30    5.40
   1  -2   8   -3.20    6.00
  -1   2   8   19.40    7.00
   1   2  -8    8.40    5.30
  -1  -2   9    0.70    7.10
   1   2   9    5.20    6.60
   1  -2  -9    2.00    5.00
  -1   2  -9    3.30    5.70
   1   2   9    2.80    7.80
  -1  -2  -9   -2.00    4.80
   1   2  -9    6.70    6.00
   1  -2   9   -7.70    6.70
  -1   2   9    1.50    6.30
   1  -2 -10   -5.10    5.40
  -1  -2  10   23.60    9.60
  -1   2 -10   -1.40    5.70
   1   2  10   -2.60    7.00
   1  -2  10    8.50    8.60
  -1  -2 -10    3.20    6.50
   1   2 -10    0.50    6.10
  -1   2  10   -9.10    7.90
   1  -3   0   -1.20    1.40
   1   3   0   -1.80    1.10
  -1  -3   0   -2.00    1.80
  -1   3   0   -1.90    1.40
  -1  -3   0   -2.90    2.90
   1   3   0    2.00    2.20
   1  -3   0   -2.30    0.90
  -1  -3   0    0.00    1.60
  -1   3   0    0.50    1.60
   1   3   0   -0.70    1.90
  -1  -3   0    1.00    2.50
  -1  -3   0   -0.70    1.40
   1  -3   0   -0.40    2.10
  -1  -3   0   -2.40    1.90
   1  -3   0    0.60    2.60
   1  -3   0   -1.30    1.60
   1   3   0    2.20    2.10
  -1  -3   0   -0.20    1.90
   1  -3   0    0.10    1.00
  -1   3   0    1.50    1.60
   1  -3   0   -0.60    2.90
   1  -3  -1  136.69    7.60
  -1  -3   1  147.69    6.70
   1   3   1  142.19    7.50
  -1  -3   1  136.99    8.40
  -1  -3   1  130.19    6.90
  -1   3  -1  132.59    5.90
   1  -3  -1  130.39    6.80
  -1  -3   1  125.69    7.20
   1   3   1  142.99    8.00
   1   3   1  124.49    7.90
   1   3   1  133.29    7.30
  -1   3  -1  126.79    5.80
   1  -3  -1  133.89    8.30
  -1  -3   1  136.59    6.70
   1  -3  -1  132.89    7.30
  -1  -3   1  129.89    6.30
   1  -3  -1  131.29    7.00
   1  -3  -1  133.19    8.10
  -1   3   1  148.19    7.90
   1  -3   1  119.99    5.90
  -1   3   1  136.39    6.80
   1   3  -1  135.19    6.80
   1  -3   1  130.99    7.30
   1   3  -1  127.39    6.60
   1  -3   1  135.79    5.90
  -1  -3  -1  126.69    8.30
   1   3  -1  135.79    6.80
  -1   3   1  125.69    7.40
   1  -3   1  139.09    8.10
   1  -3   1  142.89    7.50
  -1  -3  -1  136.79    7.10
  -1  -3  -1  138.09    8.30
   1   3   2   52.99    4.90
   1  -3  -2   53.19    5.40
   1  -3  -2   50.49    5.10
   1   3   2   52.29    5.10
  -1  -3   2   58.09    3.50
  -1  -3   2   49.00    4.10
   1  -3  -2   53.79    5.70
  -1   3  -2   48.20    3.30
  -1  -3   2   52.19    3.80
  -1  -3   2   46.00    3.70
  -1  -3   2   51.29    5.60
   1  -3  -2   49.40    5.00
   1   3   2   52.59    4.70
  -1   3  -2   43.50    3.40
   1  -3  -2   48.10    4.50
   1   3   2   41.10    5.00
   1   3   2   49.70    5.70
   1  -3  -2   49.20    2.80
  -1  -3   2   47.90    4.10
  -1  -3  -2   62.79    5.40
   1  -3   2   49.99    3.50
   1  -3   2   41.60    2.30
  -1   3   2   47.80    4.10
  -1  -3  -2   50.39    5.50
  -1   3   2   55.19    4.80
   1  -3   2   42.90    3.90
  -1  -3  -2   47.20    2.60
  -1   3   2   50.59    4.90
  -1  -3  -2   56.19    4.80
  -1  -3  -2   32.40    4.60
   1   3  -2   47.80    3.90
   1  -3   2   50.09    3.50
  -1  -3  -2   42.30    5.40
   1  -3   2   47.90    2.30
   1   3  -2   44.80    4.60
  -1   3   2   59.79    4.90
   1   3  -2   45.00    4.00
  -1   3   2   50.69    5.10
  -1  -3   3  215.48    9.90
  -1  -3   3  202.08   10.50
   1  -3  -3  207.68   11.80
  -1  -3   3  204.28   10.40
   1  -3  -3  196.68   11.50
   1  -3  -3  210.68    9.50
   1   3   3  208.68   12.50
   1   3   3  215.58   10.70
   1   3   3  217.28   12.50
  -1   3  -3  202.18   10.30
  -1   3  -3  204.28   10.10
   1   3   3  212.58   11.30
   1  -3  -3  218.68   12.40
  -1  -3   3  209.08   10.60
  -1  -3   3  205.48   11.40
   1   3   3  220.98   11.30
  -1   3   3  206.58   12.00
   1  -3   3  206.28   10.10
  -1  -3  -3  195.58   11.10
  -1  -3  -3  203.58   12.30
   1   3  -3  199.08   10.60
  -1  -3  -3  200.98   11.10
  -1  -3  -3  202.78    9.40
   1   3  -3  196.18   10.40
  -1   3   3  201.78   11.20
  -1   3   3  225.18   10.40
   1  -3   3  206.08   10.10
  -1   3   3  209.88   11.20
  -1   3   3  225.48   11.80
  -1   3   3  217.78   10.40
   1  -3   3  206.38    9.50
   1   3  -3  202.78   10.90
   1  -3   3  207.98   11.10
  -1  -3  -3  207.28   11.90
   1  -3   3  196.38   10.10
  -1  -3  -3  201.48   11.80
  -1  -3   4   15.60    3.60
   1  -3  -4   21.20    3.70
  -1  -3   4   23.40    3.80
  -1   3  -4   22.90    3.70
   1  -3  -4   19.90    2.80
  -1   3  -4   21.50    4.40
   1   3   4   22.00    3.80
   1   3   4   21.90    5.00
   1   3   4   22.30    3.10
   1  -3  -4   19.30    4.80
  -1   3  -4   20.20    3.40
   1   3   4   28.00    5.70
  -1  -3   4   32.40    3.50
   1   3   4   21.60    4.50
  -1  -3   4   23.90    4.40
   1   3   4   21.10    4.50
   1  -3  -4   22.20    5.10
   1  -3  -4    9.80    4.20
  -1  -3   4   24.30    3.80
  -1   3   4   20.30    4.40
   1  -3   4   18.10    3.30
   1   3  -4   23.50    3.90
   1   3  -4   19.40    3.90
  -1   3   4   22.60    3.50
  -1  -3  -4   25.00    3.80
  -1   3   4   26.50    5.40
  -1  -3  -4   25.90    3.00
  -1   3   4   22.80    4.50
   1  -3   4   24.20    3.60
   1  -3   4   23.30    2.90
  -1  -3  -4   17.40    5.00
   1   3  -4   15.70    3.50
  -1   3   4   24.90    3.30
  -1  -3  -4   29.80    5.30
  -1   3   4   16.80    4.20
   1  -3   4   17.40    3.90
   1  -3   4   23.10    3.60
  -1  -3  -4   18.40    4.70
   1   3   5  566.14   27.30
   1   3   5  547.45   26.00
   1  -3  -5  565.24   26.00
   1   3   5  497.05   25.10
   1   3   5  518.85   24.60
  -1   3  -5  520.65   25.10
   1  -3  -5  534.15   23.70
  -1   3  -5  531.25   24.60
   1   3   5  492.05   23.30
   1  -3  -5  576.34   27.30
  -1  -3   5  577.24   25.20
  -1  -3   5  507.85   24.90
  -1  -3   5  569.34   25.10
   1  -3  -5  555.34   25.00
   1  -3  -5  555.74   26.60
  -1   3  -5  506.45   24.90
  -1  -3   5  534.85   24.90
   1   3   5  523.45   26.80
  -1   3   5  550.84   25.90
  -1  -3  -5  469.35   25.40
   1  -3   5  504.85   23.70
   1   3  -5  539.95   24.90
   1  -3   5  547.95   24.90
  -1  -3  -5  568.04   26.70
  -1  -3  -5  555.34   24.90
   1  -3   5  538.25   24.60
  -1  -3  -5  536.35   23.70
   1   3  -5  512.35   25.10
  -1   3   5  508.35   23.60
   1   3  -5  493.05   25.00
  -1   3   5  538.05   25.60
  -1   3   5  517.05   25.80
  -1  -3  -5  528.45   27.00
  -1   3   5  557.04   27.10
   1  -3   5  532.65   24.70
   1  -3   5  511.55   24.10
  -1  -3   6   38.10    6.50
   1  -3  -6   31.70    6.00
   1   3   6   28.50    6.80
   1  -3  -6   38.10    5.50
   1   3   6   22.80    6.70
   1   3   6   32.90    6.80
   1   3   6   29.40    3.80
   1  -3  -6   49.40    8.10
  -1  -3   6   35.60    5.80
   1  -3  -6   42.00    7.30
  -1  -3   6   15.40    5.00
  -1   3  -6   33.20    5.90
   1  -3  -6   34.70    4.70
   1   3   6   33.80    6.40
  -1  -3   6   27.80    5.30
   1  -3   6   30.50    4.70
  -1   3   6   29.30    6.20
  -1   3   6   35.40    6.50
  -1   3   6   25.30    6.20
  -1   3   6   31.70    7.50
  -1   3   6   32.50    4.30
  -1  -3  -6   34.00    4.50
  -1  -3  -6   42.80    6.70
  -1  -3  -6   42.80    7.90
  -1  -3  -6   26.10    6.20
   1  -3   6   29.10    5.00
   1  -3   6   27.90    5.80
   1   3  -6   45.60    6.40
   1  -3   6   32.20    5.90
  -1  -3  -6   37.40    5.40
   1   3   7   -2.90    5.60
   1  -3  -7    4.30    3.90
   1  -3  -7    0.80    6.10
  -1  -3   7    2.10    5.30
   1   3   7    4.00    5.10
  -1   3  -7    7.50    4.80
   1   3   7    4.60    5.30
   1  -3  -7   -1.10    4.90
   1  -3   7    1.50    5.00
  -1   3   7    3.40    6.70
   1   3  -7    0.00    4.40
  -1   3   7    9.90    6.30
  -1  -3  -7   -0.90    3.50
  -1   3   7   -1.50    2.70
  -1   3   7    4.00    5.10
  -1  -3  -7    6.80    6.90
  -1  -3  -7   -1.70    5.20
  -1   3  -8   31.60    6.70
  -1  -3   8   47.00    8.80
   1   3   8   16.50    6.80
   1  -3  -8   27.60    6.80
   1  -3  -8   32.10    6.00
  -1   3   8   29.20    7.30
  -1  -3  -8   42.20    8.20
   1  -3   8   59.59    9.10
   1   3  -8   30.40    6.90
  -1  -3  -8   29.60    5.80
  -1  -3   9   20.60    7.90
   1   3   9    4.90    6.50
  -1   3  -9   14.00    6.00
   1  -3   9   14.20    8.10
  -1   3   9    3.80    7.30
   1   3  -9    8.10    5.70
  -1  -3  10    1.40    8.70
   1   3  10   11.80    8.80
  -1   3 -10   15.20    7.60
   1  -3  10    7.40    8.70
  -1   3  10   -2.30    6.40
   1   3 -10   16.00    7.20
   1   4   0   -1.70    2.40
  -1  -4   0   -1.80    1.70
   1  -4   0    2.30    1.80
  -1   4   0    0.40    2.20
   1   4   0    1.20    1.50
   1  -4   0    2.20    1.40
  -1  -4   0   -0.20    2.30
  -1  -4   0   -2.60    2.10
   1   4   0   -0.90    2.30
  -1  -4   0    2.40    3.90
  -1  -4   0   -0.70    3.00
  -1  -4   0    0.80    2.20
  -1   4   0    2.00    1.90
   1  -4   0    6.10    3.40
  -1   4   0   -3.40    1.90
   1  -4   0    1.00    2.00
  -1  -4   0    2.00    2.00
   1  -4   0    1.20    1.50
   1  -4   0    3.40    2.90
   1  -4   0    1.40    3.60
   1   4   0   -0.90    2.30
  -1   4  -1    8.40    1.60
   1   4   1    8.60    3.20
   1  -4  -1    4.00    3.70
   1  -4  -1    8.90    2.40
   1  -4  -1    5.90    2.50
  -1   4  -1    7.50    1.60
  -1  -4   1    6.20    3.10
   1  -4  -1    7.10    3.80
  -1  -4   1    8.20    1.90
  -1  -4   1    6.30    1.70
   1   4   1    9.70    3.30
   1   4   1    8.10    2.70
  -1  -4   1    6.90    2.30
  -1  -4   1   11.00    2.50
   1  -4  -1    9.70    2.60
   1  -4  -1    4.90    2.70
  -1  -4   1    8.30    4.10
  -1  -4   1   10.40    2.20
   1   4   1    4.80    3.00
  -1   4   1    6.90    2.80
  -1  -4  -1    3.30    3.80
   1  -4   1    7.80    3.90
   1  -4   1    5.40    1.50
   1  -4   1    6.50    3.10
  -1  -4  -1    8.20    2.60
  -1  -4  -1    6.80    3.00
  -1   4   1    3.60    2.80
   1   4  -1   11.60    3.00
  -1   4   1    9.60    2.60
  -1  -4  -1    3.10    2.60
   1   4  -1    8.20    2.30
   1   4  -1    9.10    2.20
   1   4  -1    5.00    2.00
  -1  -4  -1   12.30    4.10
   1  -4   1    8.70    1.50
   1  -4   1   11.80    3.10
  -1   4   1    8.70    3.20
   1   4   2   84.39    6.40
   1  -4  -2   99.19    7.60
  -1  -4   2   76.19    5.50
  -1  -4   2   86.99    5.30
   1   4   2   84.79    5.80
  -1  -4   2   94.99    8.10
  -1  -4   2   76.59    4.80
  -1  -4   2   86.19    4.80
  -1   4  -2   85.89    4.40
  -1   4  -2   80.09    4.40
   1   4   2   91.59    7.50
  -1  -4   2   82.89    5.90
   1   4   2   83.69    7.30
   1  -4  -2   82.99    6.50
   1  -4  -2   78.69    6.10
   1   4   2   87.09    6.00
   1  -4  -2   85.69    7.20
   1  -4   2   88.89    6.20
  -1  -4  -2   93.19    7.80
   1   4  -2   73.69    5.20
  -1  -4  -2   86.49    6.40
   1  -4   2   81.59    4.60
  -1   4   2   86.59    7.10
  -1  -4  -2   91.09    7.40
  -1   4   2   86.29    7.00
  -1   4   2   88.69    5.50
   1  -4   2   81.09    4.40
  -1  -4  -2  101.69    6.50
   1   4  -2   82.89    5.20
   1  -4   2   82.09    6.10
  -1  -4  -2   92.09    8.00
  -1   4   2   87.69    6.50
   1  -4   2   82.39    7.30
   1   4  -2   83.59    5.70
  -1  -4   3    3.10    2.30
  -1  -4   3    2.40    3.70
   1  -4  -3    1.30    3.40
   1  -4  -3    3.00    3.70
   1  -4  -3    2.00    1.20
   1   4   3    1.10    3.60
  -1  -4   3    2.60    1.70
   1   4   3    0.30    2.90
   1   4   3   -2.90    3.50
  -1   4  -3   -2.70    1.70
   1  -4  -3    0.10    3.00
  -1   4  -3    0.10    1.60
   1  -4  -3   -0.90    2.70
  -1  -4   3    1.00    2.10
  -1  -4   3    2.50    2.20
   1   4   3    2.70    3.00
   1  -4  -3    5.50    3.90
  -1  -4   3    1.50    1.80
   1   4   3   -0.60    2.50
  -1  -4  -3    1.20    1.10
   1  -4   3    3.90    2.00
  -1   4   3    6.40    2.90
   1  -4   3   -1.30    1.70
  -1   4   3   -3.70    3.30
   1  -4   3    2.60    1.80
   1  -4   3    3.10    1.40
  -1   4   3    5.50    2.80
   1   4  -3    2.70    2.10
   1  -4   3    1.70    1.70
  -1  -4  -3   -3.10    2.90
  -1   4   3    2.40    3.20
  -1  -4  -3    7.00    3.80
  -1  -4  -3    2.50    3.80
   1   4  -3    4.00    3.00
   1   4  -3    1.30    1.90
  -1  -4  -3   -3.90    2.30
  -1   4   3    0.90    2.20
  -1  -4  -3    4.00    3.30
   1   4   4   68.29    6.70
  -1  -4   4   57.59    4.70
   1   4   4   51.59    6.90
  -1   4  -4   58.39    4.90
   1  -4  -4   52.69    6.90
  -1   4  -4   56.29    6.10
   1  -4  -4   63.39    5.80
  -1  -4   4   55.99    5.30
  -1   4  -4   52.39    4.80
  -1  -4   4   57.89    5.40
   1  -4  -4   53.39    6.60
   1   4   4   55.69    6.40
   1   4   4   50.89    5.60
   1   4   4   45.60    7.20
   1  -4  -4   56.09    7.50
   1  -4  -4   48.90    4.00
  -1  -4   4   60.39    5.40
  -1  -4   4   40.60    6.20
   1  -4   4   61.49    4.90
   1   4  -4   60.49    5.30
  -1   4   4   50.79    6.10
   1  -4   4   56.59    5.00
  -1  -4  -4   56.29    3.90
   1   4  -4   54.59    6.10
   1   4  -4   58.59    5.40
  -1  -4  -4   50.79    7.10
  -1   4   4   58.09    6.60
   1  -4   4   62.99    5.20
  -1   4   4   61.49    5.50
  -1  -4  -4   54.89    6.10
  -1  -4  -4   66.29    7.70
  -1  -4  -4   66.59    6.60
  -1   4   4   47.00    6.50
  -1   4   4   50.59    5.90
  -1   4   4   60.39    5.00
   1  -4   4   56.99    4.40
  -1  -4  -4   43.50    6.20
   1  -4   4   64.99    6.50
  -1  -4   5   79.09    7.00
  -1   4  -5   71.29    6.30
   1  -4  -5   75.29    6.60
   1   4   5   83.99    8.50
   1  -4  -5   72.19    8.30
   1   4   5   59.79    7.70
   1   4   5   73.99    8.90
  -1   4  -5   66.19    6.40
   1  -4  -5   59.19    5.10
   1  -4  -5   80.99    9.50
   1  -4  -5   60.39    7.90
   1   4   5   67.39    6.00
   1   4   5   72.59    7.10
  -1   4  -5   58.19    7.00
   1   4   5   51.79    7.90
  -1  -4   5   61.39    6.20
  -1  -4   5   55.09    7.30
  -1  -4   5   75.69    6.80
  -1   4   5   66.19    7.50
  -1  -4  -5   66.79    5.10
   1  -4   5   65.49    5.50
  -1  -4  -5   68.59    6.70
  -1  -4  -5   74.09    8.90
  -1   4   5   66.49    5.80
   1   4  -5   67.39    6.80
  -1   4   5   67.89    7.60
   1  -4   5   76.09    6.30
  -1  -4  -5   73.29    8.20
   1  -4   5   80.99    6.40
   1   4  -5   67.79    7.30
  -1   4   5   67.79    7.80
   1  -4   5   67.69    6.50
  -1  -4  -5   55.89    7.80
  -1   4   5   61.99    8.20
  -1   4   5   75.99    6.30
   1   4  -5   76.99    6.70
   1  -4  -6   82.69    8.20
   1  -4  -6   87.79   10.00
  -1   4  -6   70.89    8.10
   1   4   6   98.79   10.00
   1   4   6   77.19    9.90
  -1  -4   6   80.19    8.40
  -1  -4   6   80.09    8.30
   1   4   6   90.59    9.50
   1   4   6   92.49    6.60
   1   4   6   66.69    9.70
   1  -4  -6   88.99    6.70
   1  -4  -6   73.59    9.80
   1  -4  -6   89.19    9.70
  -1   4   6   72.99    9.10
  -1   4   6   74.89   10.30
  -1   4   6   86.79   10.10
  -1   4   6   85.69    6.70
   1   4  -6   74.89    8.40
  -1  -4  -6   73.99    9.30
  -1  -4  -6   81.99   10.00
  -1  -4  -6   76.59    6.20
   1  -4   6   87.49    8.30
  -1  -4  -6   91.49    9.90
  -1  -4  -6   92.49    8.00
  -1   4  -7   12.80    5.70
  -1  -4   7    2.40    5.10
   1  -4  -7   -2.40    3.40
   1  -4  -7    7.00    5.80
   1   4   7    2.20    5.40
   1  -4   7   -3.00    4.60
  -1   4   7   -0.50    2.90
  -1  -4  -7    3.60    5.80
   1   4  -7   -4.00    4.00
  -1   4   7   -3.60    5.50
  -1  -4  -7   -0.50    3.50
  -1   4  -8    6.60    5.10
   1   4   8   -3.00    6.20
   1  -4  -8   -4.00    5.50
  -1  -4   8    0.30    5.90
  -1   4   8   -5.50    6.20
   1   4  -8   -2.00    4.70
  -1  -4  -8    0.20    6.40
   1  -4   8    5.00    6.10
  -1   4  -9   14.30    6.40
  -1  -4   9   26.70    8.20
   1   4   9   11.30    7.30
   1   4  -9   12.00    6.50
  -1   4   9   11.00    7.00
   1  -4   9   18.90    7.80
   1  -5   0   -4.60    3.80
  -1   5   0   -3.10    1.90
  -1  -5   0   -3.20    1.90
   1  -5   0    5.50    4.10
  -1  -5   0    0.40    2.30
   1   5   0   -1.90    2.40
   1   5   0   -2.70    1.30
  -1   5   0    0.00    1.40
  -1  -5   0   -1.10    1.80
   1  -5   0    1.00    2.80
  -1   5   0   -2.00    1.90
   1  -5   0   -2.10    1.70
  -1  -5   0   -0.70    2.20
   1  -5   0   -2.40    1.70
   1   5   0   -0.80    2.30
  -1  -5   0   -1.50    2.10
   1   5   0   -1.70    2.20
   1  -5   0    2.20    1.60
   1  -5   0   -1.70    1.60
  -1  -5   0    2.20    4.10
  -1  -5   0    3.20    3.30
  -1   5   0    1.80    2.00
  -1  -5   1   35.90    3.80
  -1  -5   1   34.80    6.00
   1   5   1   36.70    4.30
  -1   5  -1   33.00    2.80
   1  -5  -1   33.50    5.40
  -1  -5   1   36.70    3.50
  -1  -5   1   37.80    3.30
  -1   5  -1   36.90    3.00
   1  -5  -1   35.10    3.80
   1  -5  -1   34.60    4.90
   1   5   1   41.10    5.30
  -1  -5   1   39.20    4.80
   1  -5  -1   33.80    3.90
   1  -5  -1   40.50    6.30
   1   5   1   40.00    4.80
  -1  -5   1   33.30    3.60
  -1   5  -1   33.90    3.40
  -1  -5   1   36.70    3.30
   1  -5  -1   35.80    4.40
   1   5   1   29.60    4.40
  -1   5  -1   37.20    4.30
   1  -5  -1   41.40    4.10
  -1   5   1   37.10    4.10
  -1  -5  -1   43.00    4.40
   1  -5   1   38.60    5.40
  -1  -5  -1   33.90    5.50
  -1   5   1   25.60    4.10
   1   5  -1   37.10    3.60
   1   5  -1   38.70    3.60
  -1   5   1   42.60    5.10
  -1  -5  -1   37.80    4.00
   1   5  -1   32.30    4.40
  -1   5   1   35.80    2.10
  -1   5   1   37.50    4.40
   1  -5   1   40.50    6.40
   1  -5   1   39.60    4.60
  -1  -5  -1   37.50    4.20
   1  -5   1   30.50    2.10
   1  -5   1   33.10    2.80
  -1  -5  -1   29.30    4.30
   1   5  -1   35.70    3.60
   1  -5   1   36.50    2.90
   1  -5   1   29.50    2.20
  -1  -5  -1   40.20    6.10
   1  -5  -2   21.00    3.80
  -1  -5   2   23.00    2.60
  -1  -5   2   23.10    2.80
   1  -5  -2   24.50    5.00
  -1  -5   2   20.50    3.70
   1  -5  -2   19.80    3.70
   1   5   2   20.30    4.30
  -1  -5   2   23.10    2.60
   1  -5  -2   15.20    4.60
  -1  -5   2   20.90    2.90
  -1   5  -2   22.40    3.50
   1   5   2   15.30    4.00
  -1  -5   2   24.10    5.60
   1   5   2   22.70    4.40
  -1   5  -2   22.80    1.90
  -1   5  -2   21.50    1.80
   1   5   2   24.10    4.00
   1  -5  -2   24.90    4.30
  -1  -5  -2   16.70    5.00
   1  -5   2   24.40    4.00
  -1  -5  -2   15.40    4.60
   1  -5   2   21.50    1.90
  -1  -5  -2   26.10    4.10
  -1  -5  -2   26.90    4.00
   1   5  -2   17.80    3.10
  -1   5   2   24.40    4.30
  -1   5   2   19.10    3.40
   1   5  -2   19.90    2.70
  -1   5   2   22.50    4.20
  -1   5   2   18.60    4.10
   1   5  -2   19.30    2.70
   1  -5   2   18.30    5.10
   1  -5   2   25.00    4.20
   1  -5   2   18.30    1.90
   1   5   3  122.79    8.20
   1   5   3  147.89   10.20
   1  -5  -3  132.09   10.00
   1   5   3  114.09    9.10
  -1   5  -3  125.69    8.00
   1  -5  -3  121.29    9.00
  -1   5  -3  126.49    6.40
  -1  -5   3  121.29    6.80
   1   5   3  125.09    8.70
  -1   5  -3  115.09    6.40
  -1  -5   3  141.89    7.30
   1  -5  -3  133.59   10.00
   1   5   3  126.69    8.00
   1  -5  -3  133.79    9.60
  -1  -5   3  134.59    7.60
   1  -5  -3  138.29    8.60
  -1  -5   3  124.39    9.60
  -1  -5   3  120.89    7.00
   1  -5   3  129.99    9.20
  -1   5   3  125.69    7.40
   1   5  -3  118.19    7.10
  -1  -5  -3  114.79    9.70
   1  -5   3  121.39    6.20
  -1  -5  -3  138.79   10.00
  -1   5   3   93.39    9.10
   1  -5   3  117.39    6.50
  -1   5   3  137.69    8.80
   1  -5   3  125.49    6.40
   1   5  -3  116.69    7.00
   1  -5   3  111.39    7.40
  -1  -5  -3  127.59    9.20
  -1   5   3  134.69    9.70
   1   5  -3  115.59    8.20
  -1   5   3  113.19    9.30
  -1  -5  -3  120.49    8.50
   1  -5   3  129.49    6.40
  -1  -5  -3  122.99    9.70
  -1  -5   4   18.70    3.50
   1  -5  -4   25.70    5.20
   1   5   4   24.90    5.30
   1   5   4   23.30    4.70
   1  -5  -4   18.10    1.90
   1  -5  -4   20.70    5.90
  -1   5  -4   23.90    4.60
  -1   5  -4   17.80    3.10
  -1   5  -4   24.50    3.10
  -1  -5   4   23.30    3.80
  -1  -5   4   16.90    3.00
   1  -5  -4   19.70    5.40
  -1  -5   4   14.30    3.40
   1   5   4   22.50    4.40
   1   5   4   13.70    5.00
  -1  -5   4   17.70    5.30
   1   5   4   21.00    5.90
  -1  -5  -4   16.50    4.60
  -1  -5  -4   22.40    5.60
   1   5  -4   22.70    3.60
  -1  -5  -4   20.70    4.70
  -1  -5  -4   23.20    6.00
   1  -5   4   17.30    3.00
   1  -5   4   25.90    5.40
  -1   5   4   17.50    5.00
   1   5  -4   23.10    4.90
  -1   5   4   25.40    4.10
   1  -5   4   24.60    3.40
  -1   5   4   16.80    4.10
  -1  -5  -4   21.10    1.80
  -1  -5  -4   16.80    5.30
  -1   5   4   15.50    4.80
   1  -5   4   21.80    2.90
   1   5  -4   23.40    3.50
  -1   5   4   27.50    5.70
   1  -5   4   19.30    3.30
   1  -5  -5  332.77   18.90
  -1  -5   5  330.67   16.50
   1   5   5  317.57   16.30
   1   5   5  349.87   17.00
  -1  -5   5  326.27   16.60
  -1   5  -5  321.57   17.60
  -1  -5   5  331.47   16.80
   1  -5  -5  331.57   19.00
   1  -5  -5  346.57   19.80
  -1   5  -5  316.67   15.80
   1   5   5  366.06   20.20
  -1  -5   5  338.17   18.50
   1  -5  -5  328.47   17.20
   1   5   5  315.27   18.10
   1   5   5  323.47   20.10
  -1   5   5  317.97   19.20
  -1   5   5  312.87   18.10
   1   5  -5  315.97   17.50
   1  -5   5  328.87   17.80
  -1  -5  -5  354.46   20.00
  -1   5   5  326.77   16.50
   1  -5   5  322.07   16.20
   1   5  -5  314.97   16.30
  -1  -5  -5  355.46   19.40
  -1  -5  -5  337.97   19.20
  -1   5   5  350.26   20.20
   1  -5   5  339.97   16.60
   1  -5   5  337.17   16.00
  -1   5   5  320.17   16.60
  -1  -5  -5  330.87   17.10
  -1  -5   6    9.90    4.70
   1   5   6   17.00    3.90
   1   5   6   10.90    5.40
   1  -5  -6   15.70    6.00
  -1   5  -6   14.00    4.80
   1  -5  -6    7.80    4.30
   1   5   6   16.70    7.60
   1  -5  -6   13.90    6.10
   1   5   6    3.00    4.00
  -1  -5   6   17.20    6.00
   1   5  -6    8.70    4.60
  -1   5   6    9.20    4.00
  -1  -5  -6   15.90    4.90
   1  -5   6   23.50    5.10
  -1  -5  -6   10.10    5.40
   1  -5   6   20.80    5.50
  -1   5   6   23.10    7.30
  -1  -5  -6   20.80    6.50
  -1   5   6    6.40    5.20
  -1  -5   7   -5.20    4.30
  -1   5  -7    4.30    4.50
   1  -5  -7    0.40    6.00
   1   5   7    2.00    4.00
   1   5   7    2.20    5.60
   1   5  -7   -4.50    4.90
   1  -5   7    7.20    4.80
  -1  -5  -7   -2.30    5.60
  -1   5   7   -7.80    5.60
  -1   5   7   -5.90    3.40
  -1   5  -8   30.30    7.10
   1   5   8   27.30    7.70
  -1  -5   8   35.50    7.70
   1  -5  -8   37.40    8.70
   1  -5   8   38.50    7.70
  -1  -5  -8   16.00    8.10
   1   5  -8   17.00    7.10
  -1   5   8   17.60    7.30
   1   5   9   -1.10    6.80
  -1   5  -9    7.70    6.30
  -1  -5   9    1.70    6.90
  -1   5   9    1.60    6.70
   1  -5   9    4.00    6.80
   1   5  -9    7.60    6.20
  -1  -5  -9    5.50    9.80
  -1   6   0    2.80    3.30
   1   6   0   -2.10    2.30
   1   6   0    3.10    3.10
  -1  -6   0    2.30    2.40
   1   6   0   -2.00    1.60
   1  -6   0   -1.30    1.80
   1  -6   0   -3.70    3.30
  -1   6   0   -0.90    2.10
   1  -6   0    1.90    2.90
   1  -6   0   -6.80    3.70
  -1   6   0    1.30    1.60
   1  -6   0   -0.60    2.00
   1  -6   0   -1.10    2.10
  -1  -6   0   -2.10    3.40
  -1  -6   0    1.40    2.40
   1   6   0    1.00    2.60
  -1   6   0   -2.10    2.50
  -1  -6   0   -0.80    4.40
  -1  -6   0    1.40    2.20
   1  -6   0   -1.20    1.80
  -1   6   0    2.00    2.30
  -1  -6   1    0.90    2.10
   1  -6  -1    5.80    3.50
  -1   6  -1    3.20    1.70
   1  -6  -1   -2.70    4.00
  -1  -6   1    1.80    2.20
  -1  -6   1   -7.40    3.80
   1   6   1    1.10    3.10
   1  -6  -1    0.50    3.70
   1  -6  -1    0.90    2.60
   1   6   1    1.20    3.00
  -1   6  -1   -1.20    1.90
   1  -6  -1    0.40    2.40
  -1   6  -1   -0.30    1.50
   1   6   1   -2.70    3.00
  -1   6  -1   -1.30    2.50
   1  -6  -1    2.30    2.70
  -1  -6   1   -2.10    2.20
  -1  -6   1   -1.80    2.10
  -1  -6   1   -0.80    1.90
   1  -6  -1   -1.70    2.20
   1   6   1   -0.90    2.90
  -1  -6   1   -3.00    3.60
  -1  -6  -1    2.70    2.80
  -1   6   1    0.20    0.90
  -1  -6  -1   -0.70    2.90
  -1   6   1   -2.20    2.60
   1  -6   1   -0.40    1.40
   1   6  -1    0.30    2.20
  -1   6   1    3.70    3.00
  -1   6   1   -2.10    3.10
  -1  -6  -1    3.30    2.60
  -1  -6  -1   -0.20    3.80
  -1  -6  -1   -1.20    2.50
   1  -6   1    0.30    1.50
   1  -6   1   -2.90    4.00
  -1  -6  -1    2.60    2.70
   1   6  -1    3.00    3.20
   1  -6   1    2.10    1.60
   1  -6   1   -0.80    3.00
  -1   6   1    3.20    2.40
   1  -6   1    1.00    1.50
   1   6  -1   -2.20    1.90
   1   6  -1    0.10    2.20
   1  -6   1    3.00    3.60
  -1  -6  -1    0.20    4.20
  -1  -6   2   99.59    5.80
  -1   6  -2   94.29    6.50
   1  -6  -2   93.49    9.50
  -1  -6   2  108.39    9.30
  -1  -6   2   89.89    5.50
  -1  -6   2   88.29    5.80
   1   6   2   95.99    7.90
   1  -6  -2  100.69    8.10
   1  -6  -2   92.59    9.50
  -1  -6   2   86.39    7.60
   1   6   2   94.99    8.10
  -1  -6   2   95.39    6.10
   1   6   2   94.59    8.20
   1   6   2   99.39    7.40
   1  -6  -2   95.39    7.10
   1  -6  -2   95.49    7.50
   1  -6   2   94.59    7.10
  -1   6   2  100.79    6.90
   1   6  -2   98.69    5.90
   1  -6   2   89.79    4.70
  -1   6   2   91.69    7.50
  -1   6   2   83.89    7.40
  -1   6   2   91.99    7.70
   1   6  -2   99.79    7.40
   1  -6   2  104.39    9.00
  -1  -6  -2   86.49    9.20
  -1  -6  -2   99.69    7.50
  -1  -6  -2   83.29    7.50
  -1  -6  -2   87.99    9.40
   1  -6   2   86.99    4.70
   1   6  -2   93.39    5.80
   1   6  -2   91.69    6.50
   1  -6   2   97.09    7.90
  -1  -6  -2   84.79    7.70
   1  -6  -3    9.60    3.70
  -1  -6   3   13.20    3.80
   1   6   3   18.60    5.20
  -1  -6   3   19.40    3.00
  -1  -6   3   10.20    2.50
   1   6   3   14.70    4.90
   1  -6  -3   14.80    4.20
  -1   6  -3   12.40    3.80
   1  -6  -3   12.60    4.30
  -1  -6   3   12.40    2.60
   1  -6  -3   17.20    5.30
   1   6   3    4.40    4.10
  -1  -6   3   10.90    2.80
   1   6   3   20.00    4.30
   1  -6  -3    1.80    4.60
   1  -6   3   13.30    2.20
   1   6  -3   12.40    2.60
  -1   6   3    8.60    3.30
  -1  -6  -3   11.70    4.50
  -1   6   3   17.70    4.70
  -1   6   3    8.30    4.30
  -1  -6  -3    2.60    4.80
   1  -6   3   13.90    3.80
   1   6  -3   13.10    2.70
   1  -6   3   12.60    1.70
  -1   6   3   11.70    4.40
   1  -6   3   12.00    2.00
  -1  -6  -3   14.80    4.40
   1  -6   3    9.90    5.30
  -1  -6  -3    6.60    5.30
   1  -6   3   11.70    1.70
   1   6  -3   14.60    3.90
  -1  -6  -3   12.50    4.30
  -1  -6   4    6.50    3.20
  -1  -6   4   10.80    5.50
   1  -6  -4    9.20    5.70
   1   6   4   11.00    4.90
   1  -6  -4    1.90    4.00
   1   6   4    7.80    5.10
   1   6   4    5.90    3.60
  -1  -6   4    5.30    3.00
   1  -6  -4   15.50    5.50
  -1   6  -4    6.60    2.30
  -1  -6   4    7.90    2.90
   1  -6  -4    1.40    4.80
  -1  -6   4    6.00    2.80
   1  -6  -4    9.20    4.70
   1   6   4    6.00    4.30
  -1   6  -4    9.00    4.20
  -1   6  -4    5.70    2.00
  -1  -6   4    9.60    2.60
   1   6  -4   14.50    3.00
  -1  -6  -4    4.90    4.60
   1  -6   4    5.90    5.10
   1  -6   4    8.00    2.80
  -1  -6  -4    6.60    4.40
  -1  -6  -4    2.40    4.30
   1  -6   4    8.70    2.40
  -1  -6  -4   10.50    5.70
   1   6  -4    8.70    3.80
   1   6  -4    8.20    2.70
   1  -6   4   10.90    3.20
  -1  -6  -4   10.80    5.00
  -1   6   4    4.70    5.00
  -1   6   4    6.90    5.30
  -1   6   4    7.90    4.50
   1  -6   4   12.20    2.40
   1  -6   4    9.90    2.20
  -1   6   4   12.90    3.80
   1   6   5   27.50    6.30
   1   6   5   27.50    7.00
  -1  -6   5   32.30    5.10
  -1  -6   5   32.90    4.60
  -1   6  -5   32.20    3.90
   1  -6  -5   26.30    6.90
   1  -6  -5   34.60    5.50
  -1  -6   5   41.70    7.40
  -1   6  -5   28.30    6.00
   1   6   5   28.50    5.40
   1  -6  -5   35.40    6.80
   1   6   5   31.40    5.20
  -1   6   5   31.70    5.40
  -1   6   5   33.30    7.40
  -1   6   5   38.00    6.90
  -1  -6  -5   43.40    8.10
   1   6  -5   34.80    4.40
   1  -6   5   44.30    5.20
   1  -6   5   43.40    4.20
  -1   6   5   34.90    5.20
  -1  -6  -5   34.00    6.40
   1   6  -5   32.20    6.10
   1  -6   5   47.00    7.40
   1   6   6   37.00    6.40
   1  -6  -6   45.20    6.80
  -1  -6   6   35.90    6.00
   1  -6  -6   39.40    8.20
   1   6   6   30.40    7.20
  -1   6  -6   41.20    6.70
   1   6   6   42.40    5.80
  -1   6   6   36.80    5.80
  -1  -6  -6   32.20    6.00
  -1  -6  -6   42.30    8.30
   1   6  -6   39.80    6.80
  -1   6   6   34.30    5.40
   1  -6   6   42.20    6.00
   1  -6   6   39.20    7.30
  -1   6   6   46.80    7.80
  -1  -6  -6   31.00    8.00
   1   6   7    1.10    3.80
   1  -6  -7   -1.60    4.60
   1  -6  -7    0.10    6.50
  -1  -6   7   -5.60    4.40
   1   6   7   -2.60    5.50
  -1   6  -7    6.60    5.70
  -1   6   7    1.50    3.80
   1   6  -7    5.00    5.20
  -1   6   7    7.20    6.00
  -1  -6  -7   -8.20    5.90
   1  -6   7   -3.60    4.30
  -1  -6   8    5.90    6.00
  -1   6  -8    2.80    5.30
   1  -6  -8   18.50    8.50
   1   6   8   -0.80    6.90
   1  -6   8   -1.20    5.20
   1   6  -8    8.10    6.60
  -1  -6  -8    6.40    7.20
  -1   6   8   11.00    7.20
   1   6   9    3.60    7.20
  -1  -6   9   -1.00    6.60
   1  -6  -9   -6.30    8.60
  -1   6  -9    3.10    6.00
  -1   6   9    6.20    7.20
   1  -6   9   -5.00    6.10
  -1  -6  -9    7.30    7.70
   1   6  -9    5.00    6.40
   1   7   0    0.50    3.60
  -1   7   0   -2.00    2.50
  -1  -7   0    2.60    2.40
   1  -7   0   -3.00    2.30
  -1  -7   0   -0.70    4.90
   1  -7   0    0.30    2.50
  -1  -7   0   -1.10    2.80
  -1   7   0   -0.60    1.70
   1   7   0   -5.60    3.10
   1  -7   0    3.10    2.30
  -1   7   0    3.10    3.70
   1  -7   0    0.80    2.20
  -1   7   0    4.60    2.70
  -1  -7   0    0.90    2.80
  -1  -7   0   -2.30    2.40
  -1  -7   0   -4.40    4.00
   1  -7   0    0.20    3.90
   1  -7   0    1.90    5.30
   1   7   0    3.70    3.00
  -1   7   0   -0.40    3.10
  -1  -7   0   -3.00    3.10
   1  -7   0    0.20    4.00
   1   7   0   -2.90    2.40
   1   7   0   -1.90    1.60
   1  -7  -1   83.99    9.30
   1  -7  -1   78.09    6.80
  -1  -7   1   82.19    5.90
  -1   7  -1   75.69    6.90
  -1  -7   1   71.09    6.10
  -1   7  -1   83.69    5.20
  -1  -7   1   87.99    6.40
  -1  -7   1   75.39    6.10
   1  -7  -1   68.09    9.10
  -1  -7   1   77.39    9.60
   1  -7  -1   84.29    7.10
  -1  -7   1   82.49    8.60
  -1   7  -1   86.59    5.20
   1  -7  -1   74.99    6.60
  -1   7  -1   85.69    5.80
   1   7   1   80.69    8.20
   1   7   1   93.29    7.70
  -1  -7   1   85.69    5.90
   1  -7  -1   75.69    8.00
   1   7   1   84.79    7.60
   1   7   1   84.19    6.90
   1  -7  -1   83.69    6.60
  -1   7   1   69.59    6.70
  -1  -7  -1   87.69    9.40
   1   7  -1   76.49    5.60
  -1  -7  -1   73.89    6.50
   1  -7   1   82.79    5.10
   1   7  -1   87.19    6.30
   1  -7   1   83.49    5.10
  -1   7   1   95.49    7.10
   1  -7   1   80.19    5.50
   1  -7   1   78.79    8.60
  -1  -7  -1   82.99   10.10
  -1  -7  -1   82.29    7.50
   1   7  -1   83.59    7.20
  -1  -7  -1   78.29    7.20
  -1   7   1   66.89    7.60
   1  -7   1   86.39    9.70
  -1   7   1   81.59    6.60
   1  -7   1   76.79    5.10
  -1  -7  -1   75.39    6.70
  -1  -7  -1   74.59    7.40
   1  -7   1   84.79    7.30
   1   7  -1   81.59    6.20
  -1  -7   2   10.10    2.60
  -1   7  -2   12.40    4.10
  -1  -7   2    4.70    2.40
   1  -7  -2    7.50    3.50
  -1   7  -2   14.30    3.30
   1  -7  -2    7.30    5.20
  -1  -7   2    8.80    4.40
  -1  -7   2   13.20    2.90
  -1  -7   2    4.00    6.10
   1  -7  -2    7.30    5.20
   1  -7  -2   11.40    3.80
   1   7   2    7.50    4.10
   1   7   2   12.40    4.70
  -1  -7   2    9.30    2.50
   1  -7  -2    6.20    3.80
   1   7   2   11.60    4.20
   1   7   2   13.10    4.20
   1   7  -2   11.50    2.70
  -1  -7  -2    4.10    5.30
  -1  -7  -2    6.60    3.50
  -1   7   2   13.60    4.30
   1  -7   2   14.10    4.40
  -1  -7  -2   10.30    4.20
  -1  -7  -2    2.30    5.70
  -1  -7  -2   12.00    4.00
   1  -7   2    8.30    2.00
  -1   7   2    8.50    3.60
   1   7  -2    8.80    4.10
  -1   7   2    4.50    4.10
   1   7  -2    6.40    3.00
   1   7  -2   11.80    2.50
   1  -7   2   12.50    6.20
   1  -7   2   10.50    2.30
  -1   7   2    7.10    3.80
   1  -7   2    8.70    3.80
   1  -7  -3   10.80    5.80
   1  -7  -3    4.80    4.00
   1   7   3   12.80    5.00
   1  -7  -3   19.60    6.20
  -1  -7   3   17.10    3.10
   1  -7  -3   18.70    4.90
  -1   7  -3   13.00    4.00
  -1  -7   3   19.60    3.00
  -1  -7   3   12.00    6.30
   1   7   3   12.00    4.30
  -1  -7   3   16.10    3.20
  -1  -7   3   14.30    2.80
   1   7   3   15.00    5.10
  -1  -7   3   22.70    4.90
   1  -7  -3    7.80    4.50
   1   7  -3   20.90    2.90
   1  -7   3   16.10    5.70
   1   7  -3   14.70    4.50
  -1  -7  -3   16.60    4.80
  -1  -7  -3   14.40    6.00
  -1   7   3   11.30    4.70
   1  -7   3   18.10    4.70
   1  -7   3   17.50    2.60
   1   7  -3   19.90    2.80
  -1   7   3   23.10    5.30
  -1   7   3   22.10    4.50
  -1  -7  -3   12.90    5.00
   1  -7   3   10.40    2.40
   1   7  -3   23.10    4.40
  -1  -7  -3    4.80    5.50
   1  -7  -4   11.70    5.50
  -1  -7   4   10.20    3.60
  -1   7  -4   14.30    4.60
  -1  -7   4   13.00    3.30
   1   7   4   10.60    4.20
  -1  -7   4    4.30    5.70
   1  -7  -4   11.30    6.00
   1  -7  -4   16.20    5.40
   1   7   4    4.40    4.40
  -1  -7   4   12.70    2.90
   1   7  -4    9.40    2.70
  -1  -7  -4    4.20    5.00
  -1   7   4    9.50    3.70
   1  -7   4   23.00    6.70
   1   7  -4    9.90    4.60
  -1  -7  -4   11.30    5.00
  -1  -7  -4    2.30    5.60
   1  -7   4    7.80    2.50
  -1   7   4    4.80    5.20
  -1  -7  -4    9.30    5.90
   1  -7   4    8.20    2.90
   1  -7   4    6.70    3.70
  -1   7  -5   31.40    3.10
   1  -7  -5   37.20    6.10
   1   7   5   29.20    6.80
  -1   7  -5   25.70    6.00
  -1  -7   5   31.20    5.10
   1  -7  -5   33.10    8.00
  -1  -7   5   21.60    7.20
   1   7   5   35.50    5.70
  -1   7   5   21.00    6.10
  -1  -7  -5   30.00    6.80
  -1  -7  -5   37.60    8.50
  -1   7   5   29.30    5.60
   1   7  -5   27.20    5.80
   1  -7   5   33.40    3.80
  -1  -7  -5   42.20    7.60
   1  -7   5   37.20    4.80
   1  -7   5   33.80    7.50
  -1   7   5   33.80    5.20
   1   7   6   64.89    9.60
   1  -7  -6   69.19    8.60
   1   7   6   64.89    7.40
  -1  -7   6   67.09    7.40
  -1  -7   6   61.39    9.40
   1   7   6   60.79    7.80
  -1   7  -6   75.29    9.20
   1  -7  -6   52.09    9.80
   1   7  -6   69.09    8.80
  -1  -7  -6   75.29    8.50
  -1   7   6   73.49    7.60
   1  -7   6   82.69   10.20
   1  -7   6   73.99    7.30
  -1   7   6   62.49    7.40
  -1   7   6   54.79    9.00
  -1  -7  -6   88.29   11.90
  -1   7  -7    7.10    5.30
   1   7   7   -3.10    5.60
   1  -7  -7   -1.40    7.30
  -1  -7   7    5.60    4.80
   1   7   7    0.10    3.80
   1  -7  -7    0.30    4.80
   1   7  -7    7.80    5.60
  -1   7   7    2.60    5.90
   1  -7   7   -3.40    4.10
  -1   7   7    4.30    4.50
  -1  -7  -7   -4.30    6.60
   1  -7  -8   11.90    8.00
   1   7   8   -8.20    7.10
  -1   7  -8    7.00    6.30
  -1  -7   8    4.50    5.90
   1   7  -8    2.60    6.20
  -1   7   8    2.60    7.20
  -1  -7  -8   10.90    8.60
   1  -7   8   -1.60    5.10
  -1   8   0   -0.50    3.20
   1  -8   0    1.30    5.30
   1   8   0    0.00    3.30
  -1   8   0   -0.90    2.60
   1  -8   0    2.60    3.20
  -1  -8   0   -2.50    2.60
  -1   8   0    2.30    2.00
   1   8   0   -5.40    3.70
   1  -8   0   -1.90    2.60
  -1   8   0   -6.20    2.80
  -1  -8   0   -2.10    2.80
   1  -8   0    4.10    4.30
  -1  -8   0   -2.90    3.50
   1   8   0   -9.60    3.10
   1  -8   0   -0.40    2.80
  -1  -8   0    2.70    5.50
  -1  -8   0   -2.90    5.30
   1   8   0    1.70    4.00
  -1  -8   0    3.50    3.10
   1  -8   0    1.40    2.60
  -1   8   0   -2.00    4.00
   1   8   1    0.20    3.50
   1   8   1   -4.70    3.80
  -1  -8   1   -7.70    4.80
  -1   8  -1   -1.10    2.30
   1  -8  -1    2.40    4.70
  -1  -8   1    0.10    2.40
   1  -8  -1    1.60    3.00
  -1   8  -1    2.20    2.10
  -1  -8   1    3.40    4.70
   1  -8  -1    5.30    3.30
  -1  -8   1   -2.40    3.20
  -1   8  -1    1.40    2.10
  -1  -8   1   -1.40    2.90
  -1  -8   1    0.00    2.50
   1  -8  -1    5.50    6.10
   1  -8  -1    7.90    4.40
  -1  -8   1   -2.90    2.60
  -1   8  -1    4.80    4.10
   1   8   1    0.20    3.80
   1  -8  -1    1.70    5.30
   1   8  -1   -1.90    2.20
  -1  -8  -1   -2.80    3.30
   1   8  -1   -2.60    2.70
   1  -8   1   -0.20    5.50
   1   8  -1    0.10    4.00
  -1   8   1   -2.90    3.40
   1  -8   1    1.10    3.90
  -1  -8  -1    0.10    4.70
  -1  -8  -1   -0.30    3.60
   1  -8   1    2.70    2.10
   1  -8   1    5.40    2.10
   1  -8   1    3.00    2.70
  -1   8   1    5.20    4.60
  -1  -8  -1   -0.40    3.40
   1  -8   1   -0.90    2.20
  -1  -8  -1    2.40    5.40
  -1   8   1   -1.10    3.30
   1  -8   1    5.90    4.90
   1  -8  -2   36.80    7.90
   1  -8  -2   35.80    6.90
   1   8   2   41.00    7.00
   1   8   2   48.90    6.60
   1  -8  -2   39.00    5.70
  -1  -8   2   42.40    8.40
  -1   8  -2   40.80    5.00
  -1  -8   2   36.20    4.40
  -1  -8   2   44.00    4.10
   1  -8  -2   57.59    8.70
  -1  -8   2   36.30    4.80
  -1  -8   2   50.59    7.30
  -1   8  -2   38.80    6.10
   1   8  -2   45.30    4.30
   1  -8   2   57.39    8.60
  -1  -8  -2   45.60    8.20
  -1  -8  -2   42.10    8.80
   1   8  -2   32.20    5.90
  -1  -8  -2   41.40    5.90
  -1  -8  -2   38.30    6.50
   1  -8   2   41.10    4.10
   1  -8   2   40.20    3.90
   1  -8   2   46.70    7.20
   1  -8   2   42.50    5.80
  -1   8   2   43.80    6.10
   1   8  -2   40.90    4.90
  -1   8   2   47.50    7.50
   1   8   3   33.40    5.70
   1  -8  -3   21.50    7.40
  -1   8  -3   31.20    4.90
   1  -8  -3   34.70    7.70
  -1  -8   3   18.10    5.30
  -1  -8   3   27.80    3.10
  -1  -8   3   39.10    8.40
   1  -8  -3   30.60    5.80
  -1  -8   3   32.40    4.10
   1   8   3   27.10    6.30
  -1   8  -3   26.60    6.00
  -1   8   3   32.20    5.40
   1   8  -3   28.70    3.10
  -1   8   3   21.00    5.80
   1   8  -3   31.80    4.90
   1  -8   3   37.30    8.40
  -1  -8  -3   27.90    7.80
   1  -8   3   27.30    3.60
  -1  -8  -3   22.20    6.60
   1  -8   3   24.40    3.20
  -1  -8  -3   38.50    6.50
   1  -8   3   35.80    6.30
   1   8  -3   33.20    6.00
  -1  -8   4   -2.50    2.20
  -1   8  -4    3.70    3.60
   1   8   4    6.40    4.80
   1   8   4    0.30    3.70
  -1  -8   4    4.10    3.20
   1  -8  -4   -2.50    4.40
   1  -8  -4   -5.80    5.10
  -1  -8   4    9.30    6.60
   1  -8  -4   -4.10    5.10
   1  -8   4    2.80    2.60
  -1  -8  -4    2.20    5.00
   1  -8   4    2.60    4.20
  -1   8   4    1.30    3.60
   1   8  -4    2.30    4.10
  -1  -8  -4   -0.20    6.00
   1   8  -4    2.50    2.10
  -1  -8  -4   -2.90    5.30
  -1   8   4    4.50    4.70
   1   8  -4    3.30    4.90
   1  -8   4    2.00    6.30
   1   8   5   21.20    5.10
  -1   8  -5   19.50    5.50
   1   8   5   11.70    5.90
   1  -8  -5   14.60    5.30
  -1  -8   5    9.10    3.90
   1  -8  -5   21.30    7.60
  -1  -8   5   19.30    7.30
  -1   8   5    8.20    5.80
  -1  -8  -5   12.70    6.30
  -1   8   5   10.30    4.50
  -1   8   5   13.90    4.90
   1  -8   5   27.00    7.30
   1   8  -5   24.90    5.80
  -1  -8  -5   24.00    6.80
   1  -8   5   15.10    3.90
  -1  -8  -5   22.90    7.70
   1  -8  -6   22.80    6.40
  -1   8  -6   37.10    7.70
   1   8   6   35.20    6.60
  -1  -8   6   32.20    5.70
  -1  -8   6   37.10    9.10
   1  -8  -6   29.10    8.70
   1   8   6   28.40    7.70
   1   8   6   33.50    6.40
   1  -8   6   51.09    6.00
  -1  -8  -6   39.40    7.10
  -1   8   6   47.80    7.40
  -1  -8  -6   55.69   10.20
   1   8  -6   41.10    7.50
  -1   8   6   31.70    8.00
   1  -8  -7   -5.80    5.10
   1   8   7   -2.00    4.30
  -1  -8   7    6.70    4.60
   1  -8  -7   -4.50    8.10
  -1   8  -7    7.90    6.20
   1   8   7   -1.70    5.80
   1   8  -7    5.80    5.40
   1  -8   7   -5.00    4.50
  -1  -8  -7   10.00    8.60
  -1   8   7   -3.20    6.20
  -1  -8  -7   -4.60    7.60
  -1   8   7    1.60    4.60
   1  -8  -8   15.00    8.70
  -1   8  -8   17.20    7.70
   1   8   8    7.70    8.20
  -1  -8   8   12.30    6.30
   1  -8   8   14.00    6.30
   1   8  -8   19.20    7.20
  -1  -8  -8   30.70    9.90
  -1   8   8    5.60    7.70
   1  -9   0   -1.90    2.80
  -1   9   0   -2.40    3.90
  -1  -9   0   -0.10    3.10
   1   9   0   -6.30    4.30
   1  -9   0   -0.50    3.10
   1  -9   0    1.90    4.70
  -1  -9   0    6.50    6.00
  -1  -9   0    3.20    5.90
   1  -9   0   -1.10    5.40
   1  -9   0   -2.70    5.40
  -1   9   0    3.20    4.80
   1   9   0   -2.90    4.40
  -1  -9   1   21.30    7.30
  -1  -9   1   30.60    7.60
   1  -9  -1   20.70    4.70
   1   9   1   26.70    6.20
   1   9   1   24.40    5.70
  -1   9  -1   33.50    6.40
  -1   9  -1   17.60    2.80
   1  -9  -1   28.50    7.50
  -1  -9   1   26.80    4.30
  -1  -9   1   22.60    3.80
   1  -9  -1   24.90    6.10
  -1   9  -1   23.50    5.40
   1  -9  -1    1.90    5.70
   1  -9   1   20.90    7.20
  -1   9   1   29.10    6.30
  -1  -9  -1   13.90    6.80
   1  -9   1   25.60    3.10
  -1  -9  -1   25.60    5.60
   1   9  -1   24.30    5.60
   1  -9   1   26.20    7.50
  -1  -9  -1   12.20    7.30
   1  -9   1   28.80    5.60
  -1   9   1   20.90    5.20
   1   9  -1   24.10    5.30
  -1  -9  -1   16.70    4.80
   1  -9   1   24.40    4.10
  -1  -9   2   -3.90    5.90
   1  -9  -2    8.60    4.50
  -1   9  -2    4.80    3.30
   1  -9  -2   10.50    6.70
   1   9   2    9.60    5.30
  -1  -9   2    9.10    3.60
   1  -9  -2   13.70    6.00
  -1  -9   2    6.80    5.80
   1  -9  -2   13.20    6.70
  -1   9  -2   13.80    5.30
   1   9   2    7.50    4.80
  -1  -9   2   12.80    2.80
  -1   9   2    5.10    5.20
   1   9  -2    8.10    3.40
  -1   9   2    9.60    4.60
   1  -9   2   18.80    7.00
  -1  -9  -2   13.00    4.80
   1  -9   2   10.50    5.80
   1  -9   2   11.40    3.10
  -1  -9  -2    7.40    6.10
   1   9  -2    5.90    4.40
   1   9  -2    7.40    2.70
  -1  -9  -2    2.50    5.80
   1  -9   2   10.80    5.30
  -1  -9  -2    8.90    5.20
   1  -9  -3   10.10    6.70
   1   9   3   -5.10    4.20
  -1   9  -3    4.90    3.90
   1  -9  -3    4.20    4.70
  -1  -9   3    5.10    5.40
  -1   9  -3   13.70    5.50
   1   9   3    3.40    4.20
   1  -9  -3   14.30    7.30
  -1  -9   3    8.40    3.30
  -1  -9   3    0.30    6.20
   1  -9  -3    8.60    6.20
   1  -9   3    5.80    2.70
  -1  -9  -3    5.80    6.40
   1   9  -3    5.50    3.80
   1   9  -3    1.70    4.80
  -1  -9  -3   18.00    6.30
  -1   9   3    8.10    5.20
  -1  -9  -3   14.10    5.60
   1  -9   3    8.60    6.90
  -1  -9  -3   24.90    7.30
  -1   9   3    5.10    4.20
   1  -9   3   -3.70    4.90
  -1   9  -4    7.40    4.50
   1  -9  -4    8.60    6.90
  -1  -9   4    9.00    6.80
  -1  -9   4    8.60    3.80
   1   9   4   15.80    6.10
   1  -9  -4    2.00    5.80
  -1   9  -4    6.20    5.50
   1   9   4    6.60    4.40
   1  -9  -4   16.80    6.20
   1   9  -4    1.00    4.60
  -1   9   4    6.90    4.70
  -1  -9  -4   19.30    6.30
  -1  -9  -4    9.00    7.10
   1  -9   4    4.40    2.90
   1  -9   4   14.30    7.60
  -1  -9  -4    4.50    6.10
   1   9  -4    8.80    4.70
  -1   9   4   15.80    5.80
  -1   9  -5   42.80    7.40
  -1  -9   5   24.40    8.70
   1  -9  -5   41.80    7.10
   1  -9  -5   61.19   10.70
  -1  -9   5   39.20    5.50
   1   9   5   26.80    6.10
   1   9   5   29.80    7.50
   1   9  -5   39.00    7.70
  -1   9   5   30.30    7.40
  -1  -9  -5   42.70    9.60
   1  -9   5   50.59    9.60
  -1  -9  -5   47.60    8.50
   1   9  -5   38.10    6.80
  -1  -9  -5   52.19    9.60
   1  -9   5   40.00    5.10
  -1   9   5   44.90    7.50
   1  -9  -6   63.39   11.90
  -1  -9   6   51.19    6.80
   1   9   6   47.30    7.40
  -1   9  -6   55.39    8.40
  -1  -9   6   43.00    9.80
   1  -9  -6   44.10    8.10
   1   9   6   21.70    7.60
  -1  -9  -6   61.29    8.60
  -1  -9  -6   46.40   10.40
  -1   9   6   35.20    8.70
   1   9  -6   51.09    8.70
  -1   9   6   51.69    8.00
   1  -9   6   54.19    6.50
  -1  -9   7   -0.20    5.10
   1  -9  -7    5.60    7.40
   1   9   7    1.70    5.20
  -1   9  -7    8.60    6.80
   1  -9  -7    7.00    5.50
   1   9   7    1.00    6.70
  -1   9   7   -0.80    7.30
   1   9  -7   -0.10    5.50
   1  -9   7   -1.40    4.30
  -1  -9  -7   -0.10    7.00
  -1   9   7    8.10    5.60
  -1  -9  -7    4.90    9.50
  -1  10   0    0.40    4.40
   1  10   0    2.90    5.70
   1 -10   0   -4.00    6.60
  -1 -10   0   -0.60    6.80
   1 -10   0   -3.50    6.00
   1 -10   0    2.20    3.40
   1  10   0   -3.00    3.80
  -1  10   0    6.00    5.80
  -1 -10   0   -4.70    3.20
   1  10   1   -5.70    4.60
  -1 -10   1   13.50    6.70
  -1 -10   1    2.20    3.40
   1 -10  -1    0.30    6.10
   1 -10  -1    5.50    4.00
   1  10   1   -7.70    4.20
  -1 -10   1    7.20    6.80
  -1  10  -1    0.60    4.80
  -1  10  -1    0.40    4.30
   1  10  -1    3.50    4.60
   1 -10   1   -0.40    3.00
  -1 -10  -1   -5.00    5.30
   1  10  -1    2.20    4.30
  -1 -10  -1    3.00    4.20
  -1  10   1   -4.60    4.00
  -1 -10  -1  -10.40    5.90
  -1  10   1    2.50    5.20
   1 -10   1    4.30    6.80
   1 -10   1  -12.30    5.60
  -1 -10   2   23.10    4.50
  -1 -10   2   23.60    8.90
   1 -10  -2   16.80    7.70
   1 -10  -2   20.50    5.60
   1 -10  -2   16.10    6.20
   1  10   2   15.00    6.10
   1  10   2   25.10    7.10
   1 -10  -2   13.00    7.30
  -1 -10   2   21.90    7.50
  -1  10  -2   18.40    6.20
  -1 -10  -2   26.80    6.00
  -1 -10  -2   18.60    7.70
   1 -10   2   12.00    6.60
  -1  10   2   23.10    6.00
   1 -10   2   22.80    3.80
  -1 -10  -2   24.60    7.80
   1 -10   2   11.10    7.10
   1  10  -2   35.00    7.20
  -1  10   2    7.80    5.70
   1 -10  -3   -3.50    5.80
  -1 -10   3    6.20    6.90
   1 -10  -3    3.60    5.80
   1  10   3    3.90    4.40
   1  10   3    2.90    5.80
   1 -10  -3   17.10    8.40
  -1  10  -3    2.00    4.50
   1 -10  -3   -2.80    5.00
  -1  10  -3    6.10    4.10
  -1 -10   3   -4.90    3.30
  -1 -10   3    2.30    5.60
   1 -10   3   -6.90    4.90
   1 -10   3    3.90    6.60
   1 -10   3    5.90    3.10
  -1  10   3    3.10    5.40
  -1 -10  -3    3.70    5.50
   1  10  -3    5.30    4.00
  -1 -10  -3    5.00    6.80
  -1 -10  -3   -4.40    6.80
   1  10  -3    5.40    5.10
   1 -10  -4   12.90    6.40
   1  10   4   -5.40    4.50
   1  10   4    9.80    5.10
   1 -10  -4   15.10    7.40
  -1  10  -4   11.00    5.60
  -1  10  -4    7.80    4.70
   1 -10  -4    5.50    7.20
  -1 -10   4    2.70    3.60
   1 -10  -4   15.10    7.50
  -1 -10   4   25.70    9.40
   1  10  -4    2.90    4.50
  -1  10   4    9.00    5.90
  -1 -10  -4   14.50    8.40
   1 -10   4   -1.50    7.50
  -1 -10  -4    8.70    6.30
   1  10  -4   18.10    6.50
   1 -10   4    6.40    3.40
  -1 -10  -4   23.80    8.40
  -1 -10  -4    5.00    6.30
   1 -10  -5    6.20    8.20
  -1  10  -5   22.30    7.00
  -1 -10   5   20.00    8.00
  -1 -10   5    6.80    4.00
  -1  10  -5   10.50    5.60
   1  10   5   15.00    6.90
   1 -10  -5    5.60    5.10
  -1 -10  -5   -3.40    7.00
   1  10  -5    8.10    5.80
  -1  10   5    6.10    5.80
   1 -10   5    9.70    3.90
  -1 -10  -5   13.00    8.80
   1  10  -5   17.30    6.70
   1 -10   5   29.20    8.80
  -1  10   5    3.10    5.60
  -1 -10  -5   10.90    7.10
   1  10   6   34.90    7.50
   1 -10  -6   37.70    8.10
  -1  10  -6   34.60    8.10
   1 -10  -6   59.39   12.30
  -1 -10   6   41.10    6.50
  -1 -10   6   29.70   13.30
   1  10   6   28.30    8.30
  -1  10  -6   50.49    8.60
   1  10  -6   49.90    9.60
  -1  10   6   41.80    7.60
  -1  10   6   25.40    8.60
  -1 -10  -6   35.10   10.60
  -1 -10  -6   35.50    7.70
   1  10  -6   45.10    8.40
   1 -10   6   36.40    5.70
   1 -11   0    3.90    6.70
  -1 -11   0  -14.70    5.30
   1  11   0    6.80    6.10
   1  11   0    3.30    4.60
  -1  11   0   -2.00    4.10
  -1 -11   0    2.20    6.50
   1 -11   0    3.90    7.30
   1 -11   0   -0.90    3.90
  -1 -11   0   -3.80    3.70
  -1  11   0   -4.40    4.80
  -1  11  -1   -4.90    4.80
  -1 -11   1   -7.70    6.30
   1 -11  -1  -15.40    5.50
  -1 -11   1    3.90    4.00
   1 -11  -1  -15.70    5.70
   1  11   1    0.20    5.40
  -1  11  -1    3.60    4.70
  -1 -11   1    0.50    6.90
   1  11   1    2.20    4.70
   1 -11  -1   -2.00    3.90
  -1 -11  -1   -3.70    6.20
   1  11  -1   -7.40    4.50
   1  11  -1   -1.30    4.60
   1 -11   1   -2.40    6.40
  -1 -11  -1   -1.20    6.60
  -1  11   1   -2.50    4.90
  -1 -11  -1   -0.20    4.40
  -1  11   1    3.00    5.30
   1 -11   1    5.20    3.70
   1 -11   1    1.40    6.70
   1  11   2    2.40    5.30
  -1 -11   2   -0.60    7.20
   1 -11  -2    0.10    4.90
   1  11   2   -3.80    5.00
  -1  11  -2    8.10    4.80
   1 -11  -2   -6.30    6.20
  -1 -11   2   12.30    6.80
  -1  11  -2    5.40    5.30
   1 -11  -2    9.10    7.90
  -1 -11   2    1.60    3.70
  -1  11   2   -7.10    5.60
   1  11  -2   -1.30    4.20
   1 -11   2    0.20    8.00
  -1 -11  -2   -3.10    5.00
   1 -11   2    2.80    3.50
   1  11  -2    5.70    5.70
  -1 -11  -2   -2.80    6.90
   1 -11   2   -4.30    6.30
  -1 -11  -2   -1.60    6.70
  -1 -11   3   24.20    5.00
   1  11   3    3.90    6.10
   1 -11  -3   20.00    6.90
   1  11   3   23.20    7.20
  -1  11  -3   18.60    6.30
   1 -11  -3    5.40    7.30
  -1 -11   3   21.90    8.90
  -1 -11  -3   34.20    9.50
   1 -11   3    4.90   10.10
   1  11  -3   15.70    6.70
  -1  11   3   17.40    7.40
  -1 -11  -3   12.70    8.00
  -1 -11  -3   19.70    7.30
   1 -11   3    6.00    7.90
   1 -11   3   16.40    4.10
   1  11   4   -2.50    5.20
  -1 -11   4   -0.90    3.80
   1 -11  -4    4.90    6.60
  -1  11  -4   -1.30    5.90
   1 -11  -4   -6.90    6.60
  -1 -11   4   -1.40    8.10
   1 -11  -4    1.00    7.10
   1  11  -4   -4.90    4.90
   1 -11   4  -12.50    7.40
  -1 -11  -4   -4.70    5.60
  -1  11   4   -2.40    5.40
   1 -11   4    2.50    3.50
  -1 -11  -4   -1.70    6.90
  -1 -11  -4   -7.70    6.30
  -1  11  -5   57.79    9.70
  -1 -11   5   61.79   12.60
  -1 -11   5   71.79    7.60
   1 -11  -5   93.39   13.40
   1 -11  -5   61.59    9.20
   1  11   5   37.00    9.10
  -1  11  -5   86.99    9.70
   1  11  -5   82.89   11.20
   1 -11   5   49.60   11.50
  -1 -11  -5   72.59   13.60
  -1 -11  -5   73.49   12.40
  -1 -11  -5   81.09   12.30
   1 -11   5   71.79    6.90
   1  11  -5   62.19    8.90
  -1  11   5   58.79    9.20
  -1  11   5   49.99   10.30
   1 -12   0    0.00    7.40
   1 -12   0   -1.50    7.70
  -1  12   0    0.60    5.10
  -1 -12   0    6.20    4.90
   1  12   0   -7.20    5.50
  -1  12   0   -3.70    5.10
   1  12   0  -11.10    4.80
  -1 -12   0    9.30    8.70
   1 -12   0   -4.40    4.40
  -1 -12   0   -2.30    7.50
   1  12   1   -1.10    5.60
   1 -12  -1    1.90    7.60
   1 -12  -1   -0.60    7.10
  -1  12  -1    0.10    5.80
  -1 -12   1   -2.80    7.50
   1  12   1    4.80    6.30
  -1 -12   1    0.90    6.60
   1 -12  -1   -2.70    4.80
  -1  12  -1   13.70    6.20
  -1 -12   1   -8.30    4.20
   1 -12   1   -2.90    7.50
  -1 -12  -1    2.40    5.20
  -1 -12  -1    0.70    8.30
   1 -12   1    7.90    4.30
  -1 -12  -1   -2.80    7.10
  -1  12   1   -4.60    5.20
   1  12  -1    0.00    4.90
   1 -12   1   -4.40    7.40
   1  12  -1    4.80    6.00
  -1 -12   2   18.10    9.30
   1 -12  -2   33.80    7.60
   1 -12  -2   24.80    9.40
   1 -12  -2   18.80    9.50
  -1  12  -2   12.30    6.40
  -1 -12   2   22.90    5.40
  -1  12  -2   27.30    7.50
  -1 -12   2   11.40    8.30
   1  12   2   10.90    6.80
  -1  12   2   15.20    7.60
   1  12  -2   21.80    6.80
   1  12  -2   11.10    6.70
   1 -12   2   36.50   10.10
   1 -12   2   15.60    4.60
   1 -12   2    7.20    7.50
  -1 -12  -2   11.00    6.70
  -1 -12  -2   12.10    8.50
  -1  12  -3    0.10    5.40
   1  12   3    1.50    5.90
  -1 -12   3  -16.70    7.60
   1 -12  -3   -4.30    6.10
   1 -12  -3    2.30    8.30
   1 -12  -3   -1.40    7.50
  -1  12  -3    1.80    5.10
  -1 -12   3    5.30    4.10
   1 -12   3  -10.20    8.20
   1  12  -3   -6.40    5.30
  -1  12   3   11.10    7.50
  -1 -12  -3    2.90    6.50
  -1 -12  -3    6.40    9.10
   1 -12   3    0.40    3.80
  -1 -12  -3   11.60    9.20
  -2   0   0  855.41   34.40
   2   0   0  816.12   34.20
  -2   0   0  862.21   34.10
  -2   0   0  843.02   34.20
   2   0   0  745.63   34.10
  -2   0   0  859.01   34.40
   2   0   0  851.81   34.30
   2   0   0  816.02   34.50
   2   0   0  864.51   34.40
   2   0  -1    1.20    1.30
   2   0   1    1.10    0.50
   2   0  -1    0.10    1.90
   2   0  -1   -2.20    1.70
  -2   0   1   -0.20    1.70
  -2   0   1   -0.90    2.10
   2   0  -1   -0.10    1.10
  -2   0  -1   -0.20    1.70
  -2   0   1    3.20    1.20
  -2   0  -1    1.90    1.20
  -2   0   1    0.90    1.50
  -2   0   1    0.00    1.50
   2   0   1    0.90    1.10
   2   0   1    1.40    2.00
   2   0  -1    2.40    1.40
  -2   0  -1    2.30    2.00
   2   0   1    2.00    1.60
   2   0   1    1.70    1.30
  -2   0  -1    1.20    0.60
  -2   0   2  205.68   10.10
   2   0  -2  204.38   10.40
  -2   0  -2  200.08    9.30
   2   0  -2  205.18    9.20
  -2   0   2  198.48    9.20
   2   0   2  212.98    9.50
   2   0  -2  207.68   10.50
   2   0  -2  200.88    9.50
   2   0  -2  226.78    9.80
  -2   0  -2  205.48   10.10
  -2   0  -2  187.58   10.30
  -2   0   2  203.98   10.40
   2   0   2  201.38   10.40
   2   0   2  191.08   10.00
  -2   0   2  217.28   10.60
   2   0  -3  213.78   11.30
  -2   0   3  190.48   10.80
   2   0   3  213.78   11.10
  -2   0  -3  211.78    9.90
  -2   0   3  203.78   11.30
   2   0  -3  198.48   11.20
   2   0   3  211.28    8.70
   2   0  -3  201.28    9.70
  -2   0   3  214.08   11.30
   2   0   3  218.38   10.90
  -2   0  -3  204.88   10.80
  -2   0   3  202.48   10.60
   2   0  -3  213.68   10.20
  -2   0   3  221.28    9.70
   2   0  -3  186.78   10.20
  -2   0  -3  196.68   11.40
   2   0   3  208.78   10.40
   2   0   3  230.38   11.60
   2   0   4   11.30    3.60
   2   0   4   11.30    3.30
   2   0   4    9.60    3.40
   2   0  -4   17.20    4.20
  -2   0   4   14.40    3.60
   2   0  -4    8.90    3.40
  -2   0   4   12.70    3.60
   2   0   4    8.70    3.50
  -2   0   4   14.50    2.40
   2   0  -4   12.10    2.60
  -2   0  -4    9.40    3.50
  -2   0   4    5.40    3.10
  -2   0   4    9.30    4.10
   2   0  -4   11.10    3.00
   2   0  -4    8.60    2.60
  -2   0  -4    5.70    3.70
  -2   0  -4   13.50    2.50
   2   0   4   10.10    1.30
   2   0  -5   33.00    4.90
   2   0   5   19.60    4.00
  -2   0   5   29.10    5.30
   2   0   5   27.60    2.20
   2   0  -5   18.50    4.80
  -2   0   5   29.90    3.30
  -2   0  -5   32.20    5.30
   2   0   5   30.60    5.20
   2   0   5   33.50    5.40
  -2   0   5   32.10    5.60
   2   0  -5   24.00    3.80
   2   0  -5   27.00    3.60
  -2   0   5   28.00    5.10
   2   0  -5   25.70    4.80
  -2   0  -5   24.40    3.50
  -2   0  -5   23.00    5.20
  -2   0   5   27.50    5.10
   2   0   5   26.40    5.00
  -2   0  -6   17.00    4.20
  -2   0  -6   11.80    4.60
  -2   0   6   12.20    5.30
   2   0   6   13.20    5.00
  -2   0   6   11.00    4.90
   2   0  -6    9.90    4.00
   2   0  -6   15.20    5.60
   2   0  -6   18.80    3.60
   2   0  -6   10.70    4.60
  -2   0  -6    8.60    5.20
   2   0   6   12.80    5.30
   2   0   6    7.80    4.40
  -2   0   6   13.20    4.80
  -2   0   6    7.00    5.00
  -2   0   6   11.40    2.90
  -2   0   7  152.38   12.80
  -2   0   7  136.39   11.40
  -2   0   7  146.99    9.50
  -2   0   7  154.68   12.70
  -2   0  -7  152.98   10.30
   2   0  -7  183.68   11.50
   2   0  -7  151.88   13.40
  -2   0  -7  154.78   10.70
   2   0   7  130.29   11.70
   2   0   7  162.98   12.10
   2   0  -8   18.70    6.10
  -2   0  -8   23.80    6.30
   2   0   8   22.70    7.60
   2   0   8   26.10    6.70
  -2   0   8   26.30    7.30
  -2   0   8   17.70    7.30
   2   0  -9   -0.10    5.50
   2   0   9   -1.00    7.10
  -2   0   9    0.50    7.00
  -2   0   9   -4.00    5.80
  -2   0  -9   -6.50    4.30
   2   0   9    6.20    6.20
   2   0  10   16.60   10.40
  -2   0 -10   10.80    7.10
   2   0 -10   25.10    8.20
   2   0  10   32.80    9.60
  -2   0  10    0.90    8.30
  -2   0  10   26.80    8.40
   2   1   0   62.89    4.30
  -2  -1   0   62.89    4.20
   2  -1   0   61.49    3.40
   2   1   0   69.19    3.40
  -2  -1   0   67.49    4.40
  -2   1   0   67.29    3.50
  -2   1   0   58.69    3.40
  -2   1   0   64.29    3.30
  -2   1   0   63.69    3.30
   2  -1   0   71.49    4.20
  -2  -1   0   65.49    3.70
   2   1   0   65.99    3.60
   2  -1   0   69.19    4.00
  -2  -1   0   65.59    3.60
   2  -1   0   59.49    3.00
   2  -1   0   68.09    3.50
  -2   1  -1 2625.14  104.99
   2   1   1 2660.13  105.79
   2   1   1 2690.23  105.39
  -2  -1   1 2555.94  105.19
  -2   1  -1 2449.85  104.89
  -2  -1   1 2486.55  105.39
   2  -1  -1 2740.93  104.99
   2   1   1 2497.15  105.69
   2  -1  -1 2611.34  105.39
   2   1   1 2668.93  105.19
   2  -1  -1 2584.54  105.49
   2  -1  -1 2465.35  105.09
   2  -1  -1 2596.74  105.49
   2   1   1 2642.84  105.49
  -2  -1  -1 2528.15  105.79
  -2   1   1 2673.63  105.09
   2   1  -1 2668.63  105.09
  -2  -1  -1 2649.83  105.29
   2  -1   1 2288.57  105.49
  -2  -1  -1 2527.65  105.69
  -2  -1  -1 2531.35  105.29
   2  -1   1 2481.35  104.49
   2  -1   1 2556.64  104.99
   2  -1   1 2488.25  104.59
   2   1  -1 2762.62  105.29
  -2   1   1 2526.15  105.49
   2  -1   1 2615.84  104.99
   2  -1   1 2527.65  104.99
  -2   1   1 2545.05  105.29
  -2   1   1 2644.84  105.49
  -2   1   1 2695.53  105.29
   2   1  -1 2582.64  105.49
  -2   1  -2  167.38    8.90
   2   1   2  191.88   10.10
   2   1   2  160.28    9.10
  -2  -1   2  178.08    9.40
  -2  -1   2  185.48    9.00
   2  -1  -2  187.08    8.50
  -2  -1   2  179.88    8.40
  -2   1  -2  182.48    8.80
   2   1   2  192.88   10.10
   2   1   2  165.18    8.70
   2  -1  -2  178.98    9.00
   2  -1  -2  177.48    9.80
   2  -1  -2  166.98    9.40
   2   1   2  178.88    8.80
   2  -1  -2  187.58    8.80
  -2  -1  -2  177.88    8.40
   2  -1   2  167.68    8.00
  -2   1   2  178.98    9.10
   2  -1   2  171.48    8.90
  -2  -1  -2  186.88    9.00
  -2   1   2  185.38    9.60
  -2  -1  -2  187.88    9.70
   2   1  -2  171.18    9.30
  -2   1   2  191.48    9.00
  -2   1   2  180.88    8.40
   2   1  -2  175.78    8.80
  -2  -1  -2  182.28    9.30
   2  -1   2  186.78    8.10
  -2   1   2  158.88    9.20
   2   1  -2  183.98    9.20
   2   1  -2  185.08    8.40
   2  -1   2  185.78    8.50
  -2   1  -3    4.90    2.90
   2   1   3    1.90    3.40
   2   1   3    4.00    3.20
  -2  -1   3    4.00    3.10
  -2  -1   3    2.10    2.10
   2   1   3   -0.60    1.30
   2  -1  -3    2.20    3.00
  -2   1  -3    1.00    2.30
   2  -1  -3   -2.60    1.90
   2   1   3   -5.50    2.70
   2  -1  -3   -2.10    2.10
   2   1   3   -0.50    2.40
   2   1   3    1.70    2.40
   2  -1  -3    2.70    3.40
  -2  -1   3    1.80    2.40
  -2  -1   3   -0.30    2.90
  -2  -1   3   -6.00    2.20
   2  -1  -3    1.70    2.50
   2   1  -3   -0.40    1.80
   2   1  -3   -0.10    2.70
  -2   1   3   -2.60    3.00
   2  -1   3   -1.40    2.70
  -2  -1  -3    0.00    2.70
  -2  -1  -3    3.60    2.20
  -2   1   3    1.00    2.90
   2  -1   3    2.70    2.70
  -2   1   3    0.00    1.80
   2   1  -3   -0.30    2.50
   2  -1   3   -0.70    2.60
   2  -1   3    0.80    2.40
   2  -1   3   -0.90    1.40
  -2   1   3    0.00    3.10
   2   1  -3   -1.40    2.80
  -2  -1  -3    3.60    3.50
  -2   1   3   -3.10    2.60
  -2  -1   4    8.40    2.40
   2   1   4    6.90    3.70
   2   1   4    3.30    2.90
  -2  -1   4    6.10    3.20
  -2  -1   4    6.70    3.40
   2   1   4   -1.80    3.20
  -2  -1   4    0.70    3.00
   2   1   4    6.50    1.50
   2  -1  -4    5.60    3.00
   2  -1  -4    2.80    3.40
   2  -1  -4    1.30    2.50
  -2   1  -4    8.10    3.00
   2  -1  -4   11.30    3.00
   2  -1  -4    4.80    3.60
  -2  -1   4    9.50    3.60
  -2   1  -4    6.00    3.30
  -2   1   4    6.80    3.30
  -2   1   4    8.00    4.00
   2  -1   4    5.40    1.70
   2   1  -4    6.10    1.50
   2  -1   4    0.50    3.20
   2   1  -4    1.30    3.00
   2   1  -4    5.70    2.90
  -2  -1  -4   -3.10    3.20
   2  -1   4    7.10    3.50
   2  -1   4   14.20    3.40
   2  -1   4    7.00    2.90
  -2   1   4    4.00    2.00
   2   1  -4    5.20    2.20
  -2  -1  -4    5.90    2.30
  -2   1   4    3.70    3.10
   2   1  -4    4.20    3.40
  -2  -1  -4    0.90    3.50
  -2   1   4    9.10    3.70
  -2   1  -5   -6.80    3.20
  -2  -1   5   -0.40    3.10
  -2  -1   5    3.20    3.70
  -2  -1   5    3.30    3.60
   2   1   5   -2.60    3.00
   2  -1  -5   -4.00    3.60
  -2  -1   5    2.50    2.30
  -2   1  -5    1.70    3.10
   2  -1  -5   -0.40    3.50
   2   1   5    6.40    3.80
   2   1   5    0.30    3.60
   2   1   5    0.40    1.40
   2   1   5    1.10    4.20
   2  -1  -5    1.20    3.00
  -2  -1   5   -3.10    3.50
   2  -1  -5    1.70    3.00
   2  -1  -5   -1.70    2.50
  -2   1   5   -2.10    3.30
   2  -1   5    3.60    3.70
   2   1  -5   -2.10    2.90
   2   1  -5   -4.60    3.10
   2   1  -5    2.00    2.30
  -2   1   5    0.70    2.00
  -2   1   5    8.80    4.10
   2  -1   5   -1.10    3.30
   2   1  -5    1.30    1.60
  -2  -1  -5    2.00    2.60
   2  -1   5   -1.20    3.10
  -2  -1  -5    3.30    2.50
  -2  -1  -5   -3.90    4.00
  -2   1   5   -1.40    3.30
   2  -1   5    2.10    1.70
   2   1  -5    2.60    3.70
  -2  -1  -5    2.10    3.30
  -2   1   5    0.20    3.40
  -2   1  -6    7.80    4.70
   2  -1  -6   16.20    4.00
   2  -1  -6    1.70    4.00
  -2  -1   6   10.10    4.60
   2   1   6   14.10    5.60
  -2   1  -6    7.70    3.90
   2   1   6    8.20    1.90
  -2  -1   6   14.30    5.30
   2  -1  -6   18.60    6.10
   2   1   6   14.80    5.70
  -2  -1   6    7.00    4.70
   2  -1  -6   11.50    4.00
   2   1   6    4.40    4.10
  -2   1  -6   12.10    4.60
  -2  -1   6   11.10    4.30
  -2  -1   6   12.10    3.30
   2   1   6   13.30    5.50
  -2  -1  -6    7.80    4.60
   2   1  -6   12.50    5.00
  -2   1   6    9.40    2.90
   2  -1   6    7.00    3.40
  -2   1   6    3.30    4.50
   2  -1   6   10.80    4.80
   2  -1   6    6.60    4.30
  -2   1   6   17.20    4.80
   2  -1   6   12.80    4.90
  -2  -1  -6   10.30    4.40
  -2  -1  -6    5.30    4.80
  -2   1   6    3.80    4.60
  -2  -1  -6   12.10    3.70
   2   1  -6    8.90    4.60
  -2   1   6   12.30    5.30
   2   1  -6    6.50    4.10
  -2  -1   7   65.19    8.30
   2  -1  -7   66.29    7.20
  -2  -1   7   61.49    8.80
   2  -1  -7   43.10    8.00
  -2   1  -7   57.09    7.50
   2   1   7   60.29    8.90
   2   1   7   56.79    8.70
   2  -1  -7   49.40    6.80
   2   1   7   51.79    7.60
  -2  -1  -7   56.69    6.90
   2  -1   7   63.79    8.10
   2   1  -7   62.59    7.90
  -2   1   7   62.09    8.80
  -2   1   7   59.99    8.90
  -2  -1  -7   67.89    9.60
   2  -1   7   55.59    8.00
  -2   1   7   59.49    8.50
  -2   1   7   56.59    5.30
  -2  -1  -7   59.79    7.40
  -2   1  -8   -3.50    4.60
   2   1   8   -6.30    5.10
   2  -1  -8    6.20    4.70
   2   1   8    9.10    6.50
  -2  -1   8   16.30    7.10
  -2  -1   8    7.10    6.60
   2  -1   8    3.80    5.50
  -2  -1  -8   -1.50    3.70
   2   1  -8   -0.20    4.70
   2  -1   8    0.80    6.50
  -2   1   8   -6.10    5.00
  -2   1   8    5.70    5.90
   2   1   9    2.00    6.20
  -2  -1   9    2.60    7.10
   2  -1  -9   -3.30    5.00
   2   1   9   12.00    8.00
  -2   1  -9    8.40    5.40
  -2  -1  -9    1.00    5.20
  -2   1   9    3.10    7.50
   2  -1   9   15.80    8.40
   2   1  -9   -4.40    5.40
  -2   1   9   -5.30    6.40
   2   1  10   11.00    7.70
  -2  -1  10   -5.30    8.30
   2  -1 -10    0.60    6.10
  -2   1 -10    2.40    5.70
   2   1  10  -12.30    8.30
   2  -1  10   -4.10    8.40
  -2  -1 -10    0.70    5.90
  -2   1  10   -6.20    6.50
   2   1 -10   -0.80    6.80
   2   2   0   34.20    3.10
  -2  -2   0   34.60    3.00
  -2  -2   0   38.50    3.70
  -2  -2   0   41.20    4.40
   2   2   0   33.40    3.30
   2   2   0   42.20    2.60
  -2   2   0   35.10    2.80
   2  -2   0   40.30    3.90
   2  -2   0   38.80    2.90
   2  -2   0   31.50    2.60
  -2   2   0   39.10    3.30
   2  -2   0   35.70    3.80
   2   2   0   39.10    3.50
  -2   2   0   32.70    2.60
   2   2   0   44.10    3.70
   2  -2   0   46.20    4.20
  -2  -2   1   45.70    3.30
   2   2   1   46.80    3.80
   2  -2  -1   36.70    3.20
  -2  -2   1   36.50    3.30
  -2  -2   1   37.20    3.50
   2  -2  -1   39.90    3.60
   2  -2  -1   40.50    2.50
   2   2   1   43.40    4.30
   2   2   1   31.40    3.50
  -2  -2   1   38.60    4.40
  -2  -2   1   40.50    3.10
   2  -2  -1   44.10    4.30
   2  -2  -1   37.80    4.10
   2   2   1   34.00    4.20
   2   2   1   45.90    3.90
  -2  -2   1   32.60    3.10
   2  -2   1   44.60    3.70
   2  -2   1   40.60    4.00
  -2   2   1   28.10    3.40
  -2  -2  -1   45.80    4.60
   2  -2   1   43.60    4.00
  -2   2   1   40.90    2.60
  -2  -2  -1   50.29    4.40
  -2   2   1   36.90    3.40
  -2   2   1   40.00    3.50
  -2   2   1   39.10    3.50
  -2  -2  -1   39.80    3.60
   2   2  -1   48.00    3.60
  -2  -2  -1   34.20    3.90
   2   2  -1   39.30    3.30
   2   2  -1   39.20    3.50
  -2   2  -2   -2.60    1.60
   2  -2  -2   -0.50    1.40
  -2  -2   2    1.70    2.10
   2   2   2    2.00    2.70
  -2   2  -2    2.10    1.60
   2   2   2    1.50    2.00
  -2  -2   2    0.10    2.10
   2   2   2   -0.20    2.10
   2   2   2    1.50    2.80
   2   2   2    3.70    3.20
  -2  -2   2    0.20    2.70
  -2  -2   2    0.40    1.00
  -2  -2   2    0.60    1.50
  -2  -2   2    0.20    2.00
  -2  -2   2    1.70    2.00
   2  -2  -2   -2.50    2.40
   2  -2  -2   -0.90    2.60
   2  -2  -2    2.10    2.50
   2  -2  -2    0.30    1.70
   2  -2   2    2.10    1.50
   2  -2   2    0.10    0.90
   2  -2   2   -0.10    1.50
  -2  -2  -2   -0.50    2.40
   2   2  -2    2.60    2.10
  -2   2   2    3.00    2.40
   2  -2   2   -0.60    1.10
  -2   2   2   -3.60    1.50
  -2   2   2   -0.30    1.40
  -2   2   2    1.90    2.30
  -2  -2  -2    0.20    2.70
  -2  -2  -2    0.50    2.40
   2  -2   2    0.40    2.10
  -2   2   2    1.20    2.80
   2   2  -2    1.00    2.10
   2   2  -2    0.90    2.10
  -2   2   2   -1.90    2.20
  -2  -2  -2    0.20    2.10
  -2  -2   3   38.60    4.70
   2  -2  -3   32.20    3.90
   2   2   3   30.20    5.10
  -2  -2   3   22.20    3.80
   2  -2  -3   27.60    4.90
  -2  -2   3   28.90    3.90
  -2  -2   3   27.10    3.20
  -2   2  -3   25.80    3.60
  -2  -2   3   35.80    4.10
   2   2   3   38.10    5.50
   2  -2  -3   23.50    4.40
   2   2   3   32.10    4.20
  -2   2  -3   28.10    3.30
   2   2   3   33.80    4.20
   2  -2  -3   27.70    4.30
   2   2   3   34.70    4.60
   2  -2  -3   30.90    3.20
  -2  -2  -3   30.70    3.70
  -2  -2  -3   33.50    4.20
  -2   2   3   28.90    4.30
  -2  -2  -3   26.20    4.50
   2  -2   3   27.10    3.50
   2  -2   3   29.40    3.40
  -2  -2  -3   36.80    5.40
   2   2  -3   28.00    4.00
  -2   2   3   36.00    4.70
   2  -2   3   30.40    2.80
  -2   2   3   23.90    4.80
   2   2  -3   23.70    3.70
   2  -2   3   32.80    3.50
  -2   2   3   31.80    3.30
  -2   2   3   28.10    4.20
   2   2  -3   21.80    3.80
   2   2   4   55.39    5.80
  -2  -2   4   52.29    5.50
  -2   2  -4   54.99    5.00
  -2  -2   4   51.09    5.30
  -2  -2   4   41.00    5.20
  -2   2  -4   46.60    5.00
   2   2   4   49.99    6.00
   2   2   4   52.49    5.20
   2   2   4   50.09    6.60
   2  -2  -4   59.29    6.50
  -2  -2   4   40.40    5.00
  -2  -2   4   45.90    4.10
   2   2   4   42.50    3.50
   2   2   4   50.49    6.60
   2  -2  -4   47.50    5.80
   2  -2  -4   59.69    5.90
   2  -2  -4   47.30    4.30
   2  -2  -4   39.70    4.70
   2  -2   4   46.40    4.10
   2   2  -4   41.00    5.00
   2  -2   4   53.19    5.10
   2   2  -4   50.79    5.30
  -2  -2  -4   50.79    4.40
  -2   2   4   44.00    5.90
  -2  -2  -4   45.50    5.60
  -2   2   4   47.00    5.50
   2  -2   4   48.50    4.10
  -2  -2  -4   47.10    6.20
  -2   2   4   44.90    5.50
  -2  -2  -4   43.30    5.40
   2  -2   4   40.30    4.80
  -2   2   4   57.79    6.00
  -2   2   4   46.50    4.00
   2   2  -4   44.00    5.30
   2  -2   4   38.80    4.50
  -2  -2   5  159.48    8.20
  -2  -2   5  156.78   10.20
   2  -2  -5  147.09    9.00
   2   2   5  148.29    9.60
   2   2   5  137.79    7.40
  -2  -2   5  137.59    9.50
   2   2   5  153.58   11.50
   2   2   5  159.18   11.40
   2  -2  -5  138.49    8.60
   2  -2  -5  134.69    9.50
  -2   2  -5  169.28   10.40
   2  -2  -5  142.09   10.50
  -2   2  -5  150.88    9.30
  -2  -2   5  137.39   10.00
   2   2   5  131.49   10.50
   2  -2  -5  162.08   11.60
  -2  -2  -5  151.58   11.50
  -2   2   5  146.29   10.90
   2   2  -5  146.69   10.30
  -2   2   5  144.49    9.70
   2   2  -5  152.88   10.00
  -2   2   5  145.19    8.00
  -2  -2  -5  154.38   10.90
  -2  -2  -5  143.99    9.00
   2  -2   5  145.99    9.30
  -2  -2  -5  145.29   10.10
  -2   2   5  133.09   10.10
  -2   2   5  136.39   10.10
   2  -2   5  147.99    9.80
   2   2  -5  145.59    9.50
  -2  -2  -5  149.39    8.60
   2  -2   5  151.08    9.70
  -2  -2   6   25.00    5.00
   2  -2  -6   20.00    4.40
  -2   2  -6   14.80    5.20
   2   2   6    8.60    5.20
   2   2   6   17.00    2.70
  -2  -2   6   18.50    5.40
  -2   2  -6   22.10    5.50
  -2  -2   6   22.40    5.80
   2  -2  -6   19.90    6.10
   2   2   6   27.10    7.10
   2   2   6   17.80    5.60
  -2  -2   6   18.20    3.40
   2  -2  -6   16.70    6.40
   2  -2  -6   17.00    4.10
  -2   2  -6   16.90    4.30
   2  -2  -6   22.70    5.00
   2   2   6   16.50    5.90
   2  -2   6   19.70    4.30
   2   2  -6   24.70    5.00
  -2  -2  -6   25.10    4.50
   2   2  -6   13.80    5.20
  -2   2   6   25.80    6.50
  -2  -2  -6   12.10    5.60
  -2  -2  -6   13.40    4.90
  -2   2   6   18.70    5.80
  -2   2   6   16.50    3.50
   2  -2   6   22.40    5.60
  -2   2   6   18.30    5.30
   2   2  -6   28.00    5.40
   2  -2   6   20.50    5.00
  -2  -2  -6   18.80    5.00
  -2   2   6   17.90    5.20
   2   2   7   81.49   10.60
   2   2   7   73.99    8.90
   2  -2  -7   74.69   10.00
  -2  -2   7   84.39    9.70
   2  -2  -7   84.79    8.40
  -2   2  -7   83.79    9.00
   2  -2  -7   75.69    7.90
   2   2   7   87.59   10.20
  -2  -2  -7   85.79    9.40
  -2  -2  -7   67.79    9.80
   2  -2   7   83.99    9.50
  -2   2   7   78.69   10.00
  -2   2   7   76.99    9.90
  -2   2   7   76.29    9.10
  -2   2   7   93.29    6.50
   2   2  -7   91.09    9.60
  -2  -2  -7   93.29    7.80
  -2  -2   8   14.60    6.60
   2   2   8    3.20    6.20
  -2   2  -8   13.30    5.30
   2   2   8   18.60    6.50
   2  -2  -8    3.60    4.80
  -2   2   8   10.90    6.20
  -2  -2  -8    8.00    5.60
  -2   2   8    9.20    7.00
   2  -2   8   12.30    6.60
  -2  -2  -8   14.10    4.90
   2   2  -8   10.00    5.20
  -2  -2   9   20.60    8.10
   2  -2  -9   -0.50    4.90
   2   2   9   34.80    8.50
   2   2   9   -1.40    6.10
  -2   2  -9   13.70    6.30
  -2  -2  -9    1.40    5.20
  -2   2   9    5.80    6.60
   2   2  -9   17.20    7.10
   2  -2   9   12.50    7.50
   2   2  10   -3.00    6.80
   2  -2 -10   -5.70    5.60
  -2  -2  10    3.10    8.10
  -2   2 -10   -1.90    6.30
  -2   2  10   -4.40    6.80
   2   2 -10    2.40    6.90
   2  -2  10   -1.30    8.20
  -2  -2 -10  -12.40    7.10
  -2  -3   0  339.67   15.20
  -2  -3   0  350.56   15.70
  -2   3   0  351.16   15.00
   2  -3   0  326.77   14.40
   2  -3   0  337.27   16.00
   2  -3   0  363.36   16.50
   2  -3   0  348.17   14.90
  -2   3   0  331.57   15.00
   2   3   0  353.96   15.80
   2   3   0  367.76   14.90
  -2  -3   0  355.46   14.80
  -2  -3   0  354.56   15.50
   2   3   0  350.46   15.90
  -2   3   0  343.07   15.10
  -2  -3   0  345.17   16.10
   2  -3   0  344.47   15.00
   2   3   0  346.17   15.80
   2  -3   0  343.77   16.60
  -2  -3   0  356.16   16.80
  -2  -3   0  337.87   15.90
  -2  -3   1   52.59    4.10
   2   3   1   38.90    4.40
   2  -3  -1   53.29    5.30
   2   3   1   49.60    4.90
   2  -3  -1   47.90    4.20
  -2  -3   1   51.19    4.30
   2   3   1   48.20    4.40
   2  -3  -1   50.29    4.40
  -2  -3   1   45.20    3.40
  -2  -3   1   49.10    4.20
   2   3   1   45.80    2.50
   2   3   1   51.79    4.30
   2  -3  -1   45.60    3.90
  -2  -3   1   57.49    5.70
   2   3   1   53.09    4.60
   2  -3  -1   41.10    3.70
  -2  -3   1   49.60    3.60
   2  -3  -1   51.49    5.30
   2   3  -1   49.30    3.60
  -2  -3  -1   47.20    4.00
   2   3  -1   52.69    4.10
   2   3  -1   48.90    4.20
  -2  -3  -1   44.10    4.80
  -2   3   1   52.99    4.30
   2  -3   1   48.80    4.60
  -2  -3  -1   50.79    5.50
  -2   3   1   48.30    4.40
  -2   3   1   51.39    4.40
  -2   3   1   54.99    3.40
   2  -3   1   50.69    4.50
   2  -3   1   53.39    5.20
   2   3  -1   47.40    4.20
  -2  -3  -1   48.30    5.30
   2   3   2  180.68    9.70
  -2  -3   2  187.08    8.60
   2  -3  -2  194.78    8.10
   2   3   2  181.58    9.50
   2   3   2  172.48    9.60
  -2   3  -2  175.28    8.20
   2  -3  -2  171.38   10.10
   2   3   2  192.68   11.00
  -2  -3   2  180.38    9.30
  -2   3  -2  182.58    8.10
   2  -3  -2  180.48    9.90
  -2  -3   2  171.48    9.30
  -2  -3   2  175.78    8.90
   2  -3  -2  180.88   10.30
  -2  -3   2  189.68   10.50
   2  -3  -2  177.18    9.50
   2  -3  -2  184.68   10.40
   2   3   2  183.28   10.50
  -2  -3   2  189.68    8.80
   2  -3   2  176.78    8.10
   2  -3   2  194.58    9.20
  -2  -3  -2  191.68   10.50
  -2  -3  -2  184.18   10.30
  -2  -3  -2  179.68   10.50
  -2   3   2  184.58    9.70
  -2  -3  -2  173.68    9.60
  -2   3   2  179.28    9.40
  -2  -3  -2  174.48   10.50
   2   3  -2  196.58    9.70
   2  -3   2  180.68    9.80
   2  -3   2  180.98   10.00
   2   3  -2  172.68    9.20
  -2   3   2  173.28    8.60
  -2   3   2  173.98   10.40
  -2   3   2  186.98   10.00
   2   3  -2  168.28    9.10
  -2  -3   3  394.16   19.10
   2   3   3  446.76   20.30
  -2  -3   3  427.66   19.50
  -2   3  -3  442.76   18.80
   2  -3  -3  426.96   20.50
   2   3   3  399.56   19.90
   2  -3  -3  433.16   19.40
   2   3   3  406.96   21.00
   2  -3  -3  441.86   18.40
   2  -3  -3  455.85   20.80
  -2  -3   3  421.06   19.60
  -2   3  -3  415.16   18.90
   2   3   3  440.76   21.20
  -2  -3   3  420.46   18.80
   2  -3  -3  419.46   20.70
   2   3   3  427.16   19.60
  -2  -3   3  448.66   20.60
  -2  -3  -3  409.96   20.60
  -2   3   3  426.46   20.00
  -2   3   3  435.76   19.30
   2   3  -3  416.76   19.70
  -2  -3  -3  427.36   20.10
   2  -3   3  426.26   18.80
  -2   3   3  443.06   18.80
   2   3  -3  433.66   19.40
   2  -3   3  426.56   18.20
   2   3  -3  407.16   19.40
   2  -3   3  422.16   19.60
   2  -3   3  437.36   18.60
  -2  -3  -3  409.06   20.80
  -2  -3  -3  456.15   20.80
  -2   3   3  442.66   21.00
   2  -3   3  437.76   18.80
  -2   3   3  413.36   19.90
  -2  -3  -3  412.56   19.80
  -2   3   3  433.26   20.30
   2  -3  -4   19.20    4.70
  -2  -3   4   18.20    4.60
   2  -3  -4   15.60    3.60
   2  -3  -4   23.20    3.00
  -2  -3   4   18.10    3.70
  -2   3  -4   22.40    3.50
  -2  -3   4   13.50    3.70
   2   3   4   16.70    4.90
  -2  -3   4   21.30    3.90
   2   3   4   18.60    4.80
   2   3   4   16.60    3.70
  -2  -3   4   22.00    3.20
   2  -3  -4   20.00    4.80
   2   3   4   20.40    4.50
   2  -3  -4   22.50    4.90
  -2   3  -4   19.80    3.30
   2   3   4   29.30    5.00
  -2   3   4   11.80    4.40
  -2   3   4   13.80    4.20
  -2  -3  -4   11.40    4.70
  -2  -3  -4   23.40    3.90
   2  -3   4   19.20    3.60
  -2   3   4   19.30    4.30
   2  -3   4   18.60    3.60
  -2  -3  -4   24.50    4.80
  -2   3   4   23.70    3.40
   2  -3   4   24.40    3.40
   2  -3   4   15.40    3.20
   2   3  -4   14.50    3.80
  -2   3   4   20.70    4.10
   2   3  -4   20.30    3.90
   2  -3   4   19.10    2.70
   2   3  -4   25.10    4.00
  -2  -3  -4   14.70    4.90
  -2  -3  -4   16.20    2.70
  -2  -3  -4   20.50    4.00
   2   3   5    3.20    5.10
  -2  -3   5   11.60    4.50
  -2   3  -5    6.10    3.40
   2   3   5    4.80    4.20
   2  -3  -5    4.90    5.10
   2  -3  -5   10.50    4.20
   2   3   5   13.60    4.50
   2  -3  -5   15.40    5.40
  -2   3  -5    5.50    3.10
   2   3   5   13.20    4.10
   2   3   5   16.00    2.80
  -2  -3   5   19.70    4.20
  -2  -3   5   16.10    3.90
   2  -3  -5    8.60    3.50
  -2  -3   5    2.00    3.80
   2   3   5    7.30    4.90
   2  -3  -5    8.80    3.30
  -2   3  -5    5.30    3.80
   2  -3   5   10.20    3.30
  -2  -3  -5   10.10    4.60
  -2   3   5   11.90    5.10
  -2  -3  -5    4.60    2.90
  -2  -3  -5    9.10    3.30
  -2  -3  -5    5.50    4.70
   2   3  -5    7.00    3.60
  -2   3   5   16.20    5.20
   2  -3   5    8.10    3.40
   2   3  -5   13.40    4.00
   2  -3   5   11.40    3.40
  -2   3   5   12.90    3.10
  -2  -3  -5    7.60    4.50
   2   3  -5    6.00    4.00
  -2   3   5    5.90    4.30
   2  -3   5   10.00    3.00
  -2   3   5    8.20    4.10
   2  -3   5   11.50    3.90
   2   3   6    6.20    6.00
   2  -3  -6   13.90    5.70
  -2  -3   6    6.70    4.20
   2   3   6    9.40    2.80
   2  -3  -6    9.80    5.00
   2  -3  -6    5.80    3.70
   2  -3  -6    7.30    3.70
   2   3   6    8.70    4.90
   2   3   6   19.40    6.40
   2  -3  -6    9.90    4.90
  -2  -3   6    5.80    4.70
  -2  -3   6   10.90    4.90
  -2   3  -6    5.10    4.10
   2   3   6   15.80    5.40
  -2  -3  -6    6.20    3.70
  -2  -3  -6   -0.10    4.50
   2  -3   6    7.60    3.70
  -2   3   6   11.90    5.10
  -2  -3  -6    7.80    5.30
  -2   3   6   11.40    4.90
  -2   3   6   12.40    5.20
   2  -3   6    9.40    4.70
   2   3  -6   10.20    4.50
  -2   3   6    0.70    4.90
  -2   3   6    7.40    3.10
  -2  -3  -6    8.40    5.50
  -2  -3  -6   12.40    3.30
  -2  -3   7   21.60    6.20
  -2   3  -7    8.00    5.00
   2   3   7   19.80    6.80
   2   3   7   27.00    6.50
   2  -3  -7   14.50    4.60
   2  -3  -7    6.60    5.30
   2   3   7    3.60    6.00
   2  -3  -7   17.70    7.90
  -2   3   7   18.30    5.80
  -2  -3  -7   17.60    4.50
  -2  -3  -7   20.80    7.90
  -2   3   7   22.20    6.60
  -2   3   7   17.50    4.00
   2   3  -7   14.80    5.30
  -2   3   7   19.80    7.20
   2  -3   7   15.70    5.80
  -2  -3  -7   24.80    6.60
   2   3   8    1.20    5.40
   2  -3  -8    3.60    4.20
  -2   3  -8    5.10    5.00
   2   3   8   11.20    6.70
  -2  -3   8    0.50    6.30
  -2  -3  -8   -2.30    3.90
  -2  -3  -8    6.70    6.20
   2   3  -8   -6.40    4.40
   2  -3   8    1.00    6.10
  -2   3   8   -0.50    5.50
  -2  -3   9    6.90    6.80
  -2   3  -9    3.90    5.70
   2   3   9   -3.40    6.10
   2   3  -9    0.80    5.90
  -2   3   9   -6.10    6.80
   2  -3   9   -6.10    6.50
  -2   3 -10   19.40    7.70
   2   3  10    6.30    8.30
  -2  -3  10   -4.40    8.10
   2   3 -10   -0.70    7.00
  -2   3  10   10.40    9.00
   2  -3  10   -5.10    8.20
   2  -4   0  208.98   10.70
  -2  -4   0  219.48    9.70
   2   4   0  209.88   10.50
  -2  -4   0  218.28   12.10
   2  -4   0  192.48    9.00
  -2  -4   0  202.48   10.70
   2  -4   0  227.18   11.90
   2   4   0  203.28   10.50
  -2   4   0  198.88    9.90
  -2  -4   0  197.78   10.10
   2  -4   0  198.78    9.50
   2  -4   0  196.98    9.00
   2  -4   0  199.68    9.70
  -2   4   0  202.78   10.50
  -2   4   0  199.58    9.70
  -2   4   0  203.08    9.70
  -2  -4   0  203.68   10.60
   2   4   0  192.68   10.60
  -2  -4   0  221.08   11.30
   2   4   0  206.98    9.30
  -2  -4   0  215.68   10.00
  -2  -4   1  141.99    7.80
   2  -4  -1  135.39    9.10
   2   4   1  119.59    8.40
  -2  -4   1  140.39    8.10
  -2  -4   1  141.39    6.60
   2  -4  -1  125.89    7.10
   2   4   1  133.49    7.90
   2   4   1  132.59    8.50
   2   4   1  131.19    8.20
   2  -4  -1  138.49    7.90
   2   4   1  131.49    5.90
  -2  -4   1  129.19    7.00
   2  -4  -1  129.09    8.80
   2  -4  -1  126.29    7.30
  -2  -4   1  147.39    7.50
   2  -4  -1  135.69    7.70
  -2  -4   1  125.99    9.20
  -2  -4  -1  133.19    9.30
  -2  -4  -1  152.18    8.90
   2   4  -1  129.49    7.90
   2   4  -1  131.69    7.10
   2  -4   1  124.69    8.30
  -2   4   1  149.69    8.50
   2   4  -1  137.19    7.70
   2   4  -1  138.39    7.40
  -2  -4  -1  131.79    8.60
  -2   4   1  130.69    8.00
   2  -4   1  140.29    9.30
   2  -4   1  127.59    8.00
  -2  -4  -1  118.39    8.50
  -2  -4  -1  129.19    7.60
  -2   4   1  129.99    7.00
  -2  -4   2   42.10    3.60
  -2  -4   2   38.00    3.60
  -2  -4   2   43.30    4.30
   2  -4  -2   51.69    6.00
   2   4   2   47.50    5.20
   2   4   2   40.30    5.50
   2  -4  -2   49.50    4.90
   2   4   2   43.60    4.60
  -2  -4   2   42.50    4.10
   2  -4  -2   42.70    4.50
   2  -4  -2   49.30    5.90
   2   4   2   38.60    5.40
   2   4   2   39.40    4.60
  -2  -4   2   43.80    4.10
  -2  -4   2   40.30    6.10
  -2  -4  -2   38.90    4.60
  -2  -4  -2   47.20    6.10
   2  -4   2   51.49    5.80
  -2   4   2   42.10    5.00
  -2   4   2   47.60    3.90
  -2   4   2   46.20    5.20
  -2  -4  -2   54.89    5.80
  -2  -4  -2   45.20    5.10
  -2   4   2   40.10    4.50
  -2  -4  -2   34.00    5.30
   2   4  -2   46.90    4.80
   2   4  -2   44.30    4.00
   2   4  -2   49.80    4.10
   2  -4   2   39.50    4.50
   2  -4   2   41.20    5.10
  -2  -4   3   -3.10    1.60
   2   4   3    2.10    2.50
  -2  -4   3   -0.80    2.20
   2  -4  -3    1.10    1.40
   2  -4  -3    3.00    2.90
   2   4   3    2.10    3.00
   2   4   3    4.30    3.80
   2  -4  -3   -0.80    3.40
   2   4   3    2.00    3.30
   2  -4  -3    1.00    3.30
  -2  -4   3    0.00    1.90
  -2  -4   3    0.00    2.30
  -2  -4   3   -2.80    2.10
   2   4   3   -0.30    2.70
  -2  -4   3   -1.30    3.40
  -2   4  -3    0.60    1.60
  -2   4  -3   -0.40    1.40
  -2  -4  -3    5.10    3.50
  -2   4   3   -2.10    1.90
  -2  -4  -3    3.50    3.70
   2  -4   3   -0.80    1.10
  -2   4   3   -3.70    3.30
  -2  -4  -3    2.40    3.20
   2  -4   3   -1.50    1.60
   2   4  -3    2.70    2.70
  -2  -4  -3    0.40    2.70
  -2  -4  -3   -2.80    2.80
  -2   4   3   -2.90    2.50
   2  -4   3    3.20    1.60
  -2  -4  -3   -0.10    1.10
   2  -4   3    1.90    1.50
   2   4  -3   -3.20    2.10
   2  -4   3    0.00    2.10
   2  -4   3   -2.30    3.10
  -2   4   3    1.70    2.50
  -2   4   3   -1.30    2.80
  -2   4   3   -2.10    2.90
   2   4  -3   -2.40    2.10
  -2  -4   4  228.48   11.70
  -2  -4   4  230.58   13.60
   2   4   4  242.08   12.50
   2   4   4  234.98   14.40
   2  -4  -4  250.27   14.20
   2  -4  -4  241.28   12.50
  -2   4  -4  225.28   11.70
  -2  -4   4  236.58   12.60
   2   4   4  256.97   15.10
   2   4   4  233.48   13.50
   2  -4  -4  225.58   13.90
  -2   4  -4  248.68   11.60
   2  -4  -4  236.38   13.80
   2   4   4  233.38   13.10
  -2  -4   4  248.28   12.60
  -2  -4   4  227.78   12.20
   2  -4  -4  229.68   10.80
  -2   4   4  219.08   13.20
   2  -4   4  243.88   11.10
  -2   4   4  235.98   11.80
   2  -4   4  222.88   11.70
  -2  -4  -4  211.68   12.90
  -2   4   4  237.38   13.30
  -2   4   4  239.08   14.50
   2   4  -4  233.68   12.90
   2  -4   4  242.18   11.50
  -2   4   4  211.48   11.90
  -2   4   4  241.58   13.10
   2  -4   4  240.98   11.60
  -2  -4  -4  252.17   14.70
  -2  -4  -4  220.18   14.40
   2   4  -4  223.08   12.30
  -2  -4  -4  232.58   13.00
  -2  -4  -4  221.58   13.70
  -2  -4  -4  238.98   10.80
   2  -4   4  229.68   12.70
   2   4  -4  225.18   12.20
   2   4   5  226.08   14.10
   2  -4  -5  253.97   16.00
  -2  -4   5  259.67   13.80
  -2   4  -5  250.87   12.80
   2   4   5  242.98   15.50
   2  -4  -5  240.38   14.60
  -2   4  -5  235.18   13.80
  -2   4  -5  243.68   13.10
   2   4   5  227.88   12.10
   2  -4  -5  237.08   12.00
   2  -4  -5  235.38   13.40
   2   4   5  253.27   14.80
  -2  -4   5  263.37   13.60
  -2  -4   5  256.67   14.80
   2  -4  -5  277.07   15.90
   2   4   5  244.48   15.90
   2   4   5  241.38   13.30
  -2  -4   5  249.28   13.60
   2   4  -5  251.57   14.00
   2   4  -5  247.68   13.70
  -2   4   5  268.87   16.30
  -2  -4  -5  240.48   15.20
  -2  -4  -5  261.17   16.30
  -2  -4  -5  232.18   15.00
   2  -4   5  224.88   12.60
   2  -4   5  232.38   12.10
  -2  -4  -5  248.68   11.90
   2  -4   5  232.98   13.10
  -2   4   5  237.98   14.20
  -2   4   5  261.67   15.20
  -2  -4  -5  218.68   13.10
   2   4  -5  248.08   13.50
  -2   4   5  235.88   14.40
  -2   4   5  243.28   12.80
   2  -4   5  255.47   13.30
   2  -4   5  250.97   12.70
   2   4   6   78.99   10.70
   2   4   6   83.39   10.00
   2  -4  -6   96.59   10.50
   2  -4  -6   87.19    8.40
   2   4   6   91.69    6.50
   2   4   6   86.29    9.40
   2  -4  -6   73.09    6.40
   2  -4  -6   86.39   10.40
   2   4   6   89.79    8.70
  -2   4  -6   84.89    8.70
   2   4   6   85.49    9.40
  -2  -4   6  100.69    9.40
  -2  -4   6   78.29    8.30
   2  -4  -6   71.19    9.10
  -2  -4  -6   76.89   10.50
   2  -4   6   87.79    8.30
   2   4  -6   80.09    9.00
  -2   4   6   87.59    9.50
  -2  -4  -6   91.89    9.90
  -2  -4  -6   83.09    6.40
  -2  -4  -6   83.69    8.30
  -2  -4  -6   78.89   10.00
  -2   4   6   72.69    6.60
  -2   4   6   82.99    9.30
  -2   4   6   89.49   10.70
   2   4   7   37.30    7.50
  -2  -4   7   32.40    6.70
   2  -4  -7   32.00    7.20
  -2   4  -7   29.10    6.20
   2  -4  -7   20.10    4.70
   2  -4   7   24.60    6.40
  -2   4   7   30.10    4.80
   2   4  -7   26.60    6.60
  -2   4   7   32.40    7.10
  -2  -4  -7   21.20    7.10
  -2  -4  -7   27.90    4.70
   2  -4  -8    5.40    6.30
  -2  -4   8    0.30    6.20
   2   4   8    0.50    5.50
  -2   4  -8   11.90    5.40
   2  -4   8    7.10    6.10
  -2  -4  -8    9.80    6.00
   2   4  -8   12.10    6.10
  -2   4   8    9.40    6.40
  -2   4  -9   29.70    8.00
   2   4   9   18.00    7.10
  -2  -4   9   37.00    9.00
   2  -4   9   20.70    8.60
   2   4  -9   16.60    6.80
  -2   4   9   11.40    6.90
  -2   5   0  145.19    8.00
   2   5   0  138.89    8.70
  -2   5   0  151.68    7.80
   2   5   0  139.39    8.70
   2   5   0  150.88    8.90
   2  -5   0  148.39    7.30
  -2  -5   0  163.08    9.70
   2   5   0  147.89    7.20
  -2  -5   0  152.48    7.70
  -2  -5   0  141.69   10.30
  -2  -5   0  150.48    8.00
  -2  -5   0  150.58    8.60
  -2  -5   0  137.49    8.60
   2  -5   0  150.18    7.20
   2  -5   0  151.88   10.30
   2  -5   0  143.19    7.50
  -2   5   0  148.89    9.00
  -2   5   0  145.89    7.80
  -2  -5   0  154.88    8.30
   2  -5   0  148.49    7.70
   2  -5   0  137.99    8.80
   2  -5  -1   50.79    5.00
  -2  -5   1   46.30    5.40
  -2  -5   1   59.49    4.10
   2  -5  -1   63.09    6.90
   2  -5  -1   46.40    4.50
  -2  -5   1   49.40    4.40
   2   5   1   53.29    5.60
  -2  -5   1   52.69    4.60
   2   5   1   47.90    5.80
   2  -5  -1   50.39    4.60
   2  -5  -1   50.99    4.50
  -2  -5   1   57.39    4.90
   2  -5  -1   60.19    6.20
  -2  -5   1   50.69    7.20
   2  -5  -1   61.79    7.00
  -2  -5   1   53.09    4.20
   2   5   1   65.29    5.70
   2   5   1   56.09    5.70
  -2  -5  -1   49.80    6.80
  -2  -5  -1   66.69    5.70
  -2   5   1   51.99    5.00
  -2  -5  -1   54.59    5.00
  -2   5   1   56.19    5.10
   2   5  -1   46.50    4.50
   2  -5   1   68.19    7.30
  -2  -5  -1   55.79    6.50
   2   5  -1   60.59    4.80
   2  -5   1   49.99    2.90
   2  -5   1   53.19    5.90
  -2  -5  -1   52.99    5.60
  -2   5   1   60.49    5.80
   2   5  -1   52.39    5.40
  -2   5   1   47.00    4.30
   2  -5   1   55.69    3.00
   2   5  -1   51.09    4.10
   2  -5   1   54.59    5.80
  -2  -5   2   81.99    6.00
   2  -5  -2   87.19    8.50
   2   5   2   99.59    8.10
   2   5   2   91.79    7.20
   2  -5  -2   83.19    6.70
  -2  -5   2   94.99    6.00
   2   5   2  102.69    7.20
  -2  -5   2   90.59    6.50
  -2  -5   2   94.49    8.90
   2  -5  -2   90.49    7.20
   2  -5  -2   91.99    6.60
  -2  -5   2   92.89    5.60
   2  -5  -2   97.29    7.00
  -2  -5   2   99.39    5.80
   2   5   2   91.29    7.80
   2  -5  -2   86.69    7.90
  -2  -5  -2   91.29    6.90
  -2  -5  -2   86.69    8.50
  -2   5   2  102.89    7.50
   2   5  -2   93.89    6.00
  -2  -5  -2  101.39    7.60
  -2  -5  -2   88.09    7.10
   2  -5   2   89.79    7.10
   2   5  -2   94.39    6.00
  -2   5   2   95.29    6.00
   2  -5   2   83.89    7.70
  -2   5   2   87.19    6.90
  -2  -5  -2   98.09    8.20
  -2   5   2   90.29    7.40
   2   5  -2   82.99    6.00
   2   5  -2   85.69    6.80
   2  -5   2   83.79    6.60
   2   5   3  300.37   16.60
   2   5   3  299.57   15.40
   2  -5  -3  302.47   16.60
   2  -5  -3  338.67   16.00
   2   5   3  331.07   17.20
   2   5   3  328.27   15.50
   2  -5  -3  282.97   16.80
  -2  -5   3  304.97   14.80
   2  -5  -3  307.27   16.30
   2  -5  -3  311.87   16.60
  -2  -5   3  326.77   14.70
  -2  -5   3  303.27   14.50
  -2  -5   3  302.47   17.10
  -2   5  -3  306.97   13.00
  -2  -5   3  277.17   14.40
   2   5   3  292.77   15.80
  -2   5   3  334.27   16.90
  -2  -5  -3  290.97   16.70
   2   5  -3  290.67   15.20
   2  -5   3  302.57   13.10
   2   5  -3  309.97   14.70
   2  -5   3  296.17   13.00
  -2  -5  -3  318.47   16.10
  -2   5   3  293.47   14.30
  -2   5   3  310.37   16.00
  -2  -5  -3  315.67   17.30
   2  -5   3  315.67   16.40
   2  -5   3  300.07   15.00
   2  -5   3  296.27   13.20
  -2  -5  -3  327.87   16.60
   2   5  -3  311.37   14.60
  -2  -5  -3  310.67   16.90
  -2   5  -4   13.80    2.60
   2   5   4   14.80    3.80
  -2  -5   4    9.50    3.30
   2  -5  -4   10.10    5.20
  -2  -5   4   15.50    3.50
  -2  -5   4   11.70    3.00
   2  -5  -4   14.20    3.60
  -2  -5   4    4.40    4.50
   2  -5  -4   15.00    1.90
   2   5   4   27.50    6.30
  -2   5  -4   12.60    2.30
   2   5   4    6.40    4.30
   2   5   4   13.00    4.20
  -2   5  -4   12.00    4.30
   2  -5  -4   26.80    5.80
  -2  -5   4   14.20    3.50
   2   5   4   13.90    4.90
   2  -5  -4   16.00    4.60
  -2  -5  -4    7.10    4.10
  -2  -5  -4   18.90    4.50
   2  -5   4   10.00    2.80
  -2   5   4   10.90    4.30
   2  -5   4   12.90    2.50
  -2   5   4    2.50    4.80
  -2  -5  -4   13.30    1.80
  -2   5   4   15.00    3.70
   2  -5   4   12.00    2.60
  -2  -5  -4   10.90    4.90
  -2   5   4   16.90    3.40
   2   5  -4   15.80    4.30
   2   5  -4    9.40    3.20
  -2  -5  -4   12.30    4.80
  -2  -5  -4   13.60    5.50
   2  -5   4   12.80    4.80
   2   5  -4   15.50    3.40
  -2   5  -5   -6.20    3.90
  -2   5  -5    8.80    2.70
  -2  -5   5    4.70    3.10
   2  -5  -5    1.20    5.10
  -2  -5   5    3.10    3.80
   2   5   5    4.60    3.50
   2  -5  -5    7.90    4.10
   2   5   5    6.80    3.30
   2  -5  -5    0.10    4.70
   2   5   5    6.50    5.00
   2   5   5   15.80    5.40
   2  -5  -5    2.80    4.40
   2  -5  -5    4.40    2.40
  -2  -5   5   12.80    5.70
   2   5   5    3.10    4.40
  -2  -5   5    1.50    3.50
  -2   5   5   14.70    5.20
  -2  -5  -5    7.80    5.70
   2  -5   5    3.90    3.00
  -2   5   5    3.40    3.40
   2   5  -5    2.90    3.10
  -2   5   5    4.70    3.20
   2  -5   5    2.40    2.50
  -2  -5  -5  -11.70    4.10
   2   5  -5   10.50    4.60
   2  -5   5    3.70    4.40
  -2  -5  -5    0.40    4.50
   2  -5   5   -1.70    3.10
  -2   5   5    1.00    5.10
  -2  -5   6    8.20    4.70
   2  -5  -6    1.40    4.90
   2   5   6   13.00    7.20
   2   5   6   17.10    6.30
  -2  -5   6   11.40    5.70
  -2   5  -6    4.90    4.30
   2   5   6    6.80    4.60
   2   5   6    8.50    3.70
   2  -5  -6    8.30    4.50
   2  -5  -6   10.30    6.10
   2  -5   6    5.60    4.20
  -2   5   6    8.70    5.30
  -2   5   6    6.50    3.80
   2   5  -6    4.80    4.50
  -2  -5  -6   10.00    6.10
  -2  -5  -6   -3.70    5.40
  -2  -5  -6    7.30    3.90
  -2   5   6   -6.60    6.10
   2  -5  -7    3.10    5.80
   2  -5  -7   10.80    7.20
  -2   5  -7    6.80    5.20
  -2  -5   7    4.20    5.20
   2   5   7    4.40    5.70
  -2   5   7    0.80    5.10
  -2  -5  -7    9.20    6.50
  -2   5   7    7.80    3.80
   2  -5   7    3.00    4.70
   2   5  -7   -3.10    4.70
  -2   5  -8    4.10    5.20
   2   5   8   -5.10    5.50
   2  -5  -8    8.40    7.00
  -2  -5   8    5.30    6.40
  -2  -5  -8    6.70    7.50
  -2   5   8    3.90    6.60
   2  -5   8    0.00    5.40
   2   5  -8    6.00    6.10
  -2  -5   9    9.00    7.20
  -2   5  -9  -14.40    4.80
   2   5   9    1.60    7.40
  -2   5   9   -5.60    6.20
  -2  -5  -9   -0.60    7.40
   2   5  -9   -2.80    6.60
   2  -5   9   -6.10    6.40
   2  -6   0   60.29    6.10
  -2  -6   0   54.69    5.40
   2   6   0   44.90    3.60
  -2  -6   0   53.59    6.70
   2   6   0   60.09    6.00
   2  -6   0   53.69    4.30
   2   6   0   50.59    5.20
  -2   6   0   60.19    4.70
  -2   6   0   49.70    5.10
  -2  -6   0   62.29    5.50
  -2  -6   0   49.99    4.70
  -2   6   0   51.19    4.40
   2  -6   0   52.39    4.50
   2  -6   0   56.29    7.50
  -2  -6   0   41.70    7.10
   2  -6   0   43.40    3.80
   2  -6   0   47.50    4.00
   2   6   0   55.19    5.30
  -2   6   0   55.39    6.00
  -2  -6   0   48.70    5.00
   2  -6  -1    7.70    3.00
   2  -6  -1    8.00    5.00
  -2  -6   1    5.30    2.60
  -2  -6   1    3.00    2.30
  -2  -6   1    6.10    4.90
  -2  -6   1    4.00    3.50
   2   6   1   12.90    3.90
   2  -6  -1    6.40    2.60
   2  -6  -1    8.60    2.80
   2   6   1   12.00    4.10
   2   6   1    7.80    3.40
  -2  -6   1    7.00    2.50
   2   6   1    7.50    1.10
  -2   6  -1    7.70    1.50
  -2  -6   1    9.80    2.90
   2  -6  -1    2.80    4.30
   2  -6  -1    3.50    2.50
  -2   6  -1    7.70    3.00
  -2  -6   1    6.30    2.50
   2   6   1    8.30    3.60
   2  -6  -1    6.50    4.10
  -2  -6  -1    5.80    4.40
   2  -6   1   11.70    5.20
   2  -6   1    8.60    1.60
   2   6  -1    8.50    2.80
  -2  -6  -1    3.90    2.80
  -2   6   1    7.40    1.40
  -2  -6  -1   11.30    5.00
   2  -6   1   11.10    3.90
  -2   6   1   10.20    3.10
  -2   6   1   11.90    3.10
  -2  -6  -1    5.10    3.20
   2  -6   1    5.80    1.50
   2   6  -1    3.40    3.20
   2  -6   1    8.30    3.90
  -2   6   1    6.30    3.50
   2   6  -1    7.20    2.40
   2   6  -1    3.80    2.70
   2  -6   1    7.50    1.40
  -2   6   1    6.90    3.00
  -2  -6  -1    8.80    3.30
   2  -6   1    7.40    1.40
  -2  -6  -1    7.30    3.00
  -2  -6   2   -1.50    4.40
   2  -6  -2   -2.80    2.60
  -2  -6   2    1.60    2.30
   2  -6  -2   -0.40    4.40
   2   6   2   -1.60    3.40
   2   6   2    1.50    3.60
  -2  -6   2   -4.10    2.30
  -2  -6   2   -0.20    2.20
   2   6   2    2.00    3.50
  -2  -6   2    4.50    3.20
   2   6   2    6.20    3.40
  -2  -6   2    1.60    2.10
   2  -6  -2   -0.80    2.60
   2  -6  -2   10.20    3.50
   2  -6  -2    7.70    4.60
  -2   6   2    0.70    2.70
  -2  -6  -2   -8.50    3.80
  -2  -6  -2    0.90    4.40
  -2   6   2   -1.30    2.80
  -2   6   2    2.90    3.90
  -2  -6  -2   -4.60    2.60
  -2   6   2    3.10    3.30
   2  -6   2    1.40    3.10
   2  -6   2   -1.00    4.00
   2   6  -2   -1.50    2.10
   2   6  -2    2.20    2.20
   2  -6   2    1.50    3.30
  -2  -6  -2   -0.90    3.10
   2   6  -2   -0.10    2.10
   2   6  -2    3.00    3.30
  -2  -6   3   14.60    5.90
   2   6   3    4.20    4.20
   2  -6  -3    9.40    4.00
  -2  -6   3   11.40    2.90
   2  -6  -3   13.90    5.40
   2  -6  -3   12.00    4.00
  -2   6  -3   12.90    3.80
   2   6   3   14.20    4.60
  -2  -6   3   13.10    3.60
   2   6   3   15.10    4.70
   2  -6  -3    0.60    1.90
  -2  -6   3   10.20    2.80
  -2  -6   3   10.80    3.00
   2   6   3   11.80    4.20
   2  -6  -3   10.20    5.10
  -2  -6   3    6.80    2.90
   2  -6   3   14.20    5.30
  -2   6   3    7.90    3.20
  -2   6   3    6.50    4.10
   2  -6   3   10.30    1.60
  -2  -6  -3   14.10    5.40
  -2  -6  -3    2.00    3.70
  -2  -6  -3    7.50    4.20
  -2  -6  -3    3.30    5.10
   2   6  -3   11.10    3.90
  -2   6   3   10.00    4.50
   2   6  -3   12.30    2.90
   2   6  -3   11.20    2.90
   2  -6   3   11.70    3.60
  -2  -6  -3    0.50    3.50
  -2   6   3   12.40    4.30
   2  -6   3    9.20    1.60
   2  -6  -4   22.60    6.50
  -2   6  -4   40.80    5.60
   2   6   4   28.60    5.00
  -2   6  -4   26.80    2.30
  -2  -6   4   32.90    3.70
  -2   6  -4   31.20    2.60
  -2  -6   4   29.20    4.40
  -2  -6   4   25.80    3.80
   2  -6  -4   24.60    5.70
   2   6   4   25.40    6.30
   2  -6  -4   23.50    5.70
   2   6   4   26.60    5.90
  -2  -6   4   23.90    6.90
   2   6   4   33.80    7.20
  -2  -6   4   25.80    4.30
  -2  -6   4   27.20    4.10
  -2  -6  -4   32.00    6.10
  -2   6   4   33.20    5.20
  -2   6   4   35.10    6.20
   2  -6   4   33.60    2.90
  -2   6   4   30.50    6.50
   2   6  -4   29.50    5.50
   2   6  -4   28.60    3.90
   2  -6   4   29.70    2.70
  -2  -6  -4   38.30    7.10
  -2  -6  -4   26.70    5.90
  -2   6   4   24.90    5.80
   2  -6   4   27.30    3.40
   2   6  -4   26.90    4.20
  -2  -6  -4   43.30    7.00
   2  -6   4   31.30    6.40
  -2  -6  -4   24.90    6.90
  -2   6   4   34.50    4.60
   2  -6   4   30.00    3.10
   2  -6  -5   72.89    9.20
   2   6   5   79.19    9.40
   2  -6  -5   71.09    7.90
  -2   6  -5   75.79    8.20
  -2  -6   5   96.19   10.60
   2   6   5   62.19    8.90
   2  -6  -5   78.09    9.90
  -2   6  -5   84.49    5.50
  -2  -6   5   82.59    7.30
   2   6   5   92.19    8.00
  -2  -6   5   81.49    8.00
  -2   6   5   71.39    9.20
  -2   6   5   77.79   10.20
  -2  -6  -5   73.29    8.90
   2   6  -5   75.69    8.70
  -2  -6  -5   82.19    9.30
  -2   6   5   84.29    6.70
  -2  -6  -5   79.69   10.40
  -2   6   5   84.49    7.90
   2  -6   5   85.79    6.30
   2  -6   5   85.59    9.10
  -2  -6  -5   76.59    8.80
   2  -6   5   84.89    6.80
  -2  -6   6    3.60    6.00
   2   6   6   10.30    5.90
  -2   6  -6    6.30    4.40
   2  -6  -6    5.90    5.90
  -2  -6   6   13.30    4.60
   2   6   6    1.80    4.50
   2   6   6    6.40    8.30
   2  -6  -6   11.00    5.00
   2   6   6    4.80    3.70
   2   6  -6    4.20    4.70
  -2   6   6   -5.10    4.60
  -2   6   6    4.90    4.00
  -2  -6  -6   -4.90    4.70
  -2  -6  -6    3.40    4.20
   2  -6   6    7.80    4.20
  -2  -6  -6    1.10    5.70
   2   6   7   27.70    7.40
   2  -6  -7   57.69   10.00
  -2  -6   7   34.70    6.70
  -2   6  -7   37.10    7.60
   2  -6  -7   55.39    7.90
  -2   6   7   38.20    6.00
  -2  -6  -7   37.70    9.70
   2   6  -7   30.40    6.80
   2  -6   7   32.90    6.40
  -2   6   7   31.30    8.30
  -2  -6   8   11.30    6.30
  -2   6  -8    6.40    5.40
   2  -6  -8   -2.40    6.80
   2   6   8    9.00    6.60
   2  -6   8    3.50    5.50
  -2  -6  -8   24.90    9.70
   2   6  -8   15.20    7.10
  -2   6   8   -0.30    6.10
  -2   6  -9    5.70    6.20
   2   6   9   -4.00    8.40
  -2  -6   9    4.50    7.60
   2  -6   9   14.30    7.00
  -2   6   9    6.10    7.60
  -2  -6  -9    6.30    8.30
   2   6  -9    1.90    6.30
  -2   7   0   11.40    3.40
  -2  -7   0    5.70    3.20
  -2   7   0    8.20    2.70
  -2  -7   0    6.60    3.20
  -2  -7   0    7.00    3.20
   2  -7   0    4.40    2.60
   2  -7   0    9.20    5.50
  -2   7   0    7.40    2.20
   2   7   0    2.80    3.60
   2   7   0    6.30    3.30
   2  -7   0    4.50    4.40
  -2  -7   0    5.90    3.00
   2  -7   0    5.20    2.30
  -2   7   0    1.40    3.80
  -2  -7   0    6.10    3.20
  -2   7   0    8.80    2.70
   2  -7   0    4.90    2.60
   2   7   0   -1.60    2.90
   2  -7   0   10.00    4.90
   2  -7   0    6.40    2.40
  -2  -7   0   10.20    5.00
  -2  -7   0    4.80    5.30
   2   7   0   10.80    4.20
   2   7   0    6.50    2.10
   2  -7  -1  288.07   15.40
   2   7   1  324.67   17.00
  -2  -7   1  309.87   15.00
  -2   7  -1  321.27   15.90
   2  -7  -1  316.77   15.40
  -2  -7   1  326.07   14.60
   2  -7  -1  319.87   17.00
   2   7   1  329.97   16.30
   2   7   1  299.97   16.30
  -2   7  -1  302.27   13.30
   2   7   1  296.87   16.50
   2  -7  -1  318.07   15.60
   2  -7  -1  316.67   15.30
  -2  -7   1  317.77   15.30
  -2  -7   1  341.77   17.30
  -2  -7   1  298.67   18.80
  -2   7  -1  330.47   14.80
  -2   7  -1  328.17   13.50
  -2  -7   1  312.27   15.10
   2  -7  -1  327.17   18.70
   2  -7  -1  318.27   17.70
  -2  -7   1  290.87   15.20
   2  -7   1  287.07   13.90
  -2   7   1  299.07   15.60
  -2  -7  -1  299.67   15.60
  -2  -7  -1  291.27   18.30
  -2   7   1  330.57   15.60
  -2   7   1  309.27   16.70
  -2  -7  -1  284.37   17.50
   2  -7   1  290.47   17.50
   2   7  -1  306.87   15.20
  -2  -7  -1  288.57   15.60
   2  -7   1  291.67   16.10
   2  -7   1  317.07   13.40
   2  -7   1  313.97   18.20
  -2  -7  -1  308.27   16.20
   2   7  -1  297.17   14.60
   2   7  -1  306.97   15.30
  -2   7   1  281.87   13.20
   2  -7   1  314.67   13.80
  -2   7   1  308.57   15.60
   2  -7   1  310.47   13.40
   2   7  -1  296.77   16.20
  -2  -7  -1  304.47   15.50
   2  -7  -2   15.40    5.90
  -2  -7   2   11.90    3.20
  -2  -7   2   16.60    3.10
  -2   7  -2   16.70    4.10
   2  -7  -2   17.60    4.20
   2  -7  -2    7.80    5.50
   2   7   2   13.30    4.80
   2  -7  -2   17.00    4.00
  -2   7  -2   15.70    3.50
   2   7   2   20.40    4.60
   2   7   2    4.90    4.30
  -2  -7   2   15.40    3.30
  -2  -7   2    7.10    6.30
   2  -7  -2   13.40    4.10
   2  -7  -2   21.60    5.40
  -2  -7   2   17.60    3.40
   2   7   2   20.60    5.30
   2  -7   2   17.80    6.20
  -2  -7  -2   19.10    4.60
  -2  -7  -2   10.70    3.90
   2  -7   2   12.70    4.90
   2  -7   2   24.00    4.90
  -2   7   2   14.60    4.80
  -2  -7  -2   28.60    6.70
   2   7  -2   12.80    3.10
   2  -7   2   16.20    2.00
  -2  -7  -2   19.40    4.40
  -2   7   2   20.50    4.00
   2  -7   2   14.10    1.80
  -2   7   2   10.70    4.00
   2   7  -2   16.00    5.00
   2   7  -2   13.60    3.40
  -2  -7  -2    9.90    5.60
   2   7  -2   16.00    3.20
  -2   7   2   18.80    4.60
  -2  -7   3   15.90    3.20
   2   7   3   11.10    4.50
  -2  -7   3   14.20    3.20
   2  -7  -3   10.90    5.70
  -2   7  -3   22.90    4.30
   2  -7  -3    6.70    4.30
   2   7   3   10.10    5.30
  -2  -7   3   12.30    4.30
   2  -7  -3   15.90    4.50
  -2  -7   3   10.60    3.20
  -2  -7   3   14.00    3.20
   2  -7  -3   18.40    6.20
   2   7   3   16.20    5.20
   2  -7  -3   12.10    4.80
   2  -7   3   14.40    2.00
   2  -7   3   14.80    4.70
  -2   7   3   19.20    4.00
   2   7  -3   11.90    2.90
  -2  -7  -3   18.30    6.30
   2   7  -3   15.00    3.20
  -2   7   3   13.00    4.50
   2   7  -3   17.50    4.00
  -2  -7  -3    8.20    4.40
   2   7  -3   19.60    5.10
  -2  -7  -3    9.40    4.50
   2  -7   3   20.70    6.30
   2  -7   3   13.60    2.10
  -2   7   3   16.80    5.50
  -2  -7  -3    8.30    4.70
  -2  -7  -3   17.50    6.40
  -2  -7   4   -0.90    2.70
   2   7   4   -0.30    3.60
   2  -7  -4    2.30    5.60
  -2  -7   4    5.20    3.30
   2   7   4   -3.60    3.90
  -2   7  -4    0.10    3.90
   2  -7   4    1.10    3.50
  -2   7   4    2.10    3.20
  -2  -7  -4   -7.50    5.20
  -2   7   4    2.50    4.10
   2  -7   4    2.70    2.00
  -2   7   4   -0.80    4.40
   2   7  -4    1.20    2.80
  -2  -7  -4   -3.20    3.80
   2  -7   4   -2.00    5.10
   2   7  -4    5.60    3.80
  -2  -7  -4    2.40    4.60
   2  -7   4   -1.40    2.30
  -2  -7  -4    5.30    5.10
  -2   7  -5   -1.80    4.30
   2  -7  -5   -5.90    5.30
   2   7   5    8.80    5.20
   2   7   5    1.90    4.10
   2  -7  -5    1.80    4.10
  -2  -7   5    1.10    3.40
   2   7  -5    1.00    4.60
  -2   7   5    4.30    3.50
  -2   7   5   -0.90    4.00
  -2  -7  -5    1.10    5.90
   2  -7   5    1.20    5.00
   2  -7   5   -0.70    3.00
  -2  -7  -5   -0.30    5.20
   2  -7   5    0.20    0.20
  -2   7   5    1.30    4.80
  -2  -7  -5   -0.20    5.00
  -2  -7   6   -1.70    3.90
   2  -7  -6   -6.40    5.70
   2  -7  -6    3.00    4.70
  -2   7  -6    1.20    4.50
  -2  -7   6   -4.00    5.80
   2   7   6    8.80    6.80
   2   7   6    6.80    4.30
   2   7   6    2.50    4.40
   2  -7   6    6.10    4.20
  -2  -7  -6   -3.50    6.10
  -2  -7  -6    8.40    4.90
   2   7  -6    6.30    5.50
  -2   7   6   10.60    6.10
  -2   7   6    1.60    4.20
   2   7   7   19.10    6.00
  -2   7  -7   43.50    7.90
  -2  -7   7   19.60    5.90
   2   7   7   24.30    7.30
   2   7   7   14.70    6.80
   2  -7  -7   10.80    7.20
   2  -7  -7   25.60    6.60
  -2  -7  -7   40.70    9.70
   2   7  -7   22.90    7.10
   2  -7   7   27.70    6.00
  -2   7   7   12.60    5.10
  -2   7   7   24.60    7.30
  -2   7  -8    2.60    5.50
   2  -7  -8    3.40    8.00
  -2  -7   8   -1.60    5.60
   2   7   8    9.70    7.90
   2   7  -8    5.70    5.70
  -2  -7  -8    2.30    8.10
  -2   7   8    7.20    6.70
   2  -7   8    6.90    5.40
   2  -8   0  144.89   12.40
  -2  -8   0  167.58    9.60
  -2  -8   0  164.68   13.30
   2  -8   0  158.38   11.20
   2   8   0  115.49    9.60
   2  -8   0  139.09    9.30
  -2  -8   0  168.18    9.90
  -2   8   0  156.78    9.10
   2  -8   0  149.99    8.80
  -2   8   0  162.98   10.20
  -2   8   0  151.48   11.00
  -2  -8   0  148.89    9.60
  -2   8   0  167.48    8.30
   2  -8   0  153.38   12.90
   2   8   0  160.28   10.30
   2  -8   0  172.38    9.20
   2  -8   0  165.28    9.20
   2   8   0  182.08   11.80
  -2  -8   0  163.08   10.10
  -2   8   0  172.38    9.40
   2   8   0  157.58   10.80
  -2  -8   0  166.28   12.10
  -2  -8   1    1.70    4.10
   2  -8  -1   -5.30    2.80
   2  -8  -1    1.60    2.90
  -2  -8   1    0.40    3.40
   2   8   1    1.20    4.30
  -2  -8   1   -0.60    2.90
   2  -8  -1    2.90    4.60
  -2  -8   1   -1.50    2.70
  -2  -8   1   -4.10    2.70
   2   8   1   -2.20    3.80
   2  -8  -1   -2.90    4.90
  -2  -8   1   -2.20    5.70
  -2   8  -1    2.20    3.80
   2   8   1   -2.40    6.30
   2  -8  -1   -3.00    4.90
  -2   8  -1    1.00    2.30
   2  -8   1    0.60    3.90
  -2  -8  -1    4.30    5.30
   2   8  -1   -0.70    3.70
   2  -8   1    2.50    1.60
   2  -8   1   -1.20    5.10
  -2  -8  -1   -4.00    3.20
   2  -8   1   -0.50    2.10
   2  -8   1    0.70    2.40
   2   8  -1   -0.40    2.50
   2  -8   1   -0.80    1.50
  -2   8   1    2.90    3.40
  -2   8   1    2.20    3.30
   2  -8   1    6.20    5.60
  -2  -8  -1   -2.20    3.50
  -2  -8  -1   -0.20    3.20
   2   8  -1    2.40    3.20
  -2   8   1    1.90    4.20
  -2  -8  -1   -1.90    5.00
   2  -8  -2   13.00    5.70
   2   8   2   12.40    5.30
  -2   8  -2   10.40    3.30
  -2  -8   2    8.70    3.40
   2  -8  -2    8.40    5.60
   2  -8  -2    9.80    4.10
  -2  -8   2   13.60    5.40
  -2  -8   2   13.20    3.10
  -2  -8   2   12.40    6.60
   2   8   2   11.60    4.70
  -2   8  -2   11.20    4.60
   2  -8  -2   21.50    6.40
   2  -8   2   16.90    4.80
   2   8  -2   16.60    3.30
  -2  -8  -2    6.00    5.70
   2   8  -2   12.70    5.20
  -2  -8  -2    9.40    4.60
   2   8  -2    8.70    3.20
   2  -8   2   13.90    2.50
   2  -8   2    7.70    2.20
  -2  -8  -2   11.10    6.10
   2  -8   2    6.00    5.30
  -2   8   2   12.50    5.10
  -2   8   2   11.20    4.20
  -2  -8  -2   14.70    4.70
   2  -8   2    9.90    6.70
   2  -8  -3   14.80    6.60
   2   8   3   16.40    5.70
  -2  -8   3   18.40    5.20
   2   8   3   17.30    5.20
  -2  -8   3   19.90    3.70
   2  -8  -3   23.10    5.40
  -2   8  -3   23.40    4.60
  -2  -8   3   21.30    3.40
  -2  -8   3   35.20    8.60
   2  -8  -3   21.40    7.10
   2   8  -3   30.10    6.50
  -2   8   3   22.30    6.30
  -2  -8  -3   35.50    7.50
  -2  -8  -3   10.00    6.50
   2   8  -3   21.80    4.40
   2  -8   3   19.70    7.50
   2  -8   3   22.00    2.90
  -2  -8  -3   21.10    5.70
  -2   8   3   18.20    4.40
   2  -8   3   22.70    5.40
   2  -8   3   16.80    2.60
   2   8  -3   20.70    3.50
   2  -8  -4    1.70    5.10
   2   8   4    4.40    4.60
  -2  -8   4  -12.10    4.60
  -2   8  -4    1.40    3.90
   2  -8  -4    4.00    5.90
  -2  -8   4    3.50    3.30
   2   8   4    6.20    4.30
   2  -8  -4    4.20    5.50
  -2  -8   4    1.00    3.20
  -2  -8  -4    0.90    6.10
  -2   8   4    5.00    3.40
   2   8  -4    6.80    4.60
   2  -8   4    2.20    6.10
  -2  -8  -4   -0.60    6.10
   2   8  -4   -3.90    3.70
   2  -8   4    0.50    2.40
   2  -8   4    1.10    2.40
   2  -8   4    2.70    4.00
  -2  -8  -4    3.00    5.00
  -2   8   4   -0.20    4.50
   2   8   5    4.20    4.40
   2  -8  -5    1.80    4.10
  -2  -8   5    4.80    6.70
  -2   8  -5   -0.30    4.40
   2  -8  -5    9.90    6.80
   2   8   5    1.80    5.90
  -2  -8   5    7.00    4.10
   2  -8   5    7.70    3.30
  -2   8   5    7.00    4.40
   2  -8   5   19.00    7.00
  -2  -8  -5    4.80    6.70
   2   8  -5   10.20    5.50
  -2   8   5   12.90    5.60
  -2  -8  -5   11.90    5.90
  -2  -8  -5   -0.10    6.40
  -2  -8   6   -1.30    6.70
  -2   8  -6    2.00    5.20
   2  -8  -6    4.80    5.00
   2  -8  -6    2.10    7.00
   2   8   6   -4.10    5.10
   2   8   6    2.00    4.20
   2   8   6    4.60    4.20
  -2  -8   6    2.30    4.30
   2   8  -6   -1.90    5.10
  -2   8   6   -2.90    4.50
  -2   8   6    1.00    5.40
   2  -8   6   -2.60    3.50
  -2  -8  -6    0.20    6.90
  -2  -8  -6    5.80    5.20
   2   8   7   40.70    7.40
   2  -8  -7   50.69    8.50
   2   8   7   44.70    9.30
  -2   8  -7   43.80    8.00
   2   8   7   57.59    8.50
  -2  -8   7   49.80    7.60
   2  -8  -7   61.89   10.90
   2   8  -7   49.40    8.60
   2  -8   7   55.19    7.30
  -2  -8  -7   64.29   11.50
  -2   8   7   48.50    7.70
  -2   8   7   23.70    7.80
   2  -8  -8    9.30    8.20
  -2   8  -8    9.60    6.30
  -2  -8   8   21.70    6.90
   2   8   8   -4.00    7.30
  -2  -8  -8   13.40    9.40
   2  -8   8    3.20    5.50
   2   8  -8    3.70    7.10
  -2   8   8    3.70    7.20
   2  -9   0    5.30    2.90
   2  -9   0    3.20    3.10
  -2  -9   0    6.30    3.60
  -2   9   0    9.90    5.10
  -2  -9   0   -1.00    5.60
   2  -9   0   -4.90    4.50
  -2  -9   0    2.10    5.40
  -2   9   0    6.20    3.80
   2   9   0    1.60    4.60
   2   9   0    6.20    4.90
   2  -9   0    0.20    5.30
  -2   9   0    2.90    2.70
   2  -9   0    4.00    6.10
  -2  -9   1  176.78   12.50
   2   9   1  143.99   11.60
   2  -9  -1  174.68   10.70
   2  -9  -1  172.88   11.90
  -2   9  -1  147.29   11.10
   2  -9  -1  162.48   14.00
  -2   9  -1  172.68   12.40
  -2  -9   1  187.28   10.50
  -2  -9   1  163.98   14.40
   2  -9  -1  145.19   14.80
   2   9   1  172.88   12.30
   2  -9   1  170.08   14.30
  -2  -9  -1  151.08   14.00
  -2   9   1  185.48   13.00
  -2  -9  -1  169.58   11.40
   2  -9   1  167.88    9.40
  -2   9   1  168.98   11.20
   2   9  -1  150.18   11.80
  -2  -9  -1  177.98   14.30
   2  -9   1  186.28   11.90
   2  -9   1  146.49   13.00
   2  -9  -2    2.60    5.80
  -2  -9   2   17.70    4.10
   2   9   2   25.60    6.40
  -2  -9   2   36.10    7.10
   2  -9  -2   12.00    4.60
   2  -9  -2   16.90    6.70
   2  -9  -2   17.10    6.90
  -2   9  -2   21.30    5.40
  -2  -9   2   18.90    8.00
   2   9   2   16.00    5.50
  -2  -9   2   16.00    4.50
  -2   9  -2   13.40    3.80
  -2   9   2   15.60    4.70
   2   9  -2   14.60    3.90
   2  -9   2   22.00    6.70
  -2  -9  -2   18.80    7.40
  -2  -9  -2   12.20    5.50
   2  -9   2   13.70    3.00
   2  -9   2   17.00    6.90
   2   9  -2   13.90    5.90
   2  -9   2   14.80    3.50
  -2  -9  -2   12.40    6.80
   2  -9   2   14.20    5.20
  -2  -9  -2   16.80    5.30
  -2   9   2   10.80    5.40
   2  -9  -3    3.20    5.90
   2  -9  -3    2.40    5.30
   2  -9  -3    1.10    6.80
  -2   9  -3    2.60    4.80
   2   9   3    2.40    4.40
   2  -9  -3    6.40    4.70
  -2  -9   3   -0.90    3.30
  -2  -9   3    0.20    4.70
   2   9   3    5.10    4.90
  -2   9  -3   -2.40    3.10
  -2  -9   3   -6.40    6.90
   2   9  -3    1.40    4.60
   2   9  -3    4.00    3.80
  -2   9   3    6.90    3.90
  -2  -9  -3   11.40    6.60
   2  -9   3    0.50    2.20
  -2   9   3    8.60    5.20
  -2  -9  -3   -0.70    4.80
   2  -9   3    1.10    5.00
   2  -9   3    1.50    2.50
   2  -9   3   19.80    7.40
  -2  -9  -3    5.90    6.40
  -2   9  -4    3.20    4.20
   2   9   4    4.90    4.30
  -2  -9   4    1.20    3.50
  -2   9  -4   -6.40    4.40
   2   9   4    7.80    5.30
  -2  -9   4   -6.50    7.10
   2  -9  -4    7.10    7.40
   2  -9  -4    4.00    6.70
   2  -9  -4   -3.90    5.10
   2  -9   4    7.50    6.60
  -2  -9  -4    1.60    5.80
  -2   9   4    3.00    5.00
  -2  -9  -4    0.20    6.00
  -2  -9  -4   -1.80    5.50
   2  -9   4   -2.90    2.40
   2   9  -4    0.90    4.20
   2   9  -4    2.10    5.10
   2   9   5    2.70    6.10
  -2  -9   5    2.20    3.80
  -2   9  -5   -2.90    4.00
  -2  -9   5    0.60    7.10
   2   9   5    0.90    4.40
   2  -9  -5    6.70    7.00
   2  -9  -5   -2.00    4.10
   2   9  -5   -7.50    4.90
  -2   9   5   -2.10    4.80
   2   9  -5   -1.40    4.40
   2  -9   5    2.00    3.00
   2  -9   5    6.00    6.40
  -2   9   5   -0.80    5.20
  -2  -9  -5   -1.80    5.80
  -2  -9  -5   -4.90    5.40
  -2  -9  -5   -0.10    6.70
  -2  -9   6    6.00    4.50
   2   9   6    9.10    6.50
   2  -9  -6    5.30    5.00
  -2  -9   6    0.40    8.00
  -2   9  -6   -3.00    4.80
   2  -9  -6   -4.90    7.50
   2   9   6   10.00    4.90
   2  -9   6    1.70    3.80
  -2   9   6   -3.00    5.10
  -2   9   6   -7.70    5.50
  -2  -9  -6   -0.10    4.60
  -2  -9  -6   -0.20    8.30
   2   9  -6   -5.70    5.50
   2   9  -6    0.30    5.20
   2  -9  -7   23.50    9.00
  -2  -9   7   22.50    6.20
  -2   9  -7   26.80    7.40
   2  -9  -7   18.40    6.60
   2   9   7   13.70    7.90
   2   9   7   17.00    6.60
   2   9  -7   29.30    7.90
  -2   9   7   23.80    8.00
   2  -9   7   21.10    5.60
  -2   9   7   29.70    6.90
  -2  -9  -7   30.10    9.90
  -2  10   0    6.80    4.40
  -2 -10   0    5.10    7.00
  -2  10   0    8.10    5.20
   2 -10   0   12.90    7.30
   2 -10   0   11.70    6.40
   2 -10   0    1.90    8.80
   2  10   0   -1.60    4.80
  -2 -10   0   11.50    7.10
  -2 -10   0   14.00    4.40
   2  10   0    3.70    5.20
   2 -10   0   12.40    4.00
   2  10   1   -2.80    4.40
   2 -10  -1   -0.40    7.60
  -2 -10   1    4.10    7.60
   2 -10  -1   -1.00    3.70
  -2  10  -1    8.10    4.30
   2  10   1   -3.20    4.90
   2 -10  -1  -13.30    5.00
  -2 -10   1    7.20    6.30
  -2 -10   1   -0.60    3.50
   2 -10  -1    3.00    5.90
  -2  10  -1    0.80    5.50
   2  10  -1    3.70    5.20
   2  10  -1    1.90    4.30
  -2 -10  -1   -0.80    5.80
  -2  10   1    0.50    4.50
   2 -10   1   -4.00    6.00
   2 -10   1   -5.40    5.90
  -2 -10  -1   -6.40    6.50
  -2 -10  -1   -3.20    4.00
   2 -10   1    4.90    3.10
  -2  10   1   -3.70    5.20
   2  10   2   -3.40    4.90
   2  10   2   -1.30    5.10
  -2 -10   2    7.20    8.10
   2 -10  -2   -3.30    4.10
  -2  10  -2   -0.20    4.70
   2 -10  -2    4.70    6.40
   2 -10  -2    0.00    5.30
  -2 -10   2   -1.70    3.60
  -2 -10   2    0.20    5.90
   2 -10   2    7.10    2.90
   2 -10   2    1.00    6.60
  -2 -10  -2   -5.00    6.00
   2  10  -2   -0.20    4.40
  -2 -10  -2   -6.20    4.30
  -2  10   2    2.70    4.60
  -2  10   2    0.10    5.40
   2 -10   2   -4.00    4.90
  -2 -10  -2   -5.60    5.90
   2 -10  -3   -0.80    6.40
  -2 -10   3   -4.50    6.20
  -2  10  -3    0.50    3.90
   2 -10  -3   -0.50    6.00
  -2 -10   3   -6.60    7.70
  -2  10  -3    2.80    4.90
   2  10   3   -6.70    4.10
   2  10   3    2.00    5.20
   2 -10  -3    6.00    5.40
   2 -10  -3   -4.40    5.60
  -2 -10   3    3.70    3.70
  -2 -10  -3    1.60    7.00
  -2  10   3   -4.90    4.20
   2 -10   3   -3.40    6.40
  -2 -10  -3   10.70    7.00
   2 -10   3   14.60    6.10
   2 -10   3    0.60    2.70
   2  10  -3    3.30    4.10
  -2 -10  -3    0.00    5.40
   2  10  -3   -3.10    4.60
   2 -10  -4   18.40    8.40
   2 -10  -4   17.60    8.00
   2 -10  -4   19.40    7.80
  -2  10  -4   16.20    6.40
   2 -10  -4   15.50    6.70
  -2 -10   4   18.30    4.60
   2  10   4   19.10    5.80
  -2  10  -4   21.90    5.40
  -2 -10   4   31.00    9.10
   2  10   4   23.30    6.80
  -2  10   4   10.70    6.10
  -2 -10  -4   28.70    9.00
   2  10  -4   22.80    7.10
  -2 -10  -4   25.50    7.60
   2 -10   4   13.10    3.20
   2 -10   4   21.70    8.70
   2  10  -4    9.70    4.90
  -2 -10  -4   35.00    9.00
   2 -10  -5   18.60    5.90
  -2  10  -5    6.40    5.50
   2 -10  -5   15.50    8.00
  -2 -10   5   -2.70    8.20
  -2  10  -5   22.70    6.30
   2  10   5   14.50    7.10
  -2 -10   5   19.60    4.70
   2  10  -5    5.00    5.70
   2  10  -5   19.50    6.50
  -2  10   5    7.20    5.90
  -2 -10  -5   12.00    7.90
  -2 -10  -5    4.80    7.00
  -2 -10  -5    9.00    7.60
  -2  10   5    8.40    6.40
   2 -10   5   11.70    3.80
   2 -10   5   15.30    8.40
  -2 -10   6    5.00    9.10
   2 -10  -6   -1.40    7.40
  -2 -10   6    9.20    5.10
   2  10   6    8.00    7.10
   2  10   6   10.20    6.20
   2 -10  -6   -0.10    5.30
  -2  10  -6    8.10    6.30
  -2  10   6    1.30    6.80
  -2 -10  -6   11.70    8.10
   2 -10   6   -0.80    3.90
  -2  10   6   -0.80    5.80
   2  10  -6   10.30    6.30
   2  10  -6    4.50    6.40
  -2 -10  -6   -1.60    5.30
  -2 -11   0    4.10    4.40
  -2  11   0    6.50    6.40
  -2  11   0    3.90    5.00
   2 -11   0   -3.40    6.50
  -2 -11   0   -0.90    7.50
   2  11   0    5.00    5.70
   2 -11   0    2.50    4.10
   2 -11   0   -1.30    7.70
   2  11   0    5.90    5.80
  -2 -11   1    2.00    7.30
   2 -11  -1   13.80    5.10
  -2 -11   1   30.50    8.30
  -2  11  -1   17.40    7.00
   2 -11  -1    4.60    6.90
   2  11   1   12.40    6.10
  -2  11  -1   20.70    5.90
   2  11   1    6.30    5.60
   2 -11  -1   -1.20    7.90
  -2 -11   1   19.70    4.70
   2 -11   1    9.60    7.90
   2  11  -1    3.90    5.70
  -2  11   1    6.20    5.80
  -2  11   1   13.10    5.70
   2  11  -1   13.90    6.20
   2 -11   1    9.00    4.00
   2 -11   1    7.00    7.80
  -2 -11  -1   15.30    8.80
  -2 -11  -1   10.00    5.40
  -2 -11  -1   26.20    9.00
   2 -11  -2    6.50    7.70
  -2  11  -2    2.90    5.10
  -2  11  -2    7.50    5.50
   2 -11  -2    6.90    7.20
  -2 -11   2    6.10    7.90
   2  11   2    5.50    5.80
  -2 -11   2    6.80    7.00
   2 -11  -2   -8.10    4.70
  -2 -11   2    7.90    4.40
   2  11   2    6.60    6.10
  -2 -11  -2   -1.60    6.90
  -2 -11  -2    4.20    5.20
   2 -11   2   -2.10    6.40
  -2 -11  -2    7.10    6.90
   2 -11   2    7.80    3.60
  -2  11   2   11.10    5.90
   2  11  -2   -0.70    6.00
   2 -11   2    6.40    5.90
  -2 -11   3   48.00    6.10
   2 -11  -3   39.80    9.90
   2  11   3   40.10    7.20
  -2 -11   3   42.80    9.90
   2  11   3   31.50    7.50
  -2  11  -3   36.30    7.40
   2 -11  -3   37.30    7.70
   2 -11  -3   34.40   10.30
   2 -11   3   32.50   10.00
   2  11  -3   45.00    8.20
  -2 -11  -3   20.70    8.70
   2 -11   3   38.50    4.80
  -2 -11  -3   34.30    9.70
  -2  11   3   39.80    8.90
  -2 -11  -3   31.80    7.60
   2 -11   3   29.90    7.90
  -2 -11   4    0.30    4.10
  -2 -11   4    1.00    8.40
   2  11   4    0.10    5.70
  -2  11  -4    3.10    6.00
  -2  11   4    0.40    4.90
   2  11  -4   -9.90    5.80
  -2 -11  -4    8.90    8.20
  -2 -11  -4   10.50    9.00
   2 -11   4    5.20    3.30
   2 -11   4   -2.30    7.00
  -2  11   4   -4.80    5.50
  -2 -11  -4    7.70    6.90
   2  11   5    0.50    7.00
   2 -11  -5    5.20    5.00
  -2  11  -5    3.00    5.20
  -2  11  -5   -4.90    6.00
   2 -11  -5    1.70    7.70
  -2 -11   5    8.20    4.80
  -2 -11   5   -1.80    8.60
   2  11  -5    1.90    5.80
  -2 -11  -5    5.20    7.30
  -2  11   5    7.20    6.30
   2  11  -5   -3.00    5.60
   2 -11   5   -4.10    3.10
  -2 -11  -5  -14.10    7.80
   2 -11   5    2.60    7.70
  -2 -11  -5  -11.10    6.70
  -2  11   5   13.20    7.80
  -2 -12   0   -8.10    6.70
   2 -12   0   -5.30    6.50
   2  12   0    2.30    6.40
  -2  12   0   -3.40    5.00
  -2 -12   0    2.70    7.10
   2 -12   0    9.70    8.00
  -2 -12   0    5.80    5.00
   2  12   0   -7.10    5.30
   2 -12   0    2.00    4.40
  -2 -12   1    1.30    4.40
  -2 -12   1   -9.30    6.60
   2 -12  -1    6.90    5.20
  -2  12  -1   -0.90    6.30
  -2  12  -1    1.10    5.40
   2 -12  -1   -5.70    7.10
   2 -12  -1    6.60    9.20
   2  12   1    2.10    6.40
  -2 -12   1    5.80    7.30
   2  12   1   13.80    6.30
   2 -12   1   -2.20    7.20
  -2 -12  -1    4.00    7.00
  -2  12   1   13.50    6.60
   2 -12   1   -2.90    3.80
   2  12  -1    6.40    6.10
   2 -12   1   -0.40    9.20
  -2 -12  -1    0.40    5.40
   2  12  -1   -4.20    6.60
  -2 -12   2  -14.30    6.80
  -2 -12   2   -3.40    4.30
  -2  12  -2   -1.70    5.40
   2 -12  -2   -3.20    5.40
   2  12   2    0.50    6.10
   2 -12  -2   -6.40    7.20
  -2 -12   2   11.80    8.50
   2 -12  -2   10.80    9.20
  -2  12  -2   -4.70    5.20
   2  12   2   -6.00    5.40
  -2 -12  -2    2.90    5.80
  -2 -12  -2   -4.50    7.40
  -2  12   2    8.30    7.40
   2  12  -2    3.20    5.70
   2 -12   2    5.50    6.50
   2 -12   2    3.50    3.90
   2 -12   2    1.40    7.90
   2  12  -2    3.80    6.70
  -2 -12  -2    7.00    8.70
   2 -12  -3   -2.70    7.90
  -2 -12   3    6.30    4.30
  -2 -12   3   10.00    8.30
   2 -12  -3    1.60    6.30
  -2  12  -3   -3.40    5.40
   2 -12  -3    2.20    7.40
  -2  12  -3   -4.70    5.90
   2  12   3   -4.30    5.60
  -2 -12  -3  -15.00    6.30
   2  12  -3   -0.60    5.30
  -2  12   3   -2.90    6.60
  -2 -12  -3    9.00    8.30
   2 -12   3   -2.00    3.20
   2 -12   3   -5.70    8.40
  -2 -12  -3   -6.50    7.00
  -3   0   0   -0.90    1.40
  -3   0   0   -0.80    1.50
   3   0   0   -1.10    1.30
   3   0   0   -0.30    1.30
   3   0   0   -0.50    1.30
  -3   0   0    0.50    1.80
   3   0   0    1.60    1.60
   3   0   0    0.00    1.70
  -3   0   0   -1.20    1.10
   3   0   1  430.16   19.30
  -3   0   1  465.55   18.90
  -3   0  -1  422.66   18.90
  -3   0   1  448.66   19.50
  -3   0   1  384.56   18.90
   3   0  -1  469.55   18.80
  -3   0  -1  445.26   19.30
   3   0   1  453.15   18.50
   3   0  -1  456.35   19.00
  -3   0  -1  459.85   18.40
   3   0   1  477.45   19.40
  -3   0   1  452.45   19.20
   3   0  -1  456.35   19.50
  -3   0   1  456.55   19.60
   3   0  -1  428.16   19.00
  -3   0   2  267.87   12.10
   3   0   2  256.07   11.50
   3   0  -2  262.97   12.80
  -3   0   2  244.48   12.20
  -3   0   2  271.97   11.60
   3   0  -2  253.37   11.50
   3   0  -2  255.87   12.70
  -3   0  -2  285.87   12.80
   3   0   2  251.57   12.70
   3   0   2  247.38   12.20
   3   0  -2  266.07   12.00
  -3   0  -2  263.37   12.20
   3   0  -2  267.47   12.00
  -3   0   2  234.08   12.30
   3   0   2  261.97   12.10
  -3   0   2  262.17   12.70
  -3   0  -3  342.77   15.00
   3   0  -3  357.46   15.50
   3   0  -3  328.07   16.30
  -3   0   3  324.17   16.30
   3   0  -3  338.77   15.50
   3   0   3  335.87   16.40
  -3   0   3  329.37   14.90
   3   0  -3  316.27   16.10
  -3   0   3  346.27   16.60
  -3   0  -3  320.67   15.90
  -3   0   3  323.67   16.00
   3   0   3  337.07   16.00
  -3   0   3  325.27   15.70
   3   0   3  338.37   15.30
  -3   0  -3  368.86   16.60
   3   0   3  314.37   16.20
  -3   0   4  166.88    8.70
  -3   0   4  178.48   10.70
  -3   0   4  185.18   11.10
  -3   0  -4  188.28   10.50
   3   0  -4  154.98   10.50
   3   0  -4  151.88   10.20
   3   0   4  186.48    9.80
  -3   0  -4  188.88   11.10
   3   0  -4  162.78    9.70
  -3   0  -4  177.48    9.00
   3   0  -4  169.58    8.60
   3   0   4  177.78   11.00
   3   0   4  183.08   10.70
  -3   0   4  170.38   10.30
   3   0   4  183.38   11.10
  -3   0   4  198.58   10.50
   3   0  -4  163.18    9.20
   3   0   5  269.87   14.30
  -3   0   5  258.57   15.20
  -3   0   5  273.77   14.90
   3   0  -5  266.77   12.90
   3   0   5  266.37   15.20
   3   0  -5  254.57   15.30
   3   0   5  289.37   15.80
   3   0  -5  310.67   15.80
  -3   0   5  266.27   15.30
  -3   0  -5  261.47   15.50
   3   0  -5  274.97   14.00
  -3   0   5  284.57   15.50
   3   0   5  289.97   16.10
  -3   0  -5  283.57   15.10
  -3   0   5  280.27   13.10
   3   0  -5  268.97   14.10
   3   0  -6   50.29    6.90
  -3   0   6   48.50    7.40
   3   0   6   49.80    7.30
  -3   0   6   47.20    4.70
  -3   0  -6   36.40    5.90
  -3   0  -6   41.40    6.90
   3   0  -6   49.70    4.60
   3   0   6   41.60    7.10
  -3   0   6   49.00    7.20
   3   0   6   43.90    6.40
  -3   0   6   39.40    6.40
  -3   0   6   52.49    7.30
  -3   0  -6   48.90    6.20
   3   0  -6   55.09    7.90
   3   0   6   42.60    7.00
   3   0  -6   34.60    5.50
  -3   0   7   85.79    9.80
   3   0   7   46.80    8.20
  -3   0   7   77.09    9.10
   3   0  -7   54.49    7.40
  -3   0  -7   69.29    8.00
  -3   0   7   51.19    5.50
  -3   0   7   61.09    8.50
   3   0   7   59.49    8.30
   3   0  -7   42.50    8.00
  -3   0  -7   61.29    7.10
  -3   0   8  105.39   11.80
   3   0  -8  112.39   10.00
  -3   0   8  127.89   12.80
   3   0   8  133.09   13.00
   3   0   8  121.69   12.20
  -3   0  -8  117.19    9.90
  -3   0  -9    6.40    5.10
   3   0   9   10.00    8.00
  -3   0   9    3.60    7.00
   3   0   9   -2.70    5.70
  -3   0   9    8.10    7.60
   3   0  -9    5.80    5.30
  -3   0 -10    5.00    6.50
   3   0  10   -5.40    8.90
   3   0 -10   -3.30    6.50
  -3   0  10    6.20    6.80
   3   0  10    1.50    6.70
  -3   0  10    0.60    7.90
  -3  -1   0   -1.50    2.10
  -3   1   0   -0.50    1.00
  -3  -1   0    1.90    1.80
   3   1   0   -0.90    1.90
   3  -1   0    2.00    1.70
   3  -1   0   -0.60    1.50
   3   1   0   -1.60    2.30
   3   1   0   -0.20    1.10
  -3   1   0   -1.00    1.60
   3   1   0    0.30    1.70
   3  -1   0    0.90    1.20
  -3   1   0    0.30    1.20
   3  -1   0    0.90    1.30
  -3  -1   0    1.40    2.00
   3  -1   0   -2.90    2.10
  -3  -1   0    0.70    1.50
   3  -1   0   -1.60    1.80
   3   1   0    0.40    1.50
   3  -1   0    0.30    0.90
   3   1   0    3.20    1.70
  -3   1   0    1.00    1.40
   3  -1  -1 2438.86  100.89
  -3   1  -1 2478.45  100.39
  -3  -1   1 2605.24  100.59
   3   1   1 2654.63  100.49
  -3   1  -1 2362.36  100.09
   3   1   1 2433.06  100.89
   3  -1  -1 2503.95  100.49
  -3  -1   1 2365.86  100.89
  -3   1  -1 2490.95  100.59
  -3  -1   1 2538.75  100.69
   3  -1  -1 2624.84  100.49
   3  -1  -1 2493.75  100.99
   3   1   1 2167.68  100.69
  -3  -1   1 2451.25  100.99
   3  -1  -1 2623.04  100.99
   3   1   1 2510.35  101.29
   3   1   1 2299.67  101.09
  -3   1   1 2527.55  100.59
  -3  -1  -1 2486.75  100.79
   3  -1   1 2459.05  100.09
   3   1  -1 2489.35  100.89
   3  -1   1 2404.36  100.09
   3  -1   1 2350.96  100.39
   3  -1   1 2437.66  100.49
  -3   1   1 2480.95  100.89
   3  -1   1 2232.98  101.09
  -3   1   1 2348.36  100.89
   3   1  -1 2391.96  100.99
  -3  -1  -1 2370.16  101.19
   3   1  -1 2530.05  100.59
  -3  -1  -1 2431.06  100.79
  -3   1   1 2590.54  100.69
  -3  -1  -1 2543.55  101.19
  -3   1   1 2595.24  100.59
   3   1  -1 2512.45  100.69
   3  -1  -2  197.08    9.20
   3   1   2  181.98   10.10
   3   1   2  154.18    9.00
   3  -1  -2  190.68    8.90
  -3   1  -2  192.48    9.10
   3   1   2  192.68    9.90
  -3  -1   2  183.78    9.30
  -3   1  -2  203.58    9.50
  -3   1  -2  183.08    7.90
  -3  -1   2  199.88    8.90
   3   1   2  184.08   10.40
  -3  -1   2  203.58   10.00
  -3  -1   2  175.88    9.50
   3  -1  -2  192.18    9.90
   3   1   2  201.48    9.10
   3  -1  -2  184.08    9.80
  -3   1   2  190.68    9.80
   3  -1   2  174.18    8.70
   3   1  -2  193.28    9.80
  -3  -1  -2  200.98   10.50
  -3  -1  -2  190.78    8.90
   3   1  -2  192.78    9.80
   3   1  -2  192.48    9.30
   3   1  -2  192.98    9.00
  -3   1   2  179.18    9.90
  -3   1   2  149.39    9.10
  -3   1   2  192.38    9.70
  -3  -1  -2  214.28   10.60
   3  -1   2  180.58    9.30
   3  -1   2  186.68    9.50
   3  -1   2  174.28    8.90
  -3   1   2  197.58    8.80
  -3  -1  -2  185.08    9.30
  -3  -1   3   71.19    4.90
  -3   1  -3   86.29    5.80
   3  -1  -3   80.39    5.50
  -3  -1   3   78.29    6.00
  -3  -1   3   47.40    5.30
  -3   1  -3   79.59    6.20
   3   1   3   69.19    6.90
   3   1   3   71.09    6.10
  -3  -1   3   81.69    6.70
   3  -1  -3   77.29    6.70
   3  -1  -3   75.99    5.00
   3   1   3   75.59    6.90
  -3  -1   3   56.29    5.40
   3  -1  -3   61.99    6.30
   3  -1  -3   70.69    5.10
   3   1   3   69.99    5.10
   3   1   3   68.39    5.30
  -3  -1  -3   59.39    5.70
  -3  -1  -3   64.79    5.10
  -3  -1  -3   61.09    6.10
   3   1  -3   68.19    6.20
   3   1  -3   80.99    5.60
  -3   1   3   77.79    6.20
   3   1  -3   74.79    5.80
  -3   1   3   73.59    5.50
   3  -1   3   79.49    6.40
  -3   1   3   59.59    5.80
   3  -1   3   76.99    5.80
   3   1  -3   74.19    4.90
   3  -1   3   64.69    5.60
  -3   1   3   68.59    4.70
  -3   1   3   70.39    6.70
   3  -1   3   71.49    4.90
  -3  -1  -3   64.69    4.10
   3  -1  -4   46.70    6.00
  -3   1  -4   34.20    4.90
   3   1   4   47.10    5.00
  -3  -1   4   47.30    4.20
   3  -1  -4   47.50    4.70
   3   1   4   42.60    2.70
   3   1   4   42.30    5.70
  -3   1  -4   48.70    5.00
   3  -1  -4   39.40    4.50
  -3  -1   4   46.00    5.70
  -3  -1   4   50.59    5.60
   3   1   4   35.60    5.70
  -3  -1   4   48.80    5.50
   3   1   4   43.00    6.00
  -3  -1   4   52.69    5.50
   3  -1  -4   43.70    4.50
   3  -1  -4   49.30    6.00
  -3  -1  -4   42.30    5.80
  -3   1   4   47.50    5.40
   3  -1   4   48.10    5.00
  -3   1   4   40.00    5.30
   3   1  -4   46.00    5.20
   3   1  -4   47.10    5.70
  -3  -1  -4   50.49    4.60
  -3  -1  -4   43.20    5.30
   3  -1   4   44.00    5.20
   3   1  -4   41.90    2.60
   3  -1   4   46.50    5.30
   3   1  -4   37.20    4.00
  -3   1   4   42.40    6.00
   3  -1   4   43.80    4.80
   3  -1   4   43.90    5.40
  -3   1   4   46.90    4.00
  -3   1   4   54.99    5.90
   3   1  -4   42.30    5.50
   3   1   5    4.50    1.20
   3   1   5   -1.10    3.50
   3  -1  -5    3.90    4.10
   3  -1  -5    4.40    4.40
  -3  -1   5    6.40    2.80
  -3   1  -5    4.70    3.70
  -3  -1   5    8.00    4.10
  -3  -1   5    3.60    3.80
   3   1   5    7.10    4.50
   3  -1  -5   -1.20    2.70
   3  -1  -5    1.30    2.70
   3  -1  -5    4.10    2.90
  -3   1  -5    9.10    3.60
   3   1   5   -3.80    3.40
  -3  -1   5    7.80    3.50
  -3  -1   5    3.60    3.80
   3   1   5    7.10    4.00
   3  -1   5   13.20    4.20
  -3  -1  -5    7.20    4.10
  -3   1   5    5.70    3.80
   3   1  -5    5.50    3.60
  -3   1   5    4.20    2.30
   3   1  -5    1.50    3.80
   3   1  -5    4.50    2.50
   3  -1   5    5.00    3.70
   3   1  -5    2.40    1.40
  -3  -1  -5    8.70    4.70
  -3   1   5    3.30    4.40
   3   1  -5    3.60    3.90
  -3  -1  -5    3.00    2.60
   3  -1   5    8.00    3.80
  -3   1   5    9.90    4.30
  -3   1   5    4.00    3.80
   3   1   6   -2.20    4.70
   3  -1  -6   -4.60    3.50
   3   1   6    3.90    4.40
  -3   1  -6   -2.80    3.80
   3  -1  -6    0.80    3.00
  -3   1  -6   -2.10    3.40
  -3  -1   6   -5.00    3.70
  -3  -1   6   -4.00    2.70
  -3   1  -6    7.90    4.60
  -3  -1   6   -0.30    3.90
   3  -1  -6   -3.20    3.90
   3  -1  -6   -0.50    3.20
   3   1   6    5.00    4.50
   3  -1  -6   -1.00    3.20
  -3  -1   6    7.20    4.70
  -3  -1   6   -5.60    4.30
   3   1   6    7.40    4.70
   3  -1   6   -1.60    2.30
   3   1  -6   -2.40    4.50
  -3  -1  -6    0.50    2.80
   3   1  -6   -4.40    3.80
   3  -1   6   -2.90    3.90
  -3   1   6   -0.40    2.70
  -3   1   6   -2.10    4.30
  -3  -1  -6    0.90    4.50
  -3  -1  -6   -8.00    4.30
  -3   1   6    1.10    4.10
   3   1  -6   -2.60    3.40
  -3   1   6    0.30    4.40
   3  -1   6   -9.60    3.60
  -3   1   6   -4.40    3.80
   3  -1   6   -0.50    4.40
   3  -1  -7   40.20    6.20
   3   1   7   29.50    7.40
  -3  -1   7   29.40    4.40
   3   1   7   32.80    7.00
  -3   1  -7   32.80    6.10
  -3  -1   7   32.50    7.10
   3  -1  -7   27.70    7.80
  -3  -1   7   17.70    5.70
   3   1   7   25.50    7.10
  -3   1   7   30.60    7.30
   3   1  -7   27.90    5.90
  -3  -1  -7   31.90    9.60
  -3  -1  -7   34.90    5.90
  -3   1   7   29.00    6.60
  -3   1   7   30.00    7.20
  -3  -1  -7   37.20    6.30
  -3   1   7   35.90    4.60
   3  -1   7   36.80    7.30
   3  -1   7   29.80    6.80
   3  -1  -8    1.50    4.80
  -3  -1   8    2.80    6.50
   3   1   8    5.80    5.40
  -3   1  -8    5.70    4.60
   3   1   8    8.70    5.80
  -3  -1   8    5.30    5.70
  -3   1   8    5.40    5.90
   3  -1   8   16.40    6.30
  -3  -1  -8    4.40    4.10
  -3   1   8    3.50    6.40
   3   1  -8    8.40    5.60
   3  -1   8   10.80    6.10
   3   1   9   23.90    9.10
  -3   1  -9   25.70    6.50
  -3  -1   9   20.50    8.60
   3   1   9    9.20    6.40
   3  -1  -9   15.70    6.40
  -3   1   9    5.70    7.00
  -3   1   9   10.40    8.20
   3   1  -9   15.80    6.70
  -3  -1  -9   13.00    5.70
   3  -1   9   34.30    9.30
  -3   1 -10   -1.90    6.20
  -3  -1  10    8.30    9.10
   3  -1 -10   -3.20    5.80
   3   1  10   11.80    8.50
   3   1  10   -3.90    6.80
  -3  -1 -10  -10.60    5.60
   3   1 -10   -6.90    6.90
   3  -1  10   13.30    9.20
  -3   1  10   -4.90    6.70
   3  -2   0    1.60    2.50
   3   2   0   -1.40    1.50
   3   2   0   -1.20    2.00
  -3   2   0    2.60    1.40
   3  -2   0    5.40    2.90
   3  -2   0   -0.70    1.40
   3  -2   0    0.00    2.30
   3   2   0    2.00    2.60
   3   2   0    0.60    2.30
   3  -2   0   -0.10    0.90
   3  -2   0    1.00    1.50
   3   2   0    4.50    2.00
   3  -2   0    0.50    0.80
  -3  -2   0    2.20    2.60
  -3  -2   0   -1.70    2.70
  -3   2   0    1.40    1.50
  -3   2   0   -0.90    1.60
  -3  -2   0   -0.20    1.90
   3   2   1  356.56   16.80
   3   2   1  338.87   16.20
  -3   2  -1  363.86   15.20
  -3  -2   1  364.36   15.90
   3   2   1  310.17   16.10
   3  -2  -1  411.96   17.10
  -3  -2   1  362.16   16.40
  -3   2  -1  342.37   15.00
   3  -2  -1  359.26   15.60
   3   2   1  354.06   16.70
  -3  -2   1  383.96   17.00
  -3  -2   1  374.76   16.00
   3  -2  -1  409.56   15.50
   3   2   1  375.96   15.30
   3   2   1  368.46   16.00
   3   2  -1  327.87   16.10
  -3  -2  -1  352.76   16.80
   3  -2   1  378.76   16.70
  -3  -2  -1  377.06   16.20
   3  -2   1  357.36   15.10
   3   2  -1  369.36   16.40
   3   2  -1  364.06   15.90
  -3   2   1  365.36   16.00
   3  -2   1  356.66   16.20
  -3   2   1  368.86   15.90
   3  -2   1  332.87   15.10
  -3  -2  -1  374.96   16.80
   3  -2   1  360.96   16.20
  -3   2   1  358.96   16.10
  -3   2   1  369.86   16.40
  -3  -2  -1  358.86   16.60
   3   2  -1  344.07   16.20
  -3   2   1  371.46   15.00
  -3   2  -2   18.00    2.20
   3  -2  -2   18.30    3.50
   3   2   2   20.00    3.10
  -3  -2   2   14.50    2.80
   3  -2  -2   16.30    3.50
  -3   2  -2   15.70    2.20
   3  -2  -2   17.80    2.20
   3   2   2   22.80    4.10
  -3  -2   2   15.40    3.60
   3  -2  -2   13.60    3.50
   3  -2  -2   24.80    2.90
   3   2   2   15.10    4.00
   3   2   2   20.00    3.10
  -3  -2   2   16.00    3.10
   3   2   2   17.90    3.40
  -3  -2   2   19.20    2.70
  -3  -2   2   17.90    1.70
  -3  -2   2   20.60    3.40
  -3   2   2   20.70    3.50
   3   2  -2   15.20    2.90
  -3  -2  -2   20.40    3.80
   3  -2   2   15.80    1.70
   3  -2   2   18.50    2.50
  -3   2   2   20.50    3.70
   3  -2   2   20.50    3.60
  -3   2   2   21.20    3.10
  -3  -2  -2   17.10    3.00
  -3  -2  -2   16.30    4.00
   3   2  -2   16.90    3.00
  -3   2   2   19.00    3.20
   3   2  -2   14.50    3.00
  -3  -2  -2   14.70    3.30
   3  -2   2   18.10    2.70
   3  -2   2   16.00    1.50
  -3   2   2   20.60    2.60
   3  -2   2   18.20    2.30
   3   2   3   40.70    5.40
  -3   2  -3   42.90    3.90
   3   2   3   46.50    4.90
  -3   2  -3   37.90    4.00
  -3  -2   3   39.90    4.80
   3   2   3   30.80    5.50
   3  -2  -3   31.80    5.20
   3  -2  -3   39.20    4.90
   3   2   3   36.40    4.90
  -3  -2   3   40.30    4.00
   3   2   3   50.29    4.80
  -3  -2   3   43.10    4.50
   3  -2  -3   43.90    3.80
   3  -2  -3   44.70    5.20
   3  -2  -3   42.50    4.30
  -3   2   3   31.20    4.90
   3  -2   3   37.00    3.30
  -3   2   3   42.70    4.90
   3   2  -3   41.00    4.80
   3   2  -3   34.80    4.40
  -3  -2  -3   48.00    6.00
  -3  -2  -3   39.90    4.50
   3  -2   3   40.10    4.00
  -3   2   3   41.40    4.70
   3   2  -3   41.00    4.60
  -3   2   3   45.20    3.80
   3  -2   3   40.70    3.50
   3  -2   3   38.80    4.30
  -3  -2  -3   34.50    4.70
  -3  -2  -3   47.70    4.20
   3  -2   3   36.60    3.70
  -3   2   3   45.70    5.20
   3   2   4    4.00    3.00
  -3  -2   4    7.40    3.40
  -3   2  -4    5.50    2.90
   3  -2  -4    4.70    3.20
  -3   2  -4    1.60    2.60
   3   2   4    1.10    3.50
   3   2   4    2.00    2.80
   3   2   4   -4.10    3.10
  -3  -2   4    2.60    3.10
   3  -2  -4    7.40    4.10
  -3  -2   4    7.30    2.50
   3  -2  -4    5.50    3.80
   3  -2  -4    0.80    2.60
   3   2   4    8.10    4.30
   3   2   4    3.90    1.70
   3  -2  -4    1.30    2.40
   3  -2   4    6.00    2.10
   3   2  -4    0.90    2.80
  -3   2   4    6.20    3.50
  -3   2   4   -1.20    3.30
  -3  -2  -4   -5.50    3.70
  -3   2   4    2.50    3.30
   3  -2   4    0.30    2.60
   3   2  -4    1.20    3.00
  -3   2   4    1.30    3.70
   3   2  -4   -2.60    2.70
   3  -2   4    2.70    1.80
  -3  -2  -4   -0.10    3.40
   3  -2   4    4.00    3.10
   3  -2   4    5.40    3.00
  -3  -2  -4    1.80    2.10
  -3   2   4    3.10    2.20
   3  -2  -5  119.19    9.70
   3   2   5  109.39    8.00
   3  -2  -5  105.99    9.20
  -3  -2   5  111.59    8.30
   3  -2  -5  103.59    7.90
  -3  -2   5  109.19    8.60
   3   2   5  142.89   11.80
   3   2   5   95.59    8.60
  -3  -2   5   80.09    8.00
  -3   2  -5  102.49    8.20
  -3   2  -5  100.69    7.50
   3  -2  -5  104.09    7.30
   3   2   5  106.49    9.90
  -3  -2   5  114.99    8.70
  -3  -2   5   98.99    6.80
   3  -2  -5   98.99    7.80
   3   2   5  106.89    5.70
  -3   2   5   98.29    8.10
   3  -2   5  104.99    8.40
  -3  -2  -5  127.59    9.80
  -3  -2  -5  103.09    7.40
  -3   2   5  119.49    9.10
  -3  -2  -5   99.49    9.60
   3  -2   5   92.79    5.20
   3   2  -5  115.79    8.50
  -3   2   5   98.79    9.60
  -3   2   5  104.89    9.10
   3  -2   5  108.09    8.40
   3  -2   5  114.39    8.00
   3   2  -5  105.69    8.10
  -3   2   5  113.59    6.80
   3   2  -5   99.19    8.50
  -3   2  -6  115.59    8.70
  -3  -2   6   98.29    7.30
   3  -2  -6  113.19    8.60
   3   2   6  100.29    6.00
   3  -2  -6  101.39    8.20
  -3   2  -6  104.19    8.80
   3  -2  -6  134.09   12.10
  -3   2  -6  119.49    9.90
  -3  -2   6  125.69    9.50
  -3  -2   6   95.49    9.50
   3   2   6  112.59   10.80
   3   2   6  134.19   12.10
   3  -2  -6  126.19   10.40
  -3  -2   6  113.79    9.40
   3   2   6   97.09   11.10
   3   2   6   99.89    8.80
  -3  -2   6  129.99    9.80
   3  -2  -6  108.49    8.40
  -3  -2  -6  135.39   10.00
  -3  -2  -6  117.99   11.60
  -3   2   6  121.09   10.00
   3  -2   6  133.09   10.40
   3  -2   6  118.69    9.80
   3  -2   6  121.69    9.70
  -3   2   6   92.89    9.60
  -3  -2  -6  123.69    8.20
   3   2  -6  111.39   10.10
  -3   2   6  107.09    7.20
  -3  -2  -6  105.19   10.20
  -3   2   6  127.79   11.00
   3   2  -6  102.39    8.80
  -3   2   6  122.59    9.50
   3   2  -6  122.19   10.80
  -3  -2   7    3.20    3.40
  -3  -2   7   -1.80    4.60
  -3   2  -7   -1.90    3.90
   3   2   7   -6.20    4.20
   3  -2  -7   -4.00    3.80
   3   2   7   -3.30    5.50
   3  -2  -7    4.50    6.50
   3   2   7   -9.30    5.40
   3  -2  -7   -0.30    4.30
  -3  -2   7    2.10    4.70
   3  -2   7   -4.10    5.20
  -3   2   7   -7.30    4.40
   3   2  -7    4.00    4.40
  -3   2   7    3.20    5.20
  -3   2   7   -0.90    5.20
  -3  -2  -7    9.80    4.10
  -3  -2  -7    2.10    5.10
  -3  -2  -7    7.90    6.60
  -3   2   7    2.10    3.20
  -3   2  -8   61.99    8.40
   3   2   8   48.70    9.50
   3   2   8   48.30    8.70
  -3  -2   8   33.10    8.10
   3  -2  -8   36.20    6.70
  -3  -2  -8   45.70    6.70
  -3   2   8   47.60    8.60
   3   2  -8   51.69    8.20
   3  -2   8   54.29    9.00
  -3   2   8   46.10    8.90
  -3  -2  -8   33.10    7.40
  -3   2  -9    4.30    5.20
   3  -2  -9   -1.50    4.60
  -3  -2   9   -2.80    6.80
   3   2   9    3.40    6.30
   3   2   9    1.30    7.20
   3   2  -9    4.10    6.20
  -3   2   9   11.80    7.00
   3  -2   9   15.40    8.10
  -3  -2  -9    8.10    5.70
   3   2  10   -2.60    6.80
  -3   2 -10    5.40    6.80
   3  -2 -10  -15.00    5.60
  -3  -2  10    2.40    9.10
   3  -2  10    4.20    9.10
   3   2 -10   -4.80    6.90
  -3   2  10  -13.40    6.70
  -3   3   0   -0.30    1.30
   3  -3   0    5.30    3.40
   3  -3   0    0.40    1.40
   3   3   0   -1.20    2.40
  -3   3   0    0.30    1.50
   3  -3   0   -0.90    0.80
   3  -3   0    0.60    0.80
   3   3   0    1.00    2.20
   3  -3   0   -2.90    2.60
  -3  -3   0    0.60    2.50
  -3   3   0    0.70    2.20
   3  -3   0   -1.20    1.50
  -3  -3   0    2.30    3.30
   3  -3   0   -1.60    2.70
   3   3   0    0.80    2.20
  -3  -3   0    0.90    2.80
   3   3   0   -0.40    1.50
  -3  -3   0    3.20    2.80
  -3  -3   0    1.70    2.00
   3  -3  -1  371.46   17.00
  -3  -3   1  390.76   17.00
   3   3   1  395.46   17.10
   3  -3  -1  367.06   16.40
   3   3   1  366.26   16.90
  -3  -3   1  371.06   17.10
   3   3   1  372.26   17.60
   3   3   1  358.56   17.80
  -3  -3   1  388.66   18.30
  -3  -3   1  368.36   16.80
   3  -3  -1  385.76   16.50
   3   3   1  362.06   17.00
   3   3   1  382.06   15.70
  -3  -3   1  350.46   16.40
  -3  -3   1  385.16   16.60
   3  -3  -1  366.96   17.70
   3  -3   1  374.16   17.50
  -3   3   1  372.76   17.00
  -3  -3  -1  349.07   16.80
  -3  -3  -1  357.56   17.30
   3   3  -1  380.26   17.10
   3   3  -1  390.46   16.60
   3  -3   1  335.67   17.30
  -3   3   1  397.26   15.90
   3   3  -1  368.56   16.90
  -3  -3  -1  375.06   17.90
  -3   3   1  363.56   16.80
  -3  -3  -1  384.76   17.80
   3  -3   1  389.46   17.30
   3   3  -1  361.36   17.00
  -3   3   1  365.46   16.70
   3  -3  -2   24.00    3.80
  -3  -3   2   24.70    4.60
  -3   3  -2   21.60    1.90
   3  -3  -2   26.60    2.40
   3  -3  -2   27.60    3.30
   3  -3  -2   23.70    4.10
   3   3   2   27.80    4.80
  -3  -3   2   26.90    3.50
  -3  -3   2   29.40    3.30
  -3  -3   2   22.20    3.60
  -3  -3   2   25.00    2.70
   3   3   2   27.00    4.40
   3   3   2   22.30    3.80
   3  -3  -2   27.90    4.60
  -3   3  -2   25.10    2.00
  -3  -3   2   30.10    3.20
   3   3   2   28.30    4.20
   3   3   2   25.20    4.00
   3   3  -2   25.90    3.40
  -3   3   2   25.20    4.00
  -3  -3  -2   24.60    3.70
  -3   3   2   27.60    3.90
   3  -3   2   26.40    2.20
  -3  -3  -2   24.60    4.60
  -3   3   2   28.50    2.50
  -3  -3  -2   21.20    4.40
  -3   3   2   27.00    3.40
   3   3  -2   25.90    3.50
   3  -3   2   22.00    3.30
  -3   3   2   26.20    3.50
   3  -3   2   21.30    3.90
   3   3  -2   20.50    3.40
  -3  -3  -2   25.00    4.40
   3  -3   2   29.00    4.60
   3  -3   2   25.20    2.00
  -3   3   2   20.20    3.70
  -3  -3   3   -0.90    2.40
   3   3   3    2.10    3.80
   3   3   3    3.90    2.70
   3  -3  -3    3.40    2.40
  -3  -3   3   -2.10    2.10
   3  -3  -3    2.20    1.90
   3   3   3   -0.40    3.30
   3  -3  -3    5.20    3.10
  -3   3  -3    1.40    1.90
   3   3   3   -2.80    2.60
  -3   3  -3    1.10    1.80
   3  -3  -3    3.30    3.30
   3   3   3   -1.90    3.60
   3  -3  -3    3.90    3.00
  -3  -3   3    3.90    4.10
  -3  -3   3    1.40    0.70
  -3  -3   3    0.50    2.00
  -3  -3   3   -3.70    2.20
  -3  -3   3   -1.60    2.70
   3  -3   3    1.00    1.70
  -3   3   3    1.20    3.00
  -3  -3  -3   -3.30    3.50
   3   3  -3    0.90    2.40
   3   3  -3    0.70    2.60
   3  -3   3    4.80    2.30
   3  -3   3    0.00    2.50
  -3   3   3    3.80    2.70
  -3  -3  -3    2.90    2.90
  -3   3   3    0.10    2.50
   3  -3   3    3.30    1.90
   3   3  -3    0.60    2.60
  -3   3   3    1.40    2.40
   3  -3   3    2.70    1.30
  -3  -3  -3    0.80    3.00
  -3  -3  -3   -1.40    2.70
  -3   3   3    1.80    1.80
  -3   3   3   -4.10    3.20
  -3  -3   4   38.00    4.20
   3   3   4   38.70    4.80
   3  -3  -4   24.70    5.00
  -3   3  -4   30.10    4.00
  -3  -3   4   28.20    5.40
   3  -3  -4   34.70    5.40
   3   3   4   28.60    5.40
  -3   3  -4   35.40    3.90
   3   3   4   33.10    5.50
   3  -3  -4   40.60    3.80
  -3  -3   4   34.40    4.70
   3   3   4   42.90    5.70
   3   3   4   31.00    5.20
  -3  -3   4   29.60    4.40
   3  -3  -4   30.20    4.50
   3  -3  -4   31.00    5.00
  -3  -3   4   26.30    4.50
  -3   3   4   29.80    4.80
  -3  -3  -4   27.10    4.60
  -3   3   4   29.00    4.00
   3  -3   4   27.10    3.90
   3  -3   4   23.50    4.00
  -3  -3  -4   36.10    6.00
   3  -3   4   33.70    4.00
  -3  -3  -4   28.40    4.90
  -3  -3  -4   23.90    5.30
  -3   3   4   26.50    5.10
   3   3  -4   32.60    4.70
   3  -3   4   31.20    3.90
   3   3  -4   32.70    4.60
  -3   3   4   31.30    5.00
  -3  -3  -4   30.00    4.30
  -3   3   4   33.10    5.00
   3   3  -4   31.30    4.50
   3  -3   4   30.80    3.30
   3   3   5  143.49    9.40
   3   3   5  147.69   12.20
   3   3   5  130.79   11.70
   3  -3  -5  151.88   10.80
  -3  -3   5  139.49   10.20
  -3  -3   5  159.28   10.10
   3   3   5  160.38   11.00
   3  -3  -5  134.79    8.10
   3   3   5  134.09    7.70
   3   3   5  143.69    9.60
  -3  -3   5  145.99    8.50
  -3   3  -5  147.39    9.40
  -3   3  -5  142.99    8.80
   3  -3  -5  134.79   11.60
   3  -3  -5  151.68   10.20
  -3  -3   5  147.29    9.70
  -3  -3   5  130.09    9.90
   3  -3  -5  145.39    9.20
  -3   3   5  145.99    8.40
   3   3  -5  144.59    9.70
   3  -3   5  125.69    9.10
   3  -3   5  133.89    7.80
  -3  -3  -5  150.28   11.90
   3  -3   5  137.09    9.80
   3   3  -5  134.99   10.10
  -3   3   5  145.09   11.10
  -3  -3  -5  132.19    8.00
  -3   3   5  126.79   10.00
   3  -3   5  148.99    8.20
  -3   3   5  129.39    9.80
  -3   3   5  141.79   10.00
  -3  -3  -5  146.19   10.70
  -3  -3  -5  140.19    8.90
   3   3  -5  128.79    9.50
  -3  -3  -5  146.99   10.90
   3  -3   5  126.79    9.10
   3   3   6   66.69    8.20
  -3  -3   6   75.59    8.20
   3  -3  -6   71.09    9.00
   3  -3  -6   72.19    8.10
   3   3   6   61.39    9.10
   3  -3  -6   70.69    7.30
   3   3   6   61.49    9.60
  -3   3  -6   63.49    7.50
   3   3   6   66.09    8.60
   3  -3  -6   72.09    6.50
  -3  -3   6   62.09    7.80
   3  -3  -6   66.39    8.60
  -3  -3   6   61.79    7.90
   3   3   6   66.69    5.00
  -3   3   6   66.39    8.80
  -3   3   6   60.39    8.00
   3  -3   6   57.79    7.40
  -3   3   6   74.49    8.40
  -3  -3  -6   73.09    6.30
   3  -3   6   62.89    7.40
  -3  -3  -6   67.89    9.20
   3   3  -6   74.69    8.10
  -3   3   6   67.69    6.10
  -3  -3  -6   47.80    7.60
  -3   3   6   72.39    8.50
  -3  -3  -6   69.99    7.10
  -3  -3  -6   56.49    8.00
  -3  -3   7    5.50    5.10
   3   3   7   -1.60    5.40
   3  -3  -7   -8.10    3.60
  -3  -3   7    3.30    5.40
   3   3   7    8.40    5.50
   3  -3  -7   -2.40    4.50
  -3   3  -7    5.10    4.70
   3   3   7    5.50    6.00
   3  -3  -7    8.00    7.80
   3  -3   7   -2.10    5.00
  -3   3   7    8.10    6.20
   3   3  -7    6.90    4.80
  -3  -3  -7    0.10    5.40
  -3   3   7    0.60    3.40
  -3   3   7    4.80    5.20
  -3  -3  -7    8.60    3.90
  -3  -3  -7    2.60    7.10
  -3   3  -8    4.70    5.00
   3   3   8   20.10    8.00
  -3  -3   8   15.80    7.30
   3   3   8   -3.10    5.90
   3  -3  -8   15.80    5.00
   3  -3   8   18.30    6.60
  -3   3   8   -3.10    5.70
  -3  -3  -8   12.60    6.80
  -3  -3  -8    9.40    4.30
   3   3  -8    5.40    5.90
   3   3   9   12.50    7.60
  -3   3  -9   15.50    6.20
  -3  -3   9    8.70    7.70
   3  -3   9   20.30    8.10
  -3   3   9    7.90    7.90
   3   3  -9    7.20    6.30
   3   3  10    2.40    8.40
  -3   3 -10    2.50    6.00
  -3  -3  10    3.80    8.50
   3   3 -10    0.60    6.20
  -3   3  10   -5.60    8.60
   3  -3  10  -10.10    8.10
   3  -4   0   -1.60    1.10
   3  -4   0    4.60    3.40
  -3   4   0    0.40    1.70
  -3  -4   0    1.60    1.60
   3  -4   0   -1.00    1.70
  -3  -4   0    2.00    2.50
   3  -4   0    2.10    3.30
  -3  -4   0    2.20    3.80
   3  -4   0    0.70    1.20
  -3   4   0   -0.20    1.70
  -3   4   0   -0.40    1.70
   3  -4   0    0.60    1.60
   3   4   0    3.60    1.70
   3  -4   0   -1.10    3.70
   3   4   0   -0.90    2.60
   3   4   0    5.70    2.80
  -3  -4   0    2.00    3.20
   3   4   0    3.70    3.00
  -3  -4   0    1.30    2.30
  -3  -4   0    0.40    2.30
  -3  -4   0    0.10    2.70
  -3   4   0   -0.90    2.40
   3  -4  -1  293.07   14.20
  -3  -4   1  285.77   14.20
   3  -4  -1  303.67   13.80
   3   4   1  297.17   12.80
   3  -4  -1  289.67   13.90
   3  -4  -1  301.17   14.40
   3  -4  -1  280.67   15.20
   3   4   1  294.97   14.70
  -3  -4   1  294.27   13.80
   3  -4  -1  315.17   15.70
  -3  -4   1  300.27   13.90
   3  -4  -1  299.87   15.30
  -3  -4   1  296.07   14.50
  -3  -4   1  321.67   16.40
  -3  -4   1  298.37   14.60
   3   4   1  314.77   14.90
   3   4   1  298.17   15.40
   3   4   1  311.67   15.30
  -3   4   1  293.97   14.60
  -3  -4  -1  312.97   15.40
   3  -4   1  314.07   15.10
  -3  -4  -1  320.57   15.70
   3   4  -1  282.97   13.80
  -3  -4  -1  290.17   14.40
  -3   4   1  285.87   14.00
   3  -4   1  304.87   15.60
   3   4  -1  303.37   14.30
  -3   4   1  314.47   13.50
   3  -4   1  308.57   15.30
   3   4  -1  298.27   14.50
  -3   4   1  322.97   14.50
   3   4  -1  315.27   14.90
  -3  -4   2    6.70    2.90
   3  -4  -2   10.00    3.30
   3  -4  -2   10.30    2.70
   3   4   2    7.40    3.70
   3   4   2    6.40    3.00
   3   4   2    9.10    3.40
   3   4   2    7.90    3.90
   3  -4  -2    7.30    3.80
  -3  -4   2    3.80    3.90
  -3  -4   2    8.60    2.40
  -3  -4   2    7.60    2.20
   3   4   2    5.60    3.10
   3  -4  -2    4.60    3.80
   3  -4  -2    8.60    1.40
  -3  -4   2    4.80    2.40
  -3  -4   2   11.00    2.80
   3  -4   2    5.30    2.50
  -3  -4  -2    9.90    3.40
   3   4  -2    8.70    3.00
  -3   4   2    6.20    3.10
   3   4  -2    9.50    2.70
   3  -4   2   10.80    3.80
  -3   4   2    8.30    2.10
  -3  -4  -2    9.90    4.20
  -3  -4  -2    7.30    2.90
  -3   4   2   14.20    3.10
   3   4  -2   10.80    2.70
   3  -4   2    6.90    3.60
  -3  -4  -2    8.70    3.90
  -3   4   2    9.00    3.30
   3  -4  -3  482.85   22.40
   3   4   3  440.76   22.60
  -3  -4   3  456.25   20.90
  -3  -4   3  474.95   20.80
   3  -4  -3  468.55   19.20
   3   4   3  485.55   22.90
  -3  -4   3  468.25   22.20
   3  -4  -3  436.66   21.70
   3   4   3  417.56   21.20
   3   4   3  440.76   21.00
  -3   4  -3  449.66   19.20
   3   4   3  470.25   21.50
   3  -4  -3  482.55   22.40
   3  -4  -3  472.65   20.70
  -3   4  -3  425.76   19.20
  -3  -4   3  428.86   20.40
   3  -4   3  427.36   19.20
  -3   4   3  449.46   19.80
  -3   4   3  447.26   20.90
  -3  -4  -3  468.25   21.60
  -3  -4  -3  444.16   21.70
  -3   4   3  464.75   22.10
  -3   4   3  466.15   20.70
  -3  -4  -3  451.15   21.90
   3  -4   3  450.15   18.90
  -3  -4  -3  467.75   22.60
   3  -4   3  439.06   21.10
   3   4  -3  450.05   20.60
  -3   4   3  450.25   21.40
   3  -4   3  467.55   19.50
   3   4  -3  431.36   21.00
  -3  -4  -3  451.45   22.40
   3  -4   3  430.86   19.00
  -3   4   3  436.86   21.40
   3   4  -3  456.45   20.70
   3  -4  -4   73.29    8.20
  -3  -4   4   82.29    6.60
  -3  -4   4   69.79    6.50
  -3   4  -4   66.49    5.10
  -3  -4   4   72.49    5.80
   3  -4  -4   63.79    4.80
   3  -4  -4   85.69    8.30
   3   4   4   67.79    6.90
   3   4   4   86.39    8.80
   3   4   4   79.59    7.60
  -3  -4   4   74.99    8.00
   3  -4  -4   73.99    6.60
  -3  -4   4   82.59    6.60
   3  -4  -4   79.69    8.20
   3   4   4   73.99    8.60
  -3   4  -4   71.39    5.40
   3   4   4   80.09    7.00
  -3   4   4   73.19    7.50
  -3   4   4   87.49    8.00
  -3  -4  -4   74.79    7.90
  -3   4   4   72.09    5.70
   3   4  -4   68.89    6.90
  -3   4   4   74.19    6.70
   3  -4   4   69.89    5.70
  -3  -4  -4   70.19    4.60
  -3   4   4   62.89    7.70
  -3  -4  -4   72.09    7.10
   3   4  -4   78.49    6.40
   3   4  -4   74.49    6.60
   3  -4   4   77.99    5.70
  -3  -4  -4   74.19    7.30
  -3  -4  -4   72.59    8.50
  -3  -4  -4   65.39    8.20
   3  -4   4   74.09    4.80
   3  -4   4   72.09    5.30
   3  -4   4   71.49    6.60
  -3   4   4   68.19    5.30
  -3   4  -5   10.80    3.40
   3  -4  -5    7.40    2.80
  -3  -4   5   13.10    5.10
  -3  -4   5   14.00    4.40
   3   4   5   10.90    4.90
   3   4   5    6.10    4.40
   3   4   5    4.80    5.80
   3   4   5    4.90    2.80
   3  -4  -5   11.00    5.10
   3  -4  -5    7.80    4.60
   3   4   5    7.10    3.70
   3  -4  -5    7.00    3.80
  -3  -4   5   11.30    3.80
  -3  -4   5    5.70    3.80
  -3   4  -5   13.70    3.20
   3   4   5    0.20    5.00
   3  -4  -5   12.00    5.00
  -3   4   5    0.90    4.50
   3  -4   5   14.20    3.90
   3  -4   5    4.90    3.10
  -3  -4  -5   12.20    5.40
  -3   4   5    7.80    4.50
  -3  -4  -5    2.50    2.50
  -3   4   5    4.80    4.10
  -3  -4  -5    8.40    5.00
  -3   4   5    5.50    3.30
  -3  -4  -5    6.90    5.90
   3   4  -5    8.40    4.00
   3   4  -5    8.30    3.70
   3   4  -5   10.00    4.20
   3  -4   5   14.80    2.90
   3  -4   5    4.70    3.50
   3  -4   5   11.60    3.80
  -3   4   5    7.10    4.20
   3   4   6  195.78   15.00
  -3  -4   6  202.48   13.00
   3   4   6  168.68   12.20
   3   4   6  178.68   13.50
   3   4   6  191.68   10.10
   3  -4  -6  186.38   10.30
  -3   4  -6  182.78   12.30
   3  -4  -6  173.18   11.60
   3  -4  -6  194.88   15.00
   3   4   6  193.58   15.80
   3   4   6  176.68   12.10
   3  -4  -6  163.88   12.30
   3  -4  -6  224.48   14.60
  -3  -4   6  192.28   12.80
  -3  -4  -6  182.48   13.90
  -3   4   6  167.88   12.40
  -3  -4  -6  177.08   11.50
  -3   4   6  201.68   14.50
  -3  -4  -6  182.28   10.20
  -3  -4  -6  179.48   15.50
  -3   4   6  187.38   10.80
   3   4  -6  179.58   12.30
  -3   4   6  178.68   13.00
  -3  -4  -6  218.58   14.60
   3  -4   6  174.88   11.80
   3  -4  -7   37.30    7.60
   3  -4  -7   36.30    5.30
  -3  -4   7   34.00    7.30
  -3   4  -7   39.40    7.00
   3   4   7   30.80    7.80
   3   4  -7   47.60    7.60
   3  -4   7   32.80    6.60
  -3  -4  -7   41.20    8.40
  -3   4   7   41.50    7.60
  -3  -4  -7   43.60    5.40
  -3   4   7   39.80    5.40
  -3  -4   8    4.60    6.50
  -3   4  -8    4.70    4.90
   3  -4  -8    4.40    6.00
   3   4   8   -5.80    5.90
  -3  -4  -8   14.60    7.40
  -3   4   8   18.80    6.50
   3   4  -8   -7.50    4.40
   3  -4   8   11.10    6.50
  -3  -4   9    7.50    6.90
  -3   4  -9    5.70    5.50
   3   4   9    5.50    7.40
   3   4  -9    1.50    6.40
   3  -4   9    0.00    7.00
  -3   4   9   -7.50    6.10
   3  -5   0    2.20    3.50
  -3  -5   0   -0.70    1.70
  -3   5   0   -2.20    1.70
   3  -5   0   -1.00    1.30
   3   5   0    1.80    2.80
   3  -5   0    6.90    3.90
  -3  -5   0   -1.30    2.30
  -3   5   0   -0.60    1.70
   3  -5   0    0.30    1.40
  -3   5   0   -2.30    2.80
  -3   5   0   -2.40    1.70
  -3  -5   0   -3.10    3.70
   3  -5   0    0.10    1.60
  -3  -5   0   -1.40    3.10
   3   5   0   -0.60    1.60
  -3  -5   0    4.40    2.70
   3  -5   0    1.40    1.90
   3  -5   0    4.60    3.90
   3   5   0    2.10    2.80
   3   5   0   -0.60    2.50
  -3  -5   0    0.20    2.20
  -3  -5   0    5.30    2.80
  -3  -5   1  263.37   13.40
   3  -5  -1  252.97   12.50
   3   5   1  254.27   13.50
   3  -5  -1  266.57   13.10
  -3  -5   1  258.87   13.10
  -3  -5   1  254.67   12.70
   3  -5  -1  258.77   14.10
   3   5   1  258.17   11.10
   3   5   1  242.18   13.50
   3  -5  -1  257.17   12.80
   3   5   1  254.87   13.90
   3  -5  -1  249.88   14.20
  -3  -5   1  263.57   15.10
   3   5   1  276.27   13.50
   3  -5  -1  268.57   14.80
  -3  -5   1  243.08   12.30
  -3  -5   1  251.17   12.50
   3  -5  -1  259.37   12.30
   3   5  -1  263.77   13.40
   3   5  -1  243.98   12.70
   3  -5   1  249.88   14.30
  -3  -5  -1  266.77   14.00
  -3  -5  -1  261.07   13.00
  -3   5   1  273.47   13.00
  -3  -5  -1  267.97   13.70
  -3  -5  -1  259.17   14.50
   3  -5   1  251.87   13.80
   3   5  -1  263.37   12.40
  -3   5   1  273.87   12.30
   3  -5   1  283.87   14.20
  -3  -5  -1  249.78   14.70
  -3   5   1  257.87   13.60
   3   5  -1  243.98   12.90
  -3   5   1  253.27   12.90
   3  -5  -2   -3.80    3.50
   3   5   2    7.00    3.80
   3  -5  -2    9.20    4.30
   3   5   2   10.80    4.00
   3   5   2    5.40    3.40
   3  -5  -2    1.40    2.60
  -3  -5   2    7.50    4.40
  -3  -5   2   10.70    3.30
  -3  -5   2    5.30    2.60
  -3  -5   2    4.60    2.50
  -3  -5   2    5.10    2.40
   3  -5  -2    6.50    3.30
   3  -5  -2    7.90    3.00
   3   5   2    4.50    2.80
  -3  -5   2    7.00    2.40
   3   5   2    7.70    3.80
   3  -5   2    1.80    3.50
   3  -5   2   10.60    3.60
  -3   5   2    5.30    3.10
   3   5  -2   11.90    2.80
   3   5  -2    6.70    3.20
  -3  -5  -2    4.90    3.40
  -3  -5  -2   12.10    4.50
  -3  -5  -2    6.10    4.20
  -3  -5  -2   14.30    3.70
   3  -5   2    5.20    4.10
  -3   5   2    6.90    2.80
  -3  -5  -2    8.00    3.30
  -3   5   2    8.10    2.30
   3   5  -2    8.70    2.70
  -3   5   2    9.90    3.60
   3   5  -2    6.80    2.60
   3   5   3   -4.90    3.10
   3  -5  -3    2.00    3.10
  -3  -5   3    0.30    2.40
  -3  -5   3   -2.70    4.60
  -3  -5   3    1.80    2.60
   3   5   3   -0.30    3.00
   3  -5  -3    0.00    4.00
  -3  -5   3    3.20    2.50
   3  -5  -3    0.00    3.40
   3   5   3   -2.60    3.10
   3   5   3    3.40    4.00
  -3  -5   3   -1.60    2.50
   3  -5  -3    0.70    1.00
  -3  -5   3    4.50    2.50
   3   5   3   -9.70    3.50
  -3  -5  -3   -1.90    3.80
  -3  -5  -3    6.90    4.30
  -3  -5  -3   -3.60    4.00
  -3   5   3   -1.00    3.50
   3  -5   3    5.50    4.00
  -3   5   3   -1.60    2.60
  -3   5   3    1.90    3.20
   3   5  -3    1.20    2.40
   3   5  -3    0.90    2.40
  -3  -5  -3   -1.50    2.80
   3   5  -3   -2.80    2.60
  -3   5   3    0.50    3.30
  -3   5   3    4.40    2.20
  -3  -5  -3    4.10    3.40
   3  -5   3   -0.80    2.50
  -3  -5   4   12.70    3.50
   3   5   4    8.00    4.90
   3  -5  -4   10.90    4.60
  -3  -5   4    3.30    4.60
   3   5   4   12.20    5.40
   3  -5  -4   14.10    3.90
  -3  -5   4    7.60    3.40
  -3  -5   4    9.80    1.80
   3   5   4    8.50    4.30
  -3  -5   4    8.50    2.90
  -3  -5   4    4.30    3.40
   3  -5  -4    7.80    1.90
  -3   5  -4   11.50    2.30
  -3   5  -4    7.00    1.90
   3  -5  -4   12.30    5.90
   3  -5  -4   16.20    5.10
   3   5   4   10.00    4.10
   3   5   4   14.50    4.50
   3   5  -4   13.30    3.40
   3  -5   4   12.30    2.30
  -3   5   4   18.00    4.70
  -3  -5  -4    0.80    4.80
   3   5  -4    6.90    3.20
  -3   5   4   10.00    4.30
   3  -5   4    8.80    4.20
  -3  -5  -4   11.10    4.70
   3  -5   4   11.20    2.20
   3  -5   4    7.30    2.60
  -3   5   4    9.90    4.50
   3   5  -4    7.30    3.80
  -3  -5  -4    6.20    4.70
  -3   5   4    6.30    3.60
  -3  -5  -4   10.20    4.70
  -3   5   4    9.70    2.90
   3  -5   4    9.90    2.50
  -3  -5  -4   10.20    1.80
  -3  -5  -4   13.10    4.30
  -3  -5   5   91.79    7.60
   3   5   5   87.79    8.00
   3  -5  -5   68.99    8.60
  -3  -5   5   97.89    8.00
   3  -5  -5   87.39    5.50
   3   5   5   76.29    9.90
   3  -5  -5   94.49    8.20
   3  -5  -5   83.49    9.80
   3  -5  -5   71.99    9.20
   3   5   5   89.09    9.20
  -3   5  -5   86.69    6.20
  -3  -5   5   92.59    9.80
  -3   5  -5   77.59    8.10
   3   5   5   95.89   11.00
  -3  -5  -5   74.09    9.90
   3  -5   5   82.39    6.90
  -3   5   5   80.59    9.10
   3  -5   5   84.59    7.50
  -3  -5  -5   87.49    9.40
  -3  -5  -5   87.59    9.00
  -3   5   5   99.89   10.70
  -3  -5  -5   94.89    8.20
   3  -5   5   78.49    6.20
   3   5  -5   87.69    7.50
  -3  -5  -5   99.79   11.00
  -3   5   5   83.19    6.80
  -3   5   5   75.99    8.40
   3  -5   5   88.39    6.00
   3  -5   5   81.69    6.80
   3   5  -5   87.59    8.80
  -3   5  -6   51.29    7.10
   3   5   6   53.39    8.50
   3  -5  -6   43.80    8.00
   3  -5  -6   44.20    6.60
   3   5   6   45.50    8.80
  -3  -5   6   41.20    6.60
   3  -5  -6   50.99    8.00
   3   5   6   57.19    5.80
  -3  -5   6   48.60    8.10
   3   5   6   50.89    6.80
  -3   5   6   52.89    7.70
   3   5  -6   58.19    7.90
   3  -5   6   60.29    6.80
  -3  -5  -6   57.89    6.80
  -3   5   6   49.70    6.10
  -3   5   6   44.60    7.60
  -3  -5  -6   47.70    8.30
  -3  -5  -6   46.90    7.90
  -3   5  -7    5.00    4.90
   3  -5  -7   -1.00    4.30
  -3  -5   7   -5.30    4.60
   3  -5  -7   -1.50    6.00
   3   5   7   -7.50    4.80
  -3   5   7    5.10    3.70
   3   5  -7    3.10    4.70
  -3   5   7    0.70    5.50
  -3  -5  -7    2.90    6.10
   3  -5   7   -1.70    4.30
   3  -5  -8    2.90    6.50
  -3   5  -8   13.50    6.10
  -3  -5   8    8.90    6.70
   3   5   8    7.40    6.40
   3   5  -8   21.00    6.80
  -3   5   8    3.50    6.00
   3  -5   8    5.60    5.80
  -3  -5  -8    7.70    7.10
  -3   5  -9   21.50    7.30
  -3  -5   9   34.20    9.20
   3   5   9   12.70    7.50
  -3   5   9   -0.50    6.30
   3   5  -9    3.70    6.00
  -3  -5  -9    1.90    8.20
   3  -5   9   24.10    7.90
  -3  -6   0   -4.30    3.40
  -3   6   0    0.00    1.90
   3  -6   0    3.00    1.90
  -3  -6   0    2.20    2.50
   3   6   0    1.20    2.90
  -3  -6   0    3.00    2.90
   3   6   0    1.10    1.70
  -3  -6   0    3.50    2.20
   3  -6   0    0.10    3.90
  -3  -6   0    0.60    2.60
   3  -6   0    1.40    4.50
  -3   6   0    0.00    2.00
  -3   6   0    0.20    2.20
   3  -6   0    0.40    1.70
   3   6   0    2.40    3.00
  -3  -6   0   -0.20    2.80
  -3   6   0   -0.40    3.00
   3   6   0   -4.80    2.60
  -3  -6   0   11.80    5.00
   3  -6   0   -0.50    1.60
   3  -6   0    4.40    2.10
   3  -6   0    1.80    3.10
   3   6   1  109.99    8.50
   3  -6  -1  108.39    7.40
  -3  -6   1  100.69    6.80
   3   6   1  100.49    8.00
  -3  -6   1  103.69    6.90
  -3  -6   1   99.49    7.40
  -3  -6   1  101.99    7.00
  -3  -6   1  104.79    5.70
  -3  -6   1  111.39    8.30
   3   6   1  108.09    7.70
   3  -6  -1  102.69    6.70
  -3   6  -1   97.29    7.00
   3  -6  -1   92.39    9.60
   3   6   1   98.29    8.00
  -3  -6   1  107.69    9.60
   3  -6  -1   99.59    8.60
   3  -6  -1   98.89    6.90
   3  -6  -1  100.09    6.80
  -3   6   1  104.29    7.10
  -3  -6  -1  113.99    9.70
   3   6  -1  104.99    6.40
   3   6  -1  112.89    8.00
   3  -6   1  104.09    9.00
   3   6  -1   99.69    7.30
  -3   6   1  104.79    7.30
  -3  -6  -1  118.09    8.10
  -3   6   1  108.99    6.70
  -3  -6  -1  103.89    9.00
  -3  -6  -1   96.39    8.00
  -3   6   1  108.39    7.80
   3   6  -1  103.79    7.10
   3  -6   1  103.19    8.30
  -3  -6  -1  107.49    7.40
   3  -6   1  102.09    9.80
  -3  -6   2   16.50    4.20
   3  -6  -2   14.40    3.80
  -3  -6   2   17.90    3.20
  -3  -6   2   16.60    3.50
  -3  -6   2   17.40    3.20
   3  -6  -2   21.80    4.00
   3   6   2   22.10    4.90
  -3  -6   2   20.10    6.20
   3   6   2   21.80    4.90
   3   6   2   20.40    4.60
   3  -6  -2   15.80    5.30
   3  -6  -2   17.20    3.80
   3   6   2   18.90    4.70
  -3  -6   2   20.20    3.40
   3  -6  -2   19.30    5.50
   3  -6   2   14.10    4.00
   3   6  -2   18.60    3.50
  -3   6   2   26.70    4.60
   3   6  -2   16.50    3.40
  -3   6   2   22.20    3.50
  -3  -6  -2   15.70    4.20
   3  -6   2   16.00    5.00
   3   6  -2   21.40    3.50
  -3  -6  -2   16.30    6.10
   3   6  -2   10.00    4.10
  -3  -6  -2   11.20    3.90
   3  -6   2   21.60    4.40
  -3   6   2   17.90    4.20
  -3   6   2   13.30    4.10
  -3  -6  -2   13.80    5.30
   3   6   3   15.10    5.30
   3   6   3   12.20    4.40
   3   6   3   17.50    5.10
  -3  -6   3   14.00    3.30
  -3  -6   3    8.40    3.20
  -3  -6   3   18.50    3.40
  -3  -6   3   16.30    5.60
  -3  -6   3    5.50    3.30
   3  -6  -3   22.60    5.80
   3  -6  -3   18.00    4.20
   3  -6  -3    6.80    3.70
   3  -6  -3   14.90    5.50
   3   6   3   13.00    4.70
   3  -6  -3   11.60    4.10
  -3  -6   3    9.80    3.20
   3   6  -3   12.90    3.20
  -3  -6  -3   29.80    6.40
  -3   6   3   19.20    3.30
  -3   6   3   14.40    4.60
  -3  -6  -3   13.20    4.40
  -3  -6  -3   18.40    5.80
   3  -6   3   18.20    4.40
   3   6  -3   15.10    4.50
   3   6  -3   13.40    4.00
   3  -6   3   18.50    5.30
   3   6  -3   14.20    3.40
  -3   6   3   23.20    5.00
   3  -6   3   17.80    4.20
  -3  -6  -3    9.80    3.90
  -3   6   3   25.40    5.10
  -3  -6  -3   20.70    4.80
   3  -6  -4   -2.40    4.10
  -3  -6   4    2.00    2.30
   3  -6  -4    7.40    5.20
  -3   6  -4    1.50    3.50
   3  -6  -4    2.00    4.30
   3   6   4    1.40    4.90
   3   6   4   -3.90    4.90
  -3  -6   4    1.40    3.10
  -3  -6   4    0.00    3.20
  -3  -6   4   -5.70    4.60
  -3  -6   4    0.90    2.80
   3  -6  -4   -3.10    3.10
   3   6   4    3.60    4.00
   3   6   4    0.00    4.00
  -3  -6  -4   -9.80    3.90
  -3  -6  -4   -4.70    4.10
  -3  -6  -4   -4.30    4.00
  -3   6   4    3.20    4.40
   3  -6   4    1.90    4.60
  -3   6   4   -0.90    2.70
  -3  -6  -4   -2.60    4.30
   3   6  -4   -1.10    3.30
  -3   6   4    1.20    5.20
   3   6  -4    4.60    3.00
   3  -6   4    0.80    2.10
   3   6  -4   -1.40    5.10
   3  -6   4   -0.60    1.60
  -3   6   4    1.10    4.00
  -3   6   4    0.60    3.10
  -3  -6  -4    0.60    5.20
   3  -6  -5   39.60    7.90
  -3  -6   5   47.60    8.30
   3  -6  -5   53.09    7.70
  -3   6  -5   40.80    3.40
  -3  -6   5   42.00    5.90
   3   6   5   32.40    7.60
  -3   6  -5   42.50    6.50
   3   6   5   44.60    6.20
   3   6   5   41.20    7.10
   3  -6  -5   36.40    5.80
  -3   6   5   47.80    7.90
  -3   6   5   46.90    5.90
  -3  -6  -5   36.80    7.20
   3  -6   5   45.60    6.80
   3   6  -5   43.40    6.60
  -3  -6  -5   58.89    8.00
  -3   6   5   46.50    5.30
  -3   6   5   30.40    7.80
   3  -6   5   38.70    4.10
  -3  -6  -5   33.90    6.70
  -3  -6  -5   32.50    7.60
   3  -6   5   41.70    4.90
   3   6   6   63.09    6.60
   3   6   6   64.39    8.70
  -3  -6   6   55.69    9.20
  -3  -6   6   72.39    7.90
   3   6   6   68.59    7.70
   3  -6  -6   76.59   10.60
  -3   6  -6   40.70    7.00
   3   6   6   77.29   11.10
   3  -6  -6   60.69    7.90
   3   6  -6   56.09    7.90
   3  -6   6   55.09    6.60
  -3  -6  -6   54.69    8.70
  -3   6   6   58.09    8.60
  -3   6   6   43.20    6.60
  -3  -6  -6   67.59    8.00
  -3  -6  -6   66.89   10.40
   3  -6  -7    0.00    4.80
   3   6   7    6.10    6.40
  -3   6  -7   -0.50    4.50
   3   6   7    3.30    4.90
   3  -6  -7    1.00    5.80
  -3  -6   7   -1.40    5.00
  -3   6   7    5.60    5.80
   3   6  -7   -6.60    4.20
  -3  -6  -7    2.00    6.50
   3  -6   7   10.10    4.80
  -3   6   7   -2.60    3.70
  -3  -6   8   12.00    6.90
   3   6   8   17.20    7.10
   3  -6  -8   20.00    7.50
  -3   6  -8   18.30    6.30
   3  -6   8   15.80    6.10
  -3  -6  -8    8.80    8.10
  -3   6   8   19.50    7.70
   3   6  -8   -2.90    6.10
   3   6   9   -2.10    6.50
  -3  -6   9   -6.70    6.80
  -3   6  -9   -7.70    5.00
  -3   6   9    1.80    7.80
  -3  -6  -9    8.70    8.40
   3  -6   9    6.30    6.80
   3   6  -9   -7.30    5.50
  -3  -7   0   -0.10    2.50
   3  -7   0    0.50    2.10
   3   7   0    2.90    4.00
  -3   7   0    2.90    2.30
  -3   7   0   -4.20    3.20
  -3  -7   0   -1.80    2.60
   3   7   0    2.30    3.10
   3  -7   0   -0.10    4.20
   3   7   0    6.50    3.50
   3  -7   0   -0.90    2.20
  -3   7   0    2.50    2.60
  -3  -7   0   -0.70    3.00
   3  -7   0    4.70    2.30
   3  -7   0    0.20    4.20
   3  -7   0    2.40    5.20
  -3  -7   0    0.60    4.80
   3   7   0   -2.60    1.90
   3  -7   0   -0.20    2.00
  -3  -7   0   -3.50    2.60
  -3   7   0    3.30    2.20
  -3  -7   0   -2.80    3.90
  -3  -7   0   -3.40    2.90
   3   7   1  483.45   22.70
  -3  -7   1  482.95   21.50
  -3  -7   1  475.85   23.20
   3   7   1  442.76   23.00
  -3  -7   1  448.26   21.70
   3  -7  -1  462.15   24.70
  -3   7  -1  470.95   22.00
   3  -7  -1  468.95   21.40
  -3  -7   1  461.05   21.50
   3  -7  -1  486.25   21.80
   3  -7  -1  472.75   21.50
   3  -7  -1  464.95   21.60
   3  -7  -1  456.85   23.30
  -3  -7   1  417.86   24.50
   3   7   1  467.95   22.90
  -3  -7   1  450.05   21.50
  -3  -7   1  460.35   20.20
   3   7   1  461.05   22.90
  -3   7   1  457.75   22.80
   3   7  -1  488.75   21.90
   3  -7   1  422.86   19.80
   3   7  -1  468.85   21.00
  -3   7   1  435.36   21.60
  -3  -7  -1  468.55   24.10
   3   7  -1  460.25   22.80
  -3  -7  -1  486.75   21.60
   3  -7   1  460.45   19.80
  -3  -7  -1  490.45   22.20
  -3   7   1  473.45   19.70
  -3  -7  -1  473.85   25.20
   3  -7   1  463.05   23.70
  -3  -7  -1  447.86   22.50
  -3   7   1  458.85   21.40
   3   7  -1  476.15   21.80
  -3   7   1  485.75   21.80
   3  -7   1  450.95   22.70
   3  -7   1  454.05   24.30
   3   7   2   18.50    5.20
   3  -7  -2   20.70    6.10
   3  -7  -2   24.40    4.60
   3   7   2   19.20    5.50
  -3  -7   2   21.30    4.00
  -3  -7   2   24.60    4.10
   3   7   2   21.80    5.20
   3  -7  -2   20.70    5.70
  -3  -7   2   29.20    5.30
  -3  -7   2   32.80    4.20
   3  -7  -2   23.30    4.40
  -3  -7   2   22.60    3.80
   3  -7  -2   28.90    5.10
   3  -7  -2   21.50    5.80
   3   7   2   16.80    5.30
  -3  -7  -2   29.30    6.80
  -3  -7  -2   23.30    6.50
   3  -7   2   14.10    5.20
   3   7  -2   28.70    4.30
  -3   7   2   26.10    5.40
   3  -7   2   24.30    5.20
  -3   7   2   19.70    4.50
   3   7  -2   22.40    4.90
  -3  -7  -2   23.30    4.80
  -3   7   2   29.20    4.90
  -3   7   2   31.30    4.40
   3  -7   2   22.40    5.90
  -3  -7  -2   19.90    4.80
   3   7  -2   22.90    3.90
  -3  -7  -2    8.90    4.10
   3   7  -2   23.20    3.80
   3  -7  -3    6.40    6.00
  -3  -7   3   12.50    3.30
  -3   7  -3    5.30    3.60
  -3  -7   3    6.90    4.20
  -3  -7   3   11.40    3.50
   3  -7  -3    8.90    4.30
   3  -7  -3   11.50    7.10
   3   7   3   10.70    4.70
  -3  -7   3   13.30    3.40
   3   7   3    5.50    4.30
  -3  -7   3   10.10    6.00
   3   7   3   16.00    5.70
   3  -7  -3   -2.40    4.70
   3  -7  -3   11.00    4.50
  -3  -7  -3   12.10    6.10
   3  -7   3   10.20    4.20
  -3   7   3   12.20    3.40
   3  -7   3   17.30    4.90
  -3  -7  -3   12.20    4.40
   3   7  -3    8.00    3.90
  -3  -7  -3   13.60    4.70
   3   7  -3   11.10    3.20
  -3   7   3   -6.30    5.60
  -3  -7  -3   15.60    8.60
   3   7  -3    5.50    4.40
  -3  -7  -3   11.80    5.70
   3  -7   3    7.00    5.10
  -3   7   3   12.90    5.20
   3   7   4   15.50    4.40
   3  -7  -4   22.40    4.80
   3   7   4   15.00    5.20
  -3  -7   4   16.20    3.70
  -3  -7   4   29.70    7.30
  -3  -7   4    9.70    3.80
   3  -7  -4   12.20    7.10
  -3   7  -4    6.90    4.40
   3   7  -4    7.30    4.50
   3   7  -4   10.40    3.50
  -3  -7  -4   13.30    6.50
  -3   7   4   13.40    4.40
  -3  -7  -4    9.80    5.30
   3  -7   4   10.40    2.10
   3  -7   4   10.60    5.60
  -3   7   4   14.20    5.90
  -3  -7  -4    6.80    6.20
  -3   7   4   17.90    3.80
  -3  -7  -4    9.90    5.60
   3  -7   4   18.10    4.40
   3  -7   4   13.70    2.60
   3   7   5    2.70    3.70
   3  -7  -5    6.20    6.00
   3   7   5    1.60    5.30
  -3   7  -5   -5.90    4.10
  -3  -7   5   -0.60    3.50
  -3  -7   5   -1.10    6.00
   3  -7  -5    4.70    3.90
  -3   7   5   -1.60    4.60
  -3  -7  -5   -3.40    5.00
  -3  -7  -5    1.50    5.70
   3   7  -5    7.10    4.60
  -3  -7  -5    3.00    4.70
   3  -7   5    8.30    5.60
  -3   7   5   -1.90    4.10
   3  -7   5   -2.50    2.80
   3  -7  -6    0.00    4.50
   3  -7  -6    8.10    6.50
   3   7   6   -4.50    3.20
  -3   7  -6   -5.20    4.10
  -3  -7   6   -2.50    6.00
   3   7   6   -2.10    4.30
   3   7   6   -4.20    6.00
  -3  -7   6    2.20    4.10
  -3   7   6    0.60    4.30
   3  -7   6   -0.70    3.50
  -3  -7  -6   -9.50    5.70
  -3   7   6   -4.10    4.90
  -3  -7  -6    0.50    4.50
   3   7  -6   -2.70    4.20
  -3  -7   7   12.50    5.70
   3   7   7    5.70    5.40
   3  -7  -7   21.10    6.60
   3   7   7   11.10    6.50
   3  -7  -7   21.20    7.70
  -3   7  -7   14.60    5.90
  -3   7   7   10.00    6.20
   3  -7   7   -0.50    4.60
   3   7  -7   15.40    6.70
  -3  -7  -7    7.10    7.50
  -3   7   7   12.30    5.00
  -3  -7   8   -6.90    5.50
  -3   7  -8    2.80    5.30
   3   7   8   -4.80    6.40
   3  -7  -8    9.40    7.90
  -3   7   8    2.20    7.80
  -3  -7  -8    3.20    8.70
   3   7  -8    5.90    5.80
   3  -7   8    8.60    5.60
   3  -8   0   -0.90    2.40
  -3  -8   0    1.30    3.20
   3   8   0    0.20    4.10
   3  -8   0    1.20    2.60
   3   8   0   -3.30    3.60
  -3   8   0    2.50    3.20
  -3   8   0   -1.20    3.90
   3  -8   0    5.80    5.50
   3  -8   0   -2.90    4.20
  -3   8   0    1.40    2.70
   3  -8   0    3.60    2.90
   3   8   0   -2.80    3.60
   3  -8   0    0.40    2.30
  -3  -8   0    1.30    3.40
   3   8   0   -0.40    3.40
  -3  -8   0   -5.00    5.00
  -3   8   0    2.30    2.50
   3  -8   0   -4.70    5.70
  -3   8   0   -1.00    2.10
  -3  -8   0   -2.70    5.00
  -3   8  -1   35.90    5.60
   3  -8  -1   24.20    6.10
   3  -8  -1   49.40    8.30
   3  -8  -1   31.50    7.60
   3  -8  -1   46.60    5.40
   3   8   1   47.80    7.10
   3  -8  -1   43.20    5.30
  -3  -8   1   48.70    5.50
  -3  -8   1   35.50    5.00
  -3   8  -1   39.90    6.40
  -3  -8   1   49.00    7.20
   3   8   1   42.90    6.40
  -3  -8   1   42.60    8.70
  -3   8  -1   46.30    4.70
  -3   8   1   49.40    7.10
   3   8  -1   42.50    6.60
  -3  -8  -1   38.40    9.10
   3  -8   1   41.60    7.30
   3  -8   1   51.89    7.20
   3   8  -1   40.40    5.30
  -3  -8  -1   46.70    6.10
   3  -8   1   48.40    4.20
   3  -8   1   35.50    3.90
   3   8  -1   52.99    5.00
  -3   8   1   40.60    5.30
  -3   8   1   56.49    5.90
   3  -8   1   40.60    7.80
  -3  -8  -1   35.80    8.70
  -3  -8  -1   42.70    7.90
  -3  -8  -1   52.29    5.90
   3   8   2   47.80    7.40
  -3  -8   2   40.70    5.10
  -3   8  -2   50.49    5.40
   3   8   2   61.29    7.60
   3  -8  -2   49.40    7.90
   3  -8  -2   49.50    8.40
  -3  -8   2   47.40    8.80
   3  -8  -2   54.29    8.60
   3  -8  -2   54.09    6.40
  -3  -8   2   51.99    5.30
  -3   8  -2   42.70    6.40
   3   8  -2   46.90    6.80
   3  -8   2   59.79    9.50
  -3  -8  -2   51.29    6.90
   3  -8   2   38.00    6.50
  -3   8   2   51.09    6.00
  -3  -8  -2   36.30    8.50
  -3  -8  -2   56.69    7.00
   3  -8   2   40.00    7.30
   3  -8   2   49.99    3.30
  -3  -8  -2   47.60    8.30
   3  -8   2   37.20    3.40
   3   8  -2   45.50    5.20
   3   8  -2   41.30    5.20
  -3   8   2   49.30    7.10
   3  -8  -3   31.10    5.80
   3  -8  -3   38.50    7.70
  -3  -8   3   15.60    5.40
  -3   8  -3   24.00    4.50
   3  -8  -3   33.50    7.50
  -3  -8   3   44.50    4.80
  -3  -8   3   29.60    4.70
  -3  -8   3   45.70    9.40
   3   8   3   33.60    6.70
   3  -8  -3   46.00    8.70
   3   8   3   34.40    6.10
   3  -8   3   33.80    6.10
  -3  -8  -3   28.30    6.00
   3  -8   3   31.00    7.20
  -3  -8  -3   31.20    7.70
   3   8  -3   40.20    5.60
   3   8  -3   38.70    4.90
  -3   8   3   30.60    6.40
   3  -8   3   35.90    2.90
  -3  -8  -3   34.20    8.10
  -3   8   3   30.60    4.80
   3  -8   3   34.30    3.10
   3   8  -3   37.70    6.60
  -3  -8   4   30.90    4.90
   3   8   4   29.50    5.80
  -3  -8   4   28.10    7.70
   3   8   4   18.00    5.80
   3  -8  -4   28.70    7.60
   3  -8  -4   33.70    5.70
  -3   8  -4   29.20    5.30
  -3  -8  -4   37.10    7.30
  -3  -8  -4   17.90    7.20
  -3  -8  -4   31.30    8.40
  -3   8   4   27.00    5.70
   3   8  -4   24.20    5.60
  -3   8   4   15.30    6.10
   3  -8   4   27.60    3.10
   3  -8   4   29.80    7.50
   3  -8   4   30.10    5.70
   3   8  -4   34.40    6.60
   3  -8   4   22.40    2.90
   3   8   5   64.19    8.30
   3   8   5   63.69    9.60
  -3  -8   5   64.49   10.80
  -3  -8   5   76.89    7.60
   3  -8  -5   73.89    8.50
  -3   8  -5   81.79    8.50
   3  -8  -5   62.99   10.40
  -3  -8  -5   81.99   10.10
  -3   8   5   71.59    8.70
   3   8  -5   65.99    8.90
   3  -8   5   74.09    9.80
   3  -8   5   78.29    6.10
   3   8  -5   83.69    9.80
  -3  -8  -5   64.39   10.80
  -3   8   5   69.99    9.60
  -3  -8  -5   73.69   10.40
   3   8   6    9.30    4.90
  -3  -8   6   29.40    8.60
  -3  -8   6    9.00    4.70
   3   8   6   20.50    7.30
  -3   8  -6   15.80    6.00
   3  -8  -6    7.60    7.50
   3   8   6   11.50    4.90
   3  -8  -6   15.90    5.30
  -3   8   6    8.60    6.80
   3   8  -6   14.10    5.80
   3  -8   6    9.60    4.00
  -3  -8  -6   12.40    7.40
  -3   8   6   16.70    5.60
  -3  -8   7   23.60    6.30
   3  -8  -7   18.10    6.60
   3   8   7    4.90    5.60
  -3   8  -7   16.70    6.90
   3  -8  -7    7.10    7.50
   3   8   7   11.50    7.00
   3  -8   7   15.80    5.00
   3   8  -7    6.10    6.00
  -3  -8  -7    4.00    7.80
  -3   8   7   21.60    5.90
  -3   8   7   11.30    6.90
   3   8   8   19.50    8.20
  -3   8  -8   31.20    7.70
  -3  -8   8   38.90    8.20
  -3   8   8   21.80    8.90
  -3  -8  -8   25.10    9.40
   3  -8   8   37.30    7.20
   3   8  -8   22.50    7.60
   3  -9   0    7.90    3.30
   3  -9   0    8.20    6.20
  -3   9   0    3.80    2.70
   3   9   0   -3.20    4.20
   3  -9   0    0.90    4.80
   3   9   0    4.10    4.80
   3  -9   0   -2.80    2.40
  -3  -9   0    6.70    3.60
   3  -9   0   -5.60    5.50
  -3  -9   0   -0.60    5.90
  -3   9   0   -1.20    4.30
  -3   9   0    5.10    3.80
  -3  -9   0    2.80    5.20
   3   9   1  188.58   13.30
   3   9   1  221.58   14.00
   3  -9  -1  183.78   15.70
   3  -9  -1  206.58   13.70
   3  -9  -1  205.98   15.90
   3  -9  -1  213.88   12.00
  -3  -9   1  226.38   14.20
  -3   9  -1  206.38   12.70
  -3   9  -1  194.78   13.20
  -3  -9   1  223.68   12.20
  -3  -9   1  208.18   16.20
  -3  -9  -1  236.38   13.10
   3  -9   1  210.78   10.50
   3  -9   1  173.08   11.50
   3  -9   1  229.18   13.90
   3   9  -1  170.68   12.70
   3  -9   1  228.58   15.90
  -3   9   1  171.68   11.60
  -3  -9  -1  202.88   15.10
  -3  -9  -1  212.78   16.00
  -3   9   1  182.38   13.40
   3  -9   1  184.98   14.50
   3  -9  -2   16.60    7.10
  -3  -9   2   24.40    6.70
   3  -9  -2   15.70    6.90
   3   9   2   20.80    6.10
   3  -9  -2   17.40    7.10
  -3  -9   2   24.20    7.90
  -3   9  -2   26.20    4.30
   3   9   2   13.60    5.70
   3  -9  -2   27.50    5.30
  -3  -9   2   23.50    4.60
  -3   9  -2   10.90    4.40
  -3  -9  -2   19.90    7.30
   3   9  -2   19.20    4.40
   3  -9   2   25.70    7.10
   3  -9   2   15.00    3.20
   3  -9   2   22.60    8.20
   3   9  -2    8.70    5.60
   3  -9   2   32.20    6.20
  -3   9   2   17.50    4.80
  -3  -9  -2   16.40    5.40
  -3  -9  -2    5.40    6.20
  -3   9   2   20.70    6.40
   3  -9   2   18.70    2.90
   3  -9  -3    6.00    4.80
   3   9   3   -6.50    4.40
   3  -9  -3   -4.70    5.00
  -3  -9   3    3.80    3.60
   3   9   3   -3.20    4.30
  -3   9  -3    2.80    4.40
  -3  -9   3    8.40    7.00
  -3   9  -3   -0.10    3.10
  -3  -9   3    4.10    4.90
   3  -9  -3    2.70    6.00
  -3   9   3    6.70    5.70
  -3  -9  -3    3.80    4.80
  -3  -9  -3   -2.90    5.60
   3  -9   3   -5.50    4.60
   3  -9   3    3.90    2.30
   3  -9   3    2.30    6.50
   3   9  -3    4.60    4.80
   3  -9   3    2.60    2.00
  -3  -9  -3   -0.60    6.20
   3   9  -3   -2.50    3.50
  -3   9  -4    1.50    4.00
   3  -9  -4   -2.00    6.10
   3   9   4    3.20    5.10
  -3  -9   4    6.70    3.70
  -3  -9   4    0.70    7.50
   3   9   4   -2.80    4.30
   3  -9   4    3.20    2.30
  -3  -9  -4   -1.50    5.80
  -3  -9  -4    0.50    5.80
   3   9  -4   -0.40    4.40
   3   9  -4    2.30    4.50
   3  -9   4   -6.20    4.60
   3  -9   4    5.40    7.00
  -3   9   4   -1.60    4.90
  -3  -9  -4    5.30    6.70
  -3   9   4    3.40    5.90
   3   9   5    6.00    5.80
  -3  -9   5    0.10    3.90
  -3   9  -5   -1.20    4.60
  -3  -9   5   12.40    8.40
   3   9   5    2.00    4.50
   3  -9  -5    1.50    7.00
   3  -9  -5   -1.50    4.60
   3   9  -5    4.70    5.40
   3  -9   5    2.70    6.80
  -3  -9  -5    3.00    6.90
   3  -9   5    3.20    3.20
  -3   9   5    8.20    6.00
  -3   9   5    3.20    4.60
  -3  -9  -5    3.20    7.10
   3   9  -5    5.00    5.40
  -3  -9  -5    0.60    6.30
   3  -9  -6   -2.00    7.50
   3   9   6    1.60    6.00
   3  -9  -6   -0.10    5.20
   3   9   6   -1.50    4.70
  -3  -9   6   -3.00    4.30
  -3  -9   6   -0.10    7.70
   3   9   6    1.30    4.80
  -3   9  -6    1.80    5.40
   3   9  -6   -8.10    4.90
   3   9  -6   -0.40    5.20
   3  -9   6   -2.50    3.40
  -3  -9  -6    3.60    7.10
  -3   9   6   -0.40    5.20
  -3   9   6    8.40    6.70
  -3   9  -7   -0.50    6.20
  -3  -9   7   16.90    5.90
   3  -9  -7   16.10    6.80
   3   9   7    7.00    7.20
   3  -9   7    2.70    4.40
  -3   9   7    1.90    6.20
  -3   9   7    2.00    5.00
  -3  -9  -7    5.60    8.90
   3   9  -7   -0.50    5.60
   3   9  -7    2.00    6.80
   3  10   0   -0.90    4.80
  -3 -10   0    4.00    7.00
  -3 -10   0    8.00    6.80
   3 -10   0   -4.40    5.70
   3  10   0   -7.30    4.90
   3 -10   0   -1.60    5.10
   3 -10   0    0.90    3.20
  -3  10   0   -2.90    4.70
  -3  10   0    3.90    4.40
   3 -10   0    1.50    6.30
  -3 -10   0    3.60    4.00
  -3 -10   1   21.10    6.60
   3 -10  -1   19.70    5.00
  -3  10  -1   22.30    6.50
  -3 -10   1   28.00    8.70
   3 -10  -1   30.10    8.40
   3 -10  -1   24.00    8.00
  -3 -10   1   19.40    4.90
   3  10   1   27.20    6.80
  -3  10  -1   26.10    5.90
   3 -10  -1   34.90    7.80
   3  10   1   35.90    7.20
   3  10  -1   36.10    7.50
   3 -10   1   23.40    6.50
  -3 -10  -1   15.00    7.70
   3 -10   1   21.10    7.30
  -3  10   1   21.80    5.50
   3  10  -1   23.20    6.70
  -3 -10  -1   21.00    5.80
  -3 -10  -1   26.30    7.80
   3 -10   1   15.70    7.70
  -3  10   1   28.10    6.70
   3 -10   1   27.10    4.30
   3  10   2   11.10    5.90
  -3  10  -2    8.40    5.20
  -3  10  -2   11.30    4.70
  -3 -10   2   18.80    8.60
  -3 -10   2   10.30    5.80
   3  10   2   10.40    6.50
   3 -10  -2   19.30    6.40
  -3 -10   2   13.30    4.40
   3 -10  -2    8.70    8.00
   3 -10  -2   12.40    7.00
   3 -10  -2   17.40    5.20
  -3 -10  -2   17.70    7.80
   3 -10   2    7.60    6.30
   3  10  -2   21.80    6.60
  -3 -10  -2   -3.10    6.30
  -3 -10  -2   13.30    5.90
  -3  10   2    7.00    5.30
   3 -10   2    7.60    2.90
   3 -10   2   14.80    8.00
  -3 -10   3   -6.10    6.30
  -3  10  -3   -1.60    3.70
   3  10   3   -1.00    5.00
   3 -10  -3   -2.60    6.00
  -3  10  -3    2.80    4.20
  -3 -10   3    2.20    4.00
   3 -10  -3   11.20    7.00
   3 -10  -3    1.60    5.10
   3 -10  -3  -10.20    5.20
   3  10   3    3.00    5.20
  -3 -10  -3    5.50    7.40
   3 -10   3   -2.20    5.50
  -3  10   3   -4.20    4.50
  -3 -10  -3   -1.10    5.30
  -3 -10  -3   -6.00    5.50
   3  10  -3    1.20    5.10
   3 -10   3   -3.50    5.60
   3  10  -3   -4.00    3.80
   3 -10   3    5.00    2.60
   3  10   4   -4.00    5.20
   3 -10  -4   -2.30    4.00
  -3 -10   4   -2.90    4.10
  -3 -10   4    1.40    6.80
   3 -10  -4    8.40    7.10
   3  10   4    4.60    4.70
  -3  10  -4   -0.30    4.00
  -3  10  -4    2.80    4.80
   3  10  -4    2.10    5.60
   3 -10   4   -3.00    6.40
  -3 -10  -4    8.70    7.60
   3  10  -4    2.50    4.50
   3 -10   4    3.90    2.60
  -3 -10  -4    1.60    7.40
  -3  10   4    2.90    5.40
  -3  10   4    8.50    5.20
  -3 -10  -4    0.70    6.20
   3 -10  -5   13.30    7.70
  -3 -10   5    8.50    4.70
   3 -10  -5   10.20    5.80
   3  10   5   11.90    7.70
  -3  10  -5   24.10    6.00
   3  10   5   23.90    5.90
  -3 -10   5   23.30    9.40
  -3  10  -5    9.30    6.10
  -3 -10  -5    5.00    7.90
   3 -10   5   20.30    3.80
  -3  10   5   14.70    6.40
   3  10  -5   12.00    6.20
   3  10  -5   22.00    7.00
  -3 -10  -5   22.50    8.80
   3 -10   5   23.00    8.30
  -3  10   5   16.30    6.80
  -3 -10  -5   22.90    8.20
  -3 -10   6   26.20    6.20
   3 -10  -6   18.70    7.10
   3  10   6   16.90    6.20
  -3  10  -6   20.30    6.80
   3  10   6   11.90    7.10
  -3 -10   6   23.50    9.50
   3  10  -6   15.60    7.10
   3 -10   6   18.30    4.50
  -3  10   6   16.30    7.70
  -3  10   6   21.10    6.80
  -3 -10  -6   38.10   11.00
   3  10  -6    6.80    7.00
   3 -11   0   -2.40    6.20
   3  11   0   -1.30    5.30
  -3  11   0   -5.70    4.60
   3  11   0    1.00    5.10
  -3 -11   0   -6.10    6.10
   3 -11   0    0.60    6.10
  -3  11   0   -6.00    4.10
  -3 -11   0    3.60    7.10
  -3 -11   0   -1.40    4.30
   3 -11   0   -1.50    3.60
   3  11   1   55.39    9.30
  -3 -11   1   31.40    6.00
  -3  11  -1   44.00    8.40
   3  11   1   30.10    7.50
   3 -11  -1   43.60    9.70
  -3  11  -1   23.30    6.00
   3 -11  -1   49.00    6.90
  -3 -11   1   37.70    8.80
   3 -11  -1   19.40    8.90
  -3 -11   1   23.70    9.30
  -3 -11  -1   38.20    7.20
  -3 -11  -1   38.10   10.20
   3  11  -1   28.00    7.40
  -3 -11  -1   30.70    8.90
  -3  11   1   17.60    6.80
   3  11  -1   25.70    7.30
   3 -11   1   36.30    5.10
   3 -11   1   39.80    9.20
   3 -11   1   44.00    9.90
  -3  11  -2    2.30    4.80
   3 -11  -2   10.10    7.40
   3  11   2    2.80    6.20
  -3  11  -2    8.60    5.40
  -3 -11   2    3.80    7.60
   3 -11  -2    6.20    7.50
  -3 -11   2    0.40    6.30
  -3 -11   2    5.20    4.20
   3  11   2   15.80    6.60
   3 -11  -2    3.00    4.80
   3 -11   2    2.90    3.10
  -3 -11  -2    2.80    5.40
  -3 -11  -2    3.90    7.10
   3  11  -2   -4.40    5.40
  -3 -11  -2   -2.70    7.90
  -3  11   2   -6.30    5.10
   3 -11   2   -5.40    6.10
   3 -11   2    6.40    7.60
   3 -11  -3  -11.50    4.80
   3  11   3    4.00    4.90
  -3 -11   3   -4.70    8.50
   3 -11  -3   -0.20    7.10
   3 -11  -3    1.20    7.00
   3  11   3    6.30    6.30
   3 -11  -3    0.70    7.60
  -3  11  -3    6.20    4.90
  -3 -11   3   -2.10    4.20
  -3 -11  -3    1.90    6.50
  -3 -11  -3   -4.30    6.70
   3  11  -3   -6.30    5.50
  -3  11   3  -10.50    4.70
   3 -11   3    0.10    2.70
   3 -11   3  -12.80    7.10
  -3 -11  -3   -9.70    6.60
   3 -11   3    5.50    5.80
   3 -11  -4    9.90    5.40
   3 -11  -4   14.40    8.40
  -3 -11   4    2.00    4.50
  -3 -11   4   13.40    9.50
  -3  11  -4    3.40    4.70
   3 -11  -4   -3.00    7.10
   3  11   4    4.50    5.00
   3  11   4   11.60    6.20
  -3 -11  -4    7.70    8.40
  -3 -11  -4    7.20    8.40
   3 -11   4   -9.70    7.30
  -3  11   4   15.30    6.30
  -3  11   4    1.80    6.20
   3 -11   4    2.70    3.10
   3  11  -4   -2.70    5.50
  -3 -11  -4    1.50    7.10
   3 -11  -5   25.00    7.10
  -3  11  -5   27.40    6.80
   3 -11  -5   32.80    9.70
  -3 -11   5   26.20   10.90
  -3 -11   5   33.50    6.20
   3  11   5   20.60    9.10
   3 -11  -5   22.50    9.40
  -3  11  -5   33.20    8.40
   3 -11   5   30.60    4.50
   3  11  -5   26.00    7.90
  -3 -11  -5   37.50   10.20
  -3 -11  -5   35.70   10.10
   3 -11   5    3.10    8.20
   3  11  -5   23.90    7.00
  -3  11   5   16.60    7.80
  -3 -11  -5   30.10   10.20
  -3  11   5   25.80    7.40
  -3 -12   0   13.90    8.00
  -3 -12   0    1.90    7.90
   3  12   0    2.60    6.30
  -3  12   0    2.10    6.40
   3 -12   0    0.30    8.20
   3 -12   0    1.30    7.30
   3  12   0    0.50    5.80
   3 -12   0   -1.60    4.10
  -3 -12   0    1.20    4.90
  -3 -12   1    8.80    5.00
   3  12   1    1.60    6.10
   3 -12  -1   12.90    8.70
   3 -12  -1   14.20    5.60
  -3 -12   1   -5.90    7.20
  -3  12  -1   16.50    7.00
   3  12   1    8.20    6.40
  -3 -12   1   14.00    8.90
   3 -12  -1    6.40    8.40
  -3  12  -1    5.20    6.30
   3 -12   1   13.00    8.50
   3 -12   1    5.10    4.30
  -3 -12  -1   14.30    6.50
  -3 -12  -1   15.10    8.00
   3  12  -1   13.10    6.80
   3 -12   1   -1.50    6.80
  -3 -12  -1    8.80    8.20
  -3  12   1   -5.10    5.20
   3  12  -1    9.40    6.80
  -3 -12   2    1.10    7.90
   3 -12  -2   -1.00    5.40
  -3  12  -2    6.30    6.40
  -3  12  -2    2.30    5.20
   3 -12  -2   -1.90    7.60
   3  12   2    7.00    6.00
  -3 -12   2    4.40    5.10
   3  12   2    5.00    6.10
   3 -12  -2   19.40    9.40
   3  12  -2    0.60    6.00
   3 -12   2    5.50    3.60
  -3  12   2    0.30    5.70
   3 -12   2    6.10    8.80
   3  12  -2   -3.00    5.60
   3 -12   2   -4.50    6.00
  -3 -12  -2   15.40    8.50
  -3 -12  -2   -0.70    8.00
  -3 -12  -2   -1.30    6.10
   3 -12  -3   27.40    7.80
   3  12   3   19.60   10.10
   3  12   3   22.00    7.50
   3 -12  -3   10.80    9.70
  -3  12  -3   22.40    7.10
  -3 -12   3   18.80    9.60
  -3  12  -3    8.60    6.40
  -3 -12   3   23.20    5.80
   3 -12  -3   16.60    8.20
   3 -12   3   22.70    9.80
  -3 -12  -3   12.20    8.80
  -3 -12  -3   20.50    9.70
  -3 -12  -3    4.70    7.30
  -3  12   3   22.20    8.50
   3  12  -3   14.40    6.70
   3 -12   3   21.70    4.10
  -4   0   0  894.21   37.20
  -4   0   0  879.91   36.50
   4   0   0  901.41   37.00
  -4   0   0  879.91   37.00
   4   0   0  881.11   37.20
   4   0   0  872.81   36.50
  -4   0   0  898.01   36.70
   4   0   0  865.31   36.70
   4   0   1   -2.80    1.80
   4   0  -1    0.30    1.70
   4   0   1    0.90    2.40
  -4   0   1   -1.40    2.10
   4   0   1    2.20    2.40
   4   0   1    0.00    0.90
  -4   0   1    0.40    1.50
  -4   0  -1    0.70    2.20
  -4   0   1   -1.90    1.90
   4   0  -1   -0.90    2.10
   4   0  -1   -0.10    2.30
  -4   0  -1    1.10    1.60
  -4   0  -1    2.50    1.20
  -4   0  -1    0.10    2.30
   4   0   1   -0.10    1.60
  -4   0   1   -0.60    1.80
   4   0  -1    1.80    1.90
   4   0  -1   -0.80    1.40
  -4   0   1   -1.50    2.30
   4   0   2   54.19    4.40
   4   0  -2   66.29    5.70
  -4   0   2   55.69    4.50
   4   0  -2   61.19    5.30
  -4   0   2   71.29    5.20
  -4   0  -2   58.29    3.40
  -4   0   2   59.69    5.10
  -4   0  -2   72.59    5.50
   4   0   2   64.99    4.90
   4   0  -2   54.59    4.30
  -4   0   2   63.99    4.10
  -4   0  -2   66.19    5.60
   4   0   2   67.79    3.90
  -4   0   2   65.29    5.60
   4   0  -2   70.19    4.80
   4   0  -2   71.79    4.10
   4   0   2   59.89    5.30
  -4   0  -2   61.69    4.20
  -4   0  -3   16.10    3.50
  -4   0  -3   11.50    3.50
   4   0   3   10.00    3.70
   4   0  -3   15.90    3.80
   4   0  -3   16.20    2.40
  -4   0   3   15.70    4.30
   4   0   3   15.40    3.90
  -4   0   3   13.60    3.80
   4   0  -3   17.20    3.30
  -4   0   3   24.20    3.90
  -4   0  -3   15.90    2.50
   4   0   3   19.80    3.00
  -4   0   3   19.40    3.80
   4   0  -3   17.60    3.30
   4   0   3   15.80    3.70
  -4   0   3   15.60    2.60
   4   0  -3   19.80    4.00
   4   0  -4    4.80    2.80
  -4   0   4   -2.00    3.00
   4   0  -4    4.20    3.60
  -4   0  -4   -3.20    2.90
  -4   0   4   -0.50    2.90
  -4   0  -4    1.60    1.80
   4   0  -4   -0.30    3.40
   4   0   4    5.20    3.50
  -4   0   4   -1.70    2.00
  -4   0   4   -1.50    2.60
   4   0  -4    0.00    2.00
   4   0  -4   -1.80    2.30
  -4   0  -4   -2.20    2.90
  -4   0   4    0.60    3.00
   4   0   4    3.30    3.40
   4   0   4    2.50    3.40
   4   0   4    1.00    2.70
   4   0   5   47.40    6.50
   4   0   5   49.20    6.30
   4   0   5   47.70    6.90
   4   0  -5   39.90    6.20
  -4   0   5   33.50    5.30
   4   0  -5   47.70    5.70
   4   0  -5   61.49    7.10
  -4   0   5   46.30    6.20
   4   0  -5   41.00    4.90
  -4   0  -5   30.30    5.60
  -4   0  -5   42.70    5.90
  -4   0   5   56.79    6.60
  -4   0   5   42.80    6.10
   4   0   5   47.20    5.80
   4   0  -5   42.40    4.00
  -4   0   5   40.40    4.30
   4   0   6   20.40    6.20
   4   0  -6   42.20    7.10
  -4   0   6   30.10    6.10
   4   0  -6   27.50    3.80
   4   0   6   44.80    6.40
   4   0   6   22.50    5.80
  -4   0   6   34.70    4.50
  -4   0   6   45.80    7.00
  -4   0   6   42.40    6.70
   4   0   6   30.90    6.50
   4   0  -6   23.60    5.80
  -4   0   6   24.10    5.90
   4   0  -6   25.40    5.10
  -4   0  -6   43.60    7.00
  -4   0  -6   29.20    6.10
   4   0  -7   25.80    7.10
   4   0   7   39.40    6.70
  -4   0  -7   40.90    6.50
  -4   0   7   34.70    5.00
   4   0   7   50.19    8.30
   4   0  -7   37.40    6.60
  -4   0   7   48.10    8.40
  -4   0   7   38.10    7.40
  -4   0   7   40.00    7.20
  -4   0  -8   57.69    8.20
  -4   0   8   54.49    9.30
   4   0   8   76.09   10.40
  -4   0   8   52.39    8.60
   4   0   8   51.69    8.10
   4   0  -8   53.99    7.80
  -4   0  -9   -0.30    4.60
   4   0   9    2.00    7.90
   4   0  -9    5.90    6.10
  -4   0   9   -1.20    7.30
  -4   0   9   -2.40    6.50
   4   0   9    9.10    6.70
   4   0 -10   25.80    8.10
  -4   0  10   26.70   10.90
   4   0  10   29.60    9.20
  -4   0 -10   18.00    7.20
  -4   0  10   22.60    9.50
   4   0  10   22.50   10.30
  -4  -1   0    8.70    2.20
   4   1   0    6.70    2.20
   4  -1   0    4.50    2.70
  -4   1   0    6.60    1.60
   4   1   0    8.00    1.80
  -4  -1   0    9.80    2.80
   4  -1   0    8.20    1.70
   4  -1   0    7.90    1.30
  -4   1   0    4.80    1.90
   4   1   0    6.40    1.80
   4  -1   0    7.20    2.20
  -4  -1   0   12.40    2.70
   4   1   0    8.70    2.30
  -4  -1   0   10.20    2.10
   4  -1   0   10.10    2.10
   4   1   0    5.50    2.70
   4   1   0    8.10    2.50
  -4   1   0    8.20    1.20
   4  -1   0    7.00    2.20
   4  -1   0    5.90    1.70
   4  -1   0    7.40    1.50
  -4   1   0    7.60    2.20
  -4   1  -1   30.10    2.40
   4   1   1   32.80    3.50
   4   1   1   34.90    3.40
  -4  -1   1   34.70    3.50
   4   1   1   25.20    3.90
  -4  -1   1   32.50    3.80
  -4   1  -1   29.00    2.90
  -4  -1   1   38.00    3.80
  -4   1  -1   28.70    3.20
   4  -1  -1   28.70    3.20
   4  -1  -1   28.10    3.50
   4   1   1   34.30    2.80
   4  -1  -1   34.90    2.90
   4  -1  -1   30.20    3.50
  -4  -1   1   42.00    3.30
   4  -1  -1   27.10    1.80
   4  -1  -1   31.20    2.80
   4   1   1   31.60    3.90
   4  -1   1   28.50    3.10
  -4  -1  -1   30.80    3.50
  -4  -1  -1   36.70    4.10
  -4   1   1   33.00    3.00
  -4   1   1   24.80    3.40
   4   1  -1   26.50    3.50
  -4   1   1   34.60    3.10
  -4  -1  -1   32.80    2.70
  -4  -1  -1   43.80    3.70
   4  -1   1   29.40    2.50
  -4  -1  -1   32.30    4.20
   4   1  -1   29.50    3.10
  -4   1   1   28.60    2.80
   4   1  -1   26.90    3.30
   4   1  -1   32.60    3.10
  -4   1   1   30.70    3.50
   4   1  -1   37.60    3.20
   4  -1   1   33.30    2.90
   4  -1   1   24.20    3.40
   4  -1   1   29.10    2.50
   4   1   2 1028.20   46.40
   4   1   2 1038.40   46.70
   4  -1  -2 1116.29   46.50
  -4   1  -2 1117.69   46.50
  -4   1  -2 1113.49   46.40
   4  -1  -2 1144.49   46.10
  -4  -1   2 1137.59   46.90
   4  -1  -2 1128.49   47.10
  -4  -1   2 1048.80   46.80
   4   1   2 1112.69   46.00
  -4  -1   2 1117.09   46.60
   4   1   2 1116.79   47.40
  -4  -1   2 1149.78   46.10
  -4   1  -2 1101.09   45.20
   4   1   2 1150.28   47.30
   4  -1  -2 1129.59   47.10
   4  -1  -2 1153.18   46.40
  -4  -1  -2 1060.99   47.20
  -4   1   2 1144.59   46.70
  -4  -1  -2 1131.19   46.50
   4   1  -2 1117.09   46.90
  -4   1   2 1049.49   46.80
   4   1  -2 1073.69   46.40
  -4   1   2 1136.69   46.40
  -4   1   2 1114.29   46.10
  -4  -1  -2 1049.09   45.90
   4   1  -2 1121.59   46.30
   4   1  -2 1055.09   46.80
  -4   1   2 1170.18   47.20
   4  -1   2 1103.49   45.90
   4  -1   2 1125.09   46.60
  -4  -1  -2 1128.59   47.20
   4  -1   2 1089.79   46.40
  -4  -1   3  109.59    6.40
  -4  -1   3  102.09    7.10
  -4  -1   3   97.89    7.10
  -4  -1   3  109.69    7.90
   4   1   3  105.59    6.80
   4  -1  -3  103.59    7.80
   4  -1  -3  106.29    7.90
  -4   1  -3  111.09    6.80
  -4  -1   3   90.69    6.80
   4  -1  -3  105.39    6.80
   4   1   3  116.19    8.50
  -4   1  -3  109.79    7.50
   4  -1  -3  121.89    6.80
   4   1   3  106.99    7.90
   4   1   3  109.79    8.50
   4   1   3  112.89    6.70
   4  -1  -3  111.69    6.70
   4  -1   3  120.09    7.70
   4   1  -3  111.19    6.50
  -4   1   3  101.19    7.50
  -4  -1  -3  106.89    5.50
   4   1  -3  112.89    7.70
   4   1  -3  102.29    6.90
  -4   1   3  108.49    6.10
   4   1  -3  106.59    7.90
   4  -1   3  111.99    7.40
   4  -1   3  105.69    6.40
  -4  -1  -3  101.69    6.60
   4  -1   3  101.69    7.00
  -4   1   3  100.09    7.20
  -4  -1  -3   99.49    7.30
  -4   1   3  117.49    7.30
  -4  -1  -3  106.89    7.90
   4  -1   3  116.89    6.40
  -4   1   3  119.39    8.50
  -4  -1   4  152.48    8.20
   4   1   4  140.99    6.70
   4  -1  -4  148.09    9.80
   4   1   4  163.68   10.60
   4  -1  -4  138.19   10.00
   4  -1  -4  161.68    8.90
   4  -1  -4  168.78    9.00
   4   1   4  153.88   10.30
  -4   1  -4  140.79    9.30
  -4  -1   4  159.58    9.70
   4   1   4  149.99    8.70
  -4  -1   4  130.39    9.20
  -4  -1   4  141.49    9.60
  -4  -1   4  160.78    9.40
   4   1   4  154.78    9.80
   4   1   4  153.48    9.10
  -4   1  -4  147.99    9.00
  -4  -1  -4  151.28    8.30
   4   1  -4  178.38   10.30
   4   1  -4  153.68    8.40
   4  -1   4  146.49    8.40
   4  -1   4  155.08    9.30
  -4   1   4  153.68    9.10
  -4  -1  -4  145.49    9.50
  -4   1   4  144.59    8.20
   4  -1   4  150.78   10.00
  -4   1   4  154.18    9.50
   4   1  -4  149.69    9.80
  -4  -1  -4  149.19   10.40
   4   1  -4  146.09    8.90
  -4   1   4  161.58    9.80
  -4   1   4  135.39    9.90
   4  -1   4  146.99    9.50
  -4  -1   5   12.60    4.30
   4   1   5    7.90    4.90
  -4  -1   5   10.80    4.20
   4  -1  -5    1.70    3.30
   4   1   5    3.60    4.60
  -4  -1   5   11.70    3.20
  -4   1  -5   11.70    3.80
   4   1   5    7.90    1.10
   4   1   5    9.10    4.50
  -4  -1   5   11.70    4.90
  -4  -1   5    8.40    4.00
   4  -1  -5    5.50    4.30
  -4   1  -5    7.50    4.00
   4  -1  -5    7.90    4.40
   4  -1  -5   11.60    3.40
   4   1   5    6.30    3.50
   4  -1  -5    9.40    3.20
  -4  -1  -5   13.60    4.20
  -4  -1  -5   13.50    4.90
   4   1  -5   12.60    4.00
  -4   1   5   15.80    4.40
   4  -1   5   15.80    4.60
   4  -1   5    3.10    3.90
  -4  -1  -5   11.60    2.90
  -4   1   5   13.00    4.70
   4   1  -5   10.10    3.00
   4   1  -5    9.90    3.70
  -4   1   5    7.70    2.80
   4   1  -5    9.20    1.20
   4   1  -5   19.10    4.40
   4  -1   5    8.10    3.50
   4  -1   5   13.80    4.20
  -4   1   5    6.30    3.90
  -4   1   5   13.30    5.10
  -4   1  -6  135.49   10.40
  -4  -1   6  123.69   10.30
   4  -1  -6  127.99    9.20
  -4  -1   6  138.19    8.50
   4  -1  -6  142.69    9.80
   4   1   6  129.39   11.20
  -4  -1   6  145.29   10.40
   4   1   6  159.68   12.10
   4  -1  -6  147.09   11.50
   4  -1  -6  150.28   11.70
   4   1   6  145.59   11.50
  -4   1  -6  116.69   10.50
  -4  -1   6  124.49   10.40
  -4  -1   6  164.28   11.90
   4   1   6  129.29    9.90
  -4   1   6  143.19   10.40
   4   1  -6  137.29   10.80
   4  -1   6  141.49    9.50
   4   1  -6  137.59   11.10
  -4   1   6  136.09    8.30
   4  -1   6  146.19   11.10
   4  -1   6  124.79   10.50
   4  -1   6  152.78   11.00
   4   1  -6  134.89    9.80
  -4   1   6  137.59   11.30
  -4  -1  -6  141.69   11.90
  -4  -1  -6  135.39   11.10
  -4   1   6  141.39   11.80
  -4   1   6  141.89   11.20
   4   1   7   69.99    9.00
  -4  -1   7   67.99    8.80
   4   1   7   71.59    9.70
  -4   1  -7   71.99    8.30
   4  -1  -7   68.29    7.70
  -4  -1   7   61.29    6.40
   4   1   7   84.49   15.10
   4  -1  -7   79.29    9.80
  -4  -1   7   62.99    8.80
  -4   1   7   81.59    9.60
  -4   1   7   69.79    8.90
  -4   1   7   62.19    8.80
   4  -1   7   79.49    9.60
  -4  -1  -7   74.59    8.50
   4  -1   7   81.59    8.90
  -4  -1  -7   75.19    7.90
   4   1  -7   67.09    8.10
  -4   1   7   68.29    6.30
   4   1   8   -1.20    6.60
  -4  -1   8    5.10    6.70
   4  -1  -8    0.00    4.20
  -4   1  -8    4.20    4.60
   4   1   8   -1.00    4.80
  -4  -1   8   -2.30    5.50
  -4  -1  -8   -2.50    3.80
  -4   1   8   -4.00    4.90
   4  -1   8    3.90    5.20
   4  -1   8   -6.60    5.80
  -4   1   8   -5.50    5.10
   4   1  -8   -9.80    4.60
  -4  -1  -8   -7.70    5.10
  -4   1  -9   -5.20    4.30
   4  -1  -9   -0.20    5.10
   4   1   9    7.00    7.20
  -4  -1   9   -4.50    7.40
   4   1   9    0.70    6.50
  -4   1   9   14.70    8.20
   4  -1   9    4.70    7.80
   4   1  -9    0.90    5.40
  -4   1   9   15.10    7.70
  -4  -1  -9    1.30    4.40
   4   1  10   -4.70    8.90
  -4  -1  10    1.00    8.80
   4  -1 -10   -3.50    6.00
  -4   1 -10    7.50    6.90
   4   1  10    8.70    7.70
  -4   1  10    1.40    8.20
   4   1 -10   -4.40    6.60
  -4  -1 -10   -2.00    5.80
   4  -1  10    3.70    9.30
  -4   2   0  333.07   14.70
   4  -2   0  342.67   15.60
   4   2   0  338.97   15.70
   4  -2   0  327.47   14.50
   4  -2   0  313.17   14.40
  -4  -2   0  335.47   14.80
  -4  -2   0  340.37   15.00
  -4   2   0  344.27   14.40
   4   2   0  307.67   14.40
   4   2   0  323.07   14.90
  -4  -2   0  344.77   15.80
  -4  -2   0  336.87   15.40
  -4   2   0  329.37   14.50
   4  -2   0  337.07   15.40
   4   2   0  356.96   15.50
  -4  -2   0  320.97   15.50
   4  -2   0  324.37   14.10
  -4   2   0  340.47   14.70
  -4   2  -1   11.20    1.60
   4   2   1    7.30    2.60
  -4  -2   1    9.90    3.00
   4   2   1   13.50    3.30
   4  -2  -1   11.40    1.90
   4   2   1    9.40    2.30
  -4  -2   1   11.30    3.40
  -4  -2   1   13.70    2.60
   4   2   1    9.20    1.70
  -4  -2   1    7.80    2.30
   4  -2  -1    7.50    3.00
   4   2   1    9.40    3.20
   4  -2  -1   11.10    2.70
   4  -2  -1   11.80    2.00
  -4   2  -1    8.00    1.80
   4   2   1   10.80    2.80
   4   2  -1    8.90    2.40
  -4   2   1   10.70    2.50
   4   2  -1   10.60    2.90
   4   2  -1    9.50    2.40
   4  -2   1    4.20    2.00
   4  -2   1   10.30    3.30
  -4   2   1    8.30    2.70
   4   2  -1    7.40    2.70
  -4   2   1   12.60    2.30
  -4   2   1   12.40    2.50
  -4  -2  -1    9.20    3.20
   4  -2   1   11.10    2.60
   4   2  -1   13.60    2.30
  -4  -2  -1   12.70    3.00
   4  -2   1   10.10    1.60
  -4  -2  -1    9.80    3.40
   4  -2   1   10.90    1.80
  -4  -2  -1   10.60    2.60
   4   2   2   36.30    3.60
  -4  -2   2   32.10    4.10
   4   2   2   29.10    4.90
   4  -2  -2   27.90    3.30
  -4   2  -2   23.80    2.70
  -4  -2   2   27.90    3.50
   4  -2  -2   23.60    4.00
   4   2   2   28.40    4.10
  -4   2  -2   30.20    2.90
   4  -2  -2   24.70    3.70
   4  -2  -2   27.60    2.90
   4   2   2   30.50    4.70
   4  -2  -2   28.80    4.30
   4   2   2   31.10    3.90
  -4  -2   2   32.30    3.50
  -4   2   2   32.60    3.60
   4  -2   2   28.10    2.10
   4   2  -2   30.90    3.10
  -4   2   2   26.90    3.90
  -4   2   2   32.10    3.40
   4   2  -2   32.60    4.00
   4  -2   2   28.10    2.90
  -4   2   2   33.00    4.10
  -4  -2  -2   29.00    4.00
   4  -2   2   27.80    2.50
  -4  -2  -2   25.10    4.30
  -4   2   2   32.30    3.90
  -4  -2  -2   30.60    3.80
   4   2  -2   24.40    3.60
   4  -2   2   34.00    3.20
  -4  -2  -2   26.50    4.90
   4   2  -2   19.30    3.40
   4  -2   2   33.00    4.50
   4  -2  -3   35.70    4.40
   4   2   3   22.40    4.70
  -4  -2   3   35.40    4.00
  -4  -2   3   29.10    4.30
   4  -2  -3   29.30    4.50
  -4   2  -3   29.50    3.60
   4  -2  -3   21.00    4.50
  -4   2  -3   25.90    3.30
   4   2   3   31.50    4.20
   4  -2  -3   28.00    3.30
   4   2   3   23.20    4.90
   4   2   3   28.10    4.10
   4  -2  -3   22.10    3.50
   4   2   3   29.70    4.90
  -4  -2   3   29.60    4.20
   4   2  -3   27.50    4.20
  -4   2   3   29.70    5.00
  -4   2   3   28.20    3.40
   4  -2   3   25.30    3.70
  -4   2   3   30.30    4.20
   4   2  -3   28.70    4.40
  -4   2   3   29.30    4.50
   4  -2   3   25.30    2.60
   4  -2   3   20.80    3.20
  -4  -2  -3   32.90    4.90
  -4  -2  -3   24.90    4.00
   4  -2   3   26.90    2.70
   4  -2   3   24.60    3.50
  -4  -2  -3   18.00    4.40
  -4   2   3   26.60    4.20
  -4  -2  -3   33.70    3.80
   4   2  -3   23.10    3.90
   4  -2  -4  178.08   11.80
   4   2   4  183.18   11.80
   4  -2  -4  184.88   10.40
  -4  -2   4  190.38    9.60
   4  -2  -4  173.88   10.00
  -4  -2   4  195.68   11.00
  -4   2  -4  178.08    9.80
  -4   2  -4  166.38   10.20
   4   2   4  182.28   11.40
   4   2   4  193.18   10.30
   4   2   4  175.68   11.50
   4  -2  -4  186.58    9.60
  -4  -2   4  169.18   10.80
   4   2   4  190.78   10.40
   4  -2  -4  175.08   11.20
  -4  -2   4  180.58   10.70
  -4  -2  -4  177.38    9.10
   4  -2   4  171.98   10.10
   4  -2   4  182.78    9.10
  -4  -2  -4  186.48   12.20
  -4  -2  -4  183.98   10.20
  -4   2   4  194.48   10.90
  -4  -2  -4  197.98   11.60
   4   2  -4  194.18   10.90
   4  -2   4  182.58   10.70
   4   2  -4  160.98   10.70
   4   2  -4  180.98   10.40
   4  -2   4  154.68    8.00
  -4   2   4  177.88    9.50
  -4   2   4  176.18   11.50
   4  -2   4  191.38   10.20
  -4   2   4  160.18   10.40
  -4   2   4  186.98   11.40
   4   2   5   14.50    4.20
  -4  -2   5   18.50    4.60
   4  -2  -5   17.90    4.40
  -4   2  -5   11.20    4.00
   4   2   5   10.80    5.20
   4   2   5   16.90    5.50
   4  -2  -5   15.50    5.30
   4  -2  -5    8.30    4.40
  -4  -2   5   15.40    4.70
   4   2   5   12.80    2.00
   4  -2  -5   13.40    3.70
   4   2   5   13.30    4.50
   4  -2  -5   13.30    3.50
   4   2   5    2.70    4.40
  -4   2  -5    5.70    3.30
  -4  -2   5   13.80    4.30
  -4  -2   5    8.40    3.30
  -4  -2  -5   16.30    5.00
  -4  -2  -5   11.20    4.70
  -4   2   5   10.00    4.40
  -4   2   5    7.10    2.90
   4  -2   5   16.20    4.50
   4  -2   5    7.60    3.60
   4   2  -5    7.20    3.90
   4  -2   5    8.10    3.90
  -4   2   5    9.90    4.10
  -4   2   5    8.40    4.90
   4   2  -5    7.80    4.10
  -4  -2  -5   11.40    3.30
   4  -2   5   10.50    3.60
   4   2  -5   13.40    4.10
  -4   2   5   12.10    4.20
  -4  -2   6   31.50    5.80
  -4  -2   6   34.00    6.50
  -4  -2   6   35.80    4.60
  -4  -2   6   39.50    6.40
   4  -2  -6   28.20    5.00
   4  -2  -6   26.70    6.90
   4  -2  -6   32.30    5.30
   4   2   6   20.50    5.70
  -4   2  -6   26.30    8.60
  -4   2  -6   28.20    6.80
   4  -2  -6   32.50    5.10
   4   2   6   36.60    7.00
   4  -2  -6   46.20    7.00
   4   2   6   32.40    7.30
   4   2   6   37.40    7.30
   4   2  -6   29.30    6.30
  -4  -2  -6   32.80    4.80
   4  -2   6   36.20    6.20
  -4   2   6   29.30    4.40
  -4   2   6   27.00    5.90
  -4  -2  -6   28.00    6.20
  -4   2   6   44.00    6.70
  -4   2   6   33.50    6.20
  -4   2   6   34.80    7.20
   4  -2   6   46.70    6.30
   4  -2   6   31.90    6.10
   4   2  -6   39.70    6.50
  -4  -2  -6   49.60    8.10
  -4  -2   7    3.00    5.20
   4   2   7   21.40    6.60
   4   2   7    8.60    6.40
   4  -2  -7   10.20    6.80
   4  -2  -7    4.30    4.30
  -4  -2   7   13.40    6.20
   4   2   7    9.40    5.50
  -4   2  -7   15.60    5.20
  -4  -2   7   15.90    3.80
  -4   2   7    6.90    6.50
   4  -2   7   16.60    5.90
  -4  -2  -7    6.50    5.70
  -4   2   7   14.20    5.70
  -4  -2  -7   11.80    6.40
  -4   2   7   11.40    5.50
  -4  -2  -7    8.10    4.40
   4   2  -7   13.60    5.90
  -4   2   7    9.30    3.60
  -4  -2   8   14.40    7.10
   4   2   8    5.70    6.70
   4   2   8    7.30    6.30
  -4   2  -8   -0.70    5.20
   4  -2  -8    7.20    4.70
  -4  -2  -8    5.20    5.90
  -4   2   8    3.90    6.10
  -4  -2  -8   10.80    4.80
   4   2  -8    9.00    5.30
  -4   2   8    3.00    6.40
   4  -2   8    1.60    6.20
  -4  -2   9   10.20    7.80
   4   2   9   13.40    8.10
  -4   2  -9    9.10    6.20
   4  -2  -9    5.10    5.30
   4   2   9   12.20    6.80
  -4   2   9   -3.00    6.20
  -4  -2  -9    9.60    5.50
   4   2  -9   15.80    6.50
   4  -2   9    6.50    7.80
  -4  -2  10   24.90    9.90
   4  -2 -10   21.70    7.20
   4   2  10   15.10    7.90
  -4   2 -10   29.40    8.10
   4   2 -10   27.00    8.00
   4  -2  10   14.30    9.40
  -4   2  10    9.50    8.00
  -4  -3   0  382.36   18.20
   4   3   0  368.96   16.70
   4   3   0  386.26   17.40
   4  -3   0  372.96   17.80
  -4  -3   0  390.46   16.90
   4   3   0  384.66   16.20
   4   3   0  382.66   17.20
   4  -3   0  378.06   16.30
  -4   3   0  350.46   16.60
  -4   3   0  361.66   16.10
   4  -3   0  368.26   16.20
   4  -3   0  365.66   15.70
   4  -3   0  369.86   15.70
   4  -3   0  389.36   17.80
  -4  -3   0  363.46   17.60
   4  -3   0  377.56   17.70
  -4   3   0  367.26   16.20
   4   3   1   84.09    6.70
   4   3   1   82.29    6.60
   4   3   1   84.19    5.90
  -4  -3   1   74.69    5.80
   4  -3  -1   83.39    5.10
  -4  -3   1   79.49    6.40
   4  -3  -1   79.19    6.60
   4   3   1   82.09    4.40
   4  -3  -1   86.19    5.70
   4  -3  -1   78.69    5.80
   4  -3  -1   81.29    4.40
   4   3   1   84.59    5.80
   4   3   1   67.99    5.40
  -4  -3   1   86.89    7.10
  -4  -3   1   73.09    5.10
  -4   3   1   88.69    5.40
   4   3  -1   76.99    5.90
  -4   3   1   83.39    5.50
  -4  -3  -1   77.29    5.50
  -4   3   1   76.99    5.80
   4   3  -1   73.69    5.00
  -4  -3  -1   85.79    6.70
  -4   3   1   77.59    5.30
  -4   3   1   73.99    4.00
  -4  -3  -1   85.19    6.70
   4   3  -1   81.09    5.70
   4   3  -1   88.49    6.30
   4  -3   1   80.29    6.50
  -4  -3  -1   85.99    7.00
   4  -3   1   73.69    5.80
   4  -3   1   69.99    5.70
   4  -3  -2  245.18   11.90
   4   3   2  276.07   13.20
  -4  -3   2  248.48   12.60
  -4  -3   2  265.07   12.50
  -4  -3   2  244.48   12.20
   4   3   2  253.77   12.70
   4  -3  -2  255.27   13.30
   4   3   2  255.17   12.50
   4  -3  -2  256.57   11.30
   4  -3  -2  269.67   13.10
  -4   3  -2  235.68   10.90
  -4  -3   2  264.07   11.60
   4   3   2  248.58   13.70
  -4   3  -2  257.07   10.90
  -4  -3   2  263.07   13.80
   4   3   2  229.58   13.40
  -4  -3   2  249.97   12.80
  -4   3   2  261.17   13.30
  -4  -3  -2  268.17   13.00
  -4  -3  -2  242.88   13.30
   4  -3   2  220.18   13.00
  -4   3   2  249.68   12.30
  -4  -3  -2  265.77   13.80
   4  -3   2  243.68   11.10
  -4   3   2  253.37   10.90
   4   3  -2  240.48   12.70
   4   3  -2  260.67   12.50
  -4   3   2  252.57   12.10
  -4   3   2  251.07   12.50
   4   3  -2  255.77   12.60
   4  -3   2  236.18   10.90
  -4   3   2  237.28   12.60
   4  -3   2  254.37   12.50
  -4  -3  -2  247.98   13.70
   4  -3   2  264.67   12.50
   4  -3  -3   84.09    7.60
  -4  -3   3   83.39    5.80
  -4  -3   3   71.89    6.20
   4  -3  -3   81.99    4.90
   4   3   3   79.99    7.90
   4   3   3   74.49    7.50
  -4  -3   3   84.59    7.30
  -4   3  -3   82.39    5.20
   4   3   3   88.19    6.60
   4  -3  -3   86.39    5.90
   4   3   3   65.49    6.00
  -4  -3   3   80.99    6.60
  -4  -3   3   74.99    6.10
   4  -3  -3   79.99    7.30
   4   3   3   81.79    7.30
   4  -3  -3   86.09    7.60
  -4   3  -3   74.59    5.00
  -4   3   3   78.19    6.40
  -4  -3  -3   77.89    7.60
   4   3  -3   86.29    6.50
   4   3  -3   80.49    6.20
  -4  -3  -3   79.79    6.30
   4  -3   3   85.39    5.80
  -4   3   3   89.19    7.60
   4  -3   3   77.59    4.40
   4  -3   3   77.19    4.80
  -4   3   3   85.49    5.70
  -4  -3  -3   84.19    6.40
  -4   3   3   81.89    6.20
   4   3  -3   88.09    6.40
   4  -3   3   84.19    5.10
  -4  -3  -3   75.19    6.80
  -4   3   3   81.49    6.90
   4  -3   3   79.39    5.50
  -4   3  -4  221.88   11.40
   4  -3  -4  236.48   12.30
  -4   3  -4  218.38   11.80
  -4  -3   4  240.28   11.90
   4   3   4  241.78   12.60
  -4  -3   4  236.28   12.50
  -4  -3   4  252.57   12.90
  -4  -3   4  240.08   12.80
  -4  -3   4  242.48   13.30
   4   3   4  210.58   12.30
   4  -3  -4  234.68   11.30
   4  -3  -4  191.68   12.90
   4   3   4  235.98   13.60
   4   3   4  219.48   14.00
   4  -3  -4  207.28   12.60
   4   3   4  232.38   14.40
   4  -3  -4  224.98   13.90
  -4   3   4  248.98   14.20
   4   3  -4  241.38   12.90
  -4   3   4  216.38   12.90
  -4   3   4  243.88   13.00
  -4  -3  -4  224.88   11.90
   4  -3   4  226.38   10.90
  -4   3   4  229.18   11.60
  -4  -3  -4  229.58   14.00
  -4  -3  -4  218.48   13.50
   4  -3   4  229.28   11.80
  -4  -3  -4  215.78   12.50
   4   3  -4  241.08   13.00
   4  -3   4  223.78   11.50
   4   3  -4  231.18   12.50
  -4   3   4  221.98   12.60
   4  -3   4  232.78   12.10
   4  -3   4  215.18   11.10
  -4   3  -5    4.80    3.40
   4   3   5   11.70    5.30
   4   3   5    3.00    4.90
   4  -3  -5    3.70    2.90
   4   3   5    3.90    4.10
  -4   3  -5    7.60    3.10
  -4  -3   5   11.00    4.20
   4   3   5    6.90    4.10
   4  -3  -5    5.80    4.60
   4   3   5    6.70    2.40
  -4  -3   5    7.60    3.70
   4  -3  -5    9.90    3.60
  -4  -3   5    7.50    3.40
   4   3   5    8.70    3.90
   4  -3  -5    0.90    4.20
  -4  -3   5    5.50    4.40
  -4  -3   5    6.00    4.20
   4  -3  -5    4.50    4.30
   4   3  -5   15.80    4.40
  -4  -3  -5    1.70    4.30
  -4   3   5   14.30    3.40
   4  -3   5    3.10    2.30
  -4  -3  -5    6.80    3.30
  -4  -3  -5   14.10    4.80
  -4  -3  -5    0.90    4.90
   4   3  -5   10.40    3.90
   4  -3   5   10.10    4.00
   4  -3   5    4.70    3.70
  -4   3   5    5.50    4.00
  -4   3   5    5.60    4.70
  -4   3   5    8.50    4.50
   4  -3   5    9.20    2.50
   4  -3   5    7.70    3.20
   4   3  -5    2.80    3.70
  -4   3   5    1.00    4.20
   4  -3  -6    2.40    4.20
   4  -3  -6    1.20    5.40
   4  -3  -6    5.70    4.00
  -4  -3   6   -0.90    4.80
   4   3   6   -1.00    2.20
   4   3   6    8.60    5.10
   4  -3  -6   -3.50    3.10
  -4  -3   6    6.50    3.60
   4  -3  -6    1.90    5.70
   4   3   6   -5.10    4.40
  -4  -3   6   -2.10    4.80
  -4  -3   6    2.50    4.70
   4   3   6    3.10    5.20
   4   3   6    0.50    5.30
  -4   3   6   -2.40    5.80
  -4   3   6    4.70    4.60
   4  -3   6    0.80    4.00
  -4  -3  -6   -4.00    5.00
  -4  -3  -6   -1.50    6.00
  -4  -3  -6   -0.20    2.90
  -4   3   6   -1.40    4.00
  -4   3   6    3.60    3.10
   4   3  -6    6.80    4.80
  -4  -3  -6    3.50    5.50
  -4   3   6   -2.10    4.50
  -4  -3   7   11.80    5.90
  -4  -3   7   20.00    4.30
   4   3   7   16.00    5.80
   4   3   7   18.90    6.70
   4   3   7   -0.20    5.80
   4  -3  -7   19.90    4.70
   4  -3  -7   16.10    5.20
  -4   3  -7    6.40    5.40
  -4  -3   7   15.80    6.50
   4   3  -7   11.30    5.20
   4  -3   7   10.50    5.40
  -4  -3  -7   10.80    6.30
  -4   3   7    1.50    5.10
  -4   3   7   10.00    3.90
  -4  -3  -7    9.50    4.00
  -4  -3  -7    7.70    7.70
  -4   3  -8    3.70    5.10
   4   3   8   -9.30    4.70
  -4  -3   8   -0.80    6.30
   4  -3  -8    2.60    4.70
   4   3   8    7.30    6.60
  -4  -3  -8    3.50    4.20
   4   3  -8    2.50    5.00
   4  -3   8    0.80    5.70
  -4   3   8   -3.30    5.40
  -4  -3  -8    1.10    5.20
   4   3   9    3.20    7.00
  -4  -3   9    4.90    7.50
  -4   3  -9   -3.00    4.80
   4  -3   9    3.40    7.20
  -4   3   9    2.30    6.60
   4   3  -9   -4.50    6.00
  -4   4   0   50.69    4.00
   4  -4   0   59.99    6.30
  -4   4   0   54.29    3.80
  -4  -4   0   56.79    6.60
  -4  -4   0   48.00    2.90
   4   4   0   54.79    4.00
   4   4   0   56.79    5.30
   4   4   0   57.99    5.40
   4  -4   0   44.30    3.70
  -4  -4   0   53.29    5.40
  -4  -4   0   54.29    5.20
  -4  -4   0   56.89    5.70
  -4   4   0   44.60    3.60
   4  -4   0   62.29    6.20
  -4   4   0   54.09    5.00
   4  -4   0   47.90    3.10
   4  -4   0   55.99    5.90
   4   4   0   58.59    5.70
   4  -4   0   51.39    4.10
  -4  -4   0   48.90    4.60
   4  -4   0   51.39    3.10
   4   4   1  107.29    7.00
   4   4   1  116.59    5.50
  -4  -4   1  108.19    8.80
   4   4   1  106.99    8.20
   4  -4  -1  105.59    6.30
   4   4   1  122.19    7.40
   4  -4  -1  115.19    8.60
  -4  -4   1  105.09    6.70
   4   4   1  101.69    7.30
   4  -4  -1  113.69    7.00
   4  -4  -1  110.99    8.10
  -4  -4   1  113.79    6.60
   4   4   1  116.59    8.20
   4  -4  -1   96.99    6.70
  -4  -4   1  113.89    7.30
   4  -4  -1  104.39    6.40
  -4  -4   1  116.79    7.40
   4  -4  -1  109.69    8.20
  -4  -4   1   89.39    7.10
  -4   4   1  113.39    7.20
  -4  -4  -1  110.19    7.20
   4   4  -1  106.99    7.60
   4   4  -1  126.59    7.80
   4  -4   1  114.29    7.70
  -4   4   1  118.39    7.40
   4  -4   1  114.59    7.90
   4   4  -1  109.39    6.50
   4   4  -1  107.19    7.30
  -4   4   1  106.99    6.60
  -4  -4  -1  116.19    8.20
  -4  -4  -1  107.39    8.20
  -4  -4  -1   99.89    7.80
  -4   4   1  114.89    5.70
  -4  -4  -1  107.49    8.50
   4  -4   1  112.89    7.90
   4  -4  -2  239.48   10.60
   4   4   2  246.18   12.50
  -4  -4   2  232.78   11.60
   4   4   2  220.08   13.20
  -4  -4   2  240.28   12.30
   4  -4  -2  238.78   11.60
  -4  -4   2  238.28   12.40
  -4  -4   2  245.68   14.10
   4   4   2  240.58   12.50
   4   4   2  248.08   12.60
   4  -4  -2  242.48   12.60
  -4  -4   2  227.78   11.50
   4  -4  -2  235.98   13.10
   4   4   2  218.38   13.10
   4  -4  -2  236.68   13.20
  -4  -4   2  237.28   11.80
  -4   4   2  239.68   12.70
   4   4  -2  226.88   12.20
   4   4  -2  240.48   12.50
  -4   4   2  227.38   12.20
  -4   4   2  247.48   12.30
   4   4  -2  246.28   12.10
  -4  -4  -2  251.17   12.70
   4  -4   2  238.08   12.80
  -4   4   2  238.28   10.70
   4   4  -2  238.78   12.00
  -4  -4  -2  236.78   13.40
   4  -4   2  234.68   12.40
  -4  -4  -2  217.98   13.10
   4  -4   2  272.57   13.40
  -4   4   2  242.78   12.00
  -4  -4  -2  210.98   13.20
  -4  -4  -2  253.17   13.50
   4  -4  -3   26.40    3.90
  -4  -4   3   34.20    4.20
  -4   4  -3   25.40    2.30
  -4  -4   3   23.80    5.40
  -4  -4   3   25.10    3.50
  -4  -4   3   21.20    4.10
  -4   4  -3   31.60    2.50
   4   4   3   33.70    5.70
   4  -4  -3   36.10    5.50
   4   4   3   29.90    5.80
   4   4   3   21.40    4.30
   4  -4  -3   27.80    5.00
  -4  -4   3   30.50    4.20
   4   4   3   29.70    4.90
   4   4   3   35.90    4.70
   4  -4  -3   32.20    2.90
   4  -4  -3   28.10    4.70
  -4  -4   3   24.60    2.80
  -4   4   3   21.90    3.70
  -4  -4  -3   32.20    5.50
   4  -4   3   27.90    2.40
   4  -4   3   36.30    4.80
  -4   4   3   34.50    5.20
  -4   4   3   24.40    4.60
  -4   4   3   34.20    4.90
  -4   4   3   35.40    4.40
   4  -4   3   29.90    2.70
   4   4  -3   26.70    4.30
   4  -4   3   26.90    2.00
  -4  -4  -3   26.50    4.30
  -4  -4  -3   32.00    5.10
   4  -4   3   24.70    2.20
   4   4  -3   27.90    4.00
   4   4  -3   29.70    4.20
  -4  -4  -3   33.90    5.70
  -4  -4  -3   26.40    5.00
  -4   4   3   32.40    3.00
  -4  -4   4  385.86   18.30
   4  -4  -4  369.96   19.40
   4   4   4  388.56   19.20
   4  -4  -4  353.36   19.10
   4  -4  -4  376.56   16.50
  -4  -4   4  398.56   20.00
   4  -4  -4  380.76   19.80
  -4   4  -4  347.77   16.70
  -4  -4   4  373.46   18.10
   4   4   4  346.87   18.10
  -4  -4   4  339.57   17.50
   4   4   4  374.26   20.50
  -4   4  -4  358.06   16.60
   4  -4  -4  368.96   18.00
   4   4   4  374.36   20.30
   4   4   4  373.66   18.50
  -4  -4   4  366.96   18.30
   4  -4   4  351.26   16.60
  -4   4   4  363.66   19.00
   4  -4   4  395.96   17.10
   4  -4   4  349.57   17.50
  -4   4   4  382.36   18.80
   4  -4   4  356.66   16.30
   4  -4   4  357.36   16.90
  -4   4   4  381.46   19.90
  -4   4   4  346.57   18.10
  -4  -4  -4  388.26   20.30
   4   4  -4  366.16   17.90
  -4  -4  -4  370.26   18.70
  -4  -4  -4  378.26   19.60
  -4   4   4  373.96   17.70
  -4  -4  -4  341.97   18.10
   4   4  -4  380.56   18.50
   4   4  -4  378.26   18.40
  -4  -4  -4  380.06   19.70
  -4   4  -5   -4.00    2.80
  -4  -4   5   -0.50    3.10
  -4   4  -5    5.10    2.90
   4   4   5    4.80    4.20
   4  -4  -5    1.10    3.30
  -4  -4   5    5.50    4.00
  -4  -4   5   -6.90    4.50
   4  -4  -5   -2.60    4.70
   4  -4  -5   -1.70    4.40
   4   4   5    5.00    4.40
   4   4   5   -5.10    5.00
  -4  -4   5   -2.50    3.30
   4   4   5    1.30    5.10
   4  -4  -5    6.70    4.80
   4   4   5    3.60    3.50
   4  -4  -5    0.90    2.70
   4  -4   5   -1.20    2.10
   4  -4   5    0.40    3.00
   4   4  -5    1.60    3.80
   4  -4   5   -1.50    2.80
  -4   4   5    2.40    4.00
   4   4  -5    1.40    3.40
   4   4  -5   -2.20    3.40
  -4  -4  -5    0.90    2.50
  -4  -4  -5   -1.10    3.40
  -4   4   5    2.60    4.60
   4  -4   5    3.90    3.40
  -4   4   5    3.20    3.20
  -4  -4  -5    0.60    5.20
  -4   4   5    8.70    5.00
  -4  -4  -5   -7.50    4.30
   4  -4   5    3.90    2.70
  -4   4   5    5.70    4.40
  -4  -4  -5    6.40    3.80
  -4  -4  -5    4.20    4.50
   4  -4  -6   19.80    9.00
   4   4   6   16.50    3.50
   4   4   6   25.20    7.20
   4   4   6   38.00    7.60
   4  -4  -6   20.10    6.60
   4   4   6   26.80    6.50
   4  -4  -6   27.50    5.30
  -4  -4   6   32.50    7.10
   4  -4  -6   23.80    4.20
   4  -4  -6   24.00    6.40
   4   4   6   16.40    5.50
  -4  -4   6   27.80    6.00
   4   4   6   30.30    6.80
  -4   4   6   19.30    4.40
   4  -4   6   31.10    5.30
  -4   4   6   29.10    6.70
  -4  -4  -6   31.40    6.80
  -4  -4  -6   18.70    3.80
  -4   4   6   36.40    6.80
  -4  -4  -6   31.60    6.90
   4   4  -6   27.20    5.70
  -4  -4  -6   23.50    4.90
  -4  -4  -6   16.20    6.60
  -4  -4   7   -5.50    5.20
   4   4   7    3.10    5.10
  -4  -4   7    6.50    5.80
   4  -4  -7    6.50    5.70
   4  -4  -7   -2.60    3.20
  -4   4  -7    0.40    4.80
  -4   4   7   -2.70    4.90
  -4  -4  -7    1.60    6.30
  -4   4   7   -0.70    3.60
  -4  -4  -7    5.20    3.60
   4  -4   7    5.30    4.90
   4   4  -7   -2.40    4.00
   4   4   8    0.90    5.50
  -4   4  -8    2.90    4.80
  -4  -4   8    8.60    6.50
  -4  -4  -8    1.40    6.90
   4   4  -8   -2.50    5.00
  -4   4   8    0.40    5.20
   4  -4   8   10.90    6.10
  -4  -4   9   14.10    7.90
  -4   4  -9    9.30    5.90
   4   4   9    0.50    7.20
  -4  -4  -9    9.90    7.30
  -4   4   9   12.10    7.50
   4   4  -9    5.30    6.90
   4  -4   9    9.80    7.90
  -4  -5   0  142.79   10.50
   4  -5   0  133.69    9.10
   4  -5   0  142.89   10.00
  -4   5   0  139.69    7.70
   4  -5   0  147.89    7.50
   4  -5   0  143.79    7.00
   4   5   0  142.99    9.20
   4   5   0  130.39    8.70
  -4  -5   0  145.19    9.20
   4  -5   0  147.29    7.00
  -4   5   0  138.59    7.40
   4   5   0  145.99    7.40
  -4   5   0  149.29    7.50
  -4  -5   0  139.29    8.80
  -4  -5   0  147.79    9.60
   4   5   0  151.58    9.10
  -4  -5   0  136.19    8.40
   4  -5   0  146.29    7.40
   4  -5   0  152.28   10.00
  -4   5   0  151.88    8.70
  -4  -5   1   66.69    6.10
   4  -5  -1   76.59    7.60
   4   5   1   62.49    3.70
  -4  -5   1   67.39    5.70
   4   5   1   69.39    6.00
   4  -5  -1   56.29    7.00
   4   5   1   57.99    6.50
  -4  -5   1   64.69    6.40
  -4  -5   1   54.79    5.10
   4  -5  -1   61.19    5.40
   4   5   1   66.29    6.00
   4  -5  -1   67.49    5.30
  -4  -5   1   69.09    5.30
   4  -5  -1   65.19    4.80
  -4  -5   1   64.59    7.70
   4  -5  -1   49.80    4.70
   4  -5  -1   77.19    7.50
   4   5   1   53.99    6.20
  -4  -5  -1   61.69    6.40
  -4   5   1   67.79    5.10
  -4   5   1   54.69    5.20
   4   5  -1   78.19    6.60
  -4  -5  -1   65.49    5.60
   4   5  -1   62.69    4.70
  -4  -5  -1   59.39    7.00
   4   5  -1   60.39    5.70
   4  -5   1   66.69    6.80
   4  -5   1   71.49    7.30
  -4   5   1   67.39    6.30
   4   5  -1   65.79    5.70
   4  -5   1   71.29    7.20
  -4  -5   2  130.89    8.20
   4   5   2  131.59    9.80
  -4  -5   2  135.59    8.00
   4  -5  -2  139.39    8.30
  -4  -5   2  135.19    8.00
  -4  -5   2  128.39    8.40
   4   5   2  139.09    8.80
   4   5   2  133.89    9.20
   4   5   2  134.99    9.60
   4  -5  -2  131.19    9.60
   4   5   2  132.09    8.40
   4  -5  -2  122.89    8.70
   4  -5  -2  128.19    8.50
  -4  -5   2  153.68   10.70
   4  -5  -2  140.89    9.80
  -4  -5  -2  127.29    9.80
   4   5  -2  114.59    8.10
  -4   5   2  144.49    7.10
  -4   5   2  123.99    8.70
  -4  -5  -2  136.69    9.90
  -4  -5  -2  138.89   10.10
  -4  -5  -2  120.99    9.40
   4  -5   2  131.69    9.20
  -4   5   2  129.99    8.40
   4   5  -2  141.39    8.30
   4  -5   2  153.88    9.90
  -4   5   2  131.29    8.90
  -4  -5  -2  135.39    9.00
   4  -5   2  129.89    9.00
   4   5  -2  133.39    8.80
   4   5  -2  131.59    8.20
  -4  -5   3   59.39    8.00
   4  -5  -3   49.20    7.30
  -4  -5   3   69.49    6.10
   4  -5  -3   59.99    6.90
   4   5   3   88.79    9.00
   4   5   3   51.69    6.60
  -4  -5   3   81.69    6.70
   4   5   3   85.09    7.20
   4   5   3   79.49    7.20
  -4  -5   3   79.59    6.10
   4  -5  -3   69.89    4.00
   4   5   3   74.89    8.10
   4  -5  -3   75.99    5.90
   4  -5  -3   74.19    7.40
  -4  -5   3   56.99    5.20
   4  -5   3   72.49    7.30
   4   5  -3   67.39    6.00
   4  -5   3   58.39    7.00
  -4   5   3   77.89    7.50
   4  -5   3   69.39    6.40
  -4  -5  -3   72.59    7.00
  -4  -5  -3   71.39    8.30
  -4   5   3   69.39    6.40
  -4  -5  -3   81.69    7.70
   4   5  -3   64.09    6.10
  -4   5   3   73.39    4.90
  -4  -5  -3   71.99    7.90
   4   5  -3   76.09    6.80
  -4  -5  -3   73.59    8.00
  -4   5   3   73.99    7.00
  -4   5   3   68.19    7.20
   4   5   4  148.09   12.40
  -4   5  -4  145.79    7.10
   4   5   4  139.09   11.20
   4  -5  -4  162.68    9.90
   4  -5  -4  140.39   10.90
   4  -5  -4  181.18   12.00
   4   5   4  150.18   10.10
  -4  -5   4  148.19    9.70
   4   5   4  139.09   10.10
  -4  -5   4  155.38    9.60
  -4  -5   4  154.48   11.80
   4  -5  -4  149.88    7.30
  -4   5  -4  136.49    7.10
   4   5   4  151.98   10.30
  -4  -5   4  149.88    9.50
   4  -5  -4  150.98   11.20
  -4  -5  -4  140.49    7.10
  -4  -5  -4  142.79   10.40
   4   5  -4  132.59    9.40
  -4   5   4  151.98   11.50
  -4  -5  -4  146.19   10.40
   4  -5   4  143.39    7.90
   4  -5   4  143.59    7.30
  -4  -5  -4  141.49   11.50
  -4   5   4  144.39    8.10
   4  -5   4  146.19   10.00
   4   5  -4  145.89    9.80
   4  -5   4  147.79    7.60
  -4   5   4  132.29   10.00
   4   5  -4  146.89    9.30
  -4  -5  -4  135.49   11.60
   4  -5   4  136.89    7.30
  -4   5   4  151.08   10.60
  -4   5   4  162.28    9.40
  -4  -5  -4  143.19   10.70
   4   5   5    7.00    5.40
   4   5   5   -5.20    4.60
   4  -5  -5    8.00    5.60
  -4  -5   5   -1.50    3.50
   4   5   5    3.00    4.40
  -4   5  -5    0.40    2.30
  -4  -5   5    2.10    4.00
   4  -5  -5    1.30    3.60
   4   5   5    0.70    3.70
   4  -5  -5    5.00    2.50
   4  -5  -5   -1.40    4.80
  -4  -5   5   -0.10    4.80
   4  -5  -5    5.40    5.20
   4   5  -5    2.60    4.00
  -4  -5  -5   11.50    4.90
  -4  -5  -5    3.20    5.20
  -4   5   5   -2.50    3.50
   4  -5   5    2.20    2.80
  -4  -5  -5    3.10    3.90
  -4  -5  -5    6.80    4.40
   4  -5   5    7.10    3.00
   4  -5   5   -0.10    3.30
  -4  -5  -5    4.40    5.10
  -4   5   5    2.70    3.50
  -4   5   5    8.60    4.80
   4  -5   5    3.80    2.50
   4  -5   5    9.00    4.10
  -4  -5   6   -1.90    4.50
   4   5   6    2.00    4.80
  -4  -5   6    1.70    5.60
   4   5   6   -2.20    3.00
   4  -5  -6    2.70    4.00
   4   5   6    5.30    4.40
   4  -5  -6    5.40    6.00
   4  -5  -6    7.80    6.00
  -4   5  -6   -2.10    3.90
   4   5   6    5.50    6.30
   4  -5   6    8.70    4.20
   4   5  -6    2.60    4.40
  -4   5   6   -6.60    4.20
  -4  -5  -6    6.80    5.70
  -4   5   6    2.60    5.00
  -4  -5  -6    3.40    3.80
  -4  -5  -6   -5.60    5.00
  -4   5   6   -1.60    3.30
   4  -5  -7   -1.30    3.80
   4   5   7   -6.70    4.80
  -4  -5   7   12.30    5.90
  -4  -5   7    9.70    6.40
  -4   5  -7   12.70    5.80
   4  -5  -7   10.10    6.00
   4   5  -7   -3.90    4.00
  -4   5   7    0.60    3.90
  -4  -5  -7    7.50    7.30
   4  -5   7    1.70    4.20
  -4   5   7   10.20    6.00
   4   5   8   -2.30    6.30
  -4  -5   8  -10.30    5.80
  -4   5  -8    0.30    4.40
   4   5  -8   -5.00    4.30
  -4   5   8   -3.60    6.20
  -4  -5  -8    6.60    7.60
   4  -5   8    4.70    5.80
  -4   5  -9   -2.40    5.20
  -4  -5   9    2.50    7.50
   4   5   9    1.90    6.60
   4   5  -9    8.30    6.70
   4  -5   9   -8.20    5.90
  -4  -5  -9    6.60    7.30
  -4   5   9    3.10    6.60
   4   6   0  135.09    9.00
   4  -6   0  133.99   10.30
   4  -6   0  141.29    7.30
  -4  -6   0  132.29    8.30
  -4  -6   0  134.09   10.10
   4  -6   0  133.49    6.90
  -4  -6   0  134.69   10.70
  -4   6   0  137.09    7.30
   4   6   0  131.59    8.90
  -4  -6   0  122.89    8.70
  -4   6   0  128.19    7.20
  -4  -6   0  123.59    8.70
  -4   6   0  127.49    9.00
   4  -6   0  143.19    7.10
  -4  -6   0  120.59    8.40
   4  -6   0  131.09    7.00
   4  -6   0  137.79   10.30
  -4   6   0  114.69    7.50
   4   6   0  140.89    7.10
   4   6   1   -1.60    3.10
   4  -6  -1    2.20    2.50
   4  -6  -1    1.30    2.40
   4  -6  -1    0.90    4.20
  -4  -6   1    0.40    3.50
   4   6   1    0.80    3.50
  -4  -6   1    6.60    2.90
  -4  -6   1   -0.40    2.50
   4  -6  -1   -0.60    2.30
   4  -6  -1    3.50    4.50
  -4  -6   1    0.90    3.00
  -4  -6   1    1.70    2.70
   4   6   1    1.70    1.40
   4  -6  -1    3.00    2.60
   4   6   1    0.10    3.80
  -4  -6   1    0.30    4.70
   4   6   1    2.00    3.30
   4  -6  -1    5.20    4.00
  -4   6   1   -0.40    2.50
   4   6  -1   -2.50    2.60
   4  -6   1    3.80    4.20
   4  -6   1   -4.60    4.10
  -4  -6  -1    2.30    2.90
  -4  -6  -1   -1.00    4.30
   4   6  -1   -0.10    2.20
  -4  -6  -1    3.60    4.80
  -4  -6  -1    6.00    3.30
   4  -6   1    0.00    3.40
   4   6  -1    1.40    3.40
  -4  -6  -1    3.70    3.50
   4   6  -1   -3.90    2.60
  -4   6   1   -0.20    2.40
  -4   6   1    2.30    3.30
  -4   6   1   -1.00    2.00
   4  -6  -2   16.50    5.30
   4  -6  -2   12.20    3.50
  -4  -6   2   10.80    3.50
   4   6   2   19.10    5.10
   4   6   2   24.40    5.30
   4  -6  -2   16.10    3.60
   4   6   2   18.80    4.50
  -4  -6   2   18.40    3.60
   4  -6  -2   19.60    5.40
   4  -6  -2   22.70    4.50
  -4  -6   2   17.50    3.60
  -4  -6   2   23.30    4.30
  -4  -6   2   12.70    3.30
   4   6   2   23.00    5.10
   4  -6  -2   16.00    3.90
  -4  -6   2   12.80    5.60
  -4   6   2   16.00    4.10
   4  -6   2   23.70    5.30
   4   6  -2   16.30    4.50
  -4   6   2   19.30    4.50
   4   6  -2   24.50    3.90
  -4  -6  -2   23.90    6.40
  -4  -6  -2   21.60    4.60
   4  -6   2   15.00    4.70
  -4  -6  -2   16.80    4.40
  -4   6   2   20.30    4.30
   4   6  -2   17.90    3.60
  -4  -6  -2   18.80    5.80
  -4   6   2   22.70    3.20
   4  -6   2   14.80    5.00
   4   6  -2   26.40    4.20
   4  -6  -3    4.60    4.60
  -4  -6   3    5.30    3.00
  -4  -6   3    5.70    3.10
   4   6   3    2.50    4.60
  -4  -6   3    9.70    6.00
  -4  -6   3   -0.60    2.70
   4  -6  -3    8.90    4.00
  -4  -6   3    0.00    2.80
  -4  -6   3    4.00    3.10
   4   6   3    1.90    3.60
   4   6   3    0.20    3.70
   4  -6  -3    4.00    2.90
   4  -6  -3    4.30    3.70
   4   6   3    1.10    4.70
  -4  -6  -3    7.30    4.70
   4   6  -3    1.70    2.80
   4  -6   3   -1.50    3.30
  -4   6   3    7.00    4.20
   4   6  -3    3.40    4.20
  -4  -6  -3    5.70    4.40
  -4  -6  -3    2.90    5.00
  -4  -6  -3    8.10    3.90
   4   6  -3    1.00    2.80
  -4   6   3    2.90    3.80
   4  -6   3    6.00    4.70
   4  -6   3    0.30    3.70
  -4   6   3    3.40    2.40
   4   6  -3   -4.60    3.00
  -4   6   3    4.40    3.30
  -4  -6  -3    6.50    3.80
   4  -6  -4   82.59    9.90
   4   6   4   87.39    8.90
   4  -6  -4   73.09    7.50
   4  -6  -4   73.69    9.70
  -4  -6   4   85.39    7.20
   4   6   4  100.49   10.30
  -4  -6   4   82.69   10.20
  -4  -6   4   93.29    7.40
   4   6   4   81.29    7.40
   4   6   4   83.89    9.60
  -4  -6   4   71.69    7.30
   4  -6  -4   86.39    8.90
  -4   6   4   75.79    7.80
   4  -6   4   84.09    4.80
  -4  -6  -4   86.99    9.10
  -4  -6  -4   79.09   10.10
  -4   6   4   77.59    7.80
  -4  -6  -4   95.59    9.50
  -4   6   4   90.29    9.30
   4  -6   4   93.89    9.20
   4  -6   4   78.59    5.30
  -4   6   4   75.59    5.70
   4   6  -4   72.49    7.70
   4   6  -4   73.49    6.80
  -4  -6  -4   93.09    9.00
  -4  -6  -4   90.19    9.50
   4  -6  -5    2.40    3.60
  -4  -6   5    0.40    3.60
   4  -6  -5    4.20    4.90
   4   6   5    3.30    4.30
   4   6   5    6.20    6.20
   4  -6  -5    6.70    5.60
  -4   6  -5   -2.30    3.80
   4   6   5    5.70    4.80
  -4  -6   5   -6.90    5.70
  -4   6   5   -4.40    4.10
  -4  -6  -5    3.70    5.60
   4  -6   5   -0.20    2.20
   4  -6   5    3.00    2.70
  -4   6   5    3.40    3.20
  -4  -6  -5    6.20    5.10
  -4  -6  -5    1.90    4.80
   4  -6   5    0.10    3.00
   4   6  -5    0.50    4.20
   4  -6   5    1.60    4.60
  -4  -6  -5    0.70    5.20
   4  -6  -6   22.40    5.60
   4   6   6    9.70    6.00
   4  -6  -6   22.10    7.50
   4   6   6   21.80    4.40
   4   6   6   19.70    9.00
  -4  -6   6   12.90    5.00
  -4  -6   6   15.80    6.90
  -4   6  -6   12.10    5.10
   4   6   6   11.80    4.80
  -4  -6  -6    1.80    6.60
  -4  -6  -6   14.50    6.80
  -4   6   6   16.40    5.20
   4   6  -6   13.20    5.40
  -4   6   6   11.20    5.60
   4  -6   6   15.00    4.50
  -4  -6   7    3.40    5.20
  -4  -6   7   -3.60    6.70
   4   6   7    6.30    5.30
   4  -6  -7   -1.60    6.30
  -4   6  -7    7.10    5.00
   4   6   7   10.20    6.10
   4  -6  -7    4.60    4.90
  -4  -6  -7    9.10    7.00
  -4   6   7    3.90    6.00
   4  -6   7    2.80    4.50
   4   6  -7    6.90    5.30
  -4   6   7    4.80    4.30
  -4   6  -8    7.70    5.80
  -4  -6   8    8.90    6.50
   4   6   8    0.90    6.20
   4  -6   8    8.90    5.60
   4   6  -8    1.10    6.40
  -4  -6  -8   20.90    9.00
  -4   6   8    8.20    6.10
  -4   6  -9    4.70    5.80
   4   6   9   11.00    7.70
  -4  -6   9   11.30    7.40
   4  -6   9   -7.00    6.30
   4   6  -9    2.30    7.10
  -4   6   9  -11.10    6.20
  -4  -6  -9  -14.40    7.20
   4  -7   0   -1.30    1.90
   4  -7   0    3.30    2.20
   4   7   0    2.00    3.80
   4  -7   0    0.70    4.30
  -4  -7   0    4.90    5.20
  -4  -7   0   -1.40    3.10
  -4   7   0    2.60    2.10
  -4  -7   0    1.40    4.30
  -4   7   0   -2.80    3.50
   4  -7   0   -2.20    4.20
   4  -7   0    1.20    2.20
  -4  -7   0   -0.80    2.90
   4   7   0   -0.30    3.30
  -4  -7   0    3.40    3.20
   4  -7   0   -0.20    2.00
  -4  -7   0    3.30    2.20
  -4   7   0    1.50    2.20
   4   7   0   -2.60    3.20
   4   7   0    0.00    2.10
  -4   7   0    0.70    2.50
   4  -7   0   -1.00    4.70
   4   7   1   16.40    4.70
   4  -7  -1    5.80    3.20
  -4  -7   1    6.10    3.30
   4   7   1    6.30    4.10
  -4  -7   1    8.40    3.20
   4  -7  -1    4.80    3.00
   4  -7  -1    6.40    5.20
   4   7   1   10.90    4.20
   4  -7  -1    7.50    5.40
   4  -7  -1    7.70    2.90
  -4   7  -1    7.70    3.40
   4   7   1   10.80    4.60
   4  -7  -1    2.70    2.80
  -4  -7   1    5.60    3.40
  -4  -7   1    2.60    4.50
  -4  -7   1    6.90    3.70
   4  -7  -1    8.70    4.60
   4   7   1    9.10    1.70
  -4   7   1    9.90    3.20
  -4  -7  -1    5.40    3.20
  -4   7   1    4.30    2.90
   4   7  -1    5.90    3.90
   4   7  -1    9.20    3.80
  -4  -7  -1    4.20    5.10
   4  -7   1    7.60    1.70
   4  -7   1    7.70    1.60
   4  -7   1   14.20    5.40
  -4   7   1    6.50    4.30
   4   7  -1    6.60    3.50
  -4  -7  -1   15.70    6.00
  -4  -7  -1    6.00    4.00
   4  -7   1   14.60    5.10
   4  -7   1    8.80    5.00
  -4   7   1   12.90    3.30
  -4  -7  -1   11.30    4.00
   4   7  -1   12.40    3.20
  -4  -7  -1    2.50    3.60
   4   7   2  122.69    9.80
  -4  -7   2  110.39   11.80
   4  -7  -2  121.09   12.30
   4   7   2  130.59   10.00
   4  -7  -2  138.49    9.40
   4   7   2  136.39   10.80
   4   7   2  132.59   10.40
  -4  -7   2  128.89    8.50
   4  -7  -2  148.59   11.10
  -4  -7   2  124.19    9.60
   4  -7  -2  121.39    8.70
   4  -7  -2  120.09    8.90
  -4  -7   2  127.79    8.50
  -4  -7   2  122.19    8.80
   4  -7   2  119.09   11.00
   4   7  -2  134.79    8.40
  -4   7   2  133.09    9.50
   4   7  -2  122.79    8.60
   4  -7   2  136.99    9.90
   4   7  -2  135.69    8.70
  -4   7   2  122.59    9.40
  -4  -7  -2  138.99    9.80
  -4   7   2  122.99    9.90
  -4  -7  -2  116.79   11.80
  -4   7   2  117.29    7.70
  -4  -7  -2  133.59    9.70
  -4  -7  -2  131.99   11.60
   4  -7   2  131.99    9.90
   4   7  -2  129.09    9.60
   4   7   3   48.80    6.90
   4   7   3   46.40    7.10
  -4  -7   3   48.60    6.00
  -4  -7   3   53.49    5.60
   4  -7  -3   53.39    6.90
  -4  -7   3   44.10    5.30
  -4  -7   3   47.80    8.50
   4  -7  -3   45.80    7.90
   4   7   3   58.89    8.30
  -4   7   3   57.09    6.70
   4   7  -3   51.69    7.40
   4   7  -3   55.09    6.40
   4  -7   3   50.09    7.60
  -4  -7  -3   53.39    7.10
   4  -7   3   49.10    7.40
  -4  -7  -3   42.50    8.10
   4  -7   3   66.09    7.40
  -4   7   3   49.50    6.90
  -4  -7  -3   62.29    8.90
  -4   7   3   60.39    5.10
   4   7  -3   51.39    5.50
  -4  -7  -3   51.19    7.00
   4  -7  -4   42.60    8.10
   4   7   4   33.40    6.70
  -4  -7   4   56.99    6.10
   4  -7  -4   55.49    6.50
  -4   7  -4   43.70    6.20
   4   7   4   58.79    7.40
  -4  -7   4   55.89    9.20
  -4   7   4   46.10    7.70
   4  -7   4   52.29    4.00
  -4  -7  -4   55.59    8.30
  -4  -7  -4   47.70    7.40
   4  -7   4   53.39    6.40
  -4  -7  -4   53.69    8.90
   4   7  -4   47.00    7.20
   4   7  -4   49.40    6.60
   4  -7   4   51.39    8.10
  -4   7   4   57.89    7.10
  -4  -7  -4   56.69    8.10
   4  -7   4   51.19    3.60
  -4  -7   5    7.10    6.20
   4  -7  -5    4.90    4.10
   4   7   5   -6.50    3.90
  -4  -7   5    0.30    3.70
   4   7   5   -2.70    5.30
   4  -7  -5    9.30    6.20
  -4   7  -5    0.80    4.20
  -4  -7  -5   -3.90    4.90
  -4   7   5    3.60    5.40
  -4  -7  -5    8.00    5.70
   4  -7   5    2.50    5.40
   4  -7   5    0.20    2.80
   4   7  -5    6.60    5.10
  -4  -7  -5    3.80    6.00
  -4   7   5    3.10    3.90
   4  -7  -6   42.20    7.30
   4   7   6   38.30    7.90
   4   7   6   45.10    7.30
   4   7   6   51.59    6.40
  -4  -7   6   44.30    7.00
   4  -7  -6   42.40    8.70
  -4   7  -6   56.39    7.90
  -4  -7   6   30.20    8.90
  -4  -7  -6   59.09   10.40
  -4   7   6   45.10    8.30
   4  -7   6   46.00    5.90
  -4   7   6   44.90    6.70
   4   7  -6   55.99    8.10
   4  -7  -7   27.60    6.60
   4   7   7   32.90    7.20
  -4   7  -7   22.00    6.50
   4   7   7   25.50    7.90
  -4  -7   7   28.70    6.70
  -4  -7  -7   40.10   10.10
   4   7  -7   36.30    7.70
   4  -7   7   24.20    5.70
  -4   7   7   32.90    8.00
  -4   7   7   35.60    6.50
   4   7   8   -7.90    6.80
   4  -7  -8  -12.30    7.70
  -4  -7   8    1.60    6.00
  -4   7  -8    1.20    4.70
   4   7  -8   -0.30    5.70
   4  -7   8    9.60    6.00
  -4   7   8   -4.80    6.20
  -4  -7  -8   -1.40    7.10
   4  -8   0  100.39    6.50
  -4  -8   0  103.49   10.60
   4  -8   0   91.69    6.80
   4   8   0   89.59    6.80
  -4  -8   0   92.79    8.10
  -4   8   0  113.79    6.50
   4  -8   0  102.79   10.40
  -4   8   0  105.89    6.70
  -4   8   0  108.79   10.10
   4   8   0  109.09   10.10
  -4  -8   0  104.09    8.30
  -4   8   0  112.29    7.90
   4  -8   0  105.19    6.90
   4  -8   0  104.69   11.20
  -4   8   0  103.29    6.20
  -4  -8   0  127.49   12.90
   4  -8   0  107.19   11.50
   4  -8   0   96.09    6.30
   4   8   0   98.79    9.80
  -4   8  -1    1.80    3.80
   4  -8  -1    2.80    3.10
   4  -8  -1    1.70    3.10
   4   8   1    4.20    4.50
  -4  -8   1    7.90    5.10
  -4  -8   1   -3.10    4.80
   4   8   1    9.80    4.90
  -4   8  -1    2.40    3.10
  -4  -8   1    3.60    3.20
  -4  -8   1    3.50    3.30
   4  -8  -1   -2.80    4.70
   4  -8  -1    3.20    5.30
   4  -8  -1   -5.30    5.00
   4  -8   1    3.40    4.80
  -4   8   1    1.80    3.20
  -4  -8  -1   -1.00    5.20
   4  -8   1   -3.50    5.10
   4   8  -1    0.70    3.60
  -4   8   1    2.40    4.10
   4  -8   1    0.30    5.30
  -4   8   1    1.80    3.00
  -4  -8  -1    3.00    5.70
   4  -8   1    1.80    2.00
  -4  -8  -1    2.20    3.70
   4   8  -1    2.70    2.70
   4   8  -1   -5.10    4.10
   4  -8   1    3.40    2.00
  -4  -8   2    1.10    6.60
   4  -8  -2    7.00    3.90
   4  -8  -2    0.50    4.70
   4   8   2   -0.80    4.40
  -4  -8   2    4.20    3.10
   4  -8  -2    4.80    5.40
   4  -8  -2    2.50    5.60
  -4  -8   2    4.50    4.40
  -4   8  -2    4.50    2.90
  -4  -8   2   -1.20    3.20
   4   8   2    2.70    4.50
  -4   8  -2    3.10    4.00
  -4  -8  -2    2.70    4.30
   4  -8   2    2.60    1.30
   4  -8   2    1.90    5.50
  -4   8   2    4.40    4.30
  -4  -8  -2    3.80    5.90
  -4   8   2    6.00    3.50
   4  -8   2    2.40    4.90
  -4  -8  -2   -2.70    5.20
   4   8  -2    1.60    3.30
   4   8  -2    5.00    5.80
   4  -8   2    3.20    1.30
   4  -8   2    4.90    5.10
   4   8  -2    1.60    4.40
  -4   8  -3    1.30    3.40
   4   8   3    8.40    5.00
   4   8   3   10.00    5.20
   4  -8  -3    7.70    6.70
  -4  -8   3    4.80    4.30
   4  -8  -3   -5.10    4.90
   4  -8  -3   -0.70    4.30
  -4  -8   3    5.60    3.40
  -4  -8  -3   10.50    5.10
  -4   8   3    2.60    4.40
  -4  -8  -3   -4.10    5.80
  -4  -8  -3    5.10    5.70
   4   8  -3    2.10    3.30
   4  -8   3    4.30    5.40
   4  -8   3    7.10    5.00
   4  -8   3    8.70    5.00
   4   8  -3    5.40    4.70
   4  -8  -4   16.60    4.70
  -4  -8   4   15.00    7.80
   4   8   4   24.20    5.80
  -4   8  -4   11.80    4.60
   4   8   4    4.80    5.00
  -4  -8   4   14.10    4.30
  -4  -8  -4    3.20    5.80
  -4   8   4    7.20    4.40
   4  -8   4   11.20    2.30
   4   8  -4    9.60    5.30
  -4  -8  -4   10.90    6.20
   4  -8   4    3.50    4.80
   4  -8   4    2.70    5.80
   4   8  -4   12.40    5.10
  -4   8   4    9.30    5.70
  -4  -8  -4    6.00    6.50
   4  -8   4   13.80    2.30
   4   8   5    1.00    5.30
   4   8   5   17.10    5.50
  -4   8  -5    5.50    4.80
   4  -8  -5    5.20    4.80
  -4  -8   5    1.90    7.30
   4  -8  -5    1.90    6.50
  -4  -8   5   12.50    4.40
   4   8  -5    7.80    5.30
  -4   8   5    4.90    5.60
   4  -8   5    5.70    2.90
  -4  -8  -5   11.90    6.60
   4  -8   5    1.70    4.80
  -4  -8  -5    8.20    7.00
  -4  -8  -5    6.60    6.40
   4   8  -5    9.90    5.60
  -4   8   5    1.50    4.30
   4  -8  -6   13.60    5.60
  -4  -8   6   20.20    5.40
   4   8   6   20.80    6.20
   4   8   6   17.30    6.80
  -4   8  -6   30.20    6.90
  -4  -8  -6   17.20    6.90
   4   8  -6    3.10    5.40
  -4   8   6   27.30    6.00
  -4   8   6   22.90    7.40
   4  -8   6    8.40    3.90
   4   8  -6   11.70    6.30
  -4  -8  -6   19.70    8.30
  -4  -8  -6    9.80    6.30
   4   8   7    4.70    7.30
   4  -8  -7   12.10    5.90
  -4  -8   7   18.70    6.20
  -4   8  -7   14.60    5.90
   4   8   7   16.30    6.20
  -4   8   7   -3.60    5.80
   4  -8   7    3.70    4.40
   4   8  -7    7.80    6.00
  -4   8   7   10.70    5.40
  -4  -8  -7    8.10    7.80
  -4   8  -8   26.20    7.80
  -4  -8   8   23.90    8.00
   4   8   8   23.70    8.80
   4  -8  -8   20.90    9.70
   4  -8   8   19.20    6.10
  -4   8   8   12.90    7.70
  -4  -8  -8   21.90    9.70
   4   8  -8   21.90    8.20
  -4  -9   0    4.60    6.00
   4  -9   0    2.80    6.50
   4   9   0    0.00    4.30
  -4   9   0   -0.10    2.40
  -4   9   0    3.10    4.50
  -4  -9   0   -1.50    3.50
   4   9   0    0.30    4.30
   4  -9   0    5.20    5.50
  -4   9   0    0.90    3.40
  -4  -9   0    0.10    5.60
   4  -9   0   -1.40    5.60
   4  -9   0    0.60    2.40
   4  -9   0    2.70    3.00
   4  -9  -1   -2.20    5.60
  -4  -9   1    6.50    6.10
   4  -9  -1   -5.30    4.10
  -4   9  -1    2.00    3.90
  -4  -9   1    1.70    5.60
   4   9   1   -1.30    4.40
  -4  -9   1    0.50    3.20
   4  -9  -1   -1.40    3.20
  -4   9  -1   -0.40    3.10
   4  -9  -1    0.20    5.50
   4   9   1   -2.40    4.90
  -4   9  -1   -6.90    4.50
  -4  -9  -1    5.80    4.50
   4  -9   1   -2.20    4.50
  -4   9   1   -5.60    4.90
   4  -9   1   -0.60    5.30
   4   9  -1    1.10    4.10
   4  -9   1    0.50    2.40
  -4  -9  -1   -1.30    6.00
   4  -9   1   -0.10    2.60
  -4  -9  -1    0.00    5.40
  -4   9   1   -2.50    3.40
   4  -9   1  -10.00    6.10
  -4  -9   2   83.29    7.40
   4   9   2   72.19    8.80
  -4  -9   2   57.19   10.00
   4  -9  -2   48.90    9.60
   4  -9  -2   81.29   10.50
   4  -9  -2   59.09   10.40
   4   9   2   68.09    9.10
  -4   9  -2   67.39    7.80
  -4   9  -2   54.49    6.10
   4  -9  -2   72.49    7.50
   4  -9   2   50.69    4.70
   4   9  -2   75.19    6.90
  -4  -9  -2   66.69   10.50
   4  -9   2   75.89    9.60
  -4   9   2   81.19    9.70
  -4  -9  -2   60.99    9.90
   4  -9   2   77.09   10.50
   4  -9   2   65.19    4.50
   4   9  -2   68.19    9.00
   4  -9   2   81.29    9.00
  -4  -9  -2   82.39    8.80
  -4   9  -3   21.70    4.80
   4  -9  -3   22.20    7.00
   4   9   3   33.70    7.20
   4  -9  -3   21.80    7.50
   4   9   3   20.10    5.80
   4  -9  -3   33.70    8.60
  -4  -9   3   35.30    5.50
  -4  -9   3   41.10    8.80
   4  -9  -3   32.40    6.40
  -4   9  -3   21.40    5.40
  -4  -9   3   46.60    7.40
   4  -9   3   34.80    7.20
   4  -9   3   31.70    2.80
  -4   9   3   31.10    6.70
   4   9  -3   43.50    6.10
  -4  -9  -3   48.80    7.60
  -4  -9  -3   36.70    8.70
   4  -9   3   34.30    6.90
  -4  -9  -3   29.90    8.20
   4  -9   3   31.80    3.10
   4   9  -3   33.20    7.40
   4  -9   3   37.40    8.60
  -4  -9   4   21.90    8.80
   4   9   4   18.30    6.50
  -4   9  -4   22.00    5.40
   4  -9  -4   36.30    9.40
   4  -9  -4   17.60    8.00
   4  -9  -4   29.50    5.80
   4   9   4   33.30    6.20
  -4  -9   4   24.50    5.00
  -4   9   4   10.50    6.50
  -4  -9  -4   19.70    7.10
   4   9  -4   17.20    6.10
  -4   9   4   21.30    5.70
  -4  -9  -4   31.00    8.80
   4   9  -4   22.70    5.30
   4  -9   4   22.40    2.90
   4  -9   4   24.30    6.10
   4  -9   4   19.10    2.90
   4  -9   4   10.90    6.90
  -4  -9  -4   20.90    7.70
   4   9   5    3.00    4.70
  -4  -9   5    1.90    6.60
   4   9   5    5.00    6.90
  -4   9  -5   -0.40    4.60
  -4  -9   5    2.80    4.20
   4  -9  -5    2.80    4.60
   4  -9   5    3.20    6.50
   4  -9   5    0.90    2.80
   4   9  -5   -6.30    4.90
  -4   9   5    2.30    5.40
  -4  -9  -5  -10.80    6.10
  -4  -9  -5   -2.90    6.20
  -4  -9  -5    8.40    6.80
  -4   9   5    7.80    5.70
   4   9  -5   -7.70    4.80
   4   9   6   36.70    8.80
  -4   9  -6   32.40    7.40
   4   9   6   25.90    6.90
   4  -9  -6   37.10    7.50
  -4  -9   6   15.40    8.30
   4  -9  -6   18.50    9.00
  -4  -9   6   32.80    6.60
  -4   9   6   28.20    7.20
  -4  -9  -6   29.50    9.50
   4   9  -6   27.40    8.00
  -4  -9  -6   40.50    9.70
   4  -9   6   34.00    5.10
  -4   9   6   14.60    7.30
   4   9  -6   42.40    8.80
  -4  -9  -6   34.30    8.40
   4  -9  -7   31.50    8.10
  -4   9  -7   39.30    8.40
  -4  -9   7   20.10    6.80
   4   9   7   26.30    8.80
   4   9   7   29.70    9.20
   4  -9  -7   21.50   10.60
   4   9  -7   23.30    8.30
  -4   9   7   17.10    7.50
  -4   9   7   21.90    7.00
  -4  -9  -7   34.30    9.70
   4   9  -7   26.20    7.90
   4  -9   7   39.20    6.10
   4  10   0   25.00    7.20
  -4 -10   0   27.00    8.30
   4 -10   0   21.50    8.20
   4 -10   0   34.10    8.90
  -4 -10   0   27.70    5.50
   4 -10   0   14.80    7.00
  -4  10   0   20.40    6.20
   4 -10   0   25.90    4.70
   4  10   0   32.00    7.20
  -4 -10   0   35.70    8.90
  -4  10   0   28.20    5.50
  -4  10  -1   13.00    5.70
   4 -10  -1    4.30    6.30
   4  10   1    1.70    5.20
  -4  10  -1    6.10    4.10
   4 -10  -1   -2.30    6.40
  -4 -10   1    3.70    6.10
   4  10   1   -5.50    5.00
   4 -10  -1    8.70    4.10
   4 -10  -1    6.80    6.30
  -4 -10   1    7.00    4.20
  -4 -10   1    5.70    6.80
   4 -10   1    6.30    6.30
   4  10  -1   -2.20    4.80
   4  10  -1   11.60    5.90
   4 -10   1    3.40    3.00
   4 -10   1    5.40    7.60
   4 -10   1    3.40    5.50
  -4  10   1   11.50    5.70
  -4 -10  -1    2.60    4.50
  -4 -10  -1    3.70    7.20
  -4 -10  -1   -1.00    5.80
  -4  10  -2   -0.90    4.40
  -4 -10   2    2.70    3.90
   4 -10  -2   13.60    6.80
  -4  10  -2    9.70    5.40
   4 -10  -2    8.40    7.10
  -4 -10   2    1.30    5.40
  -4 -10   2   -2.40    6.80
   4 -10  -2   -3.10    6.10
   4  10   2   -1.90    4.70
   4 -10  -2   -1.50    4.10
   4  10   2    7.80    6.50
  -4 -10  -2    4.70    7.10
   4 -10   2    2.20    5.50
   4 -10   2    0.10    2.30
  -4  10   2   -4.10    4.60
  -4 -10  -2   -1.10    5.10
   4 -10   2   -1.10    5.30
  -4 -10  -2    0.00    5.90
   4  10  -2    7.30    5.90
   4 -10   2    4.60    7.50
  -4 -10   3    4.70    8.30
   4 -10  -3    5.00    5.30
   4 -10  -3   10.70    7.60
  -4  10  -3    5.90    4.10
   4  10   3   -2.60    4.80
  -4  10  -3   12.60    5.20
   4 -10  -3    5.40    7.10
  -4 -10   3   18.30    4.70
   4 -10  -3   11.60    7.40
   4  10   3    7.40    5.40
  -4 -10  -3    6.90    6.10
  -4  10   3   13.70    5.40
   4 -10   3    8.60    6.70
   4  10  -3   12.50    6.20
  -4 -10  -3   -0.40    6.30
   4 -10   3   12.30    5.90
  -4 -10  -3   20.80    8.20
   4  10  -3    5.80    4.60
  -4  10   3   14.40    6.10
   4 -10   3    8.20    2.50
  -4 -10   4   33.40    5.90
   4 -10  -4   25.20    9.00
   4 -10  -4   35.00    6.30
   4 -10  -4   49.99   10.40
   4  10   4   20.30    7.10
  -4 -10   4   40.60   10.80
  -4  10  -4   23.10    6.30
   4  10   4   37.60    6.90
  -4  10  -4   32.20    6.30
  -4  10   4   25.80    7.50
   4  10  -4   27.80    6.30
  -4 -10  -4   44.80   10.00
   4 -10   4   39.90    3.80
   4  10  -4   39.30    8.50
  -4 -10  -4   31.50    8.50
  -4 -10  -4   38.00   10.00
  -4  10   4   29.10    6.70
   4 -10   4   43.50    9.90
   4 -10  -5   -5.90    7.60
   4  10   5   15.10    7.50
  -4 -10   5    8.90    5.00
  -4  10  -5   -1.20    4.20
   4  10   5   12.50    5.80
  -4 -10   5    8.70    8.60
   4 -10  -5    2.20    7.00
   4 -10  -5    1.50    5.00
   4 -10   5    3.30    2.90
   4  10  -5    0.30    5.30
  -4  10   5    0.50    5.90
  -4 -10  -5   -4.40    6.60
  -4 -10  -5   -9.70    7.00
  -4  10   5    3.60    5.20
   4 -10   5   -4.30    7.50
   4  10  -5    0.60    5.40
  -4 -10  -5    7.60    7.20
   4 -10  -6    5.50    5.40
  -4  10  -6    7.70    6.40
   4  10   6    0.40    6.10
  -4 -10   6    2.60    9.20
  -4 -10   6   12.40    5.50
   4 -10  -6    9.90    8.70
   4  10  -6    5.90    6.60
  -4 -10  -6    5.50    7.60
   4  10  -6   21.20    7.60
  -4  10   6    2.00    5.20
   4 -10   6    7.80    3.70
  -4 -10  -6    7.90    8.20
  -4  10   6   11.50    7.20
  -4 -11   0   21.40    5.90
  -4  11   0    0.30    6.10
  -4 -11   0   13.50    7.20
   4 -11   0   12.70    4.30
   4  11   0    7.60    6.30
   4 -11   0   20.20    8.30
  -4 -11   0    5.90    7.30
   4  11   0   15.50    6.50
   4 -11   0   11.40    7.80
   4  11   1    0.70    5.60
   4 -11  -1    3.70    7.10
   4 -11  -1    8.20    4.70
  -4  11  -1    8.40    5.30
  -4  11  -1   11.20    6.70
   4  11   1   16.40    6.60
   4 -11  -1    9.80    8.10
  -4 -11   1    9.30    8.20
  -4 -11   1    2.30    4.40
  -4  11   1   12.50    6.20
   4 -11   1   12.00    7.70
   4  11  -1   15.10    6.30
  -4 -11  -1   15.50    8.60
  -4 -11  -1    9.40    7.20
   4  11  -1    9.30    5.50
   4 -11   1    9.90    3.70
   4 -11   1    9.10    7.10
  -4 -11  -1    4.30    5.30
  -4  11  -2    7.90    6.30
   4 -11  -2    1.80    6.80
   4 -11  -2    8.80    5.30
   4 -11  -2   10.30    8.10
  -4 -11   2   11.00    4.60
   4  11   2   13.60    6.30
   4  11   2   -2.90    6.10
  -4 -11   2    8.80    7.10
  -4 -11   2  -11.80    7.60
  -4  11  -2   11.70    5.90
   4  11  -2    0.30    5.10
  -4 -11  -2    0.50    5.70
  -4 -11  -2   13.10    7.70
   4 -11   2   10.20    3.30
  -4  11   2   -0.40    6.00
  -4 -11  -2   20.40    8.50
   4 -11   2    1.10    7.00
   4 -11   2   18.10    9.00
   4 -11  -3    8.20    7.40
   4  11   3   11.40    5.90
  -4  11  -3   13.40    5.80
  -4 -11   3   22.40   10.30
   4  11   3   21.00    7.50
  -4 -11   3   17.00    5.30
   4 -11  -3   -0.40    7.00
  -4  11  -3   10.80    5.90
   4 -11   3   18.20    3.30
  -4 -11  -3   26.50    9.80
  -4  11   3    7.20    5.70
   4  11  -3   15.50    6.50
   4 -11   3    7.80    7.00
  -4 -11  -3   12.80    8.10
   4 -11   3    6.00    8.30
  -4  11   3   10.40    6.50
  -4 -11  -3   33.80    8.50
   4 -11  -4   17.60    9.00
  -4  11  -4   22.10    7.20
   4 -11  -4   15.30    8.70
   4  11   4   31.90    7.00
   4 -11  -4   35.40    6.70
  -4 -11   4   27.80   10.70
   4  11   4   15.80    7.20
  -4 -11   4   28.50    6.00
   4 -11   4   44.30   10.40
  -4 -11  -4   34.70    9.80
  -4 -11  -4   33.80    9.00
  -4  11   4   18.50    8.10
   4 -11   4   26.50    3.70
  -4  11   4   17.40    6.70
   4  11  -4   37.70    8.70
  -4 -11  -4   29.30    8.90
  -4  11  -5   -2.40    5.80
   4  11   5   -3.20    6.50
   4 -11  -5    0.20    5.60
   4 -11  -5   -1.30    7.50
   4 -11  -5    9.10    9.50
  -4 -11   5    9.40    8.60
  -4  11  -5    6.70    5.60
  -4 -11   5    6.60    5.10
  -4 -11  -5   -8.70    6.30
  -4  11   5    9.10    6.00
   4 -11   5    2.20    3.00
  -4 -11  -5    4.10    7.90
   4  11  -5   -6.90    6.30
  -4  11   5    3.40    7.10
  -4 -11  -5   -4.20    6.80
   4  11  -5   -4.50    5.70
   4 -12   0    9.90    8.50
   4  12   0   17.00    7.10
  -4 -12   0   28.20    6.70
  -4  12   0   15.60    6.80
   4  12   0   25.50    7.50
  -4 -12   0   17.50    8.50
   4 -12   0   15.30    5.30
   4 -12   0   18.10   10.60
   4  12   1   -3.10    5.00
   4  12   1    0.50    6.30
  -4 -12   1   -3.60    7.90
   4 -12  -1    9.50    8.20
   4 -12  -1   -0.30    7.10
  -4 -12   1   13.40    5.30
  -4  12  -1    0.30    5.70
  -4 -12   1    5.40    8.50
   4 -12  -1    0.20    4.60
   4 -12   1   11.20    4.10
   4  12  -1   -0.90    6.20
   4 -12   1   -1.60    8.10
  -4 -12  -1   -1.70    7.30
  -4 -12  -1   -6.90    8.20
  -4  12   1    5.20    6.60
   4 -12   1   -1.90    7.40
  -4 -12  -1    7.60    5.90
   4  12  -1    1.20    5.40
  -4 -12   2    1.20    8.00
  -4  12  -2    7.80    5.30
   4 -12  -2   -1.00    7.90
  -4 -12   2    3.50    5.00
  -4  12  -2    8.80    6.40
   4  12   2   20.60    7.40
   4 -12  -2    7.90    6.00
   4  12   2   12.80    6.90
   4 -12  -2   11.00    8.40
  -4 -12  -2   -6.80    7.20
   4  12  -2    1.20    5.60
   4  12  -2    5.90    6.80
  -4  12   2    4.10    6.10
  -4 -12  -2    1.00    7.80
   4 -12   2    6.90    7.70
   4 -12   2   -4.20    8.50
   4 -12   2    5.90    3.80
  -4 -12  -2   18.00    7.30
   4  12   3    5.50    6.20
  -4  12  -3    6.10    6.50
  -4 -12   3   -0.30    8.40
  -4 -12   3    3.90    4.90
  -4  12  -3    4.90    6.00
   4  12   3    3.20    6.30
   4 -12  -3   -0.60    8.50
  -4  12   3    8.80    6.40
   4  12  -3   -5.10    6.20
  -4  12   3    0.80    5.60
  -4 -12  -3    1.10    8.20
  -4 -12  -3   -9.20    7.30
   4 -12   3   11.00    8.80
   4 -12   3    2.20    3.10
  -4 -12  -3   -5.00    7.10
   5   0   0    2.00    2.60
   5   0   0    1.70    1.90
  -5   0   0    2.40    1.80
   5   0   0    0.00    1.70
  -5   0   0    1.50    1.60
   5   0   0   -2.10    2.60
   5   0   0   -1.40    1.80
  -5   0   0   -1.30    2.40
  -5   0   0    2.20    2.40
   5   0   0   -1.20    2.40
  -5   0   1  243.48   11.30
   5   0   1  219.98    9.50
  -5   0   1  220.68   10.30
  -5   0  -1  229.48    9.90
  -5   0  -1  225.38   11.40
   5   0  -1  232.48   10.60
   5   0   1  229.98   10.50
   5   0   1  225.08   11.00
   5   0  -1  226.78   11.20
  -5   0   1  224.38   10.20
  -5   0  -1  240.88   11.20
   5   0  -1  233.38   11.40
  -5   0  -1  222.38   10.40
   5   0   1  211.78   12.20
  -5   0   1  210.98   10.70
   5   0  -1  219.18   10.50
   5   0   1  205.18   10.80
   5   0   1  219.28   10.60
  -5   0   1  230.98   11.50
   5   0  -1  228.58   10.10
  -5   0   2  656.83   29.80
   5   0  -2  674.63   30.50
  -5   0  -2  708.13   28.80
   5   0   2  713.73   30.00
  -5   0  -2  701.83   29.70
  -5   0  -2  694.53   30.40
   5   0   2  643.04   30.40
   5   0   2  639.04   30.00
  -5   0  -2  720.13   30.70
   5   0  -2  728.23   30.00
   5   0  -2  765.02   30.00
   5   0  -2  707.33   30.60
  -5   0   2  715.23   30.70
   5   0   2  705.03   29.20
  -5   0   2  686.63   30.20
  -5   0   2  659.83   30.60
   5   0  -2  713.93   29.40
  -5   0   2  737.63   29.70
  -5   0   3   41.50    4.10
  -5   0   3   33.30    4.90
   5   0   3   38.90    5.20
   5   0  -3   50.49    4.50
  -5   0   3   31.50    4.60
  -5   0  -3   33.60    4.50
   5   0  -3   38.00    4.20
  -5   0  -3   37.10    4.60
   5   0  -3   34.20    4.80
   5   0   3   44.80    4.00
   5   0   3   43.50    4.90
   5   0  -3   39.10    3.40
   5   0   3   38.20    4.60
  -5   0   3   34.30    4.80
   5   0   3   35.60    5.30
  -5   0  -3   39.70    3.50
  -5   0   3   30.70    4.40
   5   0  -3   37.60    5.10
  -5   0   4   44.30    5.50
   5   0  -4   44.60    4.90
  -5   0  -4   46.30    5.30
   5   0   4   44.60    5.60
   5   0  -4   42.90    5.70
   5   0  -4   49.50    5.00
   5   0   4   50.29    4.90
  -5   0   4   45.90    5.90
  -5   0   4   41.50    4.10
   5   0  -4   45.30    5.90
  -5   0   4   50.59    5.90
   5   0  -4   50.29    4.00
  -5   0   4   46.40    6.00
   5   0   4   43.70    5.60
   5   0   4   46.20    5.90
  -5   0  -4   44.70    5.80
   5   0  -5   -1.10    2.20
  -5   0   5   -1.50    2.50
  -5   0   5    4.70    4.60
   5   0   5    1.80    3.80
   5   0  -5    0.00    3.50
   5   0   5   -0.60    2.80
   5   0   5    0.80    4.00
   5   0  -5   -0.90    3.30
   5   0   5    2.70    4.10
  -5   0  -5   -0.70    3.60
  -5   0  -5    4.20    3.60
  -5   0   5   -5.20    3.60
  -5   0   5   -0.70    3.40
   5   0  -5   -2.20    2.50
  -5   0   5   -6.50    3.30
   5   0  -5    2.20    3.60
   5   0   6    2.90    4.70
   5   0   6    3.70    4.90
   5   0   6   15.70    5.40
  -5   0   6    6.40    3.40
  -5   0   6   11.10    5.40
  -5   0  -6    7.20    4.60
  -5   0  -6    6.30    4.30
   5   0  -6    8.10    4.30
   5   0  -6    8.40    4.20
   5   0  -6    5.50    4.60
  -5   0   6   -2.50    4.40
  -5   0   6    7.70    4.60
  -5   0   6    8.50    5.10
   5   0   6    6.90    3.90
  -5   0   7   57.89    6.20
  -5   0   7   64.69    9.70
  -5   0   7   79.99    9.20
   5   0   7   67.89    9.30
  -5   0   7   63.79    8.80
   5   0   7   54.99    7.70
   5   0  -7   60.09    8.80
   5   0  -7   65.19    8.10
   5   0  -8    3.90    4.80
  -5   0  -8   11.30    5.00
  -5   0   8    7.30    6.70
   5   0   8   16.20    6.40
   5   0   8   13.40    7.70
  -5   0   8   19.40    6.40
   5   0   9   -3.00    7.50
   5   0   9   -7.00    5.90
  -5   0   9    2.90    6.60
   5   0  -9    0.40    4.90
  -5   0   9    3.10    7.10
  -5   0  -9    1.70    4.80
   5   0  10    4.30    7.50
   5   0 -10    4.90    6.80
   5   0  10    0.90    9.60
  -5   0 -10    9.80    5.90
   5  -1   0    0.30    1.20
   5  -1   0    3.00    2.30
  -5  -1   0    2.50    2.10
   5  -1   0   -1.60    2.50
  -5  -1   0    0.40    1.70
  -5   1   0   -0.10    1.90
   5  -1   0    1.20    2.10
  -5  -1   0   -0.70    2.60
   5   1   0    1.40    2.20
   5   1   0    0.00    2.20
   5  -1   0   -0.30    1.60
   5   1   0   -0.90    1.70
  -5  -1   0    0.10    2.60
  -5   1   0    1.60    1.00
   5   1   0   -1.10    2.90
   5   1   0   -0.10    1.90
   5  -1   0   -1.30    2.10
  -5   1   0    0.50    1.50
  -5   1   0    0.10    2.30
   5   1   0    1.20    2.40
   5  -1   0   -0.40    1.40
  -5   1  -1   51.49    4.10
  -5  -1   1   48.60    4.10
   5   1   1   49.30    5.10
   5  -1  -1   48.10    2.60
  -5  -1   1   52.49    4.80
   5  -1  -1   50.99    4.50
   5  -1  -1   47.00    4.20
   5   1   1   50.39    4.30
   5  -1  -1   48.70    3.90
   5  -1  -1   53.19    3.90
   5   1   1   47.80    3.40
   5   1   1   41.00    4.40
  -5   1  -1   53.99    4.60
  -5  -1   1   55.49    4.80
   5  -1  -1   50.69    4.20
  -5   1  -1   47.80    3.10
  -5  -1   1   48.60    3.90
   5   1   1   46.40    4.10
  -5   1   1   49.90    3.50
   5  -1   1   48.70    3.70
   5   1  -1   45.90    3.90
  -5  -1  -1   51.09    5.00
   5  -1   1   44.80    3.40
  -5  -1  -1   48.40    3.40
  -5   1   1   52.49    4.70
   5   1  -1   52.99    4.60
  -5  -1  -1   43.30    3.90
  -5  -1  -1   55.69    4.50
   5   1  -1   48.00    3.70
   5   1  -1   44.30    4.60
   5   1  -1   50.09    3.90
   5  -1   1   50.89    4.00
  -5   1   1   49.60    3.70
  -5   1   1   54.79    4.10
  -5  -1  -1   51.29    4.80
   5  -1   1   46.50    4.10
   5  -1   1   47.90    4.90
  -5   1   1   55.59    4.60
   5  -1   1   46.70    3.40
   5  -1  -2    4.50    2.20
   5  -1  -2    3.50    3.20
  -5   1  -2    1.70    2.50
   5   1   2   -0.50    2.80
  -5  -1   2    2.80    2.90
   5   1   2    0.10    2.80
   5   1   2    4.80    1.90
   5  -1  -2    4.50    2.80
  -5   1  -2    0.50    2.20
  -5  -1   2    1.30    2.40
  -5  -1   2    0.90    2.10
   5   1   2    6.80    2.60
  -5  -1   2   -1.80    2.70
  -5   1  -2    1.00    1.00
   5   1   2   -0.60    3.30
   5  -1  -2    1.90    2.50
   5  -1  -2    1.00    2.30
  -5   1   2    4.30    2.90
   5  -1   2    1.50    1.70
  -5   1   2    1.90    1.90
   5   1  -2    4.70    2.80
   5   1  -2    1.30    2.30
   5  -1   2    0.70    2.60
   5  -1   2    3.30    3.10
   5  -1   2    2.90    2.50
  -5   1   2    0.30    2.50
   5  -1   2    0.40    2.00
  -5  -1  -2    1.30    2.00
   5   1  -2    3.10    3.00
  -5   1   2    3.40    2.90
  -5  -1  -2    4.30    2.40
  -5  -1  -2    0.40    3.10
  -5   1   2    0.80    2.50
   5   1  -2    2.40    1.90
  -5  -1  -2   -3.50    2.80
   5  -1  -3  170.68    9.60
   5   1   3  184.78   11.20
   5   1   3  167.68   10.60
  -5  -1   3  192.38   10.20
   5  -1  -3  170.68    9.60
  -5  -1   3  194.08    9.40
  -5   1  -3  190.68   10.00
  -5  -1   3  186.48   10.80
   5   1   3  197.08    9.50
  -5  -1   3  193.28   10.80
   5   1   3  170.28   11.30
   5   1   3  204.98   10.20
   5  -1  -3  184.58   10.90
  -5   1  -3  185.08   10.20
   5  -1  -3  184.28   10.90
   5  -1  -3  172.68    9.40
  -5  -1   3  182.68   10.30
  -5   1   3  193.48    9.60
   5   1  -3  187.48   10.90
  -5  -1  -3  192.58    9.90
  -5  -1  -3  208.28   11.40
  -5  -1  -3  173.88    8.80
  -5   1   3  181.08   10.50
   5  -1   3  176.98   10.20
   5   1  -3  181.88   10.80
   5  -1   3  193.08   10.00
   5  -1   3  182.68   10.40
  -5   1   3  194.48   10.10
   5   1  -3  186.48   10.00
  -5   1   3  180.98   10.60
  -5   1   3  159.68   10.70
   5  -1   3  187.28    9.20
   5   1  -3  191.48    9.70
   5  -1   3  177.88    9.40
  -5  -1   4  343.37   17.90
  -5  -1   4  341.97   17.30
   5  -1  -4  346.47   18.30
   5   1   4  374.26   18.10
  -5   1  -4  350.66   17.10
  -5  -1   4  334.67   17.70
  -5  -1   4  349.07   17.30
   5   1   4  339.87   16.50
  -5  -1   4  347.47   16.10
   5  -1  -4  375.96   18.40
   5   1   4  366.86   17.30
   5   1   4  336.97   18.40
   5   1   4  341.17   18.20
   5  -1  -4  341.27   16.70
  -5   1  -4  333.87   17.40
   5  -1  -4  341.47   16.60
   5  -1  -4  352.96   16.70
   5   1  -4  369.26   17.90
  -5   1   4  380.66   17.80
  -5   1   4  352.96   17.10
   5  -1   4  366.56   16.50
  -5   1   4  368.86   16.30
  -5   1   4  346.57   18.00
  -5  -1  -4  374.46   18.30
   5   1  -4  324.57   17.60
  -5   1   4  351.26   18.10
   5  -1   4  357.16   17.70
  -5  -1  -4  360.76   17.80
   5  -1   4  356.36   17.30
   5  -1   4  341.17   17.40
   5   1  -4  318.07   16.30
   5   1  -4  329.47   16.90
  -5  -1  -4  332.87   16.20
  -5  -1   5   24.10    5.20
  -5   1  -5   23.60    5.00
   5   1   5   26.20    5.70
   5  -1  -5   13.90    3.60
  -5  -1   5   11.30    4.40
   5   1   5   14.60    5.10
   5  -1  -5   13.30    3.70
   5  -1  -5   11.80    4.80
   5  -1  -5   18.70    3.90
   5   1   5   16.50    4.80
  -5  -1   5   21.30    3.80
  -5  -1   5   17.60    4.70
   5   1   5   12.90    4.10
   5  -1  -5   22.60    5.40
  -5  -1   5   18.80    4.60
  -5   1  -5   21.10    4.40
  -5   1   5   15.40    3.30
   5   1  -5   17.60    3.60
   5   1  -5   17.10    4.70
  -5   1   5    9.10    4.20
  -5  -1  -5   19.00    3.40
   5   1  -5   20.40    4.70
   5  -1   5   17.50    4.90
   5  -1   5   19.90    4.30
   5   1  -5   14.20    4.80
   5  -1   5   20.10    4.80
   5  -1   5   19.90    4.70
  -5   1   5   19.90    5.00
  -5  -1  -5   22.20    4.90
  -5   1   5   18.30    4.70
  -5   1   5   26.80    5.10
  -5  -1  -5   15.90    5.10
   5   1   6   12.80    5.40
  -5   1  -6   10.50    6.60
  -5   1  -6    3.80    4.40
   5   1   6   10.70    4.20
   5   1   6   11.40    5.60
  -5  -1   6    5.50    3.80
  -5  -1   6    7.40    3.60
  -5  -1   6   13.80    5.50
   5  -1  -6    6.10    5.00
   5  -1  -6    7.40    3.60
  -5  -1   6    7.70    4.90
   5  -1  -6   11.40    4.40
  -5  -1   6   12.00    4.70
   5  -1  -6   10.30    3.70
   5  -1  -6   -0.70    4.40
   5   1   6    5.10    4.60
   5  -1   6   16.70    5.00
  -5   1   6    7.30    3.60
  -5   1   6    4.10    5.10
  -5   1   6   14.20    5.20
   5   1  -6   12.70    5.20
   5  -1   6   10.20    4.80
   5  -1   6    3.70    5.00
  -5   1   6    2.70    4.50
   5  -1   6   12.50    4.60
   5   1  -6   15.00    4.80
  -5  -1  -6    5.60    5.00
   5   1  -6    3.30    4.20
  -5   1   6   11.80    5.10
  -5  -1  -6   12.00    5.80
  -5  -1   7   -3.10    4.40
  -5  -1   7   20.90    6.60
   5   1   7   10.60    6.00
  -5  -1   7    6.50    3.90
   5  -1  -7    3.70    6.10
   5  -1  -7    7.40    4.30
   5   1   7    3.10    4.70
   5  -1   7   12.20    5.40
  -5   1   7    0.60    5.40
   5   1  -7    4.20    5.00
  -5  -1  -7    5.30    3.90
  -5   1   7    8.10    5.50
  -5   1   7    2.50    3.40
  -5   1   7    1.40    5.60
   5  -1   7    6.40    5.70
   5   1   8   46.70    8.20
  -5   1  -8   63.59    8.20
   5  -1  -8   64.99    8.40
  -5  -1   8   61.99    9.60
   5   1   8   63.69   10.10
  -5  -1   8   59.09    9.10
  -5   1   8   75.59   10.40
   5  -1   8   78.19   10.50
  -5  -1  -8   74.69    9.30
   5  -1   8   58.59    8.60
   5   1  -8   83.89    9.70
  -5  -1  -8   76.59    8.70
  -5   1   8   42.30    8.40
  -5  -1   9   20.90    8.40
   5   1   9   26.30    9.20
  -5   1  -9   35.00    7.50
   5  -1  -9    7.70    5.30
   5   1   9    5.80    6.40
  -5   1   9   15.30    6.90
  -5  -1  -9   26.60    6.60
   5  -1   9   26.40    8.70
   5   1  -9   13.30    6.80
  -5   1 -10    6.60    6.40
   5   1  10    3.50    7.20
   5   1  10    4.90    8.40
  -5  -1  10  -10.70    7.60
   5  -1 -10    2.20    6.30
   5  -1  10   16.00    9.50
  -5   1  10   -1.60    6.40
  -5  -1 -10   -6.50    5.30
   5   1 -10   -4.80    6.60
   5  -2   0    0.40    1.90
   5   2   0   -0.10    2.10
   5  -2   0    1.00    1.20
  -5   2   0   -0.40    1.40
  -5  -2   0   -0.10    2.10
  -5   2   0    1.60    1.70
   5   2   0   -2.10    1.70
   5  -2   0    1.60    1.80
   5  -2   0   -1.40    1.40
   5   2   0   -3.30    2.50
  -5  -2   0   -0.30    2.70
  -5   2   0    1.70    2.00
   5   2   0    0.80    2.60
  -5   2   0    0.70    1.70
   5  -2   0   -1.40    2.80
   5   2   0   -0.50    1.20
   5   2   0   -0.50    2.20
   5  -2   0    1.70    2.50
  -5  -2   0    0.50    1.90
  -5  -2   0   -2.10    2.50
  -5  -2   0   -0.90    3.00
   5   2   1  489.75   21.40
   5  -2  -1  494.25   21.50
  -5  -2   1  519.05   22.10
  -5   2  -1  513.55   21.40
   5  -2  -1  504.25   22.60
   5   2   1  501.25   22.30
   5   2   1  479.85   22.20
  -5  -2   1  512.75   21.90
   5   2   1  532.45   22.90
  -5  -2   1  504.25   22.40
   5  -2  -1  520.55   22.20
  -5  -2   1  478.75   22.50
  -5   2  -1  501.65   21.30
  -5   2  -1  485.55   21.50
   5   2   1  524.05   23.20
   5  -2  -1  511.75   23.00
   5  -2  -1  511.25   21.50
   5   2   1  535.55   21.90
   5  -2   1  508.65   21.50
   5   2  -1  498.55   22.70
   5  -2   1  516.45   22.30
  -5   2   1  501.85   21.60
  -5  -2  -1  502.75   23.10
  -5   2   1  476.75   22.00
   5  -2   1  482.75   21.40
  -5  -2  -1  514.85   22.90
   5   2  -1  526.15   21.90
  -5   2   1  503.25   22.20
   5  -2   1  492.55   20.90
   5   2  -1  509.45   21.80
   5  -2   1  490.75   20.80
   5   2  -1  496.55   22.50
  -5  -2  -1  454.85   22.40
   5  -2   1  482.15   22.80
  -5  -2  -1  522.55   22.20
  -5   2   1  499.55   21.80
   5   2  -1  485.05   22.10
  -5  -2   2  404.46   18.50
   5   2   2  404.66   19.20
   5  -2  -2  397.06   17.40
  -5   2  -2  386.66   16.60
   5  -2  -2  399.46   17.10
   5   2   2  383.06   17.90
   5   2   2  408.06   17.50
   5   2   2  383.16   18.20
   5  -2  -2  388.66   18.20
   5  -2  -2  390.66   18.40
  -5   2  -2  380.86   17.20
  -5   2  -2  374.76   17.00
   5   2   2  370.96   18.70
  -5  -2   2  408.56   17.90
  -5  -2   2  392.26   18.20
   5  -2  -2  361.96   18.10
  -5  -2   2  384.56   17.40
   5  -2   2  354.16   18.40
  -5  -2  -2  372.86   18.80
   5  -2   2  379.26   17.20
  -5   2   2  388.36   17.40
   5  -2   2  375.86   16.60
  -5   2   2  391.16   18.50
  -5   2   2  393.16   18.20
  -5  -2  -2  384.86   18.60
  -5  -2  -2  378.16   17.80
  -5   2   2  390.46   17.70
  -5  -2  -2  390.76   17.90
  -5   2   2  404.16   17.70
   5  -2   2  369.76   16.50
   5   2  -2  381.76   17.20
   5  -2   2  398.16   17.40
   5   2  -2  353.06   17.80
   5   2  -2  404.56   17.70
   5   2  -2  380.46   18.20
   5  -2  -3  130.49    8.60
  -5   2  -3  103.59    7.20
  -5  -2   3  126.49    8.10
   5  -2  -3  132.09    7.90
  -5   2  -3  123.69    5.90
   5   2   3  121.09    7.80
  -5   2  -3  122.89    7.10
   5  -2  -3  135.59    8.50
  -5  -2   3  127.69    8.00
  -5  -2   3  132.29    7.70
   5  -2  -3  119.89    7.10
   5   2   3  131.39    9.70
   5   2   3  113.79    8.30
   5   2   3  127.39    9.60
   5   2   3  127.19    7.40
  -5  -2   3  138.29    8.80
   5  -2  -3  133.69    9.10
  -5  -2  -3  126.59    7.50
   5   2  -3  124.09    8.30
  -5   2   3  131.29    8.70
  -5   2   3  119.79    7.90
  -5  -2  -3  137.89    9.40
  -5   2   3  130.29    7.90
   5  -2   3  123.79    7.10
   5  -2   3  131.29    7.90
   5   2  -3  132.19    8.00
  -5   2   3  125.19    8.70
   5  -2   3  115.49    7.30
   5   2  -3  115.99    7.10
  -5  -2  -3  125.89    7.80
   5   2  -3  125.59    8.30
   5  -2   3  129.29    6.80
  -5   2   3  127.09    7.40
   5   2   4  100.59    9.40
   5   2   4   94.99    7.20
   5  -2  -4   88.09    6.60
   5   2   4   99.29    9.00
   5  -2  -4   76.49    5.80
   5   2   4   91.59    6.50
  -5  -2   4   92.49    7.50
   5  -2  -4   89.39    7.90
  -5  -2   4   95.69    6.60
  -5  -2   4   87.79    7.40
  -5  -2   4   84.99    7.80
  -5   2  -4   93.59    6.60
   5   2   4  103.99    8.40
  -5   2  -4   96.99    7.00
   5  -2  -4   83.29    7.20
   5  -2  -4   96.59    8.40
  -5   2   4   82.99    7.30
  -5  -2  -4   97.19    8.10
   5   2  -4   82.29    7.40
   5   2  -4  101.39    7.70
  -5  -2  -4   88.59    6.90
   5   2  -4   76.89    7.20
  -5   2   4   86.39    8.20
  -5  -2  -4   79.89    5.60
  -5   2   4   87.49    7.00
  -5  -2  -4   87.99    8.30
   5  -2   4   83.19    6.70
  -5   2   4   85.79    7.00
   5  -2   4  100.79    7.00
  -5   2   4   97.59    6.30
   5  -2   4   96.89    6.20
   5  -2   4   96.49    7.20
   5   2   5   -1.00    4.50
   5  -2  -5   -1.80    3.90
   5  -2  -5    5.30    4.40
  -5  -2   5    0.00    3.90
  -5  -2   5    0.10    2.90
   5   2   5    4.70    4.40
   5   2   5   -5.10    2.90
   5  -2  -5   -4.50    3.00
  -5   2  -5   -3.80    3.20
  -5  -2   5   -1.10    3.30
  -5  -2   5    0.40    3.80
   5  -2  -5    0.90    2.90
  -5   2  -5   -3.70    2.60
   5  -2  -5   -2.10    2.60
   5   2   5   -1.40    3.70
   5   2   5   -2.50    3.90
   5   2   5    1.50    1.50
  -5  -2  -5   -3.00    4.50
   5   2  -5    1.90    3.70
  -5   2   5   -4.40    3.50
  -5  -2  -5    0.80    3.60
  -5   2   5   -5.40    2.40
   5  -2   5    8.80    3.90
  -5   2   5   -4.40    3.90
  -5   2   5   -2.10    3.70
   5  -2   5    0.90    3.60
   5  -2   5    3.80    3.30
  -5   2   5    0.40    4.70
   5   2  -5    1.50    3.90
  -5  -2  -5    1.00    2.60
   5  -2   5    0.40    3.10
   5   2  -5   -2.00    3.80
   5   2   6   -3.70    4.60
   5  -2  -6    0.00    3.10
  -5  -2   6    6.50    3.60
  -5  -2   6   -0.20    4.50
   5   2   6    1.30    4.30
   5  -2  -6    4.30    4.30
  -5  -2   6    4.10    4.40
   5   2   6    0.30    4.90
   5   2   6    3.40    5.40
   5  -2  -6    6.60    5.00
   5  -2  -6    1.10    3.20
   5  -2  -6   -0.80    4.60
   5   2  -6   -1.80    4.00
  -5   2   6  -10.80    4.70
   5   2  -6    0.90    4.30
  -5   2   6    0.10    3.00
   5  -2   6    8.00    5.00
  -5   2   6    2.00    4.50
   5  -2   6    1.00    5.00
  -5  -2  -6   -4.80    4.60
  -5  -2  -6   -2.50    4.60
   5  -2   6    0.30    4.10
  -5   2   6    4.30    4.70
  -5   2   6   -9.60    3.60
   5  -2  -7   -4.90    4.60
   5   2   7    1.80    4.40
  -5  -2   7   -0.40    3.40
  -5  -2   7   -3.00    5.10
   5  -2  -7    0.20    5.90
  -5  -2   7    1.80    5.70
   5  -2  -7   -9.80    3.50
   5   2   7   -6.50    6.20
   5   2   7   -1.30    5.90
   5  -2   7    9.50    5.40
  -5  -2  -7    0.90    3.90
  -5   2   7    5.80    5.20
  -5   2   7    0.50    3.30
  -5  -2  -7    1.30    4.90
   5   2  -7    0.80    4.60
  -5   2   7    7.40    5.20
  -5   2   7    9.30    6.40
  -5   2  -8    1.40    4.80
   5   2   8  -10.00    6.40
   5  -2  -8    1.60    4.90
   5   2   8    5.20    5.50
  -5  -2   8   -7.20    6.20
  -5  -2  -8    5.50    4.60
  -5  -2  -8   -1.70    5.90
   5   2  -8    4.80    5.20
  -5   2   8   10.50    6.00
   5  -2   8    1.60    6.50
  -5  -2   9  -13.00    6.40
   5   2   9    5.30    7.90
   5   2   9    4.70    6.90
   5  -2  -9   -1.40    5.20
  -5   2  -9    6.50    5.40
   5   2  -9   -6.40    4.90
   5  -2   9   -6.10    6.60
  -5  -2  -9    2.60    4.60
  -5   2   9   -1.00    6.10
   5   2  10   20.70    8.80
  -5   2 -10   44.10    8.90
  -5  -2  10   21.50   10.40
   5  -2 -10   15.30    6.50
   5  -2  10   47.80   11.50
   5   2 -10   22.00    7.70
  -5   2  10   24.70    9.10
  -5  -3   0   -3.00    2.70
   5  -3   0   -0.40    1.90
   5  -3   0    1.40    1.80
  -5  -3   0   -0.10    2.30
   5   3   0    0.80    2.30
   5  -3   0   -1.30    3.20
  -5   3   0    1.70    2.00
   5   3   0    1.70    2.80
   5   3   0   -2.90    3.00
   5  -3   0    0.20    1.10
  -5  -3   0   -1.20    2.40
  -5   3   0   -0.30    1.60
  -5   3   0    0.10    2.10
  -5  -3   0    0.40    3.40
  -5   3   0   -0.10    1.80
   5   3   0   -0.80    2.00
   5  -3   0    0.80    2.90
   5   3   0    3.80    3.10
   5  -3   0   -1.90    1.20
   5  -3  -1  162.88    7.60
   5   3   1  170.78    9.00
  -5  -3   1  146.79    9.30
  -5  -3   1  165.98   10.20
   5  -3  -1  159.18    8.70
   5  -3  -1  150.38    9.70
   5  -3  -1  144.09    8.30
   5  -3  -1  145.19    7.90
   5   3   1  163.78    8.60
   5   3   1  160.38    7.50
   5  -3  -1  157.78    9.60
   5  -3  -1  149.09    7.60
  -5  -3   1  153.98    8.40
   5   3   1  148.49    9.20
  -5   3  -1  146.39    7.00
  -5  -3   1  165.88    8.60
   5   3   1  145.09    9.40
  -5   3  -1  144.59    7.20
   5   3   1  163.08    9.00
  -5   3   1  157.98    8.80
  -5  -3  -1  156.18    8.80
  -5   3   1  155.88    8.40
   5  -3   1  142.09    7.10
  -5  -3  -1  148.69    9.60
   5  -3   1  132.39    9.30
   5  -3   1  164.18    7.20
  -5  -3  -1  152.88    9.50
  -5   3   1  144.29    6.60
  -5   3   1  164.58    8.40
   5   3  -1  153.08    9.20
   5  -3   1  159.58    8.90
  -5   3   1  150.78    8.30
   5   3  -1  158.78    9.00
   5  -3   1  150.08    8.80
   5   3  -1  148.69    8.70
   5   3  -1  144.99    8.00
  -5  -3  -1  157.08    9.60
  -5  -3   2   17.40    3.40
   5  -3  -2   18.60    4.60
  -5  -3   2   11.60    2.50
   5   3   2   15.30    3.70
   5  -3  -2   12.10    2.40
  -5  -3   2   17.30    4.70
  -5  -3   2   15.80    3.30
   5   3   2   21.60    4.70
   5  -3  -2   14.50    3.60
  -5   3  -2   13.00    1.80
   5  -3  -2   16.70    5.70
  -5  -3   2   10.60    3.60
   5   3   2   17.90    3.70
   5   3   2   18.50    4.30
   5  -3  -2   15.00    2.90
  -5   3  -2   16.10    1.90
   5   3   2   13.00    3.70
  -5   3   2   14.30    3.20
  -5   3   2   19.10    3.90
  -5   3   2   14.10    3.00
  -5  -3  -2   22.80    4.80
  -5   3   2   15.40    3.30
   5  -3   2   17.10    4.20
   5   3  -2   12.30    3.20
   5  -3   2   13.10    2.20
   5   3  -2   12.30    3.70
   5  -3   2   16.30    3.40
   5   3  -2   15.20    3.60
   5   3  -2   14.50    3.20
  -5   3   2   18.20    3.40
  -5  -3  -2   16.50    4.20
  -5  -3  -2   12.40    3.40
   5  -3   2   15.60    2.10
  -5  -3  -2   16.20    3.90
  -5   3  -3  126.09    6.70
   5   3   3  125.39    9.60
  -5  -3   3  117.59    5.70
   5   3   3  141.29    9.10
  -5  -3   3  128.09    8.10
  -5  -3   3  131.59    8.60
   5  -3  -3  134.59    9.40
   5  -3  -3  120.99    8.80
  -5   3  -3  121.69    6.80
   5   3   3  125.79    7.80
   5  -3  -3  119.89    6.80
  -5  -3   3  134.59    9.80
   5   3   3  119.09    8.10
   5  -3  -3  132.29    7.80
   5   3   3  136.99    9.70
   5  -3  -3  123.19    8.70
  -5  -3   3  137.99    8.00
   5   3  -3  133.69    8.10
  -5   3   3  132.49    9.20
   5  -3   3  125.79    6.20
  -5   3   3  128.69    8.00
   5  -3   3  117.99    6.60
   5  -3   3  115.49    7.20
  -5   3   3  137.39    8.30
  -5  -3  -3  121.29    8.10
   5  -3   3  131.59    7.00
   5  -3   3  136.09    7.30
   5   3  -3  128.89    8.40
  -5  -3  -3  126.79    8.40
  -5  -3  -3  130.69    9.60
  -5   3   3  121.49    8.40
  -5   3   3  124.79    7.50
   5   3  -3  117.99    8.30
  -5  -3   4  119.29    9.10
  -5  -3   4  112.89    9.20
   5   3   4  139.49   10.80
  -5   3  -4  134.89    7.60
   5  -3  -4   97.39    9.10
   5   3   4  128.69    9.30
  -5   3  -4  120.09    7.60
   5   3   4  118.99    8.50
   5  -3  -4  120.49    7.20
  -5  -3   4  120.89    8.00
   5   3   4  133.39    8.50
   5  -3  -4  129.79    8.10
   5   3   4  145.69   11.10
   5  -3  -4  124.09    9.80
  -5  -3   4  129.99    8.80
   5   3  -4  139.19    9.20
   5  -3   4  127.19    6.80
   5   3  -4  100.09    8.40
   5  -3   4  119.59    7.60
  -5  -3  -4  122.19    8.70
   5   3  -4  135.59    9.00
   5  -3   4  128.49    8.10
   5  -3   4  125.29    7.60
   5  -3   4  117.29    6.90
  -5   3   4  124.39    7.60
  -5  -3  -4  115.99    7.80
  -5   3   4  121.59    8.80
  -5   3   4  110.19    8.70
  -5   3   4  126.19   10.00
  -5  -3  -4  136.09   10.50
  -5   3   4  130.09    8.70
  -5  -3  -4  123.59    9.70
   5  -3  -5  249.97   13.80
   5   3   5  220.28   13.70
   5   3   5  258.67   14.00
  -5  -3   5  252.27   13.00
   5   3   5  238.38   15.60
   5   3   5  281.77   15.80
  -5   3  -5  251.37   13.60
   5  -3  -5  251.77   16.00
   5  -3  -5  252.17   13.00
  -5  -3   5  267.97   14.50
   5  -3  -5  259.77   15.80
   5   3   5  254.77   16.10
  -5   3  -5  252.77   13.30
  -5  -3   5  262.57   15.40
  -5  -3   5  236.98   14.70
  -5   3   5  230.18   14.20
  -5   3   5  256.57   13.10
  -5  -3  -5  249.28   15.80
   5  -3   5  255.97   14.00
   5   3  -5  234.68   14.00
  -5  -3  -5  261.27   15.60
  -5   3   5  273.47   16.30
   5  -3   5  251.87   13.80
  -5   3   5  272.17   14.80
   5   3  -5  240.58   14.60
   5  -3   5  241.48   13.40
  -5   3   5  260.17   15.40
   5   3  -5  259.57   14.50
   5  -3  -6   94.49   10.70
  -5  -3   6  105.49   10.10
   5  -3  -6  105.59    7.80
   5  -3  -6  109.79   10.90
   5   3   6  120.99   11.20
   5   3   6  107.39    9.00
  -5  -3   6   98.29   10.10
  -5  -3   6  104.69    8.20
   5   3   6  102.39   11.70
   5  -3  -6  111.09    8.60
   5   3   6   99.69    8.80
   5   3   6  114.39   11.50
   5   3  -6  108.09   10.00
  -5   3   6  101.69    7.70
  -5   3   6   96.69    9.90
  -5  -3  -6  100.89   10.20
   5  -3   6  112.89    9.70
  -5  -3  -6  136.89   12.70
  -5   3   6   98.39   10.00
  -5  -3  -6   85.89    9.80
  -5   3   6   92.09   10.50
  -5   3   6  115.09   10.70
   5  -3  -7   11.10    5.70
   5   3   7    4.80    4.90
  -5  -3   7    4.60    4.00
   5   3   7    7.80    6.30
  -5  -3   7   -2.40    5.30
  -5   3  -7    6.80    4.80
   5  -3  -7   17.90    4.80
  -5  -3   7    6.20    6.20
   5   3   7   25.20    7.30
  -5   3   7    9.30    4.10
  -5  -3  -7    5.40    5.40
   5  -3   7   14.30    5.70
  -5   3   7    4.20    5.10
  -5  -3  -7   17.90    4.30
   5   3  -7    4.10    5.30
  -5  -3  -7   15.90    7.90
   5   3   8   41.30    9.00
  -5   3  -8   26.90    7.40
   5   3   8   21.30    7.20
   5  -3  -8   37.50    6.20
  -5  -3   8   42.30    8.70
   5   3  -8   41.50    8.00
  -5  -3  -8   31.50    5.80
  -5   3   8   22.90    7.00
   5  -3   8   35.00    7.90
  -5  -3  -8   34.50    7.70
  -5   3  -9   13.90    6.60
  -5  -3   9    3.70    7.70
   5   3   9    3.00    6.20
   5  -3   9   14.70    7.60
  -5   3   9   -3.30    6.70
   5   3  -9    6.70    7.00
   5  -4   0    0.20    3.30
   5  -4   0    1.00    3.50
  -5  -4   0   -0.40    3.60
   5   4   0   -0.30    1.90
  -5   4   0    1.40    1.60
   5  -4   0   -3.70    3.80
   5   4   0   -0.40    3.00
   5  -4   0   -0.20    1.30
   5  -4   0    1.40    1.30
   5   4   0   -1.00    3.10
   5   4   0    1.50    2.90
  -5   4   0    0.80    2.00
  -5   4   0    1.90    2.60
  -5  -4   0   -2.70    3.20
   5  -4   0    3.30    1.80
   5  -4   0   -2.20    1.90
  -5  -4   0    2.10    2.40
   5   4   1  607.54   25.70
   5  -4  -1  629.94   28.30
  -5  -4   1  617.14   27.10
   5  -4  -1  603.54   26.70
   5   4   1  623.94   27.90
   5   4   1  605.94   27.10
   5  -4  -1  591.34   26.80
   5  -4  -1  623.84   26.30
   5   4   1  638.34   27.50
   5  -4  -1  630.54   28.40
  -5  -4   1  622.34   27.60
   5   4   1  590.84   26.90
  -5  -4   1  575.44   28.40
   5   4   1  619.54   28.10
  -5  -4   1  599.24   26.80
  -5  -4   1  581.84   27.10
  -5   4   1  596.44   26.80
  -5  -4  -1  627.74   27.10
   5   4  -1  557.04   27.30
   5   4  -1  629.44   27.30
   5  -4   1  581.14   27.40
   5   4  -1  596.04   26.40
  -5  -4  -1  622.24   28.10
  -5   4   1  577.04   25.40
  -5   4   1  608.94   26.50
   5  -4   1  601.64   27.50
  -5   4   1  629.44   26.90
  -5   4   1  639.94   26.90
   5  -4   1  595.94   27.90
  -5  -4  -1  624.44   28.40
  -5  -4  -1  641.84   27.90
   5   4  -1  592.94   27.30
   5   4   2  284.37   15.50
   5  -4  -2  297.67   13.00
  -5  -4   2  309.37   14.70
  -5  -4   2  296.27   15.00
   5   4   2  296.87   14.90
  -5  -4   2  299.87   13.80
   5  -4  -2  276.47   14.70
  -5  -4   2  285.27   16.10
   5  -4  -2  307.57   13.90
   5   4   2  264.57   15.60
   5  -4  -2  292.97   15.00
   5   4   2  273.47   14.60
   5  -4  -2  267.77   15.70
  -5  -4   2  274.47   14.10
   5   4   2  289.17   14.70
  -5   4   2  281.17   14.30
  -5   4   2  304.97   15.00
   5  -4   2  286.37   14.80
  -5   4   2  295.77   14.50
  -5  -4  -2  297.77   14.90
   5   4  -2  314.87   15.00
  -5   4   2  293.57   12.50
  -5   4   2  310.77   14.60
   5   4  -2  293.87   14.70
  -5  -4  -2  293.57   15.60
   5  -4   2  295.37   15.50
   5   4  -2  302.57   14.40
   5   4  -2  290.27   14.50
  -5  -4  -2  269.07   15.60
   5  -4   2  291.37   14.70
   5  -4  -3  378.86   19.70
   5  -4  -3  386.06   16.80
   5   4   3  370.16   20.00
  -5  -4   3  386.96   20.00
  -5  -4   3  366.36   16.70
   5   4   3  387.66   20.10
  -5   4  -3  356.76   16.30
  -5  -4   3  384.66   18.80
   5  -4  -3  419.26   18.30
   5   4   3  403.56   19.20
   5  -4  -3  389.46   19.20
   5   4   3  356.26   18.40
  -5   4  -3  386.46   16.30
  -5  -4   3  367.66   18.40
   5   4   3  379.06   18.50
  -5  -4   3  398.16   18.30
   5  -4  -3  383.26   19.30
  -5  -4  -3  373.76   18.70
   5  -4   3  372.56   16.30
  -5   4   3  362.96   18.40
  -5   4   3  399.96   19.00
  -5   4   3  389.56   19.40
  -5   4   3  388.46   18.10
  -5  -4  -3  384.66   19.20
   5  -4   3  425.56   18.50
   5  -4   3  388.16   16.00
   5  -4   3  352.36   16.20
   5   4  -3  388.66   18.70
  -5  -4  -3  410.46   19.50
   5  -4   3  357.16   19.10
  -5  -4  -3  404.76   20.10
  -5   4   3  387.36   18.10
   5   4  -3  367.26   18.20
   5  -4   3  385.16   16.60
   5   4  -3  375.76   18.40
   5  -4  -4   81.19    8.40
  -5  -4   4  100.39    9.80
   5  -4  -4  102.79    9.40
   5   4   4  101.69    9.20
   5  -4  -4   86.59    6.00
  -5  -4   4  101.29    8.00
   5   4   4   83.69    9.20
  -5   4  -4   96.89    5.80
  -5   4  -4   86.49    5.80
  -5  -4   4  109.79    7.70
   5   4   4   90.29    9.20
   5   4   4   92.29    8.50
   5   4   4   86.59    7.40
  -5  -4   4   85.79    7.40
   5  -4  -4   90.49    7.40
   5  -4   4   97.19    6.50
  -5   4   4   86.69    7.10
   5  -4   4   86.19    6.10
  -5   4   4  106.29    9.70
  -5  -4  -4   92.09    9.40
   5  -4   4   87.19    6.50
  -5   4   4   87.39    8.50
   5   4  -4   90.19    7.30
  -5  -4  -4  100.19    8.50
  -5  -4  -4   94.29    8.30
  -5   4   4   85.09    7.60
  -5  -4  -4   82.09    7.40
   5  -4   4   92.29    5.40
   5  -4   4   81.19    5.80
   5   4  -4   93.99    7.60
   5   4  -4  101.49    7.80
  -5   4   4  102.19    7.80
  -5  -4   5    3.50    3.90
  -5  -4   5   -0.40    3.20
  -5  -4   5    3.30    4.20
   5  -4  -5    6.60    4.50
   5  -4  -5    2.50    2.90
  -5  -4   5    7.00    5.00
   5  -4  -5    3.60    4.30
   5   4   5    6.20    5.30
   5   4   5    4.30    4.40
   5  -4  -5    4.50    4.10
  -5   4  -5    3.20    3.10
   5   4   5    0.70    5.50
  -5   4  -5    2.70    2.80
   5   4   5    1.00    4.00
   5   4   5    1.70    4.40
   5  -4  -5    6.70    3.60
  -5   4   5    5.90    3.40
  -5  -4  -5    9.30    5.30
  -5   4   5    4.00    3.90
  -5  -4  -5    0.70    5.20
   5   4  -5    1.80    3.80
  -5   4   5    4.30    4.90
   5  -4   5    3.40    3.40
   5   4  -5    1.50    3.80
  -5  -4  -5    1.90    4.00
  -5  -4  -5   10.60    4.60
  -5   4   5    3.50    4.80
   5  -4   5    9.20    3.20
   5   4  -5    0.60    3.60
   5  -4   5    1.70    2.70
   5  -4   5    4.60    2.40
  -5  -4  -5    0.40    3.50
   5  -4   5    6.30    3.60
   5   4   6    6.10    5.80
   5   4   6    2.30    2.70
   5  -4  -6    0.70    4.50
   5   4   6   -9.20    3.90
   5   4   6    1.80    4.50
  -5  -4   6    1.80    4.70
   5   4   6    5.80    5.20
   5  -4  -6    2.90    3.50
   5  -4  -6   -2.30    3.60
   5   4   6   -9.30    5.60
  -5  -4   6   10.40    5.90
  -5   4   6    4.30    3.80
  -5   4   6   -1.40    4.50
  -5  -4  -6    2.00    3.00
  -5  -4  -6    4.70    5.00
  -5   4   6   -0.30    4.80
   5   4  -6   -1.20    4.00
  -5  -4  -6    1.30    5.30
  -5  -4  -6    3.90    6.40
   5  -4   6    1.40    4.10
   5   4   7   30.10    6.80
  -5   4  -7   33.10    6.40
   5  -4  -7   33.00    7.20
  -5  -4   7   36.40    7.50
  -5  -4   7   25.30    7.30
   5  -4  -7   28.70    5.20
  -5  -4  -7   41.60    7.90
  -5   4   7   28.20    5.20
   5  -4   7   31.10    6.40
   5   4  -7   31.80    6.60
  -5  -4  -7   30.50    5.00
  -5   4   7   24.20    7.00
  -5  -4   8   -6.50    6.30
  -5   4  -8    1.70    4.90
   5   4   8   -2.70    5.10
  -5  -4  -8   -3.10    6.60
  -5   4   8   -5.80    5.10
   5   4  -8    1.60    4.90
   5  -4   8   -2.40    5.50
  -5   4   8    3.20    4.00
   5   4   9    3.40    7.30
  -5   4  -9    3.60    5.60
  -5  -4   9   -2.90    7.20
  -5  -4  -9   -5.80    6.90
   5   4  -9    1.20    6.20
  -5   4   9    1.50    6.70
   5  -4   9   -0.50    6.80
  -5   5   0   -2.60    2.30
   5   5   0    1.00    3.10
   5   5   0   -1.40    1.80
   5   5   0    3.50    3.00
   5  -5   0   -0.60    3.60
  -5  -5   0    1.00    3.10
   5  -5   0    2.00    3.60
  -5  -5   0    3.10    4.20
   5  -5   0    0.00    1.30
   5  -5   0   -0.40    1.70
   5  -5   0    1.60    1.90
   5  -5   0    0.90    1.40
  -5  -5   0    0.70    0.80
  -5   5   0    1.90    1.90
  -5  -5   0    0.30    2.80
   5  -5   0   -5.50    3.20
   5   5   0    3.70    3.30
  -5   5   0    3.20    1.80
  -5  -5   0   -0.10    2.60
  -5  -5   0   -1.30    3.10
   5   5   1   58.79    6.30
  -5  -5   1   60.99    6.00
  -5  -5   1   55.49    6.10
  -5  -5   1   54.99    5.30
   5   5   1   47.60    5.90
  -5  -5   1   48.90    5.00
   5   5   1   52.49    5.80
   5   5   1   58.09    6.30
   5  -5  -1   43.00    4.40
   5   5   1   47.90    3.40
  -5  -5   1   48.70    7.00
  -5  -5   1   54.79    6.10
   5  -5  -1   44.70    4.80
   5  -5  -1   49.70    4.40
   5  -5  -1   50.59    6.80
   5  -5  -1   53.29    6.70
   5  -5  -1   55.69    4.50
   5  -5  -1   59.29    7.00
   5   5  -1   44.90    5.70
  -5  -5  -1   58.99    7.40
   5   5  -1   52.39    5.40
  -5  -5  -1   48.60    5.80
  -5  -5  -1   60.59    7.10
   5   5  -1   47.00    4.50
  -5  -5  -1   51.19    6.30
  -5   5   1   52.39    4.90
   5  -5   1   42.80    6.00
  -5   5   1   48.20    4.40
  -5   5   1   55.99    5.80
   5  -5   1   51.19    6.30
   5   5  -1   58.29    5.90
   5  -5   1   48.80    6.30
  -5  -5  -1   49.20    5.20
   5  -5  -2    5.20    3.20
   5   5   2    2.50    3.50
   5   5   2    5.00    3.50
   5  -5  -2   -2.50    4.00
  -5  -5   2    4.50    2.70
  -5  -5   2    0.70    2.80
   5  -5  -2    3.60    2.40
   5   5   2    5.90    4.00
  -5  -5   2    1.90    2.40
  -5  -5   2    4.80    3.10
   5  -5  -2   -0.70    2.50
   5   5   2    6.20    3.60
   5   5   2    4.90    3.20
  -5  -5   2    5.70    2.90
  -5  -5   2   -1.80    4.70
   5  -5   2    0.90    3.90
   5  -5   2    2.40    3.60
   5   5  -2    2.10    3.20
  -5   5   2    2.00    3.50
   5   5  -2    8.00    3.30
  -5  -5  -2    0.10    2.90
  -5  -5  -2   -2.40    3.50
  -5   5   2    3.40    2.90
  -5  -5  -2    3.10    4.00
  -5   5   2    5.10    2.90
   5   5  -2    4.40    2.90
  -5   5   2    6.80    1.90
   5   5  -2    8.70    2.80
  -5  -5  -2    1.90    4.10
   5  -5   2    6.40    3.40
  -5  -5  -2    5.00    4.30
  -5   5   2    6.60    3.40
   5   5   3   80.19    8.70
  -5  -5   3   75.59    6.40
   5   5   3   75.69    7.20
   5   5   3   76.49    7.40
   5  -5  -3   64.29    7.10
  -5  -5   3   82.79    7.20
   5  -5  -3   63.09    7.20
  -5  -5   3   83.99    9.10
   5  -5  -3   74.79    4.40
   5   5   3   65.39    7.10
  -5  -5   3   67.59    6.50
   5   5   3   74.79    8.40
   5  -5  -3   66.89    5.90
  -5  -5   3   76.69    5.30
   5  -5   3   88.69    6.80
  -5  -5  -3   77.49    8.70
  -5   5   3   75.39    6.40
  -5  -5  -3   78.99    8.00
   5  -5   3   70.49    7.30
  -5   5   3   69.59    4.50
   5   5  -3   86.79    7.20
  -5   5   3   70.19    7.20
   5  -5   3   70.29    7.70
  -5  -5  -3   65.09    7.70
   5   5  -3   72.19    6.60
  -5   5   3   78.09    7.20
   5   5  -3   73.29    6.80
  -5  -5  -3   71.39    7.30
  -5  -5  -3   68.39    8.20
  -5   5   3   84.69    7.80
   5   5  -3   78.19    6.60
   5  -5  -4   86.09    9.20
  -5  -5   4   91.89    8.20
   5   5   4  110.29   11.40
   5  -5  -4  105.19    5.80
  -5  -5   4  105.39   10.80
  -5   5  -4  104.39    5.20
   5   5   4  101.39    8.40
   5   5   4   82.19    8.70
   5  -5  -4  101.99    7.80
   5   5   4  107.49    8.30
   5   5   4   98.39   10.20
  -5  -5   4  116.09    8.40
   5  -5  -4   98.69    9.50
  -5  -5   4  109.29    8.30
  -5   5  -4   94.89    5.10
  -5  -5  -4  111.39   10.90
  -5  -5  -4  110.79    9.30
   5   5  -4   95.59    7.80
  -5  -5  -4  106.09    9.10
  -5  -5  -4  135.59   11.50
   5  -5   4  105.79    5.60
   5   5  -4   88.99    8.10
   5   5  -4  102.59    8.70
   5  -5   4  107.59    8.10
   5  -5   4   96.69    5.40
  -5   5   4  100.89    9.70
   5  -5   4  106.19    5.70
  -5   5   4   88.09    8.10
   5  -5   4  103.89    6.30
  -5   5   4  108.99    8.80
  -5  -5  -4  107.59    8.90
  -5   5   4  102.89    7.50
   5  -5  -5  211.08   14.10
   5   5   5  172.28   12.10
   5  -5  -5  180.58   12.90
   5  -5  -5  181.58    9.60
   5   5   5  202.88   15.00
   5   5   5  207.18   15.50
   5  -5  -5  196.28   12.00
   5   5   5  209.68   12.80
  -5  -5   5  195.18   14.00
  -5   5  -5  180.28    9.80
  -5  -5   5  191.68   12.10
  -5   5   5  207.98   13.40
  -5   5   5  179.48   12.40
  -5  -5  -5  214.08   14.90
  -5  -5  -5  211.58   13.30
   5  -5   5  179.38    9.80
  -5  -5  -5  181.08   11.80
   5  -5   5  207.88   10.50
   5  -5   5  188.28   10.90
   5  -5   5  180.38   10.00
   5   5  -5  213.18   12.60
  -5  -5  -5  145.59    9.80
  -5  -5  -5  207.98   14.10
  -5   5   5  186.48   11.70
   5  -5   5  184.18   11.00
  -5  -5  -5  206.88   14.70
  -5  -5   6   76.69    8.50
   5   5   6   69.49    8.50
   5  -5  -6   69.19    9.30
   5   5   6   64.59    8.40
   5  -5  -6   68.59    7.90
   5   5   6   66.69    6.20
   5   5   6   66.09   10.50
  -5  -5   6   81.09   10.30
  -5   5   6   79.89    7.60
   5  -5   6   70.19    7.30
   5   5  -6   66.79    8.30
  -5  -5  -6   69.69    9.70
  -5  -5  -6   66.39    7.70
  -5   5   6   67.39    9.00
  -5   5   6   58.59    8.30
  -5  -5  -6   56.59    8.80
   5   5   7    4.30    5.90
  -5   5  -7    1.10    4.40
   5  -5  -7    4.50    4.70
   5  -5  -7    2.80    6.60
  -5  -5   7   -6.90    4.80
   5   5   7   -2.70    4.90
  -5  -5   7   11.80    6.70
  -5   5   7  -11.90    4.10
  -5  -5  -7   -4.30    5.70
   5  -5   7   -3.50    4.40
  -5   5   7   -3.90    3.80
   5   5  -7   -7.50    4.40
   5   5   8    7.20    6.30
   5  -5  -8   32.70    9.30
  -5   5  -8   26.30    6.70
  -5  -5   8   46.40    8.90
  -5  -5  -8   20.50    8.60
   5  -5   8   34.50    7.20
  -5   5   8   33.40    8.60
   5   5  -8   30.50    7.00
  -5   5   8   27.40    5.70
  -5   5  -9   11.50    6.40
  -5  -5   9    5.10    7.60
   5   5   9   -9.00    6.00
   5   5  -9   -2.20    6.10
  -5   5   9   -7.70    5.90
  -5  -5  -9    7.30    7.20
   5  -5   9    3.80    6.60
   5   6   0   -0.80    3.80
   5  -6   0    5.70    4.50
   5   6   0    1.40    3.10
  -5   6   0    1.00    2.20
  -5   6   0    1.90    2.00
   5  -6   0   -3.30    3.80
  -5   6   0    2.00    3.30
   5  -6   0   -1.30    2.00
  -5  -6   0    1.30    1.20
   5   6   0    2.20    2.10
   5  -6   0   -0.30    1.70
  -5  -6   0    2.00    2.90
  -5  -6   0   -5.80    4.30
  -5   6   0   -0.50    1.90
   5  -6   0    0.90    1.70
   5  -6   0    0.50    1.80
  -5  -6   0    1.30    3.60
   5   6   0    3.90    3.40
  -5  -6   0   -2.80    4.00
  -5  -6   0   -2.20    2.80
  -5  -6   1  150.18    9.10
  -5  -6   1  154.88    9.90
   5  -6  -1  160.78    8.60
   5  -6  -1  143.69   10.60
   5  -6  -1  144.39    8.60
   5  -6  -1  154.08    8.50
   5   6   1  163.48   10.50
   5   6   1  155.78    9.90
   5   6   1  163.68   10.70
   5  -6  -1  155.08   11.40
  -5  -6   1  157.28    9.30
   5  -6  -1  156.58    9.10
  -5  -6   1  160.28   10.00
   5   6   1  145.89    7.20
   5   6   1  139.19    9.80
  -5  -6   1  134.59   12.00
   5  -6  -1  141.09   10.90
  -5  -6   1  155.88    9.40
   5   6  -1  143.09    9.70
   5  -6   1  137.59   10.30
  -5   6   1  142.09    8.80
   5  -6   1  140.79   11.00
  -5  -6  -1  154.08    9.50
  -5   6   1  139.39    9.40
  -5   6   1  135.19    7.80
  -5   6   1  153.38    9.00
  -5  -6  -1  140.29   10.30
  -5  -6  -1  139.19   10.70
   5  -6   1  144.79   10.50
  -5  -6  -1  159.18   12.30
   5   6  -1  152.18    9.50
   5   6  -1  145.49    8.30
   5   6  -1  144.59    9.80
   5  -6  -2  174.88   11.00
   5  -6  -2  188.88   10.90
   5  -6  -2  159.68   12.20
  -5  -6   2  202.78   13.70
  -5  -6   2  192.88   11.10
   5  -6  -2  184.78   13.30
   5   6   2  191.08   11.70
   5   6   2  192.48   12.90
  -5  -6   2  203.98   11.10
   5   6   2  195.68   11.80
   5  -6  -2  184.88   11.40
   5  -6  -2  181.98   10.70
   5  -6  -2  202.18   12.80
  -5  -6   2  198.58   11.40
  -5  -6   2  188.68   10.50
   5   6   2  181.28   12.40
   5  -6   2  183.28   12.10
   5  -6   2  177.88   11.60
  -5   6   2  180.58    9.40
  -5   6   2  190.68   11.60
  -5  -6  -2  182.08   12.90
   5   6  -2  193.18   11.30
  -5  -6  -2  199.88   11.90
   5   6  -2  211.58   11.90
  -5  -6  -2  211.18   13.00
  -5  -6  -2  185.58   13.00
   5   6  -2  195.28   10.70
   5   6  -2  186.38   11.00
  -5   6   2  190.68   11.20
  -5  -6  -2  188.78   12.30
  -5   6   2  192.88   11.50
   5  -6   2  181.68   12.30
  -5   6   2  198.28   10.90
   5   6   3   12.20    4.60
  -5  -6   3   22.90    4.20
   5   6   3   14.70    5.10
  -5  -6   3   24.10    3.90
   5   6   3   16.50    5.70
   5  -6  -3   12.50    5.50
   5   6   3   33.40    6.50
  -5  -6   3   20.40    6.90
  -5  -6   3   24.40    4.50
   5  -6  -3   19.80    4.70
   5  -6  -3   18.60    3.80
   5  -6  -3   17.20    4.70
  -5  -6   3   26.10    4.30
   5   6  -3   12.90    4.00
  -5   6   3   16.40    4.60
   5  -6   3    7.40    4.50
   5   6  -3   23.70    4.10
  -5  -6  -3   10.50    5.60
  -5  -6  -3   15.30    4.90
  -5   6   3   23.40    5.10
  -5   6   3   16.00    4.70
  -5   6   3   19.00    2.90
   5   6  -3   14.90    4.70
   5  -6   3   18.40    4.40
  -5  -6  -3   16.90    4.60
  -5   6   3   19.90    4.20
   5   6  -3   14.80    4.40
  -5  -6  -3   12.10    4.60
   5  -6   3   20.50    5.70
  -5  -6  -3   20.70    6.30
  -5  -6   4   41.20    5.40
   5  -6  -4   56.69    6.30
   5  -6  -4   45.40    6.80
   5   6   4   34.50    6.00
  -5  -6   4   36.00    5.40
   5   6   4   56.19    8.80
   5   6   4   45.70    6.60
   5   6   4   53.59    8.70
  -5  -6   4   35.70    8.10
  -5  -6  -4   37.90    6.60
  -5   6   4   44.00    6.80
   5   6  -4   40.50    6.40
   5   6  -4   36.20    5.90
   5  -6   4   41.80    3.70
   5   6  -4   35.50    5.20
   5  -6   4   39.70    6.30
  -5  -6  -4   52.29    7.10
  -5  -6  -4   36.10    7.10
  -5   6   4   59.29    6.80
  -5   6   4   46.80    4.30
  -5  -6  -4   37.40    7.30
  -5  -6  -4   37.60    7.80
  -5   6   4   37.20    6.00
   5  -6   4   39.70    3.20
   5   6   5   -7.40    5.50
   5  -6  -5    5.20    4.30
  -5  -6   5   -3.90    5.60
   5   6   5   -1.70    4.40
   5   6   5    2.30    5.30
  -5  -6   5    2.60    4.20
   5  -6   5    2.90    2.50
  -5  -6  -5    4.40    4.50
   5  -6   5   -1.60    4.10
  -5   6   5   -0.90    4.50
  -5   6   5    2.80    3.60
  -5  -6  -5    3.80    5.40
  -5  -6  -5   -3.30    5.50
   5  -6   5    3.40    3.20
  -5  -6  -5   -0.10    4.40
   5   6  -5   -5.70    3.70
   5   6   6   -9.20    7.40
  -5  -6   6    5.50    6.70
   5  -6  -6   -2.10    3.70
   5   6   6   -2.70    4.90
  -5   6  -6   -2.70    3.90
   5   6   6    6.40    4.90
  -5  -6   6   -1.00    4.20
   5  -6   6    2.60    3.70
  -5  -6  -6   -0.40    5.70
  -5   6   6   -4.30    3.50
   5   6  -6   -4.80    4.20
  -5  -6  -6    6.30    4.50
  -5  -6  -6   -1.90    8.00
  -5   6   6    1.90    5.30
  -5   6  -7    7.60    5.60
   5   6   7    0.30    5.30
  -5  -6   7  -15.60    6.00
   5  -6  -7    3.80    5.00
   5   6   7    6.80    6.30
  -5  -6   7    8.40    5.70
   5  -6  -7    5.00    6.40
  -5   6   7    4.00    5.60
   5   6  -7    3.50    5.30
  -5   6   7    4.20    4.60
  -5  -6  -7   -1.10    6.50
   5  -6   7    0.30    4.30
  -5   6  -8   -9.00    4.40
  -5  -6   8    1.70    6.60
   5  -6  -8   -9.60    7.10
   5   6   8   -2.80    6.70
  -5   6   8   -6.40    5.50
  -5   6   8   -0.80    4.60
  -5  -6  -8    1.10    8.30
   5  -6   8   -0.20    5.50
   5   6  -8   -3.10    6.40
   5  -7   0    0.60    2.10
   5  -7   0   -1.90    4.30
  -5   7   0    0.20    2.10
  -5  -7   0   -7.20    3.70
  -5   7   0   -0.20    3.90
   5   7   0    2.30    2.20
   5   7   0   -3.30    3.60
   5   7   0   -0.60    3.70
   5  -7   0    0.50    2.10
   5  -7   0    1.60    4.50
  -5   7   0    0.00    2.70
   5   7   0   -7.50    3.20
  -5  -7   0   -1.70    3.10
   5  -7   0    1.60    2.20
  -5  -7   0   -0.20    3.30
  -5   7   0    4.40    2.20
   5  -7   0   -1.80    1.90
   5  -7   0   -0.60    4.40
  -5  -7   0    2.60    3.30
   5  -7  -1   12.70    3.30
  -5  -7   1    8.90    4.00
   5   7   1   20.50    5.10
   5  -7  -1   20.90    6.20
  -5  -7   1   11.30    3.80
   5  -7  -1   18.20    3.50
   5  -7  -1   16.00    3.40
  -5   7  -1   16.60    4.30
   5  -7  -1   15.00    3.50
   5   7   1    6.50    5.00
   5  -7  -1   17.40    5.90
   5   7   1   14.70    2.10
   5  -7  -1   25.00    6.40
  -5   7  -1   17.10    3.90
  -5  -7   1   15.50    4.70
   5   7   1   19.50    5.10
  -5  -7   1   15.00    6.20
   5   7   1   11.30    4.40
  -5  -7   1   25.40    4.30
  -5  -7  -1    9.90    3.30
   5  -7   1    9.60    5.20
   5  -7   1   18.70    5.30
  -5  -7  -1   14.20    6.10
  -5  -7  -1   24.50    6.80
  -5  -7  -1   14.60    4.60
   5   7  -1   12.00    3.80
   5  -7   1   14.70    1.90
  -5   7   1   23.50    5.20
   5   7  -1   20.40    5.00
  -5   7   1   14.50    3.50
  -5  -7  -1   16.00    4.90
  -5  -7  -1   18.00    4.30
   5  -7   1   13.20    1.80
   5   7  -1   17.80    4.60
  -5   7   1   18.20    3.40
   5  -7   1   23.60    5.90
   5   7  -1   17.40    3.50
  -5   7   1   11.20    3.50
  -5  -7   2   10.70    3.90
   5  -7  -2    4.20    3.40
  -5  -7   2    4.20    3.80
   5   7   2    5.10    4.70
  -5  -7   2    2.70    3.00
   5  -7  -2    0.60    5.00
   5  -7  -2    6.70    3.40
   5  -7  -2    3.10    5.00
   5  -7  -2   12.60    6.30
   5  -7  -2   -0.30    3.10
  -5  -7   2    1.40    5.50
  -5  -7   2   -3.60    3.10
   5   7   2    9.80    5.30
   5   7   2    3.50    4.30
   5   7   2    2.30    4.70
  -5   7   2   -1.60    3.60
   5  -7   2   -3.30    4.20
  -5  -7  -2    5.00    4.10
  -5   7   2    4.30    3.60
  -5  -7  -2   -0.20    5.10
   5   7  -2    2.40    4.60
   5   7  -2   -1.70    3.10
  -5   7   2    4.60    4.00
  -5  -7  -2    4.50    4.00
  -5   7   2    6.00    2.70
   5   7  -2    9.00    3.50
  -5  -7  -2    2.70    5.20
   5   7  -2    5.30    3.60
   5  -7   2    2.60    4.80
   5  -7   2    7.50    4.70
  -5  -7   3   42.40    8.80
  -5  -7   3   42.10    5.40
   5  -7  -3   47.10    8.40
   5   7   3   45.90    7.70
  -5  -7   3   46.90    5.50
   5  -7  -3   39.50    5.40
   5   7   3   41.00    6.90
   5   7   3   35.40    6.50
  -5  -7  -3   43.50    6.70
  -5  -7  -3   54.59    8.70
   5  -7   3   53.29    7.00
  -5   7   3   33.80    6.40
  -5  -7  -3   60.89    7.30
   5   7  -3   47.00    5.80
  -5   7   3   49.80    6.40
   5  -7   3   56.29    7.90
   5   7  -3   52.79    5.80
  -5   7   3   42.40    5.10
   5   7  -3   44.90    7.00
   5  -7   3   42.30    7.10
  -5  -7  -3   45.30    8.10
   5   7   4   89.59    9.50
   5   7   4  100.99    9.00
  -5  -7   4  108.29   12.20
   5  -7  -4   99.29    8.50
  -5  -7   4   79.39    7.70
   5  -7   4   88.29    4.80
  -5  -7  -4   81.39   10.30
  -5  -7  -4   97.89   11.40
  -5   7   4   81.79    8.40
   5   7  -4   90.19    9.80
  -5  -7  -4   95.49   10.10
  -5  -7  -4  100.59   10.00
   5  -7   4   89.19    9.70
  -5   7   4   83.49    9.70
   5  -7   4   91.59    5.30
   5   7  -4   88.09    8.70
   5   7   5    3.10    5.10
   5   7   5    9.60    4.80
  -5  -7   5   10.90    4.50
  -5  -7   5   25.70    8.20
   5  -7  -5   22.20    5.50
  -5   7  -5   12.10    5.40
   5  -7   5   10.00    5.50
  -5   7   5   18.30    5.00
  -5   7   5   12.00    6.60
  -5  -7  -5   19.70    6.30
  -5  -7  -5   16.00    6.00
  -5  -7  -5   17.00    7.00
   5   7  -5    8.70    5.00
   5   7  -5   17.40    5.80
   5  -7   5   14.50    3.40
   5  -7  -6   -0.70    6.40
  -5  -7   6   -3.50    6.80
  -5  -7   6    1.30    4.80
   5   7   6   -4.10    4.90
   5   7   6    5.30    5.50
   5  -7  -6    7.10    4.80
  -5   7  -6    6.70    4.80
   5  -7   6    0.70    3.60
   5   7  -6   -1.30    4.60
  -5  -7  -6   -2.80    5.10
  -5  -7  -6   13.80    7.90
  -5   7   6    3.30    4.20
  -5  -7  -6    8.20    5.80
  -5   7   6    3.80    5.50
  -5   7  -7   -0.20    4.70
   5  -7  -7    1.30    5.20
  -5  -7   7    2.90    7.40
   5  -7  -7    4.20    8.00
  -5  -7   7   -4.40    4.90
   5   7   7    4.20    4.80
   5   7   7    6.70    6.20
   5  -7   7    3.10    4.40
  -5  -7  -7   -7.80    6.10
   5   7  -7    1.10    5.50
  -5   7   7    0.30    6.00
  -5   7   7   -2.80    4.50
   5   7   8    9.60    7.30
  -5   7  -8   37.00    7.70
   5  -7  -8   31.60   10.30
  -5  -7   8   48.20    8.70
  -5  -7  -8   23.00    9.30
  -5   7   8   21.20    6.20
  -5   7   8   17.60    7.60
   5   7  -8   38.50    9.20
   5  -7   8   40.00    7.20
  -5  -8   0   -6.70    5.00
   5  -8   0   -2.40    2.50
   5  -8   0    4.00    4.70
  -5  -8   0   -2.90    3.40
   5   8   0    3.40    4.30
   5   8   0    2.30    4.10
  -5  -8   0   -1.90    4.40
   5  -8   0   -2.40    5.60
   5  -8   0   -5.30    2.00
   5  -8   0   -1.90    2.00
  -5   8   0    1.50    2.90
  -5   8   0   -2.90    4.10
  -5   8   0    1.50    2.10
   5  -8   0    0.40    5.40
   5  -8   0   -1.70    2.40
   5   8   0   -1.10    2.60
   5   8   1   29.80    6.30
   5  -8  -1   16.40    6.50
  -5  -8   1   11.70    7.40
   5  -8  -1   21.10    4.20
  -5   8  -1   33.90    4.90
  -5   8  -1   33.10    6.20
   5  -8  -1   42.50    7.50
   5  -8  -1   23.60    7.00
   5  -8  -1   25.70    4.20
   5   8   1   26.00    6.20
  -5  -8   1   28.60    6.30
  -5  -8   1   24.90    4.80
  -5  -8  -1   27.60    7.70
   5  -8   1   28.10    7.20
   5  -8   1   29.10    6.70
  -5   8   1   28.50    4.40
   5  -8   1   24.80    2.90
  -5  -8  -1   22.20    7.30
   5  -8   1   29.10    7.20
   5   8  -1   29.40    4.30
   5   8  -1   23.90    5.70
  -5   8   1   34.80    4.60
   5  -8   1   21.60    2.80
  -5   8   1   25.00    6.10
  -5  -8  -1   28.60    5.40
  -5   8  -2  129.09    9.20
  -5  -8   2  108.49   12.60
  -5  -8   2  131.49   10.30
   5  -8  -2  129.09    9.20
   5   8   2  122.49   10.30
   5  -8  -2  145.99   12.70
   5  -8  -2  107.39   12.00
   5  -8  -2  126.39   11.10
   5   8   2  116.49   10.40
  -5  -8   2  150.18    9.50
  -5   8   2  121.19    8.00
  -5  -8  -2  133.79   13.00
  -5  -8  -2  131.79   13.40
   5   8  -2  119.59   10.20
   5  -8   2  134.29   13.10
   5   8  -2  130.09    8.80
   5  -8   2  121.99   11.60
  -5  -8  -2  136.19   10.70
  -5   8   2  136.39   10.30
   5  -8   2  131.09   11.40
   5  -8  -3   -2.20    6.50
  -5  -8   3    5.40    6.50
  -5  -8   3    0.70    4.30
   5  -8  -3    1.20    3.40
   5   8   3    1.40    4.60
   5   8   3   -2.20    4.70
  -5  -8   3    5.50    3.60
   5  -8  -3   -0.60    5.40
   5  -8   3    4.80    4.80
  -5   8   3    5.90    5.10
   5   8  -3    0.20    3.70
   5  -8   3    1.10    5.10
  -5   8   3    0.80    3.90
  -5  -8  -3    7.40    6.30
  -5  -8  -3   -7.60    4.90
  -5  -8  -3    2.50    4.80
   5   8  -3    5.50    4.60
   5  -8   3   -6.30    5.30
   5  -8  -4    6.10    4.50
  -5  -8   4    6.70    6.60
   5   8   4    9.10    5.30
   5   8   4   12.70    5.80
  -5  -8   4   15.40    4.50
   5  -8  -4   18.30    7.20
  -5   8  -4    3.00    4.20
   5  -8   4    6.30    5.10
   5   8  -4    4.40    4.90
  -5   8   4    5.40    5.40
   5  -8   4   12.30    2.10
  -5  -8  -4   15.80    5.90
  -5   8   4   15.70    4.90
  -5  -8  -4    5.90    6.30
  -5  -8  -4   19.30    7.00
   5  -8   4    8.90    6.40
   5  -8   4    9.60    1.80
   5   8  -4   10.10    4.80
  -5   8  -5    2.30    4.20
  -5  -8   5   -2.00    3.80
  -5  -8   5    8.10    7.90
   5   8   5   -1.30    3.70
   5   8   5   -1.40    5.70
   5  -8  -5   -4.80    7.00
   5  -8  -5    1.10    3.90
   5   8  -5   -1.40    4.80
  -5   8   5    4.40    6.00
   5  -8   5   -5.80    4.70
  -5  -8  -5    9.60    6.40
   5   8  -5   -5.20    4.20
  -5   8   5   -0.30    3.90
   5  -8   5   -2.00    2.50
  -5  -8  -5   -2.50    6.20
  -5  -8  -5   -1.10    5.20
   5  -8  -6   -8.80    3.80
   5   8   6    6.90    5.70
   5   8   6   -0.80    5.50
  -5   8  -6    5.70    4.90
  -5  -8   6   11.80    7.70
   5  -8  -6   -1.20    8.10
  -5  -8   6   -0.40    4.40
  -5   8   6    8.20    5.00
   5   8  -6    7.20    5.60
  -5   8   6    6.50    6.30
   5  -8   6    6.70    3.80
  -5  -8  -6    4.40    7.10
   5   8  -6    0.00    5.80
  -5  -8  -6    8.50    6.60
  -5  -8  -6   -5.80    5.40
  -5   8  -7   20.80    6.10
   5  -8  -7   19.40    9.70
   5  -8  -7    9.80    6.20
   5   8   7   10.50    7.00
   5   8   7   19.90    6.80
  -5  -8   7    9.30    6.10
  -5   8   7    7.70    6.30
   5   8  -7    9.60    6.00
   5   8  -7   10.80    7.00
  -5  -8  -7   14.00    8.70
   5  -8   7    9.90    4.90
  -5   8   7   12.60    6.00
  -5  -9   0    2.10    5.20
   5  -9   0    3.60    6.10
   5  -9   0    1.80    2.30
  -5  -9   0   -0.90    3.90
  -5   9   0   -2.50    4.00
   5  -9   0    7.60    6.20
   5   9   0   -1.50    4.50
  -5   9   0   -0.50    2.10
   5  -9   0    0.30    5.60
   5   9   0   -3.50    4.10
  -5  -9   0  -11.80    4.90
  -5   9   0    4.70    3.50
   5  -9   0   -1.00    2.60
  -5  -9   1    8.60    4.20
  -5  -9   1   10.00    6.00
  -5   9  -1    8.10    3.90
  -5   9  -1   10.30    5.10
   5  -9  -1   15.10    6.80
   5   9   1   10.70    5.20
  -5   9  -1   15.90    3.40
   5   9   1   16.50    5.90
   5  -9  -1   -1.60    5.40
   5  -9  -1    9.00    3.80
  -5  -9   1   20.40    7.50
   5  -9   1    8.30    2.80
   5  -9   1    1.90    5.80
   5   9  -1    9.90    5.20
  -5   9   1    3.00    4.70
  -5  -9  -1   22.10    7.40
  -5  -9  -1   13.70    5.00
   5  -9   1   18.20    6.40
   5  -9   1    5.20    2.60
   5  -9   1    8.80    6.70
  -5  -9  -1   22.50    7.00
  -5   9   1    6.80    3.60
  -5   9  -2    2.80    2.90
  -5  -9   2   -1.90    7.00
  -5   9  -2    9.50    4.50
   5  -9  -2    8.30    6.20
  -5  -9   2    7.00    5.20
   5   9   2    6.00    5.10
  -5  -9   2    0.20    3.60
   5  -9  -2   12.70    7.20
   5   9   2   -5.40    4.90
   5  -9  -2    0.90    3.80
   5  -9  -2    4.40    6.50
  -5   9  -2   -5.50    3.80
  -5   9   2    0.50    4.30
   5  -9   2   -4.50    5.10
   5   9  -2    3.00    3.40
  -5  -9  -2   -4.00    5.50
   5  -9   2   -4.60    5.20
   5  -9   2    3.90    1.70
   5  -9   2   13.90    5.80
   5   9  -2    0.90    4.40
   5  -9   2    2.10    1.70
  -5  -9  -2    7.70    6.50
  -5  -9  -2    3.20    4.80
   5  -9  -3   31.60    8.40
  -5  -9   3   43.10   10.10
  -5   9  -3   55.89    7.30
   5  -9  -3   33.50    5.60
  -5   9  -3   37.00    5.70
  -5  -9   3   51.49    6.40
   5   9   3   44.80    7.70
   5   9   3   39.80    7.40
   5  -9  -3   48.10    8.80
   5   9  -3   32.40    7.00
   5  -9   3   53.59    9.50
  -5   9   3   45.10    7.70
   5  -9   3   64.49    8.50
  -5   9   3   30.30    6.40
  -5  -9  -3   42.50    7.80
   5  -9   3   53.19    8.20
  -5  -9  -3   30.70    8.50
  -5  -9  -3   57.79   10.20
   5   9  -3   42.60    6.50
   5  -9  -4   15.40    7.70
   5   9   4   24.60    6.60
   5  -9  -4   23.90    9.10
   5   9   4   22.70    7.00
  -5  -9   4   29.20    5.30
  -5  -9   4   21.50    8.20
  -5   9  -4   15.60    5.10
   5  -9  -4   24.10    5.70
  -5  -9  -4   38.60    9.10
   5   9  -4   23.90    6.00
   5  -9   4   22.40    2.60
   5   9  -4   28.40    6.80
  -5  -9  -4   11.70    7.20
   5  -9   4   26.90    6.10
  -5  -9  -4   24.80    7.50
  -5   9   4   20.30    6.00
   5  -9   4   26.20    7.70
   5  -9   4   26.40    2.70
  -5   9   4   13.10    6.30
  -5  -9   5   -1.70    7.10
   5   9   5    7.40    5.60
  -5  -9   5    2.30    4.40
   5  -9  -5   21.10    8.60
   5  -9  -5    9.70    5.50
   5   9   5   19.50    7.00
  -5   9  -5    1.10    4.70
  -5  -9  -5   17.70    7.70
   5  -9   5    5.50    2.70
   5   9  -5    3.80    6.30
  -5  -9  -5    7.60    7.60
  -5   9   5    6.00    4.70
   5  -9   5   11.50    6.70
   5   9  -5    2.20    5.10
  -5   9   5   -2.20    5.30
  -5  -9  -5   14.10    7.50
   5  -9  -6    7.50    5.70
   5   9   6    2.40    5.70
   5  -9  -6    2.30    8.10
  -5  -9   6    5.60    7.20
  -5   9  -6   -0.40    4.60
   5   9   6    6.20    5.70
  -5  -9   6    1.40    5.20
   5  -9   6    3.90    3.40
  -5  -9  -6   -2.20    7.30
  -5  -9  -6    3.30    7.10
  -5  -9  -6    1.40    6.70
  -5   9   6   -0.10    5.30
   5   9  -6   -5.40    5.50
  -5   9   6    1.00    6.00
   5   9  -6    1.30    5.70
  -5  -9   7    2.90    5.70
   5   9   7    5.60    6.30
   5   9   7    1.60    6.90
   5  -9  -7   -4.90    8.90
   5  -9  -7   14.70    6.60
  -5   9  -7   -2.90    5.80
   5   9  -7    2.80    6.80
  -5   9   7   -0.10    6.10
  -5   9   7    2.00    5.10
  -5  -9  -7   -1.20    9.50
   5   9  -7   -7.30    5.90
   5  -9   7   -1.40    4.00
  -5 -10   0   13.10    7.20
   5  10   0    4.30    5.00
   5 -10   0   -0.20    3.30
  -5  10   0   -1.90    3.90
  -5 -10   0    5.70    4.50
[truncated: 709,387 more chars]
