# Supplementary material for: Strain‐Release Pentafluorosulfanylation and Tetrafluoro(aryl)sulfanylation of [1.1.1]Propellane: Reactivity and Structural Insight
Source: Angew Chem Int Ed Engl. 2022 Oct 25;61(48):e202211892. doi: 10.1002/anie.202211892 (PMC9828730; doi:10.1002/anie.202211892)
Supplement: Supplementary file 3 — Supporting Information [file ANIE-61-0-s010.cif]

data_14594sadabs
_publ_requested_journal          'Angewandte Chemie International Edition'

_publ_section_title              
;
Strain-release Pentafluorosulfanylation and Tetrafluoro(aryl)sulfanylation 
of [1.1.1]Propellane: Reactivity and Structural Insight
;

loop_
_publ_author_name
_publ_author_address

'Yannick Kraemer'
;     Department of Chemistry
      University of California, Davis
      1 Shields Avenue, Davis, CA 95616 
      United States of America
;
'Cl\'ement Ghiazza'
;     Max-Planck-Institut f\"ur Kohlenforschung
      Kaiser-Wilhelm-Platz 1
      45470 M\"ulheim an der Ruhr
      Germany
;
'Abbey N. Ragan'
;     Department of Chemistry
      University of California, Davis
      1 Shields Avenue, Davis, CA 95616 
      United States of America
;
'Shengyang Ni'
;     Max-Planck-Institut f\"ur Kohlenforschung
      Kaiser-Wilhelm-Platz 1
      45470 M\"ulheim an der Ruhr
      Germany
;
'Sigrid Lutz'
;     Max-Planck-Institut f\"ur Kohlenforschung
      Kaiser-Wilhelm-Platz 1
      45470 M\"ulheim an der Ruhr
      Germany
;
'James C. Fettinger'
;     Department of Chemistry
      University of California, Davis
      1 Shields Avenue, Davis, CA 95616 
      United States of America
;
'Nils N\"othling'
;     Max-Planck-Institut f\"ur Kohlenforschung
      Kaiser-Wilhelm-Platz 1
      45470 M\"ulheim an der Ruhr
      Germany
;
'Richard Goddard'
;     Max-Planck-Institut f\"ur Kohlenforschung
      Kaiser-Wilhelm-Platz 1
      45470 M\"ulheim an der Ruhr
      Germany
;
'Josep Cornella'
;     Max-Planck-Institut f\"ur Kohlenforschung
      Kaiser-Wilhelm-Platz 1
      45470 M\"ulheim an der Ruhr
      Germany
;
'Cody Ross Pitts'
;     Department of Chemistry
      University of California, Davis
      1 Shields Avenue, Davis, CA 95616 
      United States of America
;

_audit_block_code                14594
_audit_creation_date             2022-08-04
_audit_creation_method           
;
Olex2 1.5
(compiled 2021.08.20 svn.r13c46975 for OlexSys, GUI svn.r6396)
;
_audit_contact_author_address    ?
_audit_contact_author_email      ?
_audit_contact_author_phone      ?
_publ_contact_author_id_orcid    ?
_publ_section_references         
;
Bourhis, L.J., Dolomanov, O.V., Gildea, R.J., Howard, J.A.K., Puschmann, H.
 (2015). Acta Cryst. A71, 59-75.

Dolomanov, O.V., Bourhis, L.J., Gildea, R.J, Howard, J.A.K. & Puschmann, H.
 (2009), J. Appl. Cryst. 42, 339-341.

Kleemiss, F., Dolomanov, O.V., Bodensteiner, M., Peyerimhoff, N., Midgley, M.,
Bourhis, L.J., Genoni, A., Malaspina, L.A., Jayatilaka, D., Spencer, J.L.,
White, F., Grundkoetter-Stock, B, Steinhauer, S., Lentz, D., Puschmann, H.,
Grabowsky, S. (2021), Chem. Sci., 12, 1675-1692.
;
_chemical_formula_moiety         'C6 H4 Cl F5 S'
_chemical_formula_sum            'C6 H4 Cl F5 S'
_chemical_formula_weight         238.609
_chemical_name_common            SF5-Ph-Cl
_chemical_name_systematic        
;
(4-chlorophenyl)pentafluoro-\l^6^-sulfane
;
_chemical_melting_point          '270'
_chemical_properties_physical    none

loop_
_atom_type_symbol
_atom_type_scat_dispersion_real
_atom_type_scat_dispersion_imag
_atom_type_scat_source
_atom_type_scat_dispersion_source
C 0.00347 0.00161 'NoSpherA2: Chem.Sci. 2021, DOI:10.1039/D0SC05526C'
'Henke, Gullikson and Davis, At. Data and Nucl. Data Tables, 1993, 54, 2'
Cl 0.14873 0.16029 'NoSpherA2: Chem.Sci. 2021, DOI:10.1039/D0SC05526C'
'Henke, Gullikson and Davis, At. Data and Nucl. Data Tables, 1993, 54, 2'
F 0.01794 0.01033 'NoSpherA2: Chem.Sci. 2021, DOI:10.1039/D0SC05526C'
'Henke, Gullikson and Davis, At. Data and Nucl. Data Tables, 1993, 54, 2'
H 0.00000 0.00000 'NoSpherA2: Chem.Sci. 2021, DOI:10.1039/D0SC05526C'
'Henke, Gullikson and Davis, At. Data and Nucl. Data Tables, 1993, 54, 2'
S 0.12424 0.12443 'NoSpherA2: Chem.Sci. 2021, DOI:10.1039/D0SC05526C'
'Henke, Gullikson and Davis, At. Data and Nucl. Data Tables, 1993, 54, 2'

_atom_sites_solution_primary     dual
_atom_sites_solution_secondary   difmap
_atom_sites_solution_hydrogens   geom

_space_group_crystal_system      orthorhombic
_space_group_IT_number           63
_space_group_name_H-M_alt        'C m c m'
_space_group_name_Hall           '-C 2c 2'
loop_
_space_group_symop_id
_space_group_symop_operation_xyz
1 x,y,z
2 x,-y,-z
3 -x,y,-z+1/2
4 -x,-y,z+1/2
5 -x,-y,-z
6 -x,y,z
7 x,-y,z-1/2
8 x,y,-z-1/2
9 x+1/2,y+1/2,z
10 x+1/2,-y+1/2,-z
11 -x+1/2,y+1/2,-z+1/2
12 -x+1/2,-y+1/2,z+1/2
13 -x+1/2,-y+1/2,-z
14 -x+1/2,y+1/2,z
15 x+1/2,-y+1/2,z-1/2
16 x+1/2,y+1/2,-z-1/2

_symmetry_Int_Tables_number      63
_cell_length_a                   9.4508(11)
_cell_length_b                   12.6324(14)
_cell_length_c                   6.8646(8)
_cell_angle_alpha                90
_cell_angle_beta                 90
_cell_angle_gamma                90
_cell_volume                     819.54(16)
_cell_formula_units_Z            4
_cell_measurement_reflns_used    9683

_cell_measurement_temperature    100(2)
_cell_measurement_theta_max      41.39
_cell_measurement_theta_min      2.69
_exptl_absorpt_coefficient_mu    0.751
_exptl_absorpt_correction_T_max  0.79046
_exptl_absorpt_correction_T_min  0.75517

_exptl_absorpt_correction_type   gaussian
_exptl_absorpt_process_details   'SADABS (Bruker AXS, 2012)'
_exptl_crystal_colour            colourless
_exptl_crystal_colour_primary    colourless
_exptl_crystal_density_diffrn    1.934
_exptl_crystal_F_000             473.506
_exptl_crystal_description       cylinder
_exptl_crystal_density_meas      ?
_exptl_crystal_density_method    ?
loop_
_exptl_crystal_face_index_h
_exptl_crystal_face_index_k
_exptl_crystal_face_index_l
_exptl_crystal_face_perp_dist
-1.00 6.00 0.00 0.2000
1.00 -6.00 0.00 0.2000
4.00 1.00 -1.00 0.2000
-4.00 -1.00 1.00 0.2000
-2.00 0.00 -3.00 0.2000
2.00 0.00 3.00 0.2000
-6.00 -1.00 -4.00 0.2000
6.00 1.00 4.00 0.2000
5.00 1.00 -4.00 0.2000
-5.00 -1.00 4.00 0.2000
_exptl_crystal_recrystallization_method 
'From the melt'
_exptl_crystal_size_max          0.432
_exptl_crystal_size_mid          0.409
_exptl_crystal_size_min          0.40
_exptl_special_details           
;
In-situ crystal growth in a WJM borosilicate glass 
capillary with a diameter of 0.5 mm
;
_diffrn_reflns_av_R_equivalents  0.0288
_diffrn_reflns_av_unetI/netI     0.0111
_diffrn_reflns_Laue_measured_fraction_full 0.9908
_diffrn_reflns_Laue_measured_fraction_max 0.9965
_diffrn_reflns_limit_h_max       16
_diffrn_reflns_limit_h_min       -17
_diffrn_reflns_limit_k_max       21
_diffrn_reflns_limit_k_min       -23
_diffrn_reflns_limit_l_max       12
_diffrn_reflns_limit_l_min       -12
_diffrn_reflns_number            24861
_diffrn_reflns_point_group_measured_fraction_full 0.9908
_diffrn_reflns_point_group_measured_fraction_max 0.9965
_diffrn_reflns_theta_full        25.2417
_diffrn_reflns_theta_max         40.25
_diffrn_reflns_theta_min         2.69

_diffrn_ambient_temperature      100(2)
_diffrn_detector_area_resol_mean 66.67
_diffrn_measured_fraction_theta_full 0.9908
_diffrn_measured_fraction_theta_max 0.9965
_diffrn_measurement_device_type  'Bruker-AXS Kappa Mach3 APEX-II'
_diffrn_measurement_method       'CCD \f- and \w-scans'
_diffrn_radiation_type           Mo-K\a
_diffrn_radiation_wavelength     0.71073
_diffrn_radiation_source         1\mS
_diffrn_radiation_monochromator  'Incoatec Helios mirrors'
_diffrn_standards_number         0
_reflns_Friedel_coverage         0.0
_reflns_limit_h_max              17
_reflns_limit_h_min              0
_reflns_limit_k_max              22
_reflns_limit_k_min              0
_reflns_limit_l_max              12
_reflns_limit_l_min              0
_reflns_number_gt                1333
_reflns_number_total             1421
_reflns_threshold_expression     I>=2u(I)
_computing_data_collection       'APEX3 (Bruker AXS, 2005-2017)'
_computing_cell_refinement       'SAINT software (Bruker AXS, 2004)'
_computing_data_reduction        'SAINT software (Bruker AXS, 2004)'
_computing_structure_solution    'SHELXT (G. M. Sheldrick, 2015)'
_computing_molecular_graphics    'DIAMOND (Crystal Impact GbR, 1997-2014)'
_computing_publication_material  'Olex2 1.5 (Dolomanov et al., 2009)'
_computing_structure_refinement  'olex2.refine 1.5 (Bourhis et al., 2015)'
_refine_diff_density_max         0.2271
_refine_diff_density_min         -0.3263
_refine_diff_density_rms         0.0354
_refine_ls_d_res_high            0.5500
_refine_ls_d_res_low             7.5674
_refine_ls_goodness_of_fit_ref   1.0918
_refine_ls_hydrogen_treatment    refall
_refine_ls_matrix_type           full
_refine_ls_number_constraints    0
_refine_ls_number_parameters     54
_refine_ls_number_reflns         1421
_refine_ls_number_restraints     0
_refine_ls_R_factor_all          0.0148
_refine_ls_R_factor_gt           0.0135
_refine_ls_restrained_S_all      1.0918
_refine_ls_shift/su_max          -0.0001
_refine_ls_shift/su_mean         0.0000
_refine_ls_structure_factor_coef Fsqd
_refine_ls_weighting_details     
'w=1/[\s^2^(Fo^2^)+(0.0131P)^2^+0.0789P] where P=(Fo^2^+2Fc^2^)/3'
_refine_ls_weighting_scheme      calc
_refine_ls_wR_factor_gt          0.0326
_refine_ls_wR_factor_ref         0.0332


_refine_special_details          
;
 Refinement of F^2^ against ALL reflections.  The weighted R-factor wR and
 goodness of fit S are based on F^2^, conventional R-factors R are based
 on F, with F set to zero for negative F^2^. The threshold expression of
 F^2^ > 2sigma(F^2^) is used only for calculating R-factors(gt) etc. and is
 not relevant to the choice of reflections for refinement.  R-factors based
 on F^2^ are statistically about twice as large as those based on F, and R-
 factors based on ALL data will be even larger.

 The minimum and maximum estimated transmissions from the multi-scan
 scaling are 0.4582 and 0.8400 (SADABS).

INTENSITY STATISTICS FOR DATASET 
-------------------------------------------------------------------------------
Resolution   #Data #Theory %Complete Redundancy Mean I Mean I/s Rmerge  Rsigma

Inf - 2.32       24     28     85.7    20.18    105.91  115.66  0.0332  0.0083
2.32 - 1.54      55     55    100.0    31.33    123.62  128.95  0.0301  0.0098
1.54 - 1.20      80     81     98.8    34.46     56.52  135.44  0.0262  0.0071
1.20 - 1.04      77     77    100.0    30.10     55.06  109.55  0.0233  0.0082
1.04 - 0.94      79     79    100.0    23.67     20.21   96.88  0.0244  0.0088
0.94 - 0.87      79     79    100.0    19.97     18.87   77.22  0.0228  0.0101
0.87 - 0.81      90     90    100.0    18.71     15.71   76.60  0.0246  0.0109
0.81 - 0.77      76     76    100.0    17.58     12.15   70.37  0.0274  0.0111
0.77 - 0.73      93     93    100.0    16.71      8.28   59.52  0.0299  0.0114
0.73 - 0.70      81     81    100.0    15.26      9.37   59.72  0.0307  0.0118
0.70 - 0.68      66     66    100.0    14.98      6.33   50.87  0.0361  0.0141
0.68 - 0.66      69     69    100.0    14.09      6.01   47.80  0.0374  0.0151
0.66 - 0.64      86     86    100.0    14.13      4.70   45.03  0.0471  0.0145
0.64 - 0.62      85     85    100.0    12.72      3.73   40.21  0.0474  0.0184
0.62 - 0.60     108    108    100.0    12.72      2.90   33.34  0.0492  0.0187
0.60 - 0.59      54     54    100.0     7.02      3.19   24.83  0.0478  0.0290
0.59 - 0.58      55     55    100.0     4.35      2.14   18.12  0.0607  0.0359
0.58 - 0.56     134    137     97.8     3.92      2.05   18.28  0.0538  0.0380
0.56 - 0.55      72     72    100.0     3.57      1.65   14.86  0.0561  0.0474
0.55 - 0.54     115    123     93.5     3.08      1.19   11.80  0.0671  0.0601
------------------------------------------------------------------------------
0.64 - 0.54     623    634     98.3     6.70      2.33   22.84  0.0503  0.0312
Inf - 0.54     1578   1594     99.0    15.10     17.58   57.20  0.0281  0.0105

Merged [A],  lowest resolution =  7.57 Angstroms

-------------------------------------------------------------------------------

Residual density Max:  +0.227
Residual density Min:  -0.326

The crystal was grown from the liquid in a long glass capillary. The maximum 
crystal size was estimated based on the diffraction geometry. 
For data acquisition, a fixed chi angle of 54.7 degrees was chosen to ensure 
that the exposed crystalline volume was as small as possible consistent with 
a high redundancy. Please see supporting information for more information.

The molecule is located on a crystallographic special position 
(two orthogonal mirror planes). A resolution cut off (SHEL 999 0.55) was 
applied to exclude poorly dertmined intensities at high diffraction angles.

The final structure refinement was carried out with using aspherical 
scattering factors with NoSpherA2. DFT-calculated with ORCA using a B3LYP 
functional and def2-TZVPP basis set, whereby the H atom positions were 
refined using anisotrop atomic displacement parameters. 
NoSpherA2 implementation of HAR makes use of tailor-made aspherical atomic 
form factors calculated on-the-fly from a Hirshfeld-partitioned electron 
density (ED) - not from spherical-atom form factors.
The ED is calculated from a gaussian basis set single determinant SCF
wavefunction - either Hartree-Fock or DFT using selected funtionals - for a 
fragment of the crystal. This fragment can be embedded in an 
electrostatic crystal field by employing cluster charges or modelled using 
implicit solvation models, depending on the software used.
The following options were used:
   SOFTWARE:       ORCA
   PARTITIONING:   NoSpherA2
   INT ACCURACY:   Normal
   METHOD:         B3LYP
   BASIS SET:      def2-TZVPP
   CHARGE:         0
   MULTIPLICITY:   1
   DATE:           2021-12-25_21-30-30

To take the molecular displacement into account a libration correction was 
later applied to the structure. Please see supporting information for corrected 
atomic distances.
;
_olex2_refinement_description    
;
1. Fixed Uiso
 At 1.2 times of:
  All C(H) groups
;
loop_
_atom_site_label
_atom_site_type_symbol
_atom_site_fract_x
_atom_site_fract_y
_atom_site_fract_z
_atom_site_U_iso_or_equiv
_atom_site_adp_type
_atom_site_occupancy
_atom_site_site_symmetry_order
_atom_site_refinement_flags_posn
_atom_site_refinement_flags_adp
_atom_site_refinement_flags_occupancy
Cl1 Cl 0.5 0.634456(12) 0.75 0.02486(4) Uani 1.000000 4 S T P
S1 S 0.5 0.138058(11) 0.75 0.01657(3) Uani 1.000000 4 S T P
F1 F 0.5 0.01244(3) 0.75 0.02695(8) Uani 1.000000 4 S T P
F2 F 0.38131(2) 0.132449(16) 0.58685(3) 0.02498(5) Uani 1.000000 1 . . .
C1 C 0.5 0.28017(4) 0.75 0.01482(7) Uani 1.000000 4 S T P
C2 C 0.62836(4) 0.33369(3) 0.75 0.01808(6) Uani 1.000000 2 S T P
H2 H 0.7279(8) 0.2910(7) 0.75 0.036(2) Uani 1.000000 2 S T P
C3 C 0.62831(4) 0.44381(3) 0.75 0.02002(7) Uani 1.000000 2 S T P
H3 H 0.7262(8) 0.4881(7) 0.75 0.039(2) Uani 1.000000 2 S T P
C4 C 0.5 0.49749(5) 0.75 0.01836(9) Uani 1.000000 4 S T P

loop_
_atom_site_aniso_label
_atom_site_aniso_U_11
_atom_site_aniso_U_22
_atom_site_aniso_U_33
_atom_site_aniso_U_12
_atom_site_aniso_U_13
_atom_site_aniso_U_23
Cl1 0.03792(9) 0.01758(6) 0.01909(6) -0.000000 -0.000000 0.000000
S1 0.01499(5) 0.01693(6) 0.01778(6) -0.000000 -0.000000 0.000000
F1 0.02825(19) 0.01784(16) 0.0348(2) -0.000000 -0.000000 0.000000
F2 0.02414(9) 0.02390(9) 0.02690(9) -0.00246(6) -0.00793(7) -0.00370(7)
C1 0.01215(17) 0.01783(19) 0.01449(17) -0.000000 -0.000000 0.000000
C2 0.01294(13) 0.02003(15) 0.02128(15) -0.00110(11) -0.000000 0.000000
H2 0.022(4) 0.034(5) 0.053(6) 0.000(4) -0.000000 0.000000
C3 0.01796(15) 0.01993(15) 0.02216(15) -0.00349(12) -0.000000 0.000000
H3 0.027(4) 0.038(6) 0.053(6) -0.010(4) -0.000000 0.000000
C4 0.0227(2) 0.01771(19) 0.01469(18) -0.000000 -0.000000 0.000000

loop_
_geom_bond_atom_site_label_1
_geom_bond_atom_site_label_2
_geom_bond_distance
_geom_bond_site_symmetry_2
_geom_bond_publ_flag
Cl1 C4 1.7302(6) . ?
S1 F1 1.5869(5) . ?
S1 F2 1.5867(2) 8_557 ?
S1 F2 1.5867(2) 3_656 ?
S1 F2 1.5867(2) . ?
S1 F2 1.5867(2) 6_655 ?
S1 C1 1.7952(6) . ?
C1 C2 1.3888(5) 3_656 ?
C1 C2 1.3888(5) . ?
C2 C3 1.3911(6) . ?
C3 C4 1.3893(5) . ?

loop_
_geom_angle_atom_site_label_1
_geom_angle_atom_site_label_2
_geom_angle_atom_site_label_3
_geom_angle
_geom_angle_site_symmetry_1
_geom_angle_site_symmetry_3
_geom_angle_publ_flag
F2 S1 F1 87.441(9) 3_656 . ?
F2 S1 F1 87.441(9) 6_655 . ?
F2 S1 F1 87.441(9) . . ?
F2 S1 F1 87.441(9) 8_557 . ?
F2 S1 F2 89.793(17) 6_655 3_656 ?
F2 S1 F2 174.881(17) 8_557 6_655 ?
F2 S1 F2 174.881(17) . 3_656 ?
F2 S1 F2 89.978(17) 6_655 . ?
F2 S1 F2 89.978(17) 8_557 3_656 ?
F2 S1 F2 89.793(17) 8_557 . ?
C1 S1 F1 180.0 . . ?
C1 S1 F2 92.559(9) . 6_655 ?
C1 S1 F2 92.559(9) . 8_557 ?
C1 S1 F2 92.559(9) . . ?
C1 S1 F2 92.559(9) . 3_656 ?
C2 C1 S1 119.13(3) . . ?
C2 C1 S1 119.13(3) 3_656 . ?
C2 C1 C2 121.73(5) 3_656 . ?
C3 C2 C1 119.12(4) . . ?
C4 C3 C2 119.23(4) . . ?
C3 C4 Cl1 119.21(3) 3_656 . ?
C3 C4 Cl1 119.21(3) . . ?
C3 C4 C3 121.57(5) 3_656 . ?

loop_
_geom_torsion_atom_site_label_1
_geom_torsion_atom_site_label_2
_geom_torsion_atom_site_label_3
_geom_torsion_atom_site_label_4
_geom_torsion
_geom_torsion_site_symmetry_1
_geom_torsion_site_symmetry_2
_geom_torsion_site_symmetry_3
_geom_torsion_site_symmetry_4
_geom_torsion_publ_flag
Cl1 C4 C3 C2 180.0 . . . . ?
Cl1 C4 C3 C2 180.0 . . 3_656 3_656 ?
S1 C1 C2 C3 180.0 . . . . ?
S1 C1 C2 C3 180.0 . . 3_656 3_656 ?
C1 C2 C3 C4 0.0 . . . . ?
C1 C2 C3 C4 0.0 3_656 . . . ?
C2 C3 C4 C3 0.0 . . . 3_656 ?

loop_
_diffrn_refln_index_h
_diffrn_refln_index_k
_diffrn_refln_index_l
_diffrn_refln_intensity_net
_diffrn_refln_intensity_u
4 0 0 60.09 2.7
4 0 0 60.99 2.3
4 0 0 61.59 2.3
-4 0 0 65.19 2.2
-4 0 0 58.49 2.7
-4 0 0 61.09 2.3
-4 0 0 61.99 2.2
-4 0 0 60.19 2.7
4 0 0 61.89 2.4
-4 0 0 62.99 2.3
4 0 0 59.29 2.7
-4 0 0 58.79 2.5
6 0 0 2600.44 90.29
-6 0 0 2541.35 90.59
6 0 0 2555.64 92.59
-6 0 0 2549.24 90.29
6 0 0 2517.85 90.29
-6 0 0 2568.14 92.59
-6 0 0 2682.13 90.09
-6 0 0 2497.85 92.39
-6 0 0 2540.75 90.59
6 0 0 2586.14 90.39
6 0 0 2632.24 92.49
-6 0 0 2509.15 91.29
-6 0 0 2578.74 90.19
-6 0 0 2521.55 90.09
6 0 0 2421.26 90.69
-8 0 0 6194.68 232.98
-8 0 0 6665.93 234.88
8 0 0 6248.38 231.78
-8 0 0 6547.75 232.18
8 0 0 6548.84 231.28
8 0 0 6813.42 235.58
-8 0 0 6445.26 232.48
-8 0 0 6679.73 236.08
-8 0 0 6482.65 230.98
-8 0 0 6676.63 230.98
-8 0 0 6619.44 234.78
8 0 0 6603.34 231.78
8 0 0 6716.23 235.38
-10 0 0 1133.79 41.8
10 0 0 1176.38 42.2
-10 0 0 1132.09 41.7
-10 0 0 1163.08 41.3
10 0 0 1133.89 41.1
-10 0 0 1168.08 41.1
10 0 0 1178.78 40.9
-12 0 0 5.2 1.3
-12 0 0 7.8 0.9
-14 0 0 186.18 7.8
-14 0 0 208.28 8.8
-16 0 0 361.06 13.8
-1 -1 0 292.57 10.2
-1 1 0 305.77 10.4
-1 1 0 288.87 10.5
-1 1 0 269.27 10.2
1 -1 0 293.57 10.6
-1 -1 0 297.37 10.2
1 -1 0 283.37 10.4
-1 -1 0 297.97 10.7
-1 -1 0 289.57 10.5
1 -1 0 284.97 10.2
1 1 0 273.37 10.2
3 1 0 2.4 0.2
3 1 0 1.8 0.4
3 1 0 1.9 0.2
3 1 0 1.8 0.2
-3 1 0 1.7 0.2
-3 -1 0 1.5 0.2
-3 1 0 2 0.3
-3 -1 0 1.9 0.2
3 -1 0 2.3 0.3
-3 -1 0 1.8 0.3
-3 1 0 1.3 0.3
-3 1 0 2.2 0.3
-3 1 0 1.8 0.3
-3 1 0 1.2 0.2
-3 -1 0 2.2 0.4
-3 1 0 2 0.2
3 -1 0 1.7 0.2
3 1 0 2.2 0.4
5 -1 0 184.78 6.9
5 1 0 171.38 6.9
5 -1 0 180.18 6.4
-5 -1 0 174.58 6.4
-5 1 0 178.78 6.9
5 -1 0 169.28 6.4
-5 1 0 174.28 6.3
-5 1 0 175.08 6.9
5 1 0 181.58 6.4
5 1 0 169.08 6.3
5 1 0 175.78 6.9
-5 -1 0 180.68 6.3
-5 -1 0 176.18 6.5
5 1 0 166.98 6.5
-5 -1 0 175.68 6.9
-5 -1 0 169.98 6.6
-5 1 0 171.78 6.7
5 -1 0 176.98 6.3
-5 1 0 162.98 6.6
-5 1 0 179.38 6.4
-5 -1 0 182.98 6.3
-5 1 0 185.98 6.4
-5 -1 0 172.58 6.9
5 1 0 176.68 6.4
-5 -1 0 172.78 6.6
-5 -1 0 175.18 6.3
-5 1 0 180.78 6.3
-7 -1 0 43.7 1.9
-7 1 0 46 1.9
7 1 0 44 2.5
-7 -1 0 42.9 2
-7 -1 0 41.1 2.1
7 1 0 43.6 1.8
-7 -1 0 44.6 1.7
7 1 0 41.8 2
-7 -1 0 43.1 1.8
7 -1 0 43.7 1.9
-7 1 0 42.5 2
7 -1 0 44.9 1.8
-7 -1 0 43.5 2.5
-7 1 0 43.8 2.5
7 1 0 45.8 2.5
7 -1 0 43 1.7
-7 -1 0 44.2 2.5
7 -1 0 43.2 2.5
7 -1 0 44.6 2.5
-7 -1 0 44.1 1.7
7 1 0 44.5 1.9
-7 1 0 44.1 2.3
-7 -1 0 42.4 2.2
-7 1 0 40.3 1.7
-7 1 0 42.5 2.2
-7 1 0 42.7 2.4
9 -1 0 116.49 4.6
-9 -1 0 117.19 5.1
-9 1 0 119.19 5.2
9 1 0 117.09 4.5
-9 1 0 118.49 5.4
-9 -1 0 113.69 4.6
9 -1 0 117.59 4.4
9 1 0 112.79 5.4
9 1 0 116.09 4.4
-9 -1 0 113.39 5.4
-9 -1 0 120.99 4.3
9 1 0 117.09 5.4
-9 -1 0 113.19 5
-9 1 0 113.99 5.1
-9 1 0 125.29 4.7
-9 -1 0 116.39 4.7
-9 -1 0 115.09 5.4
-9 1 0 115.19 4.7
9 -1 0 119.39 5.4
-9 -1 0 114.59 4.3
-11 1 0 44 2.3
-11 -1 0 49 2.8
-11 1 0 40.3 2.7
11 -1 0 45.4 2.2
11 1 0 44.2 2
-11 1 0 51.59 3
-11 -1 0 48.8 2.2
-11 -1 0 44.3 2.7
-11 1 0 42.4 2.4
-13 1 0 0.1 0.8
-13 1 0 -0.1 0.4
-13 -1 0 0.7 0.8
-13 -1 0 -0.1 0.4
-13 -1 0 -0.1 0.6
-13 1 0 0 0.7
-15 1 0 1.2 1.7
-15 -1 0 1.9 0.9
-15 1 0 1.1 0.9
-15 1 0 1.4 0.6
-15 -1 0 1.9 0.7
-17 1 0 9.1 1.4
-17 -1 0 5.8 1
0 2 0 134.49 4.7
0 2 0 129.29 4.9
0 2 0 134.09 5.1
0 2 0 133.29 4.7
-2 2 0 96.79 3.5
2 2 0 94.29 3.5
2 -2 0 94.29 3.4
-2 -2 0 90.59 3.5
-2 -2 0 97.19 3.7
-2 2 0 99.39 3.6
2 -2 0 100.39 3.4
2 2 0 93.69 3.7
-2 2 0 94.39 3.6
2 2 0 90.99 3.7
-2 -2 0 95.99 3.5
-2 -2 0 94.89 3.5
2 2 0 90.99 3.5
-2 2 0 95.39 3.5
-2 2 0 100.79 3.5
-2 -2 0 96.59 3.7
-2 -2 0 96.69 3.4
-2 -2 0 98.59 3.5
-2 2 0 90.99 3.6
2 -2 0 100.69 3.6
2 -2 0 95.49 3.6
4 2 0 82.39 3.1
-4 -2 0 77.09 3.3
-4 -2 0 82.49 3.2
-4 2 0 89.49 3.2
4 2 0 84.29 3.6
-4 -2 0 81.39 3.1
-4 -2 0 84.89 3.1
-4 -2 0 88.99 3.2
4 -2 0 86.29 3.5
4 -2 0 83.09 3.1
-4 2 0 87.39 3.2
-4 2 0 83.69 3.5
-4 2 0 83.89 3.5
-4 -2 0 89.09 3.1
4 -2 0 83.19 3.5
-4 -2 0 85.19 3.6
4 2 0 82.39 3.6
-4 2 0 81.69 3.5
-4 -2 0 84.29 3.6
-4 2 0 83.09 3.4
4 2 0 80.69 3.2
-4 -2 0 83.29 3.2
4 -2 0 92.09 3.2
4 -2 0 81.19 3.2
-4 2 0 87.39 3
6 -2 0 21.6 1.5
-6 2 0 20.8 1.3
-6 2 0 21.3 1.1
-6 -2 0 22 1.1
-6 -2 0 21 1.1
-6 -2 0 21.5 1.5
-6 -2 0 20.3 1
-6 -2 0 21 1.2
-6 2 0 22.4 1.1
-6 -2 0 21.2 1.2
6 2 0 20.7 1.1
-6 2 0 22.7 1.5
6 2 0 21.3 1
-6 2 0 22.3 1.5
6 -2 0 21.4 0.9
-6 -2 0 22.3 1.5
6 -2 0 20.8 1.1
6 -2 0 22.5 1.5
6 2 0 22.1 1.5
6 2 0 20.6 1
-6 -2 0 20.6 0.9
6 2 0 21.1 1.5
-6 -2 0 21.3 0.9
-6 -2 0 21.7 0.9
-6 2 0 19.3 1.4
-8 -2 0 1.3 0.2
-8 -2 0 0.7 0.2
-8 -2 0 0.6 0.6
-8 -2 0 0.6 0.3
-8 2 0 -0.1 0.4
8 2 0 0.9 0.4
-8 -2 0 0.5 0.5
8 2 0 0.9 0.3
-8 2 0 0.1 0.5
-8 2 0 0.7 0.3
-8 -2 0 0.1 0.3
8 -2 0 0.9 0.3
-8 2 0 0.7 0.2
-8 2 0 1 0.4
8 2 0 1.6 0.6
8 -2 0 0.6 0.2
8 -2 0 1.4 0.6
8 2 0 0.2 0.2
-8 -2 0 0.6 0.4
-8 -2 0 0.8 0.5
-8 -2 0 0.5 0.2
8 -2 0 1.1 0.6
-8 2 0 0.8 0.6
8 -2 0 1 0.2
-8 2 0 1.3 0.6
8 2 0 1.6 0.6
10 -2 0 -0.2 0.3
10 2 0 1.1 0.3
-10 -2 0 0.4 0.5
10 -2 0 0.3 0.2
-10 2 0 -0.1 0.4
-10 -2 0 0 0.2
-10 2 0 1.6 0.5
-10 -2 0 -0.1 0.3
-10 2 0 0.5 0.7
-10 -2 0 0 0.5
-10 2 0 0.5 0.7
-12 -2 0 0.5 0.7
-12 2 0 -0.1 0.8
12 -2 0 -0.2 0.4
-12 2 0 0.1 0.5
-12 -2 0 0.4 0.6
12 2 0 0.3 0.3
-12 2 0 0.1 0.6
-12 2 0 0.9 0.5
-12 -2 0 0.3 0.4
-14 -2 0 0.1 0.5
-14 2 0 -0.7 0.7
-14 2 0 0.7 1.5
-14 2 0 0.4 0.5
-14 -2 0 -0.2 0.6
-16 2 0 0.1 0.7
-16 -2 0 0.3 0.6
1 3 0 585.34 19.9
1 3 0 515.35 20.1
-1 3 0 586.04 19.4
-1 -3 0 528.95 19.8
1 3 0 497.35 19.5
-1 3 0 630.54 21.1
1 3 0 529.15 19.5
1 3 0 517.85 19.7
-1 -3 0 541.85 20.1
-1 3 0 577.64 19.5
-1 -3 0 531.95 19.5
-1 3 0 616.24 20.1
-1 -3 0 515.25 19.6
-3 3 0 1459.85 52.79
3 3 0 1434.66 52.49
-3 -3 0 1520.15 53.69
-3 3 0 1555.34 52.09
-3 -3 0 1590.84 51.69
-3 3 0 1375.16 52.59
3 3 0 1403.16 52.99
3 -3 0 1454.85 51.69
-3 -3 0 1425.86 51.79
3 3 0 1467.55 52.19
3 3 0 1408.16 51.69
-3 3 0 1448.66 51.89
-3 3 0 1553.04 53.59
3 -3 0 1569.44 51.89
-3 -3 0 1413.26 53.19
3 -3 0 1504.45 53.19
-3 3 0 1513.75 52.09
-3 3 0 1398.26 51.99
-3 -3 0 1521.45 51.89
-3 -3 0 1346.37 52.49
-3 -3 0 1382.56 51.79
3 -3 0 1451.75 52.69
-3 3 0 1481.75 53.09
-5 -3 0 1150.18 40
5 3 0 1089.89 40.6
-5 -3 0 1051.19 40.4
-5 3 0 1181.78 40.1
5 -3 0 1151.38 40.6
5 3 0 1102.69 40.1
5 -3 0 1244.88 40.3
-5 -3 0 1165.58 40.7
-5 3 0 1175.78 40.6
-5 -3 0 1200.68 40.1
-5 -3 0 1121.99 40.2
5 -3 0 1114.29 40.1
-5 -3 0 1161.58 40.7
-5 -3 0 1106.69 40.2
5 3 0 1115.89 40.2
-5 -3 0 1158.68 40.1
-5 3 0 1107.29 40.5
-5 3 0 1154.08 40.4
-5 3 0 1143.39 40.1
-5 3 0 1069.29 40.3
5 -3 0 1131.79 40.6
-5 -3 0 1071.89 40
5 3 0 1137.79 40.7
-7 3 0 32.6 2
7 3 0 33 2.1
-7 -3 0 35.2 1.5
-7 -3 0 34.3 1.7
7 -3 0 34.5 1.4
-7 -3 0 34.2 1.5
7 -3 0 34.4 2.1
-7 -3 0 37 1.5
-7 3 0 36.7 1.7
-7 3 0 32.5 2
7 3 0 33.1 2.1
7 3 0 33.8 1.5
-7 -3 0 35 1.4
-7 -3 0 31.9 1.8
-7 3 0 36.7 2.1
-7 3 0 39.1 2.2
-7 -3 0 33.9 2.1
7 3 0 34.5 1.7
7 -3 0 36 2.1
-7 -3 0 32.3 1.7
-7 3 0 31.6 1.6
-9 3 0 155.78 6.9
-9 -3 0 159.58 6.1
-9 3 0 176.08 7.1
-9 -3 0 153.88 6.5
-9 3 0 151.48 7.3
-9 -3 0 164.68 6
-9 -3 0 160.58 6
-9 -3 0 162.58 6.5
9 3 0 162.28 6.3
-9 -3 0 161.18 6.1
-9 -3 0 156.28 7.2
9 -3 0 159.98 5.9
9 -3 0 162.48 5.9
-9 3 0 172.18 6.4
-9 -3 0 167.78 6
-9 3 0 157.78 6.3
9 3 0 156.78 7.1
9 -3 0 172.18 6.2
9 3 0 161.08 6
-9 -3 0 161.88 7.1
9 3 0 155.58 7
-11 -3 0 1.3 0.6
11 3 0 1.3 0.3
-11 3 0 1.7 0.5
-11 3 0 0.8 0.5
-11 3 0 0.7 0.7
-11 -3 0 1.2 0.4
11 -3 0 2.2 0.5
-13 3 0 5.9 1.4
-13 -3 0 5.5 0.9
-13 3 0 5.2 0.9
13 -3 0 4.1 0.8
-13 -3 0 6.9 1.4
-13 3 0 7.3 1.1
-15 3 0 2 0.8
-15 -3 0 1.4 0.9
-15 3 0 1.8 1.1
-15 3 0 2.5 2.2
-15 -3 0 2.1 0.7
-17 -3 0 16.5 1.6
-17 3 0 17.7 1.8
-2 -4 0 1018.2 36.9
2 4 0 1060.69 37.6
2 4 0 1009.5 36.9
2 4 0 1006 37.4
-2 4 0 1106.39 40
2 -4 0 1034.3 37.4
-2 -4 0 1017.7 37.2
2 -4 0 1005.3 36.8
-2 4 0 1017.3 37.4
2 4 0 1037.7 37.4
-2 -4 0 1098.09 36.8
2 -4 0 1057.69 37.3
2 4 0 1014.1 37.1
-2 -4 0 1062.09 37.5
-2 -4 0 1094.49 36.9
-2 -4 0 982.7 37.2
-2 -4 0 1040 36.7
-2 4 0 1085.49 37
4 4 0 1430.56 51.09
4 -4 0 1505.25 50.99
-4 -4 0 1382.46 50.89
-4 4 0 1445.36 51.09
4 4 0 1461.05 51.19
4 -4 0 1446.96 51.49
-4 -4 0 1351.06 50.89
4 -4 0 1490.95 52.29
-4 -4 0 1454.45 52.19
-4 4 0 1443.56 51.89
-4 -4 0 1399.76 51.09
-4 -4 0 1511.35 50.69
-4 4 0 1423.76 51.99
-4 4 0 1523.85 50.89
-4 -4 0 1472.05 52.29
4 4 0 1396.66 50.99
4 4 0 1401.86 51.19
-4 4 0 1408.46 51.29
-4 4 0 1418.26 50.79
4 -4 0 1387.76 50.79
-4 -4 0 1388.86 50.89
-4 -4 0 1514.45 51.29
-6 -4 0 100.89 4
-6 -4 0 108.19 4.6
-6 4 0 105.39 4.4
6 -4 0 110.99 4.5
-6 -4 0 102.49 3.9
-6 4 0 94.59 4.5
-6 4 0 98.19 3.9
6 -4 0 95.09 3.9
6 4 0 106.89 4.6
6 4 0 102.99 3.9
-6 -4 0 104.69 3.8
-6 4 0 104.79 4
-6 -4 0 100.19 4
-6 -4 0 105.39 3.9
-6 4 0 105.99 4.4
-6 -4 0 102.49 3.9
6 4 0 103.39 4.1
-6 4 0 107.09 4
6 -4 0 99.19 3.7
-6 -4 0 103.19 3.9
6 4 0 101.79 4.5
6 -4 0 101.69 4.4
-6 -4 0 101.49 4.1
-6 -4 0 108.19 4.6
8 -4 0 1618.74 56.09
8 -4 0 1559.54 55.09
-8 4 0 1563.24 56.09
-8 -4 0 1629.24 56.29
8 4 0 1557.44 55.29
-8 4 0 1555.94 55.49
8 4 0 1577.14 55.49
-8 4 0 1584.14 56.09
8 4 0 1573.24 56.29
-8 -4 0 1560.34 55.19
-8 -4 0 1571.94 56.29
8 4 0 1549.34 56.29
-8 -4 0 1513.95 55.59
-8 -4 0 1563.04 55.29
-8 -4 0 1557.94 55.19
-8 -4 0 1528.05 55.29
-8 4 0 1580.14 55.49
-8 4 0 1554.44 56.19
-8 -4 0 1588.04 55.09
-8 -4 0 1492.75 55.49
8 -4 0 1574.94 55.29
10 4 0 252.07 9.1
-10 -4 0 249.97 9.2
-10 -4 0 247.78 9.7
-10 4 0 256.87 9.5
-10 -4 0 236.68 9.6
-10 4 0 240.98 9.5
10 -4 0 239.58 9.2
-10 4 0 237.38 10.2
-10 -4 0 241.98 9.2
-10 -4 0 253.37 9
10 4 0 260.47 9.5
-10 -4 0 247.08 9
-10 -4 0 252.97 9
-10 4 0 248.58 10.3
-12 4 0 8.6 1.7
-12 4 0 6.6 1.1
12 4 0 7.2 0.8
-12 -4 0 7.3 0.8
-12 4 0 7.8 1
-12 -4 0 7.5 1.3
12 -4 0 7.7 0.8
-14 -4 0 5.9 1.4
14 -4 0 5.8 0.8
-14 4 0 3.7 2.4
-14 4 0 5.3 1
-14 -4 0 4.8 0.8
-14 4 0 3.9 1.3
-16 4 0 56.79 3.4
-16 -4 0 58.89 3.1
1 5 0 684.33 25.7
-1 5 0 709.03 25.2
1 5 0 721.53 25.4
-1 5 0 759.52 25.7
-1 -5 0 698.03 25.6
-1 -5 0 696.33 25.2
-1 5 0 737.63 25.2
1 5 0 701.03 25.6
1 5 0 723.43 25.3
-1 -5 0 672.13 25.4
-1 -5 0 717.13 25.7
-1 5 0 754.22 26.6
1 5 0 703.63 25.2
-3 5 0 607.34 21.7
-3 -5 0 586.84 21.7
-3 5 0 597.04 21.6
-3 -5 0 606.14 21.6
-3 -5 0 639.44 22
-3 5 0 606.94 23.4
3 5 0 607.64 21.8
-3 -5 0 656.93 21.4
3 5 0 609.14 21.9
-3 5 0 603.74 21.5
-3 -5 0 606.84 21.5
3 -5 0 641.84 21.7
3 -5 0 627.34 21.7
3 5 0 584.54 21.6
3 -5 0 591.94 21.5
-3 -5 0 602.64 21.5
-3 5 0 583.34 21.5
-3 5 0 610.04 21.7
-3 -5 0 608.54 21.9
3 5 0 594.44 21.9
5 5 0 366.16 13.8
5 5 0 381.26 13.8
-5 -5 0 353.16 13.1
-5 5 0 374.66 13.6
-5 5 0 361.76 13.8
5 5 0 359.16 13.3
-5 -5 0 385.06 13.8
-5 -5 0 375.06 13.8
-5 -5 0 352.76 13.2
-5 -5 0 349.37 13.2
5 5 0 364.46 13.2
5 -5 0 389.76 13.6
-5 -5 0 372.76 13.2
5 -5 0 385.86 13.6
-5 5 0 380.76 13.3
-5 -5 0 352.36 13.4
-5 -5 0 375.86 13
5 -5 0 378.06 13.1
-5 5 0 361.16 13.2
-5 5 0 348.67 13.2
5 -5 0 364.96 13
-5 5 0 370.86 13.6
-7 5 0 36.8 2.1
7 -5 0 38.7 1.7
-7 5 0 36.6 1.7
-7 -5 0 34.9 1.6
-7 -5 0 37.7 1.5
-7 5 0 37 2.3
-7 -5 0 35.9 1.8
7 5 0 36.5 1.7
-7 -5 0 36.2 1.9
-7 5 0 36.1 1.7
-7 -5 0 38.3 2.3
-7 -5 0 37.6 2.3
-7 5 0 35.8 1.8
-7 -5 0 38.5 1.7
-7 -5 0 35.3 1.6
7 -5 0 37.8 2.2
7 5 0 37.7 2.3
-7 -5 0 36.8 1.7
7 -5 0 41 1.5
7 5 0 37.8 1.9
-7 5 0 35.7 2.1
-7 5 0 37.6 2.2
7 5 0 41.7 2.4
7 -5 0 40.1 2.2
-9 -5 0 130.39 5.6
-9 5 0 134.19 5.5
-9 -5 0 140.49 6.3
-9 -5 0 137.89 5.1
-9 -5 0 135.89 5.2
-9 5 0 145.39 6.3
-9 -5 0 136.79 5.1
9 -5 0 141.09 5.3
9 5 0 135.79 5.2
-9 5 0 127.99 6.1
9 5 0 138.89 5.5
-9 5 0 133.19 5.4
-9 -5 0 134.29 5.5
-9 -5 0 138.29 5.1
9 5 0 134.49 6.2
-9 -5 0 135.69 5.2
-11 5 0 0 0.4
11 5 0 0.4 0.3
-11 5 0 0.1 0.6
-11 -5 0 0.1 0.3
-11 5 0 1.9 0.6
11 -5 0 -0.1 0.3
-11 -5 0 0.3 0.5
-11 -5 0 0.4 0.3
-11 -5 0 0.5 0.3
13 -5 0 2.6 0.6
-13 -5 0 3.2 0.6
-13 -5 0 3.7 1
-13 5 0 4.4 0.8
-13 5 0 1.6 1.9
13 5 0 2.8 0.5
-13 5 0 3 0.8
-15 5 0 14.2 1.7
-15 5 0 16 4.6
-15 -5 0 14.1 1.4
-15 -5 0 15.9 2
-17 -5 0 21.1 1.8
-17 5 0 22.4 2.1
0 6 0 4924.81 171.58
0 6 0 4489.45 162.88
0 6 0 4680.83 166.38
0 6 0 4376.06 162.78
2 6 0 1201.58 45.3
2 6 0 1232.38 45.5
-2 6 0 1303.57 45.4
-2 -6 0 1285.47 46.1
-2 -6 0 1213.28 45.4
-2 -6 0 1271.77 46.5
-2 -6 0 1225.18 45.7
2 6 0 1336.87 46.5
-2 6 0 1396.86 47.2
2 6 0 1350.56 45.3
2 6 0 1212.38 45.4
2 6 0 1227.28 45.9
-2 -6 0 1290.27 45.3
-2 6 0 1462.25 50.09
-2 -6 0 1281.37 45.3
-2 6 0 1340.77 45.3
2 6 0 1229.18 46.3
-2 -6 0 1243.28 45.2
-4 6 0 179.68 6.7
4 -6 0 174.28 6.4
-4 -6 0 188.18 6.3
-4 -6 0 181.78 7
-4 6 0 177.58 6.7
4 6 0 178.08 6.6
4 -6 0 185.88 6.7
4 -6 0 181.08 6.4
-4 6 0 168.08 6.4
-4 -6 0 170.38 6.7
4 6 0 180.88 7.2
-4 -6 0 173.08 6.4
-4 -6 0 181.28 7
-4 -6 0 169.88 6.5
4 6 0 184.48 6.9
4 6 0 172.88 6.5
4 6 0 172.98 6.9
-4 6 0 177.88 8.7
4 -6 0 187.18 6.7
-4 6 0 172.98 6.4
-4 -6 0 172.58 6.4
-6 6 0 438.56 15.3
6 -6 0 442.56 15.7
6 6 0 426.16 15.4
-6 -6 0 437.26 15.2
-6 -6 0 395.06 15.1
6 -6 0 421.46 15.7
-6 -6 0 413.66 15.2
-6 6 0 419.86 15.7
-6 6 0 411.46 15.2
6 6 0 418.86 15.2
6 -6 0 453.15 15.2
-6 -6 0 428.46 15.2
-6 -6 0 426.26 15.9
-6 -6 0 380.56 15.4
-6 6 0 456.35 15.3
-6 -6 0 431.86 15
-6 6 0 421.66 15.7
6 6 0 421.86 15.9
-6 -6 0 420.66 15.9
6 -6 0 415.36 15
6 6 0 416.56 15.9
-8 -6 0 583.24 21.4
-8 -6 0 600.64 21.2
-8 6 0 624.74 21.5
-8 -6 0 597.44 21.3
-8 6 0 586.24 21.4
8 6 0 594.94 21.3
8 6 0 592.94 22.3
-8 -6 0 564.64 21.2
-8 -6 0 580.54 21.2
8 -6 0 627.44 21.3
-8 -6 0 605.94 22.3
-8 -6 0 582.84 21.2
8 6 0 595.54 21.5
-8 -6 0 559.34 21.6
-8 -6 0 607.64 21.1
10 -6 0 137.89 5.5
-10 -6 0 139.09 5.4
10 6 0 144.89 5.8
10 6 0 145.99 5.5
-10 -6 0 142.29 5.5
-10 -6 0 139.79 5.5
-10 6 0 129.09 5.8
-10 6 0 142.89 9.5
-10 -6 0 145.29 5.4
-10 6 0 140.59 5.7
-12 -6 0 10.4 1
12 -6 0 9.3 0.9
-12 6 0 10.5 1.2
-12 -6 0 10.7 1.5
-12 6 0 7.3 3.2
12 6 0 10.5 1
14 -6 0 27 1.8
-14 6 0 26.9 2
-14 6 0 25.2 5.2
-14 -6 0 31.9 2.5
-14 6 0 26.2 2.2
-14 -6 0 28.4 1.8
-16 6 0 37.7 2.8
-16 -6 0 36.4 2.3
-1 7 0 2092.19 73.79
-1 -7 0 1917.71 72.49
-1 7 0 2017.4 71.99
-1 7 0 2143.09 75.39
1 7 0 2078.89 71.59
1 7 0 2036.6 71.59
-1 7 0 1989.3 71.59
-1 -7 0 1934.71 71.89
-3 -7 0 252.17 9.4
-3 -7 0 243.88 9.3
3 -7 0 245.58 8.9
3 7 0 254.57 9.4
3 7 0 247.88 9.4
-3 -7 0 260.47 8.9
3 7 0 251.97 9.4
-3 7 0 258.67 11.3
3 7 0 242.78 9
3 7 0 245.68 9
-3 -7 0 251.97 8.9
-3 -7 0 240.58 8.9
-3 -7 0 260.07 9.4
-3 7 0 252.97 9.1
3 7 0 255.37 8.9
-3 -7 0 238.88 9
3 7 0 248.48 9.1
-5 -7 0 255.37 9.6
5 -7 0 247.98 8.8
-5 7 0 253.27 9.3
5 7 0 242.48 9.1
-5 7 0 238.48 8.9
-5 -7 0 240.88 9.2
-5 -7 0 236.68 8.8
-5 7 0 241.68 9
-5 7 0 243.58 9.2
5 7 0 245.08 9
-5 7 0 249.38 11.9
5 -7 0 246.78 8.8
-5 -7 0 257.87 8.8
-5 7 0 240.08 8.9
5 7 0 242.88 9.6
-5 -7 0 251.87 9.6
5 -7 0 251.77 9.3
-5 -7 0 243.68 8.9
-5 -7 0 236.68 8.9
5 7 0 252.17 9.5
5 -7 0 258.87 9.3
7 7 0 364.76 13.4
-7 -7 0 365.66 13.1
7 -7 0 358.86 13.1
-7 7 0 375.86 17.1
7 -7 0 391.86 13.3
7 7 0 376.06 14.1
-7 -7 0 370.06 14.2
7 7 0 369.46 14.2
-7 -7 0 348.67 13.6
-7 7 0 389.56 13.5
-7 7 0 346.37 13.3
-7 -7 0 357.46 13.2
-7 -7 0 369.16 13.3
7 7 0 364.66 13.5
-7 7 0 371.16 13.4
-7 -7 0 370.16 13.3
-7 -7 0 373.06 13.4
-9 -7 0 390.66 14.2
-9 -7 0 396.36 14.2
-9 -7 0 378.46 14.3
-9 -7 0 383.56 14.3
9 7 0 406.76 14.6
9 7 0 392.66 14.3
-9 7 0 406.56 19.1
-9 7 0 404.56 14.6
-9 -7 0 377.16 14.7
-9 7 0 375.56 14.4
9 -7 0 409.56 14.3
-11 7 0 6.1 1
-11 -7 0 5.2 0.7
-11 -7 0 5.5 0.7
-11 -7 0 6.3 0.7
11 7 0 5.6 0.8
11 7 0 4.7 0.8
-11 -7 0 4.3 0.7
-11 7 0 3.6 0.7
11 -7 0 7.4 0.8
-13 -7 0 0.7 0.7
13 -7 0 -0.2 0.4
-13 -7 0 1.7 0.5
-13 7 0 -0.5 0.5
13 7 0 0.2 0.8
-13 7 0 0.9 2
-15 7 0 40.3 2.6
-15 7 0 33.7 2.7
15 -7 0 40.1 2.2
-15 -7 0 36.4 2.2
0 8 0 5222.78 187.78
0 8 0 5216.58 187.98
0 8 0 5484.75 191.58
0 8 0 5354.46 197.38
-2 -8 0 2512.75 89.19
-2 -8 0 2506.75 90.39
-2 -8 0 2688.83 90.69
2 8 0 2448.66 89.39
-2 8 0 2476.55 89.29
2 8 0 2587.34 89.59
2 8 0 2612.34 89.19
-2 8 0 2574.64 90.39
-2 -8 0 2484.85 89.39
-2 8 0 2680.43 94.89
-2 -8 0 2402.66 89.89
-2 -8 0 2456.05 89.09
2 8 0 2544.05 89.99
2 8 0 2566.64 90.29
2 8 0 2539.15 90.49
-2 8 0 2540.45 89.69
-2 -8 0 2444.06 89.59
2 8 0 2422.66 89.39
-4 -8 0 492.75 17.8
-4 8 0 497.45 18
-4 8 0 499.95 17.8
4 8 0 526.85 18.4
-4 -8 0 496.45 18.2
4 8 0 513.75 18.5
-4 -8 0 509.25 18.4
-4 -8 0 534.75 18.5
4 8 0 446.36 18
-4 8 0 495.25 17.8
4 8 0 505.45 18
-4 8 0 495.35 20.9
4 -8 0 498.75 17.8
-4 -8 0 498.75 17.9
-4 -8 0 538.95 17.7
4 8 0 495.55 18.4
4 8 0 497.85 18
-4 -8 0 499.65 17.9
-6 8 0 613.84 26.3
6 -8 0 648.04 22.8
-6 -8 0 638.54 23.2
6 -8 0 628.34 22.3
6 8 0 624.94 23.2
-6 8 0 620.74 22.5
6 8 0 630.34 22.5
-6 -8 0 625.24 22.4
-6 -8 0 617.54 22.4
6 -8 0 628.54 22.2
-6 -8 0 593.24 22.5
6 8 0 619.04 23.2
-6 -8 0 634.34 22.8
-6 8 0 645.54 22.9
-6 -8 0 653.13 22.2
6 8 0 617.84 22.6
-6 8 0 649.93 22.8
-6 -8 0 627.14 22.3
-6 8 0 627.24 22.4
-8 -8 0 968.3 34.7
8 8 0 1001.7 34.6
-8 -8 0 942.11 34.3
8 -8 0 915.21 34.3
8 8 0 1000.6 34.4
-8 8 0 919.31 39.1
-8 -8 0 937.81 34.3
-8 8 0 997.6 34.4
8 8 0 980.3 35.3
-8 -8 0 976.3 34.3
-10 -8 0 567.44 20.4
-10 -8 0 569.64 20.4
10 8 0 585.94 20.8
-10 8 0 588.14 20.7
-10 -8 0 534.45 20.4
-10 8 0 534.05 26
-10 -8 0 584.64 21
10 8 0 575.94 21.6
10 8 0 586.54 20.6
10 -8 0 548.45 20.5
-10 -8 0 566.04 20.5
12 -8 0 119.79 5.2
-12 -8 0 128.79 5.2
-12 8 0 115.39 10
-12 -8 0 142.69 5.9
-12 -8 0 118.69 5.2
-12 8 0 134.69 5.5
12 8 0 134.69 6.4
14 -8 0 20.3 1.6
-14 -8 0 22.2 1.6
-14 8 0 23.2 1.8
14 8 0 25.5 2.6
-14 8 0 17 4.7
-14 -8 0 26.5 2.2
14 8 0 20 1.5
16 -8 0 32.6 2
-16 -8 0 34.9 2.2
-1 -9 0 225.48 8.3
1 9 0 242.98 9.2
-1 9 0 215.78 10.3
-1 9 0 226.48 9.1
1 9 0 226.38 8.3
-1 9 0 232.48 8.3
-1 -9 0 232.88 8.6
1 9 0 228.08 8.2
-1 9 0 232.58 8.3
3 9 0 542.65 18.8
-3 -9 0 504.05 18.5
3 -9 0 513.15 18.4
-3 -9 0 503.35 18.8
3 9 0 506.45 18.4
3 9 0 505.85 19
-3 -9 0 503.55 18.3
-3 9 0 524.45 21.5
-3 -9 0 511.15 18.3
3 9 0 523.25 18.5
-3 9 0 510.55 18.5
-3 -9 0 558.14 18.8
3 9 0 523.95 18.8
3 9 0 520.15 18.3
3 9 0 502.25 18.4
-3 -9 0 518.85 18.8
-3 -9 0 522.15 18.3
-5 9 0 448.36 16.5
5 -9 0 467.05 16.4
-5 -9 0 454.65 16.5
-5 -9 0 449.16 16.9
5 9 0 483.05 17.4
-5 -9 0 473.25 17.6
-5 9 0 448.96 16.5
-5 -9 0 481.75 17.3
5 9 0 443.96 17.2
-5 9 0 471.95 16.7
5 -9 0 469.95 16.4
-5 -9 0 474.95 16.4
5 9 0 479.45 17.3
-5 -9 0 444.16 16.6
-5 9 0 466.55 20.2
-5 -9 0 463.85 16.6
5 9 0 455.55 16.7
-7 -9 0 52.29 2.4
-7 9 0 51.79 2.4
-7 9 0 44.9 5
7 9 0 55.89 2.4
-7 -9 0 55.39 2.6
7 9 0 51.09 3.1
-7 9 0 62.49 2.4
-7 -9 0 53.39 2.3
-7 -9 0 51.19 2.3
7 -9 0 48.1 2.2
7 9 0 56.39 2.5
9 9 0 37.3 1.9
-9 -9 0 35.1 2.2
-9 -9 0 34.9 1.7
-9 9 0 31.2 4.8
9 -9 0 31.7 1.7
-9 -9 0 33.1 1.7
-9 9 0 36.5 1.9
-9 -9 0 34.3 1.8
-9 -9 0 35.7 1.8
9 9 0 34.1 2.8
9 9 0 38.8 2.1
11 9 0 109.59 4.8
11 9 0 111.29 5.7
-11 -9 0 111.49 5
-11 -9 0 111.69 4.5
-11 9 0 103.29 9.1
-11 -9 0 102.79 4.4
-11 -9 0 109.69 4.4
11 -9 0 104.59 4.4
-11 9 0 113.69 4.7
13 9 0 66.09 3
-13 9 0 63.49 7.6
13 -9 0 64.79 3.1
13 9 0 64.49 4.2
-13 -9 0 61.59 3
-13 -9 0 67.79 3.7
-13 9 0 64.29 3.3
15 -9 0 6 1
-15 -9 0 6.3 1.1
0 10 0 1384.56 47.8
0 10 0 1267.07 46.8
0 10 0 1365.06 49
0 10 0 1282.07 46.8
-2 -10 0 147.29 5.4
-2 -10 0 140.99 5.5
-2 10 0 153.88 5.5
-2 10 0 154.08 5.6
2 10 0 155.18 5.4
-2 -10 0 141.29 5.9
2 10 0 139.19 5.4
-2 -10 0 146.59 5.5
2 10 0 154.58 5.6
2 10 0 133.09 5.4
-2 10 0 172.28 6.6
4 10 0 113.29 4.8
-4 -10 0 118.19 4.7
4 10 0 112.89 4.4
4 10 0 112.09 5
-4 -10 0 113.99 4.3
-4 -10 0 116.99 4.8
4 10 0 106.79 4.4
-4 -10 0 119.99 4.2
-4 -10 0 111.79 4.2
-4 10 0 111.99 4.4
-4 10 0 119.99 7.4
-4 -10 0 118.19 4.4
4 -10 0 113.29 4.3
4 10 0 114.19 5
-6 -10 0 72.59 3
6 10 0 73.69 3.2
-6 -10 0 75.49 3.2
6 -10 0 80.79 2.9
-6 10 0 76.59 3.2
6 -10 0 72.99 2.8
-6 10 0 71.29 3
6 10 0 78.59 3.9
-6 -10 0 73.69 3.4
-6 10 0 79.59 6.3
-6 -10 0 74.39 3
-8 10 0 399.56 15.3
8 10 0 421.46 15.5
-8 -10 0 409.96 15.2
8 -10 0 457.35 15.2
-8 -10 0 427.36 15.2
8 10 0 417.26 16.5
-8 -10 0 398.96 15.6
-8 -10 0 413.76 15.3
-8 10 0 425.76 20.5
-10 10 0 28.2 1.7
-10 -10 0 29.3 1.6
-10 -10 0 28.5 2.1
10 10 0 29.2 1.9
-10 -10 0 28.5 1.6
-10 -10 0 28.4 1.6
10 10 0 31.9 2.8
-10 -10 0 27.9 1.6
-10 10 0 29.4 4.8
10 -10 0 29.9 1.6
-12 -10 0 15 1.1
-12 10 0 14.1 1.3
-12 10 0 14.3 4.2
-12 -10 0 13.1 1.1
12 10 0 13.8 2.1
12 -10 0 15.2 1.2
-12 -10 0 14.4 1.7
12 10 0 15 1.2
-12 -10 0 12.4 1.2
14 10 0 8.2 2
14 10 0 7.2 1
-14 -10 0 9.7 1.1
14 -10 0 8.2 1.1
-1 11 0 147.29 5.2
-1 -11 0 132.39 5.2
1 11 0 139.69 5.2
-1 -11 0 136.19 5.6
-1 11 0 139.19 7.4
-1 11 0 141.49 6.2
1 11 0 136.79 5.1
1 11 0 139.09 6.2
-1 11 0 138.09 5.2
-3 -11 0 241.98 8.6
-3 11 0 224.98 11.7
3 11 0 236.08 8.7
-3 -11 0 240.08 8.6
3 11 0 257.27 9
3 11 0 231.98 9.4
-3 -11 0 241.88 9.2
3 11 0 239.88 8.8
-3 -11 0 237.28 8.6
-3 -11 0 236.08 8.8
-3 11 0 245.18 8.8
-5 11 0 221.38 8
-5 -11 0 216.48 8.1
-5 11 0 223.28 8.2
-5 11 0 208.58 11.8
5 11 0 219.28 9
-5 -11 0 223.78 8.1
5 11 0 219.28 8.2
-5 -11 0 225.48 8.5
5 -11 0 222.28 8
5 11 0 219.68 8.2
7 11 0 29.1 1.7
-7 11 0 29.5 1.5
-7 -11 0 30.1 1.6
-7 -11 0 27.6 1.5
-7 -11 0 28.9 1.9
7 -11 0 32 1.4
7 11 0 30.8 1.6
7 11 0 32 2.5
-7 -11 0 30 1.5
-7 11 0 28.2 4.2
-9 -11 0 75.69 3.2
-9 -11 0 73.99 3.6
-9 11 0 74.89 7.3
-9 -11 0 74.69 3.2
9 -11 0 78.19 3.2
9 11 0 77.29 3.5
-9 -11 0 69.09 3.2
9 11 0 69.79 4.5
-9 -11 0 70.79 3.2
-9 11 0 74.99 3.3
9 11 0 74.19 3.2
-11 11 0 1.7 2
11 11 0 0.4 0.4
-11 -11 0 0.8 0.4
-11 11 0 0.9 0.5
-11 -11 0 0.7 0.4
-11 -11 0 1.4 0.7
11 11 0 0.8 0.6
11 11 0 0 0.8
-11 -11 0 1 0.5
11 -11 0 0.3 0.4
13 -11 0 3.7 0.7
13 11 0 4.1 0.7
-13 11 0 1.7 2.3
13 11 0 2.5 1.2
-13 11 0 6.6 1
-13 -11 0 4.5 0.7
-15 -11 0 6.4 1.1
15 -11 0 7.9 1.1
0 12 0 846.32 30.9
0 12 0 826.62 29.7
0 -12 0 822.92 29.8
0 12 0 840.72 29.7
0 -12 0 843.32 30.2
-2 12 0 243.08 8.7
-2 12 0 233.18 11.6
-2 12 0 242.88 9.9
2 12 0 234.88 8.6
-2 -12 0 246.38 9.2
-2 -12 0 242.08 8.6
-2 -12 0 235.98 8.7
2 12 0 229.88 8.6
-2 12 0 241.38 8.8
2 12 0 237.48 8.8
2 12 0 235.48 8.6
-2 -12 0 243.18 8.8
-2 -12 0 238.68 8.5
2 12 0 236.48 9.9
4 12 0 2.3 0.4
4 -12 0 2.1 0.3
-4 -12 0 2 0.4
-4 12 0 2 1.4
-4 12 0 2.6 0.5
4 12 0 1.8 0.4
4 12 0 1.8 0.6
-4 -12 0 2.2 0.4
-4 -12 0 2.1 0.5
6 12 0 40.1 2
6 12 0 39 2.7
-6 12 0 41.1 2
-6 -12 0 41 1.8
6 12 0 41.5 2
-6 -12 0 40.6 2
-6 -12 0 43.2 2.3
-6 12 0 35.6 4.6
6 -12 0 37.7 1.7
-6 -12 0 42.9 1.9
-8 12 0 210.88 7.4
8 12 0 197.88 7.6
8 -12 0 175.18 7.2
8 12 0 197.38 7.4
-8 -12 0 212.38 7.9
-8 -12 0 188.88 7.3
-8 -12 0 201.88 7.3
-8 -12 0 189.98 7.4
-8 12 0 168.98 12
8 12 0 181.88 8.7
-10 12 0 106.09 4.3
-10 12 0 87.69 8.9
-10 -12 0 102.49 4.2
10 12 0 99.29 4.2
10 -12 0 95.29 4.1
-10 -12 0 107.49 4.8
-10 -12 0 101.39 4.2
10 12 0 99.39 4.5
-10 -12 0 102.39 4.2
-10 -12 0 98.69 4.2
-12 -12 0 7.5 1.5
-12 -12 0 4.9 0.8
-12 12 0 4.3 0.9
12 12 0 5.5 0.8
12 12 0 5.4 1
12 -12 0 5.4 0.9
12 12 0 4.3 1.5
-12 -12 0 4.3 0.7
-12 -12 0 4.5 0.7
-12 12 0 5 3
-14 -12 0 -0.2 0.5
14 -12 0 0.4 0.5
-1 -13 0 2.5 0.3
1 13 0 2.6 0.4
-1 -13 0 3.9 0.8
-1 13 0 1.8 1.1
-1 13 0 2.8 0.9
-1 13 0 3.1 0.5
-1 -13 0 3.2 0.5
-1 13 0 2.5 0.4
1 13 0 2.6 0.9
1 13 0 2.7 0.4
3 -13 0 17.4 1
-3 -13 0 19 1.1
3 13 0 14.2 1.8
-3 13 0 14.5 2.7
3 13 0 17 1
-3 -13 0 17.3 0.9
-3 13 0 17.3 1.1
-3 -13 0 18.7 1.4
3 13 0 16.6 1.1
5 13 0 18.2 1.8
-5 13 0 20.4 1
-5 -13 0 21 1.2
5 13 0 18.9 1.2
5 13 0 19.5 1.2
-5 -13 0 20.2 1.5
-5 -13 0 19.9 1.3
-5 -13 0 19.6 1.1
-5 13 0 18.9 1.2
-5 13 0 15.9 3.3
7 13 0 1.8 0.5
-7 -13 0 1.6 0.6
7 13 0 1.2 0.5
7 -13 0 0.9 0.3
-7 -13 0 1.8 0.5
7 13 0 1.1 0.9
-7 -13 0 0.9 0.4
-7 13 0 1 1.7
-7 -13 0 1.8 0.4
-7 13 0 1.5 0.4
-9 -13 0 3.6 0.6
-9 13 0 1.9 2.2
-9 -13 0 3.6 0.6
-9 -13 0 3.3 0.8
-9 -13 0 3.6 0.6
-9 13 0 4.5 0.7
-9 -13 0 3.5 0.7
9 -13 0 3.4 0.6
9 13 0 3 0.7
9 13 0 3.6 0.8
-11 -13 0 1.9 0.8
-11 13 0 1.1 2.2
11 -13 0 1.8 0.5
-11 -13 0 1.2 0.5
11 13 0 2.2 0.7
-11 -13 0 2.3 0.6
-11 -13 0 1.3 0.5
11 13 0 1.4 0.6
-11 13 0 2.3 0.6
-11 -13 0 2.1 0.6
-13 -13 0 1.9 0.6
13 -13 0 2.1 0.6
-13 -13 0 2.4 0.8
0 -14 0 1145.99 42.3
0 14 0 1206.18 42.3
0 14 0 1235.88 43.8
0 14 0 1172.08 42.2
0 -14 0 1204.98 42.9
-2 14 0 701.53 24.6
-2 -14 0 684.93 24.7
2 14 0 659.23 24.5
-2 14 0 692.43 26.1
-2 14 0 707.33 24.7
2 14 0 688.83 24.7
2 14 0 707.43 26.2
-2 -14 0 686.53 25.2
-2 14 0 684.13 28.2
4 14 0 294.17 10.9
4 -14 0 310.17 10.8
4 14 0 303.67 11
-4 14 0 297.47 11
-4 -14 0 289.67 10.9
-4 -14 0 296.47 11.4
-4 14 0 292.07 15.1
4 14 0 300.37 12.6
-4 -14 0 295.47 10.8
-6 -14 0 364.96 13.8
-6 14 0 361.76 18.7
-6 -14 0 361.76 13.3
6 14 0 359.06 13.5
-6 14 0 371.76 13.2
6 14 0 362.56 13.4
-6 -14 0 352.16 13.3
6 14 0 373.96 14.7
-6 -14 0 368.06 13.5
8 14 0 392.26 14.7
-8 -14 0 398.26 14.6
-8 -14 0 411.66 15
-8 -14 0 393.66 14.4
-8 -14 0 397.36 14.4
-8 14 0 425.36 14.4
8 14 0 399.56 14.5
-8 14 0 384.56 20.8
8 -14 0 350.96 14.2
8 14 0 374.56 16.1
-10 -14 0 176.38 7.3
-10 -14 0 175.68 6.8
10 14 0 172.98 7.1
-10 -14 0 173.58 6.7
-10 -14 0 170.78 6.7
10 14 0 169.98 6.8
-10 -14 0 156.38 6.6
-10 14 0 155.98 12.7
-10 14 0 182.78 6.8
10 -14 0 164.08 6.6
12 -14 0 52.39 2.6
-12 -14 0 54.99 2.7
-12 -14 0 52.39 2.6
-12 -14 0 54.99 2.7
-12 -14 0 51.19 2.7
12 14 0 52.69 3.1
-14 -14 0 32.3 2.3
14 -14 0 34.5 2.3
1 15 0 79.79 3.4
-1 15 0 78.69 4.5
-1 15 0 81.79 3.3
-1 15 0 78.79 3.3
-1 -15 0 83.09 3.4
1 -15 0 81.79 3.5
1 15 0 79.59 4.6
1 -15 0 84.99 3.9
-1 -15 0 85.49 3.9
-3 -15 0 89.09 4.1
-3 15 0 91.39 3.7
3 15 0 91.09 5.1
3 15 0 90.39 3.7
3 15 0 85.69 3.6
-3 -15 0 86.69 3.6
-3 -15 0 90.09 3.4
3 -15 0 90.59 3.6
-3 15 0 84.89 6.7
-5 -15 0 97.49 4.5
-5 -15 0 97.79 4
-5 -15 0 98.19 4.3
-5 -15 0 99.49 3.9
5 15 0 101.99 4.2
-5 15 0 100.79 8
5 15 0 97.79 4.1
5 15 0 102.69 5.8
-7 -15 0 30.1 1.9
7 15 0 29 1.8
7 -15 0 27.4 1.5
7 15 0 31.1 1.8
-7 -15 0 31.2 1.7
-7 15 0 26.3 4.8
7 15 0 30 2.8
-7 15 0 33.8 1.6
-7 -15 0 29.3 1.7
-7 -15 0 33.3 2.2
9 15 0 60.29 3
-9 15 0 57.69 7.6
-9 -15 0 56.79 2.8
-9 -15 0 61.29 3
-9 -15 0 59.39 2.9
-9 -15 0 62.79 2.8
-9 15 0 66.99 2.9
9 -15 0 60.09 2.7
9 15 0 62.29 3.1
-9 -15 0 61.59 3.4
-11 -15 0 1.4 0.6
-11 -15 0 1.2 0.8
-11 -15 0 0.9 0.6
-11 15 0 0.9 2.6
11 15 0 1.5 0.7
11 -15 0 1.5 0.5
-11 -15 0 1.5 0.6
11 15 0 1.4 0.7
-11 -15 0 0.8 0.6
13 -15 0 5.3 0.9
-13 -15 0 6.4 1
-13 -15 0 6.4 1
-13 -15 0 5.2 0.8
0 16 0 284.47 12.7
0 16 0 303.17 11.3
0 -16 0 334.77 12
2 16 0 72.89 4.7
-2 -16 0 87.09 4
-2 16 0 83.89 3.4
-2 -16 0 84.09 3.2
2 16 0 85.09 3.3
2 16 0 82.39 3.5
2 -16 0 80.39 3.6
-2 -16 0 89.09 3.5
-4 -16 0 -0.6 0.4
4 16 0 -0.1 0.3
-4 -16 0 -0.2 0.2
-4 -16 0 -0.1 0.3
4 16 0 0.1 0.4
-4 16 0 0.1 1.1
4 16 0 0.4 0.8
-4 -16 0 -0.4 0.4
6 16 0 20.5 2.8
-6 -16 0 26.8 1.5
-6 16 0 28.3 1.3
6 16 0 25 1.6
-6 -16 0 22.9 1.7
6 16 0 25.5 1.6
-8 -16 0 90.99 4
-8 16 0 109.19 4
-8 -16 0 89.59 4.2
8 16 0 88.49 4.2
-8 -16 0 94.49 4.2
8 16 0 95.09 4.3
-8 -16 0 101.69 4.1
-10 -16 0 21.3 1.5
-10 -16 0 23.7 1.5
-10 16 0 16.2 5
-10 -16 0 21.8 1.6
-10 -16 0 22.7 1.7
-10 16 0 24.5 1.6
10 -16 0 18.8 1.3
10 16 0 22.1 1.8
10 16 0 21.7 1.7
-12 -16 0 -0.3 0.5
-12 -16 0 0 0.4
-12 -16 0 -0.1 0.5
12 -16 0 0.3 0.4
1 17 0 54.19 3.9
-1 17 0 57.29 3.8
-1 -17 0 58.19 2.6
-1 -17 0 56.69 3.1
-1 17 0 58.29 2.5
-1 -17 0 55.39 2.8
1 17 0 57.29 2.6
1 -17 0 57.79 3.1
-3 -17 0 0.7 0.3
3 17 0 0.7 0.4
-3 -17 0 0.6 0.4
3 17 0 0.5 0.3
-3 -17 0 0.8 0.5
-3 -17 0 0.4 0.5
5 17 0 1.5 0.5
-5 -17 0 0.8 0.5
-5 -17 0 0.4 0.4
-5 17 0 2.2 1.9
-5 -17 0 0.8 0.4
5 17 0 1.1 0.5
-5 -17 0 1 0.6
7 17 0 52.39 2.7
-7 -17 0 52.79 2.8
-7 17 0 53.79 2.3
-7 -17 0 53.49 3.1
-7 -17 0 52.89 2.5
7 17 0 52.19 2.7
-7 17 0 54.09 6.7
-7 -17 0 50.59 2.5
-9 -17 0 18.7 1.6
-9 -17 0 17.3 1.3
9 17 0 20 1.6
-9 17 0 18.5 1.3
-9 -17 0 18.5 1.4
9 -17 0 17.6 1.2
-9 -17 0 16.8 1.5
-9 -17 0 20 1.9
9 17 0 17.5 1.6
-9 17 0 19.4 5.1
-11 -17 0 1.1 0.5
11 -17 0 0.7 0.4
-11 -17 0 0.5 0.5
-11 -17 0 0.1 0.5
0 -18 0 89.69 3.7
0 -18 0 88.19 4.3
0 -18 0 89.39 3.9
0 18 0 85.89 3.7
2 -18 0 94.79 5.2
2 18 0 106.89 4.2
-2 -18 0 112.09 4.6
2 18 0 109.59 4.5
-2 -18 0 110.29 5
2 -18 0 108.29 4.5
-2 -18 0 108.09 4.1
-2 -18 0 105.59 4.4
-4 -18 0 93.49 3.8
-4 18 0 90.19 7.6
4 18 0 94.89 4.1
-4 -18 0 97.79 4.3
4 18 0 93.89 4
-4 -18 0 99.39 4.6
-4 -18 0 95.09 3.9
6 18 0 34.1 2
-6 -18 0 34.1 2.1
-6 -18 0 36.3 2.4
-6 -18 0 32.6 1.8
6 18 0 34.9 2
-6 -18 0 32.8 1.9
-6 18 0 30.6 5
-8 18 0 20.1 1.2
8 18 0 20.8 1.9
-8 -18 0 19.2 1.3
-8 -18 0 18.3 1.4
-8 -18 0 20.2 1.9
8 18 0 18.6 1.7
-8 -18 0 18.6 1.8
-8 -18 0 17.1 1.5
-8 18 0 16.3 4.5
-10 -18 0 31.8 2
10 -18 0 29.7 1.7
-10 -18 0 30.1 1.9
-10 -18 0 33 1.9
1 -19 0 64.59 3.1
1 -19 0 65.89 3
-1 19 0 63.59 2.8
1 19 0 61.79 2.9
-1 -19 0 61.89 3.1
-1 -19 0 67.19 3.5
-1 -19 0 67.09 2.9
-3 -19 0 40.5 2
-3 -19 0 37.3 2.2
-3 -19 0 36.2 1.8
3 19 0 40.2 1.9
-3 -19 0 39.9 2.6
3 19 0 37.2 2.1
-5 -19 0 38.9 2
-5 19 0 33.4 5.1
-5 -19 0 36.1 1.9
-5 -19 0 36.2 2.2
-5 -19 0 41.3 2.6
5 19 0 37.4 2.1
5 19 0 38.8 2
-7 -19 0 36 2
-7 -19 0 35.6 2.1
-7 19 0 32.2 5.5
-7 -19 0 36.2 2.5
-7 -19 0 34.2 1.9
-9 -19 0 40.9 2.3
-9 -19 0 44.6 2.5
-9 -19 0 48.4 2.3
9 -19 0 42 2
0 20 0 21.7 1.4
0 -20 0 16.8 1.6
2 20 0 3.2 0.7
-2 -20 0 3.1 0.7
4 20 0 0.9 0.4
-4 -20 0 0.8 0.4
-4 -20 0 0.9 0.4
4 20 0 0.5 0.5
-4 -20 0 1 0.6
-4 -20 0 1.1 0.7
-6 -20 0 0.9 0.5
-6 -20 0 0.2 0.4
-6 -20 0 0.6 0.6
-8 -20 0 6 1
-8 -20 0 9.3 1.1
-8 -20 0 6.1 1
-1 -21 0 6.7 1.1
1 21 0 7.6 1
3 21 0 0.3 0.7
-3 -21 0 0.3 0.3
-5 -21 0 0.6 0.5
-5 -21 0 0.2 0.4
-5 -21 0 -0.2 0.5
-7 -21 0 9.8 1.3
-7 -21 0 7.6 1.1
-7 -21 0 9.4 1
0 -22 0 145.79 6
-2 -22 0 95.09 4.2
-4 -22 0 39.4 1.9
-4 -22 0 42.4 2.4
-1 -23 0 2.6 0.7
-3 -23 0 22.9 1.8
-3 -23 0 23.9 1.3
0 0 -1 0.1 0.1
0 0 -1 0.3 0.1
0 0 1 0.4 0.1
2 0 1 0.1 0.2
-2 0 -1 0.4 0.1
2 0 1 0 0.1
2 0 -1 0.2 0.1
-2 0 -1 0.2 0.2
-2 0 1 0.1 0.2
2 0 -1 0.4 0.1
-2 0 1 0.2 0.2
2 0 1 0.1 0.2
-2 0 -1 0 0.1
-2 0 -1 0.2 0.1
-2 0 1 0.1 0.1
2 0 -1 0 0.1
-2 0 1 0.1 0.2
2 0 1 0.1 0.1
-4 0 -1 0.3 0.2
-4 0 -1 0.4 0.1
4 0 1 0.1 0.1
-4 0 1 0.2 0.2
-4 0 -1 0.5 0.2
4 0 1 0.1 0.1
4 0 -1 0.2 0.2
-4 0 1 0 0.1
-4 0 -1 0.2 0.2
4 0 -1 0.3 0.2
-4 0 1 0.4 0.1
4 0 -1 0.2 0.2
-4 0 1 0.1 0.1
-4 0 -1 0.4 0.2
-4 0 1 0.4 0.2
4 0 1 0.4 0.2
4 0 1 0.1 0.2
-4 0 1 0.1 0.1
-6 0 1 0.4 0.3
-6 0 1 0.3 0.1
6 0 -1 -0.3 0.3
-6 0 -1 0.2 0.1
-6 0 -1 0.2 0.3
-6 0 -1 0 0.2
6 0 1 0.1 0.2
-6 0 -1 0.6 0.2
6 0 1 0.2 0.3
6 0 1 0.1 0.2
6 0 -1 0.5 0.1
-6 0 1 0.1 0.2
-6 0 -1 1.1 0.4
6 0 -1 0.5 0.3
-6 0 1 1.2 0.3
6 0 1 0.3 0.4
-6 0 1 -0.2 0.3
-6 0 -1 -0.1 0.3
-6 0 -1 0.5 0.1
-6 0 -1 0.2 0.2
6 0 -1 1 0.5
-8 0 -1 -0.1 0.5
-8 0 1 -0.2 0.2
-8 0 1 0.4 0.3
-8 0 -1 0.7 0.4
-8 0 -1 2 0.5
8 0 1 0.4 0.6
-8 0 -1 0.2 0.5
-8 0 -1 0.8 0.2
-8 0 -1 0.1 0.2
-8 0 1 -0.8 0.6
8 0 -1 0.5 0.3
-8 0 -1 0.8 0.3
8 0 -1 0.3 0.2
-8 0 1 0.4 0.2
-8 0 1 1.4 0.6
8 0 1 0.3 0.5
8 0 1 0.8 0.4
8 0 -1 -0.8 0.6
8 0 1 0.7 0.3
-8 0 -1 0 0.5
-8 0 1 0.2 0.4
-10 0 1 -0.2 0.5
-10 0 1 -0.4 0.4
10 0 -1 0.2 0.3
-10 0 -1 0 0.3
-10 0 1 0.1 0.3
-10 0 -1 0.7 0.5
-10 0 -1 0.8 0.7
10 0 1 0 0.3
10 0 -1 -0.5 0.6
10 0 -1 0.2 0.2
-10 0 -1 -0.3 0.4
10 0 1 -0.1 0.2
-10 0 -1 0.3 0.6
-10 0 -1 0.1 0.3
-10 0 1 -0.2 0.6
-10 0 1 0.1 0.5
10 0 1 0.2 0.7
12 0 1 -0.2 0.3
-12 0 1 -0.4 0.6
-12 0 -1 0.4 0.7
-12 0 -1 -0.2 0.6
-12 0 -1 -0.2 0.4
-12 0 1 -0.2 0.4
-14 0 1 0.5 0.8
-14 0 -1 0.6 0.9
-14 0 1 0.2 0.5
-14 0 -1 0.7 0.5
-14 0 -1 0.4 0.7
-16 0 -1 1.1 0.6
-16 0 1 0.9 0.7
1 1 -1 3733.33 126.99
1 -1 1 3605.14 127.19
-1 -1 -1 3542.85 128.19
1 1 -1 3527.85 128.19
-1 -1 -1 3544.95 127.49
-1 -1 -1 3458.75 128.19
-1 1 1 3511.45 127.39
1 1 1 3661.03 127.29
-1 -1 1 3659.73 127.29
-1 -1 1 3615.84 128.29
-1 1 -1 3572.94 127.29
-1 -1 1 3571.94 128.29
-1 1 -1 3497.45 128.09
-1 1 -1 3601.94 127.29
-1 1 -1 4001.3 128.79
-3 1 1 696.23 25.2
3 1 -1 711.23 25
-3 1 1 680.43 25
3 -1 1 725.23 25.3
3 -1 1 672.83 25
-3 -1 -1 681.63 24.9
3 1 -1 685.43 25.3
-3 -1 -1 704.23 25.3
-3 1 1 682.03 25.3
3 -1 1 747.73 25.1
-3 1 1 686.23 25.2
3 1 -1 710.23 24.9
-3 -1 -1 747.43 25
-3 -1 -1 730.23 25
-3 -1 -1 675.03 25.2
-3 -1 -1 707.93 25.3
3 1 -1 678.83 24.9
3 -1 1 685.33 25.3
-3 1 1 754.42 24.9
-3 -1 -1 742.83 24.9
-3 1 1 676.43 24.9
3 1 -1 680.33 25.3
-3 -1 -1 716.33 25
-3 -1 -1 748.23 24.9
-3 1 1 739.93 26
3 -1 1 688.93 25
-3 1 1 755.12 24.9
-3 -1 1 682.23 25.3
3 1 1 683.13 25.3
-3 1 -1 685.13 25.2
-3 1 -1 619.74 25.1
3 -1 -1 705.63 25
3 1 1 704.43 25
-3 -1 1 720.13 25.1
-3 1 -1 732.53 24.9
-3 1 -1 715.73 25.3
3 -1 -1 679.33 25.3
-3 -1 1 769.12 25.4
3 1 1 816.72 25
-3 1 -1 691.23 25.2
-3 -1 1 635.74 25.2
-3 -1 1 698.33 24.9
-3 1 -1 692.53 25
-3 1 -1 723.33 24.9
-3 -1 1 731.93 25
3 1 1 699.53 25
3 1 1 701.03 25.3
3 -1 -1 731.83 24.9
3 -1 -1 691.93 25.2
-3 1 -1 670.83 25
-3 -1 1 664.13 24.9
-3 1 -1 791.82 25
-3 -1 1 697.23 25
-3 -1 1 694.83 25.3
3 -1 -1 686.13 24.9
-5 -1 -1 240.08 8.2
5 -1 1 220.48 8.3
-5 -1 -1 219.68 8.4
5 1 -1 227.08 8.2
-5 -1 -1 226.68 8.2
-5 1 1 232.38 8.3
5 -1 1 217.78 8.1
5 1 -1 218.58 8.7
-5 1 1 241.88 8.1
5 -1 1 226.98 8.7
-5 -1 -1 224.28 8.3
-5 1 1 237.78 8.5
-5 1 1 222.18 8.1
-5 -1 -1 212.98 8.3
5 1 -1 223.88 8.3
5 1 -1 216.88 8.1
5 -1 1 226.98 8.7
-5 -1 -1 224.08 8.7
-5 1 1 228.18 8.7
-5 -1 -1 221.98 8.7
5 -1 1 241.98 8.3
-5 1 1 217.08 8.3
-5 1 1 220.08 8.7
-5 -1 -1 230.68 8.2
-5 -1 -1 227.98 8.1
-5 1 1 231.28 8.6
-5 1 -1 213.48 8.4
5 -1 -1 223.08 8.7
5 1 1 221.38 8.8
-5 -1 1 227.08 8.4
-5 -1 1 226.78 8.3
-5 1 -1 247.88 8.3
5 1 1 254.17 8.3
-5 -1 1 209.78 8.4
-5 -1 1 223.38 8.8
-5 -1 1 222.18 8.1
-5 1 -1 224.98 8.2
5 -1 -1 222.68 8.1
5 1 1 220.88 8.3
5 1 1 229.58 8.8
-5 1 -1 224.58 8.7
-5 -1 1 249.48 8.2
-5 1 -1 263.37 8.6
-5 1 -1 231.78 8.2
5 -1 -1 233.28 8.2
-5 -1 1 232.38 8.2
5 1 1 222.58 8.2
5 -1 -1 221.28 8.7
-5 1 -1 215.68 8.3
-5 1 -1 224.28 8.7
-5 1 -1 239.18 8.2
5 -1 -1 225.88 8.3
-7 -1 -1 494.45 17.5
-7 -1 -1 497.55 18.4
-7 1 1 510.15 17.7
-7 1 1 487.75 17.7
7 1 -1 482.75 17.4
7 1 -1 499.15 17.7
7 1 -1 516.75 17.6
-7 -1 -1 507.75 17.4
-7 1 1 545.45 18.2
-7 -1 -1 486.45 17.7
7 -1 1 470.35 17.5
7 -1 1 502.15 18.3
-7 -1 -1 479.65 17.9
-7 1 1 482.45 17.5
-7 -1 -1 487.35 18.3
-7 1 1 450.25 17.4
7 1 -1 474.15 18.3
-7 -1 -1 467.65 17.6
-7 -1 -1 485.65 17.6
-7 1 1 476.95 18.3
-7 1 1 486.65 18.3
-7 -1 -1 519.25 17.4
-7 1 1 478.45 18
7 -1 1 473.75 17.7
-7 -1 -1 474.35 17.9
-7 -1 -1 510.85 17.6
7 -1 1 486.05 18.3
7 1 -1 493.85 18.4
7 -1 -1 478.85 17.4
-7 1 -1 475.35 17.9
-7 -1 1 459.95 17.9
-7 1 -1 468.75 17.7
7 1 1 491.95 18.4
-7 -1 1 525.25 17.5
-7 -1 1 485.35 17.7
7 -1 -1 491.25 18.4
7 -1 -1 483.85 18.3
7 1 1 487.35 18.4
7 1 1 497.55 17.7
-7 1 -1 491.95 17.6
-7 1 -1 463.65 18.2
-7 1 -1 495.25 18.1
-7 1 -1 520.65 17.5
7 1 1 481.45 17.5
7 1 1 477.55 17.5
-7 -1 1 484.85 18.4
7 -1 -1 486.45 17.7
7 1 1 532.15 17.6
-7 1 -1 488.45 17.5
-7 -1 1 497.35 18.4
-7 -1 1 510.05 17.6
-7 -1 1 480.65 17.6
7 -1 -1 498.75 17.6
-7 -1 1 527.95 18
-7 -1 1 500.15 17.4
9 -1 1 351.96 12.9
9 1 -1 365.96 13
-9 -1 -1 357.86 14
-9 -1 -1 363.86 13.5
-9 1 1 340.57 13.6
9 1 -1 347.57 12.8
-9 1 1 334.17 13.2
9 -1 1 386.76 13.1
9 -1 1 353.36 12.8
-9 -1 -1 354.96 12.9
-9 -1 -1 354.16 13
-9 1 1 386.36 13.8
-9 1 1 364.96 13.1
9 1 -1 358.06 14
-9 -1 -1 332.77 13.4
-9 1 1 353.96 13.9
-9 -1 -1 352.56 14
-9 -1 -1 355.26 13.2
9 1 1 351.36 14
-9 1 -1 367.26 13.1
-9 -1 1 392.26 13.6
9 -1 -1 339.27 12.7
9 1 1 355.96 12.9
-9 1 -1 346.07 13.2
9 -1 -1 371.86 13
-9 -1 1 356.26 14
-9 -1 1 356.86 13.2
-9 -1 1 359.46 12.8
-9 1 -1 327.87 13.5
9 -1 -1 355.76 14
-9 1 -1 356.36 13.9
9 1 1 351.46 14
-9 -1 1 336.67 13.5
-9 1 -1 370.16 13.7
-9 -1 1 346.27 14
-9 -1 1 386.56 12.8
-9 -1 1 350.46 13
9 1 1 376.06 13
9 1 1 354.76 12.9
-9 1 -1 355.46 12.9
-11 -1 -1 1 0.6
11 -1 1 1.8 0.4
-11 -1 -1 1.5 0.4
11 -1 1 1.6 0.3
-11 1 1 1.8 0.5
-11 1 1 2.4 0.6
-11 1 1 1.8 0.7
-11 -1 -1 1.8 0.7
-11 -1 -1 1.8 0.5
-11 1 -1 2.4 0.6
-11 -1 1 2.3 0.5
-11 1 -1 2.2 0.8
-11 -1 1 2 0.7
11 1 1 1.6 0.4
11 -1 -1 1.6 0.4
-11 1 -1 2.2 0.5
-11 1 -1 1.1 0.7
-13 -1 -1 1.1 0.5
-13 1 1 0.9 1.5
-13 1 1 0.6 0.5
-13 1 1 0.4 0.7
-13 -1 -1 0 0.6
-13 -1 -1 0.8 0.8
-13 1 -1 1.3 0.6
-13 1 -1 0.6 0.9
-13 -1 1 0.3 0.5
-13 -1 1 0.6 0.7
-13 1 -1 0.2 0.7
-15 1 1 87.89 4.3
-15 -1 -1 91.59 4.1
-15 1 1 91.19 5.2
-15 -1 -1 91.19 4.9
-15 1 -1 94.09 5.1
-15 1 -1 93.19 4.3
-15 -1 1 84.69 4.2
-15 -1 1 94.49 5.1
-15 1 -1 86.39 5.2
-17 1 1 42.5 2.7
-17 -1 -1 45.6 2.6
-17 1 -1 41.7 2.7
-17 -1 1 42.5 2.7
-2 -2 -1 4501.65 162.98
-2 -2 -1 4997.7 162.58
-2 2 1 4003.5 162.48
-2 -2 -1 4601.94 162.68
2 -2 1 4306.97 162.48
-2 -2 -1 4568.84 162.78
-2 2 1 5138.49 170.78
-2 2 1 4859.51 162.98
-2 -2 -1 4995.7 162.78
-2 -2 -1 4530.55 163.48
2 2 -1 4709.83 162.58
2 2 -1 4846.62 163.88
-2 2 -1 4649.33 162.68
2 2 1 4680.33 162.98
-2 2 -1 4660.73 162.78
-2 -2 1 4703.43 162.88
2 2 1 4426.76 164.28
-2 -2 1 4366.06 162.58
2 2 1 4454.15 164.28
-2 -2 1 4542.65 164.48
2 2 1 4541.85 162.78
-2 -2 1 4478.05 162.58
-2 -2 1 4481.95 164.28
2 -2 -1 4738.53 164.08
-4 2 1 1674.53 61.29
-4 -2 -1 1795.82 61.09
-4 2 1 1769.52 65.19
-4 -2 -1 1688.53 61.09
-4 -2 -1 1740.53 61.29
4 2 -1 1661.23 61.09
-4 2 1 1711.53 61.09
4 -2 1 1766.12 62.49
-4 2 1 1634.04 61.89
4 2 -1 1673.13 61.19
-4 2 1 1809.72 61.49
-4 -2 -1 1802.32 60.99
4 2 -1 1691.73 62.79
-4 -2 -1 1721.73 61.89
-4 -2 -1 1768.42 62.89
4 -2 1 1682.63 61.19
-4 -2 -1 1601.84 60.99
-4 2 1 1638.94 61.79
-4 -2 -1 1632.64 61.89
-4 2 1 1738.43 62.59
4 -2 1 1838.72 61.29
4 -2 1 1687.33 61.19
4 2 -1 1675.63 62.79
-4 -2 -1 1844.52 61.39
-4 2 1 1806.22 60.99
4 -2 1 1768.32 62.39
-4 -2 1 1695.73 62.29
-4 2 -1 1714.63 61.29
4 2 1 1737.33 61.39
-4 -2 1 1665.13 61.49
4 2 1 1728.03 62.59
-4 2 -1 1834.22 60.99
-4 -2 1 1796.12 61.89
-4 -2 1 1692.43 60.99
4 -2 -1 1755.62 63.09
-4 2 -1 1665.23 62.09
4 2 1 1666.23 62.09
-4 -2 1 1799.42 61.39
4 -2 -1 1713.43 61.99
4 -2 -1 1862.01 61.49
4 2 1 1967.4 60.89
-4 -2 1 1727.33 61.79
4 -2 -1 1714.63 61.19
4 2 1 1666.73 61.29
-4 2 -1 1783.42 61.39
-4 2 -1 1682.83 61.49
-4 2 -1 1553.24 61.49
4 2 1 1679.63 61.49
-4 2 -1 1738.33 61.99
-4 2 -1 1711.73 62.89
-4 -2 1 1700.43 61.09
-6 2 1 1000.7 35.2
6 -2 1 936.71 34.6
-6 -2 -1 956.5 35.3
-6 -2 -1 942.31 34.6
-6 -2 -1 931.91 34.8
-6 2 1 1005.9 34.7
6 -2 1 1000.4 35.3
6 -2 1 950.5 34.5
6 -2 1 1004.3 35.2
-6 2 1 984.6 34.7
-6 2 1 980.4 35
-6 -2 -1 969.2 34.9
-6 -2 -1 1027.6 34.6
-6 -2 -1 973.4 34.5
-6 -2 -1 989.2 34.6
-6 2 1 965.2 35.2
-6 -2 -1 968.6 34.7
6 2 -1 971.4 34.8
6 2 -1 962.1 35.3
6 -2 1 1033.9 34.6
-6 2 1 955.6 35.2
6 2 -1 963 35.3
6 2 -1 990.3 34.6
6 2 -1 953.6 34.5
-6 -2 1 1003.8 34.9
6 2 1 977.6 34.6
6 2 1 971.9 35.3
-6 2 -1 960.8 34.6
6 -2 -1 969.9 34.4
-6 -2 1 934.71 34.9
6 -2 -1 974.3 35.2
-6 -2 1 990.1 34.6
-6 -2 1 956.1 34.6
-6 2 -1 967.2 35.2
-6 -2 1 988.6 34.5
-6 2 -1 935.11 34.7
-6 2 -1 1004.6 34.6
-6 2 -1 987.4 34.6
6 2 1 959.8 34.5
6 2 1 1045.5 34.6
-6 -2 1 955 34.7
6 2 1 978 34.7
-6 2 -1 988 35.1
6 -2 -1 963.2 34.7
-6 -2 1 1023.6 34.5
-6 -2 1 1001.5 35.3
6 -2 -1 984.7 35.3
6 2 1 969.6 35.3
6 -2 -1 1025.4 34.6
-6 2 -1 954.4 34.9
-6 2 -1 977.4 35.2
8 2 -1 780.62 28.3
-8 -2 -1 779.62 28.3
-8 -2 -1 752.72 28.6
-8 -2 -1 780.52 28.3
-8 -2 -1 765.32 28.7
8 -2 1 793.82 28.2
-8 2 1 830.52 28.5
-8 -2 -1 791.22 28.2
-8 2 1 797.02 28.5
-8 -2 -1 808.82 29.3
-8 2 1 818.32 29.2
8 -2 1 817.52 29.3
8 2 -1 802.82 29.3
8 -2 1 781.82 28.4
-8 -2 -1 768.52 28.4
-8 -2 -1 818.32 28.6
-8 2 1 759.72 29
-8 -2 -1 776.62 28.2
8 2 -1 791.12 28.5
8 2 -1 787.22 28.2
-8 -2 -1 815.32 28.2
8 -2 1 853.01 29.3
-8 2 1 812.22 29.2
-8 2 1 784.52 29
-8 -2 1 797.12 28.2
8 2 1 809.22 29.3
-8 -2 1 798.92 29.3
8 2 1 778.22 28.2
-8 -2 1 779.92 28.3
-8 2 -1 774.12 28.5
-8 -2 1 807.92 28.5
-8 2 -1 824.32 29.2
-8 2 -1 750.22 28.9
8 2 1 809.62 28.5
-8 -2 1 773.92 28.7
8 2 1 791.82 28.3
-8 2 -1 792.72 29
-8 2 -1 798.92 28.3
8 2 1 800.12 28.3
-8 2 -1 790.52 28.4
8 -2 -1 806.12 28.3
-8 -2 1 784.12 28.7
-8 -2 1 818.82 28.2
8 -2 -1 835.92 29.2
8 2 1 827.62 29.3
-8 -2 1 780.12 28.3
8 -2 -1 785.92 28.1
8 -2 -1 818.42 29.3
-8 2 -1 795.72 28.3
-8 2 -1 811.32 29.2
-10 2 1 582.14 21.2
-10 -2 -1 553.74 20.8
-10 -2 -1 553.94 20.9
-10 -2 -1 560.04 20.2
10 2 -1 561.44 20.1
10 -2 1 583.34 20.1
10 -2 1 547.65 20.3
-10 2 1 574.14 20.5
10 -2 1 569.84 20.1
-10 -2 -1 561.64 20.3
-10 2 1 569.54 20.5
-10 -2 1 531.55 20.8
-10 -2 1 566.64 20.9
-10 -2 1 566.04 20.1
-10 2 -1 547.45 20.4
10 2 1 569.64 20.2
10 -2 -1 558.54 20.3
-10 2 -1 548.45 21.2
-10 2 -1 583.24 20.5
-10 2 -1 548.35 21.1
-10 -2 1 573.14 20.3
-10 -2 1 579.94 20.1
-12 -2 -1 246.38 9.9
-12 -2 -1 244.48 9.3
12 -2 1 232.58 9.2
-12 -2 -1 239.88 10
-12 2 1 257.07 9.6
-12 2 1 254.17 10.4
-12 2 1 230.68 13.3
-12 2 1 244.38 9.5
-12 -2 1 251.07 10
-12 -2 1 244.88 9.3
-12 2 -1 249.18 9.6
12 -2 -1 241.08 9.2
12 2 1 250.37 9.1
-12 2 -1 233.88 10.3
-12 2 -1 252.57 10.3
-12 2 -1 240.58 9.5
-14 -2 -1 33 2.8
-14 -2 -1 36.7 2.1
-14 2 1 41.8 3.2
-14 2 1 30.3 4.9
-14 -2 -1 40.6 2.8
-14 2 1 35.8 2.3
-14 2 -1 29.6 3
-14 -2 1 36.6 2.2
-14 2 -1 40.6 3.1
-14 2 -1 40.9 2.4
-14 -2 1 39.9 2.9
-16 2 1 13.9 1.6
-16 -2 -1 12.9 1.5
-16 2 -1 15.6 1.7
-16 -2 1 15.6 1.6
-1 -3 -1 513.05 19.1
-1 3 1 493.65 18.9
-1 3 1 537.65 18.8
-1 -3 -1 535.55 19
1 3 -1 505.05 18.9
-1 3 1 605.44 20
1 -3 1 553.74 19.1
1 3 -1 498.35 19.1
1 3 -1 548.85 19
-1 3 1 520.55 19
-1 -3 -1 539.25 18.7
1 -3 1 498.45 18.8
-1 -3 -1 513.35 18.8
1 3 -1 534.65 18.8
-1 3 1 527.05 18.7
1 3 -1 570.24 18.9
-1 3 1 527.05 18.8
1 -3 1 550.94 18.9
1 -3 1 514.75 19
1 3 -1 532.25 18.8
-1 3 1 495.15 18.8
-1 -3 -1 568.74 18.8
1 3 1 524.05 18.8
1 3 1 518.25 19
-1 3 -1 520.75 19
-1 -3 1 522.15 18.9
1 3 1 498.15 19.1
1 3 1 545.75 18.8
-1 -3 1 531.45 18.9
-1 3 -1 534.95 18.7
1 3 1 532.05 18.8
-1 -3 1 507.45 19
-1 3 -1 546.45 19.1
1 3 1 553.44 18.9
-1 -3 1 527.05 18.7
-1 -3 1 561.24 18.8
-1 -3 1 549.05 18.8
-1 3 -1 531.15 18.8
1 -3 -1 545.65 19.1
1 3 1 519.45 18.8
-1 3 -1 587.74 19.2
-1 3 -1 525.65 18.8
-1 3 -1 508.25 19.1
1 -3 -1 510.25 19
-1 -3 1 540.55 18.8
-3 -3 -1 892.21 31.8
-3 3 1 895.41 31.4
-3 -3 -1 834.72 31.5
3 -3 1 883.31 31.6
-3 3 1 892.41 32.4
-3 -3 -1 842.12 31.6
-3 -3 -1 959.5 31.5
3 3 -1 886.51 31.5
-3 3 1 952 31.5
3 -3 1 914.71 31.5
-3 3 1 943.41 31.5
-3 3 1 875.91 31.6
-3 -3 -1 858.81 31.5
3 3 -1 830.22 31.9
-3 -3 -1 876.51 32
3 3 -1 876.21 31.8
3 -3 1 912.61 31.8
3 -3 1 894.91 32.2
-3 -3 -1 954 31.5
-3 3 1 863.51 31.7
-3 -3 -1 877.31 31.4
-3 3 -1 893.51 32.2
-3 -3 1 809.12 31.5
-3 -3 1 902.91 32.2
3 3 1 882.51 31.6
3 3 1 860.31 31.8
-3 -3 1 883.31 31.6
3 3 1 874.51 31.5
-3 -3 1 883.51 31.6
-3 3 -1 857.11 31.7
-3 3 -1 878.61 31.5
-3 -3 1 935.81 31.7
-3 3 -1 872.51 31.6
-3 -3 1 879.11 31.8
-3 3 -1 956.2 31.4
-3 -3 1 935.91 31.5
3 3 1 880.81 31.9
-3 -3 1 883.41 31.5
-3 3 -1 898.01 31.4
-3 -3 1 896.01 31.6
3 -3 -1 877.41 31.7
3 -3 -1 990.6 31.5
-3 3 -1 873.71 31.9
-3 3 -1 873.21 32.4
-5 3 1 482.65 18.2
-5 -3 -1 512.15 17.7
5 3 -1 479.35 17.7
-5 -3 -1 485.65 18.3
-5 -3 -1 521.65 17.8
-5 -3 -1 493.25 18.3
-5 3 1 517.05 19.9
-5 -3 -1 505.55 17.8
-5 -3 -1 470.25 17.8
5 -3 1 484.85 17.7
-5 3 1 551.74 17.7
5 3 -1 492.95 18.3
5 -3 1 513.65 18.3
5 3 -1 485.45 17.9
-5 -3 -1 484.65 17.9
-5 3 1 492.75 18.1
5 -3 1 497.15 18.2
-5 -3 -1 464.45 17.9
-5 3 1 515.65 17.7
-5 3 1 547.15 17.9
5 -3 1 512.05 17.8
-5 3 1 492.75 17.8
5 3 -1 486.95 18.4
-5 -3 1 498.45 17.8
-5 -3 1 503.15 17.7
-5 3 -1 483.95 18.2
5 3 1 471.55 17.9
-5 -3 1 508.15 17.7
5 3 1 504.35 17.9
-5 -3 1 515.55 17.6
5 3 1 483.35 18.3
5 -3 -1 516.85 17.8
5 3 1 490.05 17.8
5 -3 -1 498.75 18.3
5 3 1 482.35 17.7
-5 3 -1 506.85 17.8
-5 -3 1 495.45 18.4
-5 -3 1 506.95 17.7
-5 3 -1 517.05 18.3
5 -3 -1 498.25 17.6
5 3 1 496.85 18.3
-5 3 -1 484.65 17.7
-5 -3 1 495.25 17.9
-5 3 -1 495.05 18
-5 3 -1 477.55 17.8
5 -3 -1 513.75 17.6
-5 -3 1 502.45 18.4
-5 -3 1 482.25 17.9
5 -3 -1 511.05 18.2
-5 3 -1 543.65 17.8
-5 -3 1 481.05 18
7 3 -1 103.89 4.1
-7 -3 -1 108.49 4
-7 -3 -1 100.59 4.2
-7 -3 -1 102.09 4.7
-7 -3 -1 102.59 4.7
-7 3 1 99.99 4.5
7 -3 1 111.79 4
7 3 -1 100.79 4.7
7 -3 1 101.79 4.6
7 -3 1 106.69 4.6
7 -3 1 101.09 3.8
-7 3 1 108.19 3.8
-7 -3 -1 96.49 3.9
-7 -3 -1 99.69 3.9
-7 3 1 107.09 4.1
-7 -3 -1 97.99 4.2
-7 3 1 103.79 4.6
-7 3 1 97.69 4.1
-7 -3 -1 102.39 3.9
-7 -3 -1 98.89 4.1
-7 3 1 100.59 4.5
7 3 -1 99.09 3.9
-7 3 1 106.59 3.8
-7 -3 -1 102.09 3.8
7 3 -1 97.79 4.6
-7 -3 1 99.59 4.1
-7 3 -1 104.39 4.6
7 3 1 102.49 4
-7 3 -1 94.89 4.4
7 -3 -1 104.09 4.6
-7 3 -1 101.99 3.9
-7 -3 1 104.59 4.2
7 3 1 112.19 4.7
7 3 1 104.89 3.9
-7 -3 1 98.89 3.9
-7 3 -1 100.89 4
-7 -3 1 103.49 3.9
-7 -3 1 102.59 3.9
7 -3 -1 99.39 3.7
-7 3 -1 102.69 4.6
-7 3 -1 100.79 4.5
-7 3 -1 97.69 4
7 3 1 97.79 3.9
-7 3 -1 103.39 3.9
7 3 1 103.79 4.1
7 3 1 101.19 4.7
-7 -3 1 99.49 4.7
7 -3 -1 104.09 3.9
7 -3 -1 102.19 4.6
-7 -3 1 104.99 3.8
-9 -3 -1 69.09 3.2
9 3 -1 68.09 2.7
9 -3 1 73.69 2.7
9 -3 1 71.29 2.9
-9 -3 -1 69.09 2.7
-9 -3 -1 67.29 3.2
-9 3 1 64.69 3.5
-9 3 1 64.89 3
-9 -3 -1 70.19 2.7
9 3 -1 65.69 3.7
-9 -3 -1 67.69 2.7
-9 -3 -1 68.29 2.8
-9 -3 -1 64.79 2.9
9 3 -1 68.09 3.1
9 3 -1 65.39 4
-9 -3 -1 70.39 3.7
-9 -3 -1 70.99 2.8
-9 3 1 70.59 3
-9 -3 1 72.09 2.7
-9 -3 1 67.39 3.7
-9 -3 1 72.59 3.2
9 3 1 63.69 3.7
-9 3 -1 72.99 3.7
-9 -3 1 66.89 2.7
-9 -3 1 61.69 3.2
-9 3 -1 63.59 3
-9 3 -1 59.59 3.4
9 3 1 70.09 3.7
-9 -3 1 65.79 2.8
-9 3 -1 63.59 3
9 3 1 68.99 3
-9 -3 1 69.19 2.8
9 3 1 65.79 2.8
-11 -3 -1 24 1.3
-11 3 1 21.4 3.6
-11 -3 -1 22.8 1.8
11 3 -1 24.2 1.3
-11 3 1 27.5 1.7
-11 3 1 26.7 1.7
-11 -3 -1 26.8 1.9
11 -3 1 24.7 1.4
-11 -3 -1 24.3 1.4
-11 3 1 26.5 2.3
-11 3 -1 21.5 1.6
-11 3 -1 24.1 2.2
-11 -3 1 26.1 1.5
-11 3 -1 21.5 2.1
11 3 1 25.7 1.3
-11 -3 1 20.5 1.7
11 -3 -1 23.4 1.4
-11 3 -1 25.5 1.6
-11 -3 1 25.2 1.9
-13 -3 -1 12.6 1.1
-13 3 1 13 1.4
-13 -3 -1 10.9 1.6
-13 -3 -1 12.4 1.6
-13 3 1 13.2 2
13 -3 1 10.8 1
-13 3 1 10.7 3.4
-13 3 1 12.5 1.4
-13 3 -1 14.8 1.6
-13 3 -1 11.8 1.3
-13 -3 1 13.8 1.7
13 3 1 13.8 1
13 -3 -1 12.1 1.1
-13 3 -1 9.7 2
-13 -3 1 10.9 1.1
-13 3 -1 11.8 1.9
-15 3 1 10.1 2.1
-15 -3 -1 10.5 1.2
-15 -3 -1 10.6 1.7
-15 3 1 9.7 1.4
-15 3 1 10.4 3.7
-15 3 -1 11.2 1.4
-15 -3 1 9.7 1.2
-15 -3 1 10.7 1.8
-15 3 -1 12 2.1
-17 3 1 3.7 1
-17 -3 -1 5.3 1
-17 3 -1 4.7 1
-17 -3 1 5 1
0 4 1 182.58 6.6
0 4 1 179.98 6.6
0 -4 -1 183.48 6.7
0 4 1 181.28 6.6
0 -4 -1 203.28 6.8
0 4 -1 198.08 6.7
0 4 -1 189.38 6.7
0 4 -1 170.08 6.7
0 -4 1 177.48 6.7
0 -4 1 183.08 6.7
0 4 -1 213.88 7.2
0 4 1 173.58 6.7
0 -4 -1 185.78 6.7
0 4 1 175.28 6.7
0 4 -1 178.28 6.7
0 -4 1 185.18 6.7
0 -4 1 200.78 6.7
-2 -4 -1 42.4 1.9
2 -4 1 48.9 1.6
2 -4 1 42.8 1.8
-2 -4 -1 41.7 1.9
2 -4 1 41.1 1.7
-2 -4 -1 40.5 1.7
-2 4 1 41.9 1.8
2 -4 1 50.79 1.8
-2 4 1 45.3 1.6
2 4 -1 42.1 1.9
-2 -4 -1 41.3 1.9
2 4 -1 44.6 1.7
-2 -4 -1 44.3 1.6
-2 4 1 43 1.6
-2 -4 -1 47 1.6
-2 4 1 40.4 1.8
-2 4 -1 50.59 2.2
-2 4 -1 41.5 1.8
2 4 1 41.6 1.7
-2 -4 1 44.7 1.7
-2 4 -1 44.5 1.6
2 4 1 41.3 1.7
-2 -4 1 48.6 1.7
-2 4 -1 39.7 1.8
-2 -4 1 43.4 1.9
-2 -4 1 41.5 1.9
-2 -4 1 40.3 1.8
2 4 1 40.9 1.9
2 4 1 45.8 1.8
-2 -4 1 45.9 1.7
-2 4 -1 46.8 2
-2 4 -1 45.4 1.7
2 -4 -1 41.4 1.8
2 -4 -1 42.7 1.8
2 4 1 38.9 1.9
4 -4 1 5.4 0.6
-4 -4 -1 5.5 0.7
-4 -4 -1 6 0.4
-4 -4 -1 6 0.3
-4 -4 -1 5.6 0.6
-4 4 1 5.5 0.4
4 4 -1 6.8 0.7
4 -4 1 6.6 0.4
-4 -4 -1 5.8 0.4
4 -4 1 5.3 0.6
-4 -4 -1 5.1 0.7
4 4 -1 5.3 0.5
-4 -4 -1 5.6 0.4
4 4 -1 5.4 0.6
-4 4 1 5.4 0.6
-4 -4 -1 5.1 0.4
4 4 -1 6.8 0.7
-4 4 1 7.1 0.6
-4 -4 1 6.3 0.4
-4 4 -1 5.8 0.4
-4 4 -1 5.5 0.6
4 -4 -1 5.8 0.6
4 4 1 5 0.6
-4 -4 1 5 0.6
-4 -4 1 6.5 0.5
4 -4 -1 5.7 0.6
4 4 1 6 0.5
-4 4 -1 5.4 0.5
-4 -4 1 5.4 0.7
-4 4 -1 6.1 0.6
4 4 1 5.3 0.7
-6 4 1 21.2 2.5
-6 4 1 18.8 1.4
-6 4 1 22 1.4
-6 4 1 20.6 1.1
-6 -4 -1 18.1 1
6 4 -1 20 1.1
-6 4 1 17.8 1
6 4 -1 19.4 1.5
-6 4 1 17.6 0.9
6 -4 1 21 1
-6 -4 -1 19.1 1.5
-6 -4 -1 20.3 0.9
6 4 -1 18.1 1.4
-6 4 1 19.5 0.8
6 4 -1 20.4 1
6 -4 1 19.3 1.4
6 -4 1 19.4 1.4
-6 -4 -1 16.7 1.1
6 -4 1 20.5 0.9
-6 -4 -1 16.8 1
-6 -4 -1 17.9 1.4
-6 -4 -1 19.6 1
-6 4 -1 21.1 1.5
-6 4 -1 19 1.3
-6 -4 1 17.9 1.2
6 4 1 18.7 1
-6 -4 1 18.8 1
-6 -4 1 19.3 1
-6 -4 1 17.1 1
-6 -4 1 18.6 1
-6 -4 1 18.6 0.9
-6 4 -1 20.2 1
-6 -4 1 19.1 1.4
-6 -4 1 19.3 1.5
6 4 1 19 1.5
-6 4 -1 22 1
6 -4 -1 23.4 1.5
6 4 1 20.6 1.1
6 -4 -1 18.6 1.3
-6 -4 1 19.6 0.8
-6 4 -1 17.7 1
6 4 1 17.8 1.4
6 -4 -1 20.3 1
-6 4 -1 19.6 1.3
-6 -4 1 19.4 1
-8 -4 -1 39.3 2.1
8 -4 1 44.2 2
8 4 -1 40.5 1.8
-8 4 1 39.7 2.5
-8 -4 -1 41.9 2.1
-8 4 1 44.5 2.1
-8 -4 -1 44.1 2.6
-8 -4 -1 41.6 2.6
-8 -4 -1 44.1 1.9
-8 -4 -1 42.6 1.8
8 -4 1 42.6 2.5
8 -4 1 42.4 1.7
8 4 -1 38.5 2.5
-8 -4 -1 42.7 1.7
-8 4 1 44.3 4.2
-8 4 1 38.5 2
-8 4 1 40.6 2.5
-8 -4 -1 40.3 1.9
8 4 -1 41.6 2.6
8 4 -1 42.9 2.1
-8 -4 1 41 1.8
8 4 1 42.6 2.6
-8 4 -1 41.1 2.6
-8 4 -1 42.5 1.9
-8 -4 1 43.3 2.1
8 -4 -1 41.4 1.8
-8 -4 1 42.1 1.8
8 4 1 41.4 2.6
-8 -4 1 38.1 2.1
-8 4 -1 39.3 2
-8 4 -1 39.4 2
8 4 1 39.7 1.8
8 -4 -1 42.3 2.5
-8 -4 1 42.2 1.8
-8 -4 1 40.3 2.6
-8 4 -1 37.7 2.4
-8 4 -1 43.5 2.5
8 4 1 42.4 2.1
-8 -4 1 41 2.6
-10 -4 -1 7.1 0.6
-10 -4 -1 7.8 1
-10 -4 -1 7.7 0.6
-10 4 1 7.1 2.4
10 -4 1 6.4 0.7
-10 -4 -1 7.5 0.7
-10 -4 -1 7.3 0.7
-10 4 1 7.5 0.9
10 4 -1 7.6 1
-10 4 1 6.6 1.3
-10 4 1 7.2 0.9
10 -4 1 8.1 0.6
-10 -4 -1 8 0.6
10 4 -1 7.4 0.7
-10 -4 -1 6.5 1
-10 4 -1 5.6 0.9
-10 -4 1 7.9 0.7
-10 4 -1 5.5 1.2
-10 -4 1 6.3 0.6
-10 -4 1 7.2 0.7
-10 4 -1 6.3 1.3
-10 -4 1 7 1
10 4 1 7.8 1
10 -4 -1 7.4 0.7
-10 4 -1 6.8 0.9
10 4 1 7.1 0.7
-10 -4 1 7.6 0.6
-10 -4 1 6.7 1.1
-12 4 1 1.6 0.6
-12 -4 -1 1.1 0.7
-12 -4 -1 0.7 0.3
-12 -4 -1 1 0.6
-12 4 1 1.4 0.6
-12 4 1 1.5 1.6
-12 -4 -1 0.8 0.4
12 -4 1 1.5 0.5
-12 4 1 0.7 0.8
12 4 1 0.9 0.4
-12 -4 1 1.3 0.7
-12 4 -1 1.8 0.6
-12 4 -1 0.9 0.7
-12 4 -1 0 0.7
-12 4 -1 0.5 0.9
-12 -4 1 0.9 0.5
12 -4 -1 1.3 0.5
-14 -4 -1 0.6 0.5
-14 4 1 0.1 1.6
-14 4 1 0.8 0.7
14 -4 1 1.1 0.5
-14 -4 -1 0.6 0.7
-14 4 -1 -0.4 0.8
14 -4 -1 1.1 0.5
-14 -4 1 0.7 0.6
-14 -4 1 1.5 0.8
-16 4 1 0.1 0.8
-16 -4 -1 0.6 0.6
-16 -4 1 0.3 0.6
-16 4 -1 0.9 0.7
-1 -5 -1 24.9 1.1
-1 -5 -1 24.9 1.2
-1 -5 -1 25.5 1.2
1 5 -1 26.5 1.1
1 5 -1 31.2 1.4
1 5 -1 31.7 1.6
-1 -5 -1 26.5 1
1 5 -1 25.7 1.1
1 -5 1 28.4 1.1
-1 -5 -1 27.1 1
1 5 -1 24.3 1.2
1 5 -1 23.6 1.2
1 5 -1 25.6 1
-1 -5 1 29.7 1.1
-1 -5 1 25.1 1.2
-1 5 -1 27.5 1.1
1 5 1 24.6 1
-1 5 -1 27.4 1.1
1 5 1 24.2 1.2
-1 5 -1 31.8 1.6
1 5 1 24 1.1
-1 -5 1 27.7 1.1
1 5 1 24.5 1.2
-1 -5 1 26.1 1.2
-3 5 1 539.85 18.8
-3 -5 -1 542.35 18.8
3 -5 1 546.25 19.1
-3 5 1 538.85 19.1
3 -5 1 528.85 18.7
-3 5 1 575.84 21.1
3 5 -1 531.95 18.9
3 5 -1 514.75 19.3
3 5 -1 593.04 18.9
3 -5 1 543.75 18.7
-3 -5 -1 560.64 18.8
-3 -5 -1 532.65 19.2
-3 -5 -1 523.35 19.2
-3 -5 -1 512.65 19.1
3 5 -1 506.55 19.2
3 5 -1 540.85 19.2
-3 5 1 503.35 19
-3 -5 -1 508.15 18.8
3 5 -1 514.65 18.9
3 -5 1 538.05 19
-3 5 1 518.75 18.8
3 -5 1 516.15 18.8
3 -5 1 511.85 18.8
-3 -5 -1 500.95 18.9
3 5 1 512.65 18.9
-3 5 -1 523.55 19
3 5 1 512.95 19.2
3 -5 -1 606.94 18.8
3 -5 -1 533.45 19.1
-3 -5 1 507.65 19
-3 -5 1 548.95 19.3
-3 5 -1 549.95 19.3
3 -5 -1 511.75 18.7
-3 5 -1 550.34 18.9
3 5 1 544.25 19.1
-3 -5 1 565.14 18.8
-3 5 -1 538.85 18.8
-3 5 -1 506.95 18.8
3 5 1 522.85 18.9
-3 -5 1 522.75 19.2
-3 -5 1 538.75 18.8
-3 -5 1 488.95 18.9
3 -5 -1 540.65 19.1
-3 5 -1 517.55 19
-5 -5 -1 338.07 12.7
5 5 -1 361.16 13.2
-5 5 1 375.56 12.6
-5 -5 -1 355.66 12.7
-5 -5 -1 353.76 13.3
-5 -5 -1 362.26 12.6
5 -5 1 355.56 12.6
5 -5 1 370.96 13.2
-5 -5 -1 339.37 13
-5 -5 -1 353.56 13.3
5 5 -1 349.27 13.3
-5 5 1 359.06 13.2
-5 5 1 363.86 12.8
5 5 -1 344.07 13.3
-5 5 1 344.27 13.1
-5 5 1 367.66 15.5
5 5 -1 348.07 12.9
-5 5 1 346.17 12.8
5 -5 1 361.36 12.7
5 5 -1 337.17 12.7
-5 -5 -1 344.47 12.7
5 -5 1 361.96 13.1
-5 -5 1 348.57 12.7
5 5 1 356.06 13.3
5 -5 -1 392.56 12.7
-5 -5 1 358.16 12.7
-5 -5 1 357.76 13.4
5 5 1 339.07 13.3
5 5 1 351.06 12.9
-5 -5 1 371.86 12.6
-5 -5 1 354.16 12.7
-5 -5 1 342.47 12.7
5 5 1 347.77 12.7
5 -5 -1 359.36 13.2
-5 -5 1 354.46 13.3
-5 5 -1 357.16 13.1
-5 5 -1 354.06 13.3
-5 5 -1 352.26 13.1
-5 -5 1 352.26 12.7
-5 5 -1 380.76 12.8
-5 5 -1 347.87 12.8
-5 5 -1 359.86 12.8
5 -5 -1 362.96 13.2
-5 -5 1 325.97 12.9
7 5 -1 24.7 1.3
-7 -5 -1 25.4 1.9
-7 -5 -1 22.5 1.2
-7 5 1 24.9 1.7
7 5 -1 24.6 1.9
-7 -5 -1 23.2 1.5
7 -5 1 25.2 1.7
-7 -5 -1 26.2 1.2
-7 -5 -1 24.9 1.8
-7 -5 -1 25.3 1.3
7 5 -1 29.8 1.5
7 5 -1 23.2 1.8
-7 5 1 28 1.5
-7 -5 -1 30.6 1.3
7 -5 1 27.5 1.2
7 -5 1 24.8 1.7
-7 5 1 25.9 1.8
-7 5 1 22.8 1.3
-7 5 -1 27.9 1.3
-7 5 -1 29.6 1.4
-7 5 -1 24.8 1.7
7 5 1 25.9 1.4
-7 5 -1 24.8 1.7
7 5 1 26.9 1.3
-7 -5 1 31.4 1.3
-7 -5 1 27.3 1.9
7 5 1 22.8 1.8
-7 5 -1 24.3 1.7
-7 5 -1 23 1.3
7 -5 -1 25.2 1.7
-7 -5 1 28.8 1.4
-7 -5 1 26.1 1.9
7 -5 -1 26 1.7
-7 -5 1 28 1.3
7 5 1 26.5 1.9
-7 5 -1 31.9 2
-7 -5 1 27.7 1.3
-7 -5 1 26.3 1.1
-7 -5 1 30.4 1.3
-9 5 1 49.9 2.4
-9 -5 -1 44 2.1
-9 -5 -1 46.1 1.9
-9 -5 -1 53.19 2.1
-9 -5 -1 44.1 2.1
-9 -5 -1 41.2 2.4
-9 -5 -1 48.2 2.4
-9 5 1 44.7 2.2
-9 -5 -1 46.7 3
9 -5 1 46.8 1.9
9 5 -1 46.2 2.3
9 5 -1 46.6 3
-9 -5 -1 48.4 2.1
9 5 -1 46.3 2.1
9 5 1 44.5 2.1
9 5 1 46.1 2.9
-9 -5 1 51.89 2.4
9 5 1 47.2 2.4
-9 5 -1 41.7 2.2
-9 -5 1 47.8 2
-9 5 -1 38.8 2.7
9 -5 -1 50.59 2.1
-9 5 -1 49.99 2.1
-9 -5 1 48.4 2
-9 -5 1 45.5 2.1
-9 5 -1 42.5 2.3
-9 -5 1 47.1 2.1
-9 5 -1 52.79 3.1
-9 -5 1 45.9 2.9
-11 -5 -1 0.5 0.5
11 -5 1 0.4 0.4
-11 5 1 0.9 0.5
-11 -5 -1 1.3 0.4
-11 -5 -1 0.6 0.3
-11 5 1 -0.2 1.2
-11 5 1 0.6 0.5
-11 5 -1 -0.1 0.5
-11 -5 1 0.7 0.3
11 5 1 0.8 0.4
-11 5 -1 0.4 0.4
-11 -5 1 0.7 0.6
-11 -5 1 0.6 0.3
-11 -5 1 0.4 0.3
11 -5 -1 0.2 0.3
-13 5 1 1.2 0.7
-13 5 1 1.6 0.7
-13 -5 -1 1 0.5
-13 -5 -1 2.1 0.9
13 -5 1 2 0.5
-13 5 1 -0.3 1.5
13 -5 -1 0.9 0.4
-13 -5 1 1.5 0.8
-13 -5 1 1.3 0.5
13 5 1 1.5 0.5
-13 5 -1 2.2 0.7
-15 -5 -1 9 1.2
-15 5 1 10.1 1.6
-15 -5 -1 9.3 1.7
-15 5 1 12.3 4.2
-15 -5 1 10.6 1.8
-15 5 -1 10.7 1.5
-15 5 -1 13.2 4.2
-15 -5 1 10.6 1.2
-17 5 1 10.6 1.7
-17 -5 -1 10.4 1.3
-17 -5 1 8.7 1.5
0 6 -1 8320.37 287.77
0 6 1 8572.84 285.77
0 6 -1 7848.31 283.27
0 6 1 7416.16 283.17
-2 -6 -1 1749.43 64.59
-2 6 1 1828.62 63.49
2 6 -1 1825.22 63.79
-2 6 1 1924.41 69.89
-2 -6 -1 1849.42 63.69
2 6 -1 1816.12 63.99
2 6 -1 1791.72 64.79
2 -6 1 1707.43 63.79
2 6 -1 1771.62 64.69
2 6 -1 1788.32 63.99
-2 -6 -1 1714.83 63.99
-2 -6 -1 1826.02 64.89
2 6 -1 1811.82 63.49
-2 -6 -1 1855.91 63.59
-2 -6 -1 1846.62 64.69
2 6 1 1780.32 64.79
-2 -6 1 1794.72 64.89
2 6 1 1758.02 63.79
-2 -6 1 1823.32 63.79
2 6 1 1713.63 64.79
-2 -6 1 1734.63 64.09
-2 -6 1 1856.11 64.09
-2 6 -1 1913.21 64.79
2 6 1 1781.42 63.79
2 6 1 1799.32 64.39
2 6 1 1694.93 63.59
-2 -6 1 1823.22 63.79
-2 6 -1 1837.52 64.09
-2 -6 1 1860.21 64.49
-4 -6 -1 89.79 3.4
4 6 -1 89.59 3.8
-4 6 1 87.49 3.6
-4 6 1 94.59 3.7
-4 6 1 88.49 3.4
-4 -6 -1 87.19 3.7
4 6 -1 89.69 3.5
4 -6 1 87.49 3.2
-4 6 1 83.29 5.4
4 6 -1 94.59 3.9
-4 6 1 89.89 3.4
4 -6 1 94.59 3.7
-4 -6 -1 86.49 3.4
-4 -6 -1 89.99 3.4
4 -6 1 88.69 3.3
4 -6 1 89.09 3.3
4 -6 1 93.79 3.7
-4 -6 -1 86.59 3.8
-4 -6 -1 93.79 3.3
4 6 -1 88.09 3.4
4 6 -1 88.49 3.4
-4 -6 -1 92.29 3.9
4 6 1 89.39 3.9
-4 -6 1 91.49 3.4
-4 -6 1 86.99 3.4
4 -6 -1 96.39 3.7
4 6 1 86.79 3.5
-4 6 -1 88.29 3.6
-4 6 -1 88.99 4
4 -6 -1 93.79 3.7
4 6 1 87.59 3.7
-4 -6 1 92.59 3.9
-4 6 -1 89.49 3.4
-4 6 -1 90.59 3.5
4 -6 -1 89.09 3.2
-4 -6 1 96.39 3.9
-4 -6 1 87.59 3.6
-4 -6 1 89.29 3.5
-4 6 -1 92.09 3.7
-4 6 -1 88.29 3.4
4 -6 -1 90.29 3.3
-6 6 1 692.33 25
6 -6 1 674.73 24.5
-6 -6 -1 681.53 24.8
-6 -6 -1 703.23 25.3
-6 6 1 691.03 24.7
6 6 -1 686.63 25.3
6 6 -1 687.33 25.1
-6 6 1 716.83 25.1
6 6 -1 689.13 25.3
6 -6 1 725.73 25.1
-6 -6 -1 713.53 25.3
-6 -6 -1 691.93 24.5
-6 6 1 678.43 27.9
6 -6 1 706.53 25.1
-6 -6 -1 678.33 24.5
-6 -6 -1 687.13 24.5
6 -6 1 691.53 24.4
-6 6 1 697.53 24.6
-6 -6 -1 686.23 24.4
6 6 -1 679.93 24.7
6 -6 -1 684.03 24.5
6 6 1 681.53 24.7
-6 6 -1 738.43 24.6
-6 6 -1 663.93 24.6
-6 -6 1 683.03 24.3
-6 6 -1 708.83 25.1
-6 -6 1 664.03 24.5
-6 -6 1 709.83 25.3
-6 -6 1 687.53 24.5
6 -6 -1 726.63 25.1
-6 -6 1 676.93 24.5
6 6 1 684.93 25.3
-6 -6 1 704.03 25.3
-6 6 -1 686.13 24.6
-6 -6 1 679.63 24.5
-6 -6 1 652.43 24.8
-6 6 -1 689.93 25
-6 -6 1 678.23 24.5
6 6 1 678.73 24.6
-6 6 -1 655.23 25.3
8 -6 1 1346.67 47.6
-8 -6 -1 1324.17 48.2
8 6 -1 1366.76 48.9
-8 6 1 1347.77 52.29
-8 -6 -1 1345.37 47.8
-8 6 1 1363.56 47.9
-8 -6 -1 1353.06 47.6
8 -6 1 1348.86 47.8
-8 -6 -1 1319.07 47.8
-8 -6 -1 1394.16 48.9
-8 -6 -1 1323.07 47.8
8 6 -1 1363.96 48.1
-8 6 1 1452.55 48.1
-8 6 -1 1353.36 47.9
-8 6 -1 1399.96 48
8 6 1 1340.57 48.8
-8 -6 1 1362.16 48.9
8 -6 -1 1296.07 47.8
-8 6 -1 1329.77 48.9
-8 -6 1 1335.97 47.8
-8 -6 1 1305.37 47.8
-8 -6 1 1324.17 48.2
-8 -6 1 1343.57 47.7
-8 6 -1 1350.36 47.8
-8 -6 1 1312.87 47.7
8 6 1 1368.66 47.8
8 6 1 1371.46 48.1
-10 -6 -1 358.96 12.8
-10 -6 -1 373.26 13
-10 -6 -1 351.66 13.3
-10 -6 -1 357.06 12.7
-10 -6 -1 350.56 13.4
-10 6 1 366.56 13.2
-10 6 1 354.26 13.4
-10 6 1 351.66 17.8
10 -6 1 303.27 12.9
-10 -6 -1 347.07 12.9
-10 -6 -1 354.56 12.8
-10 -6 -1 362.86 13
10 6 -1 367.56 13.3
10 -6 -1 335.57 12.9
-10 6 -1 346.67 14.2
10 6 1 354.96 12.9
-10 -6 1 350.06 12.8
-10 -6 1 356.16 12.9
-10 -6 1 334.97 12.9
-10 -6 1 358.46 13.5
-10 -6 1 359.36 12.8
10 6 1 364.36 13.3
-10 6 -1 367.76 13.2
-12 6 1 34.3 2.1
12 6 -1 32.9 1.7
-12 -6 -1 30.8 1.7
12 -6 1 32.9 1.8
-12 6 1 28.1 4.9
-12 6 1 31.9 2.3
-12 -6 -1 34.5 2.4
12 6 1 34 1.8
-12 -6 1 32 1.8
12 -6 -1 30.5 1.8
-12 6 -1 33.4 2
-12 -6 1 34.5 2.4
-14 -6 -1 71.29 3.3
-14 6 1 61.39 7.4
-14 6 1 76.39 3.7
-14 -6 -1 79.29 4.1
-14 6 1 76.29 4
14 -6 1 68.69 3.3
14 6 -1 68.89 4.3
-14 6 -1 62.09 7.4
14 -6 -1 72.29 3.3
-14 -6 1 72.39 3.4
14 6 1 73.29 3.3
-14 6 -1 73.99 3.7
-14 -6 1 79.49 4.2
-16 6 1 87.69 4.7
-16 -6 -1 90.79 4.2
-16 -6 1 95.09 4.3
1 7 -1 219.08 8.5
-1 7 1 251.17 8.8
1 7 -1 218.18 8.3
-1 -7 -1 220.68 8.4
1 7 -1 230.38 8.5
1 7 -1 236.88 8.4
1 7 -1 257.87 9.3
-1 -7 -1 225.18 8.3
-1 7 1 264.27 10.4
-1 -7 -1 227.08 8.5
-1 -7 -1 224.88 8.5
-1 7 1 239.78 8.3
1 7 -1 225.78 8.3
1 7 1 214.98 8.5
-1 7 -1 233.98 8.3
-1 -7 1 226.18 8.3
-1 -7 1 216.88 8.5
1 7 1 218.68 8.4
-1 7 -1 265.57 10.1
-1 -7 1 219.88 8.5
1 7 1 257.27 8.9
-1 -7 1 229.18 8.5
-1 7 -1 253.07 9.2
1 7 1 217.88 8.5
1 7 1 216.08 8.3
1 7 1 221.98 8.3
-1 7 -1 243.18 8.4
3 7 -1 6.3 0.8
-3 -7 -1 6.5 0.4
-3 -7 -1 5.4 0.7
-3 7 1 6.4 0.3
3 -7 1 5.8 0.4
-3 -7 -1 6.2 0.5
3 7 -1 5.8 0.5
3 7 -1 6 0.4
-3 -7 -1 6 0.7
3 7 -1 5.7 0.5
3 7 -1 6.7 0.7
-3 7 1 7.2 0.4
-3 -7 -1 6.2 0.7
-3 7 1 8.2 1.7
-3 7 1 6.2 0.4
-3 -7 -1 7.2 0.4
-3 -7 -1 6.4 0.4
3 7 -1 7.2 0.5
-3 -7 1 5.2 0.6
3 7 1 7.5 0.5
-3 -7 1 6.3 0.4
-3 -7 1 6.6 0.7
-3 -7 1 6.1 0.4
-3 -7 1 5.2 0.5
-3 7 -1 6.1 1
3 7 1 5.7 0.5
3 7 1 5.5 0.7
-3 7 -1 6 0.4
3 7 1 5.7 0.6
3 7 1 6.5 0.5
-3 -7 1 6.4 0.6
-3 7 -1 6.2 0.5
-3 7 -1 5.7 0.4
-5 -7 -1 24.7 1.1
-5 7 1 23 1.1
5 7 -1 22.6 1.2
5 -7 1 24 1.4
5 7 -1 21.9 1.6
5 -7 1 23.4 1
5 7 -1 26.1 1.7
-5 -7 -1 26.4 1
-5 -7 -1 24.5 1.6
-5 7 1 21.3 2.9
-5 -7 -1 26.2 1.7
5 -7 1 26.2 1.4
-5 7 1 25.6 1.4
-5 -7 -1 23.8 1.1
5 -7 1 23.5 1
-5 -7 -1 23.9 1.2
-5 7 1 23.4 1.1
5 7 -1 23.1 1.3
5 7 -1 23.6 1.1
-5 7 1 23.9 1.4
-5 -7 -1 22.2 1.4
-5 -7 1 23.3 1.2
-5 -7 1 25.8 1.6
-5 -7 1 23.3 1.4
5 7 1 24.4 1.6
-5 -7 1 24.4 1.1
5 7 1 22.3 1.5
5 7 1 25.9 1.3
5 7 1 24.1 1.2
-5 7 -1 23.6 1.1
-5 -7 1 24.6 1.6
-5 -7 1 24.4 1.1
-5 7 -1 23.9 1.7
-5 7 -1 24 1.2
-5 7 -1 22.4 1.1
5 -7 -1 24.3 1.4
-5 7 -1 24.9 1.4
5 -7 -1 22.9 1.1
-5 7 -1 25.3 1.4
-5 -7 1 24.8 0.9
5 -7 -1 25.9 1.4
7 7 -1 59.89 2.7
7 -7 1 60.19 2.4
-7 -7 -1 59.79 2.5
7 7 -1 64.79 3.3
-7 7 1 62.19 5.4
-7 -7 -1 58.79 2.5
7 -7 1 63.29 2.5
-7 -7 -1 61.99 2.6
7 7 -1 60.39 3.3
-7 -7 -1 64.29 2.4
-7 -7 -1 55.39 2.8
-7 7 1 59.79 2.6
-7 -7 -1 62.59 3.3
7 7 1 58.49 2.6
-7 7 -1 64.49 3.5
-7 -7 1 61.69 2.6
7 7 1 61.49 2.7
7 -7 -1 62.89 2.5
-7 -7 1 59.39 2.5
-7 -7 1 60.39 2.5
-7 7 -1 57.59 2.6
-7 -7 1 57.19 2.8
-7 7 -1 65.49 2.6
-7 7 -1 64.39 2.6
7 7 1 60.69 3.3
-7 -7 1 60.19 3.3
-7 -7 1 59.29 2.5
-9 7 1 11.5 3
-9 -7 -1 10 0.9
-9 -7 -1 11.8 1.2
-9 -7 -1 10.4 0.7
-9 7 1 9.5 1
-9 -7 -1 11.4 0.9
-9 -7 -1 10.3 0.8
-9 7 1 12.5 1.1
-9 -7 -1 10.7 0.9
9 7 -1 9.9 1.1
9 7 -1 10.5 1.5
-9 -7 -1 9.7 1
9 -7 1 10.7 1
-9 7 -1 11 0.9
9 7 1 10.5 0.9
9 7 1 11.2 1.1
-9 7 -1 11.9 1
-9 -7 1 10.3 0.9
-9 -7 1 11.2 0.8
-9 7 -1 10.1 0.9
-9 -7 1 9.5 0.8
-9 7 -1 11.8 1.7
-9 -7 1 10.8 0.8
-9 -7 1 9.1 1.2
9 -7 -1 10.7 0.8
11 -7 1 17.5 1.2
-11 7 1 15.7 1.5
-11 -7 -1 14.5 1.6
-11 7 1 15.6 1.3
-11 -7 -1 16.6 1.1
11 7 -1 16.1 1.9
-11 -7 -1 16.1 1
-11 7 1 15.6 3.9
-11 -7 -1 15.5 1.1
11 7 -1 14.9 1.4
11 7 -1 15.3 1.1
-11 -7 -1 16.1 1.1
-11 -7 1 14.5 1.6
11 -7 -1 15.4 1.1
11 7 1 15.1 1.5
-11 -7 1 15 1.1
11 7 1 15.7 1.2
-11 -7 1 15.2 1.1
-11 -7 1 16.7 1.1
-11 7 -1 16.6 1.3
-11 -7 1 16.7 1.1
13 7 -1 0.4 0.5
-13 -7 -1 1 0.5
-13 7 1 0.6 0.7
-13 7 1 1.1 2.2
-13 7 1 0.6 0.6
13 7 -1 1.2 1
13 -7 1 1.3 0.6
-13 -7 -1 0.5 0.7
-13 7 -1 1.2 1.9
-13 7 -1 1.6 0.7
13 7 1 1.3 0.5
-13 -7 1 0.8 0.5
13 -7 -1 0.5 0.5
-13 -7 1 0.9 0.7
15 -7 1 8.1 1.1
-15 7 1 8.2 1.3
-15 -7 -1 9.7 1.2
15 7 1 6.7 1.9
-15 -7 1 8.6 1.2
15 -7 -1 9.6 1.1
-15 7 -1 9.8 1.4
0 8 1 841.92 30.3
0 8 1 901.21 30.9
0 8 -1 851.01 30.3
0 8 -1 835.42 30.3
0 -8 1 770.12 30.5
0 8 -1 943.81 32
0 -8 -1 802.52 30.4
0 8 -1 912.61 31.3
2 8 -1 970.3 35.9
2 8 -1 1077.39 36.5
-2 -8 -1 951.3 35.9
-2 -8 -1 1088.59 35.8
-2 -8 -1 990.2 35.8
2 8 -1 997.7 36.1
2 8 -1 1049.79 35.9
2 8 -1 968.4 35.9
2 8 -1 969.2 36.1
-2 8 1 1049.7 35.8
-2 -8 -1 1033.6 36.2
-2 -8 -1 1061.09 35.8
-2 -8 -1 1022.9 36.1
-2 -8 -1 969.1 36.3
-2 8 1 1131.79 38.8
-2 8 -1 1137.29 38.5
-2 -8 1 992.7 35.7
2 8 1 1075.79 36.2
-2 -8 1 1026.7 36.2
2 8 1 960.8 35.9
-2 8 -1 1092.29 36.9
2 8 1 975.5 36
-2 -8 1 942.51 35.8
-2 8 -1 1064.39 36
-2 -8 1 1009.2 36.1
2 8 1 982.2 36.1
-2 -8 1 992.5 35.9
-2 -8 1 974.5 35.8
2 8 1 969.2 35.9
2 8 1 993.3 36.2
-2 -8 1 1016.1 35.9
-2 -8 1 953.7 36.1
-2 8 -1 1042.7 35.9
-4 -8 -1 940.81 34.4
-4 8 1 937.01 33.8
4 -8 1 978.6 33.7
4 8 -1 988.9 33.9
-4 8 1 1081.49 37.6
-4 -8 -1 916.51 34.2
-4 8 1 906.81 33.8
-4 -8 -1 912.71 33.9
4 8 -1 949.9 33.8
4 8 -1 925.71 34.4
4 8 -1 947.01 34
4 8 -1 1009.4 34.6
-4 -8 -1 985.5 33.7
-4 -8 -1 983.8 33.8
4 -8 1 928.41 33.8
-4 -8 -1 965.2 34.4
4 8 -1 948.81 34.4
-4 -8 -1 920.61 33.8
-4 8 -1 907.31 33.8
4 8 1 937.31 34.4
-4 -8 1 933.41 34.4
-4 -8 1 980 34.4
-4 -8 1 907.71 33.8
4 -8 -1 995.3 34
4 8 1 934.21 34
4 8 1 944.51 34.4
4 8 1 1021.2 34.4
-4 8 -1 1025.7 37.1
-4 -8 1 897.61 34.1
4 8 1 929.31 33.9
-4 -8 1 971.6 34
4 -8 -1 961.2 33.7
-4 8 -1 991.2 34
-4 8 -1 937.01 33.8
4 -8 -1 937.21 33.7
-4 -8 1 1007.9 33.8
6 -8 1 437.46 15.7
-6 8 1 446.56 16.3
6 8 -1 417.86 16.6
-6 -8 -1 443.86 15.8
-6 -8 -1 457.25 15.7
-6 -8 -1 442.26 16.7
-6 8 1 484.85 20
6 8 -1 467.75 16.7
6 8 -1 432.06 16
6 8 -1 455.15 15.9
-6 -8 -1 420.76 15.8
-6 -8 -1 431.16 15.8
-6 -8 -1 417.26 16.2
6 -8 1 433.66 16.2
6 -8 1 462.55 15.8
-6 8 1 426.16 15.9
6 8 1 437.76 16
6 8 1 425.56 16.6
-6 -8 1 447.46 15.9
-6 -8 1 433.96 15.9
6 8 1 459.55 16.6
-6 8 -1 408.26 15.8
6 -8 -1 432.06 16.2
6 8 1 424.56 15.9
6 -8 -1 493.45 15.8
-6 -8 1 439.86 15.8
-6 8 -1 430.06 16.2
-6 8 -1 442.76 15.9
-6 -8 1 451.95 16.8
-6 -8 1 415.86 16.1
-6 -8 1 452.25 15.8
-8 -8 -1 175.58 6.4
8 8 -1 174.98 6.9
-8 -8 -1 169.08 6.5
8 -8 1 174.18 6.4
8 8 -1 187.98 7.6
-8 -8 -1 175.68 6.6
-8 8 1 171.38 6.7
-8 -8 -1 174.68 6.6
8 -8 1 180.08 6.6
-8 8 1 177.38 10.6
-8 -8 -1 174.78 6.6
8 8 -1 184.18 6.6
-8 -8 -1 170.38 7
8 -8 -1 177.08 6.6
-8 -8 1 172.18 6.6
-8 -8 1 176.68 6.6
8 8 1 173.08 6.7
8 8 1 166.88 7.4
8 8 1 176.78 6.9
-8 -8 1 169.38 7
-8 -8 1 173.68 6.6
-8 8 -1 169.48 6.7
-8 -8 1 174.28 6.6
-8 8 -1 175.18 6.7
-10 -8 -1 189.98 7.2
-10 8 1 190.58 7.4
10 -8 1 177.18 7.3
10 8 -1 191.78 7.6
-10 -8 -1 183.78 7.1
10 8 -1 192.18 8.3
-10 -8 -1 190.08 7.7
-10 8 1 181.88 11.8
-10 -8 -1 184.68 7.1
10 8 -1 193.48 7.1
-10 -8 -1 188.98 7.2
-10 8 -1 183.58 11.8
-10 -8 1 181.78 7.2
-10 -8 1 190.38 7.1
-10 8 -1 186.48 7.4
10 8 1 191.18 7.3
10 8 1 195.18 8.3
10 8 1 194.78 7.6
-10 -8 1 190.98 7.2
-10 -8 1 193.28 7.1
10 -8 -1 180.48 7.1
-10 -8 1 192.78 7.7
12 8 -1 165.78 7.6
-12 -8 -1 153.68 6.3
-12 -8 -1 166.78 7
-12 8 1 156.28 11.6
12 -8 1 156.48 6.4
12 8 -1 158.08 6.2
-12 8 1 159.28 6.6
-12 -8 1 148.39 6.3
-12 -8 1 161.88 6.9
12 8 1 162.78 6.4
-12 8 -1 162.78 6.6
12 -8 -1 160.48 6.3
-12 8 -1 161.18 11.8
-12 -8 1 159.08 6.1
12 8 1 163.58 7.5
-14 8 1 35.9 2.3
-14 8 1 35.6 6.2
-14 -8 -1 34.3 2
14 8 -1 34.8 3.1
-14 -8 -1 38.2 2.7
14 -8 1 33.6 2.1
14 8 1 36.8 3
-14 8 -1 32.5 2.3
14 -8 -1 34 2
-14 8 -1 36.5 6.2
-14 -8 1 37.6 2.7
14 8 1 34.9 2.1
-14 -8 1 35.2 2.1
16 -8 1 6.6 1.1
-16 -8 -1 4.9 0.9
16 -8 -1 7 1.1
-16 -8 1 5.6 1
-1 -9 -1 302.47 11.5
1 9 -1 333.07 12.6
1 9 -1 320.27 11.5
1 9 -1 322.07 11.5
1 9 -1 298.67 11.4
-1 -9 -1 305.77 11.4
1 9 -1 308.87 11.4
-1 9 1 326.97 12.1
-1 9 1 331.87 13.8
-1 9 1 340.77 11.5
-1 9 -1 316.57 11.5
1 9 1 298.67 11.4
-1 9 -1 341.27 12.6
-1 9 -1 349.07 13.7
-1 -9 1 314.37 11.5
1 9 1 301.07 11.4
1 9 1 343.57 12.2
1 9 1 323.07 11.5
-1 -9 1 306.57 11.7
-1 9 -1 323.17 11.6
3 9 -1 9.5 0.9
3 9 -1 10.9 0.9
-3 -9 -1 12.2 0.6
-3 -9 -1 11.1 0.9
3 9 -1 11.1 0.7
-3 -9 -1 11.6 0.7
-3 -9 -1 11.7 1
-3 -9 -1 10.9 0.9
-3 -9 -1 10.2 0.6
3 -9 1 11.1 0.7
3 9 -1 12.2 1.2
-3 9 1 11.6 0.6
-3 -9 -1 10.6 0.7
3 9 -1 10 0.7
-3 -9 1 11.1 0.8
3 9 1 13.1 1
-3 -9 1 11.4 0.9
-3 9 -1 12.5 1.4
-3 -9 1 11.4 0.9
-3 9 -1 11.1 0.8
-3 -9 1 12.1 0.6
-3 -9 1 10.2 0.7
3 9 1 10.6 0.7
3 9 1 10.8 0.9
-3 9 -1 13 2.1
3 9 1 9.3 0.8
-3 -9 1 11.2 0.9
-5 -9 -1 14.3 0.9
5 9 -1 15.1 1.3
5 9 -1 15.7 0.9
5 -9 1 16.1 0.7
-5 9 1 13.8 0.8
-5 -9 -1 14.4 0.8
5 9 -1 13.8 1.3
5 -9 1 17 0.8
-5 -9 -1 17 0.9
-5 9 1 16 0.8
5 9 -1 15.3 1
5 -9 1 17 0.8
-5 -9 -1 15 1.2
-5 9 1 16.8 2.8
-5 -9 -1 14.7 0.7
5 9 1 14.6 1
-5 9 -1 15.1 1
-5 -9 1 14.4 1.1
-5 -9 1 14.3 1
-5 -9 1 15.6 0.9
-5 9 -1 14.6 1
-5 9 -1 16.6 0.9
-5 9 -1 17 2.7
5 -9 -1 14.7 0.7
-5 -9 1 14.3 0.9
-5 9 -1 15.1 0.8
5 9 1 16.8 1.4
5 9 1 15.6 1.3
5 9 1 14.9 1
7 9 -1 103.79 4.8
7 -9 1 95.59 3.6
-7 -9 -1 89.59 4.1
-7 -9 -1 92.49 3.6
-7 -9 -1 87.59 3.7
7 -9 1 102.29 3.7
-7 9 1 106.49 7.5
-7 -9 -1 98.39 3.8
7 9 -1 92.99 4
7 9 -1 99.49 3.8
-7 9 1 89.89 3.8
-7 -9 -1 91.09 3.8
-7 -9 1 94.29 3.8
7 9 1 102.09 4.7
-7 -9 1 90.59 4.1
7 -9 -1 103.49 3.7
-7 -9 1 92.79 3.8
-7 -9 1 91.79 3.8
7 9 1 95.79 4
-7 9 -1 95.19 3.9
-7 9 -1 85.49 3.8
7 9 1 94.19 3.9
-7 9 -1 102.29 7.3
-7 -9 1 92.49 3.7
-9 -9 -1 112.59 4.6
9 9 -1 117.29 4.6
-9 -9 -1 108.69 5
-9 -9 -1 114.79 4.6
9 9 -1 117.39 4.9
-9 -9 -1 109.59 4.5
-9 9 1 126.69 9.1
-9 9 1 112.09 4.7
9 9 -1 121.69 5.8
9 -9 1 128.89 4.7
9 -9 -1 116.29 4.5
9 9 1 114.49 4.7
9 9 1 106.29 5.6
-9 -9 1 104.39 4.5
-9 9 -1 106.39 4.6
-9 9 -1 117.99 4.7
-9 9 -1 122.09 9
-9 -9 1 115.99 4.5
9 9 1 117.89 4.9
-9 -9 1 114.59 4.6
-9 -9 1 112.99 4.6
-9 -9 1 106.49 4.9
-11 -9 -1 10.9 1.4
11 9 -1 11.8 1
11 9 -1 9.8 1.3
11 -9 1 11.7 1.1
-11 9 1 14.3 4
-11 -9 -1 9.9 1
-11 9 1 9.7 1.1
-11 -9 -1 9.1 1
11 9 -1 12.8 2
-11 -9 -1 10.9 1
-11 -9 1 10.3 1.5
-11 9 -1 13.7 4
11 -9 -1 11.7 1
-11 -9 1 10.4 1
11 9 1 9.9 1.1
-11 -9 1 9.3 1
-11 9 -1 10.2 1.1
-11 -9 1 10.9 1
11 9 1 9.9 1.3
11 9 1 12 1.9
-13 9 1 3.1 2.5
13 -9 1 1.2 0.6
13 9 -1 1.2 0.5
-13 -9 -1 1.5 0.5
-13 9 1 0.7 0.6
13 9 -1 1.9 1.1
-13 -9 -1 1.5 0.8
13 -9 -1 1.5 0.6
-13 9 -1 2.9 2.4
-13 9 -1 1.2 0.6
13 9 1 1.2 1
13 9 1 0.7 0.5
-13 -9 1 1.5 0.8
-13 -9 1 0.9 0.5
-15 -9 -1 13.6 1.4
15 -9 1 16.8 1.4
15 -9 -1 16.4 1.4
-15 -9 1 13.8 1.4
0 -10 1 2253.27 82.99
0 -10 -1 2283.47 83.29
0 10 -1 2365.26 82.79
0 10 1 2351.36 82.49
0 10 -1 2330.67 82.79
0 10 -1 2302.97 87.39
0 10 1 2426.76 83.79
0 10 -1 2425.16 84.49
-2 10 1 713.63 27.7
-2 -10 -1 686.53 24.5
2 10 -1 715.03 24.6
-2 10 1 695.53 24.6
-2 -10 -1 691.03 24.5
2 10 -1 671.93 24.6
-2 -10 -1 703.93 24.5
-2 -10 -1 677.23 25.1
-2 -10 -1 669.33 24.6
2 10 -1 671.03 24.6
2 10 -1 713.13 24.7
-2 -10 1 679.03 24.6
-2 10 -1 706.23 27.5
2 10 1 670.83 24.6
2 10 1 700.73 24.8
-2 10 -1 728.33 25.8
-2 10 -1 689.93 24.6
-2 10 -1 704.43 24.7
-2 -10 1 681.73 24.4
-2 -10 1 671.13 24.9
-2 -10 1 699.13 24.5
2 10 1 692.53 24.7
-2 -10 1 707.23 24.8
2 10 1 713.33 25.5
2 10 1 679.03 24.6
-4 -10 -1 9.8 1
-4 -10 -1 12.1 0.7
4 10 -1 9.8 0.7
-4 -10 -1 9.1 0.7
-4 10 1 9.8 0.6
4 -10 1 10.4 0.6
4 10 -1 10.8 1
-4 -10 -1 10.5 0.6
4 10 -1 10.8 0.6
-4 -10 -1 12.7 0.7
-4 10 1 10.8 2.3
-4 -10 -1 11.3 1
4 -10 1 10.1 0.6
4 10 -1 10.6 1.2
-4 -10 1 9.8 0.8
-4 -10 1 10.5 0.6
-4 -10 1 11.7 0.7
4 10 1 10.3 0.8
-4 10 -1 10.6 2.2
4 10 1 13 1.1
4 -10 -1 11.7 0.6
4 10 1 8.4 0.8
-4 10 -1 10.3 0.6
4 10 1 10.7 1
-4 10 -1 11.1 0.8
-4 10 -1 13 0.6
-6 -10 -1 309.47 11.7
-6 10 1 317.27 11.2
6 10 -1 308.17 11.4
-6 -10 -1 318.37 11.1
6 10 -1 319.47 11.3
-6 -10 -1 327.47 11
6 -10 1 315.67 11.1
-6 -10 -1 296.67 11.2
6 -10 1 317.27 11.1
6 10 -1 309.37 12.2
-6 -10 -1 298.07 11.2
-6 10 1 292.87 15.3
6 10 1 301.07 12
-6 10 -1 301.67 15.3
6 10 1 309.37 11.4
-6 -10 1 312.87 11.6
6 10 1 305.57 11.3
-6 -10 1 310.37 11.2
6 -10 -1 282.47 11.1
-6 -10 1 301.57 11.3
-6 -10 1 308.17 11.2
-6 10 -1 309.27 11.3
-6 10 -1 306.27 11.2
8 10 -1 643.54 23.1
-8 -10 -1 656.53 23.3
8 -10 1 610.04 22.8
-8 10 1 593.44 28.1
8 10 -1 648.04 22.9
8 10 -1 677.93 24.3
-8 -10 -1 626.84 22.8
-8 -10 -1 620.24 22.9
-8 -10 -1 623.54 22.9
-8 10 1 669.13 23
8 -10 -1 628.34 22.8
-8 -10 1 671.13 23.3
-8 10 -1 603.24 28.2
8 10 1 652.43 23
-8 -10 1 636.14 22.9
-8 10 -1 670.23 22.9
8 10 1 662.33 23.2
-8 10 -1 644.84 23
8 10 1 548.35 23.8
-8 -10 1 642.04 22.9
-8 -10 1 638.64 22.8
-8 -10 1 635.84 22.8
-10 -10 -1 97.99 4.4
-10 -10 -1 89.39 3.8
-10 10 1 97.29 4
-10 -10 -1 92.79 3.8
10 10 -1 93.39 4.2
-10 10 1 78.39 7.9
-10 -10 -1 89.79 3.8
10 10 -1 87.69 5
10 10 -1 91.49 3.8
10 -10 -1 88.19 3.7
10 10 1 74.99 4.8
-10 10 -1 98.39 4
10 10 1 90.19 4.1
-10 -10 1 97.39 3.8
-10 -10 1 90.19 3.8
-10 -10 1 92.89 3.8
10 10 1 95.79 4
-10 10 -1 78.69 7.9
-10 -10 1 98.69 4.4
-10 -10 1 94.19 3.8
-12 10 1 0.2 0.5
-12 10 1 0.7 1.9
12 10 -1 0.8 1
-12 -10 -1 0.4 0.6
-12 -10 -1 0.3 0.5
-12 -10 -1 0.1 0.4
12 -10 1 0.6 0.5
-12 -10 -1 0.6 0.4
12 10 -1 0.4 0.4
12 -10 -1 0.5 0.4
-12 -10 1 0.2 0.4
-12 -10 1 0.1 0.4
-12 10 -1 0.2 0.5
-12 -10 1 1.7 0.8
-12 10 -1 2 2.2
-12 -10 1 0.7 0.5
12 10 1 -0.4 0.5
12 10 1 1 1
-14 -10 -1 20.5 1.5
14 -10 1 19.3 1.5
14 -10 -1 20 1.5
-14 -10 1 19.6 1.5
14 10 1 18.4 2.5
14 10 1 17.6 1.5
-1 11 1 0.5 0.7
1 11 -1 0.4 0.1
1 11 -1 0.6 0.3
-1 -11 -1 0.7 0.4
-1 -11 -1 0.4 0.2
1 11 -1 0.9 0.6
1 11 -1 0.7 0.2
-1 11 1 0.6 0.2
-1 -11 -1 0.3 0.2
-1 11 1 1.4 0.5
-1 11 -1 0.5 0.3
-1 11 -1 0.7 0.2
-1 -11 1 0.4 0.3
1 11 1 1.3 0.6
1 11 1 0.6 0.3
1 11 1 1 0.2
-1 -11 1 0.7 0.2
-1 -11 1 0.4 0.3
-1 -11 1 0.2 0.2
-3 -11 -1 74.99 3.2
3 -11 1 82.39 3.1
-3 -11 -1 75.29 3.1
3 11 -1 77.79 3.1
-3 -11 -1 77.29 3
3 11 -1 79.89 3.2
-3 -11 -1 75.39 3
-3 -11 -1 80.09 3.4
-3 -11 -1 74.99 3.5
3 -11 1 78.99 3.1
3 11 -1 80.99 3.4
-3 11 1 79.59 3
3 11 -1 81.69 3.9
3 11 -1 79.99 3
-3 11 1 82.69 5.8
3 11 1 78.09 3.2
-3 -11 1 78.89 3.1
-3 -11 1 78.39 3
3 11 1 78.89 3.4
-3 11 -1 80.79 3.2
-3 11 -1 87.29 5.8
-3 -11 1 78.59 3.4
3 11 1 74.49 3.1
-3 11 -1 82.99 4.2
-3 -11 1 81.99 3.3
-3 -11 1 76.39 3.4
5 11 -1 37.3 1.8
-5 -11 -1 36.9 1.6
-5 11 1 39.9 4.4
-5 -11 -1 36.4 1.6
-5 -11 -1 34.9 2.1
-5 -11 -1 34.8 1.7
-5 11 1 35.2 1.6
5 11 -1 37.1 2.5
5 -11 1 39.5 1.6
5 11 -1 35.5 1.8
-5 -11 -1 37 1.5
-5 -11 1 36.2 2
5 11 1 39.6 2.3
-5 -11 1 36 1.7
-5 -11 1 37 1.7
5 11 1 39.1 1.9
-5 -11 1 38.6 1.8
5 11 1 36.7 1.8
-5 11 -1 36.3 1.6
-5 11 -1 38 4.2
-5 11 -1 37.1 1.8
-7 -11 -1 18.3 1.1
-7 -11 -1 16.3 1.5
7 11 -1 19.2 2
7 11 -1 18.9 1.2
-7 11 1 18.9 3.7
-7 -11 -1 16.6 1.1
-7 11 1 17.8 1.1
7 11 -1 16.9 1.3
7 -11 1 19.2 1
-7 -11 1 16.8 1.4
-7 11 -1 17.9 1.2
-7 11 -1 17.1 1.1
7 11 1 18.6 1.9
7 11 1 17.1 1.2
-7 -11 1 18.4 1.2
-7 -11 1 16.2 1.1
7 11 1 17.6 1.3
-7 -11 1 18.1 1.1
7 -11 -1 20 1
-7 -11 1 18.2 1.2
9 11 -1 0.2 0.4
9 11 -1 0.2 0.4
-9 11 1 0.6 1.5
-9 -11 -1 0.1 0.5
-9 -11 -1 0.5 0.4
9 -11 1 0.5 0.4
-9 -11 -1 0.6 0.4
-9 -11 -1 0 0.4
-9 11 1 0.9 0.4
9 11 -1 -0.1 0.8
9 11 1 0.4 0.5
9 -11 -1 1.6 0.4
9 11 1 0.4 0.4
-9 -11 1 1.6 0.5
-9 -11 1 0 0.5
-9 -11 1 0.6 0.4
-9 11 -1 0.9 1.6
-9 -11 1 0 0.4
-9 -11 1 0.7 0.4
-9 11 -1 0.6 0.4
-9 11 -1 0.2 0.4
9 11 1 0.2 0.8
11 11 -1 32.5 2.1
-11 -11 -1 33.2 1.8
-11 -11 -1 32.7 1.8
11 11 -1 34.5 1.9
11 11 -1 34.8 3.2
-11 -11 -1 30.7 1.8
-11 11 1 35.5 2
-11 -11 -1 33.6 2.3
11 -11 1 31.7 1.8
-11 11 1 31.2 5.5
-11 -11 1 33.8 1.8
-11 -11 1 33.1 2.4
-11 11 -1 33.3 5.7
11 -11 -1 31.8 1.8
11 11 1 32.2 2.1
-11 -11 1 32.9 1.8
-11 -11 1 29.2 1.8
-11 11 -1 33.3 2
-13 -11 -1 3.6 0.7
-13 -11 -1 4.2 1.1
13 11 -1 2.7 1.3
-13 11 1 3.2 2.7
13 -11 1 3.5 0.7
13 11 -1 3.5 0.7
-13 11 1 3.2 0.8
-13 11 -1 2.4 0.7
13 11 1 3.9 0.7
-13 11 -1 3.3 2.6
-13 -11 1 3.7 0.7
13 11 1 5.5 1.5
13 -11 -1 3.3 0.7
-13 -11 1 3.6 0.9
-15 -11 -1 5.4 0.9
15 -11 1 7.5 1.1
-15 -11 1 5.6 0.9
15 -11 -1 7.1 1
0 12 1 278.47 10.8
0 12 -1 275.37 11.2
0 -12 1 256.97 10.1
0 12 -1 265.77 9.8
0 -12 -1 264.87 9.9
0 12 -1 278.07 11.9
0 12 -1 268.57 9.8
0 12 1 269.97 9.8
0 -12 1 270.37 9.9
2 12 -1 213.58 8.1
-2 -12 -1 213.38 8
2 12 -1 227.18 8.1
2 -12 1 226.28 8.2
-2 12 1 231.38 11.2
2 12 -1 224.88 9.5
-2 -12 -1 213.48 8.6
-2 -12 -1 210.28 8.1
2 12 -1 226.78 8.2
-2 12 1 222.68 8.1
-2 -12 -1 221.48 8
2 12 1 231.68 9.2
-2 -12 1 212.48 8.4
-2 -12 1 211.38 8.1
-2 12 -1 220.38 8.1
-2 12 -1 225.18 8.2
-2 -12 1 230.48 8.3
2 12 1 224.58 8.2
2 12 1 206.68 8.1
-2 12 -1 232.18 11.1
-2 12 -1 229.68 9.5
4 12 -1 188.58 7.1
4 12 -1 192.08 7.9
-4 -12 -1 181.18 7
-4 -12 -1 184.28 6.8
4 -12 1 189.98 6.9
-4 12 1 195.18 10.7
4 12 -1 182.48 7.1
-4 -12 -1 183.58 6.9
4 -12 1 189.58 6.9
-4 -12 -1 184.28 7.5
-4 -12 -1 190.58 6.9
-4 -12 1 182.38 7.3
4 12 1 190.38 7.1
-4 -12 1 191.48 7.2
-4 -12 1 190.08 6.9
4 -12 -1 190.98 6.9
4 12 1 178.28 7
4 12 1 190.78 7.6
-4 -12 1 180.58 7
-4 12 -1 199.68 10.8
-4 12 -1 191.48 7.1
-6 12 1 98.39 4
6 12 -1 107.29 5.2
-6 12 1 107.19 8
-6 -12 -1 96.99 4.1
-6 -12 -1 102.79 4
6 -12 1 101.29 3.9
6 12 -1 101.79 4.2
-6 -12 -1 97.19 4.5
6 -12 1 108.39 3.9
6 12 -1 104.59 4.2
-6 -12 1 96.59 4.4
6 12 1 108.59 5
-6 -12 1 99.79 4
-6 12 -1 99.89 4.2
-6 -12 1 109.29 4.2
-6 12 -1 96.69 4
6 12 1 100.09 4.2
-6 -12 1 99.09 4
-6 12 -1 105.89 7.9
6 -12 -1 104.69 3.9
-8 -12 -1 56.09 2.7
8 12 -1 56.19 2.8
-8 12 1 57.09 2.6
8 12 -1 59.49 3.9
8 -12 1 56.79 2.5
8 12 -1 59.59 2.6
-8 12 1 57.99 6.4
-8 -12 -1 56.49 2.6
-8 -12 -1 52.89 2.5
-8 -12 -1 54.19 3
-8 -12 1 54.19 2.5
8 -12 -1 58.49 2.4
-8 12 -1 55.19 6.3
8 12 1 48.7 3.6
-8 -12 1 55.19 2.5
-8 12 -1 57.79 2.7
-8 12 -1 55.69 2.5
8 12 1 59.59 2.8
-8 -12 1 55.49 2.6
-8 -12 1 55.79 2.6
-8 -12 1 56.79 2.9
10 12 -1 56.09 2.6
-10 -12 -1 56.69 3.1
-10 12 1 50.99 6.7
-10 -12 -1 54.39 2.6
10 12 -1 55.99 2.9
10 -12 1 48.2 2.6
-10 12 1 56.39 2.7
-10 -12 -1 56.39 2.6
10 12 -1 53.59 4.1
-10 -12 -1 55.29 2.6
-10 12 -1 56.79 2.7
-10 -12 1 55.49 2.6
10 12 1 57.79 2.9
-10 -12 1 54.49 2.6
-10 12 -1 53.39 6.9
-10 -12 1 49.8 2.5
10 -12 -1 54.09 2.5
-10 -12 1 56.09 3.1
-10 -12 1 54.49 2.6
-12 -12 -1 29.2 1.8
-12 -12 -1 30.6 1.8
12 12 -1 29.5 3.3
-12 -12 -1 34 2.5
-12 12 1 28.7 5.9
12 12 -1 30.6 1.9
-12 12 1 35.2 2.1
12 -12 1 30.8 1.8
12 12 -1 33.7 2.3
-12 -12 -1 31 1.8
-12 12 -1 33 2.1
-12 -12 1 31.1 1.8
-12 12 -1 30.3 5.9
-12 -12 1 32.9 1.9
12 12 1 31.2 1.9
12 12 1 32.3 2.2
-12 -12 1 33.8 2.5
12 -12 -1 31.1 1.8
-12 -12 1 32.3 1.8
12 12 1 26.2 3
14 -12 1 5.3 1
-14 -12 -1 4.7 0.8
14 -12 -1 6 0.9
-14 -12 1 5.1 0.8
1 13 -1 11.4 0.8
1 -13 1 11.9 1
-1 13 1 11.7 1.4
1 -13 1 11.6 0.8
1 13 -1 13.4 0.8
1 13 -1 12.9 1.7
1 13 -1 10.8 0.6
-1 -13 -1 10.5 0.7
-1 -13 -1 10.9 1.2
-1 13 1 11.7 0.8
-1 -13 -1 10.5 0.8
-1 13 -1 10.3 2
-1 13 -1 10.6 0.8
1 -13 -1 10.8 0.9
-1 -13 1 10.5 0.9
-1 13 -1 11.1 0.8
-1 13 -1 11.3 1.6
-1 -13 1 10.6 0.7
1 13 1 10.4 0.8
1 13 1 10.8 1.4
1 13 1 11.1 0.6
-1 -13 1 10.3 0.7
-1 -13 1 10.8 1
1 13 1 10.8 0.7
-3 -13 -1 62.29 2.5
3 -13 1 66.39 2.6
-3 13 1 61.99 2.5
3 13 -1 62.19 3.9
-3 -13 -1 62.89 2.7
3 13 -1 65.39 2.6
-3 -13 -1 62.79 3.1
-3 13 1 63.29 5.4
-3 -13 -1 63.39 2.6
3 -13 1 64.59 2.6
3 13 -1 64.39 2.7
-3 -13 -1 65.19 2.5
-3 -13 1 65.49 2.8
3 13 1 64.09 2.7
-3 -13 1 64.29 2.5
-3 13 -1 62.99 5.3
-3 13 -1 62.89 3.8
3 13 1 63.09 3.6
-3 -13 1 63.59 2.6
-3 -13 1 62.09 3
-3 13 -1 64.49 2.8
3 13 1 62.59 2.6
5 -13 1 49.99 2
-5 13 1 43.3 5
-5 -13 -1 47.4 2.1
5 13 -1 46.7 2.2
-5 -13 -1 45.5 2.6
-5 -13 -1 46.2 2
5 13 -1 44.7 2.2
-5 13 1 47.3 1.9
5 13 -1 48.3 3.1
5 13 1 45.6 2.2
-5 13 -1 44.6 5
-5 13 -1 46.1 2.2
-5 13 -1 46.6 1.9
-5 -13 1 43.6 2
5 13 1 46.8 2.8
-5 -13 1 47.3 2.4
5 13 1 45.7 2.2
-5 -13 1 47.3 2.1
-5 -13 1 48.4 2.3
7 13 -1 12.4 2
-7 -13 -1 10.5 1
-7 13 1 12.6 3.6
7 13 -1 12.2 1.1
-7 13 1 11.5 0.9
-7 -13 -1 10 1.3
-7 -13 -1 13.6 0.9
7 13 -1 11.9 1.1
-7 -13 1 9.8 1.3
-7 -13 1 12.4 0.9
7 13 1 11 1.1
-7 13 -1 12.9 1.1
7 -13 -1 13.5 0.8
-7 -13 1 11.6 0.9
-7 -13 1 12.2 1
7 13 1 12.1 1.1
-7 13 -1 11.4 0.9
-7 -13 1 12.2 1.1
7 13 1 12.9 1.9
-7 13 -1 11.2 3.5
9 -13 1 29.9 1.6
-9 13 1 29.4 5.2
9 13 -1 27.6 1.6
9 13 -1 25.1 3
-9 -13 -1 27.2 1.7
9 13 -1 24.7 1.8
-9 -13 -1 24.9 1.6
-9 -13 -1 23.6 1.5
-9 13 1 25.3 1.5
-9 -13 -1 23 2
-9 -13 1 22.6 1.5
-9 -13 1 21.3 1.9
9 13 1 25.3 1.8
-9 -13 1 24.6 1.5
-9 -13 1 25.3 1.6
9 -13 -1 26.8 1.4
-9 13 -1 24.9 1.5
-9 -13 1 27 1.6
-9 13 -1 25.7 5.1
9 13 1 23.9 1.6
11 13 -1 0.6 0.5
11 -13 1 1 0.5
-11 -13 -1 1.8 0.6
-11 -13 -1 -0.2 0.6
-11 -13 -1 0 0.4
-11 13 1 0.7 2
-11 -13 -1 1 0.5
11 13 -1 0.1 1.1
-11 -13 -1 1 0.5
11 13 -1 0.4 0.5
-11 13 1 0.1 0.5
-11 -13 1 -0.2 0.6
-11 -13 1 0.4 0.5
-11 13 -1 0.3 0.5
-11 -13 1 0.1 0.4
-11 -13 1 0.3 0.5
11 -13 -1 0.6 0.4
-11 -13 1 0.4 0.4
11 13 1 0.6 0.5
-11 13 -1 1.7 2.3
11 13 1 0.5 0.5
-13 -13 -1 -0.3 0.5
13 -13 1 0 0.5
-13 -13 1 0.2 0.5
13 -13 -1 0.1 0.4
-13 -13 1 -0.2 0.5
0 -14 -1 274.07 10.2
0 14 1 252.97 9.5
0 -14 1 275.67 9.5
0 14 1 237.98 10.5
0 -14 1 255.37 9.6
0 -14 1 269.27 9.9
0 -14 1 252.87 9.5
0 -14 -1 263.27 9.6
0 14 -1 241.68 11
0 14 -1 254.57 9.5
0 14 -1 252.87 9.5
0 -14 -1 264.67 9.4
-2 -14 -1 120.59 5
-2 -14 -1 120.09 4.2
2 14 -1 103.99 5.8
-2 -14 -1 114.39 4.2
-2 -14 -1 121.09 4.5
-2 -14 -1 116.39 4.4
2 14 -1 109.39 4.5
-2 14 1 112.19 4.3
2 14 -1 115.39 4.3
2 -14 1 113.79 4.4
-2 14 -1 97.29 6.9
-2 -14 1 119.79 4.8
2 14 1 111.99 4.3
-2 -14 1 114.69 4.6
-2 -14 1 119.09 4.4
2 14 1 102.49 5.4
2 14 1 109.09 4.5
-2 14 -1 109.69 4.5
4 14 -1 18.4 2.4
4 14 -1 23 1.3
-4 -14 -1 25.1 1.8
-4 14 1 18.1 3.5
-4 -14 -1 20.1 1.1
4 -14 1 24.3 1.2
4 14 -1 19.4 1.3
4 14 1 18.2 2.1
-4 -14 1 24.7 1.2
-4 14 -1 20.4 1.3
-4 -14 1 19.1 1.1
-4 -14 1 24.6 1.6
-4 -14 1 19.5 1.4
4 14 1 19.4 1.3
6 -14 1 43.4 1.9
6 14 -1 49.9 2.4
-6 -14 -1 49.7 2.7
-6 14 1 52.39 2.1
6 14 -1 42.3 3.3
-6 -14 -1 50.19 2.2
6 14 -1 43.9 2.3
-6 -14 -1 44.4 2.1
-6 -14 1 45.5 2.1
-6 -14 1 46.6 2.3
-6 -14 1 44.4 2.4
-6 14 -1 52.99 2.1
6 14 1 42.8 3
-6 -14 1 49.99 2.2
6 14 1 49.1 2.4
-6 14 -1 44.5 2.4
6 -14 -1 41.1 1.9
-6 -14 1 54.19 2.7
6 14 1 45.1 2.3
-8 -14 -1 81.69 3.8
-8 14 1 98.19 3.9
8 14 -1 92.69 4.1
-8 -14 -1 104.69 4.5
-8 -14 -1 95.69 3.9
-8 -14 -1 88.99 4
-8 14 1 75.39 8
8 14 -1 86.69 5.4
8 14 -1 86.19 3.9
-8 -14 1 93.89 4
-8 -14 1 105.99 3.9
-8 -14 1 93.39 3.8
8 -14 -1 85.19 3.7
8 14 1 92.89 4
-8 14 -1 101.49 3.9
-8 14 -1 92.59 4.1
-8 -14 1 88.29 4
8 14 1 93.29 4.1
-10 -14 -1 34 2.1
-10 14 1 37.8 2.1
-10 -14 -1 33 2
-10 14 1 28.5 5.6
-10 -14 -1 37.2 2
-10 -14 -1 41.3 2.6
10 14 -1 38.9 2.3
10 14 -1 34.8 2.1
-10 -14 -1 33.7 1.9
-10 -14 1 35.6 2
10 -14 -1 30.9 1.8
-10 -14 1 35.6 2
-10 14 -1 39.6 2.1
-10 -14 1 35.1 1.9
-10 -14 1 35.1 2.1
-10 -14 1 38.4 2.5
10 14 1 33.5 2
10 14 1 35.4 2.2
-12 -14 -1 2.5 0.7
12 14 -1 2.4 0.8
12 14 -1 2.2 1.5
-12 -14 -1 2.6 0.6
-12 -14 -1 3.2 0.7
-12 -14 -1 1.5 0.6
12 -14 -1 2.6 0.6
-12 -14 1 2.8 0.7
-12 -14 1 2.7 0.6
12 14 1 2.9 0.9
-12 -14 1 3.4 0.7
-12 -14 1 3.8 0.9
14 -14 1 3 1.1
14 -14 -1 3.1 1.1
-14 -14 1 3.3 1.1
1 15 -1 42.2 1.8
-1 -15 -1 44.6 1.9
-1 15 1 43.6 2
1 15 -1 46.1 2.1
1 -15 1 46 2.4
-1 -15 -1 42.9 2.1
1 -15 1 45.1 2.1
1 15 -1 44.7 3.3
-1 -15 -1 42.8 2.6
-1 15 1 44.6 2.9
-1 15 -1 43.9 2
1 15 1 45 2.1
-1 15 -1 44.6 2
1 15 1 42.4 3.1
1 -15 -1 48.4 2.2
-1 15 -1 47.2 3.4
-1 -15 1 42.9 2.4
-1 -15 1 44.7 2.2
1 15 1 41.2 1.8
-1 -15 1 43.7 2
3 -15 1 141.39 5.5
-3 -15 -1 147.49 5.6
3 15 -1 144.09 5.6
3 -15 1 147.99 5.5
3 15 -1 139.79 7.3
-3 -15 -1 142.29 5.4
-3 15 1 140.99 9.1
3 15 -1 146.99 5.5
-3 -15 -1 147.59 6.2
-3 -15 1 143.89 5.7
3 15 1 142.39 5.6
3 15 1 140.89 5.5
-3 -15 1 144.59 5.4
-3 -15 1 147.69 5.5
-3 15 -1 134.99 8.8
-3 -15 1 142.99 5.9
-3 15 -1 147.79 5.7
-5 -15 -1 121.39 4.9
5 15 -1 122.29 5
5 15 -1 122.69 5
5 15 -1 124.19 6.9
-5 -15 -1 125.49 4.8
-5 15 1 120.49 8.9
-5 -15 -1 123.59 5.5
-5 -15 1 122.09 5
-5 15 -1 125.49 5
-5 -15 1 125.09 4.8
-5 15 -1 119.39 8.9
5 15 1 122.09 5
-5 -15 1 121.39 4.8
-5 -15 1 127.49 5.3
5 15 1 118.39 4.9
-7 15 1 24.1 4.7
-7 -15 -1 23.4 1.7
-7 -15 -1 22.6 1.9
7 15 -1 25.6 2.8
-7 -15 -1 24.7 1.4
-7 15 1 24.7 1.4
7 15 -1 23.6 1.6
7 15 -1 24.2 1.6
-7 -15 -1 22.6 1.5
7 -15 1 26.1 1.3
-7 15 -1 25.5 1.7
-7 -15 1 23.4 1.4
7 -15 -1 23.9 1.2
-7 -15 1 24.7 1.4
-7 15 -1 22.2 1.3
-7 -15 1 21.8 1.5
-7 -15 1 28.5 1.7
-7 -15 1 23.3 1.8
-7 15 -1 27.4 4.9
7 15 1 23.8 1.6
7 15 1 20.9 1.6
9 15 -1 14.6 1.4
9 15 -1 11.5 2.6
-9 -15 -1 15.5 1.4
-9 -15 -1 13.7 1.8
-9 15 1 16 1.3
-9 15 1 14.2 4.5
-9 -15 -1 14 1.3
-9 -15 -1 17.1 1.3
9 -15 1 16 1.2
9 15 -1 17.2 1.4
9 -15 -1 15.7 1.1
-9 15 -1 16.2 1.2
-9 -15 1 14.7 1.2
9 15 1 16.3 1.4
-9 15 -1 13 4.7
9 15 1 12.3 1.4
-9 -15 1 15.9 1.2
-9 -15 1 14.6 1.7
-9 -15 1 14.1 1.3
-9 -15 1 13.2 1.4
11 15 -1 35 2.9
-11 -15 -1 35.8 2.1
11 -15 1 33.2 1.9
-11 -15 -1 34 2
-11 -15 -1 34.2 2.1
11 15 -1 33.3 2.3
-11 -15 -1 36 2
11 -15 -1 35.1 1.9
-11 15 -1 31.9 9
-11 -15 1 36.7 2
-11 -15 1 35.9 2.1
-11 -15 1 35.5 2.1
-11 -15 1 35.2 2.8
-11 -15 1 36.2 2
11 15 1 36.4 2.3
-13 -15 -1 18.7 1.8
-13 -15 -1 23.1 1.7
13 -15 1 24.3 1.6
-13 -15 -1 24.9 1.6
-13 -15 1 21.1 1.6
-13 -15 1 22 1.7
13 -15 -1 24 1.6
-13 -15 1 21 1.6
0 -16 -1 862.11 31
0 -16 1 847.22 30.2
0 16 1 840.92 30.2
0 -16 1 853.01 30.4
0 16 -1 846.52 32.2
0 16 -1 855.31 30.2
0 -16 -1 823.22 30.3
0 -16 -1 846.42 30.1
0 -16 1 844.22 30.7
2 -16 1 364.56 13.2
-2 -16 -1 367.16 13.9
2 -16 1 362.46 13.2
-2 16 1 355.26 13.1
2 16 -1 372.46 13.3
-2 -16 -1 360.66 12.9
2 16 -1 350.16 13
2 16 -1 360.36 15.2
-2 -16 -1 365.16 13.3
-2 16 -1 365.86 13.3
2 16 1 344.17 13
-2 -16 1 358.56 13.1
-2 -16 1 363.46 12.9
-2 -16 1 369.96 13.4
-2 16 -1 348.57 16.6
-2 -16 1 357.86 13.6
-2 16 -1 364.86 15
2 -16 -1 364.06 13.4
2 16 1 348.67 13.2
4 16 -1 71.79 4.9
4 16 -1 71.49 3.2
4 16 -1 69.49 3.1
-4 16 1 72.49 6.5
-4 -16 -1 70.79 3.6
-4 -16 -1 71.09 3.1
-4 -16 -1 69.79 2.9
4 -16 1 72.69 3
4 16 1 70.79 3.1
-4 -16 1 71.89 3.5
-4 16 -1 71.69 3.2
-4 -16 1 72.19 2.9
4 16 1 72.49 3.2
-4 -16 1 70.89 3
-4 16 -1 70.59 6.3
-4 -16 1 70.89 3.2
-6 16 1 220.38 7.9
-6 -16 -1 217.68 8.2
-6 -16 -1 217.88 8.4
6 16 -1 209.48 8.3
-6 -16 -1 220.18 8.8
-6 16 1 203.18 13
6 16 -1 210.98 10.7
6 16 -1 215.48 8.3
-6 -16 -1 209.18 8.1
-6 -16 1 214.88 8.3
-6 -16 1 215.38 8.1
-6 16 -1 217.68 8.3
-6 16 -1 196.68 13
6 16 1 218.18 8.3
6 16 1 211.88 8.3
-6 -16 1 216.88 8.3
-6 -16 1 218.78 8.6
-6 -16 1 208.88 8
-6 16 -1 223.18 7.9
-8 16 1 297.37 17.9
8 16 -1 310.07 11.8
-8 -16 -1 332.77 12.4
-8 -16 -1 315.77 11.9
-8 -16 -1 299.07 11.7
8 16 -1 299.97 13.7
8 -16 1 288.27 11.4
-8 -16 -1 304.77 11.7
-8 16 1 332.77 11.6
8 16 -1 319.97 12
-8 16 -1 337.17 11.6
-8 -16 1 329.87 12.2
-8 -16 1 314.57 11.6
8 16 1 321.87 12
-8 -16 1 299.07 11.8
8 16 1 311.67 11.8
-8 -16 1 305.17 11.6
-8 16 -1 285.07 18
8 -16 -1 309.17 11.4
-8 -16 1 324.17 11.8
-10 -16 -1 70.29 3.3
10 16 -1 72.09 3.6
10 16 -1 68.29 3.4
10 -16 1 64.49 3.1
-10 16 1 60.49 8.2
-10 -16 -1 69.79 3.4
-10 -16 -1 72.39 3.3
-10 16 1 72.69 3.7
-10 -16 -1 76.59 3.3
-10 -16 -1 77.59 4.2
10 -16 -1 69.99 3.1
-10 -16 1 72.59 3.3
-10 -16 1 66.99 3.2
-10 -16 1 70.09 3.3
-10 16 -1 62.59 8.4
-10 -16 1 74.19 3.8
10 16 1 71.59 3.6
-10 16 -1 67.29 3.6
10 16 1 63.19 3.7
-10 -16 1 71.79 3.2
-12 -16 -1 3.8 0.7
-12 -16 -1 4.1 0.8
-12 -16 -1 4 0.8
12 -16 1 4 0.7
12 -16 -1 4.9 0.8
-12 -16 1 4.2 0.7
-12 -16 1 4.5 0.8
-12 -16 1 5.1 0.9
1 17 -1 0.2 0.8
1 17 -1 0.3 0.4
1 -17 1 -0.2 0.3
-1 -17 -1 0.8 0.6
-1 -17 1 0.3 0.3
-1 -17 1 0.2 0.4
-1 17 -1 1.1 0.4
-1 -17 1 -0.2 0.4
1 -17 -1 0.1 0.3
1 17 1 0.4 0.4
1 -17 -1 0.1 0.3
-1 17 -1 0.9 0.9
1 -17 -1 0.2 0.5
3 17 -1 0 0.3
3 -17 1 0 0.3
3 17 -1 -0.2 0.4
-3 -17 -1 -0.3 0.3
3 17 -1 0.3 0.9
-3 -17 -1 0 0.5
-3 -17 -1 0 0.2
3 17 1 0.4 0.4
3 -17 -1 0 0.4
-3 17 -1 -0.1 1.1
3 17 1 0.2 0.3
-3 17 -1 0.1 0.4
-3 -17 1 0.4 0.3
-3 -17 1 0.3 0.4
-3 -17 1 0.6 0.5
-3 -17 1 -0.2 0.2
5 17 -1 0.3 1
-5 17 1 -0.1 1.4
-5 -17 -1 -0.4 0.4
5 17 -1 -0.3 0.4
5 17 -1 -0.3 0.3
-5 -17 -1 -0.2 0.5
5 17 1 0 0.4
-5 -17 1 0.1 0.5
-5 -17 1 0.6 0.5
-5 17 -1 -0.1 1.3
-5 -17 1 -0.3 0.4
-5 -17 1 -0.3 0.4
-5 17 -1 -0.7 0.4
-5 -17 1 -0.3 0.3
5 17 1 -0.1 0.4
-7 -17 -1 0.1 0.4
-7 -17 -1 -0.3 0.6
-7 17 1 -0.1 1.8
-7 -17 -1 -0.2 0.5
7 17 -1 0.1 0.5
-7 -17 -1 -0.8 0.4
-7 17 1 -0.3 0.3
7 17 -1 -0.5 0.5
7 17 -1 0.4 1.3
7 17 1 0.2 0.5
-7 -17 1 -0.1 0.5
-7 -17 1 -0.3 0.4
7 -17 -1 0.2 0.3
-7 17 -1 0.4 1.6
-7 -17 1 -0.1 0.5
-7 -17 1 0.1 0.6
-7 -17 1 -0.1 0.4
-7 17 -1 0.2 0.3
7 17 1 0.4 0.5
-9 -17 -1 0.6 0.6
-9 17 1 1 0.5
9 17 -1 1.2 0.7
-9 -17 -1 0.7 0.5
-9 -17 -1 0.9 0.5
9 17 -1 0.8 0.6
9 -17 1 1 0.5
-9 -17 -1 0.7 0.7
-9 -17 -1 1.2 0.6
-9 17 1 1.5 2.3
9 17 1 1 0.6
-9 -17 1 1.3 0.7
-9 -17 1 0.9 0.6
-9 -17 1 0.6 0.5
9 17 1 1.4 0.7
-9 17 -1 1.3 2.1
9 -17 -1 1.3 0.4
-9 -17 1 1.1 0.5
-9 17 -1 1.4 0.5
-9 -17 1 1.2 0.5
-11 -17 -1 3.2 0.7
-11 -17 -1 3.6 0.8
11 -17 1 3.7 0.7
-11 -17 -1 3.2 0.7
-11 -17 1 3.9 0.7
-11 -17 1 2.6 0.7
11 -17 -1 4.7 0.7
-11 -17 1 3.9 0.8
0 -18 -1 89.49 4.3
0 18 -1 79.29 5.2
0 18 1 86.39 3.6
0 -18 1 86.29 3.7
0 18 -1 85.99 3.6
2 18 -1 47.8 2.4
2 18 -1 49.4 2.2
-2 -18 -1 51.59 3
2 -18 1 44.9 2.7
-2 -18 -1 52.19 2.4
2 18 -1 43.4 3.8
-2 -18 -1 46.7 2
2 -18 1 51.19 2.4
2 -18 -1 50.79 2.5
-2 -18 1 46.2 2.5
-2 -18 1 51.49 2.3
2 18 1 50.49 2.2
2 18 1 46.8 2.4
2 -18 -1 50.89 3.1
-4 -18 -1 13.6 1.1
4 18 -1 11.5 1.2
4 18 -1 11.5 2.4
-4 -18 -1 12 1.4
4 18 -1 13.6 1.1
-4 -18 -1 11.2 0.9
-4 -18 -1 15.5 1.7
4 18 1 12.9 1.1
-4 -18 1 12.4 1.3
-4 -18 1 11.3 0.9
-4 -18 1 14.9 1.5
4 18 1 12.7 1.2
-4 -18 1 10.9 1.3
4 -18 -1 12.9 1.3
-4 -18 1 13.9 1.1
-6 -18 -1 15.4 1.4
-6 -18 -1 14.6 1.2
-6 -18 -1 13.2 1.1
6 18 -1 13.8 1.2
-6 -18 -1 16.7 1.7
6 18 -1 12.2 1.3
6 18 1 14.2 1.3
-6 -18 1 13.5 1.3
-6 -18 1 16.7 1.6
6 18 1 14.3 1.3
-6 18 -1 12.2 3.7
-6 -18 1 14 1.1
-6 -18 1 12.8 1.3
-6 -18 1 15.6 1.2
-8 18 1 27.3 5.3
-8 18 1 31.3 1.7
-8 -18 -1 26.8 2.6
-8 -18 -1 28.3 1.8
-8 -18 -1 34.1 2.5
-8 -18 -1 33.3 1.9
8 -18 -1 29.1 1.5
-8 18 -1 24.6 5.3
-8 -18 1 31.4 1.8
-8 -18 1 28.4 1.7
-8 18 -1 33.8 1.7
-8 -18 1 27.8 1.9
-8 -18 1 35.6 2.4
-10 -18 -1 16.2 1.4
-10 -18 -1 14.9 1.4
10 -18 1 14.1 1.1
-10 -18 -1 16.3 1.3
-10 -18 1 16.9 1.3
10 -18 -1 17 1.1
-10 -18 1 16.1 1.3
-10 -18 1 16 1.4
-1 -19 -1 20.3 1.9
1 -19 1 19.7 1.4
-1 -19 -1 21.3 1.4
1 -19 1 19.3 1.4
1 19 -1 18.6 1.3
1 -19 1 21.9 1.3
-1 -19 1 19.3 1.5
1 -19 -1 19.7 1.9
-1 -19 1 20.8 1.4
-1 19 -1 15.2 2.6
1 19 1 17.2 1.3
-3 -19 -1 0.5 0.4
-3 -19 -1 0.4 0.3
-3 -19 -1 0.8 0.6
3 19 -1 0.5 0.4
3 19 -1 0.6 0.5
-3 -19 -1 -0.3 0.6
3 -19 -1 -0.1 0.6
3 19 1 1 0.4
3 -19 -1 0.4 0.4
-3 -19 1 0.5 0.5
3 19 1 0.4 0.5
-3 -19 1 0.5 0.5
-3 -19 1 1.2 0.4
-5 -19 -1 1.1 0.4
5 19 -1 0.3 0.4
5 19 -1 0.4 0.5
-5 -19 -1 0.3 0.4
-5 -19 -1 0.4 0.6
-5 -19 -1 0.6 0.5
5 -19 -1 0.3 0.5
-5 -19 1 -0.1 0.5
5 19 1 0.6 0.5
-5 -19 1 0 0.3
5 19 1 0.2 0.4
-5 -19 1 -0.4 0.4
-5 -19 1 -0.1 0.4
-7 19 1 8.3 3.8
-7 -19 -1 11.2 1.1
-7 -19 -1 9.8 1
-7 -19 1 10.1 1.3
-7 -19 1 11.9 1
-7 -19 1 10.3 1.6
-7 19 -1 7.7 3.2
-7 -19 1 11.4 1.1
-9 -19 -1 3 0.7
-9 -19 -1 3.5 0.7
-9 -19 -1 3.7 0.7
9 -19 1 2.5 0.5
9 -19 -1 4 0.6
-9 -19 1 3.8 0.7
-9 -19 1 3.1 0.7
-9 -19 1 4.1 0.7
0 -20 -1 285.07 11.3
0 -20 1 275.17 10.4
0 -20 -1 289.97 10.5
0 -20 -1 260.17 10.5
0 -20 1 267.67 10.5
-2 -20 -1 94.29 4.4
-2 -20 -1 100.69 4.9
-2 -20 -1 101.39 4.3
2 20 -1 92.99 4.2
-2 -20 1 100.79 4.3
-2 -20 1 106.19 4.4
-4 -20 -1 11.3 0.9
-4 -20 -1 12.7 1.1
4 20 -1 11.1 1
4 20 -1 12.5 1.2
-4 -20 -1 12.5 1.6
-4 -20 -1 12.6 1.4
4 20 1 9.6 1.2
4 20 1 11.6 1.1
-4 -20 1 11.6 1.3
-4 -20 1 11.7 0.9
-4 -20 1 10.5 1.3
-6 -20 -1 69.39 3.2
-6 -20 -1 59.99 3
-6 -20 1 68.39 3.3
-6 -20 1 69.09 3
-8 -20 -1 118.09 4.9
-8 -20 -1 105.99 5
-8 -20 -1 114.09 4.8
-8 -20 1 119.59 4.8
-8 -20 1 114.79 5
-8 -20 1 115.99 4.8
-1 -21 -1 8.1 1.2
-1 -21 -1 5.4 1.3
1 21 -1 7.7 1
-1 -21 -1 8.1 1
-1 -21 1 6.8 1
1 -21 -1 8.3 1.1
-1 -21 1 7 1.1
-3 -21 -1 7.2 1.6
-3 -21 -1 8.9 1
-3 -21 -1 7.7 0.7
3 21 1 5.7 1.1
-3 -21 1 6.8 0.7
-3 -21 1 6.8 1.1
-5 -21 -1 6.2 1
-5 -21 -1 6.6 0.8
-5 -21 1 5.1 0.9
-5 -21 1 7.2 0.8
-7 -21 -1 2.6 0.7
-7 -21 -1 3 0.7
-7 -21 -1 3.2 0.6
-7 -21 1 3.1 0.6
-7 -21 1 2.1 0.7
-2 -22 -1 2.9 0.6
-2 -22 1 2.9 0.7
-4 -22 -1 8.4 0.9
-4 -22 -1 11.4 1.1
-4 -22 1 10.1 1.3
-4 -22 1 8.4 0.9
-6 -22 -1 3.1 0.8
-1 -23 1 11.5 1.3
-3 -23 -1 6.2 0.9
-3 -23 1 4.7 0.9
-2 0 -2 7068.39 253.87
-2 0 2 7292.67 253.87
-2 0 2 7233.48 253.97
2 0 2 6954.4 253.77
2 0 2 7496.55 252.07
2 0 -2 7174.08 254.07
2 0 -2 7346.56 252.07
2 0 -2 7126.39 253.77
2 0 2 7137.89 251.57
-2 0 2 6261.37 251.47
2 0 2 7245.68 253.87
-2 0 2 7383.96 252.07
-4 0 2 5063.99 183.98
4 0 2 5145.69 182.18
-4 0 -2 5036.4 181.58
4 0 2 5313.07 184.28
-4 0 -2 5138.69 184.78
-4 0 -2 5243.58 181.58
-4 0 2 5182.18 181.88
4 0 -2 5325.47 181.78
-4 0 2 5079.29 184.58
-4 0 2 4952.6 182.88
-4 0 2 5700.03 188.98
4 0 -2 5118.49 184.18
4 0 -2 5035.4 183.98
-4 0 2 5204.58 181.58
4 0 -2 5053.59 182.08
-4 0 2 5276.37 181.78
-4 0 -2 4992.1 182.28
4 0 2 4810.02 181.58
-4 0 -2 5376.56 181.88
4 0 -2 5155.18 180.98
4 0 2 5311.57 181.88
4 0 2 5220.08 184.78
-4 0 -2 4965.2 182.38
-4 0 -2 5132.19 184.28
-4 0 2 5078.09 182.18
-4 0 2 4893.21 181.58
-6 0 2 3761.72 133.29
6 0 -2 3768.52 133.39
6 0 2 3823.92 133.99
-6 0 2 3978 133.49
-6 0 2 3633.94 134.59
6 0 2 4027.9 133.19
6 0 -2 3659.53 134.09
6 0 -2 3705.43 132.59
-6 0 -2 3567.44 133.59
-6 0 -2 3749.32 134.69
-6 0 -2 3627.34 134.39
-6 0 -2 3790.62 133.19
-6 0 -2 3717.13 135.99
6 0 2 3719.73 133.49
-6 0 2 3695.63 133.19
6 0 2 3847.82 135.79
-6 0 2 3708.53 133.49
-6 0 -2 3703.53 133.19
-6 0 2 3674.03 133.79
-6 0 2 3737.63 134.69
-6 0 -2 3674.53 134.09
6 0 2 3739.33 133.59
-6 0 -2 3892.71 133.19
-6 0 2 3782.02 134.69
-6 0 2 4120.59 139.29
-6 0 -2 3751.62 135.69
6 0 -2 3832.82 133.29
-8 0 -2 1850.41 67.69
-8 0 2 1888.11 67.79
-8 0 -2 1945.21 67.49
-8 0 -2 1871.31 67.99
-8 0 -2 1899.41 68.49
8 0 -2 1931.41 67.59
8 0 2 1926.41 68.49
-8 0 -2 1918.61 67.59
8 0 -2 1900.41 67.29
-8 0 -2 1882.21 67.49
-8 0 -2 1898.81 68.49
-8 0 2 2010.3 70.39
8 0 2 2094.69 67.69
-8 0 2 1927.81 67.59
-8 0 2 1847.22 68.09
-8 0 -2 1878.71 68.09
-8 0 2 1993.1 67.49
-8 0 -2 1875.71 67.79
8 0 2 1878.51 67.49
8 0 -2 1888.51 68.49
-8 0 2 1877.31 67.39
8 0 2 1943.51 68.59
-8 0 2 1925.81 68.59
8 0 -2 1873.51 68.49
-10 0 -2 512.35 18.4
-10 0 2 512.25 19.2
-10 0 -2 533.15 18.8
-10 0 2 505.75 21.8
-10 0 -2 521.25 19.7
10 0 -2 513.25 18.4
-10 0 2 506.65 18.6
-10 0 -2 507.55 19.2
-10 0 2 524.35 19.7
10 0 2 504.55 18.3
10 0 -2 493.55 20.3
10 0 2 499.55 18.4
-10 0 -2 517.85 18.5
-10 0 2 528.35 18.8
-10 0 -2 516.05 19
-10 0 2 497.95 18.3
10 0 2 492.75 18.5
12 0 2 239.38 9
-12 0 2 256.17 10.1
-12 0 2 221.28 9.2
-12 0 -2 223.18 10
-12 0 -2 253.57 9.9
12 0 2 241.98 8.9
-12 0 -2 246.98 9.2
-12 0 -2 243.18 9
-14 0 -2 381.16 14.1
-14 0 2 322.07 13.2
-14 0 -2 308.47 14.1
-14 0 2 375.76 14.3
-16 0 2 172.38 7.4
-16 0 -2 179.58 7.3
-1 -1 -2 1333.47 49.1
1 1 -2 1349.56 48.4
-1 -1 -2 1294.47 48.4
-1 -1 -2 1458.75 48.3
-1 1 2 1268.57 48.7
-1 -1 -2 1365.96 49.1
1 -1 2 1387.56 48.5
1 1 -2 1321.67 48.9
1 -1 2 1353.46 49.2
1 -1 2 1343.27 49
1 1 -2 1350.56 49.3
1 -1 2 1322.47 48.3
-1 1 2 1363.66 48.5
-1 1 2 1263.67 48.7
1 1 -2 1357.36 48.2
1 -1 2 1292.47 48.4
1 1 -2 1474.65 48.8
-1 -1 -2 1356.86 48.6
-1 -1 -2 1438.16 48.2
1 -1 2 1388.56 48.4
-1 1 2 1288.47 48.4
1 -1 2 1462.25 48.4
-1 1 2 1415.76 48.5
-1 1 2 1383.16 48.2
1 -1 -2 1442.36 48.5
1 -1 -2 1308.07 49
1 1 2 1372.06 48.3
-1 -1 2 1376.96 48.3
-1 1 -2 1343.17 49
1 1 2 1297.17 48.9
1 -1 -2 1428.46 48.3
-1 -1 2 1484.85 48.6
-1 1 -2 1353.86 48.7
-1 -1 2 1278.87 48.5
1 -1 -2 1379.96 49
-1 -1 2 1325.77 48.4
-1 -1 2 1371.56 48.4
1 1 2 1427.06 48.4
-1 1 -2 1423.66 48.8
1 -1 -2 1367.56 48.5
-1 -1 2 1269.77 48.6
-1 1 -2 1483.75 48.4
-1 1 -2 1519.75 49.2
-1 1 -2 1362.36 48.6
-1 -1 2 1344.37 49.1
-1 -1 2 1323.47 48.3
1 1 2 1349.27 48.3
-1 1 -2 1371.46 49
1 -1 -2 1319.57 48.3
1 1 2 1331.47 48.7
-3 -1 -2 1143.59 42.8
-3 -1 -2 1185.48 43.2
-3 1 2 1158.58 42.8
-3 -1 -2 1187.28 43.1
3 -1 2 1225.68 42.4
-3 -1 -2 1208.78 42.6
-3 -1 -2 1250.17 42.6
-3 1 2 1158.28 42.3
3 -1 2 1228.88 42.5
-3 -1 -2 1194.58 42.5
3 1 -2 1146.69 43.4
-3 -1 -2 1185.48 42.7
3 -1 2 1202.98 42.9
3 1 -2 1245.48 42.4
-3 1 2 1181.98 42.9
3 1 -2 1189.48 42.7
-3 -1 -2 1174.38 42.4
-3 1 2 1138.19 42.9
-3 -1 -2 1310.97 42.4
-3 1 2 1249.57 42.4
-3 1 2 1317.47 43.8
-3 1 2 1175.38 42.7
3 1 -2 1207.48 42.3
-3 1 2 1161.28 42.4
-3 1 2 1310.17 42.7
3 -1 2 1206.08 43.2
3 1 -2 1159.58 42.9
3 1 2 1215.48 42.4
3 -1 -2 1201.08 42.8
-3 -1 2 1153.38 42.9
3 1 2 1168.68 43
3 -1 -2 1193.28 42.5
3 1 2 1201.38 42.9
-3 -1 2 1112.09 43.1
-3 1 -2 1256.97 42.5
-3 -1 2 1185.18 42.4
3 -1 -2 1186.18 42.8
3 -1 -2 1226.98 42.4
-3 1 -2 1177.38 42.9
-3 -1 2 1239.88 42.8
3 1 2 1133.69 42.7
-3 -1 2 1230.58 42.6
-3 1 -2 1186.38 42.8
3 1 2 1219.68 42.6
-3 1 -2 1148.29 43.4
-3 1 -2 1211.68 42.8
-3 -1 2 1337.17 44.2
-3 1 -2 1254.47 42.7
-3 1 -2 1158.88 42.8
-3 1 -2 1207.18 42.4
-3 -1 2 1173.68 43
5 -1 2 662.93 25.1
-5 1 2 718.23 24.6
-5 1 2 739.73 24.6
5 1 -2 714.83 24.6
-5 -1 -2 660.73 25.2
5 1 -2 683.73 24.7
-5 -1 -2 668.03 24.7
-5 -1 -2 682.03 25.2
5 -1 2 688.53 25.2
5 1 -2 670.73 25.2
-5 1 2 701.63 24.5
5 1 -2 690.93 24.5
-5 -1 -2 703.03 24.5
-5 1 2 675.63 25.2
5 -1 2 681.13 24.7
-5 1 2 665.33 24.9
-5 -1 -2 675.93 24.7
-5 1 2 758.22 26.5
-5 -1 -2 693.43 24.5
-5 1 2 665.63 24.7
5 -1 2 753.82 24.6
-5 -1 -2 722.93 24.5
-5 1 2 664.63 25.1
-5 -1 -2 745.93 24.6
-5 -1 -2 665.43 24.6
5 -1 2 653.93 24.5
-5 1 -2 667.43 24.7
5 -1 -2 684.93 25.1
-5 -1 2 673.73 24.6
-5 1 -2 710.83 24.6
5 1 2 686.03 24.6
-5 -1 2 732.33 24.5
5 -1 -2 674.63 25.2
5 1 2 792.92 24.7
5 1 2 674.03 24.7
-5 1 -2 712.33 24.6
-5 -1 2 666.53 24.7
5 -1 -2 691.33 24.4
5 1 2 683.13 25.2
-5 1 -2 675.63 25.1
-5 1 -2 679.53 24.9
-5 -1 2 693.03 25.2
5 -1 -2 696.63 24.6
-5 1 -2 699.13 24.6
-5 1 -2 675.03 24.8
5 1 2 692.53 25.2
-5 -1 2 720.03 24.6
-5 -1 2 645.44 24.8
-5 1 -2 676.43 25.1
-5 1 -2 667.23 24.7
5 -1 -2 675.03 24.7
-5 -1 2 692.93 25.2
-5 -1 2 695.83 24.5
-5 -1 2 780.62 26.1
-7 1 2 51.29 2.2
7 1 -2 52.59 2.4
-7 1 2 57.89 3
-7 -1 -2 53.19 2.2
7 1 -2 59.59 3
-7 -1 -2 56.19 2.7
-7 -1 -2 56.79 2.4
-7 1 2 56.19 2.5
7 -1 2 57.39 3
7 1 -2 57.79 3
-7 -1 -2 53.49 2.2
7 -1 2 51.99 2.4
-7 1 2 50.09 4
-7 -1 -2 52.49 2.3
7 1 -2 54.89 2.3
7 -1 2 47.7 2.3
7 -1 2 54.19 2.2
-7 1 2 53.69 2.2
-7 -1 -2 55.89 3
-7 -1 -2 57.79 3
-7 1 2 57.59 3
-7 1 2 61.49 2.8
7 1 -2 52.29 2.1
7 -1 2 61.09 3
-7 1 -2 59.69 3
7 1 2 57.59 3
7 -1 -2 52.59 2.4
7 1 2 54.29 2.3
-7 -1 2 54.49 2.6
-7 -1 2 56.19 3
-7 -1 2 54.89 2.4
7 -1 -2 53.49 2.3
-7 1 -2 57.59 2.8
-7 -1 2 53.79 2.3
-7 -1 2 48.1 3.6
-7 1 -2 56.29 2.3
-7 -1 2 57.39 2.2
-7 1 -2 56.09 2.4
7 -1 -2 59.99 3
-7 1 -2 60.29 2.5
7 1 2 46.7 2.3
-7 1 -2 52.09 2.6
7 1 2 53.59 2.4
7 -1 -2 54.79 3
7 1 2 58.49 3
-7 -1 2 57.89 2.2
-7 1 -2 59.29 3
-7 1 -2 52.59 2.2
-7 -1 2 54.69 2.3
-7 -1 2 56.19 3
7 -1 -2 51.09 2
-9 -1 -2 61.49 2.5
9 1 -2 58.89 2.3
-9 1 2 58.89 4.8
9 1 -2 59.09 3.4
-9 -1 -2 61.29 2.9
-9 1 2 60.89 2.7
-9 -1 -2 60.89 2.8
-9 1 2 53.79 2.4
-9 1 2 60.59 3.4
-9 -1 -2 61.69 2.7
-9 1 2 59.19 3.1
-9 -1 -2 58.99 3
9 -1 2 60.29 2.5
-9 -1 -2 59.39 2.5
9 -1 2 58.49 2.6
-9 1 2 50.89 2.4
9 -1 2 63.69 3.4
-9 1 2 61.29 2.8
9 1 -2 59.99 2.5
9 1 2 60.89 3.4
-9 -1 2 62.39 3.5
-9 1 -2 57.09 2.7
-9 1 -2 57.09 3
-9 -1 2 62.99 2.4
-9 -1 2 60.19 2.4
9 -1 -2 61.59 3.4
9 1 2 58.79 2.4
-9 -1 2 61.79 2.8
9 1 2 55.89 2.6
-9 1 -2 58.49 2.6
-9 1 -2 59.89 3.3
-9 -1 2 58.59 4.5
-9 1 -2 59.29 2.5
-9 -1 2 59.69 3.1
9 -1 -2 59.49 2.5
-9 1 -2 60.19 3.1
9 1 2 57.39 2.5
-9 -1 2 59.09 2.6
-9 1 -2 58.69 2.5
-11 1 2 94.09 4.7
-11 -1 -2 90.69 4.4
-11 -1 -2 96.69 4.6
-11 1 2 95.39 4.2
-11 -1 -2 94.29 3.9
-11 1 2 91.49 4
-11 1 2 96.99 7
11 -1 2 93.69 3.8
-11 -1 -2 94.59 3.8
11 -1 2 91.09 3.9
11 -1 2 92.69 3.7
-11 -1 2 90.49 4.5
-11 1 -2 93.59 3.8
-11 -1 2 94.99 6.6
11 1 2 95.69 3.8
-11 1 -2 91.29 4.5
11 -1 -2 93.89 3.9
-11 1 -2 97.09 4.8
11 1 2 92.89 3.8
-11 1 -2 95.29 4
-11 -1 2 90.29 4
-11 1 -2 91.79 4.1
-13 1 2 64.59 4
-13 1 2 60.89 6.1
-13 1 2 59.29 3.1
-13 -1 -2 63.09 3.9
-13 -1 -2 66.69 3
-13 -1 -2 64.99 3.6
-13 1 -2 62.89 4
-13 1 -2 64.39 3.8
-13 -1 2 61.89 3.8
13 1 2 63.19 2.8
-13 -1 2 61.89 3.1
-15 1 2 2.2 0.8
-15 1 2 3 1.2
-15 -1 -2 1.2 1.1
-15 -1 -2 2.8 0.7
-15 1 -2 3.2 1.1
-15 1 -2 2.6 1.3
-15 1 -2 3.1 0.8
-15 -1 2 4.4 1.2
-15 -1 2 2.8 0.7
-17 1 2 0.1 0.7
-17 -1 -2 0.3 0.6
-17 1 -2 0.3 0.8
-17 -1 2 0.4 0.7
0 -2 -2 363.56 13.2
0 2 -2 363.96 13.2
0 2 -2 418.26 13.3
0 2 -2 391.66 13.2
0 -2 2 390.16 13.1
0 -2 -2 376.36 13.1
0 -2 2 375.06 13.1
0 2 2 387.46 13.1
0 -2 2 363.96 13.4
0 -2 2 354.96 13.1
0 2 2 358.56 13.2
0 -2 2 364.06 13.2
0 2 2 393.46 13.2
0 2 2 352.56 13.4
0 -2 -2 368.66 13.4
0 -2 -2 350.46 13.4
0 2 -2 346.67 13.4
0 -2 2 359.86 13.4
0 -2 -2 388.76 13.2
0 2 2 346.37 13.4
0 2 -2 361.56 13.4
0 -2 -2 371.26 13.2
0 2 -2 391.46 13.6
-2 2 2 70.59 2.7
-2 -2 -2 72.99 2.6
-2 2 2 70.19 3.7
2 2 -2 68.29 2.7
-2 -2 -2 66.79 2.6
-2 2 2 68.89 2.6
2 2 -2 67.59 2.8
-2 -2 -2 78.09 3
-2 -2 -2 70.29 2.6
-2 2 2 67.19 2.9
2 -2 2 75.69 2.6
2 -2 2 69.49 2.5
-2 -2 -2 69.19 2.7
2 -2 2 71.39 2.6
2 2 -2 68.99 2.9
-2 2 2 74.09 2.6
-2 -2 -2 69.39 3
2 2 -2 69.99 2.6
2 -2 2 69.89 2.6
2 -2 2 71.89 2.9
-2 2 2 69.19 2.9
-2 -2 -2 68.29 2.8
2 -2 2 70.39 2.9
-2 2 2 69.79 2.7
2 2 -2 68.79 3
-2 -2 -2 73.69 2.6
2 2 -2 68.29 2.5
2 -2 2 67.99 2.6
2 -2 -2 69.19 2.9
-2 -2 2 71.99 2.6
-2 -2 2 72.49 2.6
2 2 2 67.69 2.9
2 2 2 69.79 2.6
-2 2 -2 68.39 2.9
-2 2 -2 71.39 3.1
2 -2 -2 73.49 2.9
2 -2 -2 68.89 2.7
-2 -2 2 69.99 3
-2 -2 2 69.49 2.6
-2 2 -2 70.99 2.7
2 2 2 68.69 3
2 -2 -2 73.69 2.6
2 2 2 69.79 2.7
-2 -2 2 66.79 2.7
-2 -2 2 70.29 2.7
-2 2 -2 71.69 2.9
-2 2 -2 75.89 2.6
-2 2 -2 67.99 2.7
-2 2 -2 71.39 2.7
4 -2 2 0.7 0.2
-4 -2 -2 0.5 0.2
4 2 -2 0.5 0.2
-4 2 2 0.7 0.2
4 -2 2 0.2 0.3
4 -2 2 0.8 0.2
-4 2 2 0.4 0.2
-4 -2 -2 1.1 0.4
4 2 -2 0.7 0.2
-4 -2 -2 0.4 0.1
-4 2 2 0.8 0.3
-4 -2 -2 0.2 0.2
-4 2 2 0.7 0.3
4 2 -2 0.1 0.3
-4 2 2 0.4 0.2
4 2 -2 0.4 0.3
4 2 -2 0.5 0.2
-4 -2 2 0.2 0.1
4 2 2 0.4 0.3
-4 2 -2 1.2 0.2
4 2 2 0.7 0.3
4 -2 -2 0.2 0.3
-4 2 -2 0.4 0.2
-4 -2 2 0.1 0.2
-4 2 -2 0.4 0.3
-4 2 -2 0.3 0.2
4 2 2 0.9 0.2
4 2 2 0.7 0.2
-4 2 -2 0.3 0.1
-4 -2 2 0.7 0.3
-4 -2 2 0.3 0.1
-4 -2 2 0.5 0.3
-4 2 -2 0.2 0.3
-4 2 -2 0.3 0.2
-4 2 -2 0.2 0.3
4 -2 -2 0.6 0.2
-4 -2 2 0.9 0.3
4 -2 -2 0.1 0.2
-6 2 2 7.8 0.9
6 2 -2 7.3 1
-6 -2 -2 6.8 0.9
-6 -2 -2 7.1 0.5
-6 -2 -2 7 0.5
-6 2 2 7.2 0.6
-6 2 2 6.4 0.6
-6 -2 -2 6.4 0.4
-6 -2 -2 8.2 0.7
-6 2 2 8.4 0.9
6 -2 2 6.6 0.5
-6 -2 -2 7.6 0.6
6 -2 2 5.9 0.5
6 2 -2 7.6 0.9
-6 -2 -2 7.7 1
-6 2 2 6.9 0.9
6 -2 2 9.4 1
6 2 -2 8.6 0.7
6 2 -2 6.7 0.5
-6 -2 -2 7 0.5
-6 2 2 5.7 0.5
-6 -2 2 7.4 0.9
6 2 2 8.1 0.7
6 -2 -2 6.5 0.5
6 -2 -2 8.1 0.9
6 -2 -2 7.1 0.6
-6 2 -2 6.3 0.7
-6 -2 2 6.9 0.5
-6 2 -2 7.4 0.9
-6 -2 2 6.8 0.5
6 2 2 6.7 0.9
-6 2 -2 5.8 0.5
-6 -2 2 6 0.5
-6 2 -2 7.5 0.5
-6 -2 2 6.5 0.5
-6 2 -2 5.6 0.7
-6 2 -2 8 0.9
-6 -2 2 7.4 0.8
-6 2 -2 7.9 0.9
-6 2 -2 6.8 0.5
6 2 2 8.5 1
-6 2 -2 7.7 0.7
6 2 2 5.7 0.6
-6 -2 2 6.7 0.6
-6 -2 2 7.1 0.9
-8 2 2 12.5 2.3
8 -2 2 14.6 0.8
-8 2 2 13 1.4
8 2 -2 14.8 1.5
8 2 -2 13.9 0.9
-8 -2 -2 14.1 1
-8 -2 -2 14 1.4
-8 -2 -2 15.2 1.1
-8 2 2 12.9 0.9
8 2 -2 13.5 1
-8 -2 -2 14.3 1.4
-8 2 2 11.9 1.3
-8 2 2 13.4 1
-8 -2 -2 14.1 0.9
8 2 -2 13.3 1.4
-8 -2 -2 13.7 0.8
-8 -2 -2 12.4 1.2
-8 -2 -2 14.6 1
8 -2 2 10.8 0.9
8 -2 2 15.1 1.4
8 2 -2 14 0.7
-8 2 2 14.4 1.4
-8 -2 -2 14.6 0.9
8 -2 2 13.4 2
-8 -2 2 12.6 0.9
-8 -2 2 13 0.8
-8 -2 2 12.3 1.9
8 2 2 13.1 0.8
8 2 2 14.6 1.4
-8 -2 2 13.6 1.4
-8 2 -2 13.1 1.3
-8 -2 2 14.5 1.5
-8 -2 2 12.9 1
-8 -2 2 13.3 1.2
8 -2 -2 14.5 1.4
-8 2 -2 14.5 1
-8 2 -2 11.1 1.2
8 2 2 13.9 1.4
8 2 2 13.1 0.9
-8 2 -2 14 1.4
-8 2 -2 13 0.8
8 2 2 12.1 0.9
8 2 2 14 1
-8 2 -2 14.4 1.3
-8 -2 2 14.1 0.8
-8 2 -2 13.8 0.8
-8 -2 2 14.3 0.9
8 -2 -2 13.4 0.8
-8 2 -2 12.5 0.9
10 -2 2 -0.1 0.4
10 2 -2 1 0.3
-10 2 2 0.1 0.3
-10 2 2 -0.3 0.4
-10 -2 -2 0.4 0.3
-10 -2 -2 0.3 0.5
-10 -2 -2 -0.1 0.3
-10 2 2 0.1 0.5
-10 2 2 0.2 1
10 -2 2 0.4 0.3
-10 -2 -2 0.2 0.4
-10 2 -2 0.4 0.3
10 2 2 0.4 0.3
-10 -2 2 0.1 0.2
-10 2 -2 -0.1 0.5
-10 -2 2 0.3 0.3
10 -2 -2 0.2 0.3
-10 2 -2 0.3 0.3
-10 2 -2 0 0.5
-10 2 -2 0.3 0.3
-10 -2 2 0 0.4
-10 -2 2 -0.1 0.8
-10 2 -2 0.4 0.4
10 2 2 0.7 0.3
-10 -2 2 -0.2 0.2
12 -2 2 2.9 0.5
-12 2 2 2.5 1
-12 -2 -2 3.2 1
-12 2 2 2.2 0.7
12 -2 2 2.9 0.5
-12 -2 -2 3.1 0.5
12 -2 2 3.4 0.7
-12 -2 -2 3.5 0.6
-12 2 2 4.3 2.1
-12 -2 -2 3.4 0.9
-12 2 2 3 0.7
-12 2 -2 4.7 1.3
-12 -2 2 2.9 0.9
-12 -2 2 2.4 0.6
12 2 2 3.2 0.5
12 -2 -2 2.7 0.6
-12 2 -2 2.1 0.9
-12 2 -2 2 0.7
-14 2 2 1 0.7
-14 2 2 0.1 0.8
-14 -2 -2 1 0.6
-14 -2 -2 0 0.6
-14 -2 -2 1.1 1
-14 -2 2 0.8 0.7
-14 2 -2 0.5 0.8
-14 -2 2 0.9 0.6
-14 2 -2 1.6 1.1
-16 -2 -2 -0.5 0.5
-16 2 2 -0.2 0.6
-16 -2 2 -0.2 0.6
-16 2 -2 -0.3 0.6
-1 -3 -2 1485.45 51.69
1 3 -2 1480.15 50.99
-1 -3 -2 1566.74 51.09
-1 -3 -2 1350.66 51.19
-1 -3 -2 1418.46 51.09
-1 3 2 1544.95 51.09
-1 -3 -2 1465.85 51.99
1 3 -2 1399.86 51.79
1 3 -2 1535.75 51.49
1 -3 2 1491.95 51.59
1 -3 2 1409.36 51.19
1 -3 2 1502.05 51.19
-1 3 2 1432.46 51.39
-1 -3 -2 1473.35 51.09
1 3 -2 1434.16 51.39
1 -3 2 1409.96 51.29
-1 3 2 1527.05 51.49
-1 3 2 1392.06 51.59
1 -3 2 1451.05 51.49
-1 3 2 1427.86 51.29
-1 3 -2 1462.05 51.79
-1 -3 2 1229.98 50.99
-1 3 -2 1552.44 51.09
1 -3 -2 1405.76 51.59
-1 -3 2 1398.46 51.59
1 -3 -2 1421.76 51.29
-1 3 -2 1553.84 52.69
-1 3 -2 1457.75 51.19
-1 -3 2 1379.26 51.29
-1 3 -2 1385.26 51.99
1 3 2 1458.05 51.29
-1 -3 2 1464.05 52.09
-1 -3 2 1494.95 51.19
-1 3 -2 1394.76 51.29
1 -3 -2 1483.15 51.79
1 3 2 1432.06 51.69
-1 -3 2 1406.06 51.29
-1 3 -2 1417.36 51.99
-1 -3 2 1305.27 51.39
-1 3 -2 1474.05 51.29
1 -3 -2 1491.05 51.19
1 3 2 1422.46 51.09
3 3 -2 67.59 2.7
-3 -3 -2 65.29 3
-3 -3 -2 65.09 2.6
-3 3 2 62.89 2.6
3 3 -2 64.79 2.9
-3 -3 -2 64.79 2.6
-3 -3 -2 65.69 2.9
3 -3 2 70.19 2.5
-3 3 2 67.99 2.6
-3 3 2 65.79 2.9
-3 -3 -2 68.29 2.6
-3 -3 -2 64.59 2.6
3 3 -2 65.59 3
3 -3 2 66.79 2.5
-3 -3 -2 65.09 2.5
-3 -3 -2 64.99 2.7
3 3 -2 67.59 2.5
3 -3 2 66.09 2.4
-3 -3 -2 68.69 2.5
3 3 -2 70.19 2.9
-3 3 2 72.99 2.6
3 -3 2 68.89 2.9
-3 3 -2 67.59 2.7
-3 -3 2 68.49 2.6
3 -3 -2 67.99 2.5
-3 -3 2 63.39 2.7
3 -3 -2 68.19 2.9
-3 -3 2 67.29 3
3 3 2 64.99 2.9
3 3 2 63.49 2.9
-3 -3 2 71.09 2.6
-3 -3 2 67.29 3
-3 3 -2 68.99 2.6
-3 -3 2 68.39 2.6
-3 3 -2 71.49 2.5
-3 3 -2 69.49 2.6
-3 -3 2 69.49 2.5
-3 3 -2 70.89 2.7
3 -3 -2 74.79 2.9
3 3 2 65.99 2.7
-3 3 -2 69.69 2.9
5 3 -2 162.88 5.7
-5 -3 -2 166.28 5.6
-5 3 2 163.48 5.7
-5 -3 -2 149.09 5.8
5 3 -2 159.68 5.7
-5 -3 -2 162.18 6
-5 3 2 181.68 8.1
5 -3 2 159.58 6.3
-5 3 2 147.79 6.2
-5 3 2 152.28 5.7
5 -3 2 173.08 5.8
5 -3 2 167.98 6.3
-5 -3 -2 166.18 5.8
-5 -3 -2 152.78 5.8
-5 -3 -2 148.19 6.3
-5 -3 -2 165.58 5.7
5 -3 2 152.88 5.7
5 3 -2 142.59 6.3
-5 3 2 144.39 5.8
-5 -3 -2 164.38 5.7
5 3 -2 154.18 5.9
-5 3 2 167.28 5.9
-5 3 2 151.78 6.3
-5 -3 -2 149.79 6.3
-5 -3 2 150.78 6.3
5 -3 -2 150.48 6.2
-5 3 -2 156.08 6.2
-5 -3 2 148.29 5.8
-5 -3 2 151.68 6.4
-5 3 -2 144.49 6.2
-5 -3 2 153.88 5.7
-5 3 -2 166.08 5.7
-5 3 -2 161.18 5.8
-5 3 -2 153.68 5.7
5 3 2 153.38 5.7
5 3 2 147.59 6.3
5 3 2 155.08 5.8
5 3 2 150.28 5.9
-5 -3 2 162.88 5.8
-5 3 -2 145.89 5.9
-5 3 -2 148.49 5.9
-5 3 -2 143.09 5.8
5 -3 -2 160.78 5.7
-5 3 -2 153.18 6.2
5 3 2 148.99 6.3
5 -3 -2 149.39 6.2
-5 -3 2 145.39 5.9
-5 -3 2 167.88 5.7
-5 -3 2 166.08 5.7
7 3 -2 80.59 4
7 3 -2 76.89 3.2
-7 -3 -2 80.19 3.4
-7 -3 -2 81.69 3.3
7 -3 2 89.89 3.9
-7 3 2 85.79 3.9
-7 3 2 82.79 3.4
-7 -3 -2 84.29 4
7 3 -2 81.19 3.4
7 -3 2 71.29 3.2
-7 3 2 86.39 3.9
-7 3 2 84.69 3.8
-7 -3 -2 81.69 3.1
7 -3 2 86.59 3.9
7 3 -2 74.09 3.1
7 3 -2 89.59 4
-7 -3 -2 85.19 4
-7 -3 -2 75.99 3.2
-7 -3 -2 80.39 3.2
-7 3 2 81.19 3.3
-7 -3 -2 81.79 3.3
7 3 2 85.39 3.4
-7 -3 2 85.59 4
-7 3 -2 73.89 3.2
-7 3 -2 85.49 3.9
7 3 2 79.79 3.2
-7 -3 2 84.89 4
-7 -3 2 82.39 3.4
7 3 2 82.69 4
7 -3 -2 88.49 3.9
-7 3 -2 81.89 3.8
-7 3 -2 67.69 3.5
-7 -3 2 79.59 3.5
-7 -3 2 79.29 3.1
7 -3 -2 75.19 3.2
-7 3 -2 78.49 3.2
-7 -3 2 78.59 3.2
-7 3 -2 79.69 3.3
7 3 2 85.49 4
-7 -3 2 79.39 3.1
-7 -3 2 79.89 3.2
-7 3 -2 68.39 3.2
-7 3 -2 86.19 3.9
7 3 2 78.99 3.2
-9 -3 -2 55.29 2.8
9 3 -2 53.99 2.6
-9 -3 -2 56.09 2.4
9 3 -2 60.89 3.4
-9 3 2 55.59 2.6
-9 3 2 57.49 3.2
-9 -3 -2 58.99 3.3
-9 3 2 47.3 4.7
-9 3 2 58.39 2.6
9 -3 2 57.69 2.3
-9 -3 -2 56.09 2.3
-9 -3 -2 55.49 2.7
-9 -3 -2 52.19 2.2
-9 -3 -2 58.89 2.5
9 3 -2 52.89 2.2
-9 -3 -2 53.29 2.4
9 -3 2 47 2.4
9 3 2 57.29 3.3
-9 3 -2 52.09 3.1
9 3 2 57.79 2.4
-9 -3 2 56.89 2.4
-9 3 -2 55.89 2.4
-9 3 -2 58.09 2.6
-9 -3 2 45.9 3.7
-9 3 -2 53.49 2.4
9 3 2 59.19 2.7
-9 -3 2 57.29 2.4
9 -3 -2 53.49 2.4
-9 -3 2 55.09 2.8
9 3 2 55.59 2.4
-9 -3 2 57.49 3.3
-11 -3 -2 33 2.2
-11 -3 -2 32.1 1.7
11 -3 2 31.6 1.6
-11 3 2 30.8 2.5
-11 3 2 30.9 1.9
11 -3 2 35.1 1.8
-11 -3 -2 31.7 1.6
-11 3 2 33.9 2
-11 -3 -2 33.3 2.2
-11 -3 2 30.7 2.2
-11 3 -2 27.3 1.8
-11 3 -2 37.2 2.7
-11 3 -2 32.1 1.9
11 3 2 32.1 1.6
11 -3 -2 31.9 1.7
-11 -3 2 31.8 1.8
-11 -3 2 32.5 1.5
-11 -3 2 32.4 1.5
-13 -3 -2 45.6 2.2
-13 -3 -2 43.2 2.8
-13 -3 -2 47.2 3.1
-13 3 2 48.1 5.7
-13 3 2 47.2 2.7
-13 3 2 44.2 3.3
-13 -3 -2 43.5 2.3
13 -3 2 46 2.3
-13 -3 2 44.9 2.4
13 -3 -2 44 2.3
13 3 2 45.5 2.2
-13 3 -2 43 3.3
-13 -3 2 42.7 3
-13 3 -2 45.3 3.4
-15 -3 -2 -0.3 0.5
-15 -3 -2 -0.1 0.6
-15 3 2 0 0.6
-15 3 -2 -0.1 1
-15 3 -2 0.6 1.2
-15 -3 2 0.2 0.5
-15 -3 2 0.3 0.7
-17 -3 -2 -0.6 0.5
-17 3 2 0 0.7
-17 -3 2 -0.1 0.6
0 4 2 10.3 0.7
0 -4 2 9.8 0.6
0 4 2 7.8 0.4
0 -4 -2 7.6 0.4
0 4 -2 9.1 0.5
0 -4 -2 10.1 0.7
0 4 2 7.9 0.4
0 4 -2 8.9 0.4
0 4 -2 9.5 0.6
0 -4 -2 7.4 0.5
0 -4 2 8.2 0.4
0 4 -2 7.4 0.5
0 4 2 8.6 0.5
0 4 2 8.8 0.6
-2 -4 -2 421.86 15.5
2 -4 2 418.16 15.1
-2 4 2 440.06 15.2
2 4 -2 424.36 15.2
2 4 -2 432.36 15.5
2 -4 2 455.95 15.1
-2 4 2 427.26 15.2
-2 -4 -2 429.56 15.5
-2 4 2 406.76 15.4
2 4 -2 427.16 15.2
-2 4 2 434.86 16.9
-2 -4 -2 444.36 15.2
-2 4 2 423.66 15.2
-2 4 2 411.86 15.2
-2 4 2 422.76 15.5
2 -4 2 421.26 15.4
-2 -4 -2 399.96 15.4
2 4 -2 431.16 15.5
2 -4 2 430.06 15.1
2 -4 2 442.76 15.1
-2 4 2 425.46 15
-2 -4 -2 405.96 15.2
-2 -4 -2 437.56 15.1
-2 -4 2 430.36 15.2
-2 -4 2 477.05 15.1
-2 -4 2 423.86 15.2
2 -4 -2 425.96 15.1
2 4 2 433.76 15.2
-2 4 -2 421.66 15.2
-2 4 -2 408.76 15.2
2 4 2 403.76 15.5
-2 4 -2 417.86 15.3
-2 4 -2 419.16 15.4
-2 -4 2 418.26 15.2
2 4 2 428.76 15.2
2 4 2 422.16 15.2
-2 4 -2 447.56 15.9
-2 -4 2 437.86 15.5
-2 -4 2 424.16 15.5
-2 4 -2 436.96 15.1
2 -4 -2 429.66 15.5
2 -4 -2 428.16 15.5
-2 -4 2 423.86 15.1
-2 4 -2 424.16 15.4
-2 4 -2 415.26 15.4
-4 4 2 1124.59 38.4
-4 -4 -2 1060.99 38.5
4 -4 2 1056.19 38.4
4 4 -2 1073.19 38.4
-4 -4 -2 1081.99 39
-4 4 2 1098.29 38.9
4 -4 2 1123.99 38.9
-4 4 2 1019.8 38.5
4 -4 2 1079.09 38.6
-4 -4 -2 1027.5 38.5
4 4 -2 1067.79 39
-4 -4 -2 1125.49 38.5
4 4 -2 1091.09 38.6
-4 -4 -2 1111.39 38.4
-4 4 2 1049.79 38.9
-4 4 2 1106.59 38.4
-4 -4 -2 1055.49 38.4
-4 -4 -2 1083.09 38.7
4 4 -2 1090.89 38.9
4 -4 2 1141.29 38.9
4 4 -2 1080.09 39
-4 4 2 1140.49 41
-4 4 2 1123.79 38.6
-4 -4 -2 1159.38 39
4 -4 -2 1111.69 38.9
-4 -4 2 1022.5 38.6
-4 4 -2 1081.89 38.8
4 4 2 1088.89 38.5
-4 -4 2 1092.99 39
-4 4 -2 1106.59 38.5
-4 -4 2 1096.19 39
4 -4 -2 1076.19 38.6
-4 -4 2 1070.99 38.5
4 4 2 1085.69 39
4 -4 -2 1104.99 38.9
-4 -4 2 1100.99 38.5
-4 4 -2 1085.09 38.9
-4 4 -2 1036.1 38.5
-4 4 -2 1080.09 38.5
-4 4 -2 1068.69 38.9
-4 -4 2 1098.69 38.5
4 4 2 1079.59 38.6
-4 -4 2 1021.9 38.5
4 4 2 1073.09 39
-4 4 -2 1208.18 38.4
-4 4 -2 1112.29 38.9
-4 -4 2 1126.69 38.6
4 4 2 1070.29 38.5
-6 -4 -2 537.95 20.2
6 4 -2 545.05 19.7
-6 -4 -2 525.65 19.5
-6 4 2 533.45 19.6
-6 -4 -2 516.55 19.6
6 -4 2 560.74 19.5
-6 4 2 574.24 19.4
6 4 -2 540.25 19.4
-6 4 2 571.74 19.4
-6 4 2 568.24 19.6
6 4 -2 534.85 20.2
6 4 -2 527.95 20.2
6 -4 2 545.45 19.4
-6 4 2 577.94 22.5
-6 -4 -2 562.24 19.5
-6 -4 -2 527.05 20.2
6 -4 2 571.14 20.1
-6 -4 -2 527.75 19.7
-6 -4 -2 532.45 19.4
-6 4 2 530.15 20.1
-6 -4 -2 548.95 19.4
6 -4 2 567.14 20.2
-6 4 -2 527.85 20
6 -4 -2 549.35 20.1
6 4 2 537.85 20.2
-6 -4 2 545.25 19.4
-6 4 -2 528.85 19.6
-6 4 -2 575.74 19.5
-6 -4 2 564.44 20.3
-6 4 -2 551.24 19.5
-6 -4 2 569.34 20.4
6 -4 -2 546.15 19.5
6 4 2 524.65 19.5
6 4 2 539.35 20.2
6 -4 -2 572.54 20.1
-6 4 -2 556.24 19.8
-6 -4 2 542.55 20.2
-6 4 -2 554.24 20.1
-6 -4 2 552.74 19.4
-6 4 -2 533.75 19.5
-6 -4 2 514.75 19.6
-6 -4 2 546.35 19.4
-6 -4 2 516.85 19.7
6 4 2 538.85 19.5
6 4 2 539.35 19.7
8 -4 2 78.89 3.1
-8 4 2 73.09 3.8
8 4 -2 82.29 4
-8 4 2 82.09 3
8 4 -2 73.59 2.9
-8 -4 -2 72.19 3
-8 4 2 80.49 5.8
-8 -4 -2 74.89 3.9
-8 -4 -2 69.99 3.3
-8 -4 -2 77.29 3.1
-8 -4 -2 68.09 4.4
-8 -4 -2 72.69 3.1
-8 4 2 79.09 3.3
8 4 -2 71.69 3.9
-8 4 2 73.19 3.2
8 4 -2 73.79 3.3
8 -4 2 73.09 2.9
-8 4 2 80.19 3
-8 -4 -2 74.09 2.9
-8 4 -2 75.59 3.1
-8 4 -2 72.59 3.2
-8 -4 2 76.49 4.3
8 4 2 71.79 3.9
-8 -4 2 77.69 3
8 4 2 72.49 3
-8 -4 2 74.39 3
-8 -4 2 72.09 3.4
-8 -4 2 75.29 3.9
-8 4 -2 73.49 3
-8 4 -2 76.79 3.8
-8 -4 2 77.39 3
-8 -4 2 72.69 2.9
8 -4 -2 73.49 3
-8 4 -2 67.99 3.7
8 4 2 73.09 3.1
8 4 2 75.79 3.3
8 4 2 74.59 3.9
-10 4 2 39.6 2.2
-10 -4 -2 41.8 1.9
-10 -4 -2 42.3 2.1
-10 -4 -2 41.1 2.4
-10 -4 -2 42.3 1.8
-10 4 2 41.9 2.8
-10 4 2 43.7 2.2
10 -4 2 41.6 1.8
-10 -4 -2 40.9 2.3
-10 4 2 33.1 4.2
-10 4 -2 37.5 2.8
-10 -4 2 37.3 1.9
10 -4 -2 38.2 1.9
-10 4 -2 42.5 2.1
-10 4 -2 38.4 1.9
-10 -4 2 39.5 1.8
-10 -4 2 38.9 1.8
-10 -4 2 39.8 2.4
10 4 2 43.1 1.9
12 -4 2 71.49 3.5
-12 -4 -2 78.39 4.1
-12 -4 -2 79.29 3.4
-12 -4 -2 86.79 4.1
-12 4 2 87.99 3.9
-12 4 2 82.19 3.9
-12 -4 -2 84.09 3.3
-12 4 -2 85.09 3.8
12 4 2 85.39 3.5
-12 -4 2 85.39 4.2
12 -4 -2 78.59 3.5
-12 4 -2 65.99 4.5
-12 -4 2 78.79 3.6
14 -4 2 52.69 3.4
-14 4 2 46.7 6.2
-14 -4 -2 60.69 3.4
-14 -4 -2 57.79 2.7
-14 4 2 54.69 3.2
-14 -4 2 59.89 3.6
-14 4 -2 55.79 3.9
14 4 2 57.59 2.6
-14 -4 2 51.79 2.8
-14 4 -2 46.3 3.9
-16 4 2 7.4 1.3
-16 -4 -2 8.2 1.2
-16 -4 2 8.3 1.2
1 -5 2 72.19 2.9
1 5 -2 74.99 2.9
1 -5 2 74.79 2.9
1 5 -2 63.49 3
1 -5 2 72.09 2.6
1 5 -2 72.09 2.7
1 5 -2 70.09 2.7
-1 -5 -2 76.49 3
1 5 -2 65.39 2.6
1 -5 2 67.79 2.7
-1 5 2 71.79 2.6
1 5 -2 66.49 2.7
-1 5 2 68.49 2.9
-1 -5 -2 69.69 2.6
-1 -5 -2 73.39 2.9
-1 5 2 66.69 2.6
-1 -5 -2 67.89 2.7
-1 5 2 72.09 2.6
1 -5 2 67.79 2.6
1 -5 2 68.29 2.6
1 5 -2 72.39 2.9
-1 -5 -2 68.39 2.6
-1 -5 2 66.69 2.7
1 -5 -2 69.99 2.6
1 5 2 72.49 2.7
-1 5 -2 71.49 2.9
-1 5 -2 69.39 2.6
1 -5 -2 76.49 2.9
1 -5 -2 73.69 2.9
1 5 2 68.49 2.9
1 5 2 69.09 2.6
-1 5 -2 73.79 2.9
-1 -5 2 67.79 2.6
-1 5 -2 71.69 2.6
-1 5 -2 69.99 2.8
-1 -5 2 71.89 2.7
-1 5 -2 66.99 2.8
1 5 2 68.19 2.7
-1 -5 2 76.29 2.6
-1 5 -2 65.49 3.3
-3 -5 -2 0.3 0.1
-3 -5 -2 0.4 0.2
3 -5 2 0.4 0.2
3 5 -2 0.4 0.2
3 -5 2 0.3 0.1
-3 -5 -2 0.6 0.3
-3 5 2 0.5 0.2
3 -5 2 0.8 0.1
-3 -5 -2 0.3 0.1
3 5 -2 0.6 0.3
3 -5 2 0.3 0.2
-3 5 2 0.3 0.2
-3 5 2 0.6 0.2
-3 -5 -2 0.3 0.2
3 -5 2 0.6 0.1
3 5 -2 0.7 0.3
3 -5 2 1.3 0.3
-3 -5 -2 0.4 0.2
3 5 2 0.4 0.2
3 5 2 0.3 0.2
-3 5 -2 0.6 0.2
-3 5 -2 0.6 0.3
-3 -5 2 0.4 0.1
-3 5 -2 0.5 0.2
-3 5 -2 0.9 0.2
-3 5 -2 0.8 0.3
-3 5 -2 0.4 0.4
-3 -5 2 0.2 0.1
-3 -5 2 0.3 0.2
-3 -5 2 0.4 0.1
-3 5 -2 0.6 0.2
3 -5 -2 0.3 0.2
-3 5 -2 0.4 0.2
3 5 2 0.5 0.2
-3 -5 2 0.4 0.2
3 -5 -2 0.7 0.3
-5 -5 -2 37.4 1.6
-5 -5 -2 35.6 1.9
5 5 -2 36.5 2.1
5 -5 2 40.5 1.6
5 5 -2 36.7 1.6
-5 5 2 37.3 1.7
5 -5 2 39.3 2
-5 5 2 38.9 3.5
-5 5 2 36.1 1.7
-5 5 2 38.2 1.6
-5 5 2 37.8 2
5 5 -2 40.3 2.1
-5 -5 -2 34.4 1.6
-5 -5 -2 39.3 2.2
-5 -5 -2 34.2 1.6
-5 5 2 40.5 1.6
-5 -5 -2 34.7 1.6
5 5 -2 37.3 1.7
5 -5 2 38.7 2
5 -5 2 37.3 1.6
-5 -5 -2 37.2 1.5
-5 -5 -2 37.9 2.1
-5 5 2 38.3 2
5 5 2 36.2 1.6
-5 -5 2 37 1.6
-5 5 -2 35.4 1.6
-5 -5 2 37.8 2.2
-5 -5 2 40.5 1.6
-5 -5 2 36.7 2.1
5 -5 -2 37.7 2
5 5 2 38.3 1.8
5 -5 -2 37.3 1.6
-5 5 -2 36.9 2
-5 -5 2 36.9 1.6
5 5 2 35.3 2.1
-5 -5 2 36.5 1.6
-5 5 -2 37.3 2.1
5 5 2 38.3 1.7
-5 5 -2 35.2 1.7
-5 5 -2 40 1.6
-5 -5 2 35.8 1.8
-5 5 -2 37.5 2
5 -5 -2 39.1 2
-7 -5 -2 0.6 0.3
-7 5 2 0.5 0.3
-7 5 2 1.7 0.4
7 5 -2 1 0.3
7 5 -2 1.6 0.6
-7 -5 -2 1.3 0.4
7 5 -2 0.8 0.4
-7 -5 -2 0.8 0.3
-7 5 2 1.2 0.2
7 -5 2 1 0.8
7 5 -2 2.5 0.7
-7 5 2 1.4 0.3
-7 -5 -2 2.1 0.7
-7 -5 -2 1.8 0.6
-7 5 -2 1.3 0.4
-7 5 -2 2.9 0.7
-7 -5 2 0.8 0.3
-7 5 -2 2.4 0.7
-7 -5 2 1.4 0.4
-7 -5 2 0.6 0.3
7 -5 -2 1.7 0.5
-7 5 -2 0.4 0.5
-7 -5 2 1.4 0.3
7 5 2 2.9 0.5
-7 5 -2 1.7 0.4
-7 -5 2 1.6 0.6
-7 5 -2 0.7 0.3
-7 -5 2 1.5 0.3
7 5 2 1.5 0.6
7 5 2 1 0.3
-9 5 2 0.4 0.4
-9 -5 -2 0.6 0.3
-9 -5 -2 0.1 0.4
-9 -5 -2 0.2 0.3
9 -5 2 0.2 0.3
-9 -5 -2 0.7 0.4
9 5 -2 0.2 0.4
-9 -5 -2 0.7 0.6
-9 -5 -2 0.6 0.3
-9 -5 -2 0.7 0.3
-9 5 2 0 1.1
9 5 -2 0.3 0.3
9 5 -2 0.3 0.5
-9 5 -2 0.4 0.4
9 5 2 0.4 0.4
-9 -5 2 -0.1 0.2
-9 5 -2 0.6 0.4
-9 5 -2 0 0.3
-9 5 -2 -0.3 0.5
-9 -5 2 1.3 0.4
9 5 2 0.4 0.5
-9 5 -2 -0.4 0.3
9 5 2 -0.2 0.3
-9 -5 2 0.3 0.5
-9 -5 2 0.2 0.3
-9 -5 2 0.3 0.3
11 5 -2 3.7 0.5
-11 -5 -2 2 0.5
11 -5 2 2.4 0.6
-11 5 2 3.3 2
-11 5 2 2.6 0.6
-11 -5 -2 2.3 0.5
-11 -5 -2 2.5 0.4
-11 -5 -2 2.8 0.8
-11 -5 -2 2.3 0.7
-11 5 2 2.9 0.7
-11 -5 2 2.5 0.4
11 -5 -2 3.7 0.6
11 5 2 2.4 0.5
-11 -5 2 2.1 0.7
-11 5 -2 3.6 1.2
-11 -5 2 2.5 0.4
-11 5 -2 2 0.6
-11 -5 2 1.9 0.5
13 5 -2 13.3 2
-13 -5 -2 14.2 1.8
-13 -5 -2 14.3 1
-13 -5 -2 14.1 1.7
-13 -5 -2 13.6 1.2
-13 5 2 15.3 4.2
-13 5 2 16 1.7
-13 5 2 15.4 1.5
13 -5 2 15.7 1.3
-13 -5 2 14.6 1.3
-13 5 -2 15.8 2.3
13 -5 -2 15.8 1.2
13 5 2 14.9 1.2
-13 -5 2 17 1.9
-13 5 -2 13.5 1.4
-15 -5 -2 13.1 1.8
-15 -5 -2 13.5 1.3
-15 5 2 11.7 1.7
15 5 -2 13.9 3.1
-15 5 2 15.7 4.5
-15 -5 2 11.3 1.3
0 -6 2 1238.28 43
0 -6 2 1153.58 43.3
0 6 2 1183.78 43
0 6 2 1195.28 43
0 -6 -2 1193.78 43.7
0 -6 2 1301.57 43
0 -6 -2 1186.88 43.2
0 6 -2 1190.78 43.6
0 6 2 1198.48 43.2
0 6 -2 1346.87 43.9
0 -6 2 1197.68 43.3
0 6 -2 1185.08 43.2
0 -6 2 1171.38 43.1
0 6 -2 1275.77 43
0 -6 -2 1227.68 43.4
0 6 -2 1181.68 43.4
0 6 -2 1242.88 43.1
0 -6 -2 1196.38 43.1
0 -6 2 1332.47 43.5
0 6 2 1340.27 43.3
0 6 -2 1202.58 43.3
0 6 2 1175.28 43.2
0 -6 2 1213.78 43.1
0 6 2 1172.18 43
0 -6 2 1165.68 43.1
2 6 -2 905.51 31.6
-2 -6 -2 888.61 32
-2 -6 -2 858.61 31.6
2 6 -2 870.21 31.9
2 -6 2 873.31 31.6
2 6 -2 885.11 31.6
-2 6 2 848.52 31.8
2 -6 2 904.31 31.6
-2 -6 -2 917.21 32
2 6 -2 927.11 31.7
-2 6 2 993.5 34
2 6 -2 870.51 31.9
2 6 -2 891.91 31.6
2 -6 2 927.11 31.5
2 -6 2 879.21 31.8
-2 6 2 847.22 31.6
-2 6 2 942.21 31.5
2 -6 2 930.51 31.8
-2 6 2 863.81 31.5
-2 6 2 916.61 31.8
-2 -6 -2 892.01 31.5
2 -6 2 924.41 31.5
-2 -6 -2 843.92 31.9
-2 -6 -2 914.71 31.5
2 -6 2 883.81 31.5
-2 -6 2 873.31 31.6
-2 6 -2 859.81 31.5
2 -6 -2 879.61 31.6
-2 6 -2 953.9 32
-2 -6 2 900.11 32
2 6 2 851.11 31.7
-2 -6 2 928.41 31.5
2 -6 -2 906.01 31.8
-2 6 -2 839.22 31.8
-2 -6 2 883.01 31.6
2 6 2 871.81 31.6
2 6 2 917.91 31.7
2 -6 -2 914.91 31.8
-2 -6 2 908.31 32
2 6 2 895.71 32
-2 6 -2 881.81 31.5
2 6 2 892.21 31.6
2 6 2 844.92 31.9
-2 6 -2 874.51 31.8
-2 -6 2 903.01 31.6
-2 6 -2 985.9 32.6
-2 -6 2 844.12 31.6
4 6 -2 812.02 27.6
4 -6 2 744.13 26.8
4 6 -2 739.33 27.6
-4 6 2 793.32 27
4 6 -2 782.02 27
4 -6 2 784.52 27
-4 -6 -2 783.42 26.9
4 6 -2 859.01 27.2
4 -6 2 782.82 27.4
4 -6 2 774.12 27.4
4 -6 2 761.92 27
-4 6 2 847.62 30.2
-4 6 2 728.63 27.4
4 -6 2 828.42 26.8
-4 6 2 777.42 27.5
4 6 -2 761.22 27.2
-4 -6 -2 759.72 27.6
-4 -6 -2 771.12 27.6
-4 -6 -2 729.83 27
-4 -6 -2 722.73 27
-4 6 2 720.73 27
-4 6 2 734.83 27
-4 -6 -2 776.02 27
-4 -6 -2 727.43 27.3
4 6 2 735.13 27.6
-4 6 -2 727.73 27
-4 6 -2 785.42 27.1
4 -6 -2 741.53 27
-4 -6 2 746.93 27.6
-4 -6 2 780.82 27.6
4 -6 -2 753.52 27.4
-4 -6 2 766.52 27
-4 -6 2 737.53 27
-4 -6 2 774.62 27.1
-4 -6 2 772.92 27.1
-4 6 -2 734.13 27.4
4 6 2 753.32 27.2
4 6 2 725.63 27.1
4 -6 -2 755.02 27.4
-4 6 -2 789.72 27.7
-4 -6 2 717.93 27.2
-4 6 -2 754.72 27.4
-4 6 -2 740.03 27
6 6 -2 452.65 16.2
-6 -6 -2 425.16 16.2
-6 -6 -2 430.26 16.3
-6 -6 -2 455.45 17.1
6 -6 2 451.05 16.2
6 6 -2 474.25 17
-6 -6 -2 463.25 16.3
-6 -6 -2 428.16 16.6
-6 6 2 458.75 16.9
-6 -6 -2 460.85 16.1
-6 6 2 492.15 16.2
6 6 -2 446.06 17
-6 6 2 494.55 20
6 -6 2 462.25 16.8
-6 6 2 433.86 16.8
6 6 -2 456.15 16.5
6 -6 2 459.95 16.9
-6 6 2 441.86 16.4
-6 -6 -2 456.25 17.1
6 -6 2 469.95 16.2
-6 -6 2 449.66 16.3
-6 6 -2 445.36 16.8
-6 -6 2 458.15 16.2
-6 6 -2 458.85 16.4
6 -6 -2 447.26 16.8
-6 -6 2 458.85 17.1
-6 6 -2 432.36 16.3
6 -6 -2 447.76 16.2
-6 -6 2 460.65 16.3
6 6 2 434.56 17
-6 -6 2 453.45 17.1
-6 -6 2 454.55 16.3
6 -6 -2 455.75 16.8
6 6 2 439.46 16.3
-6 6 -2 450.75 16.8
6 6 2 441.96 17
6 6 2 451.35 16.5
-6 6 -2 469.05 17.1
-6 -6 2 423.56 16.5
-6 6 -2 498.75 16.3
-8 -6 -2 227.48 8.8
-8 -6 -2 228.98 10.3
8 6 -2 241.68 9.1
-8 -6 -2 230.68 8.8
-8 -6 -2 227.28 9.1
8 -6 2 243.58 8.7
8 -6 2 255.07 8.9
-8 6 2 246.08 9.1
-8 -6 -2 242.78 8.9
8 6 -2 241.88 8.8
-8 6 2 237.48 9
-8 6 2 248.98 12.8
8 6 -2 245.38 9.6
-8 -6 -2 238.78 8.7
-8 -6 2 239.78 8.8
8 6 2 238.68 9.8
-8 -6 2 235.08 8.8
8 -6 -2 235.28 8.8
-8 6 -2 231.88 9
-8 -6 2 228.08 9.2
-8 6 -2 237.58 9.9
8 6 2 240.78 9.1
8 6 2 234.18 8.8
-8 6 -2 255.47 8.9
-8 6 -2 245.18 8.9
-8 -6 2 235.98 8.8
-8 -6 2 229.48 8.8
-10 -6 -2 95.19 4.3
-10 -6 -2 96.99 4.3
-10 -6 -2 97.09 3.8
-10 6 2 96.49 4.2
10 6 -2 96.99 4.2
-10 -6 -2 91.39 3.9
10 6 -2 94.49 3.8
-10 6 2 91.29 7.5
-10 -6 -2 97.19 4
-10 -6 -2 97.39 3.8
-10 -6 -2 100.29 4
10 -6 2 99.59 3.8
-10 6 2 99.19 4.3
10 6 -2 94.09 4.7
10 -6 2 92.99 4
-10 -6 2 91.39 3.9
-10 -6 2 95.99 3.9
-10 -6 2 94.99 3.8
-10 -6 2 95.99 3.8
-10 6 -2 94.49 4.1
-10 6 -2 95.19 3.9
-10 6 -2 93.89 5.1
10 6 2 97.89 3.9
-10 -6 2 95.49 4.4
10 -6 -2 94.69 3.9
10 6 2 101.59 4.3
-12 6 2 42.1 2.3
-12 -6 -2 39 1.8
-12 -6 -2 42 2.6
-12 -6 -2 39 2.5
-12 6 2 39.5 2.5
12 -6 2 35.9 2.1
12 6 -2 37.6 2.9
-12 6 2 30.5 5.2
-12 -6 -2 39.3 2
-12 -6 2 37.2 2
-12 -6 2 40.6 2.7
-12 -6 2 39.7 1.9
12 -6 -2 38 2
-12 6 -2 34.7 3.2
12 6 2 39 2.1
-12 6 -2 41.2 2.3
14 6 -2 34 3
-14 6 2 28.7 5.6
-14 -6 -2 35.7 2
-14 6 2 32.6 2.5
-14 -6 -2 38.1 2.7
14 -6 2 33.6 2.1
-14 6 2 34.4 2.4
-14 -6 2 38.6 2.8
14 6 2 35.8 2
-14 -6 2 32.2 2.1
14 -6 -2 37.7 2
-14 6 -2 37.2 2.4
-16 -6 -2 19.6 1.6
-16 -6 2 18.9 1.6
-1 -7 -2 7.9 0.5
-1 7 2 6.3 0.4
-1 7 2 5.1 0.5
-1 -7 -2 6.1 0.4
1 -7 2 6.7 0.4
-1 7 2 5.4 0.4
1 7 -2 6 0.6
1 -7 2 6.5 0.4
1 7 -2 6.9 0.6
1 -7 2 5.7 0.5
-1 7 2 5.7 0.5
1 7 -2 6.7 0.6
-1 -7 -2 6.4 0.6
-1 -7 -2 6.5 0.4
1 -7 2 6.4 0.5
1 7 -2 7.7 0.5
1 -7 2 5.3 0.5
1 7 2 7.1 0.4
-1 -7 2 6.3 0.4
-1 -7 2 6.4 0.5
1 7 2 5.8 0.5
-1 7 -2 6.2 0.5
-1 -7 2 6.3 0.5
1 7 2 6.6 0.6
-1 7 -2 7.7 0.6
-1 -7 2 6.9 0.6
1 -7 -2 5.9 0.5
1 -7 -2 6.3 0.6
-1 7 -2 5.7 0.5
1 7 2 6 0.6
-1 -7 2 6.6 0.4
3 7 -2 241.18 8.8
-3 -7 -2 222.98 8.3
3 7 -2 231.28 8.4
-3 7 2 223.38 8.1
-3 -7 -2 215.28 8.6
3 7 -2 235.88 8.9
3 -7 2 220.48 8.2
3 7 -2 224.08 8.3
3 -7 2 236.98 8.1
-3 7 2 233.78 8.6
3 -7 2 241.78 8.2
3 7 -2 233.08 8.3
3 -7 2 224.18 8.1
-3 7 2 219.38 8.2
-3 7 2 237.88 10.9
-3 -7 -2 218.58 8.2
3 -7 2 224.98 8.2
3 -7 2 231.18 8.5
-3 7 2 221.68 8.5
-3 -7 -2 235.38 8.8
-3 -7 -2 227.78 8.2
-3 -7 -2 231.98 8.7
3 -7 2 235.98 8.5
-3 7 2 222.98 8.2
3 7 2 226.68 8.3
-3 -7 2 232.48 8.2
-3 -7 2 228.58 8.3
-3 -7 2 226.18 8.2
3 7 2 223.28 8.4
-3 -7 2 233.58 8.3
-3 7 -2 234.18 9.3
-3 -7 2 215.38 8.4
3 7 2 226.98 8.7
-3 -7 2 225.88 8.7
3 7 2 217.98 8.7
3 -7 -2 233.38 8.5
3 -7 -2 222.78 8.1
-3 7 -2 223.18 8.2
3 -7 -2 225.18 8.2
-3 7 -2 231.18 8.4
-3 -7 2 231.08 8.7
-3 7 -2 221.98 8.2
-3 7 -2 225.28 8.5
3 7 2 234.68 8.5
-3 7 -2 233.98 8.8
3 -7 -2 247.58 8.6
-3 7 -2 227.68 8.5
5 7 -2 316.07 11.1
-5 -7 -2 293.17 11.5
-5 -7 -2 286.97 11.1
5 -7 2 293.87 11.5
5 7 -2 340.97 11.2
-5 7 2 317.77 11.6
5 -7 2 308.87 11
-5 -7 -2 315.07 11
5 7 -2 307.07 11.3
-5 7 2 296.07 11.5
5 7 -2 303.07 11.8
-5 -7 -2 304.57 11.1
-5 -7 -2 306.17 11.8
-5 7 2 303.57 11.2
-5 -7 -2 303.57 11.8
5 -7 2 308.27 11
5 -7 2 314.97 11.6
-5 7 2 345.47 14.7
-5 -7 -2 317.77 11.1
5 7 -2 320.97 11.9
5 7 2 308.77 11.3
5 -7 -2 305.17 11.5
-5 7 -2 306.07 11.5
-5 7 -2 263.67 11.2
-5 7 -2 306.87 11.5
5 7 2 300.97 11.8
-5 -7 2 309.37 11.1
-5 -7 2 300.67 11.1
-5 -7 2 286.97 11.3
5 7 2 299.87 11.2
5 -7 -2 317.87 11
-5 -7 2 310.87 11.8
-5 7 -2 319.07 11.9
-5 -7 2 307.67 11.1
5 -7 -2 309.67 11.5
-5 -7 2 310.07 11.8
5 7 2 316.87 11.6
-5 -7 2 306.67 11.1
-5 7 -2 294.17 11.1
-5 7 -2 310.57 11.2
-7 -7 -2 29.7 1.5
-7 7 2 26.1 1.5
-7 -7 -2 30.3 1.5
7 7 -2 31.5 1.5
-7 -7 -2 33 1.3
-7 -7 -2 29.4 1.5
-7 -7 -2 28.2 1.8
7 7 -2 30.2 1.7
7 -7 2 32.7 1.5
7 -7 2 35.8 1.4
7 7 -2 34.4 2.3
-7 7 -2 27.4 1.5
-7 7 -2 32.2 1.6
-7 -7 2 29.5 1.5
-7 7 -2 35.2 2.4
-7 -7 2 27.5 1.7
-7 -7 2 29.6 1.5
-7 -7 2 29.6 1.5
-7 -7 2 29.8 1.4
7 7 2 28.6 1.5
7 -7 -2 34.7 1.5
7 7 2 29.5 1.7
7 7 2 26.4 2.1
-9 -7 -2 1.9 0.4
-9 7 2 1.7 0.5
-9 -7 -2 2 0.3
9 7 -2 2.1 0.6
9 7 -2 3.1 0.5
9 -7 2 3.4 0.6
9 7 -2 3.9 0.9
-9 -7 -2 1.4 0.5
-9 -7 -2 1.8 0.4
-9 -7 -2 2.8 0.5
9 -7 2 2.4 0.4
-9 -7 2 2 0.4
-9 -7 2 3.6 0.6
-9 -7 2 2.8 0.5
-9 7 -2 2.3 0.5
-9 -7 2 2.9 0.4
-9 7 -2 3.4 1.1
-9 7 -2 2.4 0.5
9 7 2 2.5 0.6
9 7 2 1.8 0.5
-9 -7 2 2.4 0.7
-11 -7 -2 38.7 2.4
-11 7 2 37.9 2.2
-11 7 2 39.8 2.4
-11 -7 -2 38.2 2.4
-11 -7 -2 36.8 2
-11 -7 -2 38.3 2
11 -7 2 44.3 2.2
-11 -7 -2 39 1.8
11 7 -2 40.9 3
11 7 -2 41.2 1.9
-11 7 2 43 5.7
11 -7 -2 38.2 2
-11 -7 2 40 1.9
-11 -7 2 36.9 2.5
-11 7 -2 39.2 2
-11 7 -2 36.5 2.2
-11 7 -2 34.9 2.2
11 7 2 39.8 2.1
-11 7 -2 44 3.4
-11 -7 2 39.3 2
-11 -7 2 38 2
13 7 -2 69.39 4.4
-13 7 2 73.29 8.1
-13 7 2 70.69 3.6
-13 -7 -2 71.19 3.9
13 -7 2 73.29 3.4
-13 -7 -2 69.99 3.2
-13 7 -2 71.19 3.6
-13 -7 2 71.39 4
-13 -7 2 66.99 3.3
13 -7 -2 70.59 3.2
13 7 2 72.39 3.3
-15 -7 -2 25.7 1.7
15 -7 2 26.3 1.8
-15 -7 2 23.9 1.8
15 -7 -2 26.8 1.7
15 7 2 22.7 2.3
0 8 -2 262.87 9.7
0 8 -2 264.17 9.5
0 8 -2 283.47 10.9
0 -8 2 261.77 9.6
0 8 -2 255.27 9.7
0 8 -2 258.97 9.5
0 8 2 259.77 9.5
0 8 2 253.77 9.5
0 -8 2 262.27 9.5
0 8 2 245.68 9.7
0 8 -2 264.77 9.6
0 8 2 265.27 9.7
0 -8 -2 267.17 9.7
0 8 2 284.57 9.9
0 8 -2 281.67 10.7
0 -8 -2 272.87 9.7
0 -8 2 255.77 9.6
0 -8 2 268.57 9.5
0 -8 -2 255.47 9.6
0 8 2 261.77 9.5
0 -8 2 273.77 9.7
0 8 -2 267.27 9.7
-2 -8 -2 1642.74 59.59
2 8 -2 1733.13 59.99
-2 8 2 1759.02 62.49
2 -8 2 1626.94 59.79
-2 -8 -2 1679.13 59.69
2 8 -2 1641.04 60.09
2 8 -2 1697.33 60.29
2 -8 2 1683.63 59.79
2 8 -2 1683.03 59.59
-2 -8 -2 1653.33 59.99
2 8 -2 1698.63 59.69
-2 8 2 1639.34 59.69
2 8 -2 1666.13 59.59
2 8 -2 1732.03 59.89
-2 -8 -2 1777.52 59.99
-2 -8 -2 1764.62 59.99
-2 8 2 1735.63 59.49
-2 8 2 1670.53 59.59
2 -8 2 1647.44 59.59
-2 -8 -2 1706.13 59.69
-2 -8 2 1611.14 60.19
2 8 2 1682.13 59.69
-2 8 -2 1642.04 59.79
-2 -8 2 1791.12 59.99
-2 -8 2 1662.23 59.69
-2 -8 2 1720.93 59.49
-2 -8 2 1732.63 60.99
2 8 2 1649.63 60.39
2 8 2 1686.83 59.59
2 8 2 1651.63 59.59
2 8 2 1774.52 59.99
-2 8 -2 1738.23 60.69
-2 8 -2 1715.93 59.69
-2 -8 2 1688.63 59.69
-2 8 -2 1648.34 59.69
-2 -8 2 1631.94 59.79
4 8 -2 3536.35 122.89
-4 -8 -2 3420.66 121.09
-4 8 2 3415.06 121.19
-4 -8 -2 3324.87 121.09
-4 -8 -2 3173.98 121.39
4 -8 2 3394.66 120.79
4 -8 2 3581.24 122.49
4 8 -2 3412.86 121.09
4 8 -2 3353.06 121.29
-4 -8 -2 3491.65 120.79
-4 8 2 3423.76 124.09
-4 -8 -2 3572.24 122.79
4 -8 2 3288.47 120.69
4 8 -2 3495.65 121.19
-4 8 2 3293.77 121.19
4 8 -2 3651.63 122.79
4 -8 2 3521.95 120.79
-4 -8 -2 3573.04 122.09
-4 8 2 3677.23 122.39
4 -8 2 3560.34 121.59
4 8 -2 3421.86 121.99
-4 8 2 3307.77 120.89
-4 -8 -2 3327.17 121.29
4 -8 2 3329.37 120.69
-4 8 -2 3396.96 121.59
4 8 2 3524.55 121.79
4 -8 -2 3378.46 120.99
4 8 2 3418.46 121.59
-4 8 -2 3357.56 124.09
-4 8 -2 3552.54 121.79
4 8 2 3440.36 121.39
4 8 2 3433.86 121.19
4 8 2 3381.56 121.39
-4 -8 2 3260.37 121.39
-4 -8 2 3387.56 122.79
-4 8 -2 3513.95 122.19
-4 8 -2 3291.07 120.99
-4 -8 2 3408.86 121.39
-4 -8 2 3558.84 121.79
-4 -8 2 3341.77 121.19
-4 8 -2 3368.16 121.29
-4 -8 2 3260.17 121.69
4 -8 -2 3490.65 122.29
4 -8 -2 3564.44 121.89
-4 -8 2 3272.27 121.49
6 -8 2 1012.7 36.1
6 -8 2 1052.39 36.1
-6 8 2 1034.2 36.3
-6 -8 -2 995 36.2
6 8 -2 1082.49 36.2
-6 -8 -2 1025.1 36.2
6 8 -2 1016.1 36.2
-6 8 2 1030.3 40.6
6 8 -2 1021.6 36.4
-6 -8 -2 1055.19 36.1
-6 -8 -2 1029 36.2
6 8 -2 1048.1 37.1
-6 -8 -2 1006.7 36.6
-6 8 -2 1010.1 37.3
-6 -8 2 1030.2 36.2
6 -8 -2 1020.5 36.1
-6 -8 2 1001.1 36.5
6 8 2 1018.6 36.4
-6 -8 2 1012.3 36.2
-6 8 -2 1035.6 37.3
-6 8 -2 1004.5 36.3
6 8 2 1018.7 36.3
-6 -8 2 1002.5 36.2
-6 8 -2 1027.9 36.3
6 8 2 960.7 36.8
-6 -8 2 989.7 36.2
8 -8 2 101.59 4.1
-8 -8 -2 102.59 4.1
8 -8 2 105.29 3.9
-8 -8 -2 104.99 4.1
-8 8 2 107.79 4.3
-8 -8 -2 104.59 3.9
-8 -8 -2 101.49 4.1
-8 8 2 100.79 7.7
-8 -8 -2 100.89 4.5
8 8 -2 100.99 4.1
8 8 -2 104.89 4.4
8 8 -2 102.89 5
-8 -8 2 105.69 4.1
-8 8 -2 100.79 4.2
-8 -8 2 102.89 4.5
-8 -8 2 102.79 4.1
8 8 2 103.49 4.2
-8 -8 2 101.69 4.1
8 -8 -2 99.79 4
-8 8 -2 100.99 5.2
8 8 2 107.89 4.4
-8 8 -2 104.09 4.2
-8 -8 2 104.09 4.1
10 -8 2 226.48 9.6
-10 -8 -2 265.57 10
-10 8 2 223.88 14.3
-10 -8 -2 259.67 9.4
10 8 -2 253.87 10.7
10 8 -2 258.27 10
-10 -8 -2 284.67 10.2
-10 8 2 285.07 9.9
10 8 -2 254.57 9.5
-10 -8 -2 261.67 9.6
-10 -8 -2 277.47 9.7
-10 -8 -2 242.78 9.7
-10 -8 -2 247.98 9.6
-10 -8 2 278.97 10.2
-10 8 -2 266.37 9.9
-10 -8 2 257.87 9.5
-10 8 -2 224.08 11
-10 -8 2 256.27 9.6
-10 -8 2 262.07 9.6
10 -8 -2 242.48 9.6
-10 8 -2 254.17 9.7
10 8 2 275.47 10.1
10 8 2 264.07 9.7
-10 -8 2 252.07 9.6
-12 -8 -2 413.06 14.7
-12 8 2 321.57 19.6
-12 8 2 398.96 14.4
-12 -8 -2 358.26 13.9
12 -8 2 348.47 14.1
12 8 -2 369.36 15.3
12 8 -2 366.66 13.8
12 -8 -2 376.26 14
-12 -8 2 374.96 14
12 8 2 395.46 14.1
-12 8 -2 402.56 14.4
-12 -8 2 412.36 14.8
-12 -8 2 380.86 13.8
-14 8 2 62.49 7.9
-14 -8 -2 84.49 4.3
14 -8 2 69.09 3.5
14 8 -2 68.59 4.6
-14 -8 -2 78.59 3.5
-14 8 2 79.39 3.9
-14 -8 2 70.59 3.5
-14 -8 2 84.79 4.4
14 8 2 81.49 3.6
-14 8 -2 79.19 3.9
-14 8 -2 64.79 8.1
14 -8 -2 79.19 3.5
-16 -8 -2 3.7 0.8
-16 -8 2 3.5 0.8
1 9 -2 5.9 0.4
-1 -9 -2 5.5 0.6
-1 -9 -2 5 0.5
-1 9 2 5.4 0.4
1 9 -2 5.2 0.6
-1 9 2 6 0.4
1 -9 2 4.8 0.4
1 9 -2 5.7 0.5
1 -9 2 4.7 0.4
1 9 -2 5.1 0.6
1 9 -2 6.1 0.4
1 -9 2 5.1 0.5
1 9 -2 5.7 1
-1 -9 -2 5.2 0.3
-1 -9 2 5.2 0.3
-1 -9 2 4.5 0.5
1 -9 -2 4.7 0.6
-1 -9 2 5.1 0.5
1 9 2 5.5 0.6
1 9 2 5.1 0.4
-1 9 -2 5.8 0.5
1 9 2 5.1 0.6
-1 9 -2 5.3 0.4
-1 -9 2 4.9 0.5
-1 -9 2 5 0.3
1 9 2 4.5 0.5
-1 9 -2 5.7 1.4
-1 9 -2 5.6 1.1
1 9 2 6.6 0.8
-1 -9 2 5.5 0.5
-1 -9 2 4 0.4
1 9 2 5.3 0.5
-1 9 -2 4.4 0.5
3 9 -2 201.88 7.5
-3 -9 -2 193.58 7.4
-3 9 2 185.68 7.3
3 9 -2 214.98 8.2
3 -9 2 212.88 7.3
-3 -9 -2 204.98 7.9
-3 9 2 205.88 7.3
3 9 -2 196.08 7.8
-3 -9 -2 193.18 7.9
-3 -9 -2 200.38 7.4
-3 9 2 192.58 7.3
3 -9 2 196.48 7.4
-3 -9 -2 206.68 7.3
3 9 -2 199.28 7.9
-3 -9 -2 204.28 7.9
3 9 -2 208.88 7.5
-3 9 2 221.98 10.5
3 -9 2 202.58 7.3
3 9 -2 208.38 7.5
3 9 2 197.08 7.9
-3 -9 2 211.18 7.5
-3 -9 2 194.18 7.6
-3 9 -2 217.68 10
3 9 2 212.88 7.7
-3 -9 2 203.78 7.9
-3 9 -2 190.08 7.3
-3 9 -2 218.18 8.7
-3 9 -2 191.38 7.3
-3 9 -2 212.78 7.6
3 9 2 197.88 7.5
3 9 2 199.38 7.5
-3 -9 2 202.18 7.4
-3 -9 2 205.98 7.9
-3 -9 2 205.98 7.5
3 9 2 196.08 7.9
-3 -9 2 205.18 7.4
-5 9 2 133.59 8
5 9 -2 119.49 4.5
5 9 -2 125.49 5.4
5 -9 2 115.19 4.7
5 9 -2 122.69 4.5
5 -9 2 112.69 4.4
5 -9 2 122.99 4.4
5 9 -2 116.29 4.6
-5 -9 -2 124.99 4.5
-5 -9 -2 111.69 4.5
-5 -9 -2 110.49 4.4
-5 -9 -2 108.79 4.9
-5 9 2 107.99 4.5
-5 -9 -2 121.09 4.3
-5 9 2 117.99 4.8
-5 -9 2 116.09 4.5
-5 -9 2 118.19 4.6
-5 -9 2 113.39 4.4
5 9 2 128.29 5
-5 9 -2 124.89 5.4
-5 9 -2 109.59 4.7
-5 9 -2 109.39 4.4
5 -9 -2 115.09 4.7
-5 -9 2 116.19 4.4
-5 9 -2 121.99 4.6
-5 -9 2 109.49 4.7
5 -9 -2 121.89 4.4
5 9 2 112.79 4.6
5 9 2 114.69 4.6
7 9 -2 16.8 1.8
7 -9 2 18.3 1
7 9 -2 17.4 1.1
-7 -9 -2 16.9 1.1
-7 -9 -2 16.7 1
-7 9 2 16.7 1.1
-7 -9 -2 17.3 0.9
-7 9 2 15.9 3.3
-7 -9 -2 16.8 1.4
7 -9 2 18.2 0.9
-7 -9 -2 17.7 1
7 9 -2 18.9 1.3
-7 -9 2 17.1 1.3
-7 9 -2 17.8 1.9
-7 9 -2 16.8 1.1
-7 9 -2 16.8 1.2
7 9 2 16.8 1.2
7 9 2 13.7 1.6
-7 -9 2 16.7 1.1
7 -9 -2 17.9 1
7 9 2 17.1 1.1
-7 -9 2 16.8 1
-7 -9 2 16.7 1
-7 -9 2 18.4 1.1
9 9 -2 -0.3 0.4
-9 -9 -2 0.4 0.3
9 9 -2 0.1 0.4
9 9 -2 0.4 0.7
-9 -9 -2 0 0.3
-9 -9 -2 0.3 0.4
-9 -9 -2 0.1 0.2
-9 9 2 1.2 0.5
-9 -9 -2 0.2 0.5
9 -9 2 -0.3 0.3
-9 9 2 1.4 1.7
-9 -9 2 0.1 0.3
9 -9 -2 0 0.3
-9 -9 2 0.1 0.5
-9 -9 2 0.2 0.3
-9 9 -2 0.2 0.4
9 9 2 0.3 0.4
-9 -9 2 0.5 0.4
9 9 2 0.8 0.5
-9 9 -2 0.3 0.4
9 9 2 -0.2 0.6
-9 -9 2 -0.1 0.3
-9 9 -2 0.3 0.7
11 9 -2 97.09 5.2
-11 -9 -2 93.29 3.9
11 9 -2 90.79 4.3
-11 -9 -2 89.29 3.9
-11 -9 -2 93.99 4.5
11 9 -2 94.69 3.9
-11 -9 -2 93.59 4
-11 9 2 92.49 4.2
11 -9 2 96.29 4.1
-11 9 2 93.49 8.7
-11 9 -2 95.39 4.1
-11 9 -2 89.89 4.1
-11 -9 2 87.09 3.9
-11 -9 2 93.89 4
11 9 2 90.59 5
11 9 2 94.19 4
11 -9 -2 91.99 3.9
-11 -9 2 95.69 3.9
11 9 2 94.09 4.3
-11 -9 2 94.19 4.5
13 9 -2 24.3 2.7
13 -9 2 21.9 1.6
-13 9 2 20.9 1.8
-13 -9 -2 20.3 1.5
-13 9 2 24.4 5.4
-13 -9 -2 20.9 2.1
-13 -9 2 20.6 1.5
-13 9 -2 20.3 1.8
-13 9 -2 24 5.3
-13 -9 2 22.2 2.1
13 9 2 23.1 2.5
13 9 2 21.9 1.6
13 -9 -2 21.4 1.5
-15 -9 -2 6.2 0.9
15 -9 2 7.3 1.1
-15 -9 2 5.5 0.9
15 -9 -2 7.4 1
0 10 2 215.78 7.9
0 10 -2 205.38 7.5
0 -10 -2 193.68 7.5
0 -10 2 201.78 7.4
0 -10 2 193.28 7.5
0 10 -2 226.98 8.8
0 -10 2 199.78 7.4
0 10 2 205.28 7.4
0 10 2 193.18 7.3
0 10 -2 196.68 7.3
0 10 -2 224.48 9.1
0 -10 2 196.38 7.3
0 10 -2 196.98 7.4
0 10 2 188.58 7.3
0 10 -2 197.08 7.3
2 10 -2 104.99 4.3
2 10 -2 98.29 4
2 10 -2 102.79 4.3
2 10 -2 112.89 4.1
-2 -10 -2 105.39 4.3
2 10 -2 106.09 4.2
-2 -10 -2 105.59 4.4
-2 -10 -2 100.99 4.1
-2 -10 -2 101.79 4
-2 -10 -2 112.99 4
2 10 -2 106.39 4.1
2 -10 2 108.49 4
2 -10 2 108.59 4
2 -10 2 104.49 4.1
-2 10 2 113.69 4
-2 10 2 100.79 3.9
-2 10 2 102.89 4
-2 10 2 119.39 6.8
-2 -10 -2 104.39 4.6
-2 10 -2 102.19 3.9
-2 10 -2 103.59 3.9
2 10 2 107.09 4.4
2 10 2 105.39 4.4
2 10 2 118.19 4.7
2 10 2 113.89 4.2
-2 -10 2 105.19 4.3
-2 -10 2 108.09 3.9
-2 -10 2 100.79 4.2
2 10 2 102.79 4.1
-2 -10 2 113.39 4.2
-2 -10 2 104.49 4.3
-2 10 -2 123.29 6.5
-2 -10 2 107.29 4.1
2 10 2 96.59 4.1
-2 -10 2 106.09 4
-2 10 -2 113.79 4.2
-4 -10 -2 26.3 1.3
-4 -10 -2 29.6 1.3
4 10 -2 29.8 1.4
4 -10 2 30.2 1.3
-4 -10 -2 26.5 1.2
4 -10 2 30.7 1.2
-4 -10 -2 27.1 1.8
4 -10 2 29.3 1.2
4 10 -2 28.1 1.5
-4 10 2 34.5 3.7
4 10 -2 33.5 2.2
-4 -10 -2 26 1.4
-4 10 2 25 1.3
4 10 -2 34.1 1.5
-4 10 -2 26.3 1.3
-4 -10 2 25.9 1.4
4 10 2 34.1 1.8
4 -10 -2 29.7 1.2
-4 10 -2 27.1 1.3
-4 -10 2 28.5 1.3
4 10 2 28.2 1.5
-4 10 -2 33.8 3.5
-4 -10 2 31.7 1.5
-4 10 -2 30.8 1.5
-4 -10 2 27.7 1.3
4 10 2 26.1 1.5
-4 -10 2 24.8 1.5
6 10 -2 117.99 5.4
-6 -10 -2 107.89 4.4
6 10 -2 110.99 4.5
-6 -10 -2 110.39 4.1
-6 10 2 106.99 4.3
-6 -10 -2 105.59 4.8
-6 10 2 121.19 8.1
-6 -10 -2 110.39 4.3
6 -10 2 116.19 4.2
-6 -10 -2 106.59 4.3
6 -10 2 110.59 4.2
6 10 -2 114.49 4.4
-6 10 -2 104.89 4.3
-6 -10 2 107.49 4.3
-6 -10 2 105.89 4.6
-6 -10 2 110.69 4.4
6 -10 -2 112.89 4.2
-6 10 -2 111.59 4.5
6 10 2 108.69 4.4
-6 -10 2 110.29 4.4
6 10 2 123.69 5.1
-6 10 -2 115.19 7.8
6 10 2 109.69 4.5
-6 -10 2 109.79 4.3
-8 -10 -2 118.59 4.8
8 10 -2 127.09 4.9
-8 10 2 120.69 4.9
-8 10 2 133.19 9.4
-8 -10 -2 122.09 4.9
8 -10 2 128.09 4.6
8 -10 2 125.89 4.8
-8 -10 -2 117.39 4.8
8 10 -2 120.39 5.1
8 10 -2 133.09 6.2
-8 -10 -2 121.49 5.3
-8 -10 -2 124.19 4.6
-8 -10 2 121.79 4.8
8 10 2 122.19 5
-8 -10 2 116.19 4.8
-8 -10 2 121.09 4.8
-8 -10 2 117.09 5.2
8 -10 -2 124.89 4.8
-8 10 -2 117.89 4.9
-8 10 -2 122.89 5
8 10 2 123.59 5.1
-8 -10 2 120.29 4.8
-10 -10 -2 11.9 1
10 10 -2 12.8 2.1
-10 -10 -2 10.6 1
10 -10 2 12 1.1
-10 10 2 11.1 3.6
-10 -10 -2 11.5 1.4
10 10 -2 11.9 1.2
10 10 -2 12.3 1
-10 10 2 11 1.1
-10 -10 2 10.3 1
10 10 2 11.1 1.2
-10 10 -2 10.3 1.1
-10 10 -2 10.9 1.1
-10 -10 2 11.1 1.4
-10 -10 2 11.7 1
-10 -10 2 9.5 1
10 10 2 10.2 1.1
-10 10 -2 10.7 3.5
-10 -10 2 11.4 1
10 -10 -2 11.3 0.9
12 10 -2 0.2 1
-12 -10 -2 0.8 0.7
12 10 -2 0.5 0.4
-12 10 2 0.3 0.5
-12 10 2 0.3 1.7
-12 -10 -2 0.3 0.5
12 -10 2 0.4 0.5
-12 -10 2 0.4 0.4
-12 10 -2 0.3 1.8
12 10 2 0.8 0.9
-12 -10 2 0.5 0.5
-12 -10 2 -0.2 0.4
12 -10 -2 0.4 0.4
-12 10 -2 0.4 0.5
12 10 2 -0.2 0.5
-12 -10 2 0.7 0.7
14 -10 2 13.9 1.4
-14 -10 -2 14.1 1.3
-14 -10 2 14.9 1.4
14 -10 -2 14.8 1.3
1 -11 2 153.58 5.9
1 -11 2 160.18 5.8
1 11 -2 153.08 5.7
-1 11 2 152.18 5.6
1 -11 2 156.58 5.8
1 11 -2 151.78 5.7
-1 11 2 149.49 5.6
-1 11 2 155.58 5.7
1 11 -2 156.98 7.2
-1 -11 -2 150.38 5.7
1 11 -2 158.08 5.8
-1 -11 -2 152.08 5.9
-1 -11 -2 156.98 5.6
1 11 -2 157.48 5.8
-1 11 -2 159.08 7.9
1 11 2 157.98 5.8
-1 -11 2 156.58 5.9
-1 11 -2 160.98 7.2
1 11 2 153.78 5.7
1 11 2 165.18 6.4
-1 11 -2 158.18 5.8
-1 -11 2 153.18 5.8
-1 11 -2 155.08 5.9
-1 11 -2 153.48 5.6
1 11 2 148.09 5.7
-1 -11 2 148.89 5.9
1 -11 -2 155.18 6
-1 -11 2 155.38 5.7
-3 11 2 8.3 0.5
-3 -11 -2 8.1 0.7
3 -11 2 8.7 0.6
-3 -11 -2 8.5 0.6
3 11 -2 10.2 0.8
-3 11 2 9.8 2.2
-3 11 2 8.3 0.5
-3 -11 -2 8.5 0.7
-3 -11 -2 8.4 1
3 11 -2 8.8 1.1
3 11 -2 9.8 1.3
-3 -11 -2 8.5 0.6
3 -11 2 7.7 0.7
-3 11 2 8.6 0.6
3 -11 2 8.6 0.6
-3 -11 2 8.3 0.7
3 11 2 7.2 0.7
-3 11 -2 9.3 0.8
3 11 2 9.7 1.1
-3 -11 2 7.7 0.8
-3 11 -2 8.3 0.5
-3 -11 2 8.1 0.6
-3 -11 2 9 0.6
3 11 2 8.5 0.7
-3 -11 2 8.9 0.8
-3 11 -2 8.7 0.5
-3 11 -2 8.8 2
-5 -11 -2 38.1 1.7
-5 -11 -2 33.9 1.7
5 11 -2 35.1 1.8
5 11 -2 39.1 1.8
-5 11 2 33.8 1.6
-5 11 2 41.6 4.5
5 -11 2 35.1 1.6
-5 -11 -2 34.5 1.7
-5 -11 -2 34.7 1.5
5 11 -2 37.4 2.6
-5 -11 -2 34 2.1
-5 11 -2 43.3 4.5
-5 -11 2 35.7 1.6
5 11 2 34.8 1.8
-5 -11 2 35.2 1.8
-5 -11 2 37.1 1.8
5 11 2 34.3 1.8
-5 -11 2 34.9 1.6
-5 11 -2 33.7 1.6
5 11 2 39.3 2.2
5 -11 -2 37.8 1.5
-5 -11 2 33.1 1.9
-5 11 -2 38.9 1.9
7 11 -2 9.9 1
7 -11 2 9.7 0.7
-7 -11 -2 10.4 0.8
7 -11 2 8.7 0.7
-7 -11 -2 9.8 0.6
-7 -11 -2 9.8 1.2
-7 -11 -2 8.1 0.8
7 11 -2 9.1 0.9
-7 11 2 10.4 0.9
-7 -11 -2 9.2 0.9
7 11 2 7 1.4
-7 -11 2 10.8 0.9
-7 -11 2 9.4 0.8
7 -11 -2 10.6 0.7
-7 -11 2 10.7 0.8
-7 11 -2 6.6 2.7
-7 -11 2 10.3 0.9
-7 11 -2 11.3 0.9
-7 11 -2 8.8 1
7 11 2 11.3 1
7 11 2 11.7 1
-7 -11 2 11.5 1.1
-9 11 2 19.9 1.3
9 11 -2 15.6 2.2
-9 -11 -2 17.9 1.2
-9 -11 -2 14.8 1.2
9 11 -2 17.6 1.4
9 -11 2 14.8 1.1
-9 -11 -2 18.2 1.6
-9 11 2 12.8 3.8
9 11 -2 15.5 1.2
-9 -11 2 17.1 1.2
-9 11 -2 16.6 1.3
-9 11 -2 18.8 1.3
9 11 2 17.1 1.3
-9 -11 2 17.2 1.2
-9 -11 2 17.4 1.2
9 11 2 17.4 1.4
-9 -11 2 16.6 1.2
-9 11 -2 14.2 3.9
-9 -11 2 19.4 1.6
9 -11 -2 16.4 1.1
-11 -11 -2 5.7 0.8
11 11 -2 5.6 0.9
-11 11 2 5.6 2.7
11 -11 2 7.3 1
-11 -11 -2 5.9 0.8
-11 -11 -2 3.8 0.7
-11 -11 -2 3.7 0.9
11 11 -2 5.2 1.5
11 11 -2 6.1 0.9
-11 11 2 4.9 0.8
-11 -11 2 5.5 0.8
-11 11 -2 5.5 2.9
11 -11 -2 5.3 0.8
-11 -11 2 4.6 0.7
-11 -11 2 3.9 0.7
11 11 2 3.7 0.8
-11 -11 2 6 0.9
-11 11 -2 5.2 0.8
-11 -11 2 4.5 1
11 11 2 5.4 1
13 11 -2 20.8 1.5
-13 -11 -2 19 1.5
13 11 -2 21.9 2.9
13 -11 2 23.1 1.6
-13 11 2 21.2 5.5
-13 -11 -2 20.3 2.3
-13 11 2 19.7 1.7
-13 -11 2 21.4 1.4
-13 11 -2 20.7 1.8
-13 11 -2 23.8 5.8
-13 -11 2 21.1 2.1
13 -11 -2 21.9 1.5
-13 -11 2 18.5 1.5
13 11 2 20.7 1.6
-15 -11 -2 1.7 0.7
15 -11 2 2.7 0.7
-15 -11 2 2.6 0.7
15 -11 -2 2.6 0.6
0 12 2 20.1 0.9
0 -12 -2 17.7 1
0 12 -2 20.2 1.1
0 -12 2 18.4 1
0 -12 2 18.5 1.1
0 -12 2 20.9 1
0 12 -2 19.8 2
0 12 2 17.5 0.9
0 -12 2 18.3 1.2
0 12 2 17.9 1
0 12 -2 17.2 0.9
0 12 -2 19.1 1.1
0 -12 -2 17.9 1.1
0 12 -2 17.5 0.9
0 12 -2 19.8 2.2
2 -12 2 156.18 6
-2 12 2 156.78 5.6
-2 -12 -2 151.88 5.8
2 12 -2 157.58 5.9
2 12 -2 153.58 5.8
-2 -12 -2 157.58 6.4
-2 12 2 153.88 5.7
2 12 -2 153.18 5.8
2 -12 2 157.68 5.8
-2 -12 -2 156.18 5.7
2 -12 2 158.98 5.8
2 12 -2 147.29 7.2
2 -12 2 157.98 5.8
-2 -12 -2 154.98 5.6
-2 12 -2 143.19 8.3
-2 -12 2 153.48 5.9
-2 -12 2 157.88 6
-2 -12 2 156.58 5.7
-2 -12 2 156.38 5.9
-2 12 -2 152.68 7.2
-2 12 -2 148.59 5.9
-2 -12 2 153.88 5.6
2 12 2 153.58 5.8
2 -12 -2 155.88 6
2 12 2 153.48 5.8
2 12 2 149.09 6.5
-4 -12 -2 413.36 15.2
-4 -12 -2 402.96 14.5
-4 12 2 377.86 18.4
4 12 -2 381.36 15.6
-4 -12 -2 404.96 14.7
4 12 -2 408.86 14.7
4 -12 2 416.46 14.6
-4 12 2 405.36 14.5
-4 -12 -2 397.56 14.4
4 12 -2 402.16 14.7
-4 -12 -2 414.66 14.6
-4 12 -2 410.56 14.8
-4 -12 2 428.86 14.9
-4 -12 2 408.56 14.7
4 12 2 403.06 14.7
4 12 2 408.06 14.8
-4 -12 2 412.36 14.5
-4 -12 2 417.66 14.6
-4 12 -2 357.06 18.1
-4 -12 2 398.56 14.7
-4 12 -2 419.76 14.5
6 12 -2 121.39 6
6 -12 2 125.59 4.7
6 12 -2 122.69 5
-6 12 2 126.39 4.8
-6 12 2 115.29 8.6
6 -12 2 124.39 4.6
-6 -12 -2 125.49 5.4
-6 -12 -2 121.99 4.8
-6 -12 -2 127.19 4.7
-6 -12 -2 122.09 4.6
-6 -12 -2 121.99 4.9
6 12 -2 121.39 4.9
-6 -12 2 122.29 4.9
-6 -12 2 128.49 5.1
-6 -12 2 124.79 4.8
-6 -12 2 127.49 4.7
-6 -12 2 125.29 4.9
-6 12 -2 112.69 8.6
6 12 2 118.49 5.5
6 -12 -2 121.89 4.6
-6 12 -2 125.29 4.8
6 12 2 125.29 5
-6 12 -2 125.49 5
6 12 2 121.39 5
-8 12 2 6.8 3.1
8 -12 2 6 0.7
-8 12 2 6.5 0.8
8 12 -2 4.9 1.3
-8 -12 -2 5.7 0.7
8 12 -2 5.2 0.8
8 12 -2 6.3 0.8
-8 -12 2 5.9 0.8
8 -12 -2 6.5 0.7
-8 12 -2 5.7 0.9
-8 -12 2 6.4 0.7
-8 -12 2 4.7 0.7
-8 -12 2 6 0.7
8 12 2 6.9 0.9
-8 -12 2 6.2 1.1
-8 12 -2 6.7 2.8
8 12 2 7.1 1
10 12 -2 26.6 2.9
-10 -12 -2 26.4 1.7
-10 -12 -2 24.5 1.6
-10 12 2 30.7 1.8
10 12 -2 30.3 2
10 12 -2 27.2 1.7
-10 12 2 23.2 4.8
-10 -12 -2 29.4 2.2
-10 -12 -2 27.8 1.6
10 -12 2 22.9 1.6
-10 12 -2 31 1.8
-10 -12 2 33.1 2.2
10 12 2 28.6 1.9
10 -12 -2 27.6 1.5
-10 -12 2 28.2 1.7
-10 -12 2 26.1 1.6
10 12 2 27.4 1.8
-10 -12 2 27.5 1.6
-10 -12 2 29.5 1.6
-10 12 -2 22.5 5.1
-10 12 -2 28.4 1.8
12 12 -2 51.89 4.3
-12 -12 -2 65.79 3.5
-12 -12 -2 55.79 2.7
12 12 -2 56.29 2.7
-12 -12 -2 57.19 2.8
-12 12 2 66.09 3.1
12 12 -2 47.1 4.2
-12 12 2 47.7 7
-12 -12 -2 46.1 2.7
12 -12 2 50.69 2.8
-12 12 -2 60.19 3
-12 -12 2 56.89 2.8
-12 -12 2 53.09 2.7
-12 -12 2 57.49 2.8
-12 12 -2 48.4 7.5
12 -12 -2 59.89 2.7
-12 -12 2 59.69 2.7
-12 -12 2 65.99 3.5
14 -12 2 10.8 1.2
-14 -12 -2 12.7 1.3
14 -12 -2 12.4 1.2
-14 -12 2 12.6 1.3
-1 -13 -2 1 0.2
-1 13 2 0.9 0.2
1 13 -2 0.6 0.7
-1 13 2 1.5 0.3
-1 -13 -2 1.1 0.3
1 13 -2 0.5 0.3
-1 -13 -2 1.9 0.6
1 13 -2 1.8 0.3
1 -13 2 1.1 0.2
1 13 -2 0.4 0.3
1 -13 2 0.7 0.3
1 -13 2 1.1 0.4
1 -13 2 0.9 0.3
-1 -13 -2 0.8 0.3
-1 -13 2 0.7 0.3
-1 13 -2 0.3 0.7
-1 13 -2 1 0.4
-1 13 -2 0.3 0.7
-1 -13 2 0.7 0.3
-1 -13 2 0.8 0.3
-1 -13 2 0.9 0.3
-1 -13 2 1.2 0.2
-1 13 -2 0.9 0.4
1 -13 -2 1.2 0.4
1 13 2 0.4 0.3
-3 -13 -2 5.8 0.7
-3 -13 -2 6.9 0.5
-3 -13 -2 6.8 1.1
-3 -13 -2 5.5 0.6
3 -13 2 7.6 0.6
-3 13 2 7.5 2.3
3 -13 2 6.2 0.7
-3 13 2 7.3 0.5
3 -13 2 8.2 0.6
3 13 -2 6.9 0.7
3 13 -2 7.1 0.7
3 13 -2 7 1.6
-3 -13 -2 6.3 0.5
-3 -13 2 5.9 0.7
-3 13 -2 6.8 1.5
-3 13 -2 6.8 2.2
-3 -13 2 5.2 0.8
3 13 2 5.5 0.7
-3 -13 2 5.7 0.6
-3 13 -2 7.3 0.5
-3 -13 2 6.4 0.8
-3 13 -2 7.2 0.8
3 13 2 6.3 0.7
-5 -13 -2 1 0.6
-5 13 2 2.3 1.6
-5 -13 -2 1.7 0.4
-5 -13 -2 1.9 0.3
-5 13 2 1.8 0.4
-5 -13 -2 1.1 0.3
5 13 -2 3.6 0.6
-5 -13 -2 2.2 0.4
5 13 -2 2.3 0.9
5 13 -2 1.7 0.5
5 -13 2 1 0.4
-5 -13 2 2.3 0.4
-5 13 -2 2.4 0.6
5 13 2 1.8 0.5
5 -13 -2 2 0.4
-5 13 -2 2.2 1.6
-5 -13 2 1.6 0.4
-5 -13 2 1 0.5
-5 -13 2 2.9 0.5
-5 13 -2 1.7 0.4
7 13 -2 1 1
7 13 -2 1.4 0.5
-7 13 2 1.4 1.7
-7 13 2 1.4 0.4
-7 -13 -2 1.8 0.4
7 13 -2 1.1 0.5
-7 -13 -2 1.7 0.5
7 -13 2 1.7 0.4
-7 -13 -2 0.7 0.6
7 -13 -2 1.5 0.4
-7 -13 2 1.7 0.5
-7 -13 2 1.4 0.5
7 13 2 1.2 0.5
-7 13 -2 1.7 0.6
-7 -13 2 1.2 0.4
-7 -13 2 1.7 0.6
7 13 2 0.6 0.5
-7 -13 2 1.9 0.4
-7 13 -2 1.2 0.4
-7 13 -2 1.7 1.8
-9 -13 -2 0.3 0.4
9 -13 2 0.5 0.4
9 13 -2 0.5 0.5
9 13 -2 -0.6 0.8
-9 13 2 0.2 0.4
9 13 -2 0.1 0.5
-9 -13 -2 -0.3 0.4
-9 -13 -2 0.1 0.6
-9 -13 -2 0.4 0.4
-9 13 2 0.5 1.7
-9 13 -2 0.4 0.4
-9 13 -2 -0.6 1.7
-9 -13 2 -0.3 0.4
-9 -13 2 -0.5 0.4
-9 -13 2 -0.2 0.4
9 13 2 0.2 0.5
-9 13 -2 -0.2 0.5
-9 -13 2 -0.3 0.5
9 -13 -2 0.2 0.3
9 13 2 1.2 0.5
-9 -13 2 0.3 0.4
11 13 -2 2.9 0.7
11 13 -2 2.2 1.4
-11 -13 -2 3.3 0.7
11 -13 2 3.6 0.8
-11 -13 -2 3.4 0.9
11 13 -2 2.5 0.8
-11 13 2 3.6 2.5
-11 -13 -2 3.2 0.7
-11 -13 -2 3.6 0.7
-11 13 2 2.3 0.7
11 13 2 2.9 0.8
-11 -13 2 3.5 0.7
-11 13 -2 3.6 2.7
11 -13 -2 2.5 0.6
-11 13 -2 2.7 0.7
-11 -13 2 2.5 0.6
-11 -13 2 3.1 0.6
-11 -13 2 2.7 0.9
-11 -13 2 2.9 0.6
-13 -13 -2 -0.5 0.5
13 -13 2 0.4 0.5
-13 -13 2 -0.1 0.5
13 -13 -2 0.3 0.5
-13 -13 2 0.7 0.5
0 -14 -2 387.36 14.3
0 -14 2 391.46 14.1
0 -14 2 397.86 14.3
0 -14 -2 384.96 14.1
0 14 -2 404.46 14.2
0 -14 2 390.36 14.4
0 -14 2 386.56 14.2
0 14 2 379.66 14
0 14 -2 388.76 14
0 14 2 393.26 14.2
0 14 -2 395.66 14.3
0 14 -2 404.86 16.1
-2 -14 -2 563.74 20.7
2 14 -2 571.54 20.7
-2 -14 -2 573.64 20.6
2 -14 2 591.54 20.8
-2 -14 -2 588.24 20.5
2 14 -2 588.14 20.8
2 -14 2 590.44 20.7
2 14 -2 549.65 21.2
2 -14 2 590.34 20.7
-2 14 2 568.94 20.6
-2 -14 -2 577.54 21.4
2 14 -2 578.74 22.7
-2 14 -2 580.94 22.5
-2 -14 2 594.54 20.8
-2 -14 2 566.14 20.6
-2 -14 2 582.94 20.5
2 -14 -2 587.94 21
2 14 2 575.74 20.8
-2 14 -2 565.14 24
-2 -14 2 564.44 21
-2 -14 2 584.74 20.8
-2 14 -2 582.44 20.9
2 14 2 556.94 20.6
-4 14 2 738.23 31
-4 -14 -2 715.93 26.1
4 14 -2 738.63 28.5
-4 -14 -2 715.43 26.9
-4 -14 -2 710.53 26
-4 14 2 733.23 26
-4 -14 -2 741.73 26.1
4 -14 2 743.93 26.1
-4 -14 -2 723.13 26.3
4 14 -2 725.33 26.3
4 14 -2 742.73 26.3
-4 14 -2 755.42 26.4
-4 -14 2 743.13 26.1
-4 -14 2 734.73 26.5
-4 -14 2 741.13 26.3
-4 14 -2 728.23 30.9
-4 -14 2 747.73 26.1
4 14 2 719.23 26.3
4 14 2 735.63 26.3
-4 -14 2 704.03 26.3
-6 14 2 396.36 19.9
6 14 -2 391.96 14.8
-6 14 2 390.26 14.5
-6 -14 -2 404.56 14.6
6 -14 2 409.16 14.4
6 -14 2 416.06 14.4
6 14 -2 405.56 14.7
-6 -14 -2 385.36 14.6
-6 -14 -2 400.46 15.2
6 14 -2 418.56 16.2
-6 -14 2 388.26 14.7
-6 14 -2 394.66 14.5
-6 -14 2 388.86 14.5
-6 14 -2 397.86 20.1
-6 -14 2 405.76 14.7
-6 -14 2 400.36 14.9
-6 -14 2 399.86 14.5
-6 14 -2 398.66 14.8
6 -14 -2 402.66 14.4
6 14 2 390.76 14.8
6 14 2 409.36 14.7
-8 14 2 153.98 5.9
8 14 -2 148.29 7.7
-8 -14 -2 145.89 5.9
-8 -14 -2 146.09 5.9
8 -14 2 152.08 5.8
8 14 -2 152.48 6
-8 -14 -2 156.98 6.6
8 14 -2 150.38 6.2
-8 14 2 141.39 10.9
-8 -14 2 150.98 6
8 14 2 152.58 6.2
-8 -14 2 149.49 5.9
-8 -14 2 154.48 5.9
-8 14 -2 138.59 11.1
-8 14 -2 149.69 6.1
-8 14 -2 156.78 5.9
8 -14 -2 149.09 5.7
-8 -14 2 153.78 6.4
-8 -14 2 149.49 6
-10 14 2 107.19 10
10 14 -2 119.89 4.9
-10 -14 -2 130.29 5.6
-10 -14 -2 101.79 4.8
10 -14 2 108.09 4.8
10 14 -2 114.89 5.2
-10 -14 -2 118.89 5
-10 14 2 126.29 5
10 14 -2 107.19 6.7
-10 -14 -2 118.09 4.9
-10 14 -2 101.09 10.3
-10 -14 2 115.29 4.9
-10 -14 2 120.79 4.8
-10 -14 2 119.59 4.9
10 -14 -2 119.79 4.7
10 14 2 119.89 5.2
-10 -14 2 120.19 4.9
-10 14 -2 123.89 5
10 14 2 117.79 5
-10 -14 2 128.19 5.5
-12 -14 -2 109.09 4.7
-12 -14 -2 116.39 4.8
-12 -14 -2 111.89 4.8
12 -14 2 100.59 4.7
-12 -14 2 113.79 4.7
-12 -14 2 111.19 4.7
12 -14 -2 118.69 4.7
-12 -14 2 112.69 4.8
-1 -15 -2 15.3 1.1
-1 15 2 16.8 1
-1 -15 -2 15.8 1.6
1 -15 2 15.3 1.1
1 -15 2 16.1 1
1 -15 2 15 1.1
1 15 -2 15.5 0.9
1 15 -2 16.8 2.2
-1 -15 -2 14.6 0.9
-1 -15 -2 16.1 0.8
1 15 -2 15.3 1
1 15 -2 16.1 1.1
-1 15 -2 14.5 2.1
-1 -15 2 12.9 1.4
1 15 2 15.6 1.1
-1 -15 2 13.9 1.1
-1 -15 2 13.5 1
-1 -15 2 15.7 1.1
1 -15 -2 15.2 1
1 15 2 15.1 0.9
1 -15 -2 15.3 1.2
-1 15 -2 15.3 1.1
3 -15 2 -0.3 0.3
3 15 -2 0.8 0.4
-3 -15 -2 0.5 0.3
3 15 -2 0.3 0.8
-3 -15 -2 -0.1 0.4
-3 -15 -2 0.4 0.5
3 15 -2 0 0.4
-3 -15 2 0.7 0.5
-3 15 -2 0.3 0.8
-3 -15 2 0.7 0.4
3 -15 -2 0.2 0.4
-3 -15 2 0.1 0.4
-3 -15 2 0 0.4
3 15 2 0.9 0.4
3 15 2 -0.3 0.4
-3 15 -2 0.1 1.1
-3 15 -2 0 0.4
5 15 -2 3.5 0.7
-5 -15 -2 4 0.9
-5 15 2 2.9 1.9
5 -15 2 3.5 0.5
5 15 -2 4.2 0.7
5 15 -2 3 1.4
-5 -15 -2 3.2 0.6
-5 -15 -2 3.7 0.6
-5 15 2 3.9 0.6
-5 -15 2 3.6 0.6
-5 15 -2 4.6 0.6
-5 -15 2 4.6 0.9
-5 15 -2 2.2 1.7
-5 -15 2 3.2 0.6
5 -15 -2 4.4 0.4
5 15 2 3.4 0.6
5 15 2 4 0.7
-5 15 -2 3 0.7
-5 -15 2 3.5 0.5
-5 -15 2 3.3 0.6
-7 15 2 -0.2 0.3
7 15 -2 0.1 0.4
7 15 -2 0.3 0.5
-7 15 2 -0.5 1.5
-7 -15 -2 -0.2 0.6
7 15 -2 0.8 1
-7 -15 -2 -0.5 0.4
7 -15 2 0 0.3
-7 -15 -2 -0.1 0.4
-7 15 -2 0.1 0.3
7 15 2 -0.4 0.4
-7 15 -2 -0.2 0.5
-7 -15 2 0.2 0.4
-7 15 -2 0.3 1.7
-7 -15 2 -0.2 0.4
-7 -15 2 -0.1 0.3
7 15 2 0 0.4
-7 -15 2 0 0.4
-7 -15 2 0.3 0.5
7 -15 -2 0.4 0.3
-9 -15 -2 0.6 0.5
9 15 -2 0.2 0.5
-9 -15 -2 -0.1 0.5
-9 15 2 0.6 0.5
-9 -15 -2 0.5 0.7
-9 -15 -2 0.9 0.5
-9 15 2 -0.1 1.8
9 15 -2 0.4 0.5
9 15 -2 -0.8 1
9 -15 2 0.3 0.4
9 15 2 0.3 0.5
-9 -15 2 0.7 0.5
-9 15 -2 1.4 0.7
-9 -15 2 -0.3 0.5
-9 15 -2 0.6 0.5
-9 -15 2 0.3 0.6
9 -15 -2 0.4 0.3
-9 15 -2 1.3 2.4
-9 -15 2 0.4 0.5
-9 -15 2 1.1 0.5
9 15 2 -0.3 0.5
11 15 -2 -0.4 1.8
-11 -15 -2 1 0.6
-11 -15 -2 0.7 0.5
-11 -15 -2 0.7 0.5
11 -15 2 0.4 0.6
-11 -15 -2 -0.2 0.5
11 15 -2 0.3 0.8
-11 -15 2 0.6 0.5
-11 -15 2 0.3 0.5
11 15 2 1.2 1.1
11 -15 -2 1 0.5
-11 -15 2 1.2 0.5
-11 -15 2 1.3 1
13 -15 2 5.8 1
-13 -15 -2 4.9 0.9
-13 -15 2 6.8 1
13 -15 -2 5.9 0.9
-13 -15 2 4.6 0.8
0 16 -2 42.3 2.1
0 16 -2 40.3 3.5
0 16 2 46.7 1.9
0 -16 2 42.4 2.2
0 -16 -2 50.49 2.9
0 -16 -2 47.9 2.3
0 -16 2 45.6 2.2
0 -16 -2 47.1 2
0 16 -2 43.6 2.1
0 16 2 40.9 2.1
2 16 -2 58.79 2.5
-2 -16 -2 58.79 2.4
2 -16 2 62.19 2.7
-2 -16 -2 64.49 2.8
2 16 -2 64.99 2.7
2 -16 2 59.29 2.5
-2 -16 -2 59.59 2.4
-2 -16 -2 59.99 2.6
2 -16 2 55.99 2.5
2 16 -2 51.69 4.2
-2 -16 -2 60.19 3.3
2 -16 -2 59.49 2.8
-2 16 -2 60.19 2.7
-2 -16 2 53.19 2.7
-2 -16 2 58.79 2.3
2 16 2 58.09 2.5
-2 -16 2 56.29 2.7
2 16 2 55.79 2.7
-2 16 -2 50.69 4
-4 -16 -2 71.69 3.2
4 16 -2 74.59 3.4
4 16 -2 80.59 3.4
-4 -16 -2 80.89 4
4 -16 2 83.89 3.3
-4 -16 -2 79.99 3.4
4 16 -2 66.39 5.1
-4 -16 2 75.79 3.4
-4 -16 2 73.99 3.4
-4 16 -2 76.69 3.5
4 -16 -2 77.09 3.6
4 16 2 78.59 3.4
-4 -16 2 81.99 3.2
-4 -16 2 87.69 3.7
4 16 2 76.19 3.4
-4 -16 2 78.79 3.2
-6 -16 -2 49.8 2.5
6 16 -2 51.39 4.7
-6 16 2 58.19 2.5
-6 16 2 45.8 6
-6 -16 -2 60.79 2.7
-6 -16 -2 61.99 3.3
6 16 -2 51.29 2.7
6 16 -2 53.79 2.7
6 16 2 52.29 2.7
-6 -16 2 51.89 2.7
6 -16 -2 52.69 2.3
-6 16 -2 53.29 2.8
-6 -16 2 58.59 2.5
6 16 2 55.29 2.7
-6 -16 2 61.69 3
-6 -16 2 54.29 2.7
-6 -16 2 54.39 2.5
-6 16 -2 61.09 2.4
-8 16 2 9.7 4.1
8 16 -2 13.6 1.3
-8 -16 -2 10.4 1.2
-8 -16 -2 11.1 1.4
8 16 -2 11.5 2.5
8 16 -2 11.7 1.4
-8 -16 -2 15.2 1.3
-8 16 2 15.8 1.3
-8 -16 -2 17.9 1.9
-8 -16 2 15.3 1.2
-8 -16 2 13.5 1.3
8 -16 -2 14.4 1
-8 16 -2 14.2 1.4
8 16 2 13 1.3
-8 16 -2 15.8 1.2
-8 -16 2 13.7 1.1
-8 16 -2 9.8 4.2
8 16 2 16.3 1.4
-8 -16 2 12.9 1.3
-10 -16 -2 3.1 0.7
-10 -16 -2 3.8 0.7
-10 -16 -2 2.1 0.8
-10 -16 2 3 0.7
-10 -16 2 3.3 0.7
10 -16 -2 3.7 0.6
10 16 2 3.5 1.1
-10 16 -2 1.5 2.4
-10 -16 2 3.9 0.9
-10 -16 2 3.7 0.7
-12 -16 -2 8.1 1.1
-12 -16 -2 7.4 1.1
12 -16 2 5.3 0.9
-12 -16 -2 7.3 1.1
-12 -16 2 6.7 1
12 -16 -2 8.2 0.9
-12 -16 2 5.3 0.9
-12 -16 2 6.9 1.1
1 17 -2 42.5 3.8
-1 -17 -2 46.4 2.9
-1 -17 -2 48.3 2
1 -17 2 47.9 2.2
-1 -17 -2 47.4 2.3
1 17 -2 47.9 2.1
-1 -17 -2 48.2 2.1
1 17 -2 46.6 2.3
1 -17 2 46.1 2.2
1 -17 2 48.3 2.3
-1 17 -2 46.5 2.3
1 17 2 46.2 2.1
1 -17 -2 50.99 2.2
-1 -17 2 46.7 2.3
1 17 2 44.8 2.2
-1 17 -2 43.2 3.7
-1 -17 2 46.8 2.3
1 -17 -2 49 3
1 -17 -2 51.49 2.4
3 17 -2 0.3 0.3
3 17 -2 0.6 1
-3 -17 -2 0.5 0.6
3 -17 2 0.2 0.4
3 17 -2 0.2 0.4
-3 -17 -2 0.4 0.3
-3 -17 -2 0.1 0.4
-3 -17 2 0 0.4
3 17 2 0.2 0.4
-3 -17 2 0.1 0.4
-3 17 -2 0.2 0.4
3 -17 -2 0.4 0.4
3 17 2 0.8 0.4
-3 -17 2 -0.1 0.3
-5 -17 -2 0.2 0.5
-5 -17 -2 0.2 0.6
-5 -17 -2 1.4 0.4
-5 17 2 1.8 0.4
5 17 -2 1 0.6
5 17 -2 0.8 1.2
5 17 -2 0.8 0.4
5 17 2 0.7 0.5
-5 -17 2 0.7 0.5
-5 -17 2 1.2 0.5
5 17 2 1.5 0.6
-5 17 -2 1.4 1.7
5 -17 -2 0.8 0.5
-5 17 -2 0.4 0.5
-5 -17 2 1.2 0.5
-5 -17 2 0.6 0.4
7 17 -2 33.3 4.2
7 17 -2 36.5 2.1
7 17 -2 38.2 2.2
-7 -17 -2 36.2 1.9
-7 -17 -2 33.2 2.3
7 -17 2 33.7 1.7
-7 -17 -2 37.3 2.1
-7 17 2 38.6 1.9
-7 17 2 32.9 5.6
-7 -17 -2 38.4 2.6
-7 17 -2 39.3 1.9
-7 -17 2 35.2 2.1
-7 -17 2 38.4 2.4
-7 -17 2 38.1 1.9
-7 17 -2 36.3 2.2
7 -17 -2 37.3 1.7
-7 -17 2 36.5 2.1
-7 17 -2 32.7 5.5
7 17 2 36.6 2.1
-7 -17 2 38 1.9
7 17 2 38.7 2.2
-9 -17 -2 17.1 1.4
9 -17 2 14.9 1.2
-9 -17 -2 16.2 1.4
-9 -17 2 15.4 1.4
-9 -17 2 17.3 1.3
-9 -17 2 19.9 1.8
9 -17 -2 18.1 1.1
-9 17 -2 16.4 4.9
-9 -17 2 17.3 1.3
-11 -17 -2 0.7 0.5
11 -17 2 1.1 0.5
-11 -17 -2 -0.3 0.5
-11 -17 -2 0 0.5
11 -17 -2 0 0.4
-11 -17 2 -0.2 0.4
-11 -17 2 -0.3 0.5
-11 -17 2 0 0.5
0 -18 -2 0.7 0.6
0 -18 2 0.5 0.4
0 -18 -2 0.4 0.3
0 -18 2 0.7 0.5
0 -18 2 0.3 0.4
0 -18 -2 0.4 0.4
0 18 -2 0.9 1
-2 -18 -2 83.29 4.4
-2 -18 -2 82.59 3.3
-2 -18 -2 82.99 3.7
2 -18 2 86.09 3.6
2 18 -2 82.69 5.6
2 18 -2 87.29 3.7
2 18 -2 84.69 3.5
-2 18 -2 82.99 5.4
2 18 2 85.39 3.7
2 -18 -2 83.19 3.8
-2 -18 2 84.89 3.3
-2 18 -2 80.19 3.7
-2 -18 2 83.59 3.7
2 18 2 84.49 3.5
2 -18 -2 86.69 3.5
-2 -18 2 87.99 3.7
4 18 -2 265.17 10.2
4 18 -2 260.57 12.8
-4 -18 -2 268.77 10.2
-4 -18 -2 268.67 9.9
4 18 -2 269.27 10.2
-4 -18 -2 282.67 11
-4 -18 2 275.87 10.3
-4 -18 2 266.67 9.9
-4 18 -2 266.77 10.3
-4 -18 2 273.57 10.3
4 18 2 264.57 10.2
4 18 2 271.77 10.2
4 -18 -2 265.77 10.5
-6 -18 -2 45.5 2.4
-6 -18 -2 46.7 2.3
6 18 -2 44.6 4.6
6 18 -2 47.6 2.5
6 18 -2 47.8 2.5
-6 18 2 46.6 2.1
-6 -18 -2 47.2 3
-6 -18 2 46.3 2.2
-6 18 -2 45.3 2.5
-6 -18 2 46.9 2.5
6 18 2 46.1 2.5
6 18 2 46.9 2.5
-6 -18 2 45.5 2.5
6 -18 -2 43.4 2.7
8 18 -2 0.5 1.4
-8 -18 -2 0.5 0.5
8 -18 2 0.5 0.4
-8 -18 -2 0.7 0.5
-8 -18 2 0.9 0.5
-8 18 -2 1.2 2.1
-8 -18 2 0.3 0.5
-8 -18 2 0.3 0.4
8 -18 -2 1.4 0.4
-10 -18 -2 16.4 1.4
-10 -18 -2 16.4 1.4
-10 -18 -2 15.9 1.4
10 -18 -2 16.5 1.1
-10 -18 2 17.9 1.4
-10 -18 2 14.4 1.4
-10 -18 2 15.5 1.3
1 19 -2 1.2 0.4
1 -19 2 0.6 0.4
1 19 -2 1.8 0.5
1 -19 2 1.1 0.5
1 19 -2 1.6 1.2
-1 -19 -2 0.9 0.7
-1 -19 -2 1.1 0.5
1 -19 -2 1.5 0.4
-1 -19 2 1.2 0.5
1 -19 -2 1 0.7
1 19 2 0.8 0.5
-1 -19 2 0.8 0.5
-1 19 -2 1.6 1.2
1 19 2 0.7 0.4
-3 -19 -2 0.2 0.5
3 -19 2 0.1 0.6
3 19 -2 0.7 0.4
3 19 -2 0.3 0.5
-3 -19 -2 0.5 0.6
3 19 -2 0.5 1.1
-3 -19 -2 0.6 0.3
3 -19 -2 0.7 0.4
3 -19 -2 0.7 0.4
-3 19 -2 0.5 0.7
3 19 2 0.5 0.5
3 19 2 1 0.4
-3 -19 2 0.3 0.5
-3 -19 2 0.9 0.4
-3 -19 2 0.4 0.5
5 19 -2 0.2 0.4
5 19 -2 0.5 0.5
-5 -19 -2 0.2 0.6
-5 -19 -2 0.3 0.4
5 19 -2 0 1.2
-5 -19 -2 0.2 0.4
5 19 2 0.4 0.4
-5 -19 2 0.1 0.3
-5 19 -2 -0.4 0.5
-5 -19 2 0 0.5
5 -19 -2 0.4 0.5
5 19 2 0.4 0.5
-5 -19 2 0.3 0.5
-7 -19 -2 8.2 1.1
7 19 -2 6.6 2.4
-7 -19 -2 7.8 1
-7 -19 2 9.2 0.9
-7 -19 2 7.8 1.1
7 -19 -2 8 0.7
-9 -19 -2 1.3 0.6
9 -19 2 3 0.6
-9 -19 -2 2.6 0.7
-9 -19 2 1.7 0.7
9 -19 -2 2.6 0.5
-9 -19 2 2.2 0.6
0 -20 2 0.2 0.4
0 20 -2 0.7 1.1
0 -20 2 1 0.5
0 -20 2 -0.7 0.6
0 -20 -2 1 0.7
0 -20 -2 2 0.6
-2 -20 -2 2.6 0.9
-2 -20 -2 1.4 0.4
2 20 -2 1.7 0.5
2 -20 2 1.5 0.5
2 20 -2 1.3 1.3
-2 -20 -2 1.8 0.6
-2 -20 2 0.9 0.6
2 20 2 2.1 0.5
2 -20 -2 2.8 0.9
2 -20 -2 2.1 0.5
2 20 2 0.7 0.5
-2 -20 2 1.1 0.5
-4 -20 -2 9.7 1.1
4 20 -2 5.8 1
-4 -20 -2 7.1 0.8
-4 -20 -2 8.9 1.6
4 20 -2 7.6 1.4
4 20 2 8.8 1.1
-4 -20 2 9.1 1.1
-4 -20 2 7.1 1.2
4 -20 -2 8.4 0.9
4 -20 -2 9.3 1.2
-4 -20 2 8.5 0.8
4 20 2 7.4 1.1
-6 -20 -2 3.4 0.7
-6 -20 -2 2.7 0.6
-6 -20 2 2.9 0.6
-6 -20 2 4.8 0.8
8 -20 2 0.4 0.5
-8 -20 -2 0.3 0.6
-8 -20 -2 -0.3 0.5
8 -20 -2 0.3 0.3
-8 -20 2 0.2 0.5
-8 -20 2 0.2 0.5
-1 -21 -2 2.7 0.7
1 -21 2 2.9 0.6
-1 -21 -2 2.5 1
-1 -21 2 2.5 0.6
1 -21 -2 3.5 0.7
-1 -21 2 1.7 0.6
1 -21 -2 2.8 0.9
-3 -21 -2 0.4 0.3
-3 -21 -2 0.5 0.5
-3 -21 2 0.5 0.3
-3 -21 2 0.6 0.5
-5 -21 -2 2.1 0.6
-5 -21 -2 1.8 0.5
-5 -21 2 1.5 0.5
5 -21 -2 1.4 0.5
-5 -21 2 1.2 0.6
-7 -21 -2 3.1 0.8
-7 -21 -2 4.1 0.8
-7 -21 2 3.2 0.8
-7 -21 2 4 0.7
0 -22 -2 51.09 2.7
-2 -22 -2 87.79 3.9
-2 -22 2 84.79 3.8
2 -22 -2 83.59 3.8
-4 -22 -2 103.29 4.4
-4 -22 -2 121.79 4.7
-4 -22 2 104.49 4.3
-4 -22 2 104.59 4.7
-1 -23 -2 25.4 1.7
0 0 -3 0.5 0.2
0 0 3 0.1 0.2
0 0 3 0.2 0.1
0 0 3 0.3 0.1
0 0 -3 0.4 0.2
0 0 -3 0.6 0.3
0 0 3 0.7 0.2
0 0 -3 0.6 0.3
2 0 3 2.5 0.4
-2 0 -3 2.7 0.5
-2 0 3 2.8 0.3
-2 0 -3 1.7 0.4
-2 0 3 3.4 0.6
-4 0 3 0 0.3
-4 0 3 0.1 0.2
4 0 -3 0 0.3
-4 0 -3 0.2 0.2
-4 0 -3 0.5 0.4
-4 0 3 0.1 0.2
-4 0 3 0.4 0.3
4 0 3 0.2 0.2
-4 0 -3 0.7 0.4
-4 0 3 0.1 0.2
-4 0 3 0.6 0.2
-4 0 3 0.3 0.5
4 0 -3 0.2 0.2
-4 0 -3 0.8 0.2
4 0 3 0.3 0.3
4 0 -3 0.6 0.3
4 0 3 -0.1 0.3
-4 0 3 0.5 0.2
-4 0 3 0.3 0.1
-6 0 3 0.2 0.4
-6 0 -3 0.2 0.2
6 0 -3 1.2 0.5
6 0 3 0.9 0.5
-6 0 -3 0 0.4
6 0 3 0.3 0.2
-6 0 -3 0.5 0.3
6 0 -3 0.2 0.1
6 0 3 -0.1 0.4
6 0 -3 0.2 0.3
-6 0 3 0.4 0.3
-6 0 3 0 0.2
-6 0 -3 0.1 0.2
6 0 -3 0.3 0.2
-6 0 -3 0 0.3
-6 0 -3 0.1 0.2
-6 0 3 0.3 0.4
-6 0 3 0.5 0.7
-6 0 3 1.1 0.5
-6 0 -3 0.1 0.2
6 0 3 0.6 0.3
-6 0 3 0.1 0.2
-6 0 -3 0.1 0.2
-6 0 -3 0.3 0.4
8 0 -3 0.2 0.3
-8 0 3 0.3 0.3
-8 0 -3 0.3 0.3
8 0 3 0.4 0.3
-8 0 -3 0 0.2
-8 0 3 0.1 0.5
8 0 3 2.8 1.1
-8 0 -3 0.2 0.2
-8 0 3 0.7 0.3
8 0 -3 -0.3 0.4
8 0 3 0.2 0.3
-8 0 -3 0.1 0.3
-8 0 3 0 0.5
-8 0 -3 0.1 0.5
-8 0 -3 1.1 0.6
-8 0 -3 0 0.4
-8 0 3 0.5 0.3
-8 0 3 0.5 0.4
8 0 3 1.5 0.7
-8 0 3 0.4 0.4
8 0 -3 0 0.5
-10 0 -3 0.4 0.3
-10 0 3 0.3 0.4
-10 0 -3 -0.1 0.4
-10 0 -3 0.2 0.3
-10 0 3 0.5 0.5
10 0 -3 0.1 0.3
-10 0 -3 0.6 0.5
-10 0 -3 0.2 0.3
-10 0 3 0.3 1
-10 0 -3 0.6 0.6
10 0 3 0.1 0.3
10 0 3 0.1 0.3
-10 0 3 0 0.5
-10 0 3 0.5 0.3
-10 0 3 1.1 0.4
12 0 3 -0.3 0.3
-12 0 3 -0.1 0.5
-12 0 -3 -0.4 0.6
-12 0 3 0.3 0.7
-12 0 -3 0.6 0.4
12 0 3 0.1 0.4
-12 0 -3 2.2 1
-14 0 3 0.5 0.6
-14 0 -3 0.3 0.7
-14 0 3 0.8 0.9
-14 0 -3 0.6 1
-16 0 3 0.9 0.7
-1 1 3 87.99 3.8
-1 1 3 89.49 3.5
1 1 -3 99.89 3.7
-1 -1 -3 97.89 3.5
-1 1 3 90.49 3.4
-1 1 3 93.49 3.9
1 -1 3 87.99 3.8
-1 1 3 93.59 3.4
1 -1 3 88.89 3.8
1 -1 3 100.09 3.4
1 -1 3 89.39 3.5
-1 -1 -3 94.29 3.4
1 1 -3 88.19 3.8
-1 -1 -3 87.99 3.5
-1 -1 -3 90.09 3.8
1 -1 3 92.09 3.4
1 1 -3 93.29 3.4
-1 1 3 94.29 3.4
1 1 -3 91.59 3.5
-1 -1 -3 103.19 3.7
1 1 -3 86.69 3.8
-1 -1 3 92.79 3.8
1 -1 -3 94.49 3.4
-1 -1 3 102.29 3.5
1 -1 -3 92.49 3.8
-1 1 -3 85.99 3.8
1 -1 -3 89.99 3.5
-1 -1 3 95.39 3.4
-1 -1 3 91.79 3.8
-1 -1 3 99.19 3.4
1 -1 -3 89.99 3.5
-1 1 -3 88.49 3.8
-1 1 -3 88.89 3.5
1 -1 -3 90.69 3.4
-1 1 -3 91.09 3.5
-1 1 -3 96.89 3.9
-1 -1 3 90.69 3.5
1 1 3 90.39 3.4
1 -1 -3 89.59 3.8
1 -1 -3 95.29 3.5
1 1 3 86.99 3.8
1 1 3 95.99 3.4
1 1 3 87.99 3.4
-1 -1 3 96.99 3.4
-1 -1 3 94.49 3.4
1 1 3 93.89 3.4
1 1 3 90.29 3.8
1 1 3 89.89 3.5
-1 1 -3 98.29 3.5
-1 1 -3 97.69 3.4
3 1 -3 329.87 11.5
3 -1 3 318.57 11.5
-3 1 3 358.16 11.6
-3 1 3 330.87 11.6
3 -1 3 331.17 11.5
-3 1 3 320.87 12.1
3 1 -3 371.66 11.5
-3 -1 -3 311.37 11.6
3 1 -3 315.77 12.1
3 1 -3 325.97 11.8
-3 1 3 355.26 13.1
-3 1 3 317.67 11.7
-3 -1 -3 321.27 11.6
3 -1 3 325.57 11.5
3 1 -3 309.87 12
-3 -1 -3 308.17 11.7
-3 1 3 303.47 12
3 -1 3 317.67 12
3 -1 3 300.97 11.5
-3 -1 -3 327.17 11.5
3 -1 3 319.57 11.6
-3 -1 -3 319.87 11.5
-3 -1 -3 314.37 12.1
-3 1 3 316.37 11.4
-3 -1 -3 306.47 11.6
3 -1 3 318.37 12.1
-3 -1 -3 306.27 12
-3 -1 -3 334.47 11.6
3 1 3 318.47 12.1
-3 -1 3 308.27 11.7
-3 -1 3 316.37 11.7
-3 1 -3 314.27 12
-3 1 -3 309.57 11.6
-3 -1 3 335.67 11.5
3 1 3 323.37 11.7
-3 -1 3 337.97 11.5
-3 1 -3 345.37 11.4
3 1 3 343.77 11.5
-3 -1 3 316.87 11.5
-3 1 -3 314.37 11.6
-3 -1 3 327.27 11.5
-3 1 -3 304.97 12
-3 -1 3 314.07 12.1
3 -1 -3 315.37 12.1
3 1 3 321.47 12.1
-3 1 -3 328.47 11.6
-3 1 -3 343.07 11.5
3 -1 -3 324.47 11.5
3 1 3 353.96 11.6
3 -1 -3 311.07 12
3 -1 -3 322.97 11.6
3 1 3 305.07 11.5
-3 1 -3 313.87 11.5
-3 -1 3 308.27 11.5
-5 1 3 530.65 20.3
-5 1 3 545.25 19.7
-5 1 3 560.54 20.7
-5 -1 -3 532.85 20
-5 -1 -3 553.34 20.6
-5 1 3 623.04 22.1
-5 1 3 558.64 19.9
-5 1 3 542.95 20.1
5 1 -3 576.44 20
5 1 -3 549.25 20.6
-5 -1 -3 568.14 20.7
5 1 -3 547.85 20.6
-5 1 3 581.64 20
5 -1 3 542.95 19.9
-5 -1 -3 534.25 20.1
5 -1 3 567.04 20.7
-5 -1 -3 548.95 20.1
-5 -1 -3 571.04 19.9
-5 -1 -3 588.14 20
5 -1 3 588.34 20
5 1 -3 573.74 19.8
5 -1 3 543.25 20.1
5 1 -3 542.55 20.1
-5 1 3 578.24 20
-5 -1 -3 580.14 19.9
-5 1 3 561.34 19.9
-5 1 3 522.55 20.6
5 -1 -3 539.55 20.1
-5 -1 3 548.15 20.6
5 1 3 626.64 20
5 1 3 561.54 20.7
-5 -1 3 585.94 20
-5 1 -3 550.24 20.1
-5 -1 3 570.24 20.1
5 1 3 561.14 20.1
-5 -1 3 643.64 21.6
-5 1 -3 584.94 19.9
-5 1 -3 566.64 19.9
-5 -1 3 546.95 19.9
-5 1 -3 533.45 20.6
-5 1 -3 548.65 20.6
5 1 3 543.95 20.6
5 -1 -3 583.24 20
-5 -1 3 584.34 19.9
-5 -1 3 551.94 20.7
5 1 3 523.05 19.9
-5 1 -3 530.05 20.1
-5 -1 3 565.74 20
-5 1 -3 526.45 20.1
5 -1 -3 543.05 20.6
-5 1 -3 570.14 19.9
5 -1 -3 554.74 20.6
-5 -1 3 528.25 20.2
-7 -1 -3 19.6 1.3
7 -1 3 22.2 1.8
-7 -1 -3 21.4 1.7
7 -1 3 20.9 1.7
-7 1 3 20.2 1.7
-7 1 3 22.9 1.8
-7 1 3 24.7 1.3
7 -1 3 22.4 1.1
-7 -1 -3 19.2 1.7
-7 -1 -3 20 1.3
-7 -1 -3 26.1 1.2
-7 1 3 22.1 1.3
-7 -1 -3 23.4 1.1
-7 1 3 20.2 1.5
7 1 -3 22.1 1.3
7 1 -3 20.8 1.7
-7 -1 -3 22.9 1.1
-7 -1 -3 20.2 1.3
7 1 -3 26.7 1.2
7 1 -3 21.2 1.8
-7 -1 3 19.4 1.7
-7 -1 3 24.8 1.2
-7 1 -3 19.9 1.3
7 -1 -3 25.3 1.2
-7 -1 3 25.7 1.1
-7 1 -3 20.1 1.7
7 1 3 22.1 1.2
-7 1 -3 18.7 1.4
-7 -1 3 19.9 1.5
-7 -1 3 24 1.2
-7 1 -3 21.6 1.7
-7 -1 3 21.3 1.3
-7 -1 3 20.4 1.7
7 -1 -3 22.2 1.8
-7 1 -3 23.4 1.6
7 1 3 23.6 1.3
7 -1 -3 20.2 1.7
7 1 3 21.7 1.8
7 1 3 22.6 1.8
-7 -1 3 23.2 1.1
-7 1 -3 22.1 1.3
-7 1 -3 23 1.1
-9 -1 -3 0.2 0.6
-9 1 3 0.6 0.5
-9 -1 -3 0.4 0.4
9 -1 3 0.1 0.3
-9 -1 -3 0.3 0.4
9 -1 3 1.2 0.4
-9 -1 -3 0 0.5
-9 -1 -3 0.3 0.3
-9 1 3 0.6 0.4
-9 -1 -3 0.5 0.3
-9 1 3 0 0.4
-9 1 3 0 0.6
9 1 -3 1.4 0.7
9 1 -3 -0.3 0.3
-9 1 3 0.7 1
-9 -1 -3 0 0.2
-9 -1 -3 0.4 0.3
9 -1 3 0.8 0.7
-9 -1 3 0.2 0.2
-9 -1 3 -0.1 0.4
-9 -1 3 0.2 0.5
-9 -1 3 -0.2 0.3
-9 1 -3 0.9 0.3
-9 1 -3 0.7 0.3
9 1 3 1.6 0.5
-9 -1 3 0.1 0.3
9 -1 -3 0 0.5
9 1 3 0.3 0.6
-9 1 -3 0.7 0.5
-9 -1 3 0 0.6
-9 1 -3 0.4 0.3
-9 1 -3 0.5 0.5
-9 1 -3 0.1 0.3
-9 1 -3 0.1 0.3
-9 1 -3 1.1 0.6
-9 -1 3 0.2 1
9 1 3 0.3 0.3
-11 1 3 20.6 3.4
-11 1 3 14.8 1.7
-11 1 3 15.8 1.8
-11 -1 -3 16.4 1.6
11 -1 3 17.1 1.2
-11 -1 -3 15.4 1.1
-11 -1 -3 17 1.2
-11 -1 -3 17.4 1.7
-11 1 3 16.4 1.3
11 -1 -3 16.1 1.2
11 1 3 16.9 1.1
-11 1 -3 16 1.4
-11 1 -3 16 1.1
-11 -1 3 18.6 1.3
-11 -1 3 14.8 1.3
-11 1 -3 17.3 1.2
-11 1 -3 15.9 1.1
-11 1 -3 19.6 1.9
11 1 3 16.4 1.2
-11 -1 3 16.9 1.8
-11 1 -3 15.3 1.6
-11 -1 3 15.3 1.2
-13 -1 -3 75.89 4
13 -1 3 74.79 3.2
-13 -1 -3 74.09 3.3
-13 1 3 71.49 3.6
-13 -1 -3 74.19 4.3
-13 1 3 75.79 4.4
13 -1 3 74.29 3.3
-13 -1 3 76.29 4.3
-13 1 -3 81.19 4.3
-13 1 -3 72.89 4.5
13 1 3 75.49 3.2
-13 -1 3 70.99 3.5
-15 -1 -3 52.19 3.4
-15 -1 -3 51.29 2.7
-15 -1 -3 51.49 3.8
-15 1 3 49.6 3.8
-15 1 3 51.29 2.9
-15 -1 3 48 2.9
-15 -1 3 54.09 3.9
-15 1 -3 47.1 3.4
-15 1 -3 52.89 3.9
-17 1 3 5.4 1.4
-17 -1 3 5 1.4
0 -2 -3 1091.39 39.5
0 -2 -3 1118.19 39.5
0 -2 -3 1066.49 39.8
0 2 -3 1229.68 39.4
0 -2 3 1289.37 39.5
0 2 -3 1068.29 39.8
0 2 3 1097.39 39.4
0 -2 3 1096.09 39.5
0 -2 3 1055.89 39.8
0 -2 3 1093.09 39.8
0 2 3 1096.99 39.8
0 2 3 1101.99 39.5
0 2 3 1137.19 39.6
0 -2 -3 1158.28 39.9
0 -2 3 1076.09 39.7
0 -2 3 1206.18 39.8
0 -2 -3 1168.58 39.4
0 -2 -3 1121.79 39.5
0 2 -3 1074.39 39.5
0 2 -3 1153.78 40
0 2 -3 1122.49 39.7
0 2 -3 1094.49 39.8
0 2 3 1088.49 39.6
0 2 3 1064.69 39.8
0 -2 3 1082.69 39.6
-2 2 3 1936.51 70.29
2 2 -3 1966 70.59
2 -2 3 1933.21 70.09
-2 -2 -3 1999.4 70.09
-2 2 3 1918.41 70.79
2 2 -3 1960.3 71.59
-2 2 3 1984.7 70.49
2 -2 3 2007.9 70.39
-2 -2 -3 1911.11 70.59
2 2 -3 1890.51 70.99
-2 2 3 1974.8 70.19
2 -2 3 1964.5 70.69
2 -2 3 1909.01 70.19
2 -2 3 2085.19 70.39
-2 2 3 1898.71 70.09
2 2 -3 2060.89 69.89
2 -2 3 2123.99 70.19
2 -2 3 1989.6 70.29
-2 -2 -3 1945.01 70.39
-2 -2 -3 2037.2 70.69
-2 -2 -3 2158.58 70.49
2 2 -3 2086.69 71.09
-2 -2 -3 1918.91 70.39
-2 -2 -3 1964.4 70.39
-2 2 3 1957.3 70.19
2 2 -3 1999.5 70.09
2 2 3 1991.2 70.39
2 -2 -3 2029.1 70.29
2 -2 -3 2031.9 70.29
2 -2 -3 1952.9 70.39
-2 2 -3 1998.7 71.29
2 -2 -3 1939.91 70.19
-2 -2 3 2032.8 70.49
-2 -2 3 1898.31 70.69
-2 2 -3 2089.69 71.79
2 2 3 1916.51 70.59
-2 -2 3 2079.79 70.69
-2 -2 3 2089.39 70.19
-2 -2 3 2004.1 71.19
2 2 3 1973.6 71.39
-2 2 -3 1884.91 70.59
2 2 3 2018.4 70.49
-2 -2 3 1920.61 70.69
-2 2 -3 1983.6 70.49
2 -2 -3 2072.79 71.59
-2 -2 3 1941.91 70.49
-2 -2 3 1981 70.19
-2 2 -3 1972.4 70.99
-2 -2 3 1872.91 70.19
-2 2 -3 2147.19 70.49
-2 2 -3 1957 71.19
2 2 3 1894.61 69.99
4 -2 3 9035.8 320.87
4 2 -3 9242.78 324.17
-4 2 3 9119.39 321.27
4 2 -3 9622.54 320.47
4 2 -3 9361.86 322.87
4 -2 3 9594.34 323.97
-4 -2 -3 9643.93 320.77
-4 -2 -3 8968.5 320.37
-4 2 3 9120.49 324.07
-4 -2 -3 9225.98 324.17
4 -2 3 8915.21 320.57
-4 2 3 8556.74 320.67
4 2 -3 9279.57 323.87
4 -2 3 9293.27 319.77
-4 -2 -3 9321.27 323.57
4 -2 3 9661.93 324.27
4 2 -3 8979.6 321.37
4 -2 3 8478.95 320.27
-4 2 3 9060.49 323.17
-4 -2 -3 8980.3 321.17
-4 2 3 9999 333.37
-4 -2 -3 8583.84 320.87
4 -2 3 8991.7 319.77
-4 -2 -3 8839.52 320.37
-4 2 3 9094.59 320.97
-4 2 3 8007.7 320.47
4 2 -3 9181.08 319.87
-4 -2 -3 8844.71 321.57
4 -2 -3 9378.86 320.67
4 2 3 9416.66 324.17
-4 -2 3 8423.66 321.57
-4 2 -3 8906.21 323.67
-4 2 -3 8951.1 321.27
4 2 3 9257.57 324.27
-4 -2 3 8327.27 320.37
-4 -2 3 9128.79 320.57
-4 -2 3 8573.54 320.37
-4 -2 3 9217.68 320.97
4 -2 -3 8960.1 320.77
4 2 3 9750.82 320.77
-4 -2 3 9401.96 324.67
4 -2 -3 9293.07 324.07
-4 2 -3 9276.57 321.47
-4 -2 3 8862.41 320.47
-4 2 -3 9022.1 320.57
-4 2 -3 8833.12 321.47
4 2 3 9402.96 321.37
4 -2 -3 9382.76 323.57
-4 2 -3 9297.87 323.77
4 2 3 8452.15 320.77
-4 -2 3 9133.89 323.87
6 -2 3 1438.76 49.5
-6 2 3 1400.36 50.29
-6 -2 -3 1314.87 49.7
-6 2 3 1354.96 49.99
6 2 -3 1445.46 49.5
6 2 -3 1402.76 49.7
-6 -2 -3 1434.56 49.5
6 2 -3 1406.06 49.3
-6 -2 -3 1360.16 50.29
-6 2 3 1532.65 52.39
6 -2 3 1457.05 50.29
-6 -2 -3 1364.76 49.7
6 -2 3 1442.26 50.29
6 2 -3 1419.66 50.29
6 2 -3 1398.66 50.29
-6 -2 -3 1416.76 49.4
-6 2 3 1376.66 49.7
-6 -2 -3 1402.16 49.4
-6 -2 -3 1419.86 50.29
-6 2 3 1304.87 49.5
-6 -2 -3 1413.96 49.4
6 -2 3 1389.86 49.4
-6 2 3 1235.68 49.5
-6 2 3 1423.16 50.29
-6 -2 -3 1342.77 49.6
-6 2 3 1460.65 49.6
-6 2 -3 1355.76 49.7
-6 -2 3 1418.16 50.39
-6 -2 3 1327.27 49.8
-6 2 -3 1390.56 50.19
-6 2 -3 1414.26 50.09
-6 -2 3 1429.96 49.5
-6 -2 3 1438.46 49.5
6 2 3 1424.16 50.39
-6 -2 3 1521.75 50.99
6 2 3 1391.66 50.29
-6 2 -3 1430.46 49.5
-6 2 -3 1417.36 49.5
6 -2 -3 1256.87 49.6
6 2 3 1326.87 49.5
6 2 3 1504.45 49.6
-6 -2 3 1389.36 49.4
-6 2 -3 1404.06 50.19
6 -2 -3 1409.26 50.29
-6 -2 3 1400.76 50.29
6 -2 -3 1402.36 50.19
-6 -2 3 1413.26 49.5
6 -2 -3 1429.96 49.5
-6 -2 3 1412.66 49.7
6 2 3 1442.76 49.7
-6 2 -3 1325.97 49.6
8 -2 3 23.2 1.2
-8 2 3 23.3 1.4
8 2 -3 25.9 1.5
-8 -2 -3 24 1.2
-8 -2 -3 23 1.2
-8 2 3 23.9 1.9
-8 -2 -3 25 1.1
-8 -2 -3 23.9 1.4
-8 2 3 22.8 1.4
8 -2 3 25.6 2
-8 -2 -3 22.3 1.9
-8 -2 -3 25.5 1.9
-8 2 3 23.9 1.8
8 2 -3 24.1 1.3
-8 -2 -3 25.8 1.3
8 2 -3 23.9 1.9
-8 -2 -3 22.1 1.5
8 2 -3 24.3 2
-8 -2 -3 23.2 1.4
-8 -2 3 26.2 2
-8 -2 3 25.2 1.3
-8 2 -3 24.1 1.2
8 2 3 24.4 1.5
-8 2 -3 19.5 1.2
8 -2 -3 25.4 1.3
-8 -2 3 24.6 1.5
8 -2 -3 24.5 1.9
-8 -2 3 23.2 1.2
-8 -2 3 25.2 1.3
-8 2 -3 26.4 1.9
-8 -2 3 24.3 1.2
8 2 3 23.6 1.9
-8 -2 3 21.7 1.6
-8 2 -3 24.5 1.4
-8 2 -3 21.5 1.4
-8 2 -3 24.2 1.8
-8 -2 3 25.2 2
8 2 3 24.1 2
-10 -2 -3 209.08 8.4
-10 -2 -3 214.98 8
-10 2 3 180.78 10.8
10 -2 3 207.58 7.6
10 -2 3 185.08 7.8
-10 -2 -3 202.48 7.6
-10 2 3 202.88 8
-10 -2 -3 211.98 7.7
-10 -2 -3 211.18 8.2
-10 2 3 219.78 8.1
-10 2 3 211.98 8.7
10 -2 -3 196.88 7.7
-10 2 -3 201.78 8.6
-10 2 -3 203.38 7.6
-10 2 -3 213.18 8
-10 -2 3 212.18 8.4
-10 -2 3 206.98 7.8
-10 -2 3 201.88 7.6
-10 2 -3 190.98 8.4
-10 2 -3 200.78 7.8
-10 -2 3 207.28 7.6
10 2 3 207.98 7.8
-10 2 -3 203.18 7.7
10 2 3 208.88 7.7
-12 2 3 760.72 27.1
-12 -2 -3 725.83 26.7
12 -2 3 728.73 25.6
12 -2 3 744.83 25.7
-12 -2 -3 726.13 26.1
-12 2 3 681.13 26
-12 -2 -3 757.02 26.4
-12 2 3 647.34 30.2
-12 -2 -3 722.23 25.7
12 -2 3 650.83 25.8
-12 -2 3 691.53 25.9
-12 2 -3 688.23 27
-12 2 -3 754.82 26.8
12 2 3 734.13 25.8
12 -2 -3 687.43 25.8
-12 2 -3 691.93 25.7
-12 -2 3 746.03 26.7
12 2 3 729.53 25.7
-14 2 3 92.59 4.5
-14 -2 -3 104.19 4.9
-14 -2 -3 99.39 4.1
-14 -2 -3 90.69 5.2
-14 -2 3 108.89 5.4
14 2 3 102.09 4.1
-14 -2 3 90.69 4.4
-14 2 -3 88.29 5.5
-16 -2 -3 2.2 0.7
-16 2 3 4.9 1.1
-16 -2 3 1.6 0.8
-1 -3 -3 418.66 15.3
1 3 -3 409.66 15.3
1 3 -3 409.36 14.8
-1 3 3 445.26 14.8
-1 -3 -3 403.96 14.9
-1 -3 -3 412.76 14.8
1 -3 3 421.86 15.3
-1 3 3 427.16 14.9
1 3 -3 407.16 14.9
1 3 -3 419.56 15.3
1 3 -3 424.96 15.2
1 -3 3 414.46 14.8
-1 -3 -3 430.46 14.9
1 -3 3 415.46 14.8
1 -3 3 406.86 14.8
1 3 -3 446.36 14.8
-1 3 3 416.66 14.9
-1 3 3 408.46 15.3
1 -3 3 425.26 15.3
1 -3 3 453.15 14.8
1 -3 3 400.36 14.9
-1 -3 -3 408.86 14.9
-1 3 3 395.06 15.2
-1 -3 -3 420.56 15.3
1 -3 -3 415.06 14.8
-1 3 -3 410.06 15
-1 3 -3 407.56 15.2
-1 3 -3 405.06 15.2
1 3 3 414.46 15
-1 -3 3 401.16 14.8
-1 3 -3 431.66 15.5
-1 -3 3 407.66 14.9
-1 -3 3 435.26 14.8
1 -3 -3 425.46 15.3
1 -3 -3 395.16 14.9
-1 3 -3 428.06 14.9
-1 -3 3 437.46 14.8
1 -3 -3 416.66 14.8
-1 3 -3 449.46 14.8
-1 -3 3 424.56 14.8
-1 -3 3 409.16 14.8
1 3 3 404.66 15.3
-1 -3 3 406.36 14.8
-1 3 -3 399.36 14.9
1 3 3 419.96 14.9
-1 -3 3 426.26 15.3
-1 -3 3 412.56 15.3
1 -3 -3 415.66 14.9
1 3 3 414.56 15.3
1 -3 -3 418.26 15.3
1 3 3 422.46 14.9
-3 -3 -3 22.2 1.1
-3 -3 -3 24.1 1.1
3 -3 3 23.2 0.9
-3 -3 -3 20.4 1
3 -3 3 21.8 0.9
3 3 -3 21.6 1.4
-3 -3 -3 22.9 1.5
3 -3 3 21.1 1
-3 3 3 24.2 1.4
-3 -3 -3 21.5 1
3 3 -3 20.1 1.3
-3 3 3 25.3 1.4
-3 3 3 21.4 2.2
-3 -3 -3 21.5 1.2
3 -3 3 24.9 1.4
3 3 -3 22.3 1.1
-3 3 3 21.8 1.1
3 3 -3 24.1 1.5
3 3 -3 20.2 1
-3 -3 -3 21 1
3 -3 3 24.7 1.5
-3 -3 -3 23 1.4
3 3 3 22.4 1.1
-3 -3 3 26.5 1.2
3 -3 -3 26.7 1.5
-3 3 -3 25 1.4
-3 -3 3 22.8 1
-3 3 -3 23.7 1.2
-3 3 -3 23.4 1
3 -3 -3 21.4 1
-3 3 -3 21.2 1.5
3 -3 -3 21.8 1.1
3 3 3 23.5 1.2
-3 3 -3 22.7 1.4
-3 -3 3 22.8 1.1
-3 -3 3 23.1 1
-3 3 -3 22.5 1.2
-3 -3 3 22.7 1.4
3 -3 -3 23.4 1.4
-3 3 -3 22.4 1.1
3 3 3 22.4 1.4
3 3 3 24.1 1.5
-3 -3 3 21.9 1.4
5 3 -3 88.99 4.1
-5 3 3 84.49 3.4
5 3 -3 88.69 4.1
-5 -3 -3 87.29 4.1
5 3 -3 88.69 3.6
-5 -3 -3 103.09 3.5
5 -3 3 89.29 3.4
-5 3 3 95.09 5.5
5 3 -3 88.79 3.4
5 -3 3 92.39 4
-5 3 3 87.59 3.4
5 -3 3 86.99 3.4
-5 3 3 85.99 4
-5 -3 -3 86.99 3.4
5 3 -3 88.79 3.3
-5 3 3 87.99 4
-5 -3 -3 88.19 3.6
-5 3 3 87.59 3.5
-5 -3 -3 88.69 3.3
5 -3 3 96.79 4.1
5 3 -3 88.29 3.8
-5 -3 -3 89.19 4.1
-5 -3 -3 85.29 3.5
-5 3 3 87.69 3.6
-5 -3 -3 85.59 3.5
-5 3 -3 84.59 3.3
-5 3 -3 86.29 4
5 -3 -3 92.99 4
-5 3 -3 88.79 3.4
-5 3 -3 88.49 3.6
-5 3 -3 87.19 3.5
5 -3 -3 91.19 4
-5 -3 3 91.69 4.1
-5 -3 3 89.49 3.4
-5 -3 3 86.39 3.4
5 3 3 88.79 3.6
-5 3 -3 92.59 3.9
5 3 3 84.69 3.4
5 3 3 87.09 4.1
-5 -3 3 85.29 3.4
-5 3 -3 78.49 3.5
5 3 3 92.89 3.5
-5 -3 3 84.99 3.6
-5 -3 3 89.39 4.1
5 -3 -3 88.29 3.4
-5 3 -3 91.69 3.4
-5 -3 3 91.99 4.1
-5 3 -3 88.19 4
5 3 3 88.99 4.1
-5 -3 3 89.09 3.4
-7 -3 -3 4.4 0.5
-7 3 3 5.9 1
7 3 -3 7.1 1
-7 -3 -3 4.1 0.4
7 -3 3 6.1 1.1
-7 3 3 6.1 1
7 3 -3 5.4 1
-7 -3 -3 5.8 0.7
-7 -3 -3 6.2 1
-7 -3 -3 6.6 1
-7 -3 -3 5 0.5
7 -3 3 6.1 1
7 -3 3 3.7 0.5
7 -3 3 4.1 0.5
-7 -3 -3 5.5 0.7
-7 3 3 5 0.7
-7 -3 3 5.6 0.5
-7 3 -3 5.3 0.9
-7 -3 3 5.7 0.6
-7 -3 3 5.3 0.7
-7 -3 3 4.9 0.5
-7 -3 3 5.4 0.8
7 3 3 5.6 1
7 -3 -3 7.2 1
-7 3 -3 5.8 0.9
-7 3 -3 5.8 0.8
7 -3 -3 5.4 0.5
-7 3 -3 6.7 1
-7 3 -3 3.5 0.5
-7 3 -3 6.3 0.7
-7 3 -3 5.2 0.5
-7 -3 3 4.6 0.5
7 3 3 3.7 0.6
-7 -3 3 5 1
7 -3 -3 6 1
-7 -3 3 5.9 1
7 3 3 7.1 1.1
-9 -3 -3 42.5 2.1
-9 3 3 41.4 2.1
9 -3 3 33.7 1.9
-9 3 3 40.7 2.6
9 -3 3 42.5 1.8
9 3 -3 38.4 1.7
-9 -3 -3 40.4 1.8
-9 -3 -3 41 2.2
-9 -3 -3 41.1 1.8
9 3 -3 38.4 2.2
-9 3 3 33.8 4
-9 3 3 39.7 2.1
-9 -3 -3 42.3 2.4
-9 3 -3 41.7 2.1
-9 -3 3 42.6 2.4
-9 -3 3 40.8 1.8
9 3 3 41.1 1.9
-9 3 -3 39.4 1.9
9 -3 -3 41.4 1.9
-9 -3 3 41.2 1.9
-9 -3 3 41.8 2.4
-9 3 -3 39.7 1.9
-9 3 -3 39.8 2.6
-9 -3 3 39.7 1.8
9 3 3 39.8 1.9
-11 -3 -3 0.9 0.4
-11 -3 -3 0.8 0.4
11 -3 3 1 0.5
-11 3 3 1.5 0.6
-11 3 3 0.7 0.5
-11 3 3 1.5 1.5
-11 -3 -3 0.8 0.4
-11 -3 -3 1.2 0.6
11 -3 3 1.8 0.4
-11 -3 -3 1.1 0.7
-11 3 -3 0.3 0.4
-11 3 -3 1.5 0.9
-11 3 -3 1.5 0.6
-11 3 -3 0.9 0.4
-11 -3 3 1.5 0.7
11 -3 -3 1.2 0.4
-11 -3 3 1 0.4
-11 -3 3 1 0.3
-11 3 -3 0.9 0.4
11 3 3 1.7 0.4
11 3 3 1.4 0.5
-11 3 -3 0.2 0.6
-13 3 3 10.5 1.4
-13 -3 -3 12.1 1.5
-13 -3 -3 11.5 1.7
-13 -3 -3 13.1 1
13 -3 3 10.6 1.7
-13 3 3 11.5 3.6
-13 -3 -3 10.5 1.4
-13 -3 3 11.9 1.8
-13 3 -3 10.6 2
-13 -3 3 9.5 1.2
13 3 3 11.2 1.1
-15 -3 -3 3.6 1.3
-15 3 3 3.1 0.9
-15 -3 -3 3.5 0.7
-15 -3 -3 3.5 1
-15 -3 3 3.4 0.8
-15 3 -3 3.9 1.5
-17 -3 -3 0.6 0.6
0 4 -3 18.3 0.7
0 -4 -3 14.6 1
0 -4 3 15 0.7
0 -4 3 16.7 0.7
0 -4 -3 17.6 0.7
0 -4 3 19.4 1.1
0 -4 3 14.4 1
0 4 3 14.7 0.8
0 4 -3 14.3 1
0 4 -3 17.3 1.3
0 -4 -3 15 0.8
0 -4 3 16.5 0.7
0 4 3 16.2 0.8
0 4 -3 15.7 0.8
0 -4 -3 15.8 1.1
0 -4 3 14.6 0.8
0 4 -3 16.5 0.9
0 -4 -3 15.1 0.7
0 4 3 13.6 1
-2 4 3 26.8 1.2
-2 -4 -3 24.8 1.5
-2 -4 -3 28.9 1.2
2 4 -3 26.2 1.3
-2 4 3 28.1 1.1
2 -4 3 26 1.1
2 -4 3 26.9 1.5
-2 -4 -3 24.2 1.2
-2 4 3 31.1 1.6
2 4 -3 25.1 1.5
2 4 -3 24.8 1.5
-2 -4 -3 26.1 1.1
-2 4 3 25.3 1.2
-2 -4 -3 25.1 1.2
-2 -4 -3 26.5 1.6
2 -4 3 26.7 1.5
-2 4 3 26.1 1.2
2 4 -3 28.2 1.1
-2 4 3 26.6 1
-2 -4 3 28.1 1.6
-2 -4 3 27.9 1.2
-2 -4 3 27.4 1.2
2 -4 -3 28 1.5
-2 4 -3 27.5 1.4
-2 -4 3 25.1 1.2
-2 4 -3 25 1.2
-2 -4 3 23.9 1.2
-2 4 -3 30.3 1.8
2 4 3 32.7 1.3
2 -4 -3 25.9 1.5
-2 4 -3 26.8 1.3
-2 4 -3 27.8 1.3
-2 4 -3 29.4 1.2
2 -4 -3 26.7 1.1
-2 -4 3 27.6 1.2
-2 -4 3 28.2 1.1
2 4 3 28.9 1.2
-2 4 -3 24.9 1.5
2 4 3 27.7 1.6
4 4 -3 109.79 4.4
-4 -4 -3 99.99 4.1
-4 -4 -3 100.69 3.8
-4 4 3 103.29 3.9
4 -4 3 101.49 3.7
4 -4 3 103.79 4.4
-4 4 3 94.09 4.3
4 -4 3 110.39 3.7
-4 -4 -3 102.89 3.9
-4 -4 -3 95.29 4.4
4 -4 3 103.39 4.4
4 4 -3 95.69 4.4
4 4 -3 96.89 4.4
-4 4 3 107.59 3.9
4 4 -3 102.39 4
-4 -4 -3 106.99 3.9
-4 4 3 111.49 4
4 4 -3 109.29 3.8
4 -4 3 104.69 3.8
4 -4 3 111.39 3.9
-4 -4 -3 100.79 4.5
-4 -4 -3 98.59 4
-4 -4 -3 94.59 3.9
-4 -4 3 104.49 3.8
-4 4 -3 100.19 4.1
-4 4 -3 104.29 4.4
-4 -4 3 103.09 4.5
4 -4 -3 106.09 3.9
-4 4 -3 96.79 4
-4 4 -3 98.29 3.8
4 4 3 102.09 4.5
4 4 3 105.19 4
4 4 3 98.39 4.4
-4 -4 3 93.69 4
-4 -4 3 106.89 3.9
-4 4 -3 108.39 3.9
4 4 3 101.89 4
-4 -4 3 101.99 4
4 -4 -3 99.99 4.4
-4 -4 3 98.09 4.4
-4 -4 3 109.39 3.9
-4 4 -3 97.09 4.3
4 -4 -3 99.99 4.4
-4 4 -3 113.99 3.7
-6 4 3 24.7 1.8
-6 4 3 24.8 1.3
6 -4 3 28.7 1.8
-6 -4 -3 23.8 1.4
-6 -4 -3 25.8 1.8
6 -4 3 29.2 1.8
-6 4 3 25.8 1.4
-6 4 3 24.9 1.7
6 4 -3 23.7 1.4
-6 -4 -3 26.4 1
-6 4 3 24.1 1.4
6 4 -3 27.3 1.2
-6 -4 -3 27 1.9
-6 -4 -3 25.5 1.2
-6 -4 -3 24.9 1.2
6 -4 3 24.8 1.2
-6 -4 -3 23.4 1.3
6 4 -3 25.2 1.8
6 4 -3 27.1 1.7
-6 4 3 24.6 1.3
-6 4 3 27.7 3.1
6 4 -3 24.1 1.8
-6 -4 -3 25.8 1.3
-6 4 -3 26 1.2
6 4 3 25 1.3
-6 4 -3 25.1 1.8
-6 4 -3 25.1 1.7
-6 -4 3 26.4 1.3
-6 -4 3 25.3 1.8
6 -4 -3 27 1.8
-6 -4 3 24.7 1.2
-6 4 -3 26.9 1.4
6 4 3 26.5 1.5
-6 4 -3 23.6 1.7
-6 -4 3 25.9 1.2
-6 4 -3 27.3 1.3
-6 -4 3 25 1.2
6 -4 -3 25.2 1.8
-6 -4 3 25.7 1.9
6 4 3 24.4 1.2
6 4 3 25.6 1.8
-6 4 -3 24.9 1.4
6 -4 -3 24.9 1.2
6 4 3 24.2 1.8
-6 -4 3 22.2 1.4
-8 4 3 -0.2 0.2
8 -4 3 0.7 0.3
-8 -4 -3 0.5 0.4
8 -4 3 0.3 0.3
-8 4 3 0.5 0.2
8 4 -3 1.5 0.5
-8 4 3 0.1 0.9
-8 -4 -3 0.1 0.3
-8 -4 -3 0.3 0.2
8 4 -3 0.5 0.5
8 4 -3 1.9 0.8
-8 -4 -3 0.3 0.2
-8 -4 -3 0.3 0.3
8 4 -3 0.5 0.2
-8 4 3 1.3 0.4
-8 -4 -3 1 0.6
-8 4 3 0.1 0.3
8 4 3 0.1 0.3
-8 4 -3 0.3 0.3
-8 -4 3 0.2 0.2
8 4 3 0 0.2
-8 4 -3 0.3 0.3
-8 -4 3 0.4 0.4
-8 4 -3 1.5 0.4
-8 4 -3 0.3 0.6
-8 4 -3 0.5 0.3
8 -4 -3 1.1 0.3
-8 -4 3 0.7 0.3
8 4 3 0.4 0.4
-8 -4 3 0.1 0.3
-8 4 -3 0.1 0.3
-8 -4 3 0.1 0.5
8 4 3 0.6 0.5
-8 -4 3 0.2 0.3
-10 -4 -3 4.4 1
-10 -4 -3 3.6 0.6
10 4 -3 3.7 0.5
-10 4 3 3.9 0.7
10 -4 3 4.1 0.6
-10 4 3 4.1 0.7
10 -4 3 5.1 0.7
-10 -4 -3 4.6 0.6
-10 4 3 4.3 1.9
-10 -4 -3 3.6 0.7
-10 -4 -3 3.3 0.6
10 4 -3 3.9 0.9
10 -4 -3 4.3 0.6
-10 -4 3 3.4 0.6
10 4 3 3.9 0.6
-10 4 -3 5.4 0.7
-10 -4 3 4.4 0.6
10 4 3 3.5 0.5
-10 4 -3 3 0.5
-10 4 -3 4 0.7
-10 -4 3 3.8 0.6
-10 -4 3 3.9 0.9
-10 4 -3 3.6 1.1
-12 4 3 10.1 1.3
-12 -4 -3 10.9 1.4
-12 4 3 12 1.4
12 4 -3 9.5 1.7
-12 -4 -3 10.5 1
-12 4 3 12 3.5
-12 -4 -3 10 1.5
-12 -4 -3 9.8 0.9
12 -4 3 9.8 1.1
12 -4 3 9.9 1.1
-12 -4 3 9.1 1.6
-12 -4 3 9.5 1.1
-12 4 -3 10.5 1.9
12 -4 -3 10.3 1
-12 4 -3 11.9 1.3
12 4 3 10.1 1
-14 -4 -3 1.1 0.5
-14 -4 -3 0.5 0.4
14 4 -3 0.6 0.9
-14 4 3 1.1 2.5
-14 -4 -3 0.5 0.8
-14 4 3 0.9 0.7
-14 -4 -3 1.3 0.7
-14 4 -3 1.4 1.2
-14 -4 3 1 0.6
-14 -4 3 1.1 0.9
14 4 3 1.3 0.5
-16 -4 -3 1 0.6
-16 4 3 0.2 0.7
-16 -4 3 0.1 0.6
-1 -5 -3 1400.96 50.29
-1 5 3 1430.26 50.29
1 -5 3 1449.65 50.29
-1 5 3 1442.46 49.99
1 5 -3 1413.56 50.29
-1 -5 -3 1429.36 49.9
1 -5 3 1351.06 49.9
1 -5 3 1387.86 50.19
1 5 -3 1471.55 50.39
1 -5 3 1488.55 50.19
1 -5 3 1446.96 50.29
-1 5 3 1394.06 49.99
-1 5 3 1346.57 49.9
1 5 -3 1405.66 50.29
1 5 -3 1521.35 50.09
1 5 -3 1433.66 49.9
1 5 -3 1393.36 50.49
1 5 -3 1431.66 50.39
-1 5 3 1347.37 50.29
-1 -5 -3 1404.26 50.29
-1 -5 -3 1371.26 49.99
-1 -5 -3 1387.66 49.99
1 -5 3 1437.26 50.29
-1 5 3 1504.15 49.9
1 -5 -3 1403.26 50.29
-1 -5 3 1383.16 50.09
-1 5 -3 1547.25 50.89
1 -5 -3 1410.76 49.99
1 5 3 1390.96 49.99
1 5 3 1377.06 50.29
-1 -5 3 1431.16 50.29
1 -5 -3 1416.76 50.09
-1 5 -3 1436.16 50.49
-1 5 -3 1412.96 50.09
-1 -5 3 1381.46 49.9
-1 5 -3 1498.65 50.09
-1 5 -3 1351.36 50.09
-1 5 -3 1374.46 50.99
-1 -5 3 1427.46 50.29
1 -5 -3 1441.56 50.29
-1 -5 3 1340.37 50.19
-1 -5 3 1492.25 49.99
1 5 3 1404.16 50.09
1 5 3 1421.16 50.09
-1 5 -3 1377.56 50.19
-1 5 -3 1382.16 50.29
-1 -5 3 1328.97 49.9
-3 -5 -3 227.18 8.8
-3 -5 -3 217.18 8.2
-3 -5 -3 230.18 8.1
-3 -5 -3 228.18 8.8
-3 5 3 235.88 10.5
-3 5 3 228.68 8.7
-3 5 3 226.58 8.3
3 -5 3 220.88 8.1
3 5 -3 221.68 8.3
3 -5 3 231.98 8.7
-3 5 3 228.18 8.3
-3 5 3 220.78 8.3
-3 -5 -3 240.68 8.1
3 5 -3 221.58 8.7
3 -5 3 226.28 8.2
3 -5 3 249.88 8.1
-3 -5 -3 218.68 8.5
3 5 -3 230.78 8.7
-3 -5 -3 229.88 8.2
3 5 -3 219.98 8.7
3 -5 3 219.58 8.1
3 5 -3 228.38 8.2
3 -5 3 228.48 8.6
-3 5 3 213.28 8.6
3 5 3 225.08 8.8
-3 -5 3 231.18 8.2
3 5 3 224.58 8.3
-3 5 -3 231.88 9.1
-3 5 -3 214.58 8.6
-3 5 -3 223.28 8.6
3 5 3 224.08 8.3
3 -5 -3 226.88 8.7
-3 5 -3 233.98 8.2
-3 5 -3 223.08 8.4
3 -5 -3 224.28 8.2
-3 -5 3 220.38 8.3
-3 5 -3 215.88 8.2
-3 -5 3 227.48 8.8
-3 -5 3 229.98 8.2
-3 -5 3 227.98 8.8
-3 5 -3 223.88 8.6
3 5 3 219.28 8.7
3 5 3 226.08 8.2
3 -5 -3 229.08 8.7
-3 -5 3 235.88 8.1
-3 -5 3 226.78 8.2
5 -5 3 319.17 11
5 5 -3 321.97 11.7
-5 5 3 299.87 11.1
5 -5 3 312.37 11.7
5 5 -3 288.67 11.7
-5 -5 -3 294.47 11.4
-5 -5 -3 312.07 11.8
-5 5 3 314.67 12
-5 -5 -3 297.97 11.1
-5 5 3 298.77 11.6
-5 -5 -3 288.47 11.1
-5 -5 -3 321.37 11.1
5 5 -3 306.07 11.8
-5 -5 -3 298.07 11.8
-5 5 3 335.87 14.1
-5 5 3 287.07 11.2
5 -5 3 305.47 11
5 5 -3 307.27 11
-5 5 3 317.57 11.1
5 5 -3 303.77 11.3
-5 -5 -3 306.67 11
5 -5 3 312.07 11.7
5 -5 -3 300.47 11.6
-5 5 -3 317.27 11.2
5 5 3 310.27 11.3
5 5 3 301.17 11.1
5 -5 -3 300.37 11
-5 -5 3 305.27 11.8
-5 5 -3 300.07 11.6
-5 -5 3 311.17 11.1
-5 5 -3 315.77 11.8
-5 5 -3 310.67 11.1
5 5 3 294.67 11.2
-5 -5 3 277.47 11.2
5 5 3 297.97 11.8
-5 -5 3 308.77 11
-5 -5 3 311.97 11.1
-5 5 -3 296.97 11.6
-5 5 -3 335.67 10.9
5 5 3 304.57 11.8
5 -5 -3 314.57 11.7
-5 5 -3 291.07 11.2
-5 -5 3 307.47 11.1
-5 -5 3 313.37 11.9
7 -5 3 88.09 3.7
-7 5 3 79.09 6.1
-7 5 3 96.89 3.8
-7 -5 -3 94.89 3.7
-7 -5 -3 99.69 3.8
7 5 -3 87.99 4.3
-7 5 3 96.79 3.9
7 5 -3 94.09 4
-7 -5 -3 102.49 4.7
7 5 -3 88.89 3.6
7 -5 3 92.19 3.6
-7 5 3 91.99 3.9
-7 5 3 97.89 3.8
-7 -5 -3 92.29 3.7
7 5 -3 98.49 4.6
-7 -5 -3 94.79 3.6
-7 -5 -3 95.09 4
-7 -5 3 100.69 4.7
-7 5 -3 99.99 3.7
7 5 3 90.89 3.8
7 5 3 100.99 4
-7 -5 3 95.09 3.7
-7 -5 3 91.59 3.7
-7 5 -3 95.99 3.9
7 5 3 97.89 4.6
-7 -5 3 93.89 3.7
-7 5 -3 109.89 4.1
7 5 3 95.29 3.7
-7 5 -3 87.99 3.8
-7 -5 3 91.89 3.7
-7 -5 3 94.19 4
7 -5 -3 92.69 3.7
-7 5 -3 96.49 3.8
-7 5 -3 91.89 4.5
-9 -5 -3 109.49 4.3
-9 5 3 114.39 4.6
-9 -5 -3 111.39 4.7
9 -5 3 112.89 4.2
9 5 -3 113.19 4.6
9 5 -3 104.19 4.1
-9 5 3 95.29 7.4
-9 -5 -3 107.69 4.2
-9 -5 -3 115.09 4.4
9 5 -3 103.69 5
-9 5 3 110.39 4.6
9 -5 3 98.19 4.3
-9 5 -3 105.19 4.3
-9 -5 3 112.39 4.8
-9 5 -3 97.59 4.8
-9 5 -3 116.29 4.6
9 5 3 108.99 4.3
-9 -5 3 110.09 4.3
-9 5 -3 110.39 4.4
-9 -5 3 111.39 4.2
9 5 3 107.69 4.4
-9 -5 3 116.99 4.2
-9 5 -3 90.19 4.3
-9 5 -3 104.29 5.3
9 -5 -3 106.79 4.3
-9 -5 3 106.39 4.3
9 5 3 121.39 4.7
11 -5 3 21.9 1.3
-11 -5 -3 22.1 1.3
11 5 -3 22.1 2.1
-11 5 3 22.4 1.6
-11 -5 -3 21.6 1.8
-11 -5 -3 21.7 1.3
11 -5 3 25.8 1.6
-11 -5 -3 21.4 1.7
-11 5 3 24.2 4.2
-11 5 3 21.5 1.7
-11 -5 -3 21.8 1.5
-11 -5 3 20.4 1.4
11 -5 -3 22.5 1.4
11 5 3 21.4 1.4
-11 -5 3 19.6 1.9
-11 5 -3 23.8 2.4
-11 5 -3 23.5 1.7
-11 5 -3 22.7 1.4
-11 -5 3 22.8 1.3
13 5 -3 49.2 3.5
-13 5 3 49.99 2.9
-13 -5 -3 52.09 3.3
-13 -5 -3 51.99 2.4
-13 -5 -3 53.79 2.5
-13 5 3 51.69 6.3
-13 -5 -3 52.39 3.1
-13 5 3 50.59 3
13 -5 3 54.19 2.7
-13 5 -3 53.39 4
13 -5 -3 51.59 2.6
13 5 3 51.69 2.6
-13 -5 3 51.19 2.7
-13 -5 3 51.69 3.3
-13 5 -3 51.09 2.9
-15 5 3 1.1 0.9
-15 -5 -3 0.9 0.5
-15 -5 3 1.5 0.6
15 5 3 0.9 0.5
0 6 -3 103.79 4.3
0 6 -3 105.29 4
0 -6 -3 104.29 3.9
0 6 -3 103.39 4
0 6 3 101.09 4.3
0 -6 3 107.69 3.9
0 6 -3 104.69 4.3
0 -6 3 109.39 3.9
0 6 -3 111.39 4.1
0 -6 3 103.09 4
0 -6 3 104.99 3.9
0 -6 -3 107.49 4.4
0 6 3 104.09 4.3
0 -6 -3 103.29 4.1
0 -6 3 109.69 4.4
0 -6 -3 110.89 4.4
0 -6 -3 107.49 3.9
0 6 3 106.89 3.9
0 6 3 105.09 4
0 -6 3 108.69 4.3
0 6 -3 106.59 4.2
0 6 -3 110.59 4.9
-2 6 3 984.3 34.7
-2 6 3 953.5 34.5
-2 -6 -3 957.9 34.7
2 -6 3 957.6 34.6
-2 6 3 929.81 34.6
2 6 -3 928.71 35.1
-2 -6 -3 956.3 35.1
2 -6 3 1023.5 34.5
-2 6 3 961.9 34.7
2 -6 3 1006.5 34.6
2 6 -3 970.1 34.7
2 -6 3 974.2 34.5
-2 -6 -3 979.4 34.6
2 6 -3 966.7 35.1
-2 -6 -3 1026.8 35.2
2 6 -3 986.5 35.2
2 6 -3 968 34.6
-2 -6 -3 981 34.6
2 -6 3 1042.4 35.1
-2 6 3 924.61 35
-2 6 3 989.9 35
2 6 -3 1031.1 34.8
2 -6 3 1022.3 35
2 -6 -3 962.4 34.6
-2 -6 3 976.3 35.1
-2 6 -3 1027.9 34.6
2 6 3 971.6 34.7
-2 -6 3 935.91 34.7
-2 6 -3 981.2 35
-2 -6 3 996.1 35.2
-2 6 -3 973.8 35
2 6 3 961.2 35.1
-2 6 -3 986.2 35.7
2 -6 -3 1030.7 35.1
-2 6 -3 933.21 34.7
-2 6 -3 961.4 35
2 6 3 966.1 34.7
2 -6 -3 975.5 34.8
-2 -6 3 959.4 34.6
-2 6 -3 959.9 34.9
-2 -6 3 944.81 34.6
-2 6 -3 977.4 34.7
2 6 3 950.5 35.1
-2 -6 3 988.4 34.6
-2 -6 3 1048.2 34.5
2 -6 -3 1023.6 35.1
2 6 3 1025.3 34.7
4 6 -3 2973.3 105.79
-4 6 3 3024.2 105.59
4 -6 3 2785.42 104.39
4 6 -3 2908.61 106.69
-4 -6 -3 2928.41 104.79
4 -6 3 3097.49 105.69
4 6 -3 2885.11 104.69
4 -6 3 2957.4 104.89
-4 -6 -3 2884.11 105.29
4 -6 3 2984.7 104.79
-4 6 3 3012.5 104.89
4 -6 3 3057.49 105.49
-4 -6 -3 3093.59 106.09
4 -6 3 3168.08 104.49
-4 -6 -3 2868.81 104.99
4 6 -3 3012.8 105.29
-4 6 3 2938.11 105.19
-4 6 3 2945.91 110.99
4 6 -3 3046.8 105.79
-4 6 3 2901.81 105.19
-4 -6 -3 2912.21 105.09
-4 -6 -3 2951.9 104.89
-4 -6 -3 2968.9 105.09
4 6 3 2980.8 104.79
-4 -6 3 3020.2 104.79
4 6 3 2917.41 105.09
4 -6 -3 3116.39 105.79
-4 6 -3 2892.51 105.09
-4 6 -3 3007.3 105.59
-4 -6 3 2948.91 104.89
-4 -6 3 2912.91 104.49
-4 -6 3 3034.8 105.09
-4 -6 3 3041.2 106.99
4 6 3 3077.39 105.09
-4 -6 3 2912.81 105.09
4 -6 -3 3052.09 105.99
-4 6 -3 2895.01 104.79
4 -6 -3 2880.11 104.99
4 6 3 2900.31 106.59
-4 6 -3 2995.2 105.69
-4 -6 3 2852.01 105.59
-4 6 -3 2985.8 104.79
4 6 3 2824.62 105.09
-4 6 -3 2913.91 104.99
6 6 -3 988.3 37.9
6 6 -3 1045.8 37.5
6 -6 3 1035.1 36.5
-6 6 3 1040.6 40.2
6 -6 3 1024.8 36.5
-6 6 3 1021.1 37.2
-6 -6 -3 1058.19 37.5
-6 -6 -3 1061.19 36.6
-6 -6 -3 1056.59 36.4
6 6 -3 1030.5 36.8
-6 -6 -3 1000.1 36.6
-6 -6 -3 979 36.9
-6 6 3 1080.69 36.6
6 6 -3 1023.2 36.5
-6 6 3 976.7 36.7
6 6 -3 1039.9 37.3
-6 -6 -3 996.6 36.5
-6 6 3 1049.89 38.9
-6 -6 3 1058.29 36.6
6 6 3 1007 36.6
-6 6 -3 1088.19 36.4
-6 6 -3 1028.3 38.5
6 -6 -3 1005.6 36.5
-6 6 -3 1018.9 36.6
-6 6 -3 1048.8 37.5
-6 -6 3 1002.1 36.8
-6 -6 3 1029.5 36.5
6 6 3 1021.3 37.7
-6 -6 3 1031.5 36.5
6 6 3 1037.4 37.5
-6 -6 3 1036.1 36.6
-6 6 -3 1042.5 37.3
6 6 3 1062.19 36.8
-6 6 -3 1046.8 36.6
-6 6 -3 995.5 36.7
6 6 3 1005.2 36.7
-6 -6 3 1066.09 37.5
-8 6 3 117.89 4.3
8 -6 3 107.69 4.2
-8 -6 -3 109.19 4.4
8 6 -3 107.79 4.6
-8 -6 -3 107.39 4.3
8 -6 3 109.49 4.3
-8 6 3 112.39 7.7
-8 -6 -3 110.79 4.2
8 6 -3 108.99 5.1
-8 -6 -3 104.39 4.6
8 6 -3 109.29 4.2
-8 -6 -3 110.19 4.3
-8 6 3 107.89 4.5
-8 6 -3 106.69 4.4
-8 6 -3 102.39 4.5
-8 -6 3 109.99 4.7
8 6 3 106.79 4.3
-8 -6 3 111.19 4.3
-8 -6 3 107.39 4.2
-8 -6 3 105.89 4.3
-8 6 -3 108.29 4.5
-8 -6 3 112.89 4.3
8 6 3 113.59 4.6
8 -6 -3 105.29 4.2
-8 6 -3 110.29 5.4
10 6 -3 122.59 4.9
10 -6 3 114.59 5
10 6 -3 131.19 5.4
-10 -6 -3 125.99 5.1
-10 6 3 127.09 5.4
10 -6 3 127.79 4.9
-10 -6 -3 126.29 5
-10 6 3 133.89 5.3
-10 6 3 114.59 8.8
10 6 -3 122.19 5.9
-10 -6 -3 128.09 5.4
-10 -6 -3 128.99 4.9
-10 -6 -3 136.59 5.2
-10 6 -3 126.09 5
-10 -6 3 129.79 5.1
-10 -6 3 127.49 5.5
-10 6 -3 114.99 6.2
-10 -6 3 123.69 5
-10 -6 3 124.19 4.9
-10 -6 3 132.69 4.9
10 6 3 128.09 5.4
10 6 3 126.79 5
10 -6 -3 124.79 5
-10 6 -3 132.79 5.3
-12 -6 -3 268.67 9.7
-12 -6 -3 258.07 10
-12 6 3 266.07 9.9
12 6 -3 238.18 10.5
-12 -6 -3 240.18 9.4
-12 -6 -3 250.17 10.1
-12 6 3 216.38 14.2
-12 6 3 242.88 10
-12 -6 -3 251.37 9.3
-12 -6 3 246.98 9.5
-12 -6 3 271.87 10.3
12 6 3 252.77 9.5
-12 6 -3 225.78 11
-12 -6 3 254.57 9.3
-12 6 -3 244.78 9.4
-12 6 -3 257.67 9.8
12 -6 -3 250.77 9.5
-14 -6 -3 150.08 6.3
-14 6 3 118.39 10.3
14 -6 3 126.69 5.6
-14 -6 -3 139.59 5.6
14 6 -3 131.39 6.8
-14 -6 3 129.69 5.7
-14 6 -3 137.89 6.1
-14 -6 3 150.98 6.7
-14 6 -3 122.39 7.2
14 6 3 146.19 5.6
14 -6 -3 134.09 5.6
-16 -6 -3 19 1.6
-16 -6 3 18.5 1.6
1 -7 3 818.22 29.1
-1 7 3 809.12 29.1
1 -7 3 809.12 29.1
1 -7 3 854.71 29.1
1 -7 3 806.32 29.2
-1 -7 -3 841.62 29.1
1 7 -3 818.42 29.2
1 7 -3 829.42 29.4
-1 7 3 812.52 29.5
1 7 -3 819.62 29.6
1 -7 3 868.11 29.6
-1 7 3 803.22 29.2
1 7 -3 775.62 29.2
1 7 -3 813.82 29.2
-1 -7 -3 827.52 29.6
-1 -7 -3 824.02 29.2
-1 7 3 788.82 29.5
1 -7 3 831.92 29.5
1 7 -3 839.82 30.4
1 7 -3 835.12 29.6
-1 7 3 804.02 29.2
-1 -7 -3 825.12 29.3
-1 -7 -3 864.71 29.7
-1 7 -3 834.02 29.5
1 -7 -3 802.62 29.3
1 7 3 822.22 29.2
1 7 3 798.42 29.2
-1 -7 3 809.02 29.2
-1 7 -3 836.92 29.4
1 -7 -3 854.11 29.6
-1 7 -3 804.12 29.2
-1 -7 3 803.92 29.2
1 -7 -3 876.01 29.6
-1 -7 3 821.72 29.2
-1 7 -3 856.71 30.4
1 7 3 811.12 29.2
-1 7 -3 826.62 29.5
1 7 3 860.01 29.7
-1 7 -3 807.62 29.2
1 7 3 771.92 29.6
-1 7 -3 832.92 29.5
-1 -7 3 812.52 29.1
1 -7 -3 807.72 29.1
-1 -7 3 845.92 29.6
-1 -7 3 882.91 29.1
-3 -7 -3 118.19 4.5
3 -7 3 118.59 4.4
3 -7 3 116.29 4.5
3 7 -3 128.29 5.1
3 7 -3 120.49 5.2
-3 -7 -3 118.69 4.5
-3 7 3 122.49 4.9
3 7 -3 120.29 4.8
3 7 -3 116.19 4.6
-3 7 3 120.49 4.6
-3 -7 -3 128.19 5.2
-3 -7 -3 117.09 5
-3 7 3 111.89 6.8
3 -7 3 131.89 5
-3 -7 -3 126.79 5.1
3 -7 3 125.49 4.4
3 7 -3 127.59 5.1
-3 -7 -3 118.19 4.6
3 -7 3 120.09 4.5
3 -7 3 128.79 5
3 7 -3 120.99 4.7
-3 7 3 117.79 4.6
-3 7 -3 123.79 4.9
-3 -7 3 116.99 4.5
-3 -7 3 130.79 5.2
3 7 3 120.79 4.6
3 7 3 118.29 5.1
-3 -7 3 122.19 4.6
3 -7 -3 128.09 5
-3 -7 3 128.19 5.2
-3 -7 3 126.69 4.5
3 7 3 125.19 5.1
3 -7 -3 114.49 4.5
-3 7 -3 120.89 4.6
-3 -7 3 121.39 4.6
-3 7 -3 110.59 5.5
-3 7 -3 123.99 4.9
3 7 3 124.49 4.7
-3 7 -3 119.09 4.6
-3 7 -3 110.89 5.1
3 -7 -3 128.29 5
-5 -7 -3 115.79 4.6
5 -7 3 129.69 5.2
-5 -7 -3 121.29 4.5
5 -7 3 116.39 5.3
-5 7 3 116.79 5
5 7 -3 121.49 4.8
5 -7 3 123.39 4.5
5 7 -3 108.99 4.8
-5 -7 -3 120.29 5.6
-5 7 3 116.19 4.7
5 7 -3 117.09 5.3
5 -7 3 120.19 4.5
-5 7 3 126.89 5.2
-5 -7 -3 119.89 4.6
-5 7 3 117.69 7.4
5 7 -3 117.39 4.6
-5 -7 -3 115.59 4.6
5 7 -3 117.09 5.3
-5 -7 -3 128.59 5.4
5 7 -3 124.89 5.3
-5 7 3 128.79 4.7
-5 -7 -3 118.09 5
-5 -7 3 124.59 4.5
-5 -7 3 127.09 5.4
-5 -7 3 118.89 4.6
-5 7 -3 124.59 5.1
5 7 3 119.79 5.3
5 7 3 124.19 4.7
5 7 3 122.49 5.3
-5 -7 3 116.09 4.6
-5 -7 3 120.09 5.4
-5 -7 3 119.39 4.8
-5 -7 3 123.39 4.6
5 7 3 124.39 4.8
-5 7 -3 119.89 5.4
5 -7 -3 121.99 5.4
-5 7 -3 119.59 4.7
-5 7 -3 123.19 5.1
5 -7 -3 117.59 4.5
5 -7 -3 123.39 5.1
-5 7 -3 120.89 4.7
-7 7 3 160.98 5.7
7 -7 3 143.89 5.6
-7 -7 -3 150.98 5.5
-7 7 3 132.49 8.8
-7 -7 -3 152.88 5.7
-7 -7 -3 150.18 5.7
-7 -7 -3 149.59 6.1
7 7 -3 141.49 5.6
7 -7 3 148.49 5.5
-7 -7 -3 148.89 5.6
7 7 -3 145.09 6.5
-7 7 3 148.99 5.8
7 7 -3 153.28 5.9
-7 -7 3 149.39 5.7
7 7 3 148.59 5.7
-7 7 -3 147.69 6.7
-7 -7 3 152.48 5.7
-7 -7 3 152.58 5.7
-7 -7 3 153.48 6
7 7 3 149.19 5.9
-7 7 -3 150.78 5.8
-7 7 -3 144.69 5.8
7 -7 -3 145.89 5.6
-7 -7 3 147.39 5.6
9 7 -3 120.69 5.8
9 7 -3 128.79 5.2
9 -7 3 120.19 4.9
-9 -7 -3 121.19 4.8
-9 -7 -3 122.39 5.2
9 7 -3 122.99 4.7
-9 -7 -3 127.19 4.7
9 -7 3 124.79 4.7
-9 -7 -3 126.39 4.9
-9 7 3 119.59 8.7
-9 -7 -3 122.69 4.9
-9 7 3 123.29 5.1
-9 7 -3 118.09 6.1
-9 -7 3 122.59 5.3
-9 7 -3 123.29 5
-9 -7 3 121.49 4.8
-9 -7 3 119.09 4.8
9 -7 -3 118.49 4.8
-9 -7 3 124.39 4.9
9 7 3 123.29 5.2
-9 7 -3 121.29 4.9
-9 -7 3 122.09 4.8
9 7 3 123.19 4.9
11 -7 3 28 1.8
11 7 -3 27.5 1.5
-11 -7 -3 28.5 1.6
11 7 -3 28.2 2.6
-11 7 3 29 1.9
-11 -7 -3 29.3 2.1
-11 -7 -3 28.5 2.1
-11 7 3 24.3 4.7
-11 -7 -3 29.6 1.8
-11 -7 -3 29.5 1.5
-11 7 -3 25.9 2.8
11 7 3 30 1.7
-11 -7 3 29.6 1.6
-11 -7 3 29.9 2.2
-11 7 -3 28.2 1.7
-11 7 -3 29 1.9
11 -7 -3 27.9 1.6
-11 -7 3 27.3 1.6
13 -7 3 29 1.9
-13 -7 -3 32.3 2.4
-13 -7 -3 24 1.8
-13 -7 -3 26.8 1.7
13 7 -3 28.3 2.9
-13 7 3 25.6 5.4
-13 7 3 31.4 2.2
13 -7 -3 28.6 1.8
-13 -7 3 28.9 1.8
-13 7 -3 28.4 2.1
13 7 3 30.5 1.9
-13 7 -3 29.9 3.2
-13 -7 3 30.5 2.5
15 -7 3 7.6 1.2
-15 -7 -3 9.2 1.1
15 -7 -3 8 1.3
-15 -7 3 9.8 1.3
0 -8 3 33.6 1.4
0 8 -3 33.7 2.4
0 -8 -3 34.1 1.6
0 8 3 33.8 1.4
0 -8 -3 31.7 1.4
0 -8 3 33.2 1.4
0 -8 3 33.5 1.7
0 -8 -3 37.7 1.8
0 -8 -3 34.8 1.8
0 8 3 32.7 1.5
0 8 -3 33.5 1.7
0 8 3 32.8 1.5
0 -8 -3 33.1 1.4
0 -8 3 34.8 1.8
0 8 3 33 1.8
0 -8 3 35.1 1.3
0 8 -3 31.5 1.4
0 -8 3 31.4 1.5
0 -8 3 32.1 1.4
0 8 3 31.1 1.7
0 -8 3 33.1 1.3
0 8 -3 36 1.8
-2 8 3 617.14 23.4
-2 -8 -3 658.83 23.9
-2 8 3 624.14 23.4
2 -8 3 660.13 23.7
2 -8 3 690.03 23.3
2 -8 3 650.63 23.3
-2 -8 -3 683.83 23.9
2 -8 3 669.73 23.7
2 8 -3 702.93 24.2
-2 -8 -3 699.03 23.4
-2 -8 -3 652.63 23.3
2 8 -3 665.13 23.9
2 8 -3 680.03 23.4
2 8 -3 665.23 23.6
-2 8 3 621.24 23.7
2 8 -3 644.54 23.9
-2 -8 -3 636.34 23.5
2 8 -3 653.23 23.5
2 -8 3 632.54 23.4
2 -8 3 691.23 23.3
-2 8 3 662.53 23.8
-2 -8 3 656.83 23.9
-2 8 -3 703.63 24.8
-2 8 -3 641.94 23.7
2 8 3 632.84 23.9
-2 -8 3 664.03 23.3
-2 -8 3 670.93 23.4
-2 -8 3 669.73 23.4
-2 8 -3 629.94 23.4
-2 -8 3 626.74 23.4
2 8 3 625.44 23.5
2 -8 -3 651.93 23.3
-2 -8 3 674.83 23.3
2 -8 -3 671.43 23.7
-2 -8 3 664.03 23.9
-2 8 -3 631.64 23.4
-2 8 -3 705.53 24
-2 8 -3 655.83 23.7
2 8 3 658.23 23.9
2 -8 -3 654.53 23.6
-2 8 -3 638.24 23.7
2 -8 -3 661.13 23.7
2 8 3 654.33 23.4
4 8 -3 1730.43 57.99
-4 -8 -3 1645.84 57.09
4 8 -3 1649.13 57.09
-4 -8 -3 1645.24 57.79
-4 8 3 1759.22 60.89
4 8 -3 1611.04 57.79
4 -8 3 1586.14 56.89
-4 8 3 1562.34 57.09
-4 -8 -3 1548.95 57.49
4 -8 3 1629.94 56.99
-4 8 3 1634.74 57.59
4 -8 3 1602.94 57.59
4 8 -3 1633.54 57.19
-4 -8 -3 1609.74 56.99
4 8 -3 1704.63 57.29
-4 8 3 1515.55 57.49
4 -8 3 1634.04 57.49
-4 -8 -3 1546.15 57.09
4 -8 3 1596.04 56.99
-4 -8 -3 1601.24 57.79
4 -8 3 1726.53 56.89
-4 -8 -3 1561.04 57.09
4 8 -3 1573.24 57.69
4 -8 -3 1563.24 57.59
-4 8 -3 1704.23 57.99
-4 8 -3 1564.04 57.49
-4 -8 3 1629.94 57.79
4 8 3 1586.34 57.19
4 8 3 1605.44 57.79
-4 -8 3 1608.44 57.09
-4 8 -3 1567.94 57.09
-4 8 -3 1641.64 57.19
-4 8 -3 1703.93 58.49
4 8 3 1669.33 57.29
-4 -8 3 1666.63 56.99
-4 -8 3 1546.65 57.19
4 8 3 1509.75 57.69
4 -8 -3 1611.84 57.49
-4 8 -3 1569.64 57.39
-4 -8 3 1658.73 57.09
4 -8 -3 1569.94 57.19
-4 -8 3 1632.14 57.09
-4 -8 3 1622.34 57.79
4 8 3 1606.34 57.19
6 8 -3 379.96 14.1
-6 -8 -3 382.66 13.8
-6 8 3 362.36 14
-6 -8 -3 371.26 13.9
6 8 -3 405.06 14.9
6 8 -3 350.46 14.1
6 -8 3 379.36 13.8
-6 -8 -3 372.96 14.3
-6 -8 -3 397.26 14
6 -8 3 403.66 13.9
-6 -8 -3 373.66 13.9
6 8 -3 391.06 13.9
-6 8 3 412.56 18.1
6 8 3 359.76 14.4
-6 -8 3 376.36 13.9
6 8 3 373.26 14
6 -8 -3 372.06 13.8
-6 8 -3 370.36 14
6 8 3 392.46 14.2
-6 -8 3 394.16 14.2
-6 -8 3 383.56 13.9
-6 -8 3 432.86 13.9
-6 8 -3 390.76 14.1
-6 8 -3 401.76 15.1
-6 -8 3 389.26 13.9
8 -8 3 19.2 1.1
8 8 -3 19 1.1
-8 -8 -3 16.8 1
-8 -8 -3 17.2 1.1
8 8 -3 16.3 1.8
8 8 -3 18.5 1.4
-8 8 3 16.6 3.4
-8 8 3 18.3 1.2
-8 -8 -3 19.3 1.2
-8 -8 -3 17.4 1.4
-8 -8 -3 16.7 1.1
8 8 3 17 1.2
-8 -8 3 16.9 1.1
-8 8 -3 17.3 1.2
-8 8 -3 17.5 1.2
-8 -8 3 17.4 1.1
-8 -8 3 17.7 1.4
8 8 3 17.2 1.3
-8 -8 3 16.4 1.1
8 -8 -3 17.1 1
-8 8 -3 16.8 2
-8 -8 3 19.4 1.1
10 8 -3 133.69 5.2
-10 8 3 126.29 9.6
-10 -8 -3 133.69 5.3
10 -8 3 134.89 5.1
-10 8 3 132.79 5.5
-10 -8 -3 133.49 5.4
-10 -8 -3 136.89 5.8
10 8 -3 134.89 6.5
-10 -8 -3 133.89 5.1
10 -8 3 131.09 5.4
10 8 -3 135.49 5.7
-10 -8 -3 134.89 5.4
-10 -8 3 130.49 5.3
-10 -8 3 134.19 5.8
-10 -8 3 133.69 5.3
10 8 3 133.89 5.4
-10 8 -3 132.49 5.4
10 8 3 141.29 5.7
-10 -8 3 135.49 5.3
-10 -8 3 132.49 5.2
-10 8 -3 129.09 6.8
-10 8 -3 133.09 5.5
10 -8 -3 132.89 5.3
12 -8 3 221.08 9
12 8 -3 225.78 10.1
-12 8 3 239.08 9.2
-12 8 3 223.58 14.5
-12 -8 -3 240.08 9.4
-12 -8 -3 214.48 8.7
-12 -8 -3 227.68 8.6
-12 8 -3 230.68 8.8
-12 -8 3 237.98 8.6
-12 -8 3 222.38 8.8
-12 8 -3 227.38 9.1
12 8 3 229.78 8.8
-12 -8 3 236.18 9.5
12 -8 -3 228.08 8.7
-12 8 -3 225.08 10.7
14 -8 3 34.5 2.2
-14 -8 -3 35.8 2.9
-14 -8 -3 36.6 2.1
-14 8 3 33.3 5.9
-14 8 3 40 2.6
-14 -8 3 35.2 2.2
14 8 3 35.6 2.2
14 -8 -3 36.1 2.1
-14 8 -3 36.8 2.4
-16 -8 -3 -0.2 0.7
-1 9 3 182.08 7.1
-1 -9 -3 180.28 6.8
-1 -9 -3 194.88 7.3
-1 -9 -3 185.18 6.8
-1 9 3 181.58 6.8
1 9 -3 202.18 8.3
-1 9 3 182.18 6.9
1 -9 3 184.88 6.8
1 -9 3 184.58 6.7
1 -9 3 189.88 6.8
1 -9 3 198.28 7.1
1 -9 3 181.78 6.8
1 -9 3 184.48 6.9
1 9 -3 183.28 6.9
-1 9 3 177.18 6.8
-1 -9 -3 192.38 7.3
1 -9 3 198.48 7.1
-1 -9 -3 185.68 7
1 9 -3 189.78 7.2
1 9 -3 171.48 6.9
-1 9 3 192.78 7.2
1 9 -3 188.68 7.1
1 9 -3 191.48 7.2
1 9 -3 184.58 6.9
-1 9 -3 182.78 6.8
1 9 3 191.78 7.3
1 9 3 178.08 7.2
-1 9 -3 189.58 8.2
-1 -9 3 183.38 6.9
1 9 3 183.18 6.9
-1 -9 3 187.68 6.9
1 -9 -3 185.48 6.7
1 9 3 182.88 6.9
-1 9 -3 188.48 7.1
1 -9 -3 185.98 7
-1 9 -3 191.28 7.1
-1 -9 3 194.68 6.7
-1 9 -3 181.48 6.8
-1 9 -3 182.88 8.5
-1 -9 3 193.48 7.2
-1 -9 3 179.88 6.7
-1 -9 3 184.18 6.9
1 -9 -3 191.68 7.2
-1 9 -3 182.48 7.1
-1 -9 3 186.58 7.2
1 -9 -3 191.98 7.1
3 -9 3 336.27 13.1
3 9 -3 345.87 12.2
-3 9 3 345.67 12.4
-3 -9 -3 346.67 12.6
-3 9 3 319.47 12.3
3 9 -3 335.97 12.5
3 9 -3 339.07 12.6
-3 9 3 315.47 11.8
3 9 -3 319.87 12.8
-3 -9 -3 327.87 11.9
3 -9 3 327.27 11.8
3 9 -3 334.87 12.1
-3 9 3 330.07 15.1
3 -9 3 346.47 11.9
-3 -9 -3 324.77 12
3 -9 3 316.47 12
-3 -9 -3 317.37 12.5
-3 9 3 322.27 12
-3 -9 -3 332.37 11.9
3 -9 3 329.27 11.8
3 -9 3 342.47 12.3
3 9 -3 336.37 12
3 9 3 337.67 12.6
3 -9 -3 319.57 11.9
-3 9 -3 330.67 12.7
-3 9 -3 335.17 12.3
-3 9 -3 335.17 12.3
-3 9 -3 321.77 13.3
-3 9 -3 331.37 12.1
3 9 3 324.87 12.5
3 9 3 336.67 12.1
-3 -9 3 332.47 12
3 9 3 337.17 12.1
-3 -9 3 327.47 11.9
-3 -9 3 327.47 12.1
-3 -9 3 350.86 11.9
3 -9 -3 339.97 12.3
-3 -9 3 335.17 12
-3 9 -3 323.97 12
-3 -9 3 337.07 12.5
-5 9 3 355.36 12.9
5 9 -3 354.36 13.1
-5 -9 -3 360.46 12.9
-5 -9 -3 363.56 12.8
5 9 -3 367.56 13.1
5 9 -3 355.76 12.9
5 9 -3 353.56 13.9
-5 9 3 356.86 16.6
5 -9 3 362.56 12.8
5 -9 3 358.96 12.8
-5 -9 -3 354.96 12.9
-5 -9 -3 345.67 12.9
-5 -9 -3 353.36 13.4
-5 -9 3 363.46 12.9
-5 9 -3 359.86 13.1
5 9 3 352.86 13.2
-5 -9 3 364.06 12.8
-5 -9 3 351.66 12.9
5 9 3 352.86 13.1
5 -9 -3 350.36 12.8
-5 -9 3 347.17 13.1
-5 9 -3 351.16 12.9
-5 9 -3 350.26 13.9
5 9 3 359.16 13
-5 -9 3 356.46 12.9
7 9 -3 6 0.8
-7 9 3 6.7 0.8
-7 -9 -3 4.9 0.6
-7 -9 -3 5.8 0.7
7 -9 3 4.3 0.6
-7 -9 -3 6.2 0.5
-7 -9 -3 6.8 1
7 -9 3 5.1 0.6
7 9 -3 6 0.7
-7 -9 -3 5.9 0.7
7 9 -3 4.4 1.1
7 9 3 6.3 0.9
-7 -9 3 5.2 0.7
7 -9 -3 5.7 0.6
-7 -9 3 5.4 0.6
-7 9 -3 5.1 0.8
-7 -9 3 5.4 0.7
7 9 3 4.2 0.9
-7 -9 3 6.5 0.6
-7 9 -3 7.1 0.8
7 9 3 6.9 0.8
-7 9 -3 3.8 1.1
9 -9 3 17 1
9 9 -3 12.8 1
-9 -9 -3 15.6 0.9
-9 -9 -3 14.9 1.1
9 -9 3 12.5 1.1
-9 9 3 15.7 1.3
-9 9 3 11.1 3.4
9 9 -3 12.9 1.9
-9 -9 -3 17.4 1.2
9 9 -3 15.2 1.3
-9 -9 -3 14.3 1.1
-9 -9 -3 17 1.5
-9 -9 3 14.9 1.1
-9 -9 3 17.4 1.5
9 9 3 14.9 1.2
-9 9 -3 14.2 1.2
-9 -9 3 15.3 1.1
-9 -9 3 14.3 1.1
-9 9 -3 14.3 2.1
9 9 3 16.7 1.4
-9 -9 3 14.2 1.1
9 -9 -3 15.3 1
-9 9 -3 17.6 1.3
-11 -9 -3 52.99 2.6
-11 -9 -3 52.39 2.6
-11 -9 -3 53.39 2.4
11 -9 3 53.79 2.7
-11 9 3 51.49 6.5
11 9 -3 52.99 3.1
-11 9 3 53.99 2.9
11 9 -3 53.79 2.5
-11 -9 -3 56.59 3.1
11 9 -3 56.59 3.9
-11 -9 -3 45.8 2.5
-11 9 -3 54.29 2.8
-11 9 -3 54.19 2.7
-11 -9 3 51.59 2.5
-11 9 -3 52.09 4.1
-11 -9 3 53.99 2.5
-11 -9 3 55.59 2.5
-11 -9 3 54.99 2.6
11 9 3 56.79 2.7
11 -9 -3 54.39 2.5
-11 -9 3 55.49 3.1
13 -9 3 66.39 3.4
-13 -9 -3 66.39 3.2
-13 -9 -3 74.39 3.9
-13 9 3 69.99 3.6
13 9 -3 66.49 4.5
-13 9 3 61.99 7.6
-13 -9 3 65.99 3.2
-13 -9 3 67.69 3.1
-13 9 -3 70.29 3.6
13 -9 -3 69.79 3.2
13 9 3 68.69 3.3
-13 -9 3 74.69 4
15 -9 3 4.5 0.9
-15 -9 -3 3.2 0.7
-15 -9 3 3.7 0.8
15 -9 -3 3.9 0.8
0 -10 3 105.89 4
0 -10 -3 105.19 3.8
0 10 -3 102.79 4
0 10 -3 110.39 4.2
0 -10 3 102.69 4
0 10 3 106.49 4.3
0 -10 3 96.49 3.8
0 -10 -3 102.79 4.2
0 -10 -3 102.69 3.9
0 -10 -3 102.69 4.1
0 10 -3 110.49 5.4
0 10 3 96.59 4.2
0 -10 3 101.69 3.8
0 10 -3 103.69 4.2
0 -10 3 100.59 3.9
0 10 3 100.99 4
0 10 -3 107.59 5.4
-2 10 3 386.96 14.2
2 -10 3 403.96 14.1
-2 10 3 395.46 14.1
-2 -10 -3 384.66 14.1
-2 -10 -3 387.16 14.8
2 10 -3 393.56 14.3
2 10 -3 384.86 15.7
-2 -10 -3 401.06 14.9
2 -10 3 399.96 14
2 -10 3 388.66 14.1
2 10 -3 399.86 14.5
2 10 -3 386.56 14.2
-2 -10 -3 390.26 14.1
2 10 -3 413.36 14.7
2 -10 3 399.16 14.3
-2 -10 -3 385.16 14.3
-2 -10 3 390.76 14.1
-2 -10 3 379.96 14.2
-2 -10 3 416.66 14.1
-2 10 -3 381.56 16.6
-2 -10 3 403.66 14.6
2 -10 -3 393.76 14.1
-2 -10 3 399.16 14.3
-2 10 -3 398.26 14.4
-2 10 -3 395.26 15.7
-2 10 -3 387.26 14.2
2 10 3 417.86 14.7
2 10 3 397.76 14.3
-2 -10 3 391.16 14.3
2 -10 -3 399.26 14.4
2 10 3 394.66 14.3
4 -10 3 682.93 27.3
-4 10 3 771.32 27.5
4 10 -3 810.52 27.7
-4 -10 -3 753.62 27.5
-4 -10 -3 761.12 28
4 -10 3 782.22 27.3
4 10 -3 770.12 27.5
-4 10 3 761.52 31.3
4 -10 3 784.62 27.4
4 10 -3 758.72 28.5
4 10 -3 789.12 27.6
-4 -10 -3 770.22 27.5
-4 -10 -3 771.62 27.3
-4 -10 -3 767.92 27.4
4 -10 -3 762.62 27.3
4 10 3 782.82 27.6
-4 10 -3 750.02 28.4
-4 10 -3 769.92 29
-4 -10 3 757.32 27.4
-4 -10 3 787.62 27.6
-4 10 -3 771.52 27.5
-4 10 -3 813.12 27.8
-4 10 -3 762.82 27.6
4 10 3 779.42 27.6
-4 -10 3 777.72 27.5
-4 -10 3 808.92 27.4
-4 -10 3 778.92 27.5
6 10 -3 421.36 16.5
-6 -10 -3 415.96 15.1
6 10 -3 427.86 15.3
-6 10 3 411.66 19.6
6 -10 3 444.76 15.2
6 -10 3 430.06 15.2
-6 -10 -3 428.06 15.9
-6 10 3 414.66 15.4
-6 -10 -3 419.96 15.3
-6 -10 -3 422.76 15.3
6 10 -3 429.16 15.5
-6 -10 -3 423.86 15.3
-6 10 -3 423.26 15.4
6 10 3 426.86 15.5
-6 10 -3 420.56 15.5
-6 -10 3 425.76 15.2
-6 10 -3 405.86 16.5
-6 -10 3 428.86 15.6
-6 -10 3 425.96 15.4
6 10 3 439.96 15.6
6 -10 -3 416.16 15.2
-6 -10 3 411.56 15.3
-6 -10 3 414.36 15.3
-8 -10 -3 69.19 2.7
-8 -10 -3 67.09 2.9
-8 -10 -3 69.79 3.4
8 -10 3 68.49 2.8
-8 -10 -3 71.49 3
8 10 -3 67.39 3.2
8 10 -3 67.09 4.1
-8 10 3 67.49 3.1
8 -10 3 66.39 2.9
8 10 -3 68.29 2.9
-8 10 3 63.49 6.4
-8 -10 -3 66.69 3
-8 -10 3 68.79 2.9
-8 10 -3 65.39 4.2
8 -10 -3 66.59 2.8
8 10 3 68.79 3.1
-8 -10 3 69.49 3.3
-8 10 -3 70.29 3.1
-8 10 -3 68.29 3.1
-8 -10 3 68.89 2.9
-8 -10 3 67.59 2.9
-8 -10 3 63.19 2.9
8 10 3 68.79 3.2
10 10 -3 14.9 2.2
-10 -10 -3 19 1.7
10 10 -3 14.7 1.2
-10 -10 -3 15 1.2
-10 -10 -3 14.8 1.2
-10 -10 -3 16 1
10 10 -3 17.2 1.5
10 -10 3 14.7 1.2
-10 10 3 17.7 1.4
-10 -10 3 16.8 1.2
-10 -10 3 20.1 1.3
10 -10 -3 17.2 1.2
10 10 3 16.8 1.3
10 10 3 18.9 1.6
-10 -10 3 16.3 1.2
-10 -10 3 17.1 1.2
-10 10 -3 17.3 1.4
-10 10 -3 20.3 1.5
-10 -10 3 18.4 1.7
-12 -10 -3 55.39 3.1
12 10 -3 43.9 2.3
-12 10 3 52.89 2.8
12 10 -3 41.8 3.7
-12 -10 -3 46.9 2.4
-12 -10 3 47.3 2.4
-12 -10 3 48.6 2.5
-12 10 -3 46.2 2.6
12 10 3 49.7 2.6
-12 10 -3 55.79 2.8
-12 -10 3 52.99 3.1
12 -10 -3 49 2.4
-14 -10 -3 57.69 2.7
14 -10 3 47.3 2.7
14 -10 -3 49.99 2.6
-14 -10 3 49.2 2.7
1 -11 3 43.3 1.7
1 -11 3 42.7 1.9
-1 -11 -3 41.3 1.8
1 11 -3 39.3 3
1 11 -3 42 1.9
-1 -11 -3 42.7 1.8
1 -11 3 46.2 2
-1 11 3 41 1.8
-1 -11 -3 43.7 2
1 -11 3 43.6 1.9
-1 11 3 44.4 1.9
1 11 -3 45.8 2.2
1 11 -3 43 1.9
-1 11 -3 42.8 2
-1 -11 3 42.7 1.8
-1 -11 3 42.6 1.9
1 11 3 43.4 1.9
1 11 3 48.3 2.2
-1 11 -3 44.8 1.9
1 -11 -3 43.7 1.9
-1 -11 3 45.3 1.9
1 -11 -3 44.8 2.1
-1 -11 3 45.5 1.7
-1 11 -3 41 3.1
1 11 3 43.4 1.9
-1 -11 3 46.2 2.1
-1 -11 3 43.9 1.9
-3 -11 -3 127.29 4.8
3 -11 3 133.09 4.9
-3 -11 -3 129.99 5
3 -11 3 126.69 4.8
-3 -11 -3 125.59 4.8
3 11 -3 127.49 5
3 11 -3 127.69 5.1
3 -11 3 121.39 4.7
3 11 -3 128.59 5
-3 -11 -3 126.39 5.5
-3 11 3 129.29 4.9
3 -11 3 132.49 4.8
-3 -11 3 139.69 4.8
3 11 3 134.29 5
-3 11 -3 126.69 5.1
-3 -11 3 128.69 5
-3 -11 3 134.59 5
-3 -11 3 124.09 4.9
-3 11 -3 116.29 7.4
3 -11 -3 128.99 5.2
3 -11 -3 126.69 4.7
-3 11 -3 129.29 4.9
-3 -11 3 128.89 4.8
3 11 3 133.89 5
-3 11 -3 124.09 6.3
-5 -11 -3 113.59 4.3
-5 -11 -3 116.99 4.5
5 11 -3 111.49 5.5
-5 11 3 111.89 7.9
-5 11 3 110.39 4.5
-5 -11 -3 113.29 4.5
5 -11 3 118.09 4.4
-5 -11 -3 110.99 4.4
5 -11 3 117.09 4.3
5 11 -3 112.79 4.6
5 11 -3 114.99 4.5
-5 -11 -3 116.69 5.1
-5 -11 3 111.99 4.4
-5 11 -3 119.39 4.5
-5 11 -3 106.29 7.6
-5 -11 3 118.79 4.4
-5 -11 3 116.69 4.5
-5 -11 3 118.29 4.7
5 11 3 117.99 4.6
-5 11 -3 115.19 4.7
5 -11 -3 113.09 4.3
5 11 3 119.49 4.7
-5 -11 3 108.79 4.5
-7 -11 -3 30.4 2
7 11 -3 32 1.8
7 -11 3 28.3 1.5
7 11 -3 28.9 1.6
-7 -11 -3 28.8 1.5
-7 11 3 25.6 4.2
7 -11 3 28.1 1.4
7 11 -3 26.6 2.5
-7 -11 -3 29.8 1.6
-7 11 3 30.2 1.6
-7 -11 -3 29.9 1.6
-7 -11 -3 29.8 1.4
7 11 3 29.8 1.7
-7 -11 3 28 1.6
-7 -11 3 28.9 1.6
7 -11 -3 28.3 1.4
-7 -11 3 29.6 1.5
-7 -11 3 28.6 1.5
-7 11 -3 26.4 1.7
-7 -11 3 31 1.8
7 11 3 28.4 1.8
-7 11 -3 30.7 1.6
9 -11 3 20.2 1.3
9 11 -3 20.4 1.3
-9 -11 -3 21.3 1.1
9 11 -3 22.5 1.6
-9 -11 -3 21.1 1.8
-9 -11 -3 19.9 1.3
-9 -11 -3 18.5 1.3
-9 11 3 20.9 1.5
9 11 -3 20.8 2.4
-9 11 3 18.5 4.2
-9 -11 3 19.3 1.3
-9 11 -3 20.1 1.5
-9 11 -3 21.1 1.4
9 -11 -3 21 1.2
-9 -11 3 19.7 1.3
-9 -11 3 20.4 1.3
9 11 3 20.8 1.6
-9 -11 3 19.4 1.3
9 11 3 19.8 1.4
-9 -11 3 21.2 1.7
-11 11 3 32.1 2
11 11 -3 29.4 2.1
11 11 -3 28.9 1.7
-11 -11 -3 27.3 1.7
-11 11 3 25.2 5.1
-11 -11 -3 27.2 1.7
-11 -11 -3 31.6 2.3
11 11 -3 27.7 3
11 -11 3 26 1.8
11 11 3 28.2 1.9
-11 11 -3 28.7 1.9
-11 -11 3 29.3 1.7
11 11 3 29.4 2.1
-11 11 -3 24 5.3
-11 -11 3 28.7 1.7
-11 -11 3 28.7 1.7
-11 11 -3 28.5 1.9
-11 -11 3 31.4 2.3
-11 -11 3 30.8 1.7
11 -11 -3 28.7 1.6
13 -11 3 16.6 1.5
-13 -11 -3 16.6 1.4
-13 -11 3 17.7 1.5
-13 -11 3 17.1 1.4
-13 -11 3 17.8 1.4
13 -11 -3 16.5 1.3
15 -11 3 3.7 1
15 -11 -3 4.3 1
0 12 -3 0.1 0.3
0 -12 3 0.2 0.2
0 12 3 1.1 0.3
0 -12 3 0.6 0.2
0 12 3 1.1 0.3
0 -12 -3 0.6 0.3
0 -12 -3 0.9 0.3
0 -12 3 0.5 0.3
0 -12 -3 0.4 0.2
2 -12 3 166.88 6.2
2 12 -3 166.18 6.3
2 -12 3 168.88 6.3
-2 -12 -3 159.78 6.3
-2 12 3 161.68 6.2
-2 -12 -3 168.98 6.2
2 -12 3 168.88 6.1
2 12 -3 169.08 6.3
-2 -12 -3 164.28 6.2
-2 12 3 168.18 6.2
2 12 -3 174.98 8.1
2 -12 3 172.68 6.2
-2 -12 -3 162.58 6.9
-2 12 -3 159.38 6.2
-2 12 -3 172.28 6.5
-2 12 -3 169.18 8.9
-2 -12 3 168.68 6.1
2 -12 -3 164.38 6.1
-2 -12 3 172.78 6.4
-2 -12 3 169.78 6.2
2 -12 -3 167.18 6.5
2 12 3 165.18 6.3
-2 -12 3 166.98 6.3
-2 -12 3 163.38 6.4
2 12 3 170.28 6.4
-2 12 -3 173.58 8
-4 -12 -3 557.44 20.4
-4 12 3 551.04 20.5
-4 12 3 593.64 25
4 12 -3 573.04 20.7
-4 -12 -3 556.24 20.6
4 12 -3 589.94 21.8
-4 -12 -3 558.44 21.2
4 -12 3 561.44 20.5
4 12 -3 593.84 20.6
4 12 -3 568.74 20.7
-4 -12 -3 564.94 20.4
-4 -12 -3 552.74 20.5
4 -12 3 579.64 20.3
-4 -12 3 553.84 20.6
-4 -12 3 579.14 20.4
-4 12 -3 551.54 20.4
-4 -12 3 568.34 20.7
4 12 3 584.04 20.7
-4 12 -3 580.94 22.3
4 12 3 563.24 20.6
4 -12 -3 559.94 20.3
-4 12 -3 598.64 24.9
-4 -12 3 577.14 20.4
-4 -12 3 583.34 20.6
-4 12 -3 590.84 20.7
-6 -12 -3 107.79 4.1
-6 -12 -3 104.69 4.8
6 12 -3 105.09 4.5
6 12 -3 114.19 4.4
-6 -12 -3 103.09 4.2
6 12 -3 111.29 5.6
-6 -12 -3 99.79 4.3
-6 -12 -3 106.99 4.3
6 -12 3 108.59 4.2
6 -12 3 110.99 4.1
-6 12 3 105.69 4.3
-6 12 3 109.39 8.2
-6 -12 3 109.79 4.4
6 12 3 107.99 4.5
6 12 3 108.89 4.5
-6 12 -3 106.79 4.3
-6 -12 3 106.39 4.5
-6 12 -3 109.69 4.5
6 -12 -3 104.29 4.1
-6 12 -3 110.29 8.4
-6 -12 3 102.69 4.3
-6 -12 3 111.79 4.2
-6 -12 3 104.59 4.2
-8 -12 -3 -0.1 0.4
-8 12 3 -0.2 1.4
8 12 -3 1.3 1
-8 -12 -3 -0.1 0.2
8 12 -3 0.4 0.4
8 -12 3 -0.1 0.3
-8 12 3 0.3 0.4
8 -12 3 0.1 0.3
-8 -12 -3 0.1 0.5
-8 -12 -3 -0.2 0.4
8 12 -3 0.3 0.4
-8 12 -3 0.5 0.4
8 12 3 0.1 0.4
-8 -12 3 0 0.3
-8 -12 3 -0.3 0.4
-8 -12 3 0.2 0.3
-8 12 -3 0.1 0.5
-8 -12 3 0.2 0.4
8 -12 -3 0.3 0.3
-8 12 -3 -0.1 1.4
8 12 3 0 0.4
-8 -12 3 0.2 0.5
-10 12 3 32.6 5.5
-10 12 3 37 2.1
-10 -12 -3 32.8 1.9
10 12 -3 35.5 3.3
-10 -12 -3 33.1 1.9
10 12 -3 34.6 2.2
10 -12 3 32.8 1.9
-10 -12 -3 35.1 2.4
10 12 -3 33.3 1.9
10 -12 -3 35.9 1.8
-10 -12 3 34.8 1.9
-10 -12 3 32 1.8
-10 -12 3 31.3 1.9
-10 12 -3 37.5 2.1
10 12 3 36.3 2.2
-10 -12 3 34.2 2.3
-10 12 -3 31.2 5.8
-10 12 -3 33.6 2.1
10 12 3 37.5 2.1
-10 -12 3 34.9 1.9
12 -12 3 72.99 3.8
-12 -12 -3 81.09 3.6
12 12 -3 75.49 5.2
12 12 -3 80.19 3.6
-12 12 3 87.69 4
-12 12 3 77.69 8.7
-12 -12 -3 78.19 3.8
-12 -12 -3 87.49 4.4
12 12 3 81.99 3.8
-12 -12 3 82.39 3.6
-12 -12 3 84.69 4.3
-12 -12 3 82.89 3.6
-12 12 -3 86.39 3.9
-12 -12 3 79.49 3.6
-12 12 -3 76.69 9.5
-12 -12 3 78.39 3.7
12 -12 -3 83.99 3.6
-14 -12 -3 8.4 1.1
14 -12 3 8 1.1
14 -12 -3 7.9 1
-14 -12 3 6.3 1
-14 -12 3 6.9 1.1
1 -13 3 153.38 5.8
1 13 -3 153.78 7.6
-1 -13 -3 154.58 5.8
-1 -13 -3 155.28 6
1 13 -3 156.58 5.9
1 13 -3 152.88 5.8
-1 13 3 151.98 5.7
1 -13 3 154.28 5.8
1 13 -3 152.78 5.9
-1 13 3 154.38 5.8
-1 -13 -3 154.18 5.7
1 -13 3 155.28 5.9
1 13 3 154.68 5.8
1 -13 -3 154.88 5.8
1 13 3 149.79 5.8
-1 -13 3 152.28 5.9
1 -13 -3 154.58 5.6
-1 13 -3 156.68 5.8
-1 13 -3 150.58 7.5
-1 -13 3 154.88 5.7
1 -13 -3 155.38 6
-1 -13 3 155.18 5.9
-1 13 -3 151.18 6
3 13 -3 29.3 2.8
-3 -13 -3 32.7 1.6
3 -13 3 30.7 1.6
3 -13 3 29.2 1.3
3 13 -3 29.1 1.5
3 13 -3 30.7 1.6
-3 -13 -3 31.4 2.1
-3 -13 -3 30.1 1.4
-3 13 3 31.1 1.5
3 -13 3 28 1.4
-3 -13 -3 28.1 1.4
3 13 -3 33.4 1.6
-3 13 -3 25.5 3.5
-3 13 -3 31.4 1.4
-3 -13 3 31.1 1.6
-3 -13 3 31.2 1.7
3 -13 -3 31.1 1.8
-3 13 -3 30 1.7
-3 -13 3 31.1 1.4
3 13 3 31.6 1.7
3 -13 -3 30.3 1.3
-3 -13 3 33.8 1.4
3 13 3 32.1 1.6
-3 -13 3 30 1.6
-3 13 -3 30.7 2.8
-5 -13 -3 62.99 2.7
-5 -13 -3 65.69 2.6
-5 -13 -3 64.59 2.7
-5 -13 -3 60.49 2.8
-5 -13 -3 61.59 3.3
5 13 -3 65.49 4
5 -13 3 62.79 2.7
5 -13 3 66.19 2.6
5 13 -3 62.69 2.9
5 13 -3 63.19 2.8
-5 13 3 64.49 6.1
-5 13 3 62.49 2.7
5 13 3 64.89 3
-5 -13 3 60.99 3
-5 13 -3 65.39 3
-5 -13 3 63.89 2.8
-5 13 -3 62.09 6.1
-5 -13 3 61.89 2.8
5 13 3 62.59 2.9
-5 -13 3 62.59 2.6
5 -13 -3 62.89 2.5
-5 -13 3 63.79 2.7
-5 13 -3 63.49 2.7
-7 -13 -3 14.7 0.9
-7 13 3 15.6 1.1
7 13 -3 10.1 2.1
7 -13 3 11.8 0.9
-7 -13 -3 14.1 1.6
7 -13 3 12.7 1
7 13 -3 11.9 1.1
-7 -13 -3 13.6 1
-7 13 3 10.1 3.3
-7 -13 -3 13.9 1.1
-7 -13 -3 13.8 1.2
7 13 -3 13.2 1.2
-7 -13 3 15.3 1.4
7 13 3 17.1 1.3
-7 -13 3 12.9 1
-7 -13 3 16 1
-7 -13 3 13 1.1
7 -13 -3 13.6 0.9
-7 13 -3 13.3 1.3
-7 13 -3 16.5 1.1
-7 -13 3 13.4 1.2
7 13 3 14.8 1.3
9 13 -3 20.5 1.5
-9 -13 -3 21.4 1.4
9 -13 3 18.6 1.4
-9 13 3 24.5 1.6
9 13 -3 18.9 2.7
9 13 -3 22.6 1.7
-9 -13 -3 23.5 2
-9 -13 -3 22.8 1.5
-9 -13 3 22 1.5
-9 -13 3 21 1.5
9 13 3 24 1.7
-9 13 -3 21.2 1.6
9 13 3 22.8 1.6
-9 13 -3 25 1.6
-9 -13 3 21.8 1.4
9 -13 -3 21.3 1.3
-9 -13 3 26.2 1.9
-9 -13 3 23.2 1.4
11 13 -3 13.9 1.3
11 -13 3 16.4 1.4
-11 -13 -3 15.5 1.3
11 13 -3 15.4 2.7
-11 13 3 14.3 1.5
11 13 -3 14.6 1.6
-11 -13 -3 14 1.7
-11 -13 -3 12.8 1.2
-11 13 3 15.8 4.7
-11 -13 -3 16.4 1.4
-11 -13 3 14.2 1.3
-11 13 -3 14.7 1.5
-11 -13 3 13.8 1.2
-11 -13 3 14.7 1.7
-11 13 -3 15.2 1.4
-11 13 -3 16.6 5.2
11 -13 -3 15.3 1.2
-11 -13 3 14.1 1.3
11 13 3 15.9 1.6
11 13 3 14.5 1.5
-11 -13 3 15.1 1.3
-13 -13 -3 30.4 2
13 -13 3 35.6 2.2
-13 -13 3 36.6 2
-13 -13 3 32.6 2
13 -13 -3 35 2
0 14 -3 -0.1 0.4
0 14 3 0.2 0.3
0 -14 3 0.3 0.4
0 -14 3 0.4 0.2
0 -14 3 0.2 0.3
0 -14 -3 0.3 0.2
0 14 3 0.3 0.3
0 -14 3 0.3 0.3
0 -14 -3 1.4 0.3
0 -14 -3 0.3 0.3
0 14 -3 0.5 0.9
-2 14 3 78.19 3
-2 -14 -3 77.99 3.2
2 14 -3 70.79 3.1
2 -14 3 76.99 3
2 14 -3 64.79 4.7
-2 -14 -3 66.79 3
2 -14 3 78.29 2.9
2 14 -3 74.59 3.1
-2 -14 -3 77.79 3
2 -14 3 78.29 3.2
2 14 -3 75.19 3.2
2 -14 3 72.39 3
-2 -14 -3 77.49 3.9
-2 -14 3 73.19 3.2
-2 -14 3 74.49 2.9
2 14 3 76.29 3.2
-2 -14 3 71.59 3.1
-2 14 -3 68.79 3.3
-2 14 -3 82.09 3
2 14 3 77.99 3.1
-2 14 -3 67.59 4.6
2 -14 -3 83.49 3.4
4 14 -3 266.37 13
4 14 -3 293.27 11.1
-4 -14 -3 302.07 11.1
-4 -14 -3 303.47 11.7
4 -14 3 313.27 11
4 -14 3 311.27 10.7
-4 -14 -3 309.67 11
-4 14 3 301.07 10.9
-4 -14 -3 307.07 10.8
-4 -14 -3 289.57 10.9
4 14 -3 286.17 11
-4 -14 3 279.87 11
-4 14 -3 316.87 10.9
-4 14 -3 286.67 11.2
-4 -14 3 289.17 10.8
-4 -14 3 293.77 11
4 -14 -3 285.37 10.7
4 -14 -3 298.17 11.3
4 14 3 301.37 11.1
-4 -14 3 297.37 11.3
-4 -14 3 312.57 10.8
6 14 -3 93.89 4.1
-6 -14 -3 96.49 4.6
-6 -14 -3 84.79 4
-6 -14 -3 90.69 3.8
-6 -14 -3 95.09 4
-6 -14 -3 94.29 3.6
6 14 -3 90.99 4
6 -14 3 99.69 3.7
-6 14 3 83.49 7.7
6 -14 3 100.29 3.8
-6 14 3 98.29 3.9
6 14 -3 85.99 5.2
-6 -14 3 100.59 4.2
-6 14 -3 92.09 4.1
6 14 3 92.99 4.1
-6 -14 3 91.09 3.8
-6 -14 3 91.49 3.9
-6 -14 3 98.49 3.8
-6 -14 3 90.09 3.9
6 -14 -3 89.29 3.6
6 14 3 100.19 4.2
-6 14 -3 96.79 3.9
-8 -14 -3 0.9 0.7
-8 14 3 0.7 1.7
8 -14 3 0.4 0.4
8 14 -3 0.7 1
-8 -14 -3 0.8 0.5
8 14 -3 0.2 0.5
8 14 -3 3.1 0.8
-8 -14 -3 0.7 0.5
-8 14 3 0.8 0.5
-8 -14 3 0.5 0.5
8 14 3 0.9 0.5
-8 -14 3 0.5 0.4
8 14 3 0.8 0.5
-8 14 -3 1.2 0.6
-8 14 -3 0 1.7
-8 -14 3 0.8 0.5
-8 -14 3 0.6 0.5
8 -14 -3 0.7 0.4
-8 -14 3 0.3 0.4
-8 14 -3 0.1 0.4
-10 14 3 3.4 2.6
-10 -14 -3 4.6 0.8
10 14 -3 5.7 0.9
10 14 -3 8.4 1.2
10 -14 3 3.4 0.7
-10 -14 -3 8.5 1.5
-10 -14 -3 6.8 1
10 14 -3 4.8 1.6
-10 -14 -3 5.3 1
-10 14 3 6.8 1
10 14 3 8.5 1.2
10 14 3 8.8 1.2
-10 14 -3 6 1
-10 14 -3 7.1 1.1
-10 -14 3 5.3 1
-10 -14 3 6.6 1
-10 -14 3 5.1 0.8
-12 -14 -3 38.1 2.2
-12 -14 -3 37 2.2
-12 -14 3 42 2.2
-12 -14 3 35.4 2.2
12 -14 -3 38.6 2.1
-12 -14 3 39.5 2.2
-1 15 3 46.7 2.1
-1 -15 -3 45.9 2
-1 -15 -3 48.1 2.3
1 15 -3 43.4 3.7
1 -15 3 46.4 2.3
1 15 -3 48.3 2.1
1 15 -3 48.2 2.2
1 15 -3 45.7 2.2
-1 -15 -3 49.5 2.1
1 -15 3 46.8 2.1
-1 -15 -3 47.7 3
1 -15 3 46.2 2.1
-1 -15 3 46.3 2
-1 15 -3 45 3.7
-1 -15 3 46.3 2.2
1 15 3 46.8 2.2
-1 15 -3 46.5 2.3
-1 15 -3 51.89 2.1
1 -15 -3 49.1 2.1
1 -15 -3 49.6 2.4
1 -15 -3 47.8 1.9
-1 -15 3 48.5 2.2
1 15 3 46.1 2.1
3 15 -3 102.09 4.3
-3 -15 -3 104.19 4.3
-3 -15 -3 104.99 5
-3 15 3 103.69 4.1
-3 -15 -3 107.09 4.1
-3 -15 -3 106.59 4.1
3 -15 3 108.49 4.3
-3 -15 -3 106.09 4.4
3 15 -3 105.79 6.3
3 15 -3 106.49 4.3
3 -15 -3 105.69 4
-3 15 -3 105.19 6.1
3 -15 -3 104.39 4.6
3 15 3 106.49 4.4
-3 15 -3 105.19 4.1
-3 15 -3 109.39 4.5
-3 -15 3 107.39 4.4
3 15 3 104.99 4.3
-3 -15 3 108.09 4.4
-3 -15 3 110.09 4.1
5 -15 3 71.39 3
-5 -15 -3 70.49 3.7
-5 -15 -3 60.69 3.3
-5 -15 -3 69.59 3.1
5 15 -3 71.29 3.1
-5 -15 -3 66.99 2.8
-5 15 3 69.59 3
5 15 -3 68.89 3.2
5 -15 3 71.69 2.8
5 15 -3 68.79 5.2
-5 -15 -3 70.79 3
5 15 3 70.99 3.2
-5 15 -3 71.69 6.8
-5 -15 3 71.49 3.1
-5 -15 3 68.39 3.1
5 -15 -3 70.19 2.8
5 15 3 66.09 3.2
-5 15 -3 68.99 2.9
-5 -15 3 70.29 2.9
5 -15 -3 68.79 3.4
-5 15 -3 70.49 3.3
-7 15 3 14.9 4.1
-7 15 3 15.9 1.2
-7 -15 -3 16.5 1.2
7 -15 3 16.5 1.1
7 15 -3 15.6 1.3
7 15 -3 17.2 2.5
-7 -15 -3 17 1.3
-7 -15 -3 16.6 1.8
7 15 -3 16 1.4
-7 -15 3 16.2 1.3
-7 15 -3 12.9 4
-7 -15 3 16.1 1.2
-7 15 -3 17.4 1.4
-7 -15 3 15.9 1.5
7 15 3 17.4 1.5
-7 -15 3 16.7 1.1
7 -15 -3 16.4 1
-7 -15 3 14.8 1.3
-7 15 -3 16.4 1.2
-9 15 3 23.2 1.6
-9 -15 -3 20.6 1.5
9 15 -3 22.3 1.6
9 15 -3 23 3.1
9 15 -3 22.6 1.8
-9 -15 -3 24.2 1.6
-9 15 3 22.4 4.9
-9 -15 -3 24.7 2.1
9 -15 3 22.8 1.5
9 15 3 23.1 1.8
-9 -15 3 23.6 1.5
-9 15 -3 24.9 1.8
9 -15 -3 23.3 1.4
-9 -15 3 25.5 1.6
-9 -15 3 21.7 1.6
-9 -15 3 24.3 1.6
-9 15 -3 23.4 1.6
-9 -15 3 24.9 2
-9 15 -3 21 5.2
-11 -15 -3 37.2 2.2
11 -15 3 35.4 2.2
-11 -15 -3 34.6 2.1
-11 -15 3 35.7 2.1
-11 -15 3 35.7 2.1
11 -15 -3 37.2 2
-11 -15 3 36.7 2
0 16 -3 270.47 12.4
0 16 -3 270.67 10.3
0 -16 -3 276.27 9.9
0 16 3 261.97 10
0 -16 -3 277.37 11.1
0 16 3 260.97 10.1
0 16 -3 277.17 10.1
0 -16 -3 277.27 10.1
0 -16 -3 283.57 10.4
0 -16 3 279.37 10.3
0 -16 3 276.77 10.2
0 -16 3 275.07 10.2
-2 -16 -3 269.47 11
2 16 -3 271.17 10.1
-2 16 3 269.07 9.9
2 16 -3 269.57 12.5
2 16 -3 273.37 10.1
-2 -16 -3 276.67 9.9
-2 -16 -3 267.47 9.9
2 -16 3 278.37 10.2
-2 -16 -3 270.67 10.1
-2 -16 3 270.17 10.1
-2 16 -3 273.87 9.9
-2 16 -3 276.77 10.3
-2 -16 3 271.27 10.1
-2 16 -3 272.27 12.3
2 -16 -3 273.47 10.4
2 -16 -3 267.17 10
2 -16 -3 269.17 9.8
2 16 3 260.17 10.1
-2 -16 3 270.37 9.9
2 16 3 273.67 10.1
-4 -16 -3 245.58 10
-4 -16 -3 232.98 8.9
4 16 -3 245.88 9.2
-4 16 3 245.58 9
-4 -16 -3 245.48 9.3
4 16 -3 234.98 11.7
-4 -16 -3 238.08 9
4 -16 3 243.08 9.1
4 16 -3 243.78 9.2
4 16 3 242.28 9.2
4 -16 -3 240.68 8.8
-4 -16 3 236.08 9
-4 16 -3 245.78 9
-4 -16 3 244.98 9.2
-4 -16 3 239.38 9.2
4 -16 -3 243.18 9.5
4 16 3 245.58 9.3
-4 16 -3 253.37 9.4
6 16 -3 200.58 7.8
-6 16 3 202.78 7.5
-6 -16 -3 200.58 8.4
-6 -16 -3 195.08 7.7
6 16 -3 198.28 7.7
-6 -16 -3 194.58 7.6
6 16 -3 193.98 10.5
6 -16 3 199.28 7.4
-6 -16 3 198.88 7.5
-6 16 -3 177.68 12.6
6 16 3 211.18 7.8
6 -16 -3 198.08 8
-6 -16 3 189.88 7.7
-6 16 -3 199.48 7.9
6 -16 -3 188.38 7.3
-6 16 -3 207.08 7.5
6 16 3 201.38 7.8
-6 -16 3 200.58 7.7
-8 -16 -3 105.39 4.7
-8 -16 -3 119.39 5.4
8 -16 3 107.69 4.5
8 16 -3 114.59 5
8 16 -3 112.79 4.8
-8 16 3 107.69 9.6
-8 16 3 116.99 4.7
-8 -16 -3 109.09 4.7
-8 -16 3 111.19 4.8
-8 -16 3 117.39 4.8
8 16 3 113.09 4.9
-8 16 -3 113.09 4.9
8 -16 -3 109.49 4.5
-8 -16 3 115.49 4.7
8 16 3 117.59 5
-8 16 -3 120.69 4.7
-8 16 -3 97.59 9.9
-8 -16 3 112.99 4.6
-10 -16 -3 44.2 2.4
10 -16 3 38.3 2.2
-10 -16 -3 44.3 2.4
-10 -16 3 44.4 2.2
-10 -16 3 39.1 2.3
-10 -16 3 45.4 2.4
10 -16 -3 45.8 2.2
12 -16 3 20.4 1.8
-12 -16 -3 23 2
-12 -16 -3 26.6 1.8
-12 -16 -3 28.6 1.8
-12 -16 3 26.7 1.8
-12 -16 3 26.9 1.8
12 -16 -3 24.8 1.7
-12 -16 3 27.8 1.7
-1 -17 -3 74.99 3.4
1 -17 3 76.89 3.2
1 -17 3 77.79 3.3
-1 -17 -3 76.89 4.2
1 17 -3 76.99 5.4
-1 -17 -3 77.99 3.1
-1 17 3 77.29 3.1
-1 -17 -3 77.29 3.1
1 -17 3 79.19 3.4
-1 17 -3 73.29 5.1
-1 -17 3 74.39 3
1 17 3 74.49 3.3
1 -17 -3 78.19 3.2
-1 17 -3 79.39 3.1
-1 17 -3 75.59 3.4
1 17 3 75.19 3.2
-1 -17 3 78.89 3.5
1 -17 -3 79.59 3.5
1 -17 -3 75.89 3
-1 -17 3 78.29 3.3
-1 -17 3 74.99 3.3
-3 -17 -3 45.1 2.1
3 -17 3 48.8 2.3
-3 -17 -3 47.1 2.4
-3 -17 -3 49.3 3
3 17 -3 48.3 2.3
3 17 -3 42 4
3 17 -3 48 2.4
-3 17 3 48.5 2.1
-3 -17 3 48.5 2.4
3 -17 -3 46.2 2.2
-3 17 -3 46.1 2.5
-3 17 -3 43.7 3.9
-3 -17 3 45.3 2.1
3 17 3 47.3 2.3
3 17 3 44 2.3
-3 -17 3 48.1 2.4
3 -17 -3 48.7 2.6
-5 17 3 63.99 2.7
-5 -17 -3 62.89 3
-5 -17 -3 64.89 3.6
5 17 -3 59.39 5.1
5 17 -3 62.99 3
5 -17 3 62.49 2.8
5 -17 3 58.79 2.5
5 17 -3 62.79 3
-5 -17 -3 62.69 2.8
-5 17 -3 65.09 2.7
-5 -17 3 59.69 2.9
-5 -17 3 62.39 2.8
5 17 3 61.79 3.1
5 -17 -3 61.59 2.5
5 -17 -3 61.59 3.2
-5 -17 3 63.39 3
5 17 3 61.49 3
-5 17 -3 63.49 3.1
7 17 -3 16.2 3.2
-7 -17 -3 19 1.4
7 17 -3 21.2 1.6
-7 -17 -3 20.5 2
-7 17 3 20.8 1.4
7 17 -3 19.7 1.5
-7 -17 -3 18.8 1.4
-7 -17 3 20.3 1.4
-7 17 -3 20.9 1.3
-7 -17 3 17.4 1.5
7 17 3 18.3 1.5
-7 17 -3 16.7 4.5
7 17 3 19.7 1.6
7 -17 -3 20.8 1.8
7 -17 -3 18.1 1.1
-7 17 -3 19.5 1.6
-7 -17 3 20.9 1.5
-9 -17 -3 26.3 1.7
9 -17 3 23.6 1.5
-9 -17 -3 25.2 1.7
-9 -17 3 25.1 1.7
9 -17 -3 26.4 1.5
-9 -17 3 26.1 1.7
-9 17 -3 23.3 7.4
-11 -17 -3 13.3 1.3
11 -17 3 9.9 1.3
-11 -17 -3 14.1 1.3
-11 -17 3 13.5 1.3
-11 -17 3 13.7 1.3
11 -17 -3 14.9 1.2
0 -18 3 2.2 0.5
0 -18 3 3.3 0.5
0 -18 -3 2.2 0.9
0 -18 -3 2.7 0.4
0 18 -3 2.3 0.4
0 -18 -3 2.8 0.5
0 -18 3 1.8 0.5
0 18 3 1.8 0.4
0 -18 -3 1.9 0.5
0 18 -3 2.4 1.3
0 -18 3 2.1 0.6
-2 -18 -3 31.3 1.9
2 18 -3 30.2 1.7
2 -18 3 32.8 1.8
-2 18 3 30.5 1.5
-2 -18 -3 32.3 2.5
2 18 -3 31.2 1.8
2 18 -3 26.6 3.3
-2 -18 -3 30.2 1.5
-2 -18 3 29.1 1.5
-2 18 -3 27.4 3.2
-2 18 -3 29.2 1.9
2 -18 -3 30.4 1.9
-2 -18 3 31.5 1.8
2 18 3 31.9 1.7
-2 -18 3 31.4 1.8
2 -18 -3 33.2 1.7
2 18 3 28.6 1.7
4 18 -3 88.59 3.8
-4 18 3 93.39 3.6
-4 -18 -3 94.99 3.9
-4 -18 -3 76.99 3.6
4 18 -3 80.09 6.1
4 -18 3 92.29 3.7
4 18 -3 87.09 3.8
-4 -18 -3 92.09 4.6
4 -18 -3 88.59 4.1
-4 -18 3 83.09 3.6
-4 -18 3 87.99 3.9
-4 18 -3 81.99 3.9
-4 -18 3 85.79 3.9
4 18 3 81.19 3.9
4 18 3 87.49 3.8
-6 18 3 28.8 1.5
6 -18 3 24.8 1.4
-6 -18 -3 27.2 1.6
-6 -18 -3 27.5 1.7
-6 -18 -3 29.1 2.4
6 18 -3 24.6 3.7
6 18 -3 30.1 1.9
6 18 -3 25.7 1.8
-6 18 -3 30.9 1.5
6 -18 -3 25.3 2
6 18 3 26 1.8
6 -18 -3 26.3 1.4
-6 18 -3 26.9 1.9
-6 -18 3 26.9 1.6
-6 -18 3 24.5 1.7
6 18 3 30.2 1.9
-6 -18 3 28.6 1.8
-8 -18 -3 0.5 0.5
8 -18 3 0.9 0.4
-8 -18 -3 0.5 0.5
-8 -18 3 0.6 0.5
8 -18 -3 0.8 0.4
-8 -18 3 0.2 0.5
-10 -18 -3 2.8 0.7
-10 -18 -3 2.9 0.7
10 -18 3 2.1 0.7
10 -18 -3 2.9 0.6
-10 -18 3 3.1 0.7
-10 -18 3 2.5 0.7
-1 -19 -3 21 2.1
1 19 -3 20.4 1.2
-1 -19 -3 19.8 1.1
-1 -19 -3 18.7 1.5
1 -19 3 20.5 1.5
-1 -19 -3 17.9 1.2
1 19 -3 18.4 2.8
1 19 3 18.8 1.2
1 -19 -3 19 1.2
-1 19 -3 17.2 2.7
-1 -19 3 19.1 1.1
-1 -19 3 20.4 1.5
1 -19 -3 18.1 1
1 -19 -3 19.4 1.5
-1 -19 3 19.5 1.4
1 -19 -3 19.1 2
-1 -19 3 18.2 1.4
-3 -19 -3 2.3 0.5
3 19 -3 2.3 0.5
-3 -19 -3 2.1 0.8
3 -19 3 1.4 0.6
3 19 -3 2.5 0.6
3 19 -3 1.8 1.4
-3 -19 -3 1.9 0.6
-3 19 -3 2.5 0.7
3 19 3 1.7 0.6
3 -19 -3 1.8 0.6
3 -19 -3 3 0.5
-3 -19 3 1.8 0.6
-3 -19 3 2.4 0.5
3 19 3 2.6 0.6
-3 -19 3 2.2 0.6
5 19 -3 -0.4 0.5
-5 -19 -3 0.2 0.7
-5 -19 -3 0.3 0.5
5 19 -3 0.5 0.5
-5 -19 -3 0.5 0.4
5 19 -3 0.4 1.3
-5 -19 3 0.7 0.4
5 19 3 0.4 0.5
-5 -19 3 -0.1 0.5
-5 -19 3 -0.3 0.5
5 19 3 0.6 0.6
-5 19 -3 0.6 0.6
5 -19 -3 0.5 0.5
-7 -19 -3 14.8 1.3
-7 -19 -3 14.5 1.2
7 -19 3 13.6 1
7 -19 -3 13.7 1
-7 -19 3 15.6 1.4
-7 -19 3 16.2 1.2
9 -19 3 1.3 0.5
-9 -19 -3 1.9 0.7
-9 -19 -3 2.3 0.6
-9 -19 3 2.8 0.7
9 -19 -3 2.5 0.5
-9 -19 3 2.1 0.6
0 -20 3 86.39 3.8
0 20 -3 76.29 5.7
0 -20 -3 86.79 4.6
0 -20 3 89.29 4.5
-2 -20 -3 70.69 3.1
2 20 -3 67.69 5.6
2 20 -3 77.59 3.3
2 -20 3 78.39 3.4
-2 -20 -3 76.39 3.5
-2 -20 -3 79.59 4.3
-2 -20 3 76.29 3.4
-2 -20 3 73.79 3.1
-2 20 -3 68.89 5.3
2 20 3 73.69 3.3
-2 -20 3 78.89 3.6
2 -20 -3 78.79 3.3
-2 -20 3 76.89 3.5
2 -20 -3 77.39 3.6
2 -20 -3 78.39 4.4
-4 -20 -3 76.99 3.3
-4 -20 -3 70.79 3
4 20 -3 55.69 6.1
-4 -20 3 71.89 3
4 20 3 63.09 3.3
4 -20 -3 73.09 3.1
-4 -20 3 73.49 3.3
-4 20 -3 57.29 3.5
-6 -20 -3 67.69 3.1
-6 -20 -3 71.69 3.3
-6 -20 3 68.09 3.1
-6 -20 3 62.99 3.2
-8 -20 -3 33 2.3
8 -20 3 25.6 1.7
-8 -20 -3 32.9 2.2
-8 -20 3 31.4 2.3
8 -20 -3 32.2 1.7
-8 -20 3 33.7 2.1
-1 -21 -3 50.69 2.6
-1 -21 -3 45.5 2.1
-1 -21 3 52.29 2.5
-1 -21 3 46.7 2.1
-3 -21 -3 1.7 0.5
-3 -21 -3 2.5 0.6
-3 -21 3 1.9 0.5
3 -21 -3 2.2 0.5
-3 -21 3 2 0.6
-5 -21 -3 6.6 1
-5 -21 -3 5.1 0.8
-5 -21 3 4.9 0.8
-5 -21 3 5.1 0.8
5 -21 -3 6 0.9
0 -22 -3 11.4 1.3
-2 -22 -3 3.8 0.8
-2 -22 -3 3.4 0.6
-2 -22 3 3.7 0.7
-2 -22 3 4.3 0.6
-4 -22 -3 0.2 0.5
-4 -22 3 0.5 0.5
-4 -22 3 1.1 0.6
0 0 4 4698.33 165.88
0 0 -4 4696.43 167.78
0 0 4 4669.83 167.58
0 0 -4 4940.41 165.68
0 0 -4 5238.38 166.08
0 0 4 4726.73 167.58
0 0 -4 4659.43 167.68
0 0 4 4326.87 165.68
0 0 4 4646.04 165.98
0 0 4 4393.06 165.98
0 0 -4 4929.11 167.28
0 0 -4 4457.75 165.88
0 0 4 4756.92 166.28
0 0 -4 4619.34 166.38
2 0 4 3853.71 127.19
-2 0 -4 3505.45 126.89
2 0 4 3489.25 126.69
-2 0 4 3555.24 127.99
2 0 -4 3566.34 126.79
-2 0 -4 3956.6 129.09
2 0 -4 3718.83 127.39
2 0 -4 3515.45 127.09
-2 0 -4 3563.84 128.29
-2 0 4 3521.15 127.29
2 0 4 3388.06 126.89
2 0 4 3627.64 128.19
-2 0 -4 3716.93 126.79
-2 0 -4 3394.66 127.29
2 0 4 3699.03 126.99
2 0 4 3566.74 127.09
-2 0 -4 3730.93 127.39
-2 0 4 3317.07 127.09
-2 0 4 3549.84 126.89
2 0 4 3650.83 128.19
2 0 -4 3595.54 126.49
-2 0 -4 3572.74 126.99
-2 0 4 3461.75 126.49
-2 0 4 3442.66 127.29
-2 0 -4 3586.94 127.99
2 0 -4 3462.65 127.79
2 0 -4 3557.24 128.19
-2 0 4 3883.11 126.79
2 0 -4 3728.53 126.79
-2 0 -4 3455.75 127.39
-4 0 -4 3053.59 111.19
-4 0 -4 3096.49 111.39
-4 0 -4 2933.91 111.29
-4 0 -4 3136.39 110.69
4 0 4 3214.78 110.39
4 0 -4 3120.89 110.29
4 0 -4 3128.39 111.29
-4 0 -4 3185.88 110.39
-4 0 -4 2978.2 110.99
-4 0 -4 3031.4 110.69
4 0 -4 3142.99 110.89
-4 0 4 3026.7 110.19
4 0 -4 3066.09 110.49
4 0 4 3218.28 110.79
4 0 4 3310.37 110.69
4 0 4 2937.41 110.29
-4 0 4 3205.38 110.89
4 0 4 3175.58 110.79
-4 0 4 3099.19 110.49
-4 0 4 3092.59 110.79
4 0 -4 3236.38 111.29
4 0 -4 3157.38 110.39
-4 0 4 3092.89 110.89
-4 0 4 3352.26 110.69
4 0 4 3143.89 110.49
-4 0 -4 3156.78 110.89
-4 0 4 3104.09 110.59
6 0 4 2077.59 72.09
6 0 4 1917.91 71.09
-6 0 -4 1959.9 71.79
-6 0 4 2047.4 71.39
-6 0 4 2050.59 72.09
-6 0 4 2083.19 71.19
6 0 -4 2051.99 72.09
-6 0 4 1701.93 71.09
-6 0 -4 1950.3 71.29
-6 0 4 1985.8 71.59
-6 0 4 2118.79 73.29
-6 0 4 2017.4 71.09
6 0 -4 2022.6 71.19
-6 0 -4 2033.5 71.39
-6 0 4 1977.5 72.09
6 0 4 2056.79 71.19
-6 0 4 1970.6 70.99
6 0 -4 1981.7 71.29
-6 0 -4 2024.3 71.09
6 0 -4 2044.9 72.09
-6 0 -4 2035 72.09
-6 0 -4 2044.6 70.99
-6 0 -4 2078.39 72.09
-6 0 -4 2011 71.19
-6 0 4 2156.58 71.19
6 0 4 2057.89 72.09
6 0 4 1990.2 71.29
-8 0 -4 1193.98 43.4
-8 0 4 1247.08 43.4
-8 0 -4 1233.28 43.1
8 0 4 1185.28 43.1
8 0 4 1208.48 43.2
-8 0 -4 1202.28 43.4
-8 0 4 1282.77 43.2
-8 0 4 1198.48 45.7
-8 0 -4 1223.58 43.1
8 0 4 1268.27 44.4
8 0 -4 1209.88 43.2
-8 0 -4 1224.18 44.3
-8 0 -4 1176.28 43.4
-8 0 4 1157.08 43.2
-8 0 -4 1214.08 43.9
-8 0 4 1220.18 43.1
-8 0 4 1211.78 43.8
-8 0 4 1261.57 44.4
-8 0 -4 1188.18 43
-10 0 4 466.35 18.4
-10 0 4 491.75 19.2
-10 0 -4 494.95 18.6
10 0 4 493.25 18.3
-10 0 4 537.95 18.3
-10 0 -4 491.85 19.2
-10 0 -4 524.25 18.3
-10 0 -4 514.45 18.8
-10 0 4 554.34 18.3
-10 0 -4 486.85 18.3
-12 0 -4 251.97 9.6
-12 0 4 210.68 9
-12 0 4 235.98 9.9
12 0 4 234.08 8.7
-12 0 -4 224.38 8.8
12 0 4 233.88 8.8
-12 0 -4 227.78 9.9
14 0 4 225.68 8.5
-14 0 4 199.88 8.7
-14 0 -4 200.48 9.7
14 0 4 222.98 8.3
-14 0 -4 222.98 8.5
-14 0 4 233.68 9.8
-16 0 4 95.49 4.6
1 -1 4 512.95 18.9
1 1 -4 518.55 19.4
1 1 -4 557.54 19.1
1 1 -4 513.25 19.4
1 -1 4 525.95 18.8
-1 -1 -4 530.25 18.8
1 1 -4 517.85 19
-1 1 4 546.65 18.8
-1 1 4 529.65 18.8
-1 -1 -4 507.75 19.4
1 1 -4 513.45 18.8
-1 -1 -4 520.45 19.4
1 -1 4 544.35 18.9
1 1 -4 565.24 18.7
-1 1 4 494.25 19.4
1 -1 4 514.55 19.4
1 -1 4 522.65 19.4
-1 -1 -4 506.75 18.9
-1 1 4 517.75 18.9
-1 1 4 527.55 19
-1 -1 -4 581.64 19.2
1 -1 4 550.64 18.8
-1 1 4 552.54 18.9
-1 1 4 515.45 19.4
-1 -1 -4 519.25 19
1 -1 4 506.15 18.8
1 1 -4 557.44 18.9
-1 1 -4 523.25 19.4
-1 1 -4 567.34 18.8
1 1 4 517.15 19.4
1 -1 -4 527.85 18.8
-1 1 -4 576.14 18.9
-1 1 -4 576.64 19.5
1 -1 -4 506.65 19.4
1 -1 -4 513.85 18.8
-1 -1 4 515.95 18.8
1 1 4 510.35 19
-1 1 -4 509.05 19
1 1 4 517.95 18.8
-1 -1 4 495.65 19.4
1 -1 -4 559.54 19
-1 1 -4 588.74 19
-1 -1 4 545.35 18.8
-1 -1 4 546.65 18.9
1 1 4 547.65 18.9
1 -1 -4 511.15 18.9
1 -1 -4 516.55 19.4
1 -1 -4 557.24 18.9
-1 -1 4 496.45 19.4
1 1 4 583.14 18.9
1 1 4 508.05 19.4
-1 1 -4 511.65 18.9
-1 -1 4 518.55 18.8
-1 -1 4 522.15 19
1 1 4 532.65 18.8
-1 1 -4 504.45 19.4
3 1 -4 652.73 22
-3 1 4 590.14 22.6
-3 -1 -4 636.54 22
3 1 -4 617.04 21.8
-3 1 4 624.34 22
3 -1 4 595.94 22.6
3 -1 4 605.74 21.9
3 -1 4 631.94 22.6
3 1 -4 608.94 22.1
-3 1 4 600.04 22
-3 -1 -4 592.94 22
3 1 -4 624.14 22.6
-3 1 4 616.54 22
-3 1 4 606.74 22.6
-3 -1 -4 615.04 22.6
-3 -1 -4 610.24 21.9
-3 1 4 630.64 21.9
3 -1 4 589.84 21.9
3 1 -4 622.44 21.9
3 -1 4 643.74 21.9
3 -1 4 655.73 22
-3 -1 -4 612.44 21.8
-3 -1 -4 594.14 22.1
-3 -1 -4 613.04 22.6
-3 -1 -4 628.44 22
3 1 -4 644.24 22.3
-3 1 4 616.94 21.8
3 -1 4 595.24 22.1
-3 -1 -4 596.04 22
-3 1 4 622.04 22.1
-3 -1 4 599.74 21.8
3 1 4 606.44 22.6
-3 1 -4 615.04 22.1
3 -1 -4 610.14 22.6
-3 1 -4 597.44 22.1
3 1 4 632.44 21.9
3 -1 -4 619.64 22
-3 1 -4 633.54 21.9
-3 1 -4 631.74 21.8
-3 -1 4 629.64 21.9
3 1 4 639.04 22
3 1 4 608.04 21.9
3 -1 -4 616.14 22.6
3 1 4 609.34 22.6
-3 1 -4 647.54 21.9
3 -1 -4 639.04 22.1
3 1 4 620.24 22.1
-3 1 -4 611.54 22.1
-3 1 -4 614.04 22.6
-3 -1 4 619.24 22.6
-3 1 -4 603.04 21.9
3 -1 -4 620.34 21.8
3 -1 -4 606.14 22.1
-3 -1 4 588.94 22.6
-3 -1 4 639.94 22
-3 -1 4 607.34 22.1
-3 1 -4 606.34 22.6
-3 -1 4 648.84 22
5 1 -4 341.27 12.4
5 1 -4 335.77 12
-5 1 4 322.37 12.8
-5 -1 -4 325.57 12.2
-5 -1 -4 345.17 11.9
-5 1 4 325.77 12.8
5 1 -4 342.07 12.1
5 -1 4 328.97 12
-5 1 4 334.27 12.1
-5 1 4 332.77 12.1
5 1 -4 326.97 12.2
-5 -1 -4 327.67 12.8
5 -1 4 335.57 12.9
-5 -1 -4 327.27 12
-5 -1 -4 326.47 12.1
-5 -1 -4 316.57 12.1
-5 -1 -4 355.86 12.1
5 1 -4 316.67 12.8
-5 1 4 351.56 12.1
-5 1 4 335.67 12.2
-5 -1 -4 325.87 12.1
5 1 -4 331.37 12.8
5 -1 4 339.47 12.9
-5 1 4 333.77 11.8
5 -1 4 331.47 12.2
-5 -1 -4 323.57 12.8
5 -1 4 357.76 12.1
-5 1 4 367.16 14.2
-5 -1 4 349.77 12
-5 1 -4 331.07 12.2
-5 1 -4 328.97 12.8
-5 -1 4 327.37 12.2
-5 -1 4 336.37 12.9
5 1 4 341.07 12.1
5 1 4 332.37 12.9
-5 -1 4 335.77 12
-5 -1 4 341.87 12.1
5 1 4 338.07 12.2
-5 1 -4 333.07 12.2
-5 1 -4 336.67 11.9
5 1 4 340.37 12.9
5 -1 -4 340.17 12.1
5 -1 -4 318.97 12.8
-5 -1 4 331.67 12.8
5 1 4 314.67 12
-5 -1 4 323.77 12.4
5 -1 -4 344.67 12.9
-5 -1 4 327.37 12
5 -1 -4 322.87 12.2
-5 1 -4 349.96 12
-5 -1 4 323.97 11.9
-5 1 -4 303.67 12.1
-7 -1 -4 100.29 3.9
-7 -1 -4 102.99 3.9
-7 1 4 104.29 6.1
-7 1 4 100.79 4.1
-7 1 4 102.19 4.9
7 1 -4 101.69 4.9
-7 1 4 106.99 4.1
7 -1 4 103.49 4.1
-7 -1 -4 102.99 4.9
-7 -1 -4 105.49 3.9
-7 1 4 97.39 5.2
-7 1 4 101.89 4
-7 1 4 97.89 4.5
-7 -1 -4 97.39 4.1
-7 1 4 102.09 4.2
7 1 -4 102.99 4
-7 -1 -4 101.59 4.2
7 1 -4 108.59 4.9
-7 -1 -4 98.29 4.8
7 -1 4 109.09 5
7 1 -4 101.19 3.8
7 -1 4 100.19 4
-7 -1 4 98.39 4.4
-7 -1 4 95.99 4.1
-7 -1 4 100.19 4.9
7 -1 -4 101.79 4
-7 1 -4 99.19 4.2
-7 1 -4 105.39 4.6
-7 -1 4 101.49 4.1
7 1 4 103.69 4.1
-7 1 -4 98.19 4.2
-7 1 -4 100.99 3.9
7 1 4 106.49 5
7 1 4 102.59 4.2
-7 1 -4 100.69 4
-7 1 -4 106.69 4.3
-7 1 -4 101.69 4
7 1 4 97.99 4
-7 1 -4 97.99 4.8
7 -1 -4 107.39 4.9
-7 -1 4 102.49 4.2
-7 -1 4 106.89 5
7 1 4 101.09 4.9
-7 -1 4 105.79 5.6
9 -1 4 43.2 2.1
-9 -1 -4 42.5 1.9
-9 -1 -4 43.8 2.6
9 -1 4 43.8 2
-9 -1 -4 45.6 2
-9 -1 -4 48.4 2.4
-9 1 4 43.5 2.7
-9 1 4 43.7 2.1
-9 1 4 41.5 2.2
-9 1 4 43.7 2.3
-9 1 4 43.8 4.2
-9 -1 -4 44.3 2.3
-9 -1 -4 43.1 2
-9 1 4 43.6 2.1
-9 1 -4 43 2.3
-9 1 -4 43.3 2.7
-9 -1 4 44.1 2.6
-9 1 -4 42.2 2
9 -1 -4 42.5 2.1
-9 1 -4 40.8 2.4
9 1 4 43 2.1
-9 -1 4 45.4 2
-9 1 -4 44.4 2.3
-9 1 -4 42.4 2
-9 -1 4 46 2
-9 -1 4 43.3 2.1
-9 1 -4 44.9 2
-11 1 4 100.89 5.1
-11 -1 -4 104.59 4.7
-11 -1 -4 97.19 4.1
-11 1 4 98.99 4.4
-11 -1 -4 101.39 4.5
-11 -1 -4 102.69 5
11 -1 4 105.89 4.2
-11 -1 4 106.89 4.1
-11 -1 4 104.39 4.1
11 1 4 100.99 4.1
-11 1 -4 103.49 4.8
-11 1 -4 102.19 4.2
-11 1 -4 106.19 4.3
-11 -1 4 95.99 4.3
-11 -1 4 101.19 5.1
11 1 4 100.69 4.2
-11 1 -4 101.99 5.2
13 -1 4 47.8 2.4
-13 1 4 42.7 2.6
-13 -1 -4 43.8 2.3
-13 -1 -4 45.9 3.3
13 -1 4 46.1 2.2
-13 -1 -4 45.5 2.9
13 1 4 45.1 2.4
13 1 4 44.8 2.2
-13 -1 4 44.1 3.2
-13 1 -4 45.9 3.4
-13 1 -4 43.3 2.3
-13 -1 4 42.9 2.5
-15 1 4 6.2 1.1
-15 -1 4 5.7 1
0 2 4 92.49 3.5
0 -2 -4 94.19 4.1
0 -2 4 96.19 3.6
0 -2 -4 92.79 3.5
0 2 -4 94.09 4.1
0 -2 4 92.19 4.1
0 -2 4 95.09 4.1
0 2 -4 103.39 3.5
0 -2 -4 97.19 4.1
0 -2 4 95.19 3.6
0 2 4 94.59 4.1
0 2 -4 98.39 4.2
0 -2 4 93.29 3.5
0 -2 -4 102.39 3.7
0 2 4 93.19 3.7
0 -2 4 91.09 3.5
0 -2 4 101.69 3.7
0 2 4 93.69 4.1
0 2 -4 91.49 4.1
0 2 -4 89.99 3.7
0 -2 -4 93.49 3.6
0 -2 -4 92.89 3.7
0 2 -4 95.69 3.6
0 2 4 93.59 3.6
0 2 4 93.59 3.6
-2 -2 -4 13.1 0.7
2 2 -4 14.4 1
2 -2 4 12 0.7
2 -2 4 12.7 0.8
2 2 -4 12.7 0.9
-2 2 4 13.9 1.2
-2 2 4 14.1 1.2
2 -2 4 12.7 0.7
-2 -2 -4 16.2 1.2
-2 2 4 11.6 0.6
2 2 -4 12.9 0.7
2 -2 4 13.3 0.7
-2 -2 -4 13.9 0.8
-2 -2 -4 15.9 1.2
2 2 -4 14.4 0.6
2 -2 4 14.3 1.2
2 2 -4 14.1 1.2
-2 -2 -4 13.2 0.8
-2 -2 -4 11.8 0.7
2 2 -4 12.8 0.7
2 -2 4 14.9 1.2
-2 2 4 14 0.8
-2 2 4 12.9 0.8
2 2 -4 14.5 1.2
2 -2 4 13.4 0.7
-2 2 4 13.4 0.9
2 -2 -4 14.2 0.8
2 -2 -4 13.8 1.2
-2 2 -4 13.1 1.1
-2 -2 4 13.3 0.7
2 -2 -4 12.1 0.8
-2 -2 4 12.6 0.8
2 2 4 12.2 0.7
2 -2 -4 14.3 0.7
2 -2 -4 14.1 0.8
-2 2 -4 14 0.9
-2 2 -4 14.7 0.9
2 2 4 13.2 0.7
2 2 4 14.2 1.2
2 2 4 15.3 1.2
-2 -2 4 13.9 1.2
-2 -2 4 13.7 0.7
-2 -2 4 13.7 0.7
2 2 4 12.6 0.7
-2 -2 4 13 0.7
2 -2 -4 13.3 1.1
-2 -2 4 15 1.2
2 -2 -4 14.4 0.7
-2 2 -4 11.4 1.1
-2 -2 4 12.8 0.7
2 2 4 14.3 0.9
-2 2 -4 13.7 0.8
-2 2 -4 13.8 0.7
-4 -2 -4 1.9 0.4
4 -2 4 2.2 0.4
-4 -2 -4 1.7 0.3
-4 2 4 1.7 0.2
4 2 -4 1.4 0.4
-4 -2 -4 2.2 0.5
4 -2 4 1.9 0.3
-4 -2 -4 1.4 0.5
-4 2 4 1.5 0.4
-4 -2 -4 1.5 0.2
4 -2 4 1.4 0.5
4 -2 4 1.4 0.2
4 -2 4 2 0.3
-4 -2 -4 1 0.5
-4 2 4 1.6 0.3
-4 -2 -4 1.5 0.3
-4 -2 -4 1.2 0.3
4 2 -4 2.2 0.4
4 2 -4 3.2 0.7
-4 2 -4 1.2 0.4
4 -2 -4 1 0.3
4 -2 -4 1.3 0.3
-4 2 -4 1 0.3
4 -2 -4 1.3 0.5
-4 -2 4 1.3 0.3
4 -2 -4 0.9 0.5
-4 -2 4 1.7 0.4
-4 -2 4 1.6 0.3
4 2 4 1.8 0.6
-4 -2 4 2.5 0.7
-4 -2 4 1 0.4
-4 -2 4 1.5 0.6
-4 2 -4 1.5 0.5
4 2 4 2.5 0.4
-4 -2 4 1.5 0.3
-4 2 -4 1.4 0.2
-4 -2 4 1.9 0.3
4 2 4 1.3 0.5
-4 2 -4 1.5 0.5
4 2 4 1.2 0.3
-4 2 -4 2 0.3
-6 2 4 3.5 1.5
-6 2 4 2.1 0.5
-6 -2 -4 2.3 0.4
-6 -2 -4 3.2 0.8
6 2 -4 2.4 0.5
6 2 -4 2.9 0.8
-6 2 4 2.4 0.7
-6 2 4 1.9 0.4
6 -2 4 2 0.4
6 -2 4 1.7 0.3
-6 -2 -4 1.7 0.4
-6 -2 -4 2.4 0.7
-6 -2 -4 1.9 0.3
6 2 -4 2.5 0.7
-6 -2 -4 2.6 0.6
-6 2 4 1.9 0.4
-6 2 4 1.8 0.4
6 2 -4 2.5 0.6
6 -2 4 3.2 0.8
6 2 -4 2.4 0.3
-6 -2 -4 2.2 0.4
6 -2 4 3.2 0.8
6 2 -4 2.2 0.4
-6 -2 4 2.6 0.8
-6 2 -4 3.2 0.8
-6 -2 4 2.4 0.4
-6 -2 4 3.4 0.8
6 2 4 1.5 0.3
-6 2 -4 3.9 0.8
6 2 4 1.2 0.3
-6 -2 4 1.7 0.3
6 2 4 2.2 0.7
6 -2 -4 3.1 0.7
-6 -2 4 2.6 0.5
6 -2 -4 2.5 0.4
-6 2 -4 3.4 0.8
-6 2 -4 2.1 0.4
-6 2 -4 3 0.5
-6 -2 4 2.1 0.3
-6 2 -4 2.5 0.5
-6 -2 4 1.6 0.3
-6 -2 4 2.2 0.5
6 2 4 2.3 0.7
-6 2 -4 1.4 0.3
-8 2 4 4.2 0.7
-8 2 4 5.5 1.1
-8 -2 -4 4.9 0.5
-8 2 4 4.7 1.8
-8 -2 -4 5.3 0.5
-8 2 4 5.1 0.6
-8 -2 -4 5.6 0.8
-8 2 4 4.2 0.6
8 -2 4 4.7 0.6
8 2 -4 3.9 0.5
8 -2 4 4.9 0.6
-8 2 4 4.6 0.7
8 2 -4 4.5 1
-8 -2 -4 5.1 0.6
-8 -2 -4 5.9 0.8
-8 2 -4 5.3 0.6
-8 2 -4 5.3 0.8
8 2 4 3.8 0.6
-8 -2 4 4.2 0.6
-8 2 -4 5.4 0.6
-8 2 -4 5 0.7
-8 2 -4 4.8 1
-8 -2 4 4 0.6
-8 -2 4 5.3 1
-8 2 -4 4.7 0.6
8 -2 -4 5.2 0.6
-8 -2 4 5.3 0.6
-10 2 4 1.6 1.3
10 -2 4 0.8 0.4
-10 -2 -4 0.8 0.3
-10 -2 -4 0.3 0.4
-10 -2 -4 0.6 0.5
-10 2 4 0.7 0.4
-10 -2 -4 0.8 0.4
10 -2 4 1.4 0.5
-10 2 4 0.8 0.5
10 2 -4 0.7 0.7
-10 2 4 0.1 0.4
-10 2 4 0.4 0.5
-10 -2 -4 0.4 0.6
10 -2 -4 0.8 0.4
-10 -2 4 0.4 0.6
-10 -2 4 0.1 0.4
-10 2 -4 0.3 0.5
10 2 4 0.3 0.4
-10 2 -4 0.7 0.5
-10 2 -4 0.4 0.4
-10 -2 4 0.6 0.3
-10 2 -4 0.5 0.3
-10 -2 4 0.3 0.3
-10 2 -4 1.1 0.4
-10 2 -4 1 0.7
10 2 4 0.7 0.4
12 -2 4 3.4 0.6
-12 -2 -4 3.2 1.1
-12 -2 -4 4.6 1.2
-12 -2 -4 2.8 0.6
-12 2 4 3 0.8
12 2 -4 2.9 1
12 2 4 2.9 0.7
-12 -2 4 2.7 0.7
-12 2 -4 3 1.2
-12 2 -4 2.6 0.6
12 2 4 2.5 0.5
-12 -2 4 2.5 0.9
-14 2 4 0.1 0.6
14 2 -4 0.4 0.9
-14 -2 -4 0.2 0.9
-14 -2 -4 1.6 0.8
-14 -2 -4 0.3 0.4
-14 -2 4 0.5 0.8
-14 -2 4 0.1 0.6
14 2 4 0.2 0.4
-14 2 -4 0.3 1
-16 2 4 0.7 0.7
-16 -2 4 0 0.6
1 3 -4 539.35 19.8
1 3 -4 561.84 19.5
-1 -3 -4 532.75 20.2
-1 3 4 532.65 20.2
1 3 -4 546.45 20.2
1 3 -4 562.84 20.1
-1 3 4 550.54 19.8
-1 -3 -4 541.75 19.7
-1 3 4 526.75 19.6
1 3 -4 502.65 19.6
-1 -3 -4 525.55 19.7
1 -3 4 602.54 19.6
1 -3 4 557.34 19.6
1 3 -4 538.25 20.2
1 -3 4 551.84 19.6
1 -3 4 520.95 19.7
1 -3 4 542.35 19.6
-1 -3 -4 546.25 19.6
-1 3 4 556.84 19.7
-1 3 4 553.94 19.7
-1 -3 -4 574.24 20.3
-1 3 4 543.45 20.2
1 -3 4 566.54 20.2
-1 -3 -4 587.34 19.7
1 -3 4 566.14 20.2
-1 -3 4 532.05 19.6
-1 -3 4 543.45 19.6
-1 3 -4 568.64 20.4
1 3 4 548.45 20.2
-1 -3 4 608.84 19.7
-1 3 -4 570.64 19.8
1 3 4 549.95 19.7
1 3 4 545.25 20.2
-1 3 -4 553.04 20.2
1 -3 -4 523.35 19.7
1 3 4 562.64 19.7
-1 -3 4 558.94 19.6
1 -3 -4 567.34 19.7
-1 -3 4 550.14 20.2
-1 -3 4 590.34 19.5
1 3 4 552.44 19.8
1 3 4 535.15 19.6
-1 -3 4 533.75 19.7
1 -3 -4 553.74 20.2
1 -3 -4 562.54 19.6
-1 3 -4 576.44 19.6
-1 3 -4 535.05 19.7
-1 3 -4 551.44 20.2
-1 3 -4 531.35 19.7
-1 -3 4 555.74 20.2
1 -3 -4 558.44 19.6
1 -3 -4 562.94 20.2
3 3 -4 100.39 4.6
-3 3 4 92.69 3.8
3 3 -4 111.09 3.9
3 3 -4 105.59 4.1
-3 -3 -4 100.49 4.2
3 -3 4 101.79 3.9
-3 -3 -4 99.99 4
-3 -3 -4 97.89 4.1
3 -3 4 113.39 3.9
-3 -3 -4 109.69 4
-3 -3 -4 101.89 4.6
-3 3 4 102.59 4
-3 -3 -4 104.09 4.6
3 -3 4 104.89 4.6
-3 -3 -4 116.59 4
3 -3 4 112.39 4
-3 3 4 100.29 4.5
-3 3 4 102.89 4.1
3 3 -4 118.39 4.5
-3 3 4 99.59 4.5
-3 3 4 109.69 4.1
3 3 -4 101.29 4.6
3 -3 4 106.49 4.6
3 -3 4 104.89 4
-3 -3 4 110.49 4
-3 3 -4 99.99 4.5
-3 -3 4 110.59 3.9
-3 3 -4 117.19 4.2
3 -3 -4 111.89 4.1
-3 -3 4 104.79 3.9
3 -3 -4 104.79 4.6
3 -3 -4 107.09 4
-3 3 -4 99.29 4.5
-3 3 -4 117.19 4.8
3 -3 -4 105.59 4.1
3 3 4 103.49 4.1
3 -3 -4 97.99 4
3 -3 -4 100.39 4.6
3 3 4 100.69 4.6
-3 -3 4 104.69 4.6
-3 3 -4 107.89 4.2
-3 -3 4 109.19 4
-3 -3 4 101.99 4.1
-3 3 -4 112.99 4
-3 -3 4 99.79 4.6
-3 -3 4 103.89 4
-3 -3 4 98.99 4.1
-3 3 -4 101.59 4.1
3 3 4 100.19 4.6
5 -3 4 94.89 3.3
-5 -3 -4 84.49 3.7
-5 3 4 90.69 3.6
-5 3 4 99.49 5.7
-5 -3 -4 85.49 3.4
-5 3 4 82.69 4.1
-5 3 4 84.09 3.6
5 -3 4 90.59 4.2
-5 -3 -4 98.29 3.6
-5 -3 -4 89.69 3.5
5 3 -4 98.09 4
-5 3 4 89.99 4.2
-5 3 4 91.59 3.6
5 3 -4 93.69 3.4
5 3 -4 86.39 4.2
-5 -3 -4 90.99 4.3
5 3 -4 90.59 3.7
-5 -3 -4 88.69 3.4
5 -3 4 95.29 3.5
5 -3 4 90.69 4.2
5 3 -4 84.99 4.2
-5 -3 -4 83.29 4.2
-5 3 4 87.99 3.7
-5 3 -4 100.09 4.2
-5 -3 4 93.39 3.5
5 3 4 85.49 4.2
5 -3 -4 92.19 3.5
-5 -3 4 92.99 3.5
-5 -3 4 86.79 3.6
5 3 4 88.19 4.2
5 -3 -4 88.39 4.2
-5 3 -4 92.19 3.8
-5 3 -4 91.89 3.7
5 3 4 83.09 3.5
-5 3 -4 88.59 4.1
5 3 4 89.39 3.7
-5 -3 4 82.79 3.7
-5 3 -4 85.29 3.6
-5 -3 4 91.59 3.5
5 -3 -4 88.69 4.2
-5 -3 4 85.99 4.2
-5 -3 4 90.29 4.3
-5 -3 4 86.89 3.5
-5 3 -4 87.99 4.2
-7 -3 -4 87.59 3.7
7 -3 4 85.49 3.6
-7 -3 -4 88.19 3.5
7 -3 4 91.99 4.4
7 3 -4 87.29 4.1
-7 3 4 73.89 3.6
-7 -3 -4 83.69 3.7
-7 3 4 97.49 4.4
7 -3 4 89.39 3.5
-7 3 4 87.59 5.9
-7 3 4 89.09 3.8
7 3 -4 91.59 4.5
7 3 -4 88.69 3.8
-7 3 4 87.69 3.7
-7 -3 -4 90.49 3.4
7 3 -4 88.39 3.4
-7 -3 -4 89.99 4.4
-7 -3 -4 87.09 3.5
7 3 -4 92.69 4.6
-7 -3 -4 88.29 3.4
-7 -3 4 85.19 3.5
7 3 4 81.79 3.6
-7 -3 4 103.49 4.6
7 -3 -4 90.69 4.4
-7 -3 4 87.19 3.5
-7 3 -4 87.99 3.7
7 3 4 97.29 4.5
-7 3 -4 87.99 4.3
-7 3 -4 87.19 3.5
-7 -3 4 88.29 3.6
-7 -3 4 87.99 3.5
-7 3 -4 88.29 3.6
-7 -3 4 86.59 3.9
-7 3 -4 89.79 3.8
7 3 4 89.09 3.8
7 -3 -4 86.09 3.5
7 3 4 95.39 4.5
-7 3 -4 90.39 4.3
9 3 -4 21.3 1.9
-9 3 4 25.9 1.6
-9 -3 -4 24.9 1.6
-9 3 4 18.6 3.1
-9 3 4 22.3 1.5
-9 -3 -4 23.6 1.3
-9 -3 -4 27.5 1.6
9 -3 4 19.5 1.3
9 -3 4 26.7 1.3
-9 -3 -4 23.9 1.3
-9 -3 4 23.7 1.4
-9 -3 4 23.3 1.3
9 3 4 22 1.4
9 -3 -4 22 1.3
-9 -3 4 23.6 1.3
-9 3 -4 24.4 2
-9 3 -4 23.9 1.3
9 3 4 23.6 1.3
-9 3 -4 26.2 1.6
-9 3 -4 21.9 1.3
-9 -3 4 25.6 1.9
-11 3 4 56.99 2.9
-11 -3 -4 55.49 2.6
-11 3 4 68.09 6
-11 -3 -4 54.19 3
11 3 -4 60.09 3.5
-11 -3 -4 53.89 2.9
11 -3 4 56.09 2.6
-11 -3 -4 57.59 3.4
-11 3 4 54.89 3
-11 -3 4 54.09 3.3
-11 -3 4 59.89 2.6
-11 -3 4 59.39 2.5
-11 3 -4 56.89 2.7
11 3 4 55.39 2.6
-11 -3 4 56.29 2.7
11 -3 -4 59.49 2.7
-11 3 -4 55.79 2.9
11 3 4 53.89 2.7
-11 3 -4 59.69 2.6
-11 3 -4 61.59 3.8
13 -3 4 34 1.8
13 3 -4 35.3 2.8
-13 -3 -4 34 1.8
-13 3 4 33.1 2.3
-13 -3 -4 34.4 2.7
13 -3 4 32.5 1.9
-13 -3 -4 37.6 2.4
-13 3 -4 34.4 3.1
13 3 4 32.9 1.9
-13 -3 4 33.3 2.1
-13 -3 4 32.3 2.7
-15 3 4 0.1 0.6
-15 -3 -4 1.1 0.5
-15 -3 -4 0.2 0.5
-15 -3 4 0.2 0.6
0 4 4 1.3 0.5
0 4 -4 0.5 0.3
0 -4 -4 0.6 0.4
0 -4 4 1.1 0.4
0 -4 -4 0.6 0.2
0 -4 4 1 0.4
0 4 4 1 0.2
0 4 -4 0.5 0.4
0 4 -4 1.2 0.6
0 4 4 2.2 0.4
0 -4 -4 0.8 0.4
2 4 -4 404.46 14.4
2 -4 4 379.26 13.8
-2 4 4 379.56 13.9
-2 -4 -4 387.76 13.8
-2 -4 -4 401.06 13.9
2 4 -4 372.96 14.5
-2 4 4 359.86 14.4
2 4 -4 379.06 14
2 -4 4 395.76 14.5
-2 4 4 388.76 13.9
2 -4 4 390.26 14.4
-2 -4 -4 397.46 14.5
-2 4 4 412.76 13.8
-2 4 4 376.36 14.4
2 -4 4 391.26 13.8
-2 -4 -4 373.86 13.9
-2 4 4 361.86 14
2 -4 4 378.96 13.8
-2 -4 -4 385.26 14.5
2 -4 4 423.66 13.8
2 4 -4 379.26 14.5
-2 -4 4 387.06 14.5
-2 4 -4 407.96 13.8
-2 4 -4 380.76 14.4
2 -4 -4 378.16 13.8
-2 4 -4 389.66 14
-2 -4 4 404.46 13.7
2 -4 -4 391.56 14.5
2 4 4 369.96 14.4
-2 -4 4 376.36 13.8
-2 -4 4 394.36 14.5
-2 4 -4 379.16 14
2 -4 -4 389.96 14
-2 4 -4 380.66 14.4
-2 -4 4 388.86 13.8
2 4 4 384.56 13.9
2 4 4 395.76 14
-2 -4 4 364.56 13.9
-2 -4 4 394.86 13.8
2 4 4 386.46 13.9
-2 4 -4 398.46 14.8
-2 -4 4 394.36 13.8
2 -4 -4 393.96 14.5
-2 4 -4 388.06 14
2 4 4 381.76 14.5
-2 -4 4 367.06 13.9
-4 -4 -4 920.81 33.8
-4 -4 -4 970.5 33.9
-4 -4 -4 960.4 33.8
4 -4 4 1000.4 33.9
-4 -4 -4 911.11 33.9
-4 -4 -4 925.01 33.8
-4 4 4 951.7 34
-4 4 4 984.1 34
4 -4 4 992.1 34.6
-4 -4 -4 959.8 34.6
-4 4 4 921.41 34.5
4 4 -4 937.71 34.6
4 -4 4 947.41 33.7
-4 -4 -4 982.5 34.7
4 -4 4 973.8 34.6
4 4 -4 998.3 34.5
4 4 -4 965.9 33.8
4 -4 4 1022.3 33.7
4 4 -4 946.41 34.6
4 -4 4 950.5 33.8
-4 4 4 944.61 34
4 4 -4 943.71 34.1
-4 -4 -4 928.11 34.1
-4 -4 4 984.1 33.8
4 -4 -4 934.91 34.5
-4 -4 4 901.31 33.8
-4 -4 4 959.6 33.9
-4 -4 4 979.1 34.7
-4 4 -4 954.2 34.1
-4 4 -4 936.11 34.5
-4 4 -4 938.11 34.5
-4 4 -4 905.61 34
-4 4 -4 979.7 34.5
-4 -4 4 934.61 34
4 4 4 962.1 34.7
-4 4 -4 967.9 34.1
-4 4 -4 987.6 33.9
-4 -4 4 957.3 34.7
4 4 4 971.6 34.1
-4 -4 4 979.4 33.9
-4 -4 4 904.21 33.9
4 -4 -4 981.6 34.6
4 4 4 913.81 33.9
4 -4 -4 967.4 33.9
4 4 4 965.3 34.7
-6 -4 -4 278.77 10.8
6 4 -4 286.57 11.2
6 4 -4 287.97 10.8
6 4 -4 294.87 11.5
6 -4 4 296.27 10.6
-6 4 4 285.97 10.7
-6 -4 -4 270.97 10.5
6 -4 4 300.37 11.4
6 4 -4 285.57 10.4
6 4 -4 298.87 11.5
-6 4 4 290.57 11.4
-6 -4 -4 285.97 10.3
-6 4 4 251.87 10.6
6 -4 4 284.37 10.5
-6 -4 -4 294.67 10.6
-6 4 4 264.27 10.6
-6 -4 -4 282.07 10.6
-6 -4 -4 286.87 11.4
-6 -4 -4 306.17 11.5
-6 4 4 286.57 13.3
-6 -4 -4 283.07 10.4
6 4 4 299.87 11.5
-6 -4 4 302.77 11.6
-6 4 -4 287.37 11.3
6 -4 -4 307.67 11.4
-6 4 -4 311.27 10.7
-6 -4 4 280.37 10.8
-6 4 -4 288.57 10.6
-6 4 -4 293.77 10.7
-6 -4 4 300.47 11.5
6 4 4 279.47 10.6
-6 4 -4 291.17 10.6
-6 -4 4 286.87 10.5
6 4 4 288.67 11.5
6 -4 -4 280.27 10.5
-6 -4 4 282.67 10.5
-6 4 -4 291.97 11.4
-6 -4 4 297.47 10.5
6 4 4 300.37 10.8
-6 4 -4 293.77 10.9
8 -4 4 32.5 1.6
-8 -4 -4 34.6 2.5
-8 4 4 32 1.8
-8 -4 -4 34.3 1.6
8 4 -4 37 2.6
8 -4 4 32 1.7
8 4 -4 31.1 2.2
-8 -4 -4 35.8 1.8
-8 -4 -4 32.9 1.9
-8 4 4 31.2 3.7
8 4 -4 32.9 1.9
-8 -4 -4 32.9 1.7
-8 4 4 35.2 1.9
8 4 -4 31.9 1.5
-8 -4 -4 34.5 1.6
-8 -4 4 33.9 1.6
-8 4 -4 32.2 1.7
-8 4 -4 32.7 1.7
-8 -4 4 32.6 1.6
-8 4 -4 35.4 1.9
-8 -4 4 35 2.5
8 -4 -4 33.5 1.7
8 4 4 30.9 1.7
8 4 4 34.7 2.5
-8 -4 4 37.4 2.1
8 4 4 38.5 2
-8 4 -4 37.2 2.5
-8 -4 4 32.5 1.7
-8 -4 4 33.6 1.7
8 4 4 33.3 1.7
-10 4 4 70.99 3.3
10 4 -4 62.39 3.7
-10 -4 -4 79.79 3.7
-10 4 4 63.69 3.2
-10 4 4 61.39 5.8
10 -4 4 67.49 3.1
-10 -4 -4 65.89 3.3
10 -4 4 69.29 2.9
-10 -4 -4 75.19 2.9
-10 -4 -4 66.49 2.9
10 4 4 68.29 3
-10 -4 4 66.59 2.9
-10 4 -4 71.29 4.1
-10 4 -4 71.29 3.3
-10 4 -4 70.49 3
10 -4 -4 66.39 3
-10 -4 4 65.89 3
-10 -4 4 73.29 3.6
-10 4 -4 66.79 3
10 4 4 62.49 3.1
-10 -4 4 69.19 2.9
-12 -4 -4 95.49 4.4
12 -4 4 78.79 4
-12 4 4 83.19 7.4
-12 -4 -4 99.49 4.2
-12 -4 -4 94.99 4.7
-12 4 4 98.69 4.4
-12 -4 -4 93.89 3.8
12 -4 4 97.99 3.9
-12 4 4 87.39 4.3
12 4 -4 87.59 4.8
-12 4 -4 90.39 3.9
12 -4 -4 89.49 3.9
-12 -4 4 94.99 4.8
-12 4 -4 87.09 5.2
12 4 4 95.79 4
-12 4 -4 97.19 4.3
-12 -4 4 89.99 3.8
-12 -4 4 90.39 4
-14 -4 -4 25.9 1.6
-14 4 4 25.9 2.1
-14 -4 -4 29.4 2.2
14 4 -4 25.4 2.7
-14 -4 -4 27 1.7
-14 -4 -4 26.6 2.5
-14 -4 4 29 2.6
-14 -4 4 24.1 1.8
-14 4 -4 22.5 2.9
14 4 4 26.8 1.7
-16 -4 -4 1.2 0.7
-16 4 4 1.7 0.8
-16 -4 4 0.2 0.7
1 5 -4 52.59 1.8
1 5 -4 49.2 2.5
1 5 -4 46.1 2.2
-1 5 4 48.5 2.1
1 -5 4 48.6 1.9
1 5 -4 48.2 2.1
1 -5 4 49.2 2.5
-1 -5 -4 46.2 2
1 -5 4 51.09 2.5
1 -5 4 45.4 2
-1 -5 -4 50.79 2.5
-1 -5 -4 46.2 2
-1 5 4 46.6 2.1
1 5 -4 53.89 1.9
-1 5 4 48 1.9
-1 5 4 50.09 1.9
1 -5 4 46.6 1.9
-1 -5 -4 46.5 2.5
-1 -5 -4 45.2 1.9
-1 5 4 45.7 2.4
1 5 -4 48.5 2.5
1 -5 -4 46.4 1.9
1 -5 -4 47.3 2.1
-1 5 -4 52.09 1.9
1 5 4 47.8 2
-1 5 -4 47.2 2.4
1 -5 -4 47.5 1.9
-1 -5 4 44.5 1.9
1 5 4 48.8 2.1
1 -5 -4 51.79 2.5
-1 -5 4 45.8 1.9
-1 5 -4 47.2 2.2
1 5 4 47.7 2.5
-1 -5 4 49.8 2.5
-1 -5 4 48.8 2.5
1 5 4 45.2 2.4
-1 -5 4 45.6 2
-1 5 -4 52.29 2.1
-1 5 -4 46.1 2.8
-1 5 -4 43.2 2
-1 5 -4 48.1 2.3
-1 -5 4 52.99 2
-1 -5 4 53.79 2
1 -5 -4 49.1 2.5
-3 5 4 10.8 1.1
-3 5 4 13.6 0.9
3 5 -4 12.5 1.2
-3 -5 -4 13.4 1.2
3 -5 4 13.5 1.2
-3 -5 -4 12.7 1
3 5 -4 11.8 1.1
-3 5 4 13.5 0.9
3 -5 4 14.5 0.7
-3 -5 -4 13.9 1.2
-3 5 4 12.8 0.9
3 -5 4 13.1 0.8
3 5 -4 11.7 0.9
3 -5 4 13.1 0.7
3 5 -4 15.2 1.3
3 5 -4 11.5 0.8
-3 -5 -4 12.9 0.8
3 -5 -4 12.8 1.1
3 -5 -4 12.4 0.7
-3 -5 4 12.6 0.8
-3 5 -4 16.1 1.5
-3 -5 4 13 1.2
-3 5 -4 15.1 0.8
-3 5 -4 13.3 1.2
3 5 4 14.3 1.2
-3 5 -4 11.4 0.8
3 -5 -4 13.5 0.9
-3 -5 4 13.5 0.8
-3 5 -4 12.9 1
-3 -5 4 12.3 0.8
3 -5 -4 11.9 1.1
-3 5 -4 13.2 1.1
-3 -5 4 13.8 0.7
3 5 4 14.1 0.9
-3 5 -4 12.6 0.9
-3 -5 4 14.2 0.8
3 5 4 14 0.9
-5 5 4 33.5 2.1
5 -5 4 34.8 2.2
-5 5 4 33.4 1.8
5 -5 4 37.2 2.3
5 -5 4 34.5 1.4
-5 5 4 35 2.5
-5 -5 -4 34.6 2.3
-5 -5 -4 34.6 1.5
-5 -5 -4 38.7 1.7
-5 5 4 39.8 3.6
5 5 -4 40.1 2.3
5 5 -4 42 2.4
5 5 -4 31.8 2.2
-5 -5 -4 34.8 1.5
-5 5 4 35.3 1.7
5 -5 4 40.9 1.6
5 5 -4 38.9 1.6
-5 5 4 34.8 1.7
5 -5 4 36.5 1.6
-5 -5 -4 35.2 1.6
-5 -5 -4 37.7 2.3
-5 -5 -4 32.4 1.7
-5 -5 -4 34.7 1.9
5 5 4 35.5 1.7
5 5 4 36.1 1.7
5 5 4 32.7 2.2
5 5 4 37 1.8
-5 5 -4 35.4 1.7
-5 5 -4 33.2 1.7
5 -5 -4 35.7 1.6
5 5 4 35.3 2.3
-5 5 -4 35.5 2.2
-5 -5 4 37.4 2.3
-5 5 -4 34 1.9
-5 -5 4 31.4 1.8
-5 -5 4 37.8 1.6
5 -5 -4 38.1 2.2
-5 5 -4 36.6 2.2
-5 -5 4 38.6 1.6
-5 -5 4 33.2 2.2
5 -5 -4 35.9 2.3
-5 -5 4 35.3 1.6
-5 5 -4 36.5 1.7
-5 -5 4 36.5 1.6
7 -5 4 1.1 0.3
-7 -5 -4 1.6 0.4
-7 -5 -4 1.7 0.3
7 5 -4 0.6 0.6
-7 -5 -4 1.7 0.3
-7 5 4 2.5 0.4
-7 5 4 0.7 1.1
7 5 -4 2.1 0.8
-7 -5 -4 1.9 0.8
-7 5 4 2.3 0.5
7 -5 4 1.5 0.4
-7 -5 -4 1.9 0.5
-7 5 4 1.7 0.4
7 5 -4 1.2 0.5
7 5 -4 1.4 0.3
7 5 4 1.2 0.3
-7 -5 4 1.8 0.7
7 5 4 2.3 0.6
7 -5 -4 1.9 0.4
7 5 4 1.2 0.4
-7 -5 4 1.9 0.4
-7 5 -4 1.6 0.7
-7 -5 4 1.4 0.4
-7 5 -4 1.8 0.4
-7 -5 4 2.2 0.4
-7 -5 4 1.3 0.3
7 5 4 1.8 0.7
-9 -5 -4 -0.4 0.4
-9 -5 -4 -0.3 0.3
9 -5 4 0.1 0.3
9 5 -4 -0.7 0.6
-9 5 4 0.4 0.4
-9 5 4 0.1 0.4
9 -5 4 0.3 0.3
9 5 -4 -0.1 0.3
-9 5 4 0.1 0.3
9 5 -4 0.5 0.5
-9 -5 -4 -0.1 0.3
-9 5 4 0.5 0.3
-9 -5 -4 0.7 0.4
-9 -5 -4 0 0.3
-9 5 4 -0.3 1.2
-9 5 -4 -0.3 0.3
-9 -5 4 -0.3 0.3
9 -5 -4 -0.3 0.3
9 5 4 0 0.3
9 5 4 -0.2 0.3
-9 5 -4 0 0.4
-9 -5 4 0 0.4
-9 5 -4 -0.1 0.6
9 5 4 0.1 0.4
-9 5 -4 0.2 0.4
-9 -5 4 -0.1 0.3
-9 -5 4 -0.3 0.3
11 -5 4 10.7 1
-11 5 4 11.3 3.4
-11 5 4 8.1 1.3
11 5 -4 10.7 1.8
-11 -5 -4 9.5 1.2
-11 -5 -4 12.4 1
-11 -5 -4 10 1.5
-11 -5 -4 9.6 0.9
11 -5 4 12.6 1.2
-11 -5 -4 10.7 1.3
-11 5 4 9.4 1.2
-11 5 -4 11.5 1.9
11 5 4 10.4 1
-11 -5 4 10.2 1
-11 5 -4 11.3 1
-11 -5 4 9.7 1.5
-11 -5 4 11 1
-11 5 -4 10.2 1.2
11 -5 -4 11.8 1.1
-13 -5 -4 15.1 1.1
-13 -5 -4 16.8 1.9
-13 -5 -4 15.5 1.7
13 5 -4 15.4 2.2
-13 5 4 15.5 4
-13 5 4 13.4 1.7
-13 -5 -4 14.8 1.2
13 5 4 15 1.3
-13 -5 4 14.9 1.4
-13 5 -4 12.9 1.7
-13 -5 4 15.6 2
-13 5 -4 15.6 2.4
13 -5 -4 16.8 1.3
-15 -5 -4 4.6 0.7
-15 -5 -4 6 1
-15 -5 4 4.9 0.9
0 6 4 687.93 23
0 -6 4 661.43 23.6
0 -6 4 627.44 23
0 -6 4 639.94 22.9
0 6 -4 650.93 23.2
0 6 4 626.74 23.6
0 6 4 660.83 23
0 -6 4 672.73 23
0 -6 -4 679.13 23.6
0 -6 -4 617.44 23.5
0 6 -4 652.93 23.2
0 6 -4 633.84 23.5
0 -6 4 655.23 23
0 -6 -4 653.23 23
0 -6 -4 632.04 23
0 -6 -4 632.74 23.1
0 6 4 633.54 23.1
0 6 -4 627.94 23.5
0 6 -4 623.64 23.1
0 6 -4 685.73 24.2
0 6 4 609.44 23.5
0 6 -4 688.13 22.9
0 6 4 633.84 23.1
0 -6 4 643.44 23.6
2 -6 4 533.05 19.2
-2 -6 -4 530.25 18.7
2 -6 4 513.25 18.6
-2 6 4 495.45 18.7
-2 -6 -4 510.05 19.3
-2 6 4 515.45 19.2
-2 6 4 523.55 18.8
-2 6 4 519.55 18.5
2 -6 4 549.05 18.5
-2 -6 -4 505.95 18.7
2 6 -4 508.95 19.3
-2 6 4 498.85 19.2
-2 -6 -4 522.25 18.6
-2 -6 -4 556.14 19.4
2 6 -4 564.04 18.9
2 -6 4 509.45 18.5
2 -6 4 510.25 18.6
2 -6 4 534.55 19.2
2 6 -4 554.84 19.4
-2 -6 4 500.35 18.6
2 -6 -4 523.75 19.2
-2 -6 4 528.85 18.6
-2 6 -4 550.44 19.9
2 6 4 527.15 20.1
-2 -6 4 537.75 18.5
-2 6 -4 559.84 18.6
-2 6 -4 513.65 19.2
-2 -6 4 547.05 18.7
2 -6 -4 515.25 18.8
-2 -6 4 536.65 19.3
-2 6 -4 493.75 19.2
2 6 4 525.65 18.8
-2 6 -4 511.25 18.9
2 6 4 496.95 19.2
-2 -6 4 520.25 18.6
2 6 4 515.35 18.8
-2 6 -4 531.05 19.1
-2 -6 4 484.65 18.6
2 6 4 512.15 18.7
-2 -6 4 521.95 19.3
2 -6 -4 543.15 19.3
-2 6 -4 498.35 18.7
-4 -6 -4 376.26 14.2
-4 6 4 387.96 14.5
-4 6 4 406.76 14.5
-4 -6 -4 393.46 15.2
4 -6 4 421.06 14.2
-4 -6 -4 390.16 14.8
4 -6 4 421.66 14.4
4 6 -4 390.86 15.1
4 -6 4 402.46 14.4
-4 -6 -4 387.86 14.4
-4 -6 -4 397.06 14.4
-4 -6 -4 391.96 14.4
4 -6 4 390.86 14.2
4 -6 4 419.56 15.1
-4 -6 -4 392.76 14.3
4 -6 4 411.46 15.1
4 6 -4 394.96 14.6
-4 -6 -4 411.86 15.2
4 6 -4 425.46 15.2
4 6 -4 404.36 14.3
4 6 -4 398.56 15.2
-4 6 4 397.66 15
-4 6 4 382.26 15
4 -6 -4 391.46 14.4
4 -6 -4 395.66 15
4 -6 -4 399.86 15
-4 6 -4 381.26 14.9
-4 -6 4 401.36 15.2
4 6 4 391.76 14.5
-4 6 -4 428.06 15.7
-4 -6 4 407.26 14.4
-4 6 -4 425.06 14.5
4 6 4 398.36 15.2
4 6 4 388.36 14.4
4 6 4 396.26 14.6
-4 -6 4 417.46 14.4
-4 -6 4 411.26 14.4
-4 -6 4 410.06 15.3
-4 6 -4 407.86 15.1
-4 -6 4 416.76 14.3
-4 6 -4 391.76 14.5
-4 6 -4 401.56 14.7
-4 6 -4 394.06 15
-4 -6 4 371.56 14.5
4 6 4 385.06 15.1
-6 -6 -4 239.58 9.5
-6 6 4 243.18 9.3
-6 -6 -4 249.48 9.1
-6 -6 -4 250.47 9.2
6 6 -4 241.68 10.1
6 -6 4 253.87 9.1
-6 -6 -4 256.27 10.2
-6 6 4 251.87 12.4
-6 -6 -4 242.78 9.2
6 -6 4 247.08 9.2
6 6 -4 253.97 10
-6 -6 -4 240.88 9.1
6 6 -4 261.77 9.5
-6 6 4 249.88 9.3
6 6 -4 247.48 9.1
-6 6 4 249.88 9.3
-6 -6 4 247.98 9.2
6 6 4 243.88 10.1
-6 6 -4 250.77 9.3
6 6 4 256.47 9.4
-6 6 -4 252.57 9.3
6 -6 -4 244.48 9.1
-6 -6 4 255.37 9.2
-6 6 -4 250.67 9.3
6 6 4 250.67 9.2
-6 -6 4 259.07 9.1
-6 -6 4 239.18 9.4
-6 -6 4 250.07 9.2
-6 -6 4 252.97 10.7
6 6 4 249.58 9.3
-6 6 -4 250.87 10.1
8 6 -4 175.48 6.5
-8 -6 -4 176.28 6.5
-8 -6 -4 174.88 6.7
-8 -6 -4 172.18 7
-8 6 4 164.98 6.7
8 -6 4 174.88 6.5
-8 -6 -4 174.88 6.7
-8 6 4 182.38 10.4
8 6 -4 172.08 7.5
-8 -6 -4 168.18 6.6
-8 6 4 177.68 6.9
-8 6 4 170.88 6.7
8 -6 4 173.38 6.6
8 6 -4 181.08 7
-8 6 -4 171.68 6.7
8 6 4 170.18 6.8
8 -6 -4 172.68 6.6
-8 -6 4 178.08 6.7
-8 -6 4 176.48 6.6
8 6 4 171.38 6.7
-8 6 -4 176.68 6.9
-8 6 -4 175.38 6.7
-8 -6 4 174.08 6.6
-8 -6 4 171.68 7
-8 6 -4 177.68 7.8
8 6 4 183.28 7
-8 -6 4 172.88 6.6
-10 -6 -4 88.29 3.6
-10 -6 -4 89.09 3.8
-10 -6 -4 86.69 3.5
10 6 -4 90.59 4.7
10 6 -4 75.09 3.9
-10 6 4 91.39 4
-10 -6 -4 86.69 4.1
10 -6 4 89.69 3.8
-10 6 4 88.29 7.4
10 -6 4 89.39 3.6
-10 -6 4 85.29 3.7
-10 6 -4 87.79 5.1
-10 -6 4 90.59 4.3
10 -6 -4 89.79 3.7
-10 6 -4 89.69 3.8
-10 -6 4 86.89 3.6
-10 -6 4 83.89 3.6
10 6 4 87.59 3.7
-10 6 -4 89.19 4
-12 6 4 27.2 4.8
12 -6 4 26.8 2
12 6 -4 28.1 2.8
-12 6 4 32 2.2
-12 -6 -4 32 2.4
-12 -6 -4 30 1.7
-12 -6 -4 32.5 2
-12 -6 -4 29.8 1.6
-12 -6 -4 32.1 2.3
-12 -6 4 34 1.8
-12 -6 4 29.4 1.9
12 -6 -4 29.6 1.8
-12 -6 4 30.3 2.5
-12 6 -4 33.4 2.1
-12 6 -4 26.3 3
-12 6 -4 30 1.8
12 6 4 30.5 1.9
-14 -6 -4 20.8 1.5
-14 -6 -4 22.2 2
14 -6 4 17.3 1.6
-14 -6 -4 20.9 1.4
-14 -6 4 19.6 2.4
-14 6 -4 15.5 3.7
14 -6 -4 19.7 2
14 6 4 20.6 1.6
-14 -6 4 18.9 1.6
-16 -6 -4 13.6 1.3
-16 -6 4 10.4 1.8
-1 -7 -4 6.1 0.5
-1 -7 -4 6.8 0.9
-1 7 4 6.5 0.7
1 7 -4 8.1 0.8
-1 -7 -4 8.4 0.6
1 7 -4 6 0.8
1 -7 4 7.6 0.5
1 -7 4 7.6 0.9
-1 -7 -4 8.7 0.7
1 7 -4 6.1 0.9
-1 7 4 7.4 0.5
1 7 -4 9.3 1.4
1 -7 4 7.5 0.6
1 -7 4 8.1 0.9
1 -7 4 8.3 0.5
-1 7 4 6.6 0.9
-1 -7 -4 8.9 1
1 7 -4 6.4 0.6
1 7 4 7.4 0.6
-1 7 -4 6.6 0.8
-1 7 -4 7.9 0.5
1 -7 -4 7.2 0.7
1 -7 -4 7.8 0.5
-1 7 -4 8.2 0.8
-1 -7 4 7.6 0.5
1 7 4 6.5 0.7
-1 -7 4 6.6 0.9
-1 -7 4 6 0.5
-1 7 -4 7 0.8
1 -7 -4 7.3 0.9
-1 7 -4 8.9 1.4
-1 7 -4 6.4 0.6
1 7 4 8.1 0.7
-1 7 -4 6.8 0.8
1 -7 -4 6.8 0.5
-1 -7 4 7.7 0.6
1 7 4 6.4 0.9
1 7 4 6.9 0.9
1 -7 -4 8.7 0.9
3 -7 4 173.78 6.4
-3 -7 -4 165.48 6.3
-3 -7 -4 176.78 6.4
3 -7 4 192.68 6.3
-3 -7 -4 168.48 7.1
3 7 -4 166.38 7.1
3 7 -4 175.08 6.7
3 -7 4 175.18 7
-3 7 4 174.58 7
-3 7 4 167.58 6.9
-3 7 4 176.18 6.5
-3 -7 -4 167.88 6.5
-3 -7 -4 179.98 7.2
-3 7 4 169.48 6.5
3 7 -4 170.48 6.6
-3 -7 -4 164.18 6.8
3 7 -4 171.68 6.4
3 -7 4 181.58 6.3
3 -7 4 175.08 7
3 -7 4 169.78 6.3
3 7 -4 182.88 7.2
-3 7 -4 164.98 6.9
-3 7 -4 179.88 7.1
-3 -7 4 175.18 7.1
3 -7 -4 174.88 7
-3 7 -4 172.18 6.7
3 7 4 164.38 7.1
-3 7 -4 164.88 6.5
3 7 4 171.48 6.5
-3 7 -4 167.38 6.9
3 7 4 172.48 6.6
-3 -7 4 183.28 6.3
3 -7 -4 175.18 7
-3 -7 4 171.48 7.1
3 -7 -4 169.48 6.6
-3 7 -4 178.58 6.4
-3 -7 4 176.68 6.4
-3 -7 4 172.38 6.4
-3 7 -4 180.08 7.7
3 -7 -4 170.18 6.4
3 7 4 175.88 6.6
-3 -7 4 162.78 6.4
-3 -7 4 172.68 6.4
-5 7 4 151.28 6
5 7 -4 142.89 6.2
5 7 -4 157.28 5.8
5 7 -4 160.08 6.7
5 7 -4 156.08 6.1
5 -7 4 152.18 5.8
-5 -7 -4 146.69 5.8
-5 -7 -4 147.79 6.2
-5 7 4 167.98 9
-5 7 4 154.88 6
5 -7 4 158.78 5.8
-5 -7 -4 152.08 5.7
-5 -7 -4 149.79 5.9
-5 -7 -4 158.58 5.9
-5 -7 4 166.28 5.8
-5 -7 4 146.69 6
5 7 4 166.78 6.1
-5 -7 4 161.48 5.9
-5 7 -4 156.78 6
5 7 4 144.09 7
5 7 4 152.18 6
5 -7 -4 151.58 5.8
-5 -7 4 155.78 5.8
-5 7 -4 164.28 6.8
5 7 4 153.48 5.9
-5 7 -4 160.38 5.9
-5 -7 4 156.18 5.8
-5 7 -4 148.49 5.9
-7 -7 -4 2.4 0.5
7 7 -4 2.2 0.4
-7 -7 -4 1.9 0.4
-7 7 4 2.6 1.6
-7 -7 -4 2.4 0.4
7 -7 4 2.2 0.4
-7 7 4 1.9 0.5
7 -7 4 2.3 0.4
-7 7 4 2.9 0.5
7 7 -4 2.3 0.6
7 -7 -4 2.5 0.4
-7 -7 4 2.2 0.4
7 7 4 2.2 0.5
7 7 4 2.4 0.4
-7 -7 4 2.5 0.5
-7 -7 4 2.3 0.6
-7 7 -4 2.1 0.5
-7 7 -4 3.3 1
7 7 4 3.6 0.7
-7 -7 4 2.4 0.4
-7 7 -4 2.5 0.5
-7 -7 4 3.1 0.5
9 7 -4 3.1 0.7
9 -7 4 3.9 0.6
9 7 -4 3.3 0.5
9 7 -4 3.8 1.1
-9 7 4 3.7 0.7
-9 -7 -4 4.1 0.7
-9 -7 -4 3.5 0.6
-9 -7 -4 2.9 0.5
-9 7 4 4.8 2.2
9 -7 4 4.5 0.7
-9 -7 -4 4.6 0.6
-9 -7 -4 3.1 0.7
-9 -7 4 3.5 0.6
-9 -7 4 3.8 0.8
-9 7 -4 4.3 0.7
-9 7 -4 5.4 1.4
-9 -7 4 3.2 0.5
9 -7 -4 4.1 0.7
9 7 4 2.8 0.6
-9 -7 4 3.7 0.6
9 7 4 3.6 0.8
-9 7 -4 3.7 0.7
-9 -7 4 3.3 0.5
-11 7 4 56.89 3.1
-11 7 4 64.79 6.7
11 -7 4 58.29 2.6
11 7 -4 62.29 3.9
-11 -7 -4 52.39 3.1
-11 -7 -4 56.29 2.5
-11 -7 -4 57.69 3.3
-11 -7 -4 55.09 2.6
-11 -7 -4 54.19 2.8
11 -7 4 62.79 2.9
-11 7 -4 57.69 2.8
11 -7 -4 57.19 2.7
-11 -7 4 55.69 3.3
-11 7 -4 52.29 2.9
11 7 4 57.99 2.8
-11 -7 4 57.59 2.6
-11 -7 4 58.09 2.7
-11 7 -4 62.19 4.3
-13 -7 -4 48.6 2.8
-13 7 4 49.4 3
-13 -7 -4 48.2 2.5
-13 -7 -4 49.8 3.3
-13 -7 -4 49 3.1
13 -7 4 49.5 2.8
-13 -7 -4 53.09 2.4
13 7 -4 51.09 3.8
-13 7 4 53.69 6.7
-13 -7 4 52.59 3.4
-13 -7 4 50.89 2.7
-13 7 -4 51.09 2.6
13 7 4 49.9 2.6
-13 7 -4 53.79 4.3
-13 7 -4 48.8 2.9
13 -7 -4 51.59 2.6
-15 -7 -4 9 1.1
-15 -7 4 8 1.2
0 -8 4 122.89 5.1
0 -8 -4 127.99 5.2
0 -8 -4 129.09 5.2
0 -8 4 121.09 4.6
0 -8 4 117.49 4.5
0 -8 -4 118.99 4.6
0 8 4 125.29 5.2
0 -8 -4 125.99 4.8
0 -8 4 122.99 4.7
0 8 -4 120.09 4.7
0 8 -4 125.09 6
0 8 4 118.69 4.7
0 8 4 125.69 4.6
0 -8 -4 118.49 4.6
0 8 -4 124.59 4.9
0 -8 4 125.19 4.6
0 -8 4 127.99 5.1
0 8 -4 125.89 5.1
0 8 -4 110.49 4.8
0 8 -4 122.79 5.1
0 8 4 118.99 5.1
-2 -8 -4 1147.99 40.9
-2 -8 -4 1157.98 41.6
-2 8 4 1138.49 40.9
-2 8 4 1120.29 40.6
2 -8 4 1218.68 41.3
-2 -8 -4 1193.48 41.5
2 -8 4 1177.58 40.7
2 8 -4 1146.99 40.9
-2 8 4 1165.38 41.3
2 -8 4 1124.79 40.8
2 8 -4 1169.58 41.4
-2 -8 -4 1147.09 40.7
-2 -8 -4 1126.09 40.8
2 -8 4 1202.88 40.7
2 8 -4 1162.98 41.4
-2 8 4 1136.29 41.3
2 8 -4 1126.89 40.8
2 -8 4 1112.69 40.7
2 8 -4 1165.28 41.1
-2 8 -4 1129.29 42.2
2 8 4 1113.99 41.4
2 8 4 1146.29 40.9
-2 -8 4 1179.48 41.6
-2 8 -4 1127.79 41.2
2 8 4 1151.58 40.8
-2 -8 4 1151.48 40.8
-2 -8 4 1178.08 41.5
-2 -8 4 1131.19 40.8
2 8 4 1183.48 41.5
2 -8 -4 1128.19 41
-2 -8 4 1199.58 40.6
-2 8 -4 1158.48 41.3
-2 8 -4 1154.28 41.3
2 -8 -4 1181.28 42.5
-2 -8 4 1164.38 40.8
-2 8 -4 1118.79 41.1
-2 8 -4 1127.09 40.8
-2 -8 4 1103.49 40.7
2 -8 -4 1170.28 41.3
4 -8 4 2394.96 87.09
-4 8 4 2531.75 87.49
-4 -8 -4 2495.85 87.39
4 8 -4 2471.55 87.59
4 8 -4 2465.65 88.29
4 8 -4 2420.06 87.69
4 -8 4 2499.45 87.29
4 8 -4 2456.15 87.29
-4 -8 -4 2427.16 87.89
-4 -8 -4 2489.25 87.39
-4 8 4 2497.15 87.49
-4 -8 -4 2446.86 87.39
-4 -8 -4 2450.85 87.39
4 -8 4 2474.35 87.59
4 8 4 2515.85 87.49
-4 8 -4 2495.65 87.49
4 -8 -4 2504.65 87.59
-4 8 -4 2527.55 88.89
4 8 4 2522.45 87.59
-4 8 -4 2542.65 88.29
-4 -8 4 2596.24 87.19
-4 -8 4 2434.16 87.29
-4 8 -4 2469.65 87.69
-4 -8 4 2425.06 87.49
4 -8 -4 2447.46 87.69
-4 -8 4 2446.96 87.49
-4 -8 4 2461.35 87.39
-6 8 4 632.44 21.9
-6 -8 -4 607.54 22.2
-6 8 4 614.84 21.9
-6 -8 -4 616.74 21.8
6 -8 4 618.34 21.7
-6 -8 -4 594.84 21.8
6 8 -4 612.94 21.7
-6 -8 -4 588.74 21.8
6 8 -4 612.84 22
-6 -8 -4 590.14 21.6
6 8 -4 582.94 22.7
6 -8 4 604.54 21.7
-6 8 4 589.34 25.7
6 8 4 609.24 21.9
-6 -8 4 611.44 21.8
-6 -8 4 613.94 22
-6 -8 4 599.84 21.8
-6 8 -4 597.24 21.9
-6 -8 4 638.74 21.7
6 -8 -4 592.54 21.7
-6 8 -4 616.64 23.1
-6 8 -4 598.34 21.9
-6 -8 4 605.64 21.8
6 8 4 623.74 22
-8 8 4 36.3 4.7
-8 -8 -4 48.8 2.2
-8 -8 -4 44 2
-8 8 4 42.1 2.2
8 8 -4 42 2
-8 -8 -4 45.8 2.5
8 8 -4 43.5 2.3
-8 -8 -4 42 2.1
8 8 -4 39.1 2.9
-8 -8 -4 44.4 1.9
-8 8 4 45.9 2.3
8 -8 4 40.6 2
-8 -8 4 40.2 2
-8 -8 4 41.6 2.1
-8 -8 4 47.9 2.5
8 -8 -4 41.4 2
-8 -8 4 44.8 2
-8 -8 4 42.5 2
8 8 4 45.8 2.4
-8 8 -4 41.7 2.2
8 8 4 46.4 2.2
-8 8 -4 39.5 3.1
-10 8 4 248.88 9.5
-10 -8 -4 250.77 9.1
10 8 -4 248.58 9.6
10 -8 4 227.78 9.2
-10 -8 -4 232.68 9.2
-10 -8 -4 256.77 9.3
-10 -8 -4 241.38 9
-10 -8 -4 257.67 9.7
10 -8 4 243.78 9
10 8 -4 235.38 9
10 8 -4 226.98 10.3
-10 8 4 214.68 13.6
-10 8 -4 253.87 9.5
-10 -8 4 240.28 9.1
-10 8 -4 239.48 9.3
10 -8 -4 236.58 9.1
10 8 4 251.77 9.3
-10 -8 4 243.18 9.1
-10 -8 4 249.78 9.1
-10 -8 4 241.58 9.2
-10 -8 4 254.27 9.8
-10 8 -4 224.08 10.8
10 8 4 253.07 9.7
-12 -8 -4 346.87 13.7
12 -8 4 300.37 13.1
-12 -8 -4 351.96 12.9
-12 -8 -4 356.16 12.8
-12 -8 -4 376.36 13.2
-12 -8 -4 362.76 13.6
-12 8 4 303.17 18.3
12 8 -4 320.17 14.3
-12 8 4 363.96 13.5
-12 -8 4 392.26 14
-12 -8 4 352.66 12.8
-12 -8 4 361.96 13.1
12 -8 -4 343.17 13
-12 8 -4 328.97 15
12 8 4 358.36 13.1
-12 8 -4 365.96 13.4
-12 8 -4 338.07 13
14 -8 4 37.4 2.4
-14 -8 -4 49.2 2.4
14 -8 -4 43.6 2.4
-14 -8 4 44.1 2.5
1 9 -4 0.8 0.7
-1 9 4 0.7 0.4
1 -9 4 0.2 0.3
1 -9 4 0.3 0.4
1 9 -4 0.9 0.3
1 -9 4 1.2 0.2
-1 -9 -4 0.6 0.3
-1 -9 -4 0.6 0.3
-1 9 4 0.9 0.2
1 9 -4 0.4 0.4
1 -9 4 0.8 0.2
-1 9 4 0 0.3
1 -9 4 1.1 0.2
-1 -9 4 0.6 0.3
-1 9 -4 0.4 0.3
-1 -9 4 1 0.2
1 -9 -4 0.7 0.2
-1 9 -4 0.2 0.7
-1 9 -4 1.2 0.4
1 9 4 0.5 0.3
1 -9 -4 0.5 0.3
-1 -9 4 0.5 0.2
-1 9 -4 1.2 0.4
-1 9 -4 0.7 0.4
1 -9 -4 1.3 0.2
-1 -9 4 0.5 0.2
1 9 4 1 0.3
-3 9 4 123.69 5
-3 -9 -4 122.99 5.4
3 -9 4 127.79 4.9
3 9 -4 133.19 5.1
3 9 -4 131.09 4.9
3 -9 4 128.29 4.8
3 9 -4 130.09 5.8
3 9 -4 130.59 5.2
-3 -9 -4 124.09 4.8
3 -9 4 137.69 4.8
-3 -9 -4 125.39 5
3 -9 4 127.89 4.7
-3 -9 -4 132.69 4.9
-3 9 -4 133.29 5.6
3 9 4 127.69 5.1
3 -9 -4 124.59 4.8
-3 -9 4 130.79 4.9
-3 -9 4 125.29 5
-3 9 -4 128.49 5
-3 -9 4 130.19 4.9
-3 -9 4 134.39 5
-3 9 -4 129.89 6.3
3 -9 -4 125.49 5.1
3 9 4 129.99 5
-3 -9 4 133.49 4.8
5 9 -4 76.09 4
5 9 -4 69.99 3.3
-5 -9 -4 75.79 3
5 -9 4 74.29 3
-5 -9 -4 70.39 3
-5 -9 -4 69.89 3.5
5 9 -4 73.09 3.2
5 -9 4 74.89 3
-5 -9 -4 74.49 2.9
-5 9 4 77.09 6
-5 -9 -4 72.29 3.1
-5 9 4 71.89 3.1
5 9 -4 74.59 3
-5 -9 4 74.39 3
-5 9 -4 72.09 3.1
-5 -9 4 71.49 3.2
5 -9 -4 71.89 2.9
-5 9 -4 79.79 4.1
5 9 4 71.79 3.1
5 9 4 73.19 3.3
-5 -9 4 74.09 3
-5 -9 4 72.39 3
-5 -9 4 77.59 2.9
-7 -9 -4 4 0.9
-7 -9 -4 4.4 0.5
-7 -9 -4 3.8 0.7
7 9 -4 3.1 0.5
-7 9 4 3.3 1.8
-7 9 4 3.6 0.6
7 9 -4 3.5 0.7
7 -9 4 3.5 0.5
-7 -9 -4 4.4 0.6
-7 -9 -4 3.8 0.6
7 -9 4 3.6 0.6
-7 -9 4 3.5 0.8
-7 9 -4 3.6 0.6
-7 -9 4 2.9 0.5
-7 9 -4 3.8 1.2
7 9 4 3.6 0.7
-7 -9 4 2.2 0.5
7 9 4 3.6 0.6
-7 9 -4 4 0.7
-7 -9 4 3.4 0.5
-7 -9 4 4 0.6
7 -9 -4 3.2 0.5
-9 -9 -4 1.4 0.4
9 9 -4 1.7 0.6
-9 -9 -4 2 0.5
-9 9 4 1.2 1.8
9 -9 4 2 0.5
-9 -9 -4 1.8 0.5
9 9 -4 1.6 1
9 9 -4 2 0.5
-9 9 4 3.4 0.7
9 -9 4 2.5 0.5
-9 -9 -4 1.4 0.5
-9 -9 -4 2.1 0.7
-9 9 -4 2.4 0.7
9 9 4 1.8 0.7
-9 -9 4 1.4 0.5
9 9 4 1.8 0.5
-9 -9 4 1.8 0.5
-9 -9 4 2 0.6
-9 9 -4 2.8 0.6
9 -9 -4 1.6 0.5
-9 -9 4 1.5 0.4
-9 9 -4 2.1 1.2
-9 -9 4 2.8 0.5
11 9 -4 64.39 4.3
-11 -9 -4 60.69 2.7
11 -9 4 62.09 3.1
11 9 -4 57.49 3.1
-11 9 4 57.49 6.9
-11 -9 -4 63.89 3.4
-11 -9 -4 63.89 3
-11 -9 -4 60.89 2.9
-11 9 4 59.39 3.2
11 -9 -4 63.39 2.9
-11 -9 4 61.49 2.9
-11 -9 4 68.09 2.9
-11 9 -4 63.49 3.2
-11 -9 4 63.99 2.9
11 9 4 62.89 3
-11 9 -4 63.19 4.7
-11 9 -4 61.29 3
-11 -9 4 64.09 3.5
13 9 -4 12.6 2.7
-13 9 4 10.7 1.6
-13 -9 -4 14.4 1.7
-13 -9 -4 10.8 1.2
-13 9 4 11.8 4.3
13 -9 4 12.8 1.5
-13 -9 4 12.3 1.3
13 9 4 12.4 1.3
13 -9 -4 13 1.2
-13 9 -4 14.5 2.9
-13 -9 4 13.6 1.9
-13 9 -4 11.4 1.3
-13 9 -4 10.6 1.4
-13 -9 4 11.9 1.2
-15 -9 -4 2.7 0.7
15 -9 4 3.3 0.8
-15 -9 4 2.8 0.7
15 -9 -4 2.9 0.7
0 10 4 188.58 7.1
0 -10 4 188.98 7.2
0 -10 -4 184.28 7
0 -10 4 192.88 7
0 10 -4 206.08 8.8
0 -10 4 190.78 7
0 -10 4 195.18 7.1
0 -10 -4 189.58 7.3
0 10 -4 188.48 7.2
0 10 -4 192.58 7.5
0 -10 -4 196.28 7
0 10 4 181.08 7.1
2 -10 4 95.09 3.8
2 10 -4 93.89 3.8
-2 10 4 91.59 3.8
-2 -10 -4 90.79 3.6
2 10 -4 97.29 4.1
-2 -10 -4 89.99 3.8
2 10 -4 96.49 3.7
2 10 -4 106.29 5.4
-2 -10 -4 98.19 3.7
2 -10 4 102.29 3.6
2 -10 4 96.19 3.6
-2 10 4 91.19 3.6
2 -10 -4 93.89 3.9
2 10 4 89.39 3.8
2 10 4 97.89 3.8
-2 -10 4 93.39 3.7
-2 10 -4 102.49 5.3
2 -10 -4 89.99 3.7
-2 -10 4 94.69 3.7
-2 10 -4 89.29 3.7
-2 -10 4 93.29 3.7
-2 10 -4 101.69 4.3
-4 10 4 19.7 1.2
-4 -10 -4 16.6 1.5
-4 -10 -4 15.9 1.1
-4 -10 -4 15.5 1.1
-4 -10 -4 15.5 0.9
4 10 -4 19.3 1.9
-4 -10 -4 16.8 1
4 10 -4 19.6 1.3
4 -10 4 18.4 0.9
4 -10 4 17.1 1
4 10 -4 18.7 1.1
4 10 -4 18.1 1.2
-4 -10 4 15.7 1.1
4 -10 -4 19.3 1.3
4 -10 -4 17.3 0.9
-4 -10 4 18.6 1
-4 10 -4 19.5 2.1
-4 -10 4 17.1 1.1
4 10 4 17.1 1.2
-4 -10 4 16 1.1
-4 10 -4 20.3 1.8
-4 -10 4 16.4 0.9
4 10 4 16.5 1.2
-4 10 -4 16.6 1.1
-4 10 -4 18.8 1.2
-6 -10 -4 59.99 2.4
6 -10 4 58.49 2.5
-6 -10 -4 57.59 2.6
-6 -10 -4 58.49 3.1
6 10 -4 62.29 2.9
-6 10 4 57.69 2.7
6 10 -4 55.29 2.8
-6 10 4 57.39 5.6
-6 -10 -4 59.29 2.6
6 10 -4 65.39 2.6
-6 -10 -4 55.49 2.6
6 -10 4 60.99 2.5
6 10 -4 61.19 3.6
-6 -10 4 59.99 2.5
-6 -10 4 58.69 2.6
-6 -10 4 60.29 2.8
-6 -10 4 60.89 2.6
6 10 4 59.29 2.7
6 10 4 63.29 2.9
-6 10 -4 58.29 2.8
-6 10 -4 57.79 2.7
-6 -10 4 60.39 2.6
-6 10 -4 60.19 3.7
6 -10 -4 56.29 2.5
8 10 -4 97.69 5.3
-8 -10 -4 96.99 3.8
-8 -10 -4 93.69 3.9
8 10 -4 98.29 3.9
-8 -10 -4 94.39 4
-8 10 4 101.59 4.2
8 -10 4 94.19 3.8
8 10 -4 96.39 4.3
-8 -10 -4 95.39 4.5
-8 -10 -4 93.79 4
-8 10 4 93.79 7.8
8 -10 4 100.19 4
-8 -10 4 97.39 4
-8 -10 4 95.79 3.9
-8 10 -4 100.89 5.6
-8 -10 4 95.69 4
8 10 4 96.89 4.3
-8 10 -4 94.19 4.1
-8 10 -4 94.29 4.2
-8 -10 4 92.29 3.9
-8 -10 4 95.89 4.3
8 -10 -4 92.69 3.9
8 10 4 96.59 4.1
-10 -10 -4 16.3 1.1
-10 -10 -4 15.2 1.3
-10 10 4 17.8 4.2
10 10 -4 17.4 1.6
10 10 -4 17.5 1.3
-10 -10 -4 16.8 1.7
-10 -10 -4 17.4 1.3
-10 -10 -4 18 1.3
10 -10 4 19.8 1.4
10 10 -4 18.3 2.4
-10 10 4 17.5 1.5
-10 10 -4 17 1.5
-10 -10 4 16.2 1.2
-10 -10 4 16.6 1.2
10 -10 -4 19 1.3
-10 -10 4 14.6 1.2
10 10 4 17.8 1.6
10 10 4 17.2 1.4
-10 10 -4 18 2.7
-10 10 -4 18.9 1.5
-10 -10 4 18.3 1.3
-10 -10 4 17.3 1.7
12 10 -4 0.3 1
-12 -10 -4 0.4 0.6
-12 10 4 0.8 0.7
12 -10 4 0.4 0.6
-12 10 4 0.3 1.9
-12 -10 -4 0 0.5
-12 -10 4 0.4 0.7
12 10 4 0 0.5
-12 -10 4 0.7 0.5
-12 10 -4 -0.4 1
-12 10 -4 0.5 0.6
-12 10 -4 0.2 0.6
-12 -10 4 0 0.5
12 -10 -4 0.3 0.5
-12 -10 4 0.1 0.5
14 -10 4 4.8 1
-14 -10 -4 5.3 0.8
-14 -10 4 4.2 0.8
14 -10 -4 7 1
-1 -11 -4 98.69 3.9
1 11 -4 104.49 4.3
1 -11 4 102.59 3.9
1 11 -4 104.19 5.6
-1 -11 -4 102.39 3.9
-1 -11 -4 100.39 4.1
1 -11 4 100.59 3.9
-1 11 4 100.69 4
1 -11 4 104.39 4
1 -11 4 103.19 3.8
-1 11 -4 104.49 5.6
-1 -11 4 97.29 3.8
-1 -11 4 97.09 3.9
1 11 4 101.09 4
-1 -11 4 101.19 3.9
1 -11 -4 100.19 4.2
-1 11 -4 99.79 4
1 11 4 100.29 4
-1 -11 4 98.29 4
1 -11 -4 98.99 3.9
1 -11 -4 103.29 3.9
3 -11 4 17.6 1.1
-3 -11 -4 17.8 1.1
3 -11 4 16.8 0.9
-3 11 4 17.8 1.1
3 -11 4 19.2 0.9
-3 -11 -4 19.9 1.6
3 11 -4 19.4 1.2
-3 -11 -4 17.1 1
-3 -11 -4 19 1
3 11 -4 18.9 1.4
3 11 -4 19.7 2.3
3 -11 4 18.5 0.9
3 11 -4 17.4 1.1
-3 11 -4 20.9 2.2
-3 11 -4 18.1 1.1
3 11 4 21.5 1.3
3 -11 -4 17 1.3
3 -11 -4 17.2 0.9
-3 11 -4 18.3 1.3
-3 -11 4 19.8 1
-3 -11 4 17.1 1.1
-3 -11 4 18.6 1.1
-5 -11 -4 21 1.3
5 11 -4 25.5 1.4
5 11 -4 22.1 1.5
-5 -11 -4 23.3 1.2
5 -11 4 23.7 1.3
-5 -11 -4 23.8 1.3
-5 11 4 22.1 1.4
5 11 -4 22.7 1.5
-5 -11 -4 21.2 1.7
-5 -11 -4 22.4 1.3
5 11 4 24.4 1.5
-5 11 -4 28.7 2.3
-5 -11 4 22.9 1.3
-5 -11 4 23.3 1.3
5 -11 -4 23.5 1.2
-5 -11 4 20.4 1.4
5 11 4 22.6 1.5
5 -11 -4 24.9 1.6
-5 -11 4 24.1 1.3
-5 11 -4 23 1.3
-5 -11 4 22.4 1.2
-5 11 -4 24.5 1.5
-7 11 4 20 1.4
-7 -11 -4 21 1.8
-7 11 4 17.7 3.7
7 11 -4 19.5 2.3
-7 -11 -4 22.2 1.4
7 11 -4 20.5 1.3
7 -11 4 21.2 1.2
7 -11 4 20.2 1.2
-7 -11 -4 18.6 1.3
-7 -11 -4 21.8 1.1
7 11 -4 20.2 1.5
-7 -11 -4 20.3 1.3
-7 -11 4 22.3 1.2
-7 11 -4 18.6 2.3
-7 -11 4 20 1.3
7 -11 -4 19.8 1.2
7 11 4 20.9 1.5
7 11 4 21.8 1.6
-7 11 -4 20.9 1.4
-7 11 -4 20.4 1.5
-7 -11 4 21.8 1.5
9 11 -4 8.1 1.9
9 11 -4 9 1
9 11 -4 9.8 1.2
-9 -11 -4 10.6 1.4
-9 11 4 10.2 1.2
9 -11 4 10.9 0.9
-9 -11 -4 9.7 0.8
-9 -11 -4 11.2 1.1
9 -11 4 8.7 0.9
-9 -11 -4 9.7 1
-9 -11 -4 9.5 1
-9 11 -4 12.1 1.1
9 11 4 9.8 1.3
-9 11 -4 10.4 1.2
9 11 4 11.1 1.2
9 -11 -4 9.1 0.9
-9 -11 4 9 1
-9 -11 4 9.5 1
-9 11 -4 7.1 1.9
-9 -11 4 9.2 0.9
-9 -11 4 8.6 1
-9 -11 4 10.7 1.3
-11 -11 -4 16.1 1.3
-11 -11 -4 12.7 1.2
11 11 -4 12.5 1.9
11 11 -4 15.6 2.5
11 -11 4 18.1 1.4
11 11 -4 14.6 1.2
-11 11 4 16.6 4.4
-11 -11 -4 14.1 1.7
-11 11 4 15.1 1.5
-11 -11 4 13.3 1.2
-11 -11 4 15.3 1.7
-11 11 -4 14.5 1.4
-11 -11 4 16.1 1.3
11 11 4 15 1.4
-11 -11 4 14 1.2
-11 11 -4 16.9 1.5
11 -11 -4 16.1 1.3
-11 -11 4 15.6 1.3
-13 -11 -4 13.2 1.3
13 -11 4 16.7 1.6
-13 -11 4 15.1 1.3
13 -11 -4 17.3 1.4
-13 -11 4 15.5 1.4
0 12 -4 5.4 0.6
0 12 -4 3.1 1.2
0 -12 -4 4.8 0.5
0 -12 4 3.3 0.5
0 -12 -4 3.9 0.5
0 -12 -4 3.9 0.7
0 -12 4 3.9 0.5
0 -12 4 2.8 0.5
0 12 4 5.5 0.7
0 -12 4 3.7 0.4
2 12 -4 127.29 5
2 -12 4 128.59 4.8
2 12 -4 128.69 5.1
2 -12 4 129.89 5
-2 12 4 127.89 5
2 12 -4 123.49 6.7
-2 -12 -4 126.79 5.7
-2 -12 -4 122.79 4.9
2 -12 4 136.49 4.9
-2 -12 -4 128.39 4.9
-2 -12 -4 128.99 5.1
2 -12 4 124.69 4.9
2 12 -4 134.39 5.4
2 12 4 129.49 5.1
-2 12 -4 126.19 5.2
2 12 4 135.49 5.1
-2 -12 4 131.09 5
2 -12 -4 129.89 5.2
-2 -12 4 133.59 5
-2 12 -4 125.59 6.7
-2 -12 4 124.59 4.9
-2 12 -4 128.99 5
2 -12 -4 133.89 5
4 12 -4 371.16 13.6
-4 -12 -4 373.46 14.3
4 12 -4 373.26 13.7
4 -12 4 374.26 13.4
-4 -12 -4 384.26 13.6
4 12 -4 391.16 13.9
4 -12 4 384.46 13.5
-4 -12 -4 367.06 13.4
-4 -12 -4 363.06 13.7
-4 12 4 373.76 13.6
-4 -12 -4 362.46 13.5
-4 12 -4 367.96 13.8
-4 12 -4 341.87 17.3
4 -12 -4 373.96 13.9
4 12 4 388.36 13.8
4 12 4 376.96 13.7
-4 12 -4 376.86 13.6
-4 -12 4 364.46 13.5
-4 12 -4 361.26 15.4
-4 -12 4 375.56 13.6
4 -12 -4 367.76 13.4
-4 -12 4 378.36 13.6
6 12 -4 72.29 4.5
-6 12 4 80.79 3.4
-6 -12 -4 79.89 3.1
-6 -12 -4 79.29 3.9
-6 12 4 75.29 6.8
-6 -12 -4 77.19 3.3
-6 -12 -4 76.49 3.3
6 12 -4 78.19 3.3
-6 -12 -4 74.39 3.3
6 -12 4 79.09 3.2
6 12 -4 77.09 3.5
6 -12 4 80.29 3.2
-6 -12 4 80.69 3.6
-6 12 -4 78.09 3.5
-6 -12 4 76.29 3.3
-6 -12 4 77.09 3.3
-6 -12 4 79.69 3.2
-6 12 -4 87.19 3.4
-6 -12 4 76.19 3.3
6 -12 -4 75.49 3.2
6 12 4 81.19 3.5
6 12 4 82.39 3.6
-8 12 4 1.3 1.7
-8 -12 -4 0.5 0.6
8 12 -4 0.9 0.5
8 12 -4 0.7 0.9
8 12 -4 0.3 0.5
-8 -12 -4 0.3 0.3
8 -12 4 0.5 0.4
-8 -12 -4 0.6 0.4
-8 -12 -4 1.4 0.5
-8 -12 -4 0.2 0.4
-8 12 4 0.6 0.5
8 -12 4 0.1 0.4
8 12 4 0.3 0.5
-8 -12 4 0.1 0.4
-8 -12 4 0.3 0.4
-8 12 -4 0.3 0.5
-8 -12 4 0.6 0.5
-8 -12 4 0.2 0.4
-8 12 -4 0.9 0.5
8 -12 -4 0.8 0.4
-8 -12 4 -0.2 0.4
8 12 4 2.7 0.7
-10 12 4 27 5.1
-10 -12 -4 33 2.3
10 -12 4 27.8 1.8
10 12 -4 30.9 2.1
-10 -12 -4 29.2 1.8
-10 12 4 30.1 2
-10 -12 -4 31.2 1.8
10 12 -4 30.5 1.8
10 12 -4 27.7 3.1
-10 12 -4 33.7 2
-10 -12 4 28.8 1.8
10 -12 -4 29.5 1.7
-10 -12 4 28.6 1.8
-10 12 -4 28.8 1.9
-10 -12 4 30.9 1.7
-10 12 -4 25.5 5.5
-10 -12 4 29.8 1.8
10 12 4 32.2 2
-10 -12 4 31.6 2.2
10 12 4 30.1 2.1
-12 -12 -4 62.49 2.9
12 -12 4 55.29 3.1
-12 -12 4 61.39 2.9
12 -12 -4 64.59 3
-12 -12 4 54.99 3.6
-12 -12 4 64.79 3.8
-12 -12 4 60.59 2.9
14 -12 4 5.8 1
-14 -12 -4 7.1 1.1
14 -12 -4 7.1 1.1
-14 -12 4 5.2 0.9
-14 -12 4 5.6 0.8
-1 -13 -4 1.5 0.3
1 13 -4 1.8 0.4
1 -13 4 1.9 0.4
-1 13 4 1.7 0.4
1 13 -4 1.9 1.1
1 -13 4 1.6 0.3
-1 -13 -4 2.6 0.5
-1 -13 -4 1.8 0.4
1 -13 4 2.3 0.4
1 -13 4 1.6 0.4
-1 13 -4 2.4 0.4
-1 -13 4 2 0.5
1 -13 -4 1.8 0.4
-1 -13 4 2.4 0.4
1 -13 -4 1.8 0.3
1 -13 -4 1.9 0.5
-1 -13 4 1.3 0.4
-1 13 -4 1.9 1.1
-1 -13 4 1.7 0.4
-1 13 -4 1.9 0.5
1 13 4 3.2 0.5
3 13 -4 1 0.4
3 -13 4 0.7 0.3
-3 -13 -4 1 0.4
3 13 -4 0.7 0.9
-3 -13 -4 0.8 0.3
3 13 -4 1.2 0.5
3 13 -4 1.1 0.4
-3 -13 -4 1 0.6
-3 13 4 1 0.4
3 -13 4 0.5 0.4
-3 -13 -4 0.8 0.3
-3 -13 4 1.3 0.4
-3 13 -4 1.1 0.4
3 -13 -4 1 0.3
3 13 4 1.3 0.5
3 13 4 0.9 0.4
-3 -13 4 0.7 0.4
-3 13 -4 0.5 0.5
3 -13 -4 1.4 0.5
-3 -13 4 1.7 0.4
-3 13 -4 0.8 1.3
-3 13 -4 1 0.9
-5 13 4 0.4 0.4
5 13 -4 0.5 0.4
-5 -13 -4 0.1 0.4
-5 -13 -4 0.9 0.4
5 -13 4 0.5 0.3
-5 -13 -4 0.2 0.5
-5 -13 -4 -0.1 0.4
-5 -13 -4 0.7 0.3
5 13 -4 0.1 0.4
5 13 4 0.1 0.4
5 -13 -4 0.4 0.3
-5 -13 4 0.5 0.3
-5 -13 4 -0.2 0.4
-5 13 -4 -0.3 1.2
5 -13 -4 0.1 0.4
-5 -13 4 -0.1 0.4
-5 13 -4 -0.1 0.5
5 13 4 -0.2 0.4
-5 13 -4 -0.2 0.3
-7 -13 -4 -0.2 0.4
7 13 -4 -0.1 0.4
-7 13 4 0.5 1.6
-7 -13 -4 0.4 0.6
7 -13 4 0.6 0.4
-7 13 4 0.6 0.5
7 13 -4 0.5 1
-7 -13 -4 0.7 0.4
-7 -13 -4 0.4 0.3
-7 -13 -4 0.4 0.4
7 -13 4 -0.6 0.4
7 13 -4 0.9 0.5
-7 13 -4 0.3 0.4
7 -13 -4 0.3 0.3
-7 13 -4 0.5 0.6
7 13 4 0.6 0.5
-7 -13 4 0.8 0.5
-7 -13 4 0.9 0.4
-7 13 -4 0.3 1.5
7 13 4 0.3 0.5
-7 -13 4 0.7 0.4
-7 -13 4 -0.1 0.3
-9 13 4 0.6 1.8
9 13 -4 0.6 0.5
-9 -13 -4 0.7 0.5
9 13 -4 0.5 1.1
-9 -13 -4 0.8 0.7
-9 13 4 0.7 0.5
9 -13 4 0.6 0.4
-9 -13 -4 1.3 0.5
9 13 -4 0.2 0.5
-9 -13 4 1.9 0.6
-9 -13 4 1.1 0.5
-9 13 -4 1.1 0.5
9 -13 -4 0.7 0.4
9 13 4 0.5 0.5
-9 -13 4 0.5 0.4
-9 -13 4 1.3 0.5
-9 -13 4 0.8 0.6
-9 13 -4 1.7 0.7
-9 13 -4 0.6 2
9 13 4 0.4 0.5
-11 -13 -4 0 0.8
11 13 -4 1.3 1.5
-11 -13 -4 1.6 0.6
11 13 -4 0.9 0.6
11 -13 4 0.7 0.6
-11 13 4 1.2 2.4
-11 13 4 0.2 0.7
-11 -13 -4 1.4 0.6
11 13 -4 1.3 0.7
-11 -13 -4 0.6 0.5
-11 13 -4 2.1 1
11 13 4 0.8 0.9
-11 -13 4 0.9 0.5
-11 -13 4 0.8 0.5
-11 13 -4 2 2.6
11 13 4 1.5 0.7
-11 13 -4 1.2 0.7
11 -13 -4 1.3 0.5
-11 -13 4 1.2 0.6
-11 -13 4 1.4 0.6
-11 -13 4 1.7 0.7
-13 -13 -4 0 0.5
13 -13 4 0.4 0.7
13 -13 -4 0.5 0.5
-13 -13 4 0 0.5
-13 -13 4 0.4 0.5
0 -14 -4 304.37 11.4
0 -14 4 303.97 11.2
0 -14 4 309.47 11.2
0 14 -4 313.37 11.4
0 -14 4 309.87 11.4
0 -14 -4 305.87 11.2
0 -14 4 307.17 11.1
0 14 4 300.27 11.3
0 -14 -4 308.67 11.1
0 14 -4 303.77 11.3
0 14 4 292.27 11.2
0 14 -4 311.67 13.5
2 14 -4 447.86 18.6
-2 -14 -4 450.25 16.1
-2 -14 -4 443.16 16
-2 -14 -4 441.46 16.3
-2 -14 -4 443.06 17.1
2 -14 4 435.36 16
2 -14 4 460.95 16
2 -14 4 451.95 16
-2 14 4 442.36 16.2
2 14 -4 457.25 16.3
2 -14 4 449.36 16.2
-2 14 -4 437.96 18.4
-2 -14 4 440.96 16
-2 -14 4 449.86 16.2
2 -14 -4 443.96 16.4
2 14 4 434.86 16.2
2 -14 -4 447.96 16.1
-2 14 -4 443.96 16.1
2 -14 -4 444.06 16
-2 -14 4 448.36 16.2
-2 14 -4 446.76 16.4
4 -14 4 544.45 19
-4 -14 -4 523.25 19.9
-4 -14 -4 517.45 18.8
-4 -14 -4 518.55 19
4 14 -4 528.55 19.2
-4 -14 -4 523.05 19
-4 14 4 520.45 19
4 14 -4 532.25 19.1
4 14 -4 517.65 21.6
-4 -14 -4 514.35 19.1
4 -14 4 536.15 18.8
-4 -14 4 519.25 18.9
-4 14 -4 518.05 21.2
4 -14 -4 521.75 18.8
4 14 4 522.15 19.2
-4 14 -4 528.85 19.3
-4 14 -4 534.95 19
-4 -14 4 539.15 19.1
4 14 4 551.04 19.3
-4 -14 4 512.65 19.1
4 -14 -4 522.95 19.4
-6 -14 -4 258.47 9.6
6 14 -4 263.37 9.8
6 -14 4 274.27 9.7
-6 14 4 259.87 9.8
-6 -14 -4 259.27 9.9
-6 -14 -4 265.37 9.8
6 14 -4 260.77 10.1
-6 -14 -4 264.57 10.6
6 -14 4 267.87 9.6
-6 -14 -4 256.27 9.8
6 -14 -4 261.47 9.6
-6 14 -4 246.58 15.1
-6 14 -4 271.97 9.9
6 14 4 267.87 10.1
-6 -14 4 262.67 9.9
-6 14 -4 264.57 10.1
6 -14 -4 262.27 10.2
-6 -14 4 251.77 9.8
-6 -14 4 240.38 9.8
6 14 4 271.87 10.1
-8 -14 -4 109.69 4.6
-8 -14 -4 114.29 5.3
-8 14 4 108.49 9.3
8 14 -4 114.89 5
8 -14 4 109.29 4.5
-8 -14 -4 111.09 4.6
8 14 -4 110.79 6.4
8 14 -4 110.99 4.6
-8 14 4 114.99 4.8
8 14 4 116.49 4.9
-8 -14 4 113.09 4.6
-8 14 -4 103.29 10.1
-8 14 -4 111.39 4.9
8 14 4 115.69 5
-8 14 -4 117.79 4.7
-8 -14 4 112.29 4.6
8 -14 -4 109.79 4.5
-8 -14 4 93.19 4.5
10 -14 4 111.89 4.8
10 14 -4 110.39 6.7
10 14 -4 114.69 4.8
-10 -14 -4 112.19 4.8
10 14 -4 116.99 5.2
-10 14 4 123.69 5.1
-10 -14 -4 106.09 4.7
-10 14 4 110.19 10
-10 -14 -4 118.79 5.5
-10 -14 4 114.49 4.8
-10 -14 4 102.29 4.7
-10 14 -4 102.89 11.2
10 -14 -4 112.59 4.7
-10 -14 4 117.19 4.8
-10 -14 4 115.19 4.7
-10 14 -4 116.59 5.1
10 14 4 118.09 5.2
-10 14 -4 122.29 5
10 14 4 113.59 5.1
12 -14 4 80.79 4.2
-12 -14 -4 90.59 4
-12 -14 4 92.69 4
-12 -14 4 88.89 4
12 -14 -4 96.39 4
-12 -14 4 90.89 4.3
-1 -15 -4 16.3 1
-1 -15 -4 13.6 1.8
1 -15 4 14.4 1.2
1 15 -4 15.4 1.2
1 -15 4 14.9 0.9
1 15 -4 15 1.1
-1 15 4 13.4 1.1
1 15 -4 16 2.5
-1 -15 -4 16.1 1
1 -15 4 15.2 1
1 -15 4 15.5 1
-1 -15 -4 15.7 1.2
-1 -15 4 14.9 0.9
-1 15 -4 14.7 2.5
-1 -15 4 14.3 1.2
-1 -15 4 15.7 1.1
-1 15 -4 15.5 1
-1 -15 4 15.4 1.1
1 -15 -4 15.5 1
1 15 4 14.7 1.1
1 -15 -4 16.7 0.9
-1 15 -4 14.8 1.2
1 15 4 14.4 1.1
1 -15 -4 14.6 1.3
-3 -15 -4 1.6 0.5
-3 15 4 1.2 0.5
3 -15 4 1.9 0.5
-3 -15 -4 1.1 0.4
-3 -15 -4 1.8 0.4
3 15 -4 0.6 1.1
3 -15 4 1.1 0.4
3 15 -4 1.6 0.5
3 15 -4 2.2 0.5
-3 -15 -4 1.5 0.7
-3 -15 -4 1.3 0.5
3 -15 -4 1.5 0.3
3 -15 -4 1.4 0.5
-3 15 -4 1.8 1.2
-3 -15 4 1.3 0.5
-3 15 -4 2.1 0.7
3 -15 -4 2 0.6
3 15 4 1.6 0.5
3 15 4 2.7 0.6
-3 15 -4 2.2 0.4
-3 -15 4 1.3 0.4
-3 -15 4 1.8 0.5
5 15 -4 2.1 0.6
-5 -15 -4 1.8 0.4
-5 -15 -4 2.2 0.5
5 15 -4 1.8 1.4
-5 15 4 3.3 0.6
5 -15 4 2.1 0.5
5 -15 4 2 0.5
-5 -15 -4 2.4 0.6
-5 -15 -4 2.7 0.8
-5 -15 -4 2.1 0.5
-5 15 -4 2.2 0.7
-5 -15 4 2.2 0.6
5 15 4 3.3 0.7
-5 -15 4 2.5 0.5
-5 15 -4 3.3 0.6
5 -15 -4 2.2 0.7
-5 -15 4 2.1 0.6
5 -15 -4 2.6 0.4
-7 -15 -4 1.7 0.5
7 15 -4 1.4 0.6
7 15 -4 1.6 0.6
7 -15 4 1.6 0.5
-7 -15 -4 1.3 0.7
7 -15 4 0.9 0.5
-7 15 4 1.6 0.6
-7 -15 -4 1.3 0.5
-7 -15 4 1.4 0.5
-7 15 -4 1.9 0.5
7 -15 -4 0.9 0.6
-7 -15 4 2.6 0.6
-7 15 -4 1.6 1.9
7 15 4 1.3 0.6
7 15 4 1.5 0.6
-7 -15 4 1.1 0.5
7 -15 -4 2.2 0.5
-7 15 -4 1.9 0.7
9 -15 4 0.3 0.5
9 15 -4 -0.3 0.5
9 15 -4 -0.4 0.5
-9 -15 -4 -0.2 0.5
-9 15 4 0 0.5
9 15 -4 -0.9 1.1
-9 -15 -4 0.3 0.5
-9 -15 -4 -0.1 0.7
9 -15 -4 0.4 0.4
-9 -15 4 -0.3 0.5
-9 -15 4 0.4 0.5
9 15 4 0.6 0.6
-9 15 -4 0 1.8
-9 15 -4 0 0.6
-9 15 -4 0.7 0.5
-9 -15 4 0.5 0.5
9 15 4 0 0.6
-11 -15 -4 3.3 0.7
-11 -15 -4 3.9 0.8
11 -15 4 3.6 0.8
-11 -15 4 4.7 0.9
-11 -15 4 3.4 0.7
11 -15 -4 4 0.7
0 -16 -4 24.7 1.5
0 -16 4 20.6 1.5
0 16 -4 23.3 1.6
0 -16 4 19.1 1.3
0 -16 -4 16.5 1.1
0 -16 4 19.4 1.1
0 -16 -4 23.6 1.3
0 -16 4 19.1 1.3
0 16 -4 22.2 1.3
0 16 4 21.2 1.3
0 16 -4 16.4 2.7
2 -16 4 49.3 2.3
-2 -16 -4 49.5 2.3
-2 16 4 47.6 2.2
-2 -16 -4 44.4 2.1
2 16 -4 37.5 3.9
-2 -16 -4 42.7 2
-2 -16 -4 48 3.1
-2 -16 4 43.2 2
-2 -16 4 46.5 2.2
2 -16 -4 46 2.2
-2 16 -4 39.1 3.8
-2 16 -4 42 2.4
2 16 4 46.9 2.3
2 -16 -4 44.2 2
-2 -16 4 45.6 2.4
-2 16 -4 49 2.1
2 -16 -4 46.9 2.5
-2 -16 4 47.1 2.2
2 16 4 44.5 2.3
-4 -16 -4 75.79 3.4
4 -16 4 81.19 3.3
-4 16 4 82.89 3.5
-4 -16 -4 82.79 4.3
-4 -16 -4 82.29 3.3
4 16 -4 72.49 5.6
-4 -16 -4 83.99 3.5
4 -16 4 84.99 3.5
-4 -16 -4 80.79 3.6
4 16 -4 79.19 3.6
4 16 -4 78.69 3.5
-4 16 -4 78.19 3.8
4 -16 -4 80.79 3.8
-4 -16 4 88.89 3.6
4 -16 -4 79.99 3.5
-4 -16 4 76.99 3.4
4 16 4 81.49 3.7
-4 -16 4 89.49 3.6
4 16 4 81.69 3.6
-4 16 -4 86.79 3.4
6 -16 4 39.9 2
6 16 -4 36.5 2.1
-6 -16 -4 41.8 2.8
-6 -16 -4 38.1 2.1
6 16 -4 34.8 4
-6 -16 -4 37.3 2
6 16 -4 42.5 2.3
6 -16 4 39.4 1.9
-6 16 4 38.4 2
-6 -16 4 39 2.1
-6 16 -4 41.5 2
-6 -16 4 37 2
6 -16 -4 38.4 2.4
-6 -16 4 36.4 2.1
6 -16 -4 38.2 1.8
-6 16 -4 36.5 2.3
6 16 4 38.7 2.3
-8 16 4 4.5 0.8
8 16 -4 4 0.9
8 -16 4 2.7 0.6
-8 -16 -4 3.5 0.7
-8 -16 -4 4.5 1
-8 -16 -4 4.3 0.7
8 16 -4 5.7 0.9
-8 -16 4 4 0.7
-8 16 -4 1.8 2.4
-8 16 -4 5 0.8
8 -16 -4 5.2 0.8
-8 -16 4 2.9 0.7
-8 16 -4 3.5 0.9
8 16 4 4.4 0.9
-8 -16 4 3.6 0.7
8 -16 -4 3 0.8
-10 -16 -4 2.7 0.7
-10 -16 -4 2.8 0.7
10 -16 4 1.9 0.6
10 -16 -4 4.7 0.8
-10 -16 4 2.4 0.7
-10 -16 4 3.2 0.7
-1 17 4 48.8 2.2
-1 -17 -4 49.6 2.1
-1 -17 -4 47.6 3.1
-1 -17 -4 45.3 2.1
1 17 -4 43.1 4.1
1 -17 4 48.9 2.4
1 -17 4 45.5 2
1 17 -4 47 2.3
1 -17 4 48.8 2.6
-1 -17 -4 46.4 2.4
1 -17 -4 44.4 2
-1 17 -4 46.7 2.5
-1 -17 4 46 2.3
-1 -17 4 43.5 2
-1 -17 4 47.6 2.3
1 -17 -4 49.1 2.5
1 -17 -4 46 2.2
-1 17 -4 43.2 4
-1 17 -4 46.8 2.2
-1 -17 4 46.4 2.4
1 17 4 45.5 2.3
-3 -17 -4 -0.2 0.3
-3 -17 -4 -0.1 0.6
3 -17 4 0.7 0.5
3 -17 4 0 0.3
-3 -17 -4 -0.1 0.3
-3 -17 -4 -0.4 0.4
3 17 -4 0.3 1.1
-3 17 4 0 0.4
-3 -17 -4 -0.1 0.3
3 17 4 0.3 0.5
-3 -17 4 0.1 0.4
-3 17 -4 0.2 0.3
3 17 4 -0.1 0.4
-3 17 -4 -0.5 0.5
3 -17 -4 0.5 0.3
-3 -17 4 0 0.3
-3 17 -4 0.1 1
3 -17 -4 -0.4 0.4
-3 -17 4 -0.4 0.5
-3 -17 4 0.4 0.4
3 -17 -4 1 0.5
5 17 -4 0.9 1.3
-5 -17 -4 0 0.5
5 -17 4 0.9 0.5
5 -17 4 -0.1 0.3
-5 -17 -4 1.1 0.5
-5 17 4 0.8 0.5
-5 -17 -4 0 0.6
5 17 -4 0 0.4
5 17 -4 0.2 0.5
-5 17 -4 0 0.4
-5 -17 4 -0.1 0.5
5 -17 -4 0.1 0.5
5 17 4 -0.4 0.5
-5 -17 4 0.3 0.4
-5 -17 4 0.4 0.5
5 17 4 0.2 0.5
-5 17 -4 1.4 0.7
-7 -17 -4 31.1 1.9
7 17 -4 31.5 2.1
7 -17 4 27.9 1.6
-7 -17 -4 32.1 2.5
-7 17 4 31.4 1.9
7 17 -4 25.6 3.9
-7 -17 -4 29.7 1.8
7 17 -4 28.7 1.9
-7 -17 4 31.5 1.9
7 -17 -4 30.9 1.6
-7 17 -4 33.1 1.8
7 17 4 31 2
-7 17 -4 33.1 2.1
7 17 4 33.7 2.1
7 -17 -4 30.8 2.2
-7 -17 4 29.8 1.8
-7 -17 4 25.9 1.9
-9 -17 -4 19.4 1.5
9 -17 4 18.4 1.4
-9 -17 -4 17.6 1.5
9 -17 -4 20.4 1.3
-9 -17 4 21.2 1.6
-9 -17 4 19.7 1.5
0 -18 4 0.3 0.3
0 18 -4 0.4 1.1
0 -18 -4 0 0.7
0 18 -4 0.7 0.4
0 -18 -4 0.5 0.4
0 -18 -4 0.9 0.4
0 18 4 0.8 0.4
0 -18 -4 -0.1 0.4
0 -18 4 0.2 0.4
0 -18 4 -0.3 0.4
0 -18 4 0.3 0.5
-2 -18 -4 66.09 3.2
-2 -18 -4 63.79 2.8
-2 -18 -4 66.79 3.1
-2 18 4 64.79 2.9
-2 -18 -4 65.39 2.8
2 18 -4 65.99 3
2 -18 4 66.19 2.7
2 18 -4 65.39 5.3
-2 -18 -4 70.09 4
2 -18 4 66.79 3
-2 18 -4 64.99 3.2
2 18 4 66.09 3
-2 -18 4 70.19 3
2 -18 -4 64.79 2.7
-2 -18 4 65.29 2.8
-2 18 -4 63.29 5
-2 18 -4 66.19 2.9
-2 -18 4 66.39 3.2
2 -18 -4 67.39 2.9
-2 -18 4 65.89 3
2 -18 -4 65.19 3.3
4 18 -4 189.98 10.7
4 -18 4 206.58 7.7
-4 18 4 199.88 7.6
4 18 -4 203.68 7.9
-4 -18 -4 184.48 7.6
-4 -18 -4 195.78 7.9
-4 -18 -4 208.88 8.7
4 -18 4 200.78 7.4
-4 -18 4 184.08 7.7
-4 -18 4 207.08 7.8
-4 18 -4 201.88 8
4 18 4 200.18 7.9
4 -18 -4 201.48 7.7
4 18 4 201.38 7.9
4 -18 -4 194.58 7.4
4 -18 -4 204.68 8.1
-4 -18 4 196.18 7.6
-4 18 -4 206.98 7.6
-6 18 4 24.9 1.9
6 -18 4 24.5 1.4
-6 -18 -4 25.6 1.6
-6 -18 -4 26.7 1.7
-6 -18 4 22.6 1.7
-6 18 -4 23.8 1.7
-6 18 -4 26.1 1.9
-6 -18 4 25.4 1.6
6 -18 -4 24.2 2.3
6 18 4 25.2 1.9
-6 -18 4 26 2.3
-8 -18 -4 1 0.5
8 -18 4 1.2 0.5
-8 -18 -4 1.3 0.6
-8 -18 4 0.8 0.5
-8 -18 4 1 0.6
8 -18 -4 1.2 0.4
-1 -19 -4 0 0.4
1 19 -4 0.5 0.4
-1 19 4 -0.1 0.4
1 -19 4 0.7 0.4
1 -19 4 0.2 0.4
-1 -19 -4 0.2 0.4
1 19 -4 1 1.2
-1 -19 -4 0.4 0.7
-1 -19 -4 0.4 0.3
-1 19 -4 0.7 1.2
1 -19 -4 0.6 0.7
1 -19 -4 0.3 0.3
-1 -19 4 0.2 0.4
-1 19 -4 0.4 0.4
1 -19 -4 0.3 0.4
1 -19 -4 -0.3 0.4
-1 -19 4 0.3 0.3
-1 -19 4 -0.2 0.4
1 19 4 0.3 0.4
-1 -19 4 0.5 0.5
3 19 -4 0.1 0.4
-3 -19 -4 0.1 0.4
3 19 -4 0 1.1
-3 -19 -4 -0.3 0.5
-3 19 4 -0.3 0.4
3 -19 4 0.1 0.3
-3 -19 -4 -0.1 0.6
-3 -19 4 0.4 0.5
-3 -19 4 0 0.3
3 19 4 0 0.4
3 -19 -4 0.2 0.3
-3 19 -4 0.4 0.3
3 -19 -4 0.2 0.4
-3 19 -4 0.8 0.7
3 -19 -4 0.3 0.4
-3 -19 4 0.4 0.5
-3 -19 4 0.5 0.5
-5 -19 -4 0.4 0.5
-5 -19 -4 0.7 0.4
5 -19 -4 0.5 0.4
5 19 4 0.7 0.8
-5 -19 4 0 0.5
-5 -19 4 0.5 0.4
5 -19 -4 0.9 0.4
-7 -19 -4 2.9 0.7
7 -19 4 2.4 0.5
-7 -19 -4 2.2 0.6
-7 -19 4 3.2 0.7
-7 -19 4 3.2 0.7
0 20 -4 1.8 2.2
0 -20 -4 2.2 0.5
0 -20 4 2.2 0.5
0 -20 -4 1.9 0.4
-2 -20 -4 1.1 0.4
-2 -20 -4 2.1 0.7
2 -20 -4 0.9 0.4
2 -20 -4 1.2 0.5
-2 -20 4 1.1 0.4
-2 -20 4 1.4 0.9
-2 -20 4 1.2 0.5
-4 -20 -4 13.7 1.3
-4 -20 -4 11.9 1.1
4 -20 -4 11.7 0.9
-4 -20 4 11.4 1.2
-4 -20 4 10.7 1
4 -20 -4 14.4 1.1
-6 -20 -4 2.3 0.6
-6 -20 -4 2.7 0.6
6 -20 4 2.1 0.5
6 -20 -4 2.6 0.5
-6 -20 4 2.6 0.7
6 -20 -4 3 0.6
-6 -20 4 2.3 0.6
-1 -21 -4 3.8 0.6
1 -21 4 4.8 0.6
-1 -21 -4 3.7 0.8
-1 -21 4 3.8 0.7
1 -21 -4 3.6 0.6
1 -21 -4 3.4 0.6
-3 -21 -4 0.4 0.5
-3 -21 -4 0 0.4
3 -21 -4 0.4 0.4
-3 -21 4 0.2 0.5
-3 -21 4 0 0.4
3 -21 -4 0.4 0.3
-5 -21 -4 1.1 0.6
-5 -21 -4 0.1 0.4
-5 -21 4 0.1 0.4
-5 -21 4 -0.1 0.5
5 -21 -4 0.6 0.3
5 -21 -4 0.7 0.5
0 -22 -4 33.9 1.7
0 -22 -4 37.8 2.2
-2 -22 -4 66.29 3.5
-2 -22 -4 58.49 2.9
-2 -22 4 59.89 2.7
2 -22 -4 53.59 3
-2 -22 4 60.69 3.3
-2 0 -5 0.1 0.4
-2 0 -5 0.4 0.2
-2 0 5 0.3 0.3
-2 0 5 0.1 0.2
2 0 -5 0.2 0.3
2 0 -5 0.1 0.4
-2 0 -5 0.5 0.2
2 0 -5 0.1 0.2
2 0 5 0.5 0.5
2 0 -5 0 0.1
2 0 5 0.4 0.2
-2 0 5 1.3 0.5
-2 0 -5 0.4 0.3
-2 0 5 0.1 0.4
2 0 5 0 0.2
2 0 -5 0.8 0.5
2 0 5 0 0.3
2 0 5 0.2 0.2
-2 0 5 0.4 0.2
-2 0 -5 1.2 0.5
-2 0 5 0.1 0.2
-2 0 -5 0.2 0.2
2 0 -5 0 0.2
-2 0 -5 -0.2 0.4
-2 0 -5 0.2 0.2
-2 0 5 -0.1 0.2
2 0 -5 0.1 0.3
-2 0 -5 0.2 0.3
2 0 5 0 0.2
2 0 5 1.1 0.6
-4 0 5 0 0.2
4 0 -5 0 0.3
-4 0 5 0 0.2
4 0 -5 -0.3 0.4
-4 0 -5 0.4 0.3
4 0 -5 -0.2 0.2
-4 0 -5 0.2 0.2
-4 0 -5 0.2 0.1
-4 0 5 0.6 0.5
4 0 -5 0.3 0.4
-4 0 -5 0.6 0.4
4 0 5 0.1 0.2
4 0 5 0.1 0.5
-4 0 5 1.1 0.4
4 0 5 0 0.2
-4 0 -5 0.7 0.5
-4 0 -5 0.3 0.2
-4 0 5 -0.5 0.4
4 0 5 0.2 0.5
-4 0 -5 0.3 0.3
-4 0 -5 0.2 0.5
-4 0 5 0.1 0.2
-4 0 5 0.2 0.2
4 0 5 -0.1 0.3
4 0 -5 0.3 0.4
-4 0 5 -0.2 0.2
-6 0 -5 1.2 0.6
-6 0 5 -0.3 0.3
6 0 -5 0.3 0.4
-6 0 -5 0.8 0.6
6 0 -5 0.2 0.5
6 0 5 0.4 0.3
6 0 5 0.3 0.3
6 0 -5 0 0.4
-6 0 -5 1 0.2
-6 0 5 0.4 0.3
-6 0 5 0.9 0.6
6 0 5 3.3 1.2
-6 0 5 0.4 0.3
-6 0 5 0.2 0.5
-6 0 5 0.6 0.3
-6 0 -5 0.4 0.3
-6 0 -5 0.1 0.3
-6 0 -5 0.7 0.4
6 0 5 1.2 0.7
-6 0 -5 0.4 0.3
8 0 -5 0.7 0.4
-8 0 -5 0.4 0.4
-8 0 -5 0.8 0.4
-8 0 5 1.4 0.6
-8 0 5 0.7 0.4
8 0 -5 -0.1 0.3
-8 0 5 0.7 0.4
-8 0 -5 0.4 0.4
8 0 -5 0.6 0.6
-8 0 -5 0.7 0.4
8 0 5 0.6 0.4
-8 0 5 0.6 0.4
-8 0 -5 0.2 0.3
-8 0 -5 -0.1 0.4
8 0 5 1 0.4
10 0 -5 -0.1 0.6
10 0 5 0.3 0.4
-10 0 -5 0 0.5
-10 0 -5 0.4 0.7
-10 0 5 0.3 0.4
-10 0 5 0.2 0.4
-10 0 -5 0.6 0.4
-10 0 5 0.4 0.5
12 0 5 0.2 0.5
12 0 -5 -0.2 0.7
-12 0 -5 -0.2 0.4
12 0 5 -0.2 0.4
-12 0 5 -0.3 0.5
-12 0 -5 -0.3 0.7
-14 0 -5 -0.1 0.9
-14 0 5 -0.3 0.6
14 0 5 0.7 0.5
-14 0 -5 0.4 0.5
14 0 5 1.1 0.6
14 0 -5 0.4 0.8
-16 0 5 1 0.8
-1 1 5 435.86 16.7
-1 1 5 439.36 16.1
1 1 -5 455.85 16.6
1 1 -5 469.75 16
-1 1 5 450.65 16
-1 -1 -5 461.65 16.3
1 -1 5 428.06 15.9
1 1 -5 426.86 15.9
1 -1 5 443.06 16.7
-1 -1 -5 433.76 16.7
-1 1 5 438.76 15.9
-1 1 5 444.06 15.9
-1 -1 -5 460.95 16.7
1 -1 5 445.06 16
1 1 -5 450.75 16.7
1 -1 5 445.46 16.7
1 1 -5 459.75 15.8
1 -1 5 424.26 16.1
-1 -1 -5 432.76 16
1 1 -5 448.26 16.7
1 -1 5 437.56 15.9
1 1 -5 441.06 16.1
-1 -1 -5 441.86 16.1
-1 -1 -5 463.65 16
-1 1 5 430.56 16.6
1 -1 5 451.15 15.9
-1 -1 -5 462.75 15.9
-1 1 5 438.26 16
1 1 5 434.66 16
-1 1 -5 460.15 16.6
1 -1 -5 434.46 16.1
1 -1 -5 443.16 16.7
-1 -1 5 444.46 15.9
-1 -1 5 434.66 16.1
-1 -1 5 442.36 15.9
-1 -1 5 434.76 15.9
1 -1 -5 446.76 15.8
1 1 5 451.35 16.7
1 1 5 447.16 16
1 1 5 449.36 16.1
-1 -1 5 420.66 16.6
-1 1 -5 467.65 16.1
1 1 5 436.16 15.9
-1 1 -5 447.56 16.7
1 -1 -5 432.86 15.9
-1 1 -5 437.76 16.7
1 -1 -5 471.45 16
-1 -1 5 414.76 15.9
1 1 5 437.56 16.7
-1 1 -5 447.66 16.1
-1 1 -5 441.66 16
1 -1 -5 453.45 16.4
1 -1 -5 438.96 16.7
-1 1 -5 502.35 15.9
-1 -1 5 431.86 16.6
1 1 5 465.55 16
-1 1 -5 458.25 16
-3 -1 -5 42.2 1.9
3 1 -5 42.2 1.8
3 1 -5 37.5 2.2
3 1 -5 42.9 1.8
-3 -1 -5 41.5 1.9
-3 -1 -5 43.1 1.8
-3 -1 -5 43 2.5
3 -1 5 45.4 2.6
-3 -1 -5 42.5 2
3 -1 5 45.1 1.8
3 1 -5 42.2 1.7
3 -1 5 40.7 2
-3 1 5 45.2 2.5
3 -1 5 41.1 1.9
3 1 -5 45.6 2.6
-3 1 5 48.6 2.1
3 1 -5 44.9 2.6
-3 -1 -5 43.5 1.8
3 1 -5 41.5 2
3 -1 5 45.5 1.8
-3 1 5 43.2 1.9
-3 1 5 44.7 1.9
-3 1 5 40.8 1.8
-3 1 5 43.5 2.5
-3 -1 -5 43.3 2.5
3 -1 5 45 2.5
-3 1 5 44.8 1.7
-3 -1 -5 44.5 1.9
-3 -1 -5 42 1.7
-3 1 -5 43.6 1.8
-3 -1 5 42.2 1.7
3 1 5 43.3 1.8
3 -1 -5 43 2
-3 -1 5 41.9 2
3 1 5 43.4 2.5
-3 -1 5 40.9 1.8
-3 1 -5 43 2
3 1 5 41 1.8
-3 1 -5 42.5 2
-3 -1 5 41.9 1.9
-3 1 -5 43.7 1.6
3 1 5 45.2 2.6
-3 -1 5 37.1 1.9
-3 1 -5 43.8 2.5
3 -1 -5 42.6 1.9
3 -1 -5 42.8 1.9
3 -1 -5 37.6 2
-3 1 -5 42.3 1.8
-3 1 -5 41.1 2
-3 -1 5 44 1.9
3 1 5 40.1 1.8
3 -1 -5 47.9 1.7
3 1 5 43.6 2
3 -1 -5 45.8 2.6
3 -1 -5 45.9 2.5
-3 -1 5 45.9 2.6
-3 1 -5 48 2.6
-3 -1 5 44.5 2.5
-5 -1 -5 39.4 1.8
-5 1 5 39.2 2.5
-5 1 5 41.8 1.9
5 -1 5 47.7 2.6
-5 1 5 40.5 1.6
5 -1 5 39.6 1.8
-5 -1 -5 39.9 1.7
5 1 -5 38.8 1.8
5 1 -5 38.3 2
-5 -1 -5 39.7 1.9
-5 -1 -5 40.1 2.5
5 -1 5 41.2 2.6
5 1 -5 38.5 2.2
5 -1 5 39 1.8
5 1 -5 39.9 1.7
5 1 -5 40.2 1.6
5 -1 5 40.4 1.7
-5 -1 -5 38.7 2.5
5 1 -5 40.7 2.5
-5 -1 -5 41.2 2
-5 1 5 39.6 1.9
-5 1 5 41.4 2.1
-5 1 5 38.9 1.9
-5 1 5 47.8 2.6
-5 1 -5 38.9 1.8
-5 -1 5 42.7 2.6
5 -1 -5 40.8 2.5
-5 1 -5 40.9 2
-5 1 -5 40.4 1.9
-5 1 -5 39.7 2
-5 1 -5 41.2 2.5
-5 -1 5 40.7 1.6
-5 -1 5 38.9 1.8
-5 -1 5 42.8 2.5
-5 -1 5 40 2
-5 -1 5 39.1 1.8
5 1 5 41.1 2.6
-5 1 -5 39.5 1.8
-5 1 -5 39.8 1.6
5 -1 -5 42.2 2.6
5 1 5 39.2 2.5
5 1 5 40.2 2
-5 -1 5 37.3 1.8
-5 1 -5 39.9 2.5
5 -1 -5 39.1 2.1
5 -1 -5 38.7 1.8
-5 -1 5 40 1.8
7 -1 5 141.69 5.6
-7 1 5 153.48 5.7
-7 -1 -5 143.09 5.7
-7 1 5 149.39 5.9
-7 1 5 150.88 5.7
7 1 -5 143.69 6.7
-7 -1 -5 140.69 5.5
7 -1 5 152.18 6.7
-7 -1 -5 142.29 5.8
-7 1 5 139.59 6.6
7 1 -5 149.59 5.5
7 -1 5 146.69 5.6
-7 -1 -5 146.69 5.4
-7 -1 -5 144.99 5.5
-7 -1 -5 142.09 6.6
7 1 -5 149.88 6.2
-7 1 5 142.99 5.7
-7 -1 5 147.09 5.7
-7 1 -5 146.99 5.6
-7 1 -5 137.09 5.8
7 -1 -5 149.88 6.6
-7 1 -5 145.99 6.6
7 -1 -5 146.39 5.6
-7 -1 5 145.79 6.1
-7 1 -5 145.69 5.8
-7 1 -5 149.09 5.6
-7 -1 5 150.48 5.6
7 1 5 149.09 5.7
7 1 5 152.88 6.7
7 -1 -5 144.89 6
7 1 5 142.29 5.6
-7 -1 5 145.69 5.6
7 -1 -5 145.29 5.6
-7 -1 5 134.79 8
-9 1 5 178.88 7.2
-9 -1 -5 181.48 7.6
9 -1 5 181.68 6.9
-9 1 5 166.18 7
-9 -1 -5 174.48 6.8
-9 -1 -5 169.48 7
9 1 -5 188.88 7.6
-9 1 5 189.28 9.7
-9 -1 -5 179.08 6.7
-9 1 5 190.38 6.9
9 -1 5 179.28 6.8
-9 -1 -5 169.48 7.1
9 1 5 172.08 6.8
-9 -1 5 183.68 6.8
-9 -1 5 176.78 7.5
-9 1 -5 177.88 6.8
-9 -1 5 174.48 6.9
9 -1 -5 181.08 6.8
-9 -1 5 183.08 6.8
-9 1 -5 168.08 7.1
-9 1 -5 183.18 6.8
-9 1 -5 173.18 7.1
-9 1 -5 176.68 7.7
-11 -1 -5 2.2 0.9
11 1 -5 2.7 0.9
-11 1 5 2.4 0.7
11 -1 5 1.8 0.6
-11 -1 -5 2.2 0.5
11 1 5 2.6 0.6
-11 -1 5 2.3 0.5
-11 -1 5 2.3 0.8
-11 1 -5 1.7 0.5
-11 1 -5 2.9 1.1
11 1 5 3 0.5
-11 -1 5 2.1 0.6
-11 -1 5 3 0.9
13 1 -5 0.5 0.8
-13 -1 -5 2 1.1
13 -1 5 0.8 0.5
-13 1 5 0 0.6
-13 -1 -5 0.8 0.5
13 -1 5 0.4 0.4
-13 1 -5 0.4 0.4
-13 -1 5 0.5 0.6
13 1 5 0.7 0.5
13 -1 -5 0.6 0.8
-13 1 -5 0.7 0.9
13 1 5 0.3 0.4
-15 1 5 30.7 2.3
-15 -1 5 33 2.3
0 -2 5 1041.7 38.6
0 2 -5 1138.29 38.4
0 2 -5 1060.29 39.2
0 -2 5 1118.29 39.3
0 -2 5 1082.69 38.5
0 -2 -5 1119.49 38.7
0 2 -5 1065.19 38.7
0 2 5 1054.49 38.4
0 2 -5 1061.69 38.5
0 2 5 1087.69 38.5
0 2 5 1068.59 38.7
0 2 5 1072.19 38.5
0 -2 -5 1134.39 38.5
0 -2 -5 1106.79 38.4
0 2 5 1106.29 39.3
0 -2 5 1042.7 38.5
0 2 -5 1073.19 39.2
0 2 -5 1134.59 38.7
0 -2 -5 1126.59 39.3
0 -2 5 1069.69 38.4
0 -2 5 1095.89 39.3
0 -2 -5 1076.39 38.5
0 -2 -5 1052.29 38.6
0 2 -5 1111.69 39.3
0 2 5 1073.89 38.5
0 -2 5 1102.09 38.5
0 2 5 1087.79 39.2
0 -2 -5 1100.59 39.2
2 -2 5 1370.56 48.3
2 2 -5 1314.27 48.2
2 -2 5 1292.47 47.6
2 -2 5 1344.47 47.4
-2 2 5 1337.17 47.7
2 2 -5 1422.86 47.3
2 2 -5 1327.17 47.4
2 2 -5 1296.47 48.3
-2 -2 -5 1276.77 47.6
-2 2 5 1307.27 48.2
-2 2 5 1361.76 47.5
2 -2 5 1397.76 47.5
-2 2 5 1317.77 47.5
-2 -2 -5 1327.17 48.3
-2 -2 -5 1407.16 47.5
2 -2 5 1376.76 47.4
-2 -2 -5 1342.67 48.3
-2 -2 -5 1279.17 47.5
2 2 -5 1405.26 47.5
2 2 -5 1397.46 47.9
-2 2 5 1329.67 48.2
-2 -2 -5 1336.67 47.4
2 2 -5 1322.37 47.6
-2 2 5 1269.37 47.4
2 -2 5 1321.27 47.4
2 -2 5 1356.66 48.3
2 -2 -5 1288.77 47.6
-2 -2 5 1354.96 48.3
2 2 5 1313.87 48.2
2 2 5 1371.46 47.5
2 2 5 1304.37 47.5
2 2 5 1333.27 47.5
-2 2 -5 1359.26 47.6
-2 2 -5 1339.67 47.7
-2 2 -5 1369.46 48.3
-2 2 -5 1370.66 48.3
2 -2 -5 1353.96 47.5
2 -2 -5 1383.76 47.6
-2 -2 5 1318.57 47.5
2 -2 -5 1403.16 48.3
-2 -2 5 1329.47 48.3
2 2 5 1320.97 47.5
-2 2 -5 1378.46 47.4
-2 -2 5 1311.37 47.4
-2 -2 5 1468.75 47.6
-2 -2 5 1334.47 47.6
2 -2 -5 1342.27 48.3
-2 2 -5 1268.07 47.6
2 -2 -5 1380.06 47.5
-2 2 -5 1323.67 48.2
2 2 5 1369.66 48.3
2 -2 -5 1340.67 47.4
2 2 5 1314.07 47.6
-2 -2 5 1352.86 47.5
4 2 -5 987.3 34.6
4 -2 5 1003 34.7
4 2 -5 971.5 35.5
-4 -2 -5 1008.6 34.7
-4 -2 -5 965.2 34.5
-4 -2 -5 905.81 34.7
4 2 -5 969.7 34.5
4 -2 5 953.7 34.6
-4 2 5 971.4 34.8
4 -2 5 959.3 34.5
4 2 -5 967.4 34.8
4 -2 5 1002.4 35.6
-4 -2 -5 987 35.5
4 2 -5 979.6 35.6
-4 2 5 983.9 35.5
4 -2 5 992.2 35.5
-4 -2 -5 960 35.5
-4 -2 -5 972.5 34.7
4 2 -5 1027 35.2
-4 -2 -5 971.5 34.5
-4 -2 -5 943.71 34.8
-4 2 5 984.9 34.7
4 -2 5 1017.6 34.5
-4 2 5 933.41 35.4
-4 2 5 1023.3 34.7
-4 -2 -5 938.71 34.8
4 2 -5 952 34.4
4 2 5 1001.2 34.9
-4 -2 5 1006.8 34.6
-4 -2 5 950.2 35.5
4 -2 -5 1017.1 34.9
4 2 5 978.5 34.6
-4 2 -5 931.51 34.8
-4 -2 5 968.1 34.8
-4 2 -5 937.91 35.4
4 -2 -5 994.9 35.6
4 2 5 1030.1 34.7
4 2 5 910.01 34.6
4 -2 -5 969.4 34.5
-4 -2 5 1049.3 34.7
-4 -2 5 961.7 34.6
-4 2 -5 1022.9 34.6
-4 -2 5 977.3 34.6
-4 2 -5 989.6 34.8
4 -2 -5 989.8 34.6
-4 2 -5 953.5 35.5
-4 -2 5 950.5 34.5
-4 2 -5 947.61 34.8
4 -2 -5 992.2 35.5
4 2 5 969 35.5
4 -2 -5 980.2 34.7
4 2 5 960.3 35.5
-6 -2 -5 362.76 14.1
-6 -2 -5 353.16 13.2
-6 -2 -5 369.66 14.1
-6 2 5 356.86 13.2
-6 2 5 359.76 14
-6 -2 -5 355.36 13.1
6 2 -5 354.56 13.6
-6 2 5 368.16 13.2
-6 -2 -5 358.96 13
-6 -2 -5 336.77 13.5
6 -2 5 376.16 14.1
6 -2 5 356.46 13
-6 -2 -5 363.46 13
6 2 -5 363.46 14.2
6 2 -5 367.46 14.1
6 -2 5 356.96 13.1
-6 -2 -5 359.96 13.2
-6 2 5 357.16 13.2
-6 2 5 361.06 13.3
6 2 -5 356.36 13.3
6 2 -5 345.77 12.9
6 2 5 355.36 13.1
6 2 5 381.46 14.2
-6 2 -5 367.96 14.1
6 -2 -5 361.36 13.1
-6 -2 5 359.56 12.9
-6 2 -5 359.06 13.3
-6 -2 5 373.76 13.1
6 -2 -5 348.87 13.4
-6 -2 5 357.86 13.1
-6 -2 5 356.56 13.5
-6 -2 5 366.86 14.1
-6 -2 5 350.56 13
-6 -2 5 349.96 13.1
6 2 5 366.26 13.3
-6 2 -5 357.96 13.3
-6 2 -5 355.06 13.3
-6 2 -5 370.66 13.1
6 -2 -5 359.16 13.1
-6 -2 5 359.06 14.2
6 -2 -5 386.76 14.2
8 -2 5 243.48 9.8
-8 -2 -5 267.37 10
8 2 -5 253.97 10.4
-8 -2 -5 272.07 10
-8 2 5 262.47 9.9
8 -2 5 286.87 9.8
-8 -2 -5 259.97 9.6
-8 2 5 259.67 10
-8 2 5 248.18 12.5
-8 2 5 273.57 10.1
-8 -2 -5 263.07 9.7
-8 2 5 258.97 9.9
8 -2 -5 268.57 9.8
-8 -2 5 272.97 10.4
8 2 5 249.97 9.8
-8 2 -5 264.97 9.8
-8 2 -5 268.17 10.7
-8 2 -5 274.77 10.1
-8 2 -5 277.77 10.1
-8 2 -5 249.28 9.7
-8 -2 5 263.37 9.8
-8 -2 5 252.27 9.8
-8 -2 5 269.07 9.7
-10 2 5 365.66 17.6
-10 -2 -5 376.86 14.1
10 2 -5 380.36 15
-10 -2 -5 398.96 15.1
-10 2 5 391.36 14.3
10 -2 5 360.66 14.3
-10 2 5 371.46 15.2
-10 -2 -5 384.86 14
-10 2 5 390.76 14.3
-10 -2 -5 385.06 14.5
-10 2 5 362.36 14.4
10 -2 5 409.56 14.2
-10 -2 -5 396.06 14.5
-10 -2 5 389.96 14.1
-10 2 -5 382.86 14.2
-10 2 -5 373.56 14.1
-10 2 -5 401.56 14.6
10 -2 -5 384.06 14.2
-10 -2 5 395.96 14.1
10 2 5 378.86 14.2
-10 2 -5 392.06 15.3
-10 -2 5 381.66 14.3
-10 2 -5 397.16 14.5
-10 -2 5 398.46 15
12 2 -5 185.78 8.3
12 -2 5 190.18 7.3
-12 -2 -5 188.28 7.3
-12 -2 -5 198.28 7.7
-12 2 5 171.58 7.6
-12 -2 -5 194.18 8.4
-12 -2 5 191.58 8.3
-12 2 -5 185.98 8.6
-12 2 -5 181.78 7.3
-12 -2 5 177.38 7.5
12 2 5 187.68 7.3
12 2 5 191.98 7.4
14 -2 5 8.2 1.1
14 2 -5 7.3 1.9
14 -2 5 9.4 1.3
-14 -2 -5 8.6 1.9
-14 2 5 9 1.4
-14 -2 -5 10.2 1
-14 -2 5 10.3 1.3
-14 2 -5 8.1 2.1
14 2 5 9.6 1.1
-14 -2 5 11.4 2
14 -2 -5 9 1.8
-16 2 5 2.3 1.1
-16 -2 5 1.8 0.9
1 -3 5 49.9 2.1
1 -3 5 51.69 2.7
1 -3 5 50.39 2.1
1 3 -5 43 2
-1 3 5 54.39 2.8
-1 3 5 48.9 2.1
-1 3 5 50.29 2.7
-1 3 5 45.2 2
-1 3 5 51.79 2.3
-1 -3 -5 47.3 2
-1 -3 -5 50.89 2.1
-1 -3 -5 48.9 2.1
1 3 -5 48.1 2.8
1 -3 5 48.9 2
1 3 -5 50.49 2.7
-1 3 5 48.4 2.1
-1 -3 -5 49.8 2.7
1 -3 5 48.3 2
1 3 -5 49.6 2.7
1 3 -5 49.4 1.9
-1 -3 -5 51.69 2.7
1 -3 5 51.39 2.7
1 3 -5 49.9 2.2
1 -3 5 50.19 2
1 -3 -5 55.39 2.8
1 -3 -5 50.49 2.1
1 3 5 49.6 2.2
1 3 5 49.5 2.7
-1 3 -5 51.29 2.7
-1 -3 5 52.09 2.7
-1 -3 5 49.3 2.1
1 3 5 50.19 2.1
1 3 5 48.7 2.1
1 -3 -5 47.4 2
-1 -3 5 47.6 2.2
-1 3 -5 48.4 2
-1 3 -5 44.7 2.1
1 -3 -5 52.69 2.7
-1 3 -5 52.59 2.3
-1 -3 5 50.89 2.1
1 -3 -5 52.49 2.1
-1 -3 5 48.2 2
1 3 5 50.59 2.1
1 3 5 51.69 2.7
-1 -3 5 51.39 2.7
-1 3 -5 57.19 2.8
-1 -3 5 50.49 2
-1 3 -5 47 2.2
-1 3 -5 46.6 2.8
3 3 -5 117.69 5.1
3 3 -5 107.09 4.8
-3 -3 -5 113.09 4.3
-3 3 5 113.89 5
3 3 -5 110.99 5.1
3 3 -5 110.69 4.2
3 -3 5 119.99 5.1
3 -3 5 117.39 5.1
3 3 -5 113.59 4.5
3 -3 5 112.49 4.2
-3 3 5 112.59 4.5
-3 -3 -5 110.79 4.5
-3 -3 -5 108.09 4.3
3 -3 5 109.29 4.3
3 -3 5 112.59 4.3
-3 -3 -5 110.79 4.2
-3 -3 -5 114.79 4.5
-3 -3 -5 113.79 5.1
-3 3 5 112.19 4.4
-3 3 5 113.99 5
-3 -3 -5 115.39 5.1
-3 -3 -5 110.69 4.4
-3 3 5 118.59 4.4
3 -3 5 115.69 4.2
-3 3 -5 110.09 4.3
-3 -3 5 109.69 4.2
-3 -3 5 111.99 4.3
3 -3 -5 108.99 4.2
3 3 5 113.39 4.3
-3 3 -5 110.79 4.5
3 -3 -5 110.89 4.4
3 -3 -5 107.59 4.4
-3 -3 5 117.09 5.1
-3 -3 5 119.59 4.3
3 -3 -5 112.89 4.3
-3 3 -5 108.89 5.1
-3 3 -5 111.19 4.5
-3 -3 5 110.99 4.2
3 -3 -5 119.59 5.1
3 3 5 111.59 4.4
3 3 5 114.99 4.5
-3 3 -5 115.69 5
-3 3 -5 111.49 5
-3 -3 5 109.19 4.4
3 -3 -5 115.89 5.1
-3 -3 5 110.19 4.3
-3 -3 5 109.39 5
3 3 5 113.99 5.1
3 3 5 109.09 5
-3 3 -5 113.29 4.5
-5 3 5 110.39 4.5
-5 3 5 112.69 4.6
-5 3 5 114.19 5.2
-5 -3 -5 121.99 4.3
-5 -3 -5 113.99 4.4
5 3 -5 114.39 5
-5 -3 -5 113.79 5.3
-5 -3 -5 109.99 4.3
5 -3 5 116.49 5.2
5 3 -5 125.79 4.7
5 -3 5 114.29 4.4
-5 -3 -5 115.49 4.4
5 3 -5 114.19 5.3
5 -3 5 115.29 4.2
5 -3 5 111.39 4.4
-5 -3 -5 121.49 4.6
5 -3 5 113.99 4.2
-5 -3 -5 110.29 4.5
5 3 -5 112.59 5.2
-5 3 5 114.69 4.5
-5 -3 -5 114.19 5.3
5 3 5 116.49 4.6
-5 -3 5 113.29 4.4
5 3 5 112.79 4.5
5 3 5 117.19 5.3
-5 -3 5 112.59 5.2
-5 3 -5 111.49 4.7
-5 -3 5 110.79 5.3
5 -3 -5 112.89 4.6
-5 -3 5 110.99 4.7
-5 -3 5 112.49 4.4
-5 -3 5 109.29 4.4
-5 3 -5 113.69 5.2
5 3 5 110.19 5.2
5 -3 -5 113.49 4.4
-5 -3 5 114.29 4.4
-5 3 -5 109.39 4.6
5 -3 -5 112.29 4.5
-5 3 -5 115.99 4.4
5 -3 -5 116.89 5.3
-5 3 -5 112.99 4.6
-5 -3 5 110.69 4.3
-7 -3 -5 14.3 0.9
-7 -3 -5 12.1 0.8
-7 -3 -5 12.4 1.5
-7 -3 -5 13.9 0.9
-7 -3 -5 12.1 1
-7 3 5 10.4 1
7 3 -5 11.3 1.4
7 -3 5 12.3 0.9
-7 -3 -5 12.7 1
-7 3 5 9.7 1
7 3 -5 11.8 1.1
-7 3 5 12.5 1.1
-7 3 5 10.6 0.9
7 -3 5 11.8 0.9
7 3 -5 11.9 1.5
-7 -3 5 13.3 0.8
-7 3 -5 12.5 0.9
-7 -3 5 14.3 1.3
7 3 5 9.7 0.9
-7 3 -5 14.3 1.1
-7 3 -5 11.3 1.1
7 3 5 11.5 1.7
7 3 5 11.9 1.1
-7 -3 5 11.2 0.9
-7 3 -5 10.8 1.4
-7 -3 5 12.8 1.6
-7 -3 5 11.7 0.9
7 -3 -5 12.7 0.9
-7 3 -5 11.5 0.9
-7 -3 5 11.3 0.9
-9 3 5 22.4 1.6
-9 3 5 25.7 3.5
9 3 -5 25.6 2.1
-9 3 5 24.6 1.7
-9 -3 -5 24.9 1.3
9 -3 5 24.6 1.4
-9 3 5 19.4 1.5
-9 -3 -5 22.8 1.6
-9 -3 -5 22 1.6
-9 3 5 20.6 1.4
9 -3 5 24.6 1.5
-9 -3 -5 24.5 1.3
9 3 5 21.1 1.5
-9 3 -5 24.3 1.4
-9 -3 5 22.1 1.5
-9 -3 5 22.7 1.4
9 -3 -5 23.5 1.4
-9 3 -5 22.7 1.4
-9 3 -5 24.6 2.2
-9 3 -5 23 1.6
-9 3 -5 20.3 1.7
-9 -3 5 25.4 1.4
-9 -3 5 24.7 1.9
-11 -3 -5 3.9 0.6
-11 -3 -5 4.9 1.1
-11 3 5 2.4 0.7
11 -3 5 4.1 0.7
11 3 -5 2.7 1
11 -3 5 2.9 0.7
-11 -3 -5 3.3 1
-11 -3 -5 4.4 0.8
-11 -3 5 5.9 1.4
11 3 5 4.3 0.7
11 -3 -5 3.6 0.7
-11 3 -5 5.9 1.3
-11 3 -5 5.8 1.4
-11 -3 5 3.7 0.7
-11 3 -5 4.1 0.7
11 3 5 5.2 0.8
-11 3 -5 3.6 0.7
-11 -3 5 3.8 0.6
-13 -3 -5 6 0.8
13 -3 5 6.8 1
-13 -3 -5 6.5 1.5
13 3 -5 5.1 1.3
-13 3 5 4.3 1
13 3 5 7 1.1
-13 -3 5 7.4 1.7
13 3 5 7.2 1
-13 3 -5 5.3 0.8
-13 -3 5 5.1 0.9
-13 3 -5 5.6 1.5
-15 -3 -5 1.5 0.5
-15 3 5 1.7 0.8
-15 -3 5 1.5 0.7
0 4 -5 68.09 3.4
0 4 5 67.99 3.4
0 -4 5 70.19 3.4
0 -4 5 69.29 2.7
0 -4 -5 71.69 3.5
0 4 -5 65.99 2.9
0 -4 -5 68.49 2.7
0 -4 -5 67.39 2.8
0 4 5 68.59 2.9
0 4 -5 73.39 3
0 4 5 67.69 2.8
0 4 5 62.59 2.8
0 -4 -5 65.79 3.4
0 4 -5 65.09 3.3
0 4 -5 79.19 3.8
0 -4 5 68.19 2.7
0 -4 5 70.79 2.8
0 4 5 68.99 2.8
0 -4 5 69.89 3.4
0 -4 -5 76.79 2.8
0 4 5 63.79 3.3
0 -4 5 72.09 2.7
-2 -4 -5 26 1.8
-2 4 5 23 1.2
2 -4 5 25.7 1.2
-2 4 5 27.8 1.5
-2 -4 -5 31 1.4
2 -4 5 26.9 1.3
2 -4 5 27.2 1.9
-2 -4 -5 27.4 1.2
2 -4 5 26.7 1.3
2 -4 5 27.7 1.2
2 -4 5 27.9 1.9
-2 4 5 24.1 1.8
2 4 -5 28.4 1.9
-2 4 5 26 1.4
-2 4 5 27.3 1.4
2 4 -5 26.9 1.9
2 4 -5 26.5 1.5
-2 -4 -5 25.6 1.3
2 4 -5 30 1.8
-2 -4 -5 30.7 2
-2 4 5 26 1.8
-2 4 -5 30.9 2.1
-2 4 -5 27.9 1.3
-2 4 -5 23.2 1.4
2 4 5 29.7 1.5
-2 4 -5 24.9 1.8
2 4 5 26.2 1.9
-2 -4 5 30.5 1.4
-2 -4 5 27.6 1.9
-2 4 -5 27.9 1.5
2 4 5 26.4 1.4
-2 -4 5 26 1.2
2 -4 -5 26.5 1.8
-2 -4 5 28.2 1.3
-2 -4 5 28.5 1.9
2 -4 -5 28.9 1.3
-2 -4 5 28.3 1.2
2 4 5 25.4 1.8
2 -4 -5 27.1 1.4
-2 4 -5 25 1.4
2 -4 -5 26.9 1.2
2 4 5 27.5 1.4
-2 -4 5 26.8 1.3
-2 4 -5 26.7 1.8
2 -4 -5 26.6 1.8
4 4 -5 1.3 0.4
-4 -4 -5 1.1 0.2
-4 -4 -5 1 0.6
-4 4 5 0.7 0.4
4 -4 5 0.9 0.3
4 -4 5 0.7 0.3
4 4 -5 1 0.5
4 -4 5 1.9 0.7
-4 -4 -5 1.4 0.4
-4 -4 -5 0.7 0.3
4 4 -5 1.2 0.6
-4 4 5 1 0.6
-4 -4 -5 0.6 0.5
-4 -4 -5 1 0.3
-4 4 5 1.1 0.6
-4 4 5 1.2 0.3
4 4 -5 1.8 0.6
-4 4 5 0.9 0.4
-4 -4 -5 0.7 0.2
4 4 5 1.1 0.4
-4 -4 5 0.9 0.4
-4 4 -5 1.5 0.3
4 4 5 0.7 0.3
-4 4 -5 0.7 0.3
-4 -4 5 1.8 0.3
-4 -4 5 1.7 0.6
4 4 5 1.2 0.6
-4 4 -5 1.1 0.6
-4 -4 5 1 0.2
-4 4 -5 1.2 0.4
-4 4 -5 0.6 0.5
-4 -4 5 1 0.3
4 -4 -5 1.7 0.4
-4 -4 5 1 0.3
-4 4 -5 1.8 0.5
4 -4 -5 1.4 0.6
-4 4 -5 1.6 0.6
-6 4 5 7.7 0.8
6 -4 5 8.3 0.7
6 4 -5 9.3 1.3
6 -4 5 7.5 0.7
-6 -4 -5 8.3 0.8
-6 -4 -5 7.9 0.6
-6 -4 -5 8.8 0.7
-6 4 5 9 0.9
-6 -4 -5 8.6 0.9
-6 -4 -5 9.4 1.3
-6 -4 -5 8.7 0.6
6 4 -5 10.5 1.3
-6 4 5 7.8 0.9
6 4 5 8.6 1.2
6 4 5 9 1
-6 4 -5 8.3 0.9
6 -4 -5 8.1 0.7
-6 -4 5 8.2 0.6
-6 -4 5 9.3 1.3
-6 -4 5 8.4 0.7
-6 -4 5 8.7 0.7
6 4 5 8.6 0.8
-6 4 -5 8.4 0.8
-6 4 -5 8.9 1.3
-6 -4 5 8.5 0.7
-6 -4 5 8 1
-6 -4 5 8.8 0.7
-6 4 -5 8.5 1
-8 4 5 21.8 3.2
-8 4 5 19.6 1.5
-8 -4 -5 20.9 1.1
-8 -4 -5 19.3 1.4
-8 -4 -5 20.8 1.1
-8 -4 -5 19.6 1.4
8 -4 5 19.7 1.2
8 -4 5 19.5 1.2
8 4 -5 19.2 1.9
-8 4 -5 18.9 1.9
-8 -4 5 19.9 1.2
-8 4 -5 20.6 1.6
8 4 5 19.3 1.3
-8 4 -5 20.6 1.4
-8 4 -5 20.3 1.3
-8 -4 5 19.4 1.2
-8 4 -5 20 1.3
-8 -4 5 19.6 1.2
8 -4 -5 20.8 1.2
8 4 5 20.1 1.3
-8 -4 5 20.7 1.7
-8 -4 5 20.6 1.2
-10 -4 -5 6.1 1.1
-10 -4 -5 7.3 0.8
-10 4 5 6.2 1.1
-10 4 5 6.4 2.6
-10 4 5 9.3 1.2
10 -4 5 6.5 0.9
-10 -4 -5 7.2 1.1
10 4 -5 7 1.6
-10 -4 5 7.1 1.4
-10 4 -5 7.6 1.6
-10 4 -5 7.1 1.1
10 4 5 6.9 0.9
-10 -4 5 6.8 0.8
10 -4 -5 7.8 0.9
10 4 5 6.5 0.9
-10 4 -5 8.3 0.9
-10 4 -5 7.1 0.9
-10 -4 5 6.8 0.9
-10 -4 5 7.2 0.9
-12 -4 -5 1.2 0.6
12 -4 5 0.9 0.6
-12 4 5 0.2 0.6
12 -4 5 0.8 0.4
12 4 -5 0.7 0.9
-12 -4 -5 0.3 0.8
-12 -4 -5 0.4 0.4
-12 -4 -5 0.9 0.6
12 4 5 0.6 0.5
-12 -4 5 0.3 0.4
12 -4 -5 1 0.8
-12 -4 5 0.1 0.5
-12 4 -5 0.2 0.4
-12 4 -5 0.2 1
-12 -4 5 0 0.7
12 4 5 -0.4 0.4
-14 -4 -5 0.2 0.4
-14 -4 -5 0.5 1
14 4 5 -1 0.6
-14 -4 5 -0.1 0.6
1 5 -5 5.3 0.5
-1 -5 -5 3.9 0.8
-1 -5 -5 3.8 0.6
1 5 -5 4.8 0.6
-1 5 5 5.1 0.5
1 -5 5 4.2 0.5
-1 -5 -5 4.5 0.4
1 5 -5 3.4 0.7
1 -5 5 5.9 1
-1 5 5 4.9 0.9
-1 5 5 4.7 0.7
1 5 -5 6.1 1.2
1 5 -5 3.5 0.7
1 -5 5 3.5 0.5
1 -5 -5 4.8 0.6
-1 -5 5 4.2 0.5
-1 5 -5 4 0.6
-1 5 -5 5.7 0.9
1 5 5 3.6 0.5
1 5 5 4 0.8
1 5 5 4 0.6
-1 5 -5 4.1 1.1
-1 -5 5 3.9 0.5
-1 5 -5 4.5 0.7
-1 5 -5 4.2 0.6
-1 -5 5 4.4 0.9
-1 5 -5 3.4 0.4
1 -5 -5 3.7 0.5
1 -5 -5 4.3 0.4
1 5 5 3.6 0.6
3 -5 5 53.19 2.8
3 5 -5 53.79 2.9
-3 5 5 53.29 2.8
-3 5 5 51.99 2.8
3 5 -5 51.59 2.9
-3 -5 -5 50.49 2.1
-3 -5 -5 52.49 2.9
-3 5 5 52.09 2.3
3 5 -5 47.5 2.7
-3 5 5 50.79 2.4
-3 -5 -5 49.99 2.5
-3 -5 -5 51.19 2.3
-3 -5 -5 49.8 2.2
3 -5 5 54.29 3.7
-3 5 5 52.19 2.3
-3 5 5 54.49 2
-3 5 5 56.69 2
-3 -5 -5 50.09 2.2
3 -5 5 50.99 2
3 5 -5 50.09 2.4
3 -5 5 54.29 2.1
3 -5 5 51.59 2.2
-3 -5 -5 53.99 2.9
3 -5 5 50.19 2.2
-3 5 -5 53.69 2.8
3 -5 -5 54.69 3.4
3 -5 -5 49.3 2.3
-3 -5 5 49.7 2.1
3 -5 -5 49.9 2.2
-3 -5 5 52.19 2.2
3 -5 -5 50.29 2.1
-3 5 -5 49.9 2.2
-3 -5 5 53.99 2.9
-3 5 -5 51.79 2.4
-3 5 -5 45.9 3
-3 -5 5 57.89 2.1
3 5 5 49.4 2.3
3 5 5 52.19 2.9
3 5 5 53.99 2.4
-3 -5 5 52.69 2.3
-3 5 -5 49 2.7
3 -5 -5 55.39 2.9
-3 5 -5 49.4 2.4
-3 -5 5 52.79 2.2
-3 5 -5 52.39 2.8
-3 5 -5 53.19 2.4
-3 -5 5 49.9 2.2
3 5 5 51.09 2.9
-5 -5 -5 74.49 3
-5 -5 -5 78.89 4
-5 -5 -5 78.99 3.1
5 5 -5 79.19 4
5 -5 5 75.99 3.1
-5 -5 -5 76.49 3.4
-5 5 5 76.19 3.3
-5 -5 -5 75.39 3.2
5 -5 5 76.39 3.1
5 5 -5 74.09 3.8
-5 5 5 71.09 3.2
-5 -5 -5 74.79 3
-5 -5 -5 74.19 3
-5 5 5 75.19 3.3
-5 5 -5 76.39 3.2
-5 -5 5 76.69 3.1
-5 5 -5 76.79 3.4
5 5 5 74.89 3.3
-5 -5 5 77.29 3.1
-5 5 -5 81.19 4
5 5 5 77.49 4
-5 5 -5 76.59 3.3
-5 -5 5 75.49 3.3
-5 -5 5 75.49 3.1
5 5 5 77.69 3.2
-5 -5 5 79.39 4
5 -5 -5 74.59 3.1
5 -5 -5 75.79 3.2
-5 -5 5 74.19 3
-5 -5 5 76.99 3
-5 5 -5 76.29 3.5
-7 5 5 -0.3 0.3
-7 -5 -5 0.6 0.3
-7 5 5 0.2 1
-7 5 5 -0.2 0.3
7 5 -5 0.4 0.3
7 5 -5 0.1 0.6
7 -5 5 0.2 0.3
-7 5 5 1.6 0.5
-7 -5 -5 0.2 0.3
7 -5 5 0.1 0.3
7 5 5 0.5 0.4
7 5 5 0.3 0.3
-7 5 -5 0.6 0.7
-7 -5 5 0.3 0.3
-7 5 -5 0.3 0.4
-7 5 -5 0.6 0.3
-7 -5 5 0 0.3
-7 5 -5 1.8 0.5
-7 -5 5 0.2 0.4
-7 -5 5 0.3 0.3
-7 -5 5 0.5 0.3
9 -5 5 29.4 1.6
9 5 -5 26.6 2.4
-9 5 5 27.2 1.8
-9 -5 -5 25.1 1.4
9 -5 5 24.5 1.5
-9 -5 -5 25.5 1.4
-9 -5 -5 22.3 1.7
-9 -5 -5 22.5 1.6
-9 5 5 29 4
-9 5 -5 27.8 1.6
-9 5 -5 27.1 2.4
-9 -5 5 25.6 1.4
9 5 5 24.7 1.5
9 5 5 23.1 1.6
-9 -5 5 25.8 1.4
-9 5 -5 26.2 1.6
-9 5 -5 23 1.7
-9 -5 5 25.1 1.9
-9 -5 5 25.4 1.5
9 -5 -5 25.3 1.5
11 -5 5 3.7 0.7
-11 5 5 2.7 0.8
-11 -5 -5 2.3 0.7
-11 5 5 4.4 2.1
-11 -5 -5 4.5 0.6
-11 5 -5 3.1 1.3
-11 -5 5 2.9 0.6
-11 5 -5 1.9 0.6
-11 5 -5 1.6 0.7
-11 -5 5 2.5 0.9
11 5 5 1.6 0.5
11 -5 -5 3.3 0.7
11 5 5 1.7 0.6
-11 5 -5 4.1 0.7
-11 -5 5 2.6 0.6
-13 -5 -5 0.9 0.5
-13 -5 -5 1.4 0.7
-13 -5 -5 0.8 0.9
13 5 -5 0.9 1
-13 -5 -5 0.8 0.6
-13 -5 5 1 0.6
13 5 5 0.6 0.5
-13 5 -5 -0.1 1
-13 -5 5 1.1 0.8
-15 -5 -5 1.6 0.5
-15 -5 5 0.9 0.7
0 -6 5 2076.69 72.89
0 6 5 2035.8 72.89
0 6 5 2027.2 72.29
0 6 5 2050.09 72.89
0 6 5 1962.8 72.09
0 6 -5 1998 72.39
0 6 -5 2199.78 72.29
0 -6 5 2019.8 72.39
0 6 -5 2084.99 73.59
0 -6 -5 1969.1 72.09
0 -6 -5 2167.18 72.99
0 -6 5 2102.59 72.19
0 -6 5 1964.3 72.19
0 6 -5 2020.1 72.89
0 6 -5 1994.2 72.29
0 6 -5 2196.18 72.09
0 6 -5 1977.1 72.39
0 6 5 1989.5 72.29
0 -6 5 2119.99 72.89
0 -6 -5 2019.4 72.89
0 6 5 2053.29 72.19
0 -6 5 1948.31 72.09
0 -6 -5 2101.79 72.19
0 -6 -5 2025.9 72.29
-2 6 5 895.81 30.5
2 6 -5 830.82 31.6
2 -6 5 851.71 30.6
-2 6 5 855.91 30.8
-2 -6 -5 832.82 30.7
2 -6 5 847.02 30.6
-2 -6 -5 869.21 30.6
2 -6 5 922.71 30.5
2 -6 5 884.71 31.4
2 -6 5 837.52 30.5
-2 6 5 838.32 31.3
2 6 -5 878.21 31.4
-2 -6 -5 841.42 30.5
-2 6 5 959.4 30.5
-2 -6 -5 897.31 31.5
-2 6 5 871.21 30.8
2 6 -5 885.41 31
2 6 -5 854.01 30.8
-2 -6 5 868.71 30.6
2 6 5 835.52 30.7
-2 -6 5 864.31 30.6
2 -6 -5 896.91 31.4
-2 6 -5 838.72 30.8
-2 6 -5 817.52 31.2
2 6 5 854.51 30.8
-2 -6 5 892.91 31.5
2 6 5 833.92 30.7
-2 6 -5 866.51 30.8
-2 -6 5 791.92 30.5
-2 6 -5 872.71 31.3
-2 6 -5 871.11 31.9
-2 -6 5 891.11 30.6
2 -6 -5 851.21 30.7
-2 6 -5 853.71 30.9
2 6 5 846.72 31.5
-2 6 -5 892.71 30.6
2 -6 -5 863.91 30.6
2 6 5 829.12 31.4
-2 -6 5 842.32 30.6
2 -6 -5 842.02 30.5
4 -6 5 195.98 7.1
-4 -6 -5 191.18 7
-4 -6 -5 183.78 7.1
-4 6 5 190.58 7.3
4 6 -5 204.58 8
-4 -6 -5 188.38 8.1
-4 -6 -5 186.08 7
4 6 -5 185.08 7.9
4 -6 5 188.48 7
4 -6 5 184.48 6.9
-4 -6 -5 184.68 7.2
4 -6 5 195.58 6.9
4 6 -5 191.68 7.3
-4 6 5 195.48 7.3
-4 -6 -5 204.58 7.1
-4 -6 -5 184.68 7.5
-4 6 5 189.68 7.3
-4 6 -5 182.18 7.2
-4 -6 5 182.28 7
-4 -6 5 196.28 7.1
-4 -6 5 183.78 9.5
4 6 5 185.88 7.3
-4 6 -5 189.28 7.2
-4 -6 5 194.58 7.1
4 -6 -5 187.08 7.1
-4 6 -5 191.78 7.4
4 6 5 186.78 7.2
4 -6 -5 198.98 7.3
4 6 5 183.68 7.2
-4 -6 5 194.38 7
-4 6 -5 197.68 7.5
-4 -6 5 182.68 7.2
-4 6 -5 198.18 8
-4 -6 5 189.58 7.1
4 6 5 178.88 7.9
-4 6 -5 207.58 8.5
-6 6 5 319.47 12.9
6 -6 5 344.17 12.7
-6 6 5 358.46 12.9
6 6 -5 335.67 13.5
6 6 -5 362.66 13
-6 6 5 324.37 12.9
-6 -6 -5 349.47 12.6
-6 -6 -5 350.16 12.8
6 -6 5 354.46 12.6
-6 -6 -5 348.07 13
-6 -6 -5 342.67 12.5
6 6 -5 349.57 12.5
-6 -6 -5 338.57 12.7
-6 -6 5 359.26 12.6
-6 -6 5 357.36 12.7
-6 6 -5 343.97 12.9
-6 6 -5 348.27 12.8
6 6 5 349.07 12.7
-6 -6 5 350.66 12.7
-6 -6 5 357.36 12.7
6 -6 -5 357.86 12.7
6 -6 -5 347.07 12.8
6 6 5 334.97 12.8
-6 -6 5 352.66 13
-6 6 -5 339.07 12.8
6 6 5 361.06 13
-6 6 -5 343.37 13.8
8 6 -5 646.24 22.7
8 6 -5 583.94 23.3
-8 -6 -5 607.84 22.2
-8 -6 -5 605.94 22.2
-8 6 5 593.44 26.4
-8 -6 -5 635.64 22.5
-8 -6 -5 638.34 22.7
8 -6 5 605.24 22.4
8 -6 5 622.84 22.2
8 6 -5 615.64 22.1
-8 6 5 635.14 22.6
-8 -6 -5 622.84 22.4
-8 -6 5 631.24 22.8
-8 6 -5 608.94 22.4
-8 6 -5 638.54 22.6
8 6 5 649.14 22.7
-8 -6 5 609.84 22.3
-8 -6 5 624.84 22.3
-8 -6 5 614.44 22.4
8 -6 -5 602.84 22.3
8 6 5 630.44 22.4
-8 6 -5 610.74 22.5
-8 -6 5 634.64 22.3
8 6 5 602.44 22.5
-8 6 -5 632.54 23.8
-10 -6 -5 261.97 9.8
10 6 -5 251.87 11
-10 6 5 268.67 10.3
10 -6 5 258.37 10
10 -6 5 275.67 9.8
-10 6 5 254.77 14.2
-10 -6 -5 266.07 10.3
-10 -6 -5 272.27 10.1
-10 6 -5 258.47 10.2
10 6 5 252.37 10.1
-10 -6 5 269.07 10.6
-10 -6 5 262.77 9.9
-10 -6 5 262.97 9.8
-10 -6 5 268.97 9.8
10 -6 -5 262.07 9.9
-10 6 -5 269.47 11.6
-10 6 -5 264.27 10
10 6 5 263.77 10
-10 6 -5 260.67 10.1
-12 6 5 42.2 2.6
-12 -6 -5 40.9 2.1
12 -6 5 43.4 2.1
-12 -6 -5 44.8 2.5
-12 -6 -5 40.5 2.6
12 -6 5 39.5 2.4
12 6 -5 37.3 3.2
-12 6 5 39.5 5.3
-12 -6 -5 43.4 2.9
-12 6 -5 37.1 3.6
-12 6 -5 42.3 2.2
12 -6 -5 41.4 2.2
-12 6 -5 41.7 2.5
-12 -6 5 39 2.1
-12 -6 5 39.5 2.3
12 6 5 39.2 2.2
-12 -6 5 42.2 3
-14 -6 -5 31 1.8
-14 -6 -5 32.3 1.8
-14 -6 5 29.6 2.1
1 7 -5 98.69 4.9
-1 7 5 98.09 3.5
-1 -7 -5 86.89 3.6
1 7 -5 86.99 3.7
1 -7 5 89.99 3.4
1 7 -5 90.09 3.8
-1 7 5 83.09 4.5
-1 7 5 89.49 3.7
1 -7 5 87.69 3.4
-1 -7 -5 95.99 3.6
1 7 -5 83.59 4.2
-1 7 5 86.99 3.7
-1 -7 -5 86.49 3.5
1 -7 5 88.79 3.5
1 -7 5 99.79 3.5
-1 7 -5 89.09 3.8
1 -7 -5 89.39 3.7
-1 -7 5 90.99 3.5
1 7 5 81.29 4.1
-1 7 -5 83.39 3.6
1 7 5 86.49 3.7
1 7 5 90.19 3.7
1 -7 -5 86.99 3.5
1 7 5 87.29 3.6
-1 -7 5 84.89 3.5
-1 7 -5 92.79 3.9
-1 -7 5 92.49 3.5
1 -7 -5 91.09 3.5
-1 7 -5 95.69 3.4
-1 -7 5 91.69 3.5
-1 7 -5 97.19 4.8
-3 7 5 4.6 0.7
-3 -7 -5 4.9 0.9
3 -7 5 5.4 0.6
-3 -7 -5 4.1 0.5
-3 -7 -5 4 0.6
3 7 -5 5.8 1.2
-3 7 5 4.1 0.6
-3 -7 -5 3.9 0.6
3 -7 5 5.5 0.4
3 7 -5 4.1 0.6
3 -7 5 4.2 0.5
3 -7 5 4.6 0.4
-3 7 -5 3.9 0.6
3 -7 -5 3.9 0.5
-3 7 -5 4.1 0.8
3 7 5 3.3 0.5
-3 -7 5 4.4 0.6
3 7 5 4 0.7
-3 -7 5 4.6 0.6
-3 -7 5 3.8 0.6
-3 7 -5 5.7 1.3
3 7 5 4.5 0.7
-3 7 -5 4.6 0.9
-3 -7 5 4.2 0.5
-5 -7 -5 0.2 0.4
-5 -7 -5 0 0.3
5 -7 5 0.2 0.3
-5 -7 -5 -0.1 0.3
-5 -7 -5 0.6 0.3
5 -7 5 -0.1 0.3
-5 7 5 -0.1 0.3
5 7 -5 -0.2 0.3
5 7 -5 1.6 0.6
5 7 -5 0.6 0.7
-5 -7 -5 0.4 0.3
-5 7 5 0.6 0.4
5 7 5 0.2 0.4
-5 -7 5 1 0.3
5 -7 -5 0 0.2
5 7 5 -0.2 0.3
-5 7 -5 1.2 0.7
-5 7 -5 0.1 0.4
5 7 5 -0.1 0.3
-5 7 -5 0.4 0.4
5 -7 -5 -0.1 0.3
-5 -7 5 0.3 0.3
-5 7 -5 0.3 0.3
-5 -7 5 0.3 0.2
-7 -7 -5 52.49 2.3
-7 -7 -5 53.89 2.5
-7 -7 -5 54.69 2.5
-7 7 5 53.49 2.7
7 7 -5 55.39 2.3
-7 -7 -5 52.99 2.8
-7 7 5 46.1 2.6
7 -7 5 55.99 2.5
7 -7 5 53.89 2.4
-7 7 5 58.19 5.4
7 7 -5 53.89 3.4
-7 -7 -5 54.09 2.4
7 7 -5 53.99 2.7
-7 -7 5 55.29 2.8
-7 7 -5 54.49 2.6
-7 -7 5 55.39 2.4
7 -7 -5 53.69 2.4
-7 7 -5 56.09 2.7
7 7 5 55.49 2.8
-7 7 -5 55.79 2.6
-7 -7 5 56.59 2.5
-7 -7 5 55.79 2.5
7 7 5 51.89 2.6
-7 -7 5 56.19 2.4
7 7 5 54.89 2.5
-7 7 -5 56.99 3.6
-9 -7 -5 9.6 0.9
-9 7 5 8.8 1.2
9 7 -5 8.9 1.9
-9 -7 -5 10.7 0.9
9 7 -5 9.4 0.9
-9 7 5 10.8 3.2
-9 -7 -5 10 1
9 -7 5 9.5 0.9
9 7 -5 8.4 1.2
-9 -7 -5 7.9 1.2
-9 -7 -5 9.1 1.1
9 -7 5 9.9 1
-9 -7 5 8.4 1
-9 7 -5 9 1.1
-9 -7 5 8.6 0.9
-9 7 -5 11.1 2
9 7 5 7.9 1.2
-9 -7 5 10 1
9 -7 -5 8.4 0.9
-9 -7 5 8.4 1.3
-9 7 -5 10.4 1.1
-9 -7 5 9 1
-9 7 -5 7.8 1
9 7 5 9 1
11 -7 5 19.7 1.5
11 -7 5 21.2 1.4
-11 -7 -5 18.9 1.6
11 7 -5 18.9 2.5
-11 7 5 19.8 4.2
-11 -7 -5 19 1.3
-11 7 5 21.1 1.8
-11 -7 -5 17.8 1.8
11 7 5 20.1 1.5
-11 7 -5 19.3 1.7
-11 7 -5 20.3 2.7
-11 -7 5 20.4 1.4
-11 -7 5 18.7 1.4
-11 -7 5 19.5 1.4
-11 -7 5 20.4 2
11 -7 -5 19.7 1.4
-11 7 -5 20.4 1.6
-13 -7 -5 1.7 0.6
-13 7 5 1.6 1
13 7 -5 2.2 1.3
-13 7 5 1.8 2.1
-13 -7 -5 1.5 0.6
13 -7 5 2.8 0.9
-13 -7 -5 1.8 0.5
-13 -7 -5 1.9 1
-13 -7 -5 1.2 0.8
-13 -7 5 1.7 0.6
-13 7 -5 3 1.6
13 -7 -5 1.6 0.6
-13 -7 5 1.9 0.9
-13 7 -5 2.2 0.7
13 7 5 1.6 0.6
-13 -7 5 2.1 0.6
-13 7 -5 1.5 0.8
-15 -7 -5 8.9 1.1
-15 -7 5 8.1 1.3
0 8 5 280.87 10.7
0 -8 5 308.77 10.6
0 -8 5 283.07 10.5
0 -8 -5 282.37 10.7
0 8 -5 314.17 12.2
0 -8 5 294.37 10.5
0 -8 -5 301.17 10.5
0 8 -5 273.97 10.7
0 8 5 289.37 10.5
0 -8 5 276.07 10.5
0 -8 -5 277.87 10.5
0 8 -5 286.37 10.9
2 -8 5 431.96 14.9
2 -8 5 399.96 15
-2 -8 -5 421.96 15.1
-2 -8 -5 418.46 15
2 -8 5 410.26 14.9
2 8 -5 441.76 16.8
2 8 -5 433.26 15.5
-2 -8 -5 412.06 15.2
-2 8 5 405.66 15.2
2 -8 5 409.96 15
2 8 -5 407.86 15.2
-2 -8 5 423.56 15
2 8 5 420.56 15.3
-2 -8 5 398.76 15.1
2 -8 -5 410.16 15.2
2 -8 -5 405.36 15
-2 8 -5 442.36 16.7
-2 -8 5 429.66 15.1
-2 8 -5 440.36 15
2 8 5 403.26 15.2
-2 8 -5 423.86 15.5
2 8 5 404.86 15.1
-2 8 -5 432.06 15.7
-2 8 -5 409.16 15.2
2 -8 -5 419.06 15
-2 -8 5 409.36 15
4 8 -5 437.16 16.4
-4 -8 -5 427.86 16.5
4 -8 5 456.15 15.9
-4 -8 -5 450.95 15.9
-4 8 5 445.26 16.2
-4 -8 -5 439.56 16
4 8 -5 472.05 17.1
4 -8 5 447.26 15.9
-4 -8 -5 417.66 16
-4 -8 -5 442.16 16
-4 8 5 437.26 16.1
-4 -8 5 431.86 16
4 8 5 435.66 16.1
4 8 5 446.46 16.2
-4 -8 5 448.36 16
-4 8 -5 464.05 17.6
4 -8 -5 438.16 15.9
-4 8 -5 433.86 16.1
-4 -8 5 442.16 16
4 -8 -5 441.96 16.2
-4 -8 5 400.56 15.9
-4 8 -5 462.25 17.1
-4 -8 5 422.46 16
-4 8 -5 474.85 16.1
-4 -8 5 446.76 16
4 8 5 438.36 16.2
6 8 -5 187.98 7.2
-6 8 5 177.18 7.1
6 -8 5 180.38 6.9
-6 -8 -5 180.88 6.9
-6 -8 -5 180.98 6.7
-6 -8 -5 181.28 7.3
-6 -8 -5 174.88 6.9
-6 -8 -5 179.58 7
6 -8 5 186.08 6.8
6 8 -5 184.78 8
6 8 -5 184.28 6.8
-6 8 5 181.28 7.1
-6 -8 5 182.08 6.9
6 8 5 185.18 7.2
6 -8 -5 172.28 6.8
6 8 5 175.08 7.1
-6 8 -5 182.78 7
-6 8 -5 191.08 8.3
-6 8 -5 199.08 7.1
6 -8 -5 174.28 7.1
-6 -8 5 178.08 7.1
-6 8 -5 173.98 7
-6 -8 5 187.38 6.8
-6 -8 5 181.08 6.9
-6 -8 5 183.08 6.9
6 8 5 179.48 7
-8 -8 -5 82.79 3.6
8 -8 5 83.59 3.5
8 -8 5 84.39 3.4
-8 -8 -5 86.99 3.6
-8 -8 -5 82.59 3.4
8 8 -5 83.89 3.4
-8 -8 -5 81.09 3.5
8 8 -5 83.49 4.6
8 8 -5 83.79 3.9
-8 -8 -5 83.79 3.9
-8 8 5 82.59 3.8
-8 8 5 83.29 7
-8 8 5 78.49 3.7
8 8 5 87.09 3.9
-8 -8 5 86.29 3.5
-8 -8 5 85.69 3.5
8 -8 -5 81.49 3.5
8 8 5 83.39 3.6
-8 -8 5 82.89 3.9
-8 -8 5 83.79 3.6
-8 8 -5 85.79 3.7
-8 8 -5 81.09 3.7
-8 -8 5 80.19 3.5
-8 8 -5 84.49 5.1
10 8 -5 121.99 6.4
10 -8 5 124.29 5.2
10 -8 5 128.09 5
-10 -8 -5 125.19 5.1
-10 -8 -5 126.89 5.3
-10 -8 -5 128.79 5
-10 8 5 119.79 9.3
-10 -8 -5 126.99 5.6
-10 8 5 128.89 5.5
-10 -8 5 128.59 5.1
-10 8 -5 126.49 7
-10 -8 5 126.69 5.1
-10 -8 5 124.59 5.1
-10 8 -5 129.69 5.4
-10 -8 5 120.29 5.5
10 -8 -5 128.19 5.2
-10 8 -5 123.79 5.3
-10 -8 5 132.69 5.8
10 8 5 128.19 5.3
-12 -8 -5 100.39 4.4
-12 -8 -5 91.09 3.9
-12 -8 -5 98.29 4.6
-12 8 5 89.09 8.4
12 -8 5 87.49 4.3
-12 -8 -5 95.99 4
-12 -8 -5 98.39 4.9
12 8 -5 92.89 5.5
-12 8 5 96.89 4.6
12 -8 -5 95.99 4.2
-12 8 -5 92.79 4.2
-12 8 -5 95.69 6.1
-12 -8 5 100.39 4.9
12 8 5 94.89 4.2
-12 -8 5 94.89 4
-12 8 -5 94.69 4.5
-12 -8 5 90.09 4.1
-12 -8 5 92.59 4.2
-14 -8 -5 13.7 1.2
14 -8 5 10.8 1.4
-14 -8 -5 10.1 1.3
14 -8 -5 14.4 1.3
-14 -8 5 13.1 1.4
1 -9 5 64.29 2.5
-1 -9 -5 62.19 2.8
1 -9 5 61.99 2.5
-1 9 5 65.79 2.6
1 -9 5 60.49 2.6
-1 -9 -5 62.99 2.6
1 9 -5 64.49 2.8
-1 -9 -5 64.29 2.6
1 9 -5 64.59 3
-1 9 5 60.09 2.8
1 9 -5 64.39 4.1
1 -9 5 63.09 2.6
1 9 5 67.99 2.7
1 -9 -5 63.59 2.6
1 9 5 63.79 2.8
-1 9 -5 62.89 3
1 -9 -5 64.09 2.6
-1 -9 5 62.39 2.6
-1 -9 5 62.59 2.7
1 -9 -5 64.09 2.8
-1 -9 5 61.79 2.6
-1 9 -5 63.39 4
-1 9 -5 61.79 3
-1 -9 5 62.09 2.6
-1 9 -5 61.59 2.7
-3 -9 -5 0.2 0.3
3 9 -5 1.4 0.6
-3 -9 -5 0.2 0.3
-3 -9 -5 0 0.3
3 -9 5 0.6 0.2
-3 -9 -5 -0.1 0.4
3 -9 5 0.1 0.2
-3 9 5 0.9 0.4
3 -9 5 0 0.3
3 -9 -5 0.3 0.3
-3 9 -5 0.1 0.3
-3 -9 5 -0.6 0.3
3 -9 -5 -0.5 0.2
3 9 5 0.6 0.5
-3 -9 5 -0.3 0.2
-3 9 -5 -0.6 0.4
3 9 5 0 0.3
-3 9 -5 0.1 0.5
-3 9 -5 0.2 0.8
-5 -9 -5 4.4 0.7
5 9 -5 5.4 0.8
5 9 -5 6.1 1.4
-5 -9 -5 5.5 0.8
-5 -9 -5 6.7 0.7
-5 9 5 5.7 0.8
-5 -9 -5 5.3 0.6
-5 -9 -5 5.2 1
5 9 -5 6.2 0.7
5 -9 5 5.7 0.7
5 9 -5 4.5 0.9
5 -9 -5 5.3 0.6
-5 -9 5 5 0.8
-5 -9 5 4.7 0.6
5 9 5 5.3 0.8
-5 -9 5 5.2 0.7
-5 9 -5 5.5 0.8
5 -9 -5 5.6 0.9
5 9 5 6 0.8
-5 -9 5 6.7 0.7
-5 9 -5 6.7 1.4
-5 9 -5 5.1 0.7
-5 -9 5 6.8 0.7
-7 -9 -5 15.9 1.5
-7 -9 -5 15.3 1.1
-7 9 5 18.7 1.4
7 9 -5 14.8 1
7 -9 5 15 1.1
7 9 -5 15.6 1.4
7 9 -5 14.7 2
7 -9 5 15.6 1.1
-7 -9 -5 15 1.1
-7 -9 -5 14.6 1
-7 -9 -5 15.8 1.2
-7 9 -5 16.1 1.3
-7 -9 5 15.1 1.3
7 9 5 14.5 1.2
-7 -9 5 15.2 1
7 9 5 15.9 1.4
7 -9 -5 13.2 1.4
-7 -9 5 15.1 1.1
-7 9 -5 16.6 1.3
-7 9 -5 14.3 2.1
-7 -9 5 17.1 1.1
-7 -9 5 13.9 1.1
7 -9 -5 14.9 1
-9 -9 -5 59.59 2.9
9 9 -5 59.09 2.6
9 -9 5 57.89 2.8
-9 -9 -5 57.39 2.6
-9 -9 -5 58.59 3.2
9 -9 5 60.69 2.7
9 9 -5 58.79 4.1
-9 -9 -5 53.99 2.7
9 9 -5 59.69 3.1
-9 9 5 58.59 3.1
-9 9 5 60.79 6.4
-9 -9 -5 60.69 2.8
-9 9 -5 59.99 3
-9 -9 5 60.69 2.8
-9 9 -5 58.59 2.9
-9 -9 5 60.39 3.2
-9 -9 5 61.99 2.7
9 9 5 60.89 3.2
-9 -9 5 61.39 2.7
9 -9 -5 58.09 2.7
9 9 5 60.29 2.9
-9 -9 5 58.59 2.8
-9 9 -5 60.69 4.4
-11 9 5 15.9 4.4
-11 9 5 15.7 1.8
-11 -9 -5 18.6 1.5
11 9 -5 18.9 2.6
-11 -9 -5 15.9 1.3
11 -9 5 19.5 1.6
-11 -9 -5 16.5 1.8
-11 -9 -5 17.1 1.2
11 -9 5 18.2 1.4
-11 -9 5 19.3 1.3
11 -9 -5 18.7 1.4
11 9 5 17.2 1.5
-11 -9 5 18.7 1.4
-11 9 -5 18.8 1.6
-11 -9 5 17.7 1.9
-11 9 -5 21.1 2.9
-11 9 -5 18.2 1.6
-11 -9 5 18.8 1.4
-13 -9 -5 0.3 0.4
13 -9 5 0.4 0.7
-13 -9 -5 0.1 0.5
13 -9 -5 1 0.5
-13 -9 5 0 0.5
-13 -9 5 0.9 0.6
0 -10 -5 801.02 29.1
0 10 -5 839.42 29.7
0 -10 5 809.52 29.1
0 10 5 846.22 29.2
0 10 5 833.52 29.3
0 -10 -5 813.92 29.1
0 10 -5 804.62 31.1
0 -10 5 808.72 29.1
0 10 -5 821.12 29.3
0 -10 5 799.82 29.2
0 -10 -5 814.52 29.3
0 -10 5 837.22 29.1
2 10 -5 319.97 11.8
2 -10 5 329.17 11.2
2 10 -5 307.37 11.5
-2 10 5 311.37 11.5
2 -10 5 308.77 11.2
2 -10 5 309.67 11.2
-2 -10 -5 297.27 11.3
2 10 -5 301.17 13.2
-2 -10 -5 313.37 11.4
-2 -10 -5 309.07 11.2
2 -10 5 311.97 11.3
-2 -10 5 315.17 11.3
2 10 5 306.07 11.5
-2 10 -5 305.77 13.1
-2 -10 5 302.37 11.3
2 -10 -5 311.67 11.5
2 -10 -5 307.67 11.3
-2 -10 5 312.17 11.3
-2 10 -5 310.37 11.4
-2 10 -5 312.87 11.8
2 -10 -5 308.27 11.3
-2 10 -5 293.67 11.9
2 10 5 321.07 11.4
-2 -10 5 305.47 11.4
-4 -10 -5 25.3 1.4
-4 -10 -5 26.3 1.9
-4 -10 -5 25 1.3
-4 -10 -5 25.9 1.4
4 10 -5 24.5 1.7
4 10 -5 26.3 2.3
-4 10 5 30.7 1.6
-4 -10 -5 25.7 1.5
4 -10 5 26.2 1.3
4 -10 5 26.5 1.4
-4 10 -5 27.9 1.5
-4 10 -5 26.4 2.6
-4 -10 5 25.4 1.4
4 10 5 27.8 1.7
4 -10 -5 24.9 1.3
-4 -10 5 25.5 1.4
4 -10 -5 25.5 1.6
-4 -10 5 25.3 1.4
4 10 5 26.5 1.6
-4 10 -5 28 2.2
-4 10 -5 24.6 1.5
6 10 -5 113.59 6
-6 10 5 127.19 5.1
6 10 -5 123.39 4.9
6 -10 5 128.39 4.9
-6 -10 -5 130.09 5.5
-6 -10 -5 121.29 5
-6 -10 -5 124.79 5
-6 -10 -5 125.09 4.8
6 10 -5 128.69 5.3
-6 -10 -5 131.89 5
6 -10 5 126.99 4.9
-6 -10 5 124.49 4.9
6 10 5 132.19 5.3
-6 -10 5 118.99 4.9
-6 -10 5 126.39 5
6 -10 -5 125.79 5.2
-6 10 -5 127.99 5.1
-6 10 -5 123.79 5.1
6 10 5 126.49 5.1
-6 10 -5 118.39 6.3
6 -10 -5 122.79 4.9
8 10 -5 242.58 11.4
8 10 -5 266.77 10
8 -10 5 278.37 10
-8 -10 -5 287.37 10.7
8 10 -5 273.57 10.5
-8 -10 -5 269.77 10.1
-8 -10 -5 285.57 10.2
-8 -10 -5 272.97 9.9
-8 -10 -5 260.47 10.1
8 -10 5 246.78 10.1
-8 10 5 281.87 10.4
-8 10 -5 282.37 10.4
-8 -10 5 260.07 10.1
-8 10 -5 234.08 11.8
-8 -10 5 273.47 10
-8 -10 5 278.27 10.1
-8 -10 5 286.67 10.5
8 10 5 279.47 10.3
8 10 5 289.67 10.5
8 -10 -5 262.07 10
-8 -10 5 259.87 10.1
-8 10 -5 254.77 10.3
10 10 -5 59.09 4.3
10 -10 5 56.79 3
10 -10 5 67.39 2.8
-10 10 5 53.99 6.6
-10 -10 -5 67.09 3.5
-10 10 5 67.09 3.3
-10 -10 -5 62.09 2.7
10 10 -5 61.79 2.8
-10 -10 -5 70.49 3.1
10 10 -5 65.69 3.4
-10 -10 -5 59.19 3
-10 -10 -5 60.09 2.9
10 -10 -5 64.89 2.9
-10 -10 5 60.69 2.9
10 10 5 65.99 3.1
-10 10 -5 64.99 3.2
-10 -10 5 59.89 3
-10 -10 5 58.49 2.9
-10 10 -5 67.79 3.2
-10 -10 5 69.99 3.5
-10 -10 5 64.39 2.9
-10 10 -5 55.09 4.6
12 -10 5 0.6 0.6
-12 10 5 0.6 0.8
-12 10 5 -0.3 1.9
-12 -10 -5 0.4 0.5
-12 -10 -5 0.6 0.6
-12 -10 5 0 0.5
-12 -10 5 0.2 0.5
-12 -10 5 1.1 0.8
12 -10 -5 0.9 0.5
-12 10 -5 2 1.8
-12 10 -5 0.6 0.6
-12 10 -5 1 0.7
-12 -10 5 0.2 0.5
-14 -10 -5 6.4 1
14 -10 -5 7 1
-14 -10 5 7.4 1.1
-14 -10 5 5.2 0.8
-1 -11 -5 9.3 0.8
1 -11 5 8.9 0.7
1 11 -5 9.3 0.9
1 11 -5 9.4 1.9
1 11 -5 8.7 1.1
1 -11 5 8.9 0.7
-1 -11 -5 9.1 0.9
-1 -11 -5 10.6 0.7
-1 11 5 8.1 0.9
1 -11 5 10.4 0.8
1 -11 5 7.8 0.8
-1 11 -5 10.7 1.9
-1 -11 5 8.6 0.7
-1 -11 5 8.2 0.7
1 11 5 6.4 0.9
1 11 5 10 0.8
1 -11 -5 8.3 0.7
-1 11 -5 8.5 0.8
-1 11 -5 8.1 1.1
-1 -11 5 6.7 0.8
1 -11 -5 7.6 0.9
1 -11 -5 9 0.7
-1 -11 5 7.5 0.7
3 11 -5 49.6 3.8
3 11 -5 50.49 2.7
3 11 -5 45.7 2.4
-3 11 5 48.4 2.3
3 -11 5 48 2.2
3 -11 5 49.1 2.1
-3 -11 -5 49.4 2.2
-3 -11 -5 46.7 2.3
-3 -11 -5 48.3 2.8
-3 -11 -5 46.8 2.1
-3 11 -5 51.09 3.7
-3 11 -5 47.4 2.8
-3 -11 5 45.7 2.2
-3 -11 5 47 2.1
3 -11 -5 47.4 2.4
3 -11 -5 48.1 2.1
-3 -11 5 48.1 2.2
3 11 5 49.99 2.4
-3 11 -5 48.5 2.4
3 -11 -5 45.1 2.1
3 11 5 46.3 2.4
-3 11 -5 46.8 2.2
-3 -11 5 47.1 2.2
5 -11 5 26.2 1.4
5 11 -5 26 1.4
-5 -11 -5 24.2 1.5
5 11 -5 25.6 2.4
-5 -11 -5 25.2 1.4
-5 -11 -5 27 2
5 11 -5 25.1 1.6
5 11 -5 20.3 1.7
-5 -11 -5 24.1 1.5
-5 -11 -5 25 1.3
5 -11 5 24.4 1.4
-5 11 5 26.4 1.6
5 11 5 26.5 1.7
-5 11 -5 26.4 1.7
-5 11 -5 27.8 2.4
-5 11 -5 24.5 1.5
5 -11 -5 25.7 1.7
-5 -11 5 25.7 1.4
5 -11 -5 25.6 1.3
-5 -11 5 26.7 1.5
5 11 5 28 1.7
-5 -11 5 24.5 1.4
-7 -11 -5 18.7 1.3
-7 -11 -5 17.1 1.3
7 11 -5 17.9 1.2
-7 -11 -5 17.3 1.1
-7 -11 -5 19.2 1.8
7 11 -5 17 1.5
7 -11 5 17.4 1.2
-7 -11 -5 16.9 1.2
7 -11 5 18.3 1.2
7 11 -5 19.3 2.4
-7 11 5 17.1 1.4
7 11 5 18.7 1.6
-7 -11 5 17.4 1.3
-7 11 -5 18.9 2.4
7 11 5 19 1.5
-7 -11 5 18.4 1.2
-7 11 -5 17 1.3
7 -11 -5 17 1.1
-7 11 -5 19.2 1.5
-7 -11 5 17.7 1.3
7 -11 -5 18.4 1.5
-9 11 5 2 0.7
-9 -11 -5 2.2 0.5
-9 -11 -5 1.3 0.7
-9 -11 -5 1.8 0.6
-9 -11 -5 2.4 0.6
9 -11 5 2.2 0.6
9 -11 5 1.8 0.5
9 11 -5 2.9 1.3
9 11 -5 1.9 0.7
9 11 -5 2.2 0.5
-9 -11 -5 2.1 0.6
9 -11 -5 2.9 0.6
-9 11 -5 3.8 0.8
-9 -11 5 1.7 0.5
-9 11 -5 2.9 0.7
-9 -11 5 1.3 0.5
-9 -11 5 1.7 0.6
-9 11 -5 2.5 1.5
9 11 5 1.4 0.6
9 11 5 2.1 0.8
-9 -11 5 2.3 0.6
-11 -11 -5 24.2 1.6
-11 11 5 22.2 4.9
-11 -11 -5 21.4 1.4
11 11 -5 23.5 2.9
-11 11 5 24.4 2
11 -11 5 24.5 1.7
-11 -11 -5 24.8 2.1
-11 11 -5 22.9 3.2
-11 -11 5 22.3 1.5
-11 -11 5 23.2 1.6
11 -11 -5 23 1.6
11 11 5 24.6 1.8
-11 -11 5 20.1 2.9
-11 -11 5 23.7 1.6
-11 11 -5 26.2 1.9
-11 11 -5 25 1.8
13 -11 5 4.2 0.9
-13 -11 -5 3.7 0.7
13 -11 -5 3.6 0.7
-13 -11 5 3.6 0.7
-13 -11 5 3.2 0.8
0 -12 -5 127.49 4.8
0 -12 5 125.79 4.8
0 -12 -5 123.99 4.8
0 12 -5 122.19 5
0 -12 5 118.29 4.9
0 12 -5 129.69 5.5
0 -12 -5 123.39 5
0 -12 5 125.49 4.8
0 -12 5 128.59 4.8
0 12 5 121.69 4.8
0 12 5 120.59 5
0 12 -5 129.79 6.8
-2 -12 -5 140.09 5.3
-2 -12 -5 138.79 5.2
2 -12 5 136.69 5.2
2 12 -5 138.19 7.3
-2 12 5 133.89 5.4
2 12 -5 132.99 5.4
2 12 -5 144.59 5.9
2 -12 5 140.89 5.2
-2 -12 -5 136.69 5.4
2 -12 5 134.29 5.3
-2 -12 -5 134.59 6.1
2 -12 5 132.69 5.1
2 -12 -5 135.19 5.2
2 -12 -5 133.69 5.3
-2 -12 5 138.29 5.3
-2 -12 5 134.19 5.4
-2 12 -5 140.39 5.5
2 12 5 132.59 5.4
-2 12 -5 132.09 5.4
-2 12 -5 135.89 7.2
2 12 5 142.39 5.4
-2 -12 5 134.39 5.2
-2 -12 5 139.69 5.3
2 -12 -5 135.19 5.5
-4 12 5 116.09 4.8
-4 -12 -5 115.49 5.3
4 12 -5 119.89 5.2
-4 -12 -5 114.19 4.7
4 12 -5 120.09 6.7
-4 -12 -5 111.29 4.5
4 -12 5 117.69 4.6
4 -12 5 116.59 4.5
-4 -12 -5 116.29 4.6
-4 -12 -5 113.59 4.7
4 12 5 116.89 4.9
4 12 5 116.29 4.9
4 -12 -5 116.29 4.6
4 -12 -5 115.59 4.9
-4 -12 5 111.19 4.6
-4 12 -5 120.49 4.7
-4 -12 5 115.29 4.6
-4 -12 5 118.59 4.6
-4 12 -5 119.29 4.9
-4 12 -5 118.49 6.5
6 12 -5 45.2 3.4
-6 -12 -5 44.8 2
-6 -12 -5 46.3 2.8
6 -12 5 46 2.1
6 -12 5 46.8 2.2
6 12 -5 45.4 2.5
-6 -12 -5 47.3 2.3
6 12 -5 45.3 2.2
-6 12 5 46 2.4
-6 -12 -5 46.9 2.2
-6 -12 -5 46.8 2.3
6 -12 -5 45 2.1
-6 -12 5 44.6 2.2
-6 12 -5 45.8 2.3
6 12 5 47.2 2.5
-6 -12 5 45.8 2.2
-6 -12 5 42.3 2.2
6 -12 -5 45 2.5
6 12 5 47.3 2.5
-6 12 -5 45.4 2.4
-6 12 -5 45 3.4
-8 -12 -5 33.4 1.9
8 -12 5 32.5 1.7
8 -12 5 33.1 1.8
-8 -12 -5 32.7 1.6
8 12 -5 30.8 2.1
-8 12 5 33.8 2
-8 -12 -5 31.2 1.8
-8 -12 -5 33.6 2.3
8 12 -5 31.4 1.8
8 12 -5 31.5 3.1
-8 -12 -5 32 1.8
-8 -12 5 32.3 1.8
8 12 5 31.4 2.1
-8 -12 5 28.5 1.8
8 12 5 33.7 2.1
-8 -12 5 31.7 1.8
-8 12 -5 31.5 2
8 -12 -5 35.2 2.2
8 -12 -5 33.1 1.7
-8 12 -5 34.6 2
-8 12 -5 28 3.1
10 12 -5 46.5 3.9
-10 -12 -5 46.3 2.9
10 12 -5 45.8 2.3
10 12 -5 46.8 2.8
-10 12 5 46.5 2.7
-10 -12 -5 41.5 2.3
-10 -12 -5 44.7 2.1
10 -12 5 48.3 2.5
-10 -12 -5 45.4 2.4
10 12 5 46.2 2.6
-10 -12 5 40.2 2.3
-10 12 -5 46.9 2.6
10 12 5 48.8 2.8
-10 12 -5 49.2 2.6
-10 -12 5 45.3 2.3
-10 -12 5 46.4 2.4
10 -12 -5 46.4 2.3
12 -12 5 18.3 1.6
-12 -12 -5 20.7 1.5
-12 -12 5 19.4 1.5
-12 -12 5 21 1.6
12 -12 -5 21.7 1.5
-1 13 5 3.7 0.7
1 -13 5 4.1 0.6
-1 -13 -5 3.4 0.6
-1 -13 -5 3.8 0.6
1 13 -5 3.9 0.8
1 -13 5 2.8 0.6
1 -13 5 3.2 0.5
1 13 -5 4.6 0.7
1 13 -5 4.3 1.5
-1 -13 -5 4.5 0.6
1 -13 5 4.3 0.6
-1 -13 5 3.3 0.5
-1 13 -5 4.5 0.6
1 13 5 4.1 0.6
-1 -13 5 2.8 0.6
-1 13 -5 5.9 0.9
1 -13 -5 2.6 0.6
-1 13 -5 3 1.3
1 -13 -5 3.9 0.5
1 13 5 4.8 0.7
1 -13 -5 4.1 0.6
-1 -13 5 4 0.6
-1 -13 5 3.2 0.5
3 13 -5 11.8 1.3
3 13 -5 8.5 2.1
-3 -13 -5 11.3 1.5
3 -13 5 10.6 1
-3 -13 -5 10.3 0.9
3 -13 5 11.5 0.8
-3 -13 -5 11.5 1.1
-3 -13 -5 10.2 0.8
-3 13 5 11.9 1.1
3 13 -5 11.1 1.1
-3 -13 5 10.8 0.9
3 -13 -5 11.5 1.2
3 -13 -5 11.5 0.8
3 13 5 9.9 1.1
-3 -13 5 10.8 1.1
3 -13 -5 11.2 0.9
-3 -13 5 9.8 1
-3 -13 5 10.5 0.9
3 13 5 12.4 1.1
-3 13 -5 12.6 1
-3 13 -5 8.6 1.1
-3 13 -5 8.5 2
-5 -13 -5 15 1.1
-5 13 5 20.3 1.4
-5 -13 -5 14.7 1
5 13 -5 15.4 1.3
-5 -13 -5 15.9 1.7
-5 -13 -5 16.6 1.3
-5 -13 -5 16.8 1.2
5 13 -5 13.1 2.6
5 13 -5 16 1.2
5 -13 5 14.4 1
5 -13 5 15.7 1.2
-5 -13 5 16.1 1.2
5 13 5 17.3 1.4
-5 -13 5 16 1.1
-5 -13 5 15.9 1.2
5 -13 -5 16.3 1
-5 13 -5 17.8 1.3
-5 13 -5 15.6 3.6
5 13 5 18.3 1.5
-5 13 -5 14.6 1.4
5 -13 -5 17 1.4
7 -13 5 1.3 0.5
-7 -13 -5 1.2 0.5
7 13 -5 1.9 0.6
-7 -13 -5 1 0.5
-7 13 5 1.3 0.6
7 13 -5 1.7 0.5
7 -13 5 1.2 0.5
7 13 -5 1.4 1.1
-7 -13 -5 1 0.4
-7 -13 -5 1.4 0.7
-7 -13 -5 1.2 0.5
-7 13 -5 2.5 0.8
-7 -13 5 1.1 0.5
-7 13 -5 1 1.8
-7 -13 5 1.8 0.5
7 -13 -5 1.6 0.6
7 -13 -5 1.2 0.4
7 13 5 0.7 0.5
7 13 5 1.5 0.7
-7 -13 5 0.8 0.5
-7 13 -5 2.3 0.6
9 13 -5 16.6 1.3
-9 -13 -5 14.5 1.1
9 -13 5 15 1.6
-9 -13 -5 16.4 1.9
-9 13 5 17.4 1.6
-9 -13 -5 15.8 1.3
9 -13 5 17.5 1.3
9 13 -5 16.9 2.6
-9 -13 -5 17.5 1.4
9 13 -5 18.8 1.7
9 13 5 16.2 1.5
9 -13 -5 15.6 1.2
-9 -13 5 15.3 1.3
9 13 5 18.5 1.7
9 -13 -5 17.1 1.7
-9 13 -5 15.6 4.9
-9 13 -5 17.8 1.6
-9 -13 5 16.8 1.4
-9 13 -5 17 1.5
-9 -13 5 17.3 1.4
11 -13 5 6 1.1
-11 -13 -5 4.8 0.9
-11 -13 -5 3.1 0.7
-11 -13 5 4.4 0.8
11 -13 -5 4.5 0.8
-11 -13 5 4.9 0.9
0 14 -5 101.69 6.5
0 -14 5 116.29 4.6
0 -14 5 115.09 4.4
0 -14 -5 113.89 4.7
0 -14 5 109.49 4.4
0 -14 -5 101.09 4.4
0 14 -5 111.89 4.8
0 -14 -5 115.89 4.4
0 14 -5 118.49 4.6
0 14 5 117.89 4.7
0 -14 5 114.79 4.4
2 14 -5 80.99 3.5
-2 -14 -5 80.39 3.3
2 -14 5 79.09 3.2
-2 -14 -5 82.39 4.3
-2 -14 -5 72.39 3.3
-2 14 5 84.49 3.5
2 -14 5 81.69 3.4
2 14 -5 68.99 5.3
-2 -14 -5 81.69 3.5
-2 -14 5 79.79 3.5
-2 -14 5 77.19 3.3
-2 14 -5 85.39 3.5
-2 14 -5 80.29 3.7
2 -14 -5 80.09 3.7
2 14 5 85.69 3.6
2 -14 -5 81.49 3.3
2 -14 -5 77.69 3.2
2 14 5 88.69 3.6
-2 -14 5 81.59 3.4
-2 14 -5 70.09 5.1
-2 -14 5 79.09 3.4
-4 -14 -5 37.7 2
4 14 -5 38.3 3.8
4 -14 5 35.4 1.8
-4 -14 -5 37.9 1.9
-4 -14 -5 37.3 2
-4 -14 -5 37.6 2.7
-4 14 5 38.5 2
4 -14 5 37.6 1.9
-4 -14 -5 36.2 1.7
-4 14 -5 36.4 2
4 14 5 39.1 2.2
4 -14 -5 35.8 2.2
-4 -14 5 36.7 1.9
4 -14 -5 36.8 1.9
-4 -14 5 34.5 1.8
4 14 5 35.1 2.1
-4 -14 5 38.7 2.1
4 -14 -5 35.5 1.8
-4 -14 5 36 1.9
-4 14 -5 36.6 2.2
-6 -14 -5 32.1 1.8
-6 -14 -5 25.8 1.7
-6 -14 -5 28.8 1.5
-6 -14 -5 31.1 2.4
6 14 -5 27.7 1.7
-6 14 5 31.2 1.8
6 14 -5 28.7 1.9
6 -14 5 29.3 1.6
6 -14 5 30.6 1.6
6 14 -5 23.6 3.4
-6 -14 -5 31.7 1.8
6 -14 -5 28 1.5
6 14 5 29.8 2
6 14 5 31.2 2
6 -14 -5 28.3 2
-6 14 -5 26.3 1.9
-6 -14 5 27 1.7
-6 -14 5 26.5 1.6
-6 -14 5 28.8 1.7
-8 -14 -5 37.6 2.1
8 14 -5 32.5 3.4
-8 -14 -5 41.7 2.1
8 14 -5 40.9 2.5
-8 -14 -5 31.4 2.7
8 -14 5 41.1 2.1
8 14 -5 39.8 2.1
-8 -14 -5 40.3 1.9
8 -14 5 36 2
-8 14 5 42.7 2.4
-8 -14 -5 43.8 2.8
8 14 5 41.7 2.5
-8 -14 5 41.6 2.2
-8 -14 5 33.3 2.1
8 -14 -5 41 2.5
8 -14 -5 40.5 2
8 14 5 42.6 2.5
-8 14 -5 41.6 2.3
-8 -14 5 38.2 2.1
-8 14 -5 39.2 2.4
10 -14 5 24.2 1.8
10 14 -5 23.1 2.9
-10 -14 -5 26 1.8
-10 -14 -5 28.4 1.8
-10 -14 5 27.7 1.8
-10 -14 5 24.4 1.7
10 -14 -5 28.1 1.7
10 14 5 28.8 2.8
12 -14 5 4.3 0.9
-12 -14 -5 5.4 0.9
-12 -14 5 5.2 0.8
12 -14 -5 7 1
-1 -15 -5 27.6 1.5
1 -15 5 26.1 1.5
1 -15 5 25.6 1.7
1 -15 5 28.8 1.5
-1 -15 -5 26.9 1.7
1 -15 5 28.3 1.5
-1 15 5 28.2 1.7
1 15 -5 27.3 3.2
-1 -15 -5 28 1.5
-1 -15 -5 29.1 2.4
1 15 -5 30.9 1.9
1 15 -5 29.1 1.7
1 -15 -5 27.5 1.5
-1 -15 5 27.4 1.5
-1 15 -5 27.5 1.6
-1 -15 5 28.7 1.6
-1 15 -5 26.4 3.2
1 -15 -5 27.3 1.5
-1 -15 5 27 1.7
-1 15 -5 30.1 1.9
1 -15 -5 28.1 1.8
1 15 5 26.5 1.7
-1 -15 5 27.2 1.4
-3 15 5 62.49 2.9
-3 -15 -5 62.99 2.9
3 15 -5 60.79 3
3 -15 5 62.09 2.8
-3 -15 -5 61.69 2.7
-3 -15 -5 63.59 2.7
3 15 -5 59.69 4.9
-3 -15 -5 61.39 2.9
-3 -15 -5 63.79 3.6
3 -15 5 63.69 2.6
3 15 5 60.79 3
-3 -15 5 59.19 2.8
-3 -15 5 61.49 2.9
3 -15 -5 61.19 2.6
3 -15 -5 62.79 3.1
-3 -15 5 64.29 2.8
-3 15 -5 57.29 4.6
3 -15 -5 62.59 2.8
-3 15 -5 60.69 3.1
-3 -15 5 60.89 2.7
-3 15 -5 65.19 2.8
5 15 -5 44.5 4.5
-5 -15 -5 49.6 2.2
-5 -15 -5 48.9 2.5
5 -15 5 47.5 2.3
-5 -15 -5 51.39 2.5
5 -15 5 52.99 2.4
-5 -15 -5 45.8 2.4
-5 -15 -5 52.99 3.2
-5 15 5 50.19 2.5
-5 -15 5 48.5 2.4
-5 15 -5 50.39 2.5
5 15 5 51.49 2.7
5 -15 -5 50.09 2.4
-5 15 -5 46.3 2.7
5 -15 -5 50.39 2.7
-5 -15 5 48.4 2.4
5 15 5 50.89 2.7
-5 -15 5 49.1 2.4
7 -15 5 15.3 1.2
-7 -15 -5 15.3 1.3
7 15 -5 15.2 1.3
-7 -15 -5 12.6 1
7 -15 5 12.9 1.2
7 15 -5 14 1.5
-7 -15 -5 15.3 1.2
7 15 -5 17.1 3.2
-7 -15 -5 15 1.8
-7 -15 -5 10.2 1.7
-7 15 5 14.2 1.4
-7 -15 5 14.6 1.3
-7 -15 5 14.2 1.3
7 -15 -5 13.1 1.5
-7 -15 5 14.6 1.2
7 15 5 13.6 1.5
7 -15 -5 14.1 1.1
7 15 5 15.5 1.6
-7 15 -5 14.6 1.5
-7 15 -5 15.3 1.3
9 -15 5 14 1.2
-9 -15 -5 11.2 1.2
-9 -15 -5 13.5 1.3
-9 -15 5 12.5 1.3
9 15 5 11.6 2.2
-9 -15 5 11.6 1.2
-9 15 -5 13.8 5.3
9 -15 -5 13.4 1.1
-11 -15 -5 16.7 1.5
-11 -15 -5 18.9 1.5
11 -15 5 15.3 1.5
11 -15 -5 21.3 1.5
-11 -15 5 19.3 1.6
-11 -15 5 15.9 1.4
0 16 -5 445.26 16
0 -16 5 439.36 15.8
0 -16 -5 430.46 15.8
0 -16 5 420.46 15.8
0 -16 5 436.06 15.8
0 -16 -5 434.46 16.1
0 16 -5 415.36 18.6
0 -16 5 450.85 16
0 16 5 440.26 16
0 16 -5 438.16 16.2
0 -16 -5 436.96 15.8
-2 -16 -5 192.08 7.3
2 16 -5 197.68 7.6
2 -16 5 195.88 7.5
-2 16 5 198.38 7.5
-2 -16 -5 194.68 8.5
-2 -16 -5 190.78 7.3
2 -16 5 197.38 7.2
2 16 -5 178.38 9.9
-2 -16 -5 196.28 7.5
2 -16 -5 195.08 7.7
-2 -16 5 196.38 7.4
-2 -16 5 188.38 7.3
2 -16 -5 193.88 7.4
-2 -16 5 190.38 7.4
-2 -16 5 198.48 7.6
-2 16 -5 196.58 7.5
-2 16 -5 195.48 7.8
-2 16 -5 182.58 9.8
2 16 5 187.18 7.5
2 -16 -5 189.18 7.3
-4 -16 -5 35.4 1.9
4 -16 5 35.7 1.9
-4 -16 -5 37 2
4 16 -5 33.1 3.9
-4 -16 -5 37 1.8
4 16 -5 34.7 2.1
-4 -16 -5 37.7 2.1
4 -16 5 36.9 1.8
-4 -16 -5 37.7 2.7
-4 16 5 37.3 2
-4 -16 5 36.3 1.9
4 -16 -5 37.7 2.3
-4 -16 5 38.1 2.2
4 -16 -5 38.1 1.9
-4 16 -5 37.4 2.3
4 16 5 33.7 2.1
-4 16 -5 36.9 2
-4 -16 5 34.6 2
-4 -16 5 36.3 2
4 -16 -5 35.5 1.8
-6 -16 -5 102.69 5.1
-6 -16 -5 99.39 4
-6 16 5 102.99 4.3
-6 -16 -5 95.79 4.3
6 -16 5 97.59 4.1
6 16 -5 90.89 6.8
-6 -16 -5 95.69 4.2
6 -16 5 99.09 4.1
-6 16 -5 103.99 4.3
6 -16 -5 101.59 4.2
6 -16 -5 101.29 4.6
-6 -16 5 98.89 4.2
6 16 5 102.89 4.5
-6 16 -5 98.69 4.6
-6 -16 5 95.79 4.3
-6 -16 5 98.09 4.2
8 -16 5 168.28 6.7
-8 -16 -5 172.78 6.8
-8 -16 -5 172.98 6.8
-8 -16 5 152.38 6.7
-8 -16 5 174.18 6.8
8 -16 -5 173.08 6.6
10 -16 5 46.8 2.6
-10 -16 -5 44.7 2.5
-10 -16 -5 48.9 2.6
10 -16 -5 51.89 2.5
-10 -16 5 50.29 2.6
-10 -16 5 46.7 2.5
-1 -17 -5 2 0.5
1 -17 5 1 0.5
1 17 -5 1.6 0.5
1 17 -5 2.7 1.5
-1 17 5 0.9 0.5
-1 -17 -5 1.2 0.8
-1 -17 -5 1 0.4
-1 -17 -5 0.6 0.5
1 -17 5 2.3 0.5
-1 -17 5 0.9 0.4
-1 17 -5 2.3 1.4
1 -17 -5 0.4 0.5
-1 17 -5 1.1 0.7
-1 17 -5 0.7 0.4
1 -17 -5 1.6 0.5
-1 -17 5 0.2 0.5
1 -17 -5 0.8 0.5
-1 -17 5 1.1 0.5
-1 -17 5 1.1 0.5
1 17 5 0.4 0.6
3 -17 5 0.7 0.4
3 17 -5 0.6 1.2
-3 -17 -5 0.7 0.5
-3 -17 -5 -0.3 0.7
3 17 -5 0.3 0.5
-3 -17 -5 1 0.4
-3 17 5 0.4 0.5
-3 -17 -5 0.4 0.4
3 -17 5 0.1 0.5
-3 -17 -5 0.2 0.5
-3 -17 5 0.5 0.6
-3 17 -5 0 0.7
3 -17 -5 0.2 0.4
-3 -17 5 0.4 0.5
-3 17 -5 0.5 1.1
3 -17 -5 0.4 0.5
-3 17 -5 0.5 0.4
3 17 5 -0.1 0.5
-3 -17 5 0.6 0.5
-3 -17 5 0.5 0.4
3 -17 -5 0.7 0.4
5 -17 5 -0.3 0.4
-5 -17 -5 0.4 0.5
5 -17 5 -0.4 0.4
-5 -17 -5 0.2 0.6
-5 -17 -5 0.1 0.5
-5 17 5 -0.6 0.4
5 17 -5 0.1 1.2
-5 -17 5 -0.1 0.4
-5 -17 5 -0.2 0.4
5 -17 -5 0.3 0.4
5 17 5 -0.2 0.5
-5 17 -5 -0.4 0.5
-5 -17 5 0.4 0.5
5 17 5 -0.5 0.5
5 -17 -5 0.4 0.4
-5 17 -5 0.2 0.4
5 -17 -5 -0.3 0.4
-5 -17 5 -0.3 0.4
-7 -17 -5 3.1 0.7
-7 -17 -5 2.5 0.6
7 -17 5 2.4 0.6
-7 -17 5 1.6 0.6
-7 -17 5 3 0.7
7 -17 -5 2.6 0.6
-9 -17 -5 0.3 0.5
9 -17 5 0.3 0.5
-9 -17 -5 0.2 0.5
-9 -17 5 0.1 0.5
-9 -17 5 0.1 0.6
9 -17 -5 0.6 0.4
0 18 -5 34 1.8
0 18 -5 26.7 3.5
0 18 5 33.2 1.9
0 -18 -5 33 2
0 -18 -5 33.4 1.7
0 -18 5 35.4 2
0 -18 5 25.7 1.6
0 -18 -5 27.8 1.6
0 -18 -5 34.6 2.8
-2 -18 -5 28.3 1.5
2 -18 5 26.1 1.4
-2 -18 -5 27.4 1.8
2 -18 5 27.6 1.7
-2 -18 -5 27.4 1.8
2 18 -5 23.5 3.4
-2 18 5 27.6 1.7
-2 -18 -5 27.2 2.5
-2 -18 -5 25.7 1.5
2 18 -5 28.1 1.7
-2 18 -5 28.8 1.6
-2 -18 5 27.2 1.8
-2 -18 5 26.5 1.6
2 -18 -5 26 1.9
2 -18 -5 27.3 1.6
-2 18 -5 21.4 3.2
-2 18 -5 23.9 1.9
-2 -18 5 25.5 1.5
-2 -18 5 26.6 1.6
2 18 5 26 1.7
2 -18 -5 23.2 1.4
-4 -18 -5 13 1
4 -18 5 11.9 1
-4 -18 -5 14.5 1.3
4 -18 5 13.1 1.3
-4 18 5 14.1 1.3
4 18 -5 11.6 2.9
-4 -18 -5 15.1 2.2
-4 -18 -5 11.5 1.1
4 18 -5 12.6 1.6
4 18 5 8 1.6
4 18 5 13.7 1.5
4 -18 -5 14.3 1.2
-4 18 -5 14.2 1.5
4 -18 -5 13.1 1
-4 -18 5 13.3 1.3
4 -18 -5 15.1 1.5
-4 18 -5 12.9 1.1
-4 -18 5 14.5 1.6
-4 -18 5 14.1 1.1
-4 -18 5 14.8 1.3
-6 -18 -5 8 1.1
-6 -18 -5 7.1 0.9
6 -18 5 5.9 0.8
-6 -18 5 6.3 0.9
6 -18 -5 6.8 0.9
-6 -18 5 5.6 0.9
6 -18 -5 6.2 0.8
-8 -18 -5 11.1 1.2
8 -18 5 8.3 1
-8 -18 -5 9.2 1.1
-8 -18 5 8.3 1.1
8 -18 -5 10.3 1.1
-8 -18 5 7.4 1.2
1 -19 5 7.9 0.8
-1 -19 -5 7.2 0.9
-1 -19 -5 8.1 1.2
1 19 -5 6.2 3
-1 -19 -5 7.3 0.8
1 -19 -5 7.4 1.2
-1 -19 5 7.2 1
1 -19 -5 5.6 0.8
-1 -19 5 6.3 0.8
1 -19 -5 8.9 0.9
-3 -19 -5 0.2 0.4
3 -19 5 0.8 0.4
-3 -19 -5 0.2 0.4
-3 -19 -5 0.3 0.5
3 -19 -5 0 0.4
-3 19 -5 0.6 0.8
-3 -19 5 0.3 0.4
-3 -19 5 0.4 0.5
3 -19 -5 0.2 0.4
5 -19 5 0.1 0.3
-5 -19 -5 0.1 0.5
-5 -19 -5 0.2 0.4
5 -19 -5 0.1 0.3
5 -19 -5 0 0.4
-5 -19 5 0.1 0.4
-5 -19 5 0 0.5
7 -19 5 5.7 0.8
-7 -19 -5 7.6 1
-7 -19 -5 4.1 0.8
7 -19 -5 6.3 0.8
-7 -19 5 4.7 0.8
-7 -19 5 5.6 0.9
7 -19 -5 6.9 0.9
0 -20 5 129.89 5.9
0 -20 -5 168.88 6
0 -20 -5 158.58 5.9
-2 -20 -5 64.59 3.2
-2 -20 -5 63.09 2.8
2 -20 5 61.99 2.6
-2 -20 -5 57.39 2.7
-2 -20 5 60.69 2.8
-2 -20 5 64.69 2.9
2 -20 -5 61.79 2.8
2 -20 -5 57.59 2.7
-4 -20 -5 8.8 1
4 -20 5 8.8 0.9
-4 -20 -5 8.9 1.2
4 -20 -5 7.8 0.8
-4 -20 5 8 1.1
4 -20 -5 9.8 1
-4 -20 5 8.6 1
6 -20 5 23.2 2.1
6 -20 -5 27.6 2.3
-6 -20 5 32.1 2.5
-6 -20 5 30.2 2.5
-1 -21 -5 4.9 0.7
-1 -21 -5 4.3 0.8
1 -21 5 4.7 0.7
1 -21 -5 4.6 0.7
1 -21 -5 5 0.7
-1 -21 5 4.3 0.7
-3 -21 -5 0.5 0.5
-3 -21 -5 1.5 0.7
3 -21 5 1.1 0.4
-3 -21 5 1.5 0.6
3 -21 -5 1.1 0.5
3 -21 -5 1.5 0.5
-3 -21 5 1.2 0.5
0 0 -6 6607.84 236.88
0 0 -6 6846.51 236.38
0 0 6 6736.13 236.68
0 0 6 6975.6 238.28
0 0 -6 6587.74 236.78
0 0 -6 6959.7 236.38
0 0 6 6775.72 236.38
0 0 -6 6830.82 238.38
0 0 6 6361.86 236.88
0 0 -6 6924.11 237.88
0 0 6 6377.16 236.48
0 0 6 6207.98 236.38
0 0 6 6912.11 236.88
0 0 -6 6677.83 237.68
-2 0 6 1786.22 64.49
2 0 -6 1934.81 64.39
2 0 6 1850.21 65.49
-2 0 -6 1758.62 64.59
-2 0 6 1834.82 65.49
-2 0 6 1853.61 64.39
2 0 -6 1856.41 65.59
2 0 6 1858.41 65.59
-2 0 -6 1825.82 64.49
-2 0 -6 1793.02 64.79
-2 0 -6 1828.92 65.49
2 0 6 1863.41 64.49
2 0 -6 1776.62 64.69
-2 0 6 1879.51 64.79
2 0 -6 1787.42 64.49
2 0 -6 1854.01 65.59
2 0 6 1787.82 64.49
-2 0 6 1759.92 65.39
-2 0 -6 1781.72 64.59
2 0 6 1782.02 64.49
2 0 6 1844.92 64.79
-2 0 -6 1838.32 64.39
-2 0 -6 1816.92 65.49
-2 0 6 1789.42 64.59
2 0 -6 1872.01 64.59
-2 0 6 1843.82 64.59
2 0 6 1909.51 64.59
-2 0 -6 1824.12 64.69
4 0 -6 40.3 2.7
4 0 -6 41.9 1.9
4 0 -6 42 1.7
-4 0 -6 43.3 2
-4 0 6 38.7 2.7
4 0 6 45.4 1.9
-4 0 6 44 2
4 0 -6 42.8 2.7
-4 0 -6 39 2.6
-4 0 6 41.2 1.9
4 0 6 46 2
-4 0 -6 41.8 2
-4 0 -6 41.2 2.7
4 0 -6 46.3 2.3
4 0 6 40.2 2.7
-4 0 6 42.6 2.1
4 0 -6 41.4 1.8
-4 0 -6 38.5 1.8
-4 0 -6 41 2.1
-4 0 6 38.1 2.6
-4 0 6 45.3 1.7
4 0 6 40 2.7
-6 0 6 861.81 30.1
6 0 6 834.72 30.1
6 0 6 821.42 30
-6 0 -6 853.61 30.2
6 0 -6 862.61 29.9
-6 0 6 830.52 30.1
6 0 -6 843.82 30.5
-6 0 -6 824.02 30.2
6 0 6 861.51 31.2
-6 0 -6 810.12 29.9
6 0 -6 830.92 29.8
-6 0 -6 875.01 30.3
-6 0 -6 793.32 31.4
-6 0 6 853.21 30.3
6 0 -6 850.81 30
-6 0 6 853.41 30.1
-8 0 6 2151.48 73.19
-8 0 -6 2014.5 72.99
-8 0 -6 2015 73.39
-8 0 6 2146.09 73.19
-8 0 6 2023.6 73.19
8 0 -6 2034 73.69
-8 0 -6 2047.2 73.09
8 0 6 2098.39 73.09
10 0 6 444.56 16.2
-10 0 6 465.85 16.2
-10 0 -6 447.76 16.5
-10 0 -6 451.55 17.2
-10 0 6 419.66 16.3
-10 0 -6 418.16 16.1
10 0 -6 434.86 16.9
12 0 6 6.4 1
12 0 -6 4.5 1.2
-12 0 -6 5.5 0.8
-12 0 -6 6 1.4
-12 0 6 4.5 0.9
-14 0 -6 77.69 3.5
-14 0 6 72.29 3.8
-1 1 6 19.7 1.7
1 -1 6 17.7 1.7
1 1 -6 17.7 1.2
1 1 -6 19.2 1.7
-1 -1 -6 16.8 1.7
-1 -1 -6 17 0.9
1 -1 6 16 1
1 1 -6 15.6 1
1 1 -6 17.7 0.8
1 -1 6 16.8 1
-1 1 6 15 1
1 1 -6 20.8 1.7
-1 -1 -6 15.3 1.2
-1 1 6 16 1
-1 1 6 14.5 0.9
1 -1 6 17 1.2
-1 -1 -6 15.9 1.3
1 -1 6 16.5 1
1 -1 6 15.5 1
-1 1 6 18.6 1.6
1 1 -6 13.8 1.5
-1 1 6 20.5 1.3
-1 1 6 16.4 1
-1 -1 -6 16.6 1.7
-1 -1 6 18 1.2
-1 1 -6 18.1 0.9
-1 1 -6 13.3 1.1
1 1 6 14.9 1
1 -1 -6 14.4 0.8
1 1 6 16.5 1
-1 1 -6 18.7 1.7
-1 1 -6 13.5 1.5
1 -1 -6 14.9 1
1 1 6 14.2 1.2
-1 -1 6 17.4 1
1 1 6 15.4 1.7
-1 -1 6 13.8 1
1 -1 -6 18 1.2
1 1 6 13.1 1
-1 -1 6 20 1.7
1 -1 -6 18.9 1.7
1 -1 -6 17.3 1
-1 -1 6 17.5 0.9
-1 1 -6 15 1.2
-1 1 -6 17.3 1.2
1 1 6 16.1 1.7
-1 -1 6 18.7 1.7
-1 -1 6 14.3 1
3 -1 6 0.9 0.6
-3 1 6 0.9 0.6
3 -1 6 1.2 0.3
3 -1 6 1 0.7
-3 1 6 0.6 0.4
-3 -1 -6 1.6 0.2
3 1 -6 0.1 0.3
3 1 -6 0.6 0.2
-3 -1 -6 0.7 0.6
-3 1 6 1.6 0.4
-3 -1 -6 0.8 0.3
-3 -1 -6 1.4 0.3
3 -1 6 0.6 0.3
3 1 -6 0.8 0.2
3 1 -6 0.9 0.6
3 1 -6 1.4 0.6
-3 -1 -6 1 0.6
-3 1 6 1.2 0.6
-3 -1 -6 0.9 0.3
3 -1 6 0.3 0.3
3 1 -6 1.1 0.4
-3 -1 -6 0.3 0.4
3 -1 6 0.9 0.3
-3 1 6 1.5 0.3
3 1 -6 0.9 0.5
-3 1 6 1.6 0.4
-3 -1 6 1.1 0.4
-3 1 -6 0.7 0.3
3 -1 -6 1.1 0.6
3 1 6 0.6 0.3
-3 -1 6 0 0.5
-3 -1 6 0.2 0.3
3 -1 -6 0.9 0.6
-3 1 -6 0.4 0.3
3 1 6 0.4 0.3
3 1 6 0.7 0.3
-3 1 -6 0.2 0.5
-3 -1 6 0.9 0.6
3 1 6 -0.3 0.4
3 -1 -6 0.2 0.2
-3 1 -6 0.3 0.5
3 1 6 0.3 0.6
-3 -1 6 0.8 0.2
3 1 6 0.3 0.6
3 -1 -6 0.8 0.3
3 -1 -6 1.1 0.3
5 -1 6 16.9 1.7
5 1 -6 14.7 1.4
5 1 -6 15 1.8
-5 1 6 20.1 1.2
-5 -1 -6 16.3 1.7
5 -1 6 18.3 0.9
-5 -1 -6 15.9 1.2
-5 -1 -6 17.6 1.1
-5 1 6 16.1 1.3
5 1 -6 18.6 1
5 -1 6 15.3 1
-5 1 6 15.5 1.6
-5 -1 6 13.6 1.7
-5 -1 6 15.8 0.8
-5 -1 6 15.7 1
-5 1 -6 16.8 1
5 1 6 15.1 1
5 -1 -6 15.6 1
5 -1 -6 16.1 0.8
-5 1 -6 16 1.2
5 -1 -6 15.3 1.3
-5 1 -6 15.7 1.1
5 -1 -6 16.3 1.7
-5 1 -6 15 1.6
5 -1 -6 15.1 1
5 1 6 16.3 1.7
-7 1 6 0.9 0.5
-7 1 6 0 0.4
-7 -1 -6 1.3 0.4
7 1 -6 0.8 0.6
7 -1 6 0.7 0.4
-7 1 6 1 0.4
7 -1 6 0.3 0.3
-7 -1 -6 0.8 0.4
-7 1 6 0.4 0.5
7 -1 -6 1.8 0.4
-7 1 -6 0.5 0.3
7 -1 -6 0.3 0.3
-7 -1 6 0.6 0.4
7 -1 -6 1 0.3
7 -1 -6 0.4 0.5
-7 1 -6 0.2 0.4
-7 1 -6 0.3 0.4
9 -1 6 18.1 1.3
9 1 -6 17.2 1.9
-9 -1 -6 17 1.5
-9 1 6 18.5 1.4
-9 1 6 15 1.4
-9 -1 -6 14.9 1.1
-9 1 6 20 1.4
9 1 6 17.1 1.3
-9 -1 6 17.8 1.3
-9 -1 6 17 1.3
-9 -1 6 15.5 1.3
-9 1 -6 16.3 1.6
-9 1 -6 17.5 1.2
9 -1 -6 14.6 1.8
-9 1 -6 15 1.2
-9 1 -6 17 1.9
-11 -1 -6 14.7 1.2
-11 -1 -6 16.1 1.9
-11 1 6 14.5 1.5
-11 -1 -6 17 1.6
-11 1 6 16.9 1.4
11 -1 6 15.6 1.3
11 1 -6 17.1 2
-11 -1 6 16.6 1.3
11 -1 -6 16.6 1.9
-11 1 -6 14.7 1.6
-11 -1 6 15.9 1.4
-11 1 -6 15.2 1.9
-11 1 -6 14.9 1.2
11 1 6 15.7 1.4
13 1 -6 0 0.8
13 -1 6 0.8 0.5
-13 -1 -6 0.3 0.4
-13 1 6 0.1 0.6
-13 -1 -6 0.1 0.8
13 -1 6 0.2 0.4
-13 1 -6 0.1 0.4
13 1 6 0.2 0.4
13 -1 -6 -0.4 0.8
-13 1 -6 0.4 0.9
13 1 6 0.2 0.5
-13 -1 6 0 0.5
-15 1 6 2.1 0.8
-15 -1 -6 1.1 0.6
-15 -1 6 0.8 0.7
0 2 6 2.3 0.5
0 -2 6 2.6 0.8
0 -2 6 0.7 0.6
0 -2 -6 1.5 0.3
0 2 -6 0.7 0.4
0 -2 6 0.7 0.3
0 -2 -6 1.8 0.7
0 -2 -6 1.2 0.3
0 2 6 1.5 0.7
0 -2 6 2.4 0.4
0 -2 -6 1.2 0.5
0 2 6 1.7 0.7
0 2 -6 1.6 0.7
0 2 -6 2 0.5
0 -2 6 0.8 0.3
0 -2 6 1.8 0.4
0 2 6 0.7 0.4
0 -2 -6 1.3 0.3
0 2 -6 2.7 0.7
-2 2 6 0.4 0.3
2 -2 6 0.4 0.5
-2 -2 -6 0.6 0.6
2 2 -6 0.6 0.2
2 2 -6 0.6 0.5
2 -2 6 0.8 0.6
2 2 -6 0.5 0.2
-2 -2 -6 0.4 0.3
-2 2 6 1 0.6
2 -2 6 0.5 0.3
-2 2 6 0.3 0.2
-2 -2 -6 1.1 0.4
2 -2 6 0.2 0.2
2 -2 6 0.5 0.3
-2 -2 -6 0.6 0.3
2 2 -6 1.4 0.7
-2 2 6 0.4 0.3
2 2 -6 0.8 0.4
-2 2 6 1 0.4
2 -2 6 0.4 0.2
-2 -2 -6 0.6 0.3
-2 -2 -6 1.1 0.6
-2 -2 -6 0.8 0.2
2 2 6 0.6 0.3
-2 2 -6 0.8 0.4
-2 -2 6 1 0.6
-2 2 -6 0.6 0.6
2 2 6 0.2 0.3
2 -2 -6 0.7 0.3
2 -2 -6 0.2 0.2
2 2 6 0.5 0.5
-2 2 -6 0.9 0.6
-2 2 -6 0.9 0.6
-2 -2 6 1.7 0.7
2 -2 -6 0.5 0.5
-2 -2 6 0.8 0.2
2 2 6 0.4 0.3
-2 -2 6 0.2 0.3
-2 2 -6 0.8 0.2
-2 2 -6 1.5 0.4
2 -2 -6 0.5 0.3
2 2 6 0.9 0.6
2 -2 -6 1 0.6
4 2 -6 0.3 0.4
4 2 -6 0.8 0.6
4 2 -6 0.8 0.4
-4 -2 -6 0.3 0.6
4 2 -6 0.5 0.2
4 -2 6 0.7 0.3
-4 -2 -6 0.4 0.3
-4 2 6 1.2 0.6
4 -2 6 0.2 0.3
-4 2 6 0.3 0.3
4 -2 6 0.4 0.2
4 2 -6 0.5 0.6
-4 -2 -6 0.5 0.2
-4 -2 -6 0.5 0.2
-4 -2 -6 2.4 0.9
4 2 -6 0.2 0.2
-4 2 6 0.5 0.3
-4 -2 -6 0.8 0.3
4 -2 6 0.4 0.2
-4 2 6 0.6 0.4
-4 -2 -6 0.3 0.3
4 -2 6 1.1 0.7
-4 -2 -6 0.5 0.3
-4 -2 6 0.1 0.3
4 2 6 1.1 0.5
-4 2 -6 0.2 0.3
-4 2 -6 0.4 0.3
-4 2 -6 0.6 0.5
-4 -2 6 1.4 0.3
4 -2 -6 0.4 0.3
4 2 6 0.4 0.6
-4 -2 6 0.6 0.3
4 -2 -6 0.9 0.2
4 2 6 0.2 0.3
-4 2 -6 0.9 0.4
-4 -2 6 0.3 0.2
4 -2 -6 0.8 0.6
-4 2 -6 0.4 0.3
4 2 6 0.7 0.3
4 -2 -6 0.4 0.4
4 2 6 0.6 0.6
-6 2 6 0.3 0.5
6 2 -6 0.2 0.5
-6 2 6 0.3 0.4
-6 -2 -6 -0.2 0.2
-6 -2 -6 0 0.3
6 -2 6 -0.2 0.3
-6 -2 -6 0.1 0.3
-6 -2 -6 1.1 0.4
-6 2 6 0.5 0.4
-6 -2 -6 -0.2 0.3
6 -2 6 0 0.3
-6 2 -6 1.1 0.4
6 2 6 0.1 0.3
-6 -2 6 -0.2 0.3
-6 -2 6 0.1 0.3
6 -2 -6 0.3 0.3
6 -2 -6 0.1 0.2
-6 2 -6 0.7 0.3
-6 2 -6 0.3 0.4
-6 -2 6 0 0.3
6 -2 -6 0.3 0.4
-6 2 -6 -0.1 0.3
-6 -2 6 0.8 0.3
6 -2 -6 0.2 0.3
8 -2 6 0.6 0.4
8 2 -6 1 0.7
-8 -2 -6 0.4 0.4
-8 -2 -6 -0.1 0.3
-8 -2 -6 -0.1 0.4
8 -2 6 0.8 0.4
-8 2 6 0.4 0.6
-8 2 6 0 0.5
-8 -2 -6 0.2 0.4
-8 2 6 1.3 0.5
-8 2 -6 1.7 0.8
8 2 6 0 0.4
-8 -2 6 0.1 0.4
-8 2 -6 0.8 0.5
-8 2 -6 1.4 0.5
-8 -2 6 0.4 0.4
8 -2 -6 0.6 0.4
8 -2 -6 -0.1 0.6
-8 -2 6 0.4 0.4
-8 2 -6 1.1 0.4
-8 2 -6 0.3 0.5
8 -2 -6 0.6 0.4
-10 -2 -6 0 0.5
-10 2 6 0.7 0.5
10 -2 6 0.8 0.5
-10 -2 -6 0.8 0.8
-10 2 6 0.4 0.5
-10 -2 -6 1.1 0.4
10 2 -6 1 0.8
-10 2 -6 0.5 0.4
10 -2 -6 0.4 0.7
10 2 6 0.7 0.6
-10 2 -6 0.7 0.5
-10 -2 6 0.7 0.4
-10 2 -6 0 0.5
-10 2 -6 0.9 0.8
-10 -2 6 0.6 0.5
-12 2 6 0.2 0.5
12 2 -6 1.1 0.9
-12 -2 -6 0.4 0.8
-12 -2 -6 0.5 0.5
-12 -2 -6 0.4 0.4
12 -2 6 0.5 0.5
12 2 6 0.7 0.5
12 2 6 0.2 0.4
12 -2 -6 0.5 0.8
-12 -2 6 0.5 0.5
-12 2 -6 0.9 0.5
-12 -2 6 0.5 0.5
-12 2 -6 0.9 1
-14 -2 -6 0.2 0.5
-14 2 6 0.6 0.7
-14 -2 6 0.5 0.7
-14 2 -6 -0.1 0.5
-1 -3 -6 61.39 3.3
1 -3 6 62.99 3.5
1 -3 6 57.19 2.4
1 -3 6 60.19 2.5
-1 -3 -6 60.59 2.5
1 3 -6 59.79 3.4
1 3 -6 53.99 2.5
1 3 -6 59.19 3.2
1 -3 6 57.89 2.4
1 3 -6 57.59 2.7
-1 3 6 56.59 3.2
-1 3 6 58.99 2.6
1 3 -6 60.99 2.8
1 3 -6 59.19 2.3
-1 3 6 60.79 2.7
-1 -3 -6 56.19 2.5
1 -3 6 62.89 2.4
-1 3 6 57.39 2.6
1 3 -6 58.29 3.2
-1 -3 -6 64.29 3.3
-1 3 6 52.69 2.4
-1 3 6 60.49 3.2
1 -3 6 59.79 3.3
-1 -3 -6 57.29 2.4
1 3 6 57.79 3.2
1 3 6 58.69 2.6
-1 3 -6 62.89 3.4
-1 -3 6 59.29 2.4
1 3 6 60.19 2.5
1 -3 -6 63.29 2.5
-1 -3 6 59.69 2.5
-1 3 -6 57.69 3.2
-1 3 -6 58.59 2.4
1 -3 -6 62.89 3.3
-1 -3 6 59.59 2.5
1 3 6 60.49 2.7
-1 3 -6 58.19 2.7
1 -3 -6 61.59 2.4
-1 -3 6 64.69 3.3
1 -3 -6 56.29 3.2
-1 -3 6 58.59 2.4
-1 3 -6 59.99 2.7
-1 -3 6 56.59 3.2
-1 3 -6 51.69 2.5
-1 3 -6 56.59 3.2
1 3 6 58.29 3.2
1 -3 -6 61.79 2.5
1 3 6 56.99 2.5
-3 3 6 78.29 3.3
-3 -3 -6 76.69 3.1
3 3 -6 77.79 3.1
3 3 -6 89.89 3.5
3 -3 6 75.39 3.1
-3 -3 -6 86.89 4.1
-3 -3 -6 74.99 3.2
3 3 -6 72.29 3.7
3 -3 6 76.59 3.1
-3 3 6 75.09 3.9
-3 -3 -6 77.09 3.2
3 -3 6 80.19 3.1
-3 -3 -6 77.29 3.4
-3 3 6 77.59 3.4
3 3 -6 87.99 4.1
-3 -3 -6 73.29 3.2
3 -3 6 72.89 3.2
3 -3 6 81.29 4
-3 3 6 79.79 3.3
3 3 6 75.19 3.2
3 3 6 79.39 4
3 3 6 78.99 3.4
-3 -3 6 89.29 4.2
3 -3 -6 76.79 3
-3 3 -6 91.99 3.2
3 -3 -6 80.59 3.2
-3 -3 6 78.19 3.1
3 3 6 73.59 4.8
3 -3 -6 79.39 3.2
3 3 6 78.59 3.2
3 -3 -6 82.59 4.1
-3 3 -6 81.39 3.4
-3 -3 6 75.19 3.2
-3 -3 6 74.69 3.2
-3 -3 6 77.89 3.2
-3 3 -6 77.19 3.4
-3 3 -6 74.09 4
-3 3 -6 79.99 4
-5 -3 -6 85.29 3.5
-5 -3 -6 88.69 3.7
-5 3 6 88.49 3.7
-5 -3 -6 87.59 3.7
-5 -3 -6 85.69 3.4
5 3 -6 92.49 4.5
5 -3 6 86.89 3.6
5 -3 6 89.49 3.4
5 3 -6 83.59 4.2
-5 -3 -6 85.99 4.5
-5 3 6 87.49 3.8
5 -3 6 85.39 3.5
5 3 -6 86.89 3.8
-5 -3 -6 88.59 3.4
-5 -3 -6 86.19 3.5
-5 3 6 90.09 3.7
5 -3 6 87.59 3.4
-5 -3 6 86.19 3.6
-5 -3 6 94.59 4.6
5 -3 -6 82.19 3.7
-5 -3 6 83.99 3.5
-5 3 -6 89.29 3.8
-5 3 -6 89.79 3.8
5 -3 -6 87.89 3.6
5 -3 -6 87.69 3.5
5 -3 -6 83.69 3.4
5 3 6 88.79 3.8
5 3 6 90.49 4.6
-5 -3 6 84.19 3.5
-5 -3 6 88.39 3.4
-5 -3 6 86.89 3.5
5 3 6 88.79 3.6
-5 3 -6 86.59 3.5
-5 3 -6 87.09 3.8
7 3 -6 11.9 1.6
-7 3 6 8.7 1.1
-7 3 6 12 1.1
-7 -3 -6 11.2 0.8
-7 3 6 11.8 1.3
-7 -3 -6 12.3 0.8
7 -3 6 11.3 1
-7 -3 -6 12.9 1.1
7 -3 6 11.9 1
-7 -3 -6 11.3 1.1
-7 3 -6 12.5 1.3
-7 3 -6 12.3 1
-7 3 -6 12.6 1.6
-7 3 -6 11.7 1.1
-7 -3 6 11.3 0.9
7 -3 -6 12.8 1
-7 -3 6 10.6 0.9
7 -3 -6 11.4 1.2
-7 -3 6 10.7 1
7 3 6 10.5 1
-7 3 -6 13.2 1
-9 -3 -6 50.49 2.7
-9 3 6 51.59 2.8
9 -3 6 55.59 2.6
9 3 -6 54.29 3.4
-9 -3 -6 51.99 2.4
-9 -3 -6 51.59 2.3
-9 -3 -6 47.6 2.7
-9 3 6 51.29 2.7
9 -3 6 51.29 2.5
-9 3 -6 52.69 2.5
-9 3 -6 51.19 2.9
-9 -3 6 53.19 3.1
9 -3 -6 52.09 2.5
-9 -3 6 53.79 2.5
-9 3 -6 54.59 2.5
-9 -3 6 53.29 2.5
9 -3 -6 53.09 2.9
-9 3 -6 52.19 2.8
9 3 6 49.8 2.6
-9 3 -6 55.19 3.5
-9 -3 6 54.29 2.6
9 -3 -6 53.19 2.5
-11 -3 -6 1.9 0.6
-11 -3 -6 2.1 0.5
11 -3 6 2.5 0.6
11 3 -6 3.3 1.1
-11 -3 -6 3 1.1
-11 -3 6 4 0.7
-11 -3 6 2.4 0.6
-11 3 -6 4.2 0.7
11 3 6 2.5 0.6
-11 -3 6 1.9 0.9
11 -3 -6 3.3 0.9
-11 3 -6 3.9 1.3
11 3 6 2.4 0.7
-13 -3 -6 2.3 1.1
-13 -3 -6 1.7 0.5
13 3 -6 0.8 0.9
13 -3 6 1.9 0.6
-13 -3 -6 2 0.7
-13 3 -6 2.2 0.6
13 3 6 1.5 0.6
13 3 6 2.1 0.6
-13 -3 6 1.5 0.7
-13 3 -6 0.6 1.1
-15 -3 -6 1.1 0.5
-15 -3 6 0.4 0.7
0 4 6 1482.15 53.69
0 4 -6 1494.45 53.79
0 -4 6 1490.15 53.49
0 -4 -6 1511.65 53.59
0 4 -6 1513.15 54.49
0 -4 -6 1568.74 54.59
0 -4 6 1477.55 53.59
0 -4 6 1467.25 53.49
0 4 6 1490.95 53.69
0 -4 -6 1517.55 53.49
0 -4 6 1551.24 54.49
0 4 -6 1494.55 53.79
0 -4 -6 1546.65 53.59
0 4 6 1537.05 54.49
0 4 -6 1536.25 54.79
0 -4 6 1555.54 53.49
0 4 6 1523.25 53.79
-2 4 6 315.87 11.9
2 4 -6 322.07 12
2 -4 6 312.17 11.7
-2 -4 -6 333.27 11.9
2 -4 6 328.97 12.7
2 -4 6 340.07 11.7
-2 -4 -6 321.77 11.9
2 -4 6 320.27 11.8
2 4 -6 343.17 12.2
-2 4 6 324.77 11.9
-2 -4 -6 339.47 12.8
2 -4 6 332.37 11.8
-2 -4 -6 329.37 11.7
2 4 -6 333.67 12.8
-2 4 6 321.87 12.7
-2 4 6 322.97 12.1
2 4 -6 332.67 13.1
-2 -4 6 324.17 11.8
-2 4 -6 322.97 12.7
-2 -4 6 325.17 11.9
-2 4 -6 319.87 12
-2 4 -6 318.87 12.1
2 -4 -6 323.07 11.9
-2 -4 6 323.77 11.8
-2 -4 6 327.67 12.8
2 4 6 315.97 11.9
2 4 6 331.37 11.9
-2 -4 6 316.57 11.7
-2 4 -6 327.77 12.9
-2 4 -6 277.77 11.7
2 -4 -6 328.97 11.8
2 -4 -6 345.97 12.8
2 4 6 318.57 12.7
2 4 6 325.47 12
2 -4 -6 326.47 11.7
-4 4 6 17.3 1.3
4 4 -6 17.6 1.6
-4 -4 -6 17.1 1.1
-4 -4 -6 18.3 1.3
4 -4 6 17.3 1.1
-4 -4 -6 22.1 1.2
4 4 -6 18.2 1.3
-4 -4 -6 19.4 1
-4 -4 -6 18.1 1.1
4 -4 6 18.7 1
4 -4 6 16.1 1.1
4 4 -6 20.1 1.8
4 -4 6 17.9 1
-4 -4 -6 18.7 1.8
-4 -4 6 19.3 1
-4 4 -6 19.1 1.3
4 -4 -6 17.8 1.1
-4 4 -6 20.1 1.4
4 4 6 17.9 1.2
-4 4 -6 20.7 1.1
-4 -4 6 17.6 1
4 -4 -6 18 1.2
-4 -4 6 20.4 1.1
4 4 6 19.2 1.8
-4 -4 6 18.6 1.1
-4 -4 6 15.5 1.1
4 -4 -6 17.9 1
4 4 6 19 1.3
6 -4 6 91.89 3.8
-6 4 6 98.09 4.1
-6 4 6 94.99 4
6 4 -6 97.19 4.1
-6 -4 -6 94.99 3.9
-6 4 6 94.09 4
6 -4 6 95.69 3.8
6 4 -6 89.99 4.5
-6 -4 -6 94.39 4
-6 -4 -6 90.09 3.8
-6 -4 -6 91.19 3.6
-6 -4 -6 90.39 3.7
-6 -4 6 93.49 4.1
6 4 6 97.49 4.1
-6 -4 6 90.89 3.7
6 -4 -6 91.59 3.6
-6 -4 6 91.09 3.7
-6 -4 6 90.79 3.8
6 4 6 91.89 3.9
-6 4 -6 91.99 4.1
-6 4 -6 95.39 4.2
-6 4 -6 91.99 3.8
6 -4 -6 94.29 3.9
-6 4 -6 96.19 4.7
-6 -4 6 94.39 3.8
-6 4 -6 96.19 4.1
-6 -4 6 94.79 3.6
8 4 -6 457.45 17.9
-8 -4 -6 462.85 16.8
8 -4 6 449.86 17
-8 -4 -6 477.15 16.8
-8 -4 -6 483.95 17.2
-8 4 6 390.66 17.1
-8 -4 -6 457.65 17.2
-8 4 6 481.05 17.3
-8 4 6 414.56 17.2
8 -4 6 472.55 16.9
-8 -4 6 472.45 16.9
-8 4 -6 464.95 17
8 4 6 473.15 17.1
-8 -4 6 468.05 17
-8 4 -6 497.95 18.3
-8 4 -6 490.05 17.5
-8 -4 6 477.95 17.6
-8 4 -6 482.25 17.1
8 -4 -6 472.35 17
-8 -4 6 454.85 16.9
8 -4 -6 470.25 17
-8 4 -6 484.05 17.3
-10 -4 -6 104.19 4.6
-10 4 6 105.49 4.8
10 4 -6 96.09 5.3
10 -4 6 104.09 4.3
-10 -4 -6 107.89 4.6
-10 4 6 94.49 4.5
10 -4 6 98.99 4.5
-10 -4 -6 97.59 4.2
-10 4 -6 107.09 4.4
-10 -4 6 102.79 4.4
10 -4 -6 101.99 4.4
-10 -4 6 109.59 5.1
10 -4 -6 103.59 4.4
10 4 6 102.39 4.4
-10 4 -6 101.49 4.3
10 4 6 103.99 4.5
-10 -4 6 109.49 4.3
-10 -4 6 107.89 4.3
-10 4 -6 117.39 5.8
-10 4 -6 104.09 4.7
12 4 -6 1.5 1
12 -4 6 1.9 0.6
-12 -4 -6 1.2 0.5
-12 -4 -6 1.6 0.6
-12 -4 -6 1.6 0.9
-12 -4 6 2.3 0.7
-12 4 -6 1.5 0.6
12 4 6 1.5 0.6
12 4 6 1.6 0.6
-12 -4 6 1.1 0.5
-12 4 -6 0.9 1.1
-12 -4 6 1.5 0.9
-14 -4 -6 1.9 0.6
-14 -4 6 1.2 0.7
1 5 -6 95.49 4.6
1 -5 6 94.99 3.7
1 5 -6 93.39 4
-1 -5 -6 99.59 3.8
1 5 -6 95.59 4
1 5 -6 98.09 5
-1 -5 -6 98.99 4.7
-1 5 6 94.99 4.5
1 -5 6 90.39 3.7
-1 -5 -6 93.29 3.6
-1 5 6 92.89 4
-1 -5 -6 94.39 3.8
1 -5 6 92.49 3.7
1 -5 6 92.29 3.7
-1 5 6 91.59 3.9
1 5 6 92.49 4.5
-1 -5 6 92.69 3.7
1 -5 -6 91.89 4.9
-1 5 -6 97.89 4.9
1 -5 -6 90.69 3.6
-1 -5 6 93.59 3.7
-1 5 -6 94.79 4.6
1 5 6 93.59 3.9
-1 -5 6 108.29 3.8
-1 5 -6 94.99 4
1 -5 -6 95.19 3.8
1 -5 -6 96.59 3.8
1 5 6 96.69 4
-1 5 -6 91.99 4
-1 -5 6 96.59 4.6
-1 -5 6 95.19 3.7
-3 -5 -6 28.6 1.5
-3 -5 -6 34.2 1.7
-3 -5 -6 32.6 1.5
3 5 -6 38.3 2.8
3 -5 6 34.5 1.4
3 -5 6 32.1 1.6
-3 -5 -6 32.7 1.9
-3 5 6 33.2 1.7
3 -5 6 33.1 1.4
-3 5 6 32.9 1.8
3 5 -6 27.7 2.1
-3 5 6 34.3 1.7
3 5 -6 35 1.8
-3 -5 -6 37.5 3.2
3 -5 6 30.9 1.6
3 5 -6 26.7 1.8
-3 -5 -6 32.3 1.6
-3 5 -6 29.1 2.4
-3 -5 6 28.3 1.6
3 5 6 31.5 1.7
-3 5 -6 34.5 1.8
3 -5 -6 33.5 1.5
-3 -5 6 34.3 1.6
-3 5 -6 27.3 2.1
-3 5 -6 27 1.8
-3 -5 6 34.5 1.6
-3 5 -6 26 1.5
3 5 6 35.3 1.8
-3 5 -6 32.9 1.8
-3 -5 6 33.1 1.5
3 -5 -6 30.9 1.6
3 5 6 35.9 2.4
3 -5 -6 34.2 1.7
-5 5 6 36 1.9
5 -5 6 34.1 1.7
-5 5 6 36.5 1.9
-5 -5 -6 34.4 1.8
-5 5 6 32.1 1.8
-5 -5 -6 34.1 1.7
-5 -5 -6 34.4 1.6
-5 -5 -6 36.1 2
5 5 -6 30.3 2.3
5 5 -6 35.4 1.9
-5 -5 -6 33.3 1.6
5 -5 6 33.2 1.7
-5 5 -6 39.8 2.1
-5 -5 6 32.7 1.6
-5 -5 6 36 1.9
-5 5 -6 33.7 2.5
-5 5 -6 30.6 1.7
-5 5 -6 34 2
-5 -5 6 32.4 1.7
5 5 6 35.7 2
-5 -5 6 34.6 1.6
5 -5 -6 34.9 1.8
-5 5 -6 34.2 1.9
-5 -5 6 33.6 1.7
-5 -5 6 33.3 1.7
5 -5 -6 36.2 1.7
5 5 6 34.1 1.8
5 -5 -6 35.5 1.6
-7 -5 -6 29.6 1.5
7 -5 6 32.5 1.7
-7 5 6 29.8 1.9
-7 5 6 24.8 1.8
-7 -5 -6 30.4 1.5
-7 -5 -6 31.8 1.7
-7 -5 -6 31.2 1.9
7 5 -6 30.5 1.9
7 -5 6 31.2 1.6
7 5 -6 31.9 2.5
-7 -5 -6 29.1 1.8
-7 -5 6 32.6 1.7
7 -5 -6 31 1.6
-7 5 -6 29 1.7
7 -5 -6 31.6 1.8
7 5 6 31.8 1.7
-7 -5 6 31.5 2
7 5 6 31.5 1.8
-7 5 -6 30.3 1.7
-7 5 -6 31.4 1.9
7 5 6 31.8 2
-7 -5 6 31.3 1.5
-7 -5 6 29.8 1.6
-7 -5 6 33.8 1.7
-7 5 -6 29.7 2
-7 5 -6 31.5 2.5
-7 -5 6 32.1 1.7
-9 -5 -6 58.89 3.1
-9 -5 -6 59.69 3
-9 -5 -6 61.49 2.7
9 -5 6 64.39 2.8
9 5 -6 63.19 3.9
-9 5 6 63.79 3.2
9 -5 6 62.29 2.9
9 5 6 58.29 3
9 -5 -6 61.89 3
-9 5 -6 59.59 2.9
-9 -5 6 62.09 2.9
-9 -5 6 62.79 2.8
-9 5 -6 65.09 4.1
-9 -5 6 62.49 2.8
-9 5 -6 61.09 2.9
-9 5 -6 63.29 3.2
9 5 6 62.19 2.9
-9 -5 6 63.99 3.4
9 -5 -6 59.99 2.8
-11 -5 -6 -0.2 0.5
-11 -5 -6 0.4 0.4
11 -5 6 1.3 0.6
-11 -5 -6 0.5 0.8
11 -5 6 0.8 0.5
11 5 -6 0.5 1
-11 -5 6 0.9 0.5
-11 5 -6 1.3 0.6
11 -5 -6 0.2 0.4
-11 -5 6 1.4 0.5
-11 5 -6 0.2 0.5
-11 5 -6 0.8 1.1
-11 5 -6 0.2 0.5
11 -5 -6 0.5 0.7
11 5 6 0.6 0.6
-11 -5 6 0.6 0.5
11 5 6 0.4 0.5
-11 -5 6 0.9 0.7
-13 -5 -6 0.8 0.7
-13 -5 -6 0.6 1.4
13 -5 6 0.6 0.5
-13 -5 -6 0.5 0.4
-13 -5 6 0.4 0.6
-13 -5 6 1.1 0.8
-15 -5 -6 6.7 1
-15 -5 6 6.1 1.2
0 -6 6 578.04 21.4
0 -6 -6 641.94 21.6
0 6 -6 564.14 21.6
0 6 -6 606.84 21.9
0 6 6 601.24 21.7
0 -6 -6 597.24 21.4
0 6 6 592.14 21.7
0 6 -6 599.24 21.7
0 -6 6 602.54 21.5
0 -6 6 597.74 21.4
0 -6 6 599.14 21.5
0 -6 -6 607.54 21.6
0 6 -6 654.93 23.2
0 6 -6 571.34 21.4
-2 6 6 236.08 9.1
2 -6 6 243.38 9.1
-2 -6 -6 243.08 9.2
2 -6 6 254.57 9
2 -6 6 243.88 9
2 6 -6 260.77 10.7
-2 6 6 248.58 9.3
2 -6 6 250.47 9.1
-2 6 6 227.28 9
2 6 -6 243.08 9.3
2 6 -6 260.97 9.5
-2 -6 -6 256.77 9.2
-2 -6 -6 240.78 9
-2 6 6 246.98 9.3
-2 -6 6 248.98 9.1
2 -6 -6 252.97 9.1
2 6 6 222.88 9.2
-2 -6 6 237.98 9
-2 -6 6 244.38 9.1
-2 -6 6 268.47 9.2
2 6 6 243.68 9.3
2 -6 -6 245.98 9
-2 6 -6 246.68 9.4
2 -6 -6 249.08 9.2
-2 6 -6 256.17 10.5
-2 6 -6 245.48 9.3
-4 6 6 55.19 2.6
-4 6 6 55.89 2.6
4 6 -6 57.89 2.8
-4 -6 -6 53.39 2.3
-4 -6 -6 49.99 2.4
4 -6 6 57.79 2.4
4 -6 6 53.09 2.4
4 -6 6 56.09 2.2
-4 6 6 53.49 2.6
4 -6 6 54.29 2.2
4 6 -6 55.99 3.2
-4 -6 -6 52.89 2.2
-4 -6 -6 53.59 2.4
-4 -6 -6 54.99 2.7
4 6 -6 55.69 2.6
-4 -6 -6 45.1 2.6
-4 -6 6 53.49 2.3
4 6 6 54.29 2.6
-4 -6 6 53.99 2.3
-4 6 -6 44.1 2.3
-4 -6 6 53.49 2.3
-4 -6 6 55.59 2.4
4 -6 -6 52.89 2.3
-4 6 -6 56.59 2.6
-4 6 -6 54.29 3.5
-4 6 -6 54.69 2.7
4 6 6 53.59 2.5
-4 6 -6 44.2 2.6
4 -6 -6 53.39 2.5
4 -6 -6 53.89 2.3
-6 -6 -6 135.19 5.5
6 6 -6 134.29 5.5
-6 6 6 118.89 5.4
6 -6 6 131.09 5.1
-6 -6 -6 133.99 5.1
-6 6 6 120.19 5.4
6 6 -6 135.69 6.2
-6 -6 -6 134.09 5.2
6 -6 6 137.09 5.2
-6 -6 -6 131.49 5.1
-6 6 6 135.99 5.5
-6 -6 -6 134.99 5.3
6 -6 -6 131.29 5.3
-6 -6 6 131.89 5.1
-6 -6 6 130.69 5.2
-6 6 -6 137.29 6.4
-6 6 -6 122.29 5.3
-6 6 -6 133.69 5.3
-6 -6 6 133.59 5.1
6 6 6 131.99 5.4
6 6 6 132.99 5.3
-6 -6 6 132.39 5.2
-6 -6 6 132.29 5.5
-6 6 -6 129.09 5.7
6 6 6 139.39 5.5
-6 -6 6 132.79 5.2
-6 6 -6 136.09 5.4
-8 -6 -6 202.08 7.9
8 -6 6 201.28 7.8
8 -6 6 204.38 7.6
-8 -6 -6 205.18 8.1
-8 6 6 202.58 8.1
8 6 -6 202.58 8.8
-8 -6 -6 200.48 7.6
-8 6 -6 202.68 7.8
-8 -6 6 193.68 7.7
8 -6 -6 200.88 7.9
-8 6 -6 210.98 9.3
-8 -6 6 205.08 8.2
-8 6 -6 195.98 7.9
-8 6 -6 200.78 8
8 6 6 201.88 7.9
-8 -6 6 202.58 7.7
-8 -6 6 189.28 7.7
-8 -6 6 201.38 7.7
8 6 6 207.18 7.8
8 -6 -6 200.38 7.7
-8 -6 6 209.18 7.8
-10 6 6 50.39 2.9
-10 -6 -6 49.6 2.4
10 -6 6 54.69 2.5
-10 -6 -6 52.19 2.7
10 6 -6 47.4 3.6
-10 -6 -6 51.39 2.8
10 -6 6 49.6 2.6
10 6 6 54.49 2.6
10 -6 -6 49.8 2.7
-10 -6 6 49.7 2.5
-10 -6 6 51.89 2.5
10 -6 -6 51.49 2.5
-10 6 -6 54.79 4
-10 6 -6 49.1 2.6
-10 6 -6 50.49 2.8
-10 6 -6 53.09 2.7
-10 -6 6 56.49 3.3
-10 -6 6 51.79 2.6
10 6 6 52.39 2.7
12 -6 6 3.8 0.7
-12 -6 -6 4.2 1.2
-12 -6 -6 3.1 0.6
-12 -6 -6 3.5 0.7
12 6 -6 1.6 1.2
-12 6 -6 3.6 0.8
12 -6 -6 3.7 0.7
12 6 6 3.8 0.8
-12 6 -6 2.2 1.4
-12 -6 6 3.1 1
-12 -6 6 3.2 0.7
-12 -6 6 3.2 0.6
-14 -6 -6 11.6 1.1
-14 -6 6 11.4 1.4
-1 7 6 228.88 8.7
1 7 -6 223.18 8.9
1 7 -6 218.38 9.9
-1 -7 -6 219.08 8.4
-1 7 6 231.68 8.4
1 7 -6 234.08 8.7
-1 -7 -6 227.68 8.5
-1 -7 -6 230.98 8.6
-1 7 6 246.08 8.5
1 -7 6 226.18 8.4
-1 7 6 220.38 8.6
1 -7 6 223.28 8.4
1 -7 6 229.88 8.4
1 -7 6 222.18 8.4
1 -7 -6 229.18 8.5
1 -7 -6 216.68 8.4
-1 -7 6 223.68 8.4
-1 7 -6 225.28 10
-1 -7 6 225.58 8.4
-1 -7 6 223.78 8.4
-1 7 -6 232.68 8.7
-1 -7 6 231.38 8.6
1 7 6 232.08 8.7
-1 7 -6 218.48 9
-1 7 -6 256.97 8.7
-1 7 -6 239.08 8.4
-1 7 -6 241.68 8.9
1 -7 -6 225.58 8.6
-3 7 6 37.7 1.9
3 -7 6 33.3 1.7
-3 -7 -6 34.4 1.8
-3 7 6 34.9 1.9
3 -7 6 33.1 1.5
-3 -7 -6 35.1 2.1
3 -7 6 36.2 1.5
3 7 -6 35.8 1.9
-3 -7 -6 34.4 1.7
-3 -7 -6 34 1.6
3 -7 6 32.6 1.6
3 7 -6 36 2.1
-3 7 -6 28.1 2.2
-3 7 -6 33 2
-3 -7 6 36 1.7
-3 7 -6 31.6 1.7
3 7 6 35.7 1.9
-3 7 -6 32.6 1.8
-3 7 -6 30.5 2.7
3 -7 -6 32.7 1.6
3 -7 -6 32.1 1.6
-3 -7 6 33.7 1.6
-3 -7 6 35.9 1.7
-3 -7 6 33.6 1.7
3 -7 -6 34.3 1.8
5 7 -6 34 2.6
-5 7 6 37.9 2.1
-5 -7 -6 36.5 1.8
5 7 -6 37.9 2.3
-5 -7 -6 37.6 2.2
5 7 -6 38.9 2.1
5 -7 6 34.8 1.8
-5 7 6 37.4 2.1
-5 -7 -6 35.6 1.8
-5 -7 -6 38.4 1.9
5 -7 6 37.7 1.8
-5 -7 -6 38.1 1.7
-5 -7 6 38.7 1.8
-5 -7 6 38 1.8
5 7 6 36.2 2
5 -7 -6 37.5 1.7
-5 -7 6 37.8 1.8
5 -7 -6 38.1 2
-5 7 -6 36.1 2.2
5 7 6 38.8 1.9
-5 7 -6 32.3 2.6
-5 -7 6 38.2 1.8
-5 7 -6 36.9 2
5 7 6 37.8 2.1
-5 7 -6 31.2 1.8
-7 7 6 94.09 4.2
-7 -7 -6 96.29 4
-7 -7 -6 90.89 3.8
7 7 -6 99.39 4.3
7 -7 6 93.99 3.8
-7 -7 -6 95.39 4.3
-7 -7 -6 92.89 3.7
7 7 -6 87.09 4.9
-7 -7 -6 91.29 3.9
7 -7 6 92.19 3.9
7 7 6 96.09 4.2
-7 -7 6 98.29 3.8
7 7 6 95.89 4
-7 -7 6 93.29 3.9
-7 -7 6 94.79 4.2
-7 7 -6 91.69 5.2
7 7 6 98.09 4.3
7 -7 -6 90.29 3.8
-7 7 -6 92.89 4
7 -7 -6 92.49 4.1
-7 7 -6 84.39 4
-7 -7 6 96.29 3.9
-7 7 -6 92.69 4.1
-7 -7 6 92.19 3.8
-7 -7 6 92.09 3.9
-9 7 6 121.99 5.3
9 -7 6 114.89 5
-9 -7 -6 121.99 4.8
9 -7 6 124.59 4.9
9 7 -6 118.69 6.2
-9 -7 -6 120.69 5.3
-9 -7 -6 122.89 5.1
9 -7 -6 122.99 4.9
9 7 6 119.29 5.2
-9 7 -6 126.59 6.7
9 -7 -6 124.19 5.2
9 7 6 121.69 5
-9 7 -6 120.29 5.2
-9 -7 6 120.89 4.9
-9 -7 6 126.59 5.5
-9 7 -6 125.29 5.3
-9 -7 6 118.59 4.9
-9 -7 6 114.99 4.9
-9 7 -6 116.79 5.1
-11 -7 -6 1.5 0.6
-11 -7 -6 1.5 0.7
11 -7 6 4 0.8
-11 -7 -6 1.8 0.5
11 -7 6 3.3 0.6
11 7 -6 3.4 1.3
-11 7 6 1.5 0.8
-11 7 -6 3.4 1.6
-11 -7 6 2.8 0.6
-11 7 -6 2.4 0.7
-11 -7 6 2.2 0.9
-11 7 -6 2.7 0.8
11 -7 -6 2 0.6
11 7 6 2.2 0.7
11 -7 -6 2.1 0.6
-11 -7 6 2.6 0.6
-11 -7 6 2.6 0.6
-13 -7 -6 -0.3 0.4
13 -7 6 0.3 0.7
-13 -7 -6 0.1 0.4
-13 -7 6 -0.3 0.5
-13 -7 6 0 0.5
0 -8 6 1010.2 36.3
0 -8 6 1034.6 36.4
0 -8 6 970 36.4
0 -8 -6 1043.8 36.6
0 -8 6 997.4 36.4
0 8 6 1001.9 36.4
0 8 -6 1039.3 38.3
0 -8 -6 1013.8 36.5
0 8 6 1061.99 36.7
0 8 -6 1059.29 36.9
0 -8 -6 1017.9 36.3
0 8 -6 1051.49 36.7
2 -8 6 702.43 24.9
2 8 -6 699.33 26.9
2 -8 6 708.53 25
-2 -8 -6 707.93 25.1
2 8 -6 707.33 25.3
2 -8 6 746.63 24.9
2 -8 6 700.53 25
2 8 -6 706.23 25.5
-2 -8 -6 688.93 25.1
-2 -8 -6 687.03 24.9
-2 8 6 694.73 25.3
-2 8 6 717.73 25.3
-2 -8 6 718.33 25
-2 8 -6 724.53 25.3
2 8 6 630.64 25.2
2 -8 -6 708.33 25
-2 8 -6 679.73 25.7
2 8 6 704.43 25.3
-2 8 -6 759.72 25
-2 8 -6 691.33 26.7
-2 -8 6 678.03 25
-2 -8 6 689.53 25
-2 8 -6 709.53 25.5
2 -8 -6 719.13 25.2
2 -8 -6 666.73 24.9
-2 -8 6 708.93 25
2 8 6 637.64 25.1
4 8 -6 310.57 12.5
-4 -8 -6 307.67 11.9
-4 -8 -6 312.07 11.5
4 -8 6 309.97 11.3
-4 -8 -6 307.87 11.4
-4 8 6 319.97 11.6
4 -8 6 313.77 11.4
4 8 -6 316.67 12
4 8 -6 312.87 11.7
-4 -8 -6 309.87 11.4
-4 8 6 314.27 11.7
-4 -8 -6 303.17 11.3
-4 8 -6 315.47 11.6
4 8 6 297.47 11.7
-4 -8 6 311.77 11.4
-4 8 -6 283.27 12.4
4 8 6 308.67 11.5
-4 -8 6 313.37 11.4
-4 8 -6 293.17 11.5
4 -8 -6 311.27 11.6
4 8 6 316.57 11.7
-4 -8 6 324.17 11.4
4 -8 -6 307.97 11.4
4 -8 -6 310.77 11.3
-4 -8 6 321.67 11.4
-4 8 -6 305.47 13
-4 8 -6 312.07 11.9
6 -8 6 245.38 8.9
-6 -8 -6 240.18 9
-6 -8 -6 251.67 9.1
-6 -8 -6 241.58 8.9
-6 -8 -6 243.58 9.4
-6 8 6 210.88 9.2
6 8 -6 247.98 9.3
-6 8 6 244.58 9.2
-6 -8 -6 239.98 8.8
6 -8 6 234.28 8.9
6 8 -6 223.68 10
6 8 -6 207.38 9.4
-6 8 -6 240.88 9.2
-6 -8 6 250.77 8.9
-6 8 -6 215.48 9
-6 -8 6 246.08 8.9
6 8 6 243.18 9.2
-6 8 -6 233.58 9.1
-6 -8 6 238.78 8.9
-6 -8 6 247.68 8.9
6 8 6 254.27 9.1
6 -8 -6 244.18 9.1
-6 8 -6 208.98 10.2
6 8 6 251.67 9.3
6 -8 -6 226.98 8.9
8 8 -6 282.87 12.8
-8 -8 -6 310.97 11.7
8 -8 6 322.17 11.6
8 8 -6 314.57 12.1
-8 -8 -6 312.77 11.6
-8 -8 -6 345.77 11.9
-8 8 6 324.97 12
8 -8 6 295.77 11.7
-8 -8 -6 329.57 12.1
-8 -8 -6 308.07 11.5
8 8 6 329.87 12.1
-8 -8 6 321.67 11.7
-8 -8 6 304.97 11.6
8 -8 -6 310.37 11.6
-8 -8 6 292.97 11.6
-8 8 -6 325.67 12
8 8 6 326.67 11.8
-8 -8 6 321.57 11.6
8 -8 -6 315.37 11.9
-8 8 -6 293.97 13.5
8 8 6 315.17 11.9
-8 8 -6 296.47 11.8
-8 8 -6 297.67 11.9
-8 -8 6 315.17 11.5
10 -8 6 221.18 9.2
-10 -8 -6 251.27 9.6
-10 -8 -6 254.87 9.4
-10 8 6 239.98 9.5
10 8 -6 218.88 10.5
-10 -8 -6 234.08 8.9
10 -8 6 247.18 9
10 -8 -6 246.18 9.1
-10 -8 6 258.67 9.9
-10 8 -6 250.37 9.5
-10 8 -6 224.78 11.2
-10 -8 6 229.98 9.1
10 8 6 247.08 9.3
-10 -8 6 244.08 9.1
-10 -8 6 210.68 9
-10 8 -6 228.78 9.2
10 -8 -6 241.18 9.4
-12 -8 -6 70.19 3.3
-12 -8 -6 68.39 2.9
-12 8 6 63.69 3.5
12 -8 6 51.79 3.1
12 -8 6 52.89 3.2
-12 -8 -6 63.69 3.8
-12 -8 -6 65.49 2.9
-12 -8 -6 65.79 3.5
-12 -8 6 62.59 2.9
-12 8 -6 58.49 3.1
12 -8 -6 64.69 3
-12 8 -6 64.49 3.4
12 -8 -6 62.49 3.3
-12 8 -6 50.89 6.3
-12 -8 6 61.99 2.9
-12 -8 6 66.09 3.8
-12 -8 6 56.19 3
-14 -8 -6 7.2 0.9
-14 -8 6 6.4 1
-1 -9 -6 24.7 1.3
1 9 -6 22.3 2.7
-1 -9 -6 27 1.6
1 -9 6 26 1.4
1 -9 6 27.5 1.3
-1 9 6 26.8 1.6
1 9 -6 24.6 1.8
1 -9 6 26.4 1.3
-1 -9 -6 24 1.4
1 -9 6 24.8 1.4
1 9 -6 26.1 1.6
-1 9 -6 24.9 1.8
-1 9 -6 23 2.6
-1 -9 6 27.1 1.4
-1 -9 6 27.5 1.4
-1 -9 6 24.9 1.3
1 -9 -6 24 1.4
-1 -9 6 21.1 1.4
1 -9 -6 24.8 1.3
1 9 6 27.6 1.7
1 9 6 25.7 1.5
-1 9 -6 26.2 1.6
1 -9 -6 28.5 1.6
3 9 -6 206.98 8.2
3 -9 6 199.38 7.4
-3 -9 -6 206.88 7.7
3 -9 6 203.48 7.6
-3 9 6 204.98 7.9
-3 -9 -6 202.48 7.6
3 9 -6 203.68 9.5
3 -9 6 207.28 7.4
-3 -9 -6 196.38 7.5
3 -9 6 199.18 7.6
-3 -9 -6 200.88 8.2
3 9 -6 198.08 7.9
3 9 6 194.88 7.8
-3 -9 6 211.18 7.6
3 9 6 208.68 7.9
3 -9 -6 204.28 7.6
3 -9 -6 205.38 7.8
-3 -9 6 207.28 7.6
-3 -9 6 204.28 7.6
-3 9 -6 204.08 8.1
-3 9 -6 202.68 7.8
-3 9 -6 199.08 8.6
3 -9 -6 201.48 7.6
-3 -9 6 201.58 7.6
-3 9 -6 194.78 9.3
-5 9 6 178.48 7.1
-5 -9 -6 181.48 6.7
-5 -9 -6 175.58 7.3
5 9 -6 177.28 8
-5 -9 -6 174.88 6.8
5 -9 6 180.48 6.8
-5 9 6 183.88 7.1
5 9 -6 155.08 7.3
-5 -9 -6 175.08 6.8
5 9 -6 182.28 7.1
-5 -9 -6 182.28 6.9
5 -9 6 178.28 6.8
-5 -9 6 181.78 6.8
-5 9 -6 180.28 7
5 9 6 183.28 7.1
-5 -9 6 179.58 6.8
5 9 6 180.08 7
-5 9 -6 177.78 7
5 -9 -6 180.48 7
-5 9 -6 161.68 8.1
5 -9 -6 173.88 6.7
-5 -9 6 184.68 6.8
-5 -9 6 180.18 6.8
-7 9 6 11.3 1.3
7 9 -6 8.1 1.9
-7 -9 -6 13.1 1.2
7 9 -6 11.1 1.3
7 -9 6 8.6 1
-7 -9 -6 10.8 1
-7 -9 -6 10.1 1
-7 -9 -6 9.3 0.9
-7 -9 -6 12.6 1.4
7 -9 6 12.9 1.1
-7 -9 6 10.8 1.1
-7 9 -6 8.3 2
-7 9 -6 13.2 1.3
-7 -9 6 10.4 1
-7 -9 6 11.6 1.1
7 -9 -6 11.7 1.3
-7 9 -6 7.8 1.1
7 9 6 11.5 1.3
7 -9 -6 9.9 0.9
7 9 6 12.7 1.2
-7 -9 6 9.5 1
-9 9 6 7.9 1.2
-9 -9 -6 9.4 1
9 9 -6 6.7 1.6
-9 -9 -6 9.2 1.4
9 -9 6 11.2 1.1
-9 -9 -6 9.6 1
9 -9 6 7.2 1
-9 -9 -6 10.2 1.2
-9 -9 -6 8.3 1
-9 -9 6 10.9 1.1
9 -9 -6 9.2 1.4
-9 -9 6 7.4 1
9 9 6 11.7 1.3
-9 -9 6 10.6 1.1
-9 9 -6 8.8 2.2
9 -9 -6 8.4 1
-9 9 -6 9.1 1.3
-9 -9 6 8.5 1.1
-9 9 -6 10 1.3
-11 9 6 51.39 3
-11 -9 -6 49.5 2.4
11 9 -6 46.6 3.9
-11 -9 -6 53.89 3.1
-11 -9 -6 55.29 2.8
11 -9 6 46.5 2.7
-11 -9 -6 49.2 2.5
11 -9 6 53.19 2.5
-11 9 -6 56.79 3
-11 -9 6 48.4 2.5
-11 -9 6 50.29 2.5
11 9 6 52.09 2.8
-11 9 -6 52.59 2.8
-11 9 -6 49.1 4.4
11 -9 -6 53.29 2.9
11 -9 -6 53.39 2.6
-11 -9 6 50.09 2.6
-13 -9 -6 31.6 1.9
-13 -9 -6 28.1 1.7
13 -9 6 27.8 2.1
-13 -9 6 28.2 1.9
-13 -9 6 30.5 1.9
13 -9 -6 33 2
0 10 -6 381.36 14.4
0 -10 -6 381.76 14.4
0 10 6 406.46 14.3
0 -10 6 375.36 14.2
0 -10 6 397.26 14.2
0 10 -6 400.16 16.3
0 -10 6 388.66 14.1
0 -10 -6 372.46 14.1
0 10 -6 398.16 14.8
0 10 6 393.86 14.5
0 -10 -6 399.16 14.3
0 -10 6 407.06 14.3
-2 -10 -6 61.69 2.8
-2 -10 -6 58.79 3.2
-2 -10 -6 59.09 2.5
2 -10 6 62.39 2.5
2 -10 6 60.89 2.6
2 10 -6 57.19 3.1
2 10 -6 64.69 4.4
-2 10 6 58.39 2.8
-2 -10 -6 65.29 2.7
2 -10 6 58.99 2.5
2 -10 6 60.29 2.6
2 10 -6 59.79 2.8
2 -10 -6 57.69 2.5
-2 10 -6 61.39 4.2
2 10 6 57.69 2.8
-2 10 -6 61.19 3.1
2 10 6 55.59 2.8
-2 10 -6 56.59 2.8
-2 -10 6 59.59 2.7
2 -10 -6 60.79 2.8
-2 -10 6 60.09 2.6
-2 -10 6 61.29 2.6
-2 -10 6 61.09 2.6
2 -10 -6 59.39 2.6
4 10 -6 16.3 1.3
-4 -10 -6 16.1 1.2
4 -10 6 16 1.1
4 -10 6 14.5 1.1
4 10 -6 14.5 2.3
-4 -10 -6 15 1
-4 -10 -6 14.7 1
-4 -10 -6 15.3 1.1
-4 -10 -6 15.8 1.6
4 10 -6 13 1.4
-4 10 6 15.6 1.3
-4 -10 6 16.5 1.1
4 -10 -6 16.1 1.3
-4 10 -6 13.7 2.1
-4 10 -6 16.2 1.3
-4 -10 6 15 1.1
4 10 6 14.8 1.4
-4 -10 6 14 1.1
4 -10 -6 14.4 1
-4 -10 6 15.5 1.1
-4 10 -6 16.4 1.2
-4 10 -6 13.9 1.8
4 -10 -6 15.1 1
4 10 6 15 1.3
-6 -10 -6 35.1 1.9
6 10 -6 36.4 3
-6 -10 -6 37.6 2.4
-6 -10 -6 35.6 2
6 -10 6 35.6 1.8
-6 10 6 36.7 2.1
-6 -10 -6 40.9 2
6 10 -6 37.5 2.2
6 -10 6 35.2 1.8
-6 -10 -6 33.4 1.7
-6 10 -6 34.8 3.1
-6 -10 6 35.4 1.9
6 -10 -6 35 2.1
6 10 6 35.9 2.2
-6 10 -6 35.5 2.1
-6 -10 6 37.4 1.9
-6 -10 6 34.9 1.9
6 10 6 36.2 2.1
-6 10 -6 36.7 2.1
-6 -10 6 36.2 1.9
-8 10 6 162.48 6.7
8 10 -6 155.68 7.8
-8 -10 -6 164.18 6.4
-8 -10 -6 160.28 6.3
8 -10 6 162.58 6.4
8 -10 6 164.68 6.2
-8 -10 -6 164.78 6.9
-8 -10 -6 157.68 6.4
-8 -10 -6 157.08 6.1
-8 10 -6 162.18 6.6
-8 -10 6 162.98 6.3
-8 10 -6 142.39 8.2
-8 -10 6 143.69 6.3
8 10 6 166.38 6.6
8 -10 -6 164.78 6.7
-8 -10 6 164.78 6.4
8 -10 -6 158.48 6.3
-8 10 -6 161.08 6.6
-8 -10 6 166.68 6.3
8 10 6 163.58 6.8
10 -10 6 14.2 1.2
-10 -10 -6 11.9 1.3
-10 10 6 11.7 1.5
10 10 -6 9.6 2.3
-10 -10 -6 11.5 1.5
-10 -10 -6 9.8 1.1
-10 -10 -6 9.9 0.9
10 -10 6 11 1.2
-10 10 -6 11.5 1.3
-10 10 -6 10.5 2.5
10 10 6 11.6 1.3
10 -10 -6 11.3 1.1
-10 10 -6 12.3 1.4
-10 -10 6 11.5 1.2
10 -10 -6 10.8 1.4
-10 -10 6 10 1.2
12 -10 6 5.6 1
-12 -10 -6 6.6 0.9
-12 -10 -6 6.2 1
-12 -10 6 4.9 0.8
12 -10 -6 6.6 1
1 -11 6 27.4 1.5
-1 -11 -6 24.5 1.4
1 -11 6 24.3 1.3
1 -11 6 25.4 1.3
1 11 -6 25.9 1.6
-1 -11 -6 25 1.6
1 -11 6 25.4 1.4
1 11 -6 24.6 2.9
-1 -11 -6 25.8 1.3
1 11 -6 25.7 1.9
-1 11 6 25.4 1.6
1 -11 -6 24.4 1.3
-1 -11 6 25.3 1.4
1 -11 -6 25.6 1.6
1 -11 -6 24.4 1.4
1 11 6 28 1.5
-1 -11 6 21.9 1.4
1 11 6 24.8 1.7
-1 11 -6 26.5 1.6
-1 11 -6 24.4 1.9
-1 11 -6 24.4 2.8
-1 -11 6 24.8 1.5
-1 -11 6 25.5 1.4
3 11 -6 44.4 2.3
3 11 -6 41.1 3.7
-3 -11 -6 43.9 2.1
3 -11 6 44.9 2.1
-3 -11 -6 46.7 2.8
3 11 -6 43.7 2.7
-3 -11 -6 49.2 2.3
-3 11 6 48.2 2.4
-3 -11 -6 46.5 2
3 -11 6 44.7 2
-3 -11 6 43.8 2.1
3 -11 -6 44.9 2.3
-3 -11 6 45.5 2.1
-3 11 -6 37.9 3.4
3 -11 -6 42.4 2
3 11 6 46.4 2.3
3 -11 -6 44.2 2.1
3 11 6 45.7 2.4
-3 -11 6 44.4 2.1
-3 11 -6 45.6 2.3
-3 -11 6 45.3 2.2
-5 -11 -6 48.3 2.3
-5 -11 -6 50.39 2.4
5 -11 6 48.7 2.3
-5 -11 -6 48.7 2.2
5 -11 6 43.7 2.2
-5 -11 -6 49.9 2.9
-5 -11 -6 45.2 2.3
5 11 -6 47.3 2.6
-5 11 6 49.6 2.5
-5 11 -6 52.59 2.5
-5 -11 6 48.4 2.3
5 -11 -6 47.1 2.2
-5 -11 6 46.7 2.3
-5 -11 6 48.4 2.3
5 -11 -6 49.4 2.2
-5 -11 6 51.89 2.4
-5 11 -6 47.1 2.5
5 11 6 51.99 2.6
5 11 6 47.1 2.5
-5 11 -6 39.9 3.2
5 -11 -6 49.7 2.6
7 11 -6 10.2 1.3
-7 -11 -6 10.1 1.1
7 11 -6 7.9 1.7
-7 11 6 9 1.2
-7 -11 -6 9.5 1
-7 -11 -6 9.9 1
7 -11 6 9.3 1
-7 -11 -6 9.1 0.9
-7 -11 -6 10 1.5
7 -11 6 9 1
7 -11 -6 11 1.3
-7 -11 6 10.2 1
-7 11 -6 8.7 2
-7 11 -6 11 1.2
7 11 6 10.2 1.2
7 11 6 11 1.3
-7 11 -6 9.8 1.2
7 -11 -6 9.6 0.9
-7 -11 6 11.8 1.1
-9 -11 -6 30.1 1.8
-9 -11 -6 30.2 1.6
-9 -11 -6 28.8 2.3
-9 -11 -6 29.9 1.8
9 11 -6 26.2 3
9 -11 6 31.4 1.7
9 -11 6 29.6 1.8
-9 -11 -6 30.4 1.9
-9 11 6 31.5 2.1
9 -11 -6 29.9 1.7
-9 -11 6 29.2 1.8
-9 11 -6 29 2
9 -11 -6 30.2 2.1
-9 11 -6 29.4 2
-9 -11 6 28.7 1.8
-9 11 -6 26.6 3.4
9 11 6 29.8 2
9 11 6 29.6 2.2
-9 -11 6 28.5 1.8
-9 -11 6 31.3 1.8
-11 -11 -6 0.1 0.4
-11 -11 -6 0.1 0.4
-11 -11 -6 0.2 0.5
11 -11 6 -0.1 0.5
-11 -11 6 0.4 0.5
11 -11 -6 0.2 0.4
-13 -11 -6 1.5 0.6
13 -11 6 1.3 0.7
-13 -11 6 1.2 0.6
13 -11 -6 1.7 0.6
0 -12 -6 241.98 9
0 -12 -6 228.48 9
0 -12 -6 246.18 9.2
0 12 -6 253.97 9.8
0 -12 6 243.78 9
0 12 6 249.38 9.3
0 -12 6 244.58 8.9
0 -12 6 229.28 9.1
0 12 -6 253.07 9.3
0 12 -6 226.28 11.2
0 -12 6 243.68 9.1
2 12 -6 107.59 5
2 -12 6 100.79 4.2
2 -12 6 106.29 4.1
-2 12 6 104.39 4.4
-2 -12 -6 102.39 4.1
-2 -12 -6 105.19 4.4
2 12 -6 104.09 6.4
-2 -12 -6 100.69 4.2
-2 -12 -6 104.19 5
2 -12 6 105.69 4.3
2 12 -6 105.79 4.5
2 -12 6 105.29 4.2
-2 12 -6 112.69 4.5
2 12 6 107.59 4.5
2 -12 -6 102.29 4.2
2 -12 -6 103.49 4.5
-2 -12 6 102.19 4.2
-2 12 -6 99.39 6.1
-2 -12 6 106.39 4.2
-2 -12 6 106.59 4.3
-2 -12 6 104.99 4.2
2 12 6 109.09 4.4
2 -12 -6 106.29 4.2
-4 -12 -6 11.1 0.9
4 12 -6 8.9 1.4
-4 12 6 11.4 1.2
4 -12 6 10.8 0.9
-4 -12 -6 10.9 1
-4 -12 -6 11 1.5
4 12 -6 15.1 2.5
-4 -12 -6 11.9 1
-4 -12 -6 10.8 1.1
4 -12 6 10.6 1
4 12 -6 10.9 1.2
-4 -12 6 10.6 1
4 12 6 11.3 1.2
-4 -12 6 12.1 1
-4 -12 6 10.8 0.9
-4 -12 6 11.3 1.1
-4 12 -6 10.2 1.1
-4 12 -6 11.1 1.2
4 -12 -6 11.9 1.2
-4 12 -6 9.4 2.1
4 -12 -6 12.5 0.9
4 12 6 11.4 1.3
4 -12 -6 10.3 0.9
-6 -12 -6 22.1 1.3
6 -12 6 22.6 1.4
-6 -12 -6 25.5 2
-6 -12 -6 23 1.5
6 -12 6 22.1 1.5
6 12 -6 23.8 1.8
-6 12 6 23.6 1.7
-6 -12 -6 22.8 1.5
-6 -12 -6 24.5 1.6
-6 12 -6 18.5 2.4
-6 -12 6 21 1.5
-6 -12 6 24.6 1.5
-6 -12 6 19.8 1.4
6 -12 -6 22.2 1.7
-6 12 -6 21.4 1.6
-6 12 -6 27 1.7
6 -12 -6 22.9 1.4
-6 -12 6 22.5 1.4
6 12 6 23.3 1.8
6 12 6 24.6 1.8
-8 -12 -6 78.99 3.5
8 12 -6 68.69 4.9
-8 12 6 81.99 3.8
-8 -12 -6 78.89 3.3
-8 -12 -6 85.69 3.6
-8 -12 -6 84.79 4.1
8 -12 6 79.29 3.4
-8 -12 -6 80.29 3.6
8 -12 6 72.99 3.5
8 12 6 82.29 3.9
8 -12 -6 78.49 3.8
8 12 6 82.19 3.8
-8 -12 6 77.59 3.5
-8 12 -6 71.39 3.7
-8 12 -6 85.89 3.8
8 -12 -6 74.99 3.4
-8 -12 6 74.59 3.5
-8 -12 6 79.99 3.5
-8 -12 6 80.49 3.5
10 -12 6 47.3 2.5
-10 12 6 49.3 3.5
10 -12 6 45.8 2.6
-10 -12 -6 50.09 2.7
-10 -12 -6 46.4 2.3
-10 -12 -6 49.5 2.5
-10 -12 -6 51.99 3.1
-10 -12 -6 50.89 2.7
-10 -12 6 49 2.5
10 -12 -6 50.19 2.5
-10 -12 6 47.8 2.6
-10 -12 6 43.5 3.1
10 -12 -6 50.19 3.4
-10 12 -6 48.9 3.4
-12 -12 -6 3.3 0.7
12 -12 6 2.9 0.8
12 -12 -6 3.2 0.7
-12 -12 6 2.5 0.7
-1 -13 -6 2.8 0.6
-1 -13 -6 3.3 0.5
1 -13 6 4 0.7
1 -13 6 3.6 0.7
1 13 -6 4 0.9
1 13 -6 4.1 1.6
1 13 -6 4.9 0.8
1 -13 6 3.5 0.5
-1 -13 -6 3.2 0.6
1 -13 6 4.8 0.7
-1 13 6 4.4 0.8
1 -13 -6 4.7 0.7
-1 -13 6 3.8 0.6
-1 -13 6 3.1 0.6
-1 13 -6 3.8 1.5
1 13 6 4.1 0.8
1 -13 -6 3.9 0.7
-1 -13 6 3.2 0.6
-1 -13 6 4.7 0.8
1 -13 -6 3.3 0.6
-1 13 -6 3.7 0.7
-3 13 6 2.9 0.7
3 13 -6 2.5 0.8
3 -13 6 2.5 0.6
-3 -13 -6 3.2 0.6
-3 -13 -6 2.7 0.6
3 -13 6 3.7 0.6
-3 -13 -6 2.9 0.9
-3 -13 -6 3.5 0.5
3 13 -6 1.8 1.4
-3 -13 6 2.3 0.5
-3 13 -6 2.7 0.6
-3 -13 6 2.6 0.5
-3 13 -6 2.3 0.7
-3 -13 6 3 0.5
3 13 6 3.4 0.8
3 -13 -6 3.3 0.6
-3 13 -6 2 1.3
-3 -13 6 3.3 0.6
3 -13 -6 2.9 0.6
3 -13 -6 3 0.5
5 -13 6 3 0.6
5 13 -6 2.1 1.5
5 -13 6 3.8 0.7
-5 -13 -6 3.8 0.6
-5 -13 -6 4.2 1
5 13 -6 4.1 0.8
-5 13 6 3.8 0.8
-5 -13 -6 4.3 0.7
-5 -13 -6 3.6 0.6
-5 -13 -6 2.9 0.6
5 13 6 3.8 0.8
5 13 6 4.5 0.9
-5 -13 6 3.9 0.7
-5 -13 6 4.1 0.7
-5 13 -6 4.5 0.8
5 -13 -6 5.6 1
-5 -13 6 4.2 0.7
-5 -13 6 4.4 0.7
5 -13 -6 3.7 0.7
5 -13 -6 4.3 0.6
-5 13 -6 4.7 0.9
-7 -13 -6 1.3 0.5
7 -13 6 1.5 0.5
-7 13 6 1.3 0.7
7 -13 6 0.8 0.5
-7 -13 -6 1.4 0.8
7 13 -6 1.5 0.7
-7 -13 -6 1 0.5
-7 -13 -6 0.8 0.4
-7 -13 -6 1.3 0.5
-7 -13 6 2.2 0.6
-7 -13 6 1 0.5
-7 13 -6 0.9 0.6
7 -13 -6 1.1 0.6
7 13 6 2 0.7
-7 13 -6 1.7 0.6
-7 -13 6 2.1 0.6
7 -13 -6 1.9 0.5
-7 -13 6 1.2 0.5
7 13 6 2 0.7
-9 -13 -6 2.3 0.6
-9 -13 -6 2.7 0.7
9 -13 6 3.4 0.7
-9 -13 -6 2.4 0.5
9 13 -6 2.1 1.4
9 -13 6 2.6 0.7
-9 -13 -6 2.1 0.9
-9 13 6 2.9 0.8
-9 -13 -6 2.7 0.6
-9 -13 6 3.4 0.7
9 -13 -6 2.8 0.8
9 13 6 2.3 0.8
-9 -13 6 2.8 0.7
9 -13 -6 2.7 0.6
-9 13 -6 2.7 0.8
-9 -13 6 2.9 0.7
-9 13 -6 2.6 0.9
9 13 6 3.4 0.9
-9 -13 6 2.2 0.6
-11 -13 -6 0.4 0.5
11 -13 6 0.2 0.6
-11 -13 6 -0.1 0.5
11 -13 -6 0.2 0.5
0 -14 6 422.16 15.4
0 14 6 430.86 15.7
0 -14 6 415.46 15.5
0 -14 6 427.96 15.4
0 -14 6 427.66 15.6
0 -14 -6 432.36 15.5
0 -14 -6 412.66 15.4
0 -14 -6 428.66 15.7
0 14 -6 414.06 18.2
0 14 -6 432.86 15.7
2 -14 6 276.77 10.2
2 -14 6 279.77 10.3
2 14 -6 272.07 13
-2 -14 -6 272.87 10.4
2 14 -6 278.97 10.5
-2 -14 -6 265.97 10.3
2 14 -6 284.97 11.2
-2 14 6 274.97 10.5
-2 -14 -6 280.97 11.3
-2 -14 -6 280.07 10.2
-2 14 -6 260.27 12.6
-2 -14 6 272.37 10.2
-2 -14 6 270.37 10.3
2 -14 -6 276.87 10.6
-2 14 -6 285.27 10.7
2 -14 -6 268.37 10.3
2 -14 -6 277.57 10.2
-2 14 -6 280.07 10.5
2 14 6 275.17 10.5
-2 -14 6 275.37 10.3
-2 -14 6 281.47 10.4
4 14 -6 133.49 8
-4 -14 -6 138.89 5.3
4 -14 6 143.99 5.5
4 -14 6 136.59 5.5
-4 -14 -6 135.39 5.6
-4 -14 -6 144.09 6.4
4 14 -6 141.29 5.8
-4 14 6 140.29 5.7
-4 -14 -6 133.69 5.5
-4 -14 -6 137.39 5.6
4 -14 -6 134.69 5.4
-4 -14 6 136.19 5.5
-4 14 -6 135.79 7.8
4 14 6 130.49 5.8
4 -14 -6 137.59 5.5
-4 14 -6 135.99 5.9
-4 -14 6 140.69 5.6
4 14 6 136.99 5.8
-4 -14 6 142.79 5.5
4 -14 -6 138.59 5.8
-4 -14 6 138.99 5.5
-4 14 -6 142.19 5.7
6 14 -6 161.98 6.7
-6 14 6 162.18 6.5
-6 -14 -6 155.08 6
-6 -14 -6 157.88 6.3
-6 -14 -6 161.48 7.1
6 -14 6 155.68 6.2
-6 -14 -6 153.58 6.3
6 -14 6 164.68 6.2
6 14 -6 149.29 8.9
-6 -14 -6 159.38 6.3
-6 14 -6 163.18 6.5
-6 -14 6 150.18 6.3
-6 14 -6 158.28 6.6
-6 -14 6 162.18 6.3
-6 -14 6 158.58 6.3
6 -14 -6 155.08 6.2
6 14 6 153.18 6.7
6 14 6 159.98 6.6
6 -14 -6 163.88 6.7
-6 -14 6 164.38 6.4
6 -14 -6 153.48 6.2
-8 -14 -6 167.88 6.5
-8 14 6 174.98 7.1
8 14 -6 174.28 7.2
8 -14 6 163.28 6.7
8 -14 6 173.68 6.7
-8 -14 -6 174.78 7.5
-8 -14 -6 165.78 6.8
-8 -14 -6 166.98 6.7
-8 -14 -6 173.58 6.8
8 14 6 178.48 7.2
-8 -14 6 155.08 6.7
-8 14 -6 167.38 7.1
-8 -14 6 168.38 6.8
8 14 6 170.48 7.2
-8 14 -6 172.48 7
-8 -14 6 176.38 6.9
8 -14 -6 171.88 7.2
-8 -14 6 168.48 6.8
-10 -14 -6 78.99 3.5
10 -14 6 72.69 3.5
-10 -14 -6 72.99 3.5
-10 -14 6 77.49 3.6
10 -14 -6 76.99 3.5
-10 -14 6 69.19 3.4
-1 15 6 24 1.7
-1 -15 -6 19.6 1.3
1 15 -6 17.5 1.7
1 15 -6 17.8 3
1 15 -6 22.6 1.6
-1 -15 -6 20 1.3
-1 -15 -6 22 2.2
1 -15 6 19.6 1.5
1 -15 6 21.5 1.3
-1 -15 -6 20.2 1.6
-1 -15 6 19.5 1.3
1 15 6 22.1 1.6
1 -15 -6 20.4 1.3
-1 15 -6 20.3 1.8
-1 15 -6 17.9 2.9
1 -15 -6 23.4 1.7
1 -15 -6 18.6 1.3
-1 15 -6 22.8 1.5
-1 -15 6 21 1.5
-1 -15 6 16.9 1.3
-1 -15 6 20.7 1.3
-3 -15 -6 31.5 1.9
3 15 -6 32.6 2
-3 15 6 33.1 2
3 -15 6 31.9 1.7
-3 -15 -6 34.5 2.6
3 -15 6 32.7 1.9
-3 -15 -6 31.5 1.9
3 15 -6 29.1 3.7
-3 -15 -6 33.5 1.8
-3 -15 -6 32.5 1.7
3 -15 -6 32.7 2.1
-3 -15 6 33.8 1.8
3 -15 -6 31.2 1.7
3 15 6 32.1 2.3
-3 15 -6 32.5 2.2
-3 15 -6 31.3 3.6
3 15 6 32.2 2.1
-3 15 -6 34.3 2
3 -15 -6 31.9 1.8
-3 -15 6 33.9 2
-3 -15 6 31.6 1.8
-3 -15 6 33.3 1.8
5 15 -6 36.8 4.2
5 15 -6 39.8 2.3
-5 -15 -6 37.8 2.1
-5 -15 -6 39.4 2.1
-5 -15 -6 39 2.2
-5 -15 -6 39.3 2.8
-5 -15 -6 38 1.9
-5 15 6 40.7 2.3
5 -15 6 38.8 2.1
5 -15 6 36.7 2
-5 15 -6 39.3 2.2
5 -15 -6 39 2.4
5 -15 -6 38.2 2
5 -15 -6 39 2
-5 -15 6 39.2 2.1
5 15 6 33.3 2.3
-5 15 -6 36.8 2.4
5 15 6 36.4 2.3
-5 -15 6 36.8 2.1
-5 -15 6 39.6 2.2
-5 -15 6 37.3 2
7 15 -6 11 1.5
7 15 -6 9.9 2.8
-7 -15 -6 11.8 1.3
-7 -15 -6 10.9 1.2
-7 -15 -6 8.8 0.9
-7 15 6 10.6 1.4
7 -15 6 8.7 1.1
-7 -15 -6 10.1 1.1
-7 -15 -6 12.3 1.7
7 -15 6 10.2 1.2
-7 -15 6 11.4 1.3
-7 -15 6 9.7 1.1
7 -15 -6 10.6 1
-7 -15 6 10.5 1.2
-7 15 -6 10.5 1.5
7 15 6 10.1 1.4
-7 -15 6 10.2 1.3
7 -15 -6 10.8 1.1
-7 15 -6 11.5 1.3
7 -15 -6 11.6 1.5
7 15 6 11.2 1.5
-9 -15 -6 25.6 1.8
-9 -15 -6 26.7 1.8
9 -15 6 25.7 1.7
-9 -15 6 25 1.8
-9 -15 6 26.9 1.8
0 -16 6 124.79 5
0 16 -6 130.49 5.1
0 -16 6 117.99 4.8
0 -16 -6 124.79 4.8
0 -16 6 112.59 5.1
0 -16 -6 127.19 5.1
0 -16 -6 103.79 4.8
0 16 -6 100.59 7.1
0 16 6 125.99 5.1
0 16 -6 116.39 5.3
0 -16 -6 131.39 6.1
2 16 -6 38.2 2.2
2 -16 6 40.3 2.1
-2 -16 -6 37.9 1.9
-2 16 6 39.4 2.2
-2 -16 -6 39.7 2.9
-2 -16 -6 39.5 2.2
2 -16 6 38.4 1.9
-2 -16 -6 35.4 1.9
2 -16 -6 37 2.2
-2 16 -6 30.2 3.7
-2 -16 6 35.5 1.9
2 -16 -6 31.8 1.9
-2 16 -6 32.5 2.3
2 -16 -6 34.8 1.9
-2 -16 6 38.9 2
2 16 6 37.5 2.2
-2 -16 6 39.3 2.2
-2 -16 6 34.2 1.9
-2 16 -6 38.4 2.1
4 -16 6 0.9 0.5
-4 16 6 -0.5 0.4
4 16 -6 0.4 0.5
-4 -16 -6 0 0.4
4 16 -6 -0.5 1.2
-4 -16 -6 0.2 0.4
-4 -16 -6 0.8 0.6
-4 -16 -6 0.5 0.4
-4 -16 -6 0.1 0.7
4 -16 6 0.1 0.4
-4 -16 6 0.3 0.4
4 -16 -6 0.4 0.4
-4 -16 6 0 0.5
-4 -16 6 0.1 0.4
4 -16 -6 0.2 0.4
-4 -16 6 -0.2 0.4
4 16 6 0 0.6
-4 16 -6 0.4 0.6
-4 16 -6 0.1 0.4
4 -16 -6 -0.1 0.5
-6 -16 -6 8.9 0.9
-6 -16 -6 10.1 1.2
6 16 -6 9 1.5
6 -16 6 10.1 1
-6 -16 -6 9 1.1
6 -16 6 10.8 1.2
-6 -16 -6 13.2 1.3
-6 -16 -6 10.7 2.3
6 -16 -6 13 1.2
-6 16 -6 6.3 1.6
-6 -16 6 10.8 1.4
6 16 6 9.5 1.5
-6 -16 6 8.7 1.1
-6 -16 6 10.1 1.7
6 -16 -6 10.1 1
6 16 6 8.7 1.5
-6 -16 6 11.7 1.1
-8 -16 -6 38.2 2.3
-8 -16 -6 41.8 2.3
8 -16 6 34.8 2.2
8 -16 -6 44.2 2.2
-8 -16 6 40.4 2.3
-8 -16 6 37.5 2.2
8 -16 -6 40 2.1
-10 -16 6 10 1.6
-1 -17 -6 24.5 1.5
-1 -17 -6 25.5 1.8
1 17 -6 25.2 3.5
-1 -17 -6 28 2.5
-1 17 6 25 1.7
1 17 -6 25.5 1.7
1 -17 6 25.5 1.7
-1 -17 -6 23.2 1.5
1 -17 6 24.5 1.4
-1 -17 6 22.7 1.5
1 -17 -6 24.6 1.5
-1 -17 6 20.6 1.5
-1 17 -6 22.9 1.9
-1 -17 6 23.9 1.5
1 17 6 22.6 1.7
1 -17 -6 23.8 1.8
-1 -17 6 23.3 1.7
-1 17 -6 22.2 3.2
1 -17 -6 24.5 1.5
-1 17 -6 26 1.7
-3 -17 -6 -0.4 0.3
3 -17 6 0 0.5
-3 -17 -6 -0.2 0.4
-3 17 6 0.2 0.6
-3 -17 -6 -0.1 0.7
-3 -17 -6 0.2 0.4
3 17 -6 -0.4 1.1
-3 -17 -6 0 0.5
3 17 -6 -0.3 0.4
3 -17 6 -0.2 0.4
-3 -17 6 -0.1 0.4
-3 17 -6 -0.2 1.1
3 -17 -6 0.1 0.4
-3 17 -6 0.3 0.4
3 -17 -6 0 0.4
3 -17 -6 0.2 0.5
-3 -17 6 -0.4 0.4
-3 -17 6 -0.2 0.4
3 17 6 -0.5 0.6
-3 17 -6 -0.2 0.6
-3 -17 6 -0.2 0.5
-5 -17 -6 0.5 0.5
-5 -17 -6 0 0.5
-5 -17 -6 0.4 0.4
5 -17 6 0.2 0.4
-5 -17 -6 0.7 0.5
-5 -17 6 0.5 0.5
-5 -17 6 0.3 0.5
5 -17 -6 0.7 0.4
5 -17 -6 0 0.4
7 -17 6 23 1.6
-7 -17 -6 23.8 1.7
-7 -17 -6 25.6 1.7
-7 -17 6 25.5 1.7
7 -17 -6 24.2 1.5
-7 -17 6 22.4 1.7
7 -17 -6 25.5 1.6
-9 -17 6 6.9 1.4
0 -18 -6 27.3 1.6
0 -18 -6 26.5 1.9
0 -18 -6 26.6 1.6
0 -18 6 28.8 1.6
2 -18 6 40.2 2
-2 -18 -6 38.4 2.5
-2 -18 -6 41.5 2
-2 -18 -6 39.1 2.3
-2 -18 -6 39.9 2.1
2 -18 -6 39.8 2
-2 -18 6 37.1 2.1
2 -18 -6 38.1 2
-2 -18 6 39 2.1
-2 -18 6 40.4 2.1
-2 18 -6 43 2.6
-4 -18 -6 40.6 2
-4 -18 -6 37.6 2.1
4 -18 6 38.1 2
-4 -18 -6 41.6 2.3
4 -18 -6 40.3 2.1
4 -18 -6 38.9 2
-4 -18 6 37.9 2.2
-4 -18 6 41.5 2.1
6 -18 6 11.6 1.1
-6 -18 -6 12.4 1.2
-6 -18 -6 12.9 1.2
6 -18 -6 13.3 1.2
-6 -18 6 10.9 1.3
6 -18 -6 12.8 1.1
-6 -18 6 14.3 1.2
1 -19 6 27.9 1.6
-1 -19 -6 28.2 1.6
-1 -19 -6 28.4 1.6
-1 -19 6 23.1 1.7
1 -19 -6 28.5 1.6
1 -19 -6 26.3 1.6
-3 -19 -6 14.2 1.4
-3 -19 -6 13.7 1.1
3 -19 6 12.9 1.1
-3 -19 -6 12.8 1.1
3 -19 -6 10.8 1.1
-3 -19 6 11.5 1.2
3 -19 -6 15.4 1.2
-3 -19 6 13.5 1.2
5 -19 6 14.9 1.1
-5 -19 -6 13.7 1.3
-5 -19 -6 16.7 1.4
5 -19 -6 15.5 1.3
-5 -19 6 14.1 1.4
5 -19 -6 13.5 1.2
-5 -19 6 15.7 1.3
0 -20 6 9.6 1
0 -20 -6 9.8 1
-2 -20 -6 2 0.7
2 -20 6 2.3 0.5
-2 -20 -6 2 0.5
-2 -20 -6 1.8 0.5
2 -20 -6 1 0.5
-2 -20 6 1 0.6
2 -20 -6 1.9 0.5
-4 -20 6 -0.5 0.6
4 -20 -6 0.6 0.7
0 0 7 0.2 0.3
0 0 -7 0.6 0.7
0 0 -7 2.1 1
0 0 -7 0.1 0.3
0 0 -7 0.3 0.2
0 0 7 1.5 0.8
0 0 -7 0.7 0.4
0 0 7 -0.1 0.3
0 0 -7 0.6 0.6
0 0 7 0.4 0.3
-2 0 7 0.2 0.3
2 0 -7 -0.3 0.2
2 0 7 0.6 0.3
-2 0 -7 0 0.3
2 0 7 0.5 0.3
-2 0 -7 -0.1 0.3
-2 0 -7 -0.1 0.5
-2 0 7 0.3 0.3
2 0 7 0 0.3
-2 0 7 -0.1 0.2
2 0 7 -0.1 0.3
2 0 -7 0.1 0.3
2 0 -7 0.1 0.5
-2 0 -7 0.2 0.3
-2 0 -7 0.1 0.2
2 0 7 -0.1 0.6
4 0 7 0.3 0.3
-4 0 7 0.3 0.3
4 0 -7 0.2 0.2
-4 0 -7 -0.1 0.3
-4 0 -7 0 0.3
-4 0 7 0.4 0.3
4 0 -7 0.6 0.5
-4 0 -7 0.5 0.3
4 0 -7 0 0.2
4 0 7 0.4 0.3
-6 0 -7 0.3 0.4
-6 0 -7 0 0.4
-6 0 7 0.5 0.4
6 0 7 0.6 0.4
-6 0 7 0.4 0.4
-6 0 -7 0.4 0.3
6 0 -7 1.7 0.7
-8 0 -7 0.7 0.4
-8 0 -7 0.4 0.4
-8 0 -7 0.5 0.5
8 0 7 1.4 0.5
-8 0 7 0.5 0.5
8 0 -7 0.6 0.7
-8 0 7 0.3 0.4
-10 0 7 0 0.5
-10 0 7 0.5 0.5
10 0 -7 0.3 0.8
10 0 7 0.6 0.5
-10 0 -7 0.8 0.5
-10 0 -7 0.7 0.5
-10 0 -7 0.8 0.8
-12 0 -7 0.4 0.4
12 0 -7 -0.1 0.8
-12 0 -7 0 0.5
-12 0 7 -0.1 0.5
-12 0 -7 -0.1 0.8
12 0 7 -0.4 0.5
-14 0 -7 0.5 0.5
1 -1 7 185.48 7.1
1 -1 7 188.38 7.1
1 1 -7 189.18 7.4
-1 1 7 191.38 7.2
1 1 -7 184.28 7.1
-1 -1 -7 180.88 7.1
-1 1 7 186.18 7.3
1 -1 7 182.98 7
-1 -1 -7 189.88 6.9
1 1 -7 198.68 6.9
1 1 -7 184.88 8.1
-1 -1 -7 193.28 8.2
1 -1 7 188.08 7.1
-1 1 7 182.98 7.2
-1 1 7 184.38 8.1
1 1 -7 190.48 7.9
1 -1 7 185.78 8.1
-1 1 7 185.28 7
-1 -1 -7 191.98 7.1
-1 -1 -7 190.08 7.3
-1 -1 7 187.38 7.1
1 1 7 189.08 8.2
-1 1 -7 190.18 7.4
1 1 7 189.58 7.1
-1 -1 7 189.68 8.2
-1 1 -7 191.58 7.4
-1 1 -7 182.48 7.1
-1 -1 7 185.48 7
1 -1 -7 196.78 8.2
-1 -1 7 183.38 7.1
-1 1 -7 191.68 8.2
1 1 7 189.98 7.1
1 -1 -7 197.58 7.2
1 1 7 184.88 7.3
1 -1 -7 186.68 6.9
1 1 7 183.58 7
-1 1 -7 215.28 8
-1 -1 7 188.98 7.1
1 -1 -7 183.68 7.1
-1 1 -7 191.78 7
3 1 -7 48 1.9
3 -1 7 39.3 1.9
3 -1 7 40.7 1.9
-3 1 7 46.9 1.8
-3 1 7 40.9 2.2
-3 1 7 41 2
-3 1 7 39.6 2
-3 -1 -7 40.5 1.8
-3 1 7 37.1 2.7
3 -1 7 40.3 1.9
3 -1 7 41.7 2.8
-3 -1 -7 41.9 2.1
-3 -1 -7 38.8 2
3 -1 7 42.6 1.9
3 1 7 42.4 2
-3 -1 7 43.4 2
3 1 7 40.4 1.9
-3 -1 7 38.6 1.8
-3 1 -7 39.5 2.1
3 -1 -7 44.4 1.9
-3 1 -7 39.2 2.7
3 -1 -7 41.1 1.7
-3 1 -7 39 2
3 -1 -7 40.6 2
-3 -1 7 43.2 2
3 -1 -7 42.4 2.8
-3 1 -7 39.9 1.8
-3 1 -7 40.5 2.2
5 -1 7 13.1 0.9
5 -1 7 12.6 1
5 -1 7 10.6 1
5 1 -7 10 1.3
-5 1 7 15 1.1
-5 -1 -7 11.7 1.1
-5 -1 -7 11.5 1.1
-5 -1 -7 11.7 0.9
-5 1 7 13.8 1.1
5 -1 -7 10.9 1.2
5 1 7 12.6 1
-5 -1 7 12.9 1
-5 1 -7 13.3 1.1
-5 1 -7 12.5 0.9
5 -1 -7 14.8 0.8
-5 1 -7 13.2 1.2
5 -1 -7 12.1 1
-5 -1 7 11.1 1
5 -1 -7 15.2 1
-5 1 -7 13.1 1.2
-7 -1 -7 147.49 5.9
7 1 -7 150.78 6.5
7 -1 7 150.68 5.9
-7 -1 -7 145.69 5.7
-7 -1 -7 143.19 6
-7 1 7 155.48 6
-7 1 7 155.48 6
-7 -1 7 148.79 5.9
7 1 7 146.49 5.9
-7 -1 7 147.39 5.9
-7 1 -7 147.69 6.1
7 -1 -7 147.89 6.4
-7 1 -7 150.48 5.8
-9 -1 -7 86.39 3.7
9 -1 7 89.59 3.9
-9 -1 -7 87.79 4.1
-9 1 7 98.09 4
-9 1 7 94.19 4
9 1 -7 91.69 4.7
9 1 7 87.29 3.9
-9 1 -7 83.69 4.1
-9 1 -7 86.39 3.8
9 -1 -7 86.19 4.5
-9 -1 7 90.99 3.9
-9 -1 7 85.89 3.9
-9 -1 7 91.49 3.9
-9 1 -7 87.19 4.7
11 1 -7 2 1
-11 -1 -7 2.8 0.6
-11 -1 -7 2.8 1.1
-11 1 7 3.4 0.7
11 -1 7 2.8 0.6
-11 -1 -7 2.3 0.7
-11 1 -7 3.7 0.8
-11 1 -7 4.6 0.7
-11 -1 7 3.5 0.7
11 1 7 3 0.7
-11 -1 7 2 0.7
-13 -1 -7 0.7 0.5
-13 1 -7 0.3 0.5
-13 -1 7 1.5 0.7
0 -2 -7 653.63 24.2
0 2 -7 652.93 24.2
0 2 -7 635.94 23.4
0 2 -7 684.03 22.9
0 -2 7 653.53 23.1
0 2 7 634.04 23.2
0 2 7 632.74 23.2
0 2 -7 651.13 23.4
0 2 -7 638.84 23.1
0 2 7 642.94 23.3
0 2 -7 657.13 24.1
0 -2 -7 653.63 22.9
0 -2 7 631.94 24.1
0 2 7 625.54 23
0 -2 7 635.24 23
0 2 7 639.04 24.2
0 -2 7 632.84 23.1
0 -2 -7 625.84 23.1
0 -2 7 638.34 23.1
0 -2 -7 672.73 23.2
2 -2 7 573.74 20.1
2 2 -7 575.24 21.3
-2 2 7 550.54 21.2
-2 2 7 553.54 20.4
-2 -2 -7 541.35 20.2
2 2 -7 583.84 19.9
-2 2 7 555.24 20
2 -2 7 558.24 20.2
-2 2 7 557.74 20.3
-2 -2 -7 561.94 20.3
2 2 -7 553.14 20.1
2 2 -7 563.94 20.4
-2 -2 -7 551.64 20.3
-2 -2 -7 576.44 20.2
-2 -2 -7 554.04 20
2 -2 7 569.84 21.3
-2 2 7 577.34 20.3
2 -2 7 557.74 20.1
-2 -2 -7 589.24 21.4
2 2 -7 551.64 21.2
2 -2 7 539.45 20.1
2 -2 -7 560.14 20.1
-2 2 -7 569.04 20.1
-2 -2 7 542.55 20.1
2 -2 -7 585.54 20.2
2 2 7 559.24 20.2
-2 -2 7 554.54 21.3
-2 2 -7 567.94 21.3
-2 -2 7 547.25 20.1
-2 2 -7 573.34 21.1
-2 2 -7 550.74 20.3
-2 -2 7 548.85 20.1
-2 -2 7 554.64 20
2 2 7 554.64 20.2
2 2 7 561.74 20.2
-2 2 -7 567.14 20.4
2 2 7 553.04 21.3
2 2 7 545.55 20.4
-2 2 -7 548.05 20.4
2 -2 -7 581.24 21.4
2 -2 -7 559.54 20
-4 -2 -7 387.56 14.7
-4 -2 -7 397.36 14.9
4 -2 7 404.26 14.7
4 2 -7 396.16 15.4
4 -2 7 419.86 14.8
-4 2 7 415.96 15.2
-4 2 7 422.46 15
4 -2 7 398.06 14.9
-4 2 7 445.76 15
-4 -2 -7 400.36 14.9
4 -2 7 399.46 14.8
4 2 7 389.66 14.8
4 2 7 401.46 14.8
-4 -2 7 425.16 14.9
-4 2 -7 412.36 14.8
4 -2 -7 398.46 14.6
-4 -2 7 412.26 14.6
-4 2 -7 405.86 15.1
-4 2 -7 405.46 15.1
-4 -2 7 418.96 14.8
4 -2 -7 407.86 14.8
4 -2 -7 413.16 14.9
-4 2 -7 406.56 15.1
6 -2 7 297.77 11.1
-6 -2 -7 292.67 11.2
-6 2 7 305.47 11.5
6 -2 7 297.17 11.2
-6 -2 -7 288.47 11
-6 -2 -7 296.77 11.3
-6 2 7 316.67 11.3
-6 2 7 316.27 11.3
6 2 -7 292.87 11.9
6 2 7 299.07 11.2
6 -2 -7 295.37 10.9
-6 2 -7 321.57 11.2
-6 2 -7 298.97 11.4
-6 -2 7 296.77 11.2
6 -2 -7 307.27 11.1
-6 2 -7 306.17 11.5
-6 -2 7 290.37 11.2
6 -2 -7 306.87 11.2
-6 2 -7 301.97 11.5
8 -2 7 208.18 7.9
-8 2 7 212.18 8.1
-8 -2 -7 202.28 7.8
-8 -2 -7 209.88 8.2
8 2 -7 196.78 8.7
-8 2 7 219.08 8.1
-8 2 -7 212.28 8.3
-8 -2 7 195.08 8
-8 2 -7 197.78 7.9
-8 -2 7 211.38 7.9
-8 2 -7 217.88 9
-8 -2 7 212.58 8
8 2 7 202.58 8
-8 2 -7 198.78 7.9
-10 -2 -7 137.49 6.5
-10 2 7 146.69 5.7
10 -2 7 139.09 5.6
-10 -2 -7 141.09 5.9
10 2 -7 122.19 6.3
-10 -2 -7 123.59 5.4
10 2 7 140.59 5.7
-10 -2 7 131.39 5.5
-10 -2 7 120.39 5.6
-10 2 -7 141.49 5.5
-10 2 -7 143.89 6.7
-10 -2 7 137.69 5.5
-12 -2 -7 53.39 2.8
-12 -2 -7 58.99 3.8
12 -2 7 62.69 3
-12 -2 -7 64.99 3.3
12 2 -7 51.89 3.8
12 2 7 61.59 3
-12 -2 7 59.59 2.9
12 2 7 59.99 2.9
-12 -2 7 53.09 3
-12 2 -7 59.59 4
-12 2 -7 54.39 2.8
-14 -2 -7 17.1 1.4
-14 2 -7 14.1 1.4
-14 -2 7 16.3 1.6
1 -3 7 26.4 1.4
-1 3 7 26.2 1.5
1 3 -7 26.4 2.1
1 -3 7 25.7 1.3
-1 -3 -7 27 1.4
1 -3 7 25.6 1.4
1 3 -7 27.8 1.2
-1 -3 -7 24.4 2.1
-1 3 7 25.6 1.6
-1 -3 -7 25.1 1.4
1 -3 7 26 1.4
1 3 -7 23.9 1.4
-1 -3 -7 24.5 1.2
1 3 -7 26.3 1.6
-1 3 7 24.9 2.1
-1 3 7 25.9 1.5
-1 3 7 25.7 1.4
1 3 -7 25 1.7
1 3 -7 25.9 2.2
1 3 7 25.6 1.6
1 -3 -7 28.4 1.5
-1 3 -7 23.4 1.5
1 -3 -7 29.5 1.5
1 -3 -7 27.4 2.2
-1 3 -7 26.1 2.2
1 3 7 26.2 1.4
1 -3 -7 24.8 1.2
-1 -3 7 25.9 1.4
-1 3 -7 25.6 2.2
-1 3 -7 26.3 1.3
-1 3 -7 26.5 1.6
-1 3 -7 26.7 1.6
-1 -3 7 25.8 1.4
-1 -3 7 25.9 1.4
1 3 7 25.7 1.4
1 3 7 26.3 1.5
-1 -3 7 27.1 1.3
-1 -3 7 26.6 2.2
1 3 7 26.7 2.2
-3 3 7 94.89 4
3 3 -7 96.79 4.9
-3 -3 -7 92.89 3.9
3 3 -7 96.09 4.1
3 -3 7 91.49 3.8
3 -3 7 97.59 3.8
-3 3 7 96.79 4.1
-3 -3 -7 95.39 4.8
-3 3 7 97.09 4
-3 -3 -7 91.49 4
-3 -3 -7 95.99 3.8
-3 -3 -7 94.39 3.7
3 -3 7 97.69 3.7
3 -3 7 95.29 3.9
-3 -3 -7 94.59 3.9
3 3 7 91.69 4.8
-3 3 -7 94.79 4.1
3 3 7 94.79 3.9
-3 3 -7 87.19 4
3 -3 -7 93.69 3.6
3 -3 -7 96.69 3.9
-3 -3 7 92.99 3.8
-3 -3 7 92.89 3.8
-3 -3 7 95.09 3.7
-3 -3 7 93.99 3.8
3 3 7 94.09 3.9
-3 -3 7 84.69 6.2
-3 3 -7 97.69 3.8
3 3 7 97.59 4.1
3 -3 -7 94.99 3.8
-3 3 -7 92.49 4.1
5 3 -7 60.59 3.3
-5 -3 -7 58.69 2.8
5 -3 7 60.39 2.6
-5 3 7 63.69 2.9
-5 -3 -7 61.39 2.7
-5 3 7 62.79 2.9
5 -3 7 59.89 2.7
-5 3 7 61.49 3
-5 -3 -7 56.99 2.5
5 -3 7 57.59 2.7
-5 -3 -7 58.99 2.8
-5 -3 -7 56.79 2.5
-5 3 -7 61.49 2.9
5 -3 -7 61.79 2.7
-5 3 -7 59.69 2.9
-5 3 -7 61.39 2.7
-5 3 -7 57.69 2.9
-5 -3 7 59.39 2.7
5 3 7 60.39 2.7
-5 -3 7 60.39 2.5
-5 -3 7 58.59 2.7
5 -3 -7 60.29 2.5
5 -3 -7 60.99 2.7
7 3 -7 24.5 2.2
7 -3 7 23.7 1.5
7 -3 7 23.4 1.4
-7 3 7 23.8 1.8
-7 3 7 22.8 1.7
-7 3 7 23.8 1.6
-7 -3 -7 21.9 1.3
-7 -3 -7 23.1 1.6
-7 3 -7 24.7 2.2
-7 3 -7 20.9 1.4
-7 -3 7 22.1 1.4
7 3 7 22.3 1.5
-7 -3 7 22.8 1.4
7 -3 -7 23.5 1.4
-7 3 -7 22.7 1.7
-7 -3 7 23.2 1.5
7 -3 -7 23.6 1.5
-7 3 -7 22.9 1.8
9 3 -7 12.4 1.9
-9 -3 -7 12.6 1.1
-9 -3 -7 12.2 1.3
-9 3 7 11.2 1.4
-9 3 -7 13.1 1.9
-9 3 -7 10.9 1.5
-9 3 -7 13.3 1.1
-9 -3 7 12 1.2
9 3 7 11.2 1.3
-9 -3 7 12.5 1.2
-9 3 -7 13.1 1.1
-9 -3 7 12.8 1.2
11 3 -7 13.7 2.1
11 -3 7 15.7 1.3
-11 -3 -7 17.5 1.6
-11 -3 -7 15.5 1.2
-11 -3 -7 16.9 2
11 3 7 14.4 1.4
-11 3 -7 15.2 1.3
-11 3 -7 16.4 2.2
11 3 7 16.4 1.3
-11 -3 7 15.8 1.3
-11 -3 7 15.7 1.3
-11 -3 7 14.1 1.4
-13 -3 -7 5.1 0.8
-13 -3 7 5.5 1
-13 3 -7 4.4 0.8
0 4 -7 25 1.3
0 -4 7 28.9 1.4
0 -4 7 29.1 1.4
0 -4 -7 29.7 1.4
0 4 7 28.5 1.6
0 -4 -7 32.1 1.6
0 4 7 27.2 1.6
0 4 -7 30.2 1.8
0 4 -7 30 2.4
0 4 7 28.8 1.7
0 -4 7 28.7 1.5
0 4 7 25.9 1.5
0 4 -7 29.8 1.7
0 -4 7 28 1.5
0 -4 -7 30 1.6
-2 4 7 10.8 1
2 4 -7 12.6 1.3
-2 -4 -7 11.9 1
2 4 -7 13.4 1.1
-2 4 7 11 1
2 -4 7 10.6 0.9
2 -4 7 13.2 0.9
-2 -4 -7 12.4 0.9
2 4 -7 13.7 1.7
-2 4 7 13 1.1
2 -4 7 11.2 0.9
-2 -4 -7 12.9 0.8
-2 -4 -7 12 1
2 -4 7 12.7 0.8
2 -4 -7 12.9 0.8
-2 -4 7 12.2 0.9
-2 4 -7 10.9 0.8
2 -4 -7 12.2 1
-2 -4 7 14 0.9
-2 4 -7 9.9 1
2 4 7 10.9 1
-2 -4 7 11.2 0.9
-2 -4 7 12.8 0.9
2 -4 -7 13.4 1
2 4 7 11.5 1
-2 4 -7 12.5 1.1
-2 4 -7 12.2 1.1
2 4 7 15.1 1.2
-2 4 -7 12.9 1.6
-4 -4 -7 2.3 0.4
4 -4 7 4 0.6
4 4 -7 2.3 0.6
-4 -4 -7 3.6 0.6
-4 -4 -7 2 0.5
-4 4 7 2.7 0.6
-4 -4 -7 3.7 0.8
-4 4 7 2.3 0.5
4 -4 7 3.1 0.5
4 -4 7 3.6 0.6
-4 -4 -7 3.4 0.5
4 -4 7 3.1 0.5
4 4 -7 3.4 0.9
-4 -4 -7 3.3 0.6
-4 4 7 3.8 0.7
-4 4 -7 3.8 0.7
4 4 7 3.5 0.6
4 -4 -7 3 0.5
-4 4 -7 2.9 0.5
-4 4 -7 2.8 0.6
-4 -4 7 3 0.5
4 4 7 2.3 0.6
-4 -4 7 2.6 0.5
-4 -4 7 2.4 0.5
-4 4 -7 2.4 0.6
-4 -4 7 2.9 0.4
4 -4 -7 3.8 0.6
4 -4 -7 3.2 0.5
6 -4 7 10.5 1
-6 -4 -7 10.4 0.7
-6 4 7 10.9 1.1
-6 -4 -7 10.3 1.1
-6 -4 -7 9.5 0.8
6 -4 7 9.7 0.9
-6 4 7 10.6 1.2
6 4 -7 11.4 1.6
-6 -4 -7 9.5 1
-6 4 7 9.3 1.2
6 4 7 10.8 1.1
-6 4 -7 9 1.2
-6 -4 7 8.9 0.8
-6 -4 7 10.8 1
6 -4 -7 10.7 0.9
-6 -4 7 10.1 1
-6 -4 7 10.1 0.9
-6 4 -7 11.6 1.6
-6 4 -7 10.5 1.2
6 -4 -7 11.5 0.8
-6 4 -7 9.2 1.1
6 -4 -7 10.8 1
-6 4 -7 11.2 1
-8 4 7 9.8 1.2
8 -4 7 8.9 1
-8 -4 -7 9 1.2
-8 4 7 10.3 1.3
-8 4 7 7.9 1.3
8 -4 7 9.7 1.1
-8 -4 -7 9 0.9
8 4 -7 9.3 1.8
8 -4 -7 10 1
-8 -4 7 8.5 1
-8 4 -7 9.4 1.7
-8 4 -7 8.5 1
8 -4 -7 10.1 1.1
8 4 7 8.9 1.2
-8 -4 7 12.4 1.1
-8 4 -7 9.6 1.2
-8 4 -7 8 1.3
-8 4 -7 9.2 1
-8 -4 7 8.6 1
10 -4 7 0.8 0.5
-10 -4 -7 0.9 0.5
10 4 -7 1 0.9
-10 -4 -7 0.5 0.5
-10 4 7 0.8 0.6
-10 4 -7 1 0.5
-10 4 -7 1.4 0.6
-10 -4 7 0.4 0.5
-10 -4 7 1 0.5
-10 -4 7 1 0.5
10 4 7 0.9 0.5
10 4 7 1.1 0.6
-10 4 -7 1 0.9
-12 -4 -7 0.6 0.9
-12 -4 -7 0.3 0.6
12 4 -7 0.4 0.9
12 -4 7 0.5 0.5
-12 -4 -7 0.3 0.5
-12 4 -7 -0.1 0.4
12 4 7 0.2 0.5
-12 -4 7 -0.3 0.4
-12 4 -7 0.5 1.1
-12 -4 7 1.5 0.7
12 4 7 0.1 0.6
-14 -4 -7 0.4 0.5
-14 -4 7 0.4 0.6
1 -5 7 4.4 0.6
-1 -5 -7 4.6 0.8
1 5 -7 2.3 0.7
1 -5 7 3.1 0.5
-1 -5 -7 3.3 0.6
1 5 -7 3.1 0.6
-1 5 7 3.5 0.6
1 -5 7 4.3 0.6
1 -5 7 4.3 0.6
1 5 -7 3.3 1.1
-1 -5 7 4.8 0.6
1 5 7 3.5 0.7
1 -5 -7 4.7 0.7
-1 5 -7 3.3 0.7
-1 -5 7 3.3 0.5
-1 5 -7 3.5 1.1
1 -5 -7 2.7 0.5
-1 5 -7 2.6 0.6
1 -5 -7 3.5 0.5
1 5 7 2.7 0.5
1 5 7 2.3 0.5
-3 5 7 45.8 2.3
3 -5 7 44.3 2.1
-3 5 7 45.3 2.3
3 5 -7 43.9 3.3
-3 -5 -7 46 2.2
-3 -5 -7 47.6 2.5
3 5 -7 45.6 2.5
-3 -5 -7 45.6 2
3 -5 7 46.8 2
-3 -5 -7 44.6 2.2
3 -5 7 46.2 2
-3 -5 -7 46.8 2.1
-3 5 7 48.9 2.4
3 -5 7 45.4 2.2
3 5 -7 48.1 2.4
-3 -5 7 45.4 2.1
3 5 7 45.2 2.4
-3 5 -7 46.8 2.4
-3 -5 7 49.7 2.2
3 -5 -7 44.8 2
-3 -5 7 46.3 2.1
3 -5 -7 45.8 2.2
-3 -5 7 45.7 2
-3 5 -7 47.7 2.5
3 5 7 43.8 2.2
3 -5 -7 45.7 2.1
-3 5 -7 44.8 3.2
-5 -5 -7 22.3 1.4
-5 -5 -7 24 1.6
-5 5 7 27.3 1.6
-5 5 7 24.1 1.7
5 5 -7 24.1 1.6
5 5 -7 20.9 2
-5 -5 -7 23.2 1.2
-5 -5 -7 23.6 1.2
-5 5 7 27.2 1.7
-5 -5 -7 24.6 1.5
5 -5 7 21.3 1.3
5 -5 7 21.5 1.3
-5 5 -7 24 2.1
-5 -5 7 24.5 1.4
-5 5 -7 21.5 1.7
5 -5 -7 22.3 1.4
-5 5 -7 23.8 1.7
5 5 7 24 1.6
-5 -5 7 22.1 1.4
-5 -5 7 22.6 1.2
-5 5 -7 23.5 1.6
5 -5 -7 21.9 1.2
5 5 7 22.8 1.5
-5 -5 7 21.7 1.4
5 -5 -7 23.9 1.5
-5 5 -7 20.1 1.4
-7 -5 -7 12.8 1
-7 -5 -7 11.4 1.2
7 -5 7 13.7 1.1
7 -5 7 13.4 1.1
-7 -5 -7 10.1 1.2
-7 5 7 8.4 1.3
-7 5 7 11.4 1.4
7 5 -7 15.3 2
-7 5 7 11.8 1.3
-7 -5 -7 10.8 1.2
7 5 7 12.3 1.2
7 -5 -7 12.4 1.2
-7 -5 7 12.6 1.1
-7 5 -7 10.5 1.4
-7 5 -7 13 1.2
-7 5 -7 11 1.1
-7 5 -7 12.5 1.8
-7 -5 7 10.4 1.2
-7 5 -7 12.2 1.3
7 -5 -7 12.7 1.1
-7 -5 7 13.3 1.1
-9 -5 -7 8.4 0.9
-9 5 7 6.2 1
9 5 -7 7.8 1.6
9 -5 7 8 1.1
-9 5 7 10 1.4
9 -5 7 10.3 1.1
-9 -5 -7 6 1.2
9 -5 -7 9.3 1.1
-9 5 -7 9 1.1
9 5 7 10.7 1.2
-9 5 -7 8.6 1.2
-9 5 -7 9.1 1.8
-9 -5 7 8.6 1
9 5 7 10.6 1.1
-9 -5 7 9.5 1.1
-9 -5 7 8.8 1
-9 5 -7 8.5 1
-11 -5 -7 2.3 0.6
11 5 -7 2.3 1.1
-11 -5 -7 2.1 0.7
11 -5 7 3.1 0.7
-11 -5 7 1.7 0.6
11 5 7 2.5 0.7
-11 5 -7 2.2 0.6
11 5 7 3.1 0.7
-11 -5 7 2.3 0.6
-11 5 -7 2.1 1.3
-11 -5 7 3.2 0.7
-11 5 -7 3.2 0.7
-13 -5 -7 0.7 0.5
-13 -5 7 0.1 0.6
-13 -5 7 0.3 0.5
0 6 7 1179.98 42.2
0 -6 7 1154.38 42
0 6 -7 1174.18 43.6
0 6 -7 1170.68 42.4
0 6 7 1202.08 42.3
0 -6 -7 1201.68 42.1
0 -6 -7 1197.98 42.1
0 -6 -7 1157.18 41.9
0 -6 7 1186.08 42
0 -6 7 1177.38 42
0 -6 7 1204.38 42
0 6 -7 1198.58 42.3
2 -6 7 424.36 15.6
2 6 -7 440.26 17.4
2 6 -7 433.56 16.1
2 -6 7 425.26 15.7
2 -6 7 425.86 15.5
2 6 -7 431.36 15.9
-2 -6 -7 429.86 15.7
-2 -6 -7 439.66 15.5
-2 6 7 431.66 15.9
-2 -6 -7 443.16 15.7
-2 6 7 418.26 15.9
2 -6 7 434.36 15.5
2 6 7 432.66 15.9
2 -6 -7 422.46 15.5
-2 6 -7 427.56 17.2
-2 -6 7 438.16 15.6
2 -6 -7 430.96 15.7
-2 -6 7 435.56 15.6
-2 -6 7 434.56 15.7
2 -6 -7 436.66 15.7
-2 6 -7 430.06 16
-2 -6 7 420.36 15.6
-2 6 -7 434.06 15.9
-4 -6 -7 72.89 3.2
-4 -6 -7 72.99 3.1
-4 6 7 74.39 3.4
4 6 -7 71.89 3.4
-4 6 7 75.59 3.5
-4 -6 -7 72.59 3
-4 -6 -7 73.09 3.2
4 6 -7 78.89 3.7
4 -6 7 73.69 3.2
-4 6 7 73.19 3.4
4 -6 7 71.29 3.1
-4 -6 -7 73.79 3.5
4 -6 -7 74.89 3.3
-4 -6 7 75.79 3.1
4 6 7 74.49 3.4
4 6 7 74.39 3.4
-4 -6 7 71.99 3.1
4 -6 -7 74.29 3
-4 -6 7 74.99 3.1
-4 -6 7 73.49 3.3
-4 6 -7 75.09 3.5
-4 6 -7 74.29 3.4
4 -6 -7 73.39 3.1
-6 -6 -7 303.67 11.1
-6 6 7 286.47 11.1
-6 6 7 285.87 11.2
-6 -6 -7 281.77 10.8
6 6 -7 295.97 11.1
6 -6 7 285.67 10.8
-6 -6 -7 281.97 10.6
-6 6 7 299.07 11.1
6 -6 7 296.57 10.7
-6 -6 -7 297.17 10.9
6 6 -7 287.37 11.9
6 -6 -7 284.77 10.6
6 6 7 300.17 11.2
6 6 7 309.97 10.9
-6 6 -7 260.07 10.8
-6 6 -7 304.37 11.1
6 -6 -7 298.67 10.9
-6 -6 7 279.87 10.8
-6 -6 7 291.07 10.7
6 -6 -7 295.27 10.8
-6 6 -7 254.67 11.3
-6 6 -7 275.67 12.1
-6 -6 7 286.07 10.7
6 6 7 290.97 11
-6 -6 7 290.07 10.6
-8 6 7 467.05 17.3
-8 -6 -7 474.95 17.1
8 6 -7 433.76 18
8 -6 7 448.56 16.9
8 -6 7 483.55 16.8
-8 -6 -7 455.85 16.7
-8 -6 -7 465.25 17.2
8 6 7 470.45 17
-8 6 -7 448.06 17
-8 -6 7 463.45 16.8
8 -6 -7 461.45 17
8 -6 -7 458.65 16.9
-8 6 -7 471.25 18.6
-8 6 -7 464.35 17.3
-8 -6 7 458.85 16.9
8 6 7 457.35 17.1
-8 6 -7 457.35 17.1
10 -6 7 92.09 4.4
-10 6 7 96.39 5
10 6 -7 93.69 5.5
-10 -6 -7 107.89 4.6
-10 -6 -7 100.09 4.2
10 -6 7 106.69 4.3
-10 6 -7 94.49 4.4
10 6 7 111.79 4.5
-10 6 -7 100.39 5.9
-10 -6 7 98.89 4.3
10 -6 -7 101.09 4.4
10 6 7 107.39 4.6
-10 -6 7 100.69 4.3
-10 -6 7 92.69 4.3
-10 6 -7 102.29 4.7
-10 6 -7 103.99 4.5
-12 -6 -7 7.1 0.9
-12 -6 7 6.2 1
-12 -6 7 5.5 0.9
-12 -6 7 4.4 0.9
-14 -6 -7 25.8 2.2
-14 -6 7 27.8 2
-1 7 7 23.8 1.6
-1 -7 -7 19.7 1.4
1 -7 7 20.8 1.1
-1 -7 -7 19.3 1.1
-1 7 7 21.7 1.4
1 -7 7 19.6 1.2
-1 -7 -7 19.9 1.3
1 7 -7 20.7 1.5
1 -7 7 19.4 1.2
1 7 -7 23.2 1.7
1 7 -7 21.1 2.5
1 -7 7 19.8 1.2
-1 7 -7 20.9 1.6
-1 -7 7 19 1.2
1 7 7 19.1 1.6
-1 -7 7 20 1.2
1 -7 -7 19.7 1.3
-1 -7 7 20.5 1.2
-1 7 -7 20.5 1.5
1 -7 -7 20.5 1.1
-1 -7 7 18.8 1.2
-1 7 -7 19.8 2.3
1 -7 -7 20.3 1.4
3 -7 7 0.5 0.3
3 -7 7 0 0.4
3 7 -7 0 0.8
-3 7 7 0 0.4
3 7 -7 0 0.4
3 -7 7 0.3 0.4
-3 7 7 1 0.6
3 -7 7 0.3 0.3
-3 -7 -7 0.1 0.3
-3 -7 -7 0.9 0.4
3 -7 -7 0 0.3
-3 7 -7 -0.3 0.2
-3 -7 7 0.1 0.3
3 7 7 1.1 0.6
-3 7 -7 0 0.4
3 7 7 -0.1 0.4
-3 -7 7 0.4 0.3
-3 -7 7 0.2 0.3
-3 7 -7 0.1 0.3
-3 7 -7 0 0.6
-3 7 -7 -0.4 0.4
-3 -7 7 1.1 0.5
-3 7 -7 0.1 0.8
3 7 7 0.1 0.4
3 -7 -7 0 0.3
5 7 -7 0.9 0.6
5 7 -7 -0.4 0.8
-5 -7 -7 0.6 0.4
5 -7 7 0.1 0.4
-5 -7 -7 0.4 0.4
-5 -7 -7 0.2 0.5
5 7 -7 0 0.6
-5 7 7 0.1 0.5
5 -7 7 -0.4 0.4
-5 7 7 0.1 0.6
-5 -7 -7 0.8 0.4
-5 -7 -7 0.2 0.4
-5 -7 7 0.2 0.4
-5 7 -7 0.4 0.4
-5 -7 7 0.2 0.4
-5 -7 7 0 0.4
5 7 7 1.1 0.5
-5 7 -7 0.1 0.4
5 -7 -7 0.4 0.4
-5 -7 7 0.6 0.5
-5 7 -7 -0.1 0.6
5 7 7 0.2 0.5
5 -7 -7 0 0.4
-5 7 -7 0.1 0.5
5 -7 -7 0.5 0.3
5 7 7 0.4 0.5
7 -7 7 11.9 1.2
7 7 -7 11.4 1.5
-7 -7 -7 13 1.1
7 7 -7 14.1 1.6
-7 -7 -7 11.8 1.4
7 7 -7 9.6 2
-7 7 7 12.7 1.5
7 -7 7 12.5 1.1
-7 -7 -7 13.4 1.3
-7 -7 -7 11.9 1
-7 7 -7 11.1 1.1
7 -7 -7 11.7 0.9
7 -7 -7 11.9 1.3
-7 -7 7 12.1 1.2
7 7 7 13.5 1.3
-7 -7 7 12.5 1.1
-7 7 -7 11.5 1.3
7 -7 -7 11.2 1.1
-7 7 -7 11.1 2
7 7 7 12.7 1.4
-7 7 -7 11.7 1.3
-7 -7 7 13.1 1.1
-7 -7 7 10.9 1
9 -7 7 1.1 0.5
9 7 -7 1.3 1.1
-9 -7 -7 1.6 0.6
-9 7 7 1.1 0.7
-9 -7 -7 1.4 0.5
-9 -7 -7 1.1 0.6
9 -7 7 2.1 0.6
-9 7 -7 1.4 0.6
9 -7 -7 1.2 0.5
9 7 7 2.4 0.7
-9 -7 7 1.5 0.6
-9 7 -7 0.7 0.7
-9 7 -7 2.5 0.8
-9 7 -7 0.9 1.2
9 7 7 1.8 0.6
-9 -7 7 1.5 0.6
-11 -7 -7 4.3 0.7
11 7 -7 4.4 1.4
-11 -7 -7 3.6 0.8
11 -7 7 4.4 0.7
11 -7 7 4.5 0.9
-11 7 -7 5.4 1.7
-11 7 -7 3.4 1
11 7 7 4.1 0.8
-11 -7 7 3.9 0.7
-11 7 -7 4.9 0.9
-11 -7 7 3.7 0.7
-13 -7 -7 0.4 0.5
-13 -7 7 0 0.5
0 -8 -7 118.29 4.7
0 8 7 116.59 4.9
0 8 -7 115.29 4.9
0 -8 -7 114.49 4.5
0 -8 7 114.79 4.6
0 -8 -7 117.39 4.8
0 -8 7 117.19 4.5
0 8 -7 121.39 6.4
0 8 -7 115.89 5.1
0 8 7 107.69 4.7
0 -8 7 117.79 4.5
0 -8 7 117.59 4.6
-2 -8 -7 193.38 7.3
-2 8 7 183.18 7.5
2 8 -7 199.18 7.8
2 8 -7 187.78 7.5
-2 -8 -7 183.78 7.8
2 -8 7 189.38 7.2
-2 -8 -7 191.58 7.1
2 -8 7 196.08 7.1
-2 8 7 187.28 7.5
2 -8 7 190.98 7.1
2 -8 7 187.48 7.2
-2 -8 -7 189.28 7.3
2 8 -7 194.18 9.1
-2 -8 7 192.08 7.3
-2 8 -7 190.08 8.9
-2 8 -7 193.78 7.8
2 -8 -7 189.48 7.1
2 -8 -7 188.48 7.4
-2 -8 7 193.88 7.2
-2 -8 7 191.98 7.2
-2 -8 7 185.98 7.2
2 -8 -7 194.88 7.3
-2 8 -7 189.18 7.5
2 8 7 189.58 7.5
4 8 -7 265.47 11.7
4 8 -7 271.37 10.3
-4 -8 -7 260.07 10.2
-4 8 7 265.07 10
-4 -8 -7 252.97 9.5
-4 -8 -7 257.47 9.7
4 -8 7 259.97 9.6
-4 8 7 244.48 9.9
4 -8 7 261.67 9.7
-4 -8 -7 256.17 9.6
4 8 -7 252.97 9.9
-4 -8 -7 253.87 9.6
4 8 7 264.67 10
-4 8 -7 252.67 10.1
4 -8 -7 253.47 9.6
-4 8 -7 262.87 11.4
4 8 7 259.57 9.8
4 8 7 235.48 9.9
-4 -8 7 254.37 9.6
-4 -8 7 264.57 9.7
4 -8 -7 261.47 9.8
-4 8 -7 254.07 9.9
4 -8 -7 249.78 9.5
-4 -8 7 261.47 9.6
-4 -8 7 258.17 9.6
6 -8 7 130.99 5.1
6 8 -7 130.99 5.7
-6 8 7 110.39 5.4
6 8 -7 125.19 5.5
6 -8 7 128.49 5.2
-6 8 7 128.39 5.5
-6 -8 -7 128.99 5.3
-6 -8 -7 124.39 5
-6 -8 -7 131.29 5.2
6 8 -7 132.09 6.4
-6 -8 -7 127.29 5.6
-6 -8 7 132.49 5
-6 -8 7 127.39 5.1
6 -8 -7 127.79 5.3
6 -8 -7 121.69 5.1
6 8 7 123.99 5.5
6 -8 -7 128.39 5
-6 8 -7 130.09 5.3
6 8 7 124.59 5.5
-6 -8 7 130.09 5.1
6 8 7 131.29 5.3
-6 8 -7 124.59 5.4
-6 -8 7 133.09 5.2
8 8 -7 40.6 2.7
-8 8 7 40.3 2.6
8 8 -7 38.9 3.3
-8 -8 -7 43.2 2.4
8 -8 7 41 2.2
-8 -8 -7 43.3 2.6
8 -8 7 43.1 2.2
-8 -8 -7 40.8 2
8 8 7 45.5 2.5
-8 -8 7 42.2 2.2
-8 8 -7 34.7 2.3
8 -8 -7 41.8 2
8 -8 -7 42.7 2.2
-8 8 -7 39.8 2.3
8 -8 -7 41.9 2.4
8 8 7 47.7 2.4
-8 8 -7 37.1 3.6
-8 -8 7 38.9 2.2
-8 8 -7 42.1 2.5
-10 8 7 49.99 2.9
-10 -8 -7 50.99 2.7
10 -8 7 51.59 2.5
-10 -8 -7 51.29 2.9
10 -8 7 44.2 2.5
-10 -8 -7 46.7 2.3
10 8 -7 42.3 3.7
-10 8 -7 50.29 2.8
-10 8 -7 44.1 4.1
10 -8 -7 47.6 2.7
10 8 7 52.49 2.7
-10 8 -7 47.2 2.6
-10 -8 7 42.3 2.4
-10 -8 7 50.09 2.5
12 -8 7 45.5 2.7
-12 -8 -7 49.6 2.5
-12 -8 7 51.39 2.6
1 9 -7 28.5 3.1
-1 -9 -7 28.2 1.6
1 9 -7 29.3 2.1
1 9 -7 30.8 1.8
-1 9 7 29.3 1.9
-1 -9 -7 28.4 1.7
1 -9 7 26.8 1.6
-1 -9 -7 28.1 1.5
1 -9 7 28.1 1.5
1 -9 7 28.2 1.5
1 -9 7 29.7 1.5
-1 9 -7 28.4 2.9
-1 -9 7 28.1 1.6
1 -9 -7 28.6 1.6
-1 9 -7 29.4 1.8
-1 -9 7 28.7 1.5
1 -9 -7 28.5 1.5
-1 9 -7 28.8 2
1 -9 -7 29.3 1.7
-1 -9 7 31.5 1.6
-1 -9 7 28.7 1.5
1 9 7 29.1 1.9
3 9 -7 4.3 1
3 -9 7 6.2 0.8
3 9 -7 5.6 1.7
3 -9 7 4.9 0.8
-3 -9 -7 4.7 0.9
-3 -9 -7 4 0.6
3 9 -7 4.9 0.8
-3 9 7 4.5 0.9
-3 -9 -7 5.6 1.2
-3 -9 -7 5.2 0.7
3 -9 -7 5.1 0.7
-3 9 -7 4 0.8
-3 9 -7 5.1 1.5
-3 -9 7 5.3 0.7
3 9 7 3 0.6
-3 -9 7 6.4 0.8
-3 -9 7 6 0.8
-3 -9 7 5.9 0.9
-3 9 -7 5.1 1
3 -9 -7 3.5 0.6
3 -9 -7 4.5 0.8
3 9 7 4.9 0.9
5 -9 7 1.9 0.5
-5 -9 -7 1.5 0.5
5 9 -7 2.7 0.8
-5 9 7 1.5 0.7
-5 -9 -7 1.5 0.5
-5 9 7 2.4 0.7
-5 -9 -7 1.9 0.5
5 -9 7 2.1 0.5
-5 -9 -7 1.4 0.4
5 9 -7 2.2 0.7
-5 -9 -7 1.4 0.7
-5 9 -7 0.5 0.8
-5 -9 7 1.6 0.5
-5 -9 7 1.9 0.5
-5 9 -7 2.2 0.6
5 -9 -7 2.2 0.5
5 9 7 1.8 0.6
5 9 7 1.6 0.7
5 -9 -7 1.5 0.5
5 -9 -7 1.1 0.4
-5 -9 7 2.2 0.6
-5 -9 7 2.5 0.6
5 9 7 1.3 0.7
-7 -9 -7 29.3 2.1
-7 -9 -7 29.5 1.8
7 9 -7 29.8 2.1
-7 9 7 30.5 2.1
-7 -9 -7 29.3 1.6
-7 -9 -7 28.4 1.9
7 9 -7 29.5 2.2
7 -9 7 29 1.8
7 -9 7 30.8 1.7
7 9 -7 29.3 2.9
7 -9 -7 30.4 1.6
-7 -9 7 28 1.7
-7 9 -7 27.9 1.9
-7 9 -7 29.9 2
7 -9 -7 29.3 2
-7 -9 7 29.7 1.7
7 9 7 27.3 2.1
-7 -9 7 30.7 1.8
7 -9 -7 31.4 1.7
-7 -9 7 30.9 1.8
7 9 7 30.7 2
9 -9 7 25.4 1.7
-9 -9 -7 25 2
-9 9 7 25.1 2.1
-9 -9 -7 23.2 1.5
9 9 -7 23.8 2.9
-9 -9 -7 26.6 1.9
9 -9 7 25.3 1.7
-9 9 -7 25.2 1.9
-9 9 -7 22.5 3.1
9 -9 -7 26.5 1.9
-9 9 -7 26.9 1.9
-9 -9 7 21.6 1.6
-9 -9 7 28.4 1.7
9 9 7 28.9 1.9
9 -9 -7 27.1 1.6
11 -9 7 0.1 0.6
-11 -9 -7 0 0.4
-11 -9 -7 -0.6 0.4
-11 -9 7 0.1 0.5
11 -9 -7 0.1 0.7
13 -9 7 0.1 0.9
-13 -9 -7 0.1 0.5
-13 -9 7 -0.4 0.5
0 -10 7 530.85 18.9
0 10 -7 533.35 19.3
0 -10 -7 530.55 19.2
0 10 -7 508.35 21.2
0 -10 -7 508.75 19
0 10 7 542.05 19.3
0 -10 7 506.05 19
0 -10 -7 517.55 18.9
0 -10 7 522.35 19
0 -10 7 534.75 18.9
0 10 -7 536.75 19.7
-2 10 7 139.69 5.6
2 -10 7 136.09 5.2
-2 -10 -7 137.79 5.5
2 -10 7 135.19 5.3
2 -10 7 134.59 5.3
-2 -10 -7 132.69 5.4
-2 -10 -7 138.39 5.2
2 -10 7 136.39 5.2
2 10 -7 140.49 6
2 10 -7 137.29 5.6
-2 -10 -7 139.79 6.1
2 10 -7 134.29 7.4
2 -10 -7 135.79 5.5
-2 -10 7 135.59 5.3
-2 -10 7 136.39 5.3
-2 10 -7 126.89 7.1
2 10 7 135.09 5.6
2 -10 -7 130.29 5.2
-2 10 -7 136.69 5.9
-2 -10 7 124.69 5.4
-2 -10 7 129.79 5.2
2 -10 -7 132.19 5.4
-2 10 -7 138.89 5.6
4 10 -7 0.9 0.5
-4 -10 -7 0.9 0.6
-4 -10 -7 1 0.4
-4 10 7 1.4 0.7
4 10 -7 2.2 0.8
-4 -10 -7 0.5 0.4
4 -10 7 1.9 0.5
-4 -10 -7 1.2 0.5
-4 -10 -7 1.2 0.5
4 -10 7 2.1 0.5
4 10 -7 0.8 1.1
-4 -10 7 1.3 0.5
4 -10 -7 0.8 0.5
4 10 7 1.7 0.7
4 10 7 0.4 0.5
-4 10 -7 0.8 0.5
-4 -10 7 0.4 0.4
4 -10 -7 1 0.4
-4 -10 7 0.9 0.4
-4 -10 7 1.2 0.4
-4 10 -7 0.4 1
4 -10 -7 2.3 0.5
-6 -10 -7 98.89 4.1
-6 10 7 94.69 4.3
-6 -10 -7 94.19 4
-6 -10 -7 90.99 3.8
6 -10 7 86.79 3.9
6 -10 7 89.79 3.9
-6 -10 -7 92.59 3.9
6 10 -7 94.89 4.3
-6 -10 -7 95.19 4.5
6 10 7 96.99 4.4
6 -10 -7 88.99 3.9
6 -10 -7 93.09 3.8
6 10 7 95.89 4.2
-6 -10 7 94.49 3.9
-6 10 -7 98.89 4.3
-6 10 -7 87.39 4.1
-6 -10 7 88.69 4
-6 -10 7 92.79 3.9
6 -10 -7 93.79 4.2
-6 -10 7 87.99 3.9
-8 -10 -7 201.58 7.8
8 10 -7 185.28 9.4
8 -10 7 211.38 7.9
-8 -10 -7 205.78 7.9
-8 -10 -7 219.58 8.6
8 -10 7 190.38 8
-8 -10 -7 197.78 8
-8 10 7 211.58 8.4
8 10 -7 205.38 8.5
-8 -10 -7 219.08 8.2
-8 10 -7 190.98 8.2
-8 -10 7 189.18 7.9
-8 -10 7 209.48 8
8 -10 -7 208.98 8.2
8 -10 -7 207.98 7.8
-8 -10 7 207.98 7.9
8 -10 -7 200.48 7.9
8 10 7 219.68 8.3
[truncated: 124,110 more chars]
