# Supplementary material for: Strain‐Release Pentafluorosulfanylation and Tetrafluoro(aryl)sulfanylation of [1.1.1]Propellane: Reactivity and Structural Insight
Source: Angew Chem Int Ed Engl. 2022 Oct 25;61(48):e202211892. doi: 10.1002/anie.202211892 (PMC9828730; doi:10.1002/anie.202211892)
Supplement: Supplementary file 4 — Supporting Information [file ANIE-61-0-s006.cif]

 
data_JF3122FMI 
  
_audit_creation_method            'SHELXL-2018/3' 
_shelx_SHELXL_version_number      '2018/3' 
_chemical_name_systematic         ? 
_chemical_name_common             ? 
_chemical_melting_point           ? 
_chemical_formula_moiety          'C11 H10 Cl2 F4 S'  
_chemical_formula_sum 
 'C11 H10 Cl2 F4 S' 
_chemical_formula_weight          321.15 
  
loop_ 
 _atom_type_symbol 
 _atom_type_description 
 _atom_type_scat_dispersion_real 
 _atom_type_scat_dispersion_imag 
 _atom_type_scat_source 
 'C'  'C'   0.0033   0.0016 
 'International Tables Vol C Tables 4.2.6.8 and 6.1.1.4' 
 'H'  'H'   0.0000   0.0000 
 'International Tables Vol C Tables 4.2.6.8 and 6.1.1.4' 
 'F'  'F'   0.0171   0.0103 
 'International Tables Vol C Tables 4.2.6.8 and 6.1.1.4' 
 'S'  'S'   0.1246   0.1234 
 'International Tables Vol C Tables 4.2.6.8 and 6.1.1.4' 
 'Cl'  'Cl'   0.1484   0.1585 
 'International Tables Vol C Tables 4.2.6.8 and 6.1.1.4' 
  
_space_group_crystal_system       monoclinic 
_space_group_IT_number            14 
_space_group_name_H-M_alt         'P 21/c' 
_space_group_name_Hall            '-P 2ybc' 
  
_shelx_space_group_comment 
; 
The symmetry employed for this shelxl refinement is uniquely defined 
by the following loop, which should always be used as a source of 
symmetry information in preference to the above space-group names. 
They are only intended as comments. 
; 
  
loop_ 
 _space_group_symop_operation_xyz 
 'x, y, z' 
 '-x, y+1/2, -z+1/2' 
 '-x, -y, -z' 
 'x, -y-1/2, z-1/2' 
  
_cell_length_a                    5.8570(2) 
_cell_length_b                    7.4279(2) 
_cell_length_c                    28.8221(9) 
_cell_angle_alpha                 90 
_cell_angle_beta                  94.5123(16) 
_cell_angle_gamma                 90 
_cell_volume                      1250.02(7) 
_cell_formula_units_Z             4 
_cell_measurement_temperature     90(2) 
_cell_measurement_reflns_used     9930 
_cell_measurement_theta_min       2.74 
_cell_measurement_theta_max       30.74 
  
_exptl_crystal_description        Block 
_exptl_crystal_colour             Colorless 
_exptl_crystal_density_meas       ? 
_exptl_crystal_density_method     ? 
_exptl_crystal_density_diffrn     1.706 
_exptl_crystal_F_000              648 
_exptl_transmission_factor_min    ? 
_exptl_transmission_factor_max    ? 
_exptl_crystal_size_max           0.374 
_exptl_crystal_size_mid           0.217 
_exptl_crystal_size_min           0.171 
_exptl_absorpt_coefficient_mu     0.713 
_shelx_estimated_absorpt_T_min    0.776 
_shelx_estimated_absorpt_T_max    0.888 
_exptl_absorpt_correction_type    Multi-scan 
_exptl_absorpt_correction_T_min   0.7975 
_exptl_absorpt_correction_T_max   0.8763 
_exptl_absorpt_process_details    'SADABS 2016/2 (Sheldrick, 2016)' 
_exptl_absorpt_special_details    ? 
_diffrn_ambient_temperature       90(2) 
_diffrn_radiation_wavelength      0.71073 
_diffrn_radiation_type            MoK\a 
_diffrn_source                    ? 
_diffrn_measurement_device_type   'Bruker APEX-II CCD' 
_diffrn_measurement_method        '\f and \w scans' 
_diffrn_detector_area_resol_mean  ? 
_diffrn_reflns_number             13642 
_diffrn_reflns_av_unetI/netI      0.0156 
_diffrn_reflns_av_R_equivalents   0.0189 
_diffrn_reflns_limit_h_min        -8 
_diffrn_reflns_limit_h_max        8 
_diffrn_reflns_limit_k_min        -10 
_diffrn_reflns_limit_k_max        10 
_diffrn_reflns_limit_l_min        -40 
_diffrn_reflns_limit_l_max        40 
_diffrn_reflns_theta_min          1.417 
_diffrn_reflns_theta_max          29.999 
_diffrn_reflns_theta_full         25.242 
_diffrn_measured_fraction_theta_max   0.999 
_diffrn_measured_fraction_theta_full  0.999 
_diffrn_reflns_Laue_measured_fraction_max    0.999 
_diffrn_reflns_Laue_measured_fraction_full   0.999 
_diffrn_reflns_point_group_measured_fraction_max   0.999 
_diffrn_reflns_point_group_measured_fraction_full  0.999 
_reflns_number_total              3665 
_reflns_number_gt                 3331 
_reflns_threshold_expression      'I > 2\s(I)' 
_reflns_Friedel_coverage          0.000 
_reflns_Friedel_fraction_max      . 
_reflns_Friedel_fraction_full     . 
  
_reflns_special_details 
; 
 Reflections were merged by SHELXL according to the crystal 
 class for the calculation of statistics and refinement. 
  
 _reflns_Friedel_fraction is defined as the number of unique 
 Friedel pairs measured divided by the number that would be 
 possible theoretically, ignoring centric projections and 
 systematic absences. 
; 
  
_computing_data_collection        'Apex3 (2019.1) (Bruker, 2019)' 
_computing_cell_refinement        'SAINT (8.38a) (Bruker, 2017)' 
_computing_data_reduction         'SAINT (8.38a) (Bruker, 2017)' 
_computing_structure_solution     'SHELXT (Sheldrick, 2014)' 
_computing_structure_refinement   'SHELXL-2018/3 (Sheldrick, 2018)' 
_computing_molecular_graphics     'Bruker SHELXTL' 
_computing_publication_material   'Bruker SHELXTL' 
_refine_special_details           
;
23 June, 2022 JF3122 APEX2

A colorless block with approximate orthogonal dimensions 0.171 x 0.217
x 0.374mm3 was placed and optically centered on the Bruker(1) APEXII
CCD system at –183°C(90K).  Indexing of the unit cell used a random
set of reflections collected from three series of 0.5° wide omega-
scans, 10 seconds per frame, and 30 frames per series that were well
distributed in reciprocal space. Eight omega-scan data frame series
were collected [MoKa] with 0.3° wide scans, 10 seconds per frame and
606 frames collected per series with the detector set at 32.0° at
varying phi angles (phi=0°, 90°, 180°, 270°) and the detector set at -
32.0° at varying phi angles (phi=45°,  135, 225, 315°) due to a bad
quadrant on the detector. The crystal to detector distance was 5.00cm,
thus providing a complete sphere of data to 2thetamax=61.44°.

Structural determination and Refinement:

All crystallographic calculations were performed on a Surface Pro7
with Intel i7-1065G7 at 1.30GHz with four cores, eight processors and
16GB of extended memory. Data collected were corrected for Lorentz and
polarization effects with Saint(1) and absorption using Blessing’s
method and merged as incorporated with the program Sadabs(2,3). The
SHELXTL(4) program package was implemented to determine the probable
space group and set up the initial files. System symmetry, systematic
absences and intensity statistics indicated the standard
centrosymmetric monoclinic space group P21/c (no. 14). The structure
was determined by direct methods with nearly all non-hydrogen atoms
being located directly for the molecule using the program XT(5). The
structure was refined with XL(6). The 31268 data collected were
merged, based upon identical indices, to 15000 data, then truncated to
2Thetamax=60.00° and 13462 data, and then merged for least squares
refinement to 3665 unique data [R(int)=0.0189]. All non-hydrogen atoms
were refined anisotropically. All hydrogen atoms were initially
idealized and then allowed to refine freely during the final
refinement stage. The final structure was refined to convergence with
R(F)=2.85%, wR(F2)=6.41%, GOF=1.126 for all 3665 unique reflections
[R(F)=2.53, wR(F2)=6.27% for those 3331 data with Fo > 4sigma(Fo)].
The final difference-Fourier map was featureless indicating that the
structure is both correct and complete.  An empirical correction for
extinction was also attempted but found to be less than one sigma and
therefore not applied.

References:


1.	Bruker (2019) APEX3 (Version 2019.0) and (2016) SAINT (Version
8.37a). Bruker AXS Inc., Madison, Wisconsin, USA. 2.	An Empirical
Correction for Absorption Anisotropy, Blessing, R. H. (1995). Acta
Cryst., A51, 33-38.

3.	Sheldrick, G.M., SADABS (2016) Version 2016/2, ‘Siemens Area
Detector Absorption Correction’ Universität Göttingen: Göttingen,
Germany.

4.	Sheldrick, G.M., (2002). SHELXTL. Version 6.1. Bruker AXS Inc.,
Madison, Wisconsin, USA.

5.	Sheldrick, G. M., (2014) SHELXT, Universität Göttingen: Göttingen,
Germany.  Structure determination program. Private communication.

6.	Sheldrick, G. M., (2017). SHELXL2017/1. Universität Göttingen:
Göttingen, Germany.


JCFettinger, UCDavis, 23June2022

;
_refine_ls_structure_factor_coef  Fsqd 
_refine_ls_matrix_type            full 
_refine_ls_weighting_scheme       calc 
_refine_ls_weighting_details 
'w=1/[\s^2^(Fo^2^)+(0.0247P)^2^+0.5783P] where P=(Fo^2^+2Fc^2^)/3' 
_atom_sites_solution_primary      dual 
_atom_sites_solution_secondary    ? 
_atom_sites_solution_hydrogens    difmap 
_refine_ls_hydrogen_treatment     refall 
_refine_ls_extinction_method      none 
_refine_ls_extinction_coef        . 
_refine_ls_number_reflns          3665 
_refine_ls_number_parameters      203 
_refine_ls_number_restraints      0 
_refine_ls_R_factor_all           0.0285 
_refine_ls_R_factor_gt            0.0253 
_refine_ls_wR_factor_ref          0.0641 
_refine_ls_wR_factor_gt           0.0627 
_refine_ls_goodness_of_fit_ref    1.126 
_refine_ls_restrained_S_all       1.126 
_refine_ls_shift/su_max           0.003 
_refine_ls_shift/su_mean          0.000 
  
loop_ 
 _atom_site_label 
 _atom_site_type_symbol 
 _atom_site_fract_x 
 _atom_site_fract_y 
 _atom_site_fract_z 
 _atom_site_U_iso_or_equiv 
 _atom_site_adp_type 
 _atom_site_occupancy 
 _atom_site_site_symmetry_order 
 _atom_site_calc_flag 
 _atom_site_refinement_flags_posn 
 _atom_site_refinement_flags_adp 
 _atom_site_refinement_flags_occupancy 
 _atom_site_disorder_assembly 
 _atom_site_disorder_group 
S1 S 0.43952(4) 0.26226(3) 0.35682(2) 0.01143(6) Uani 1 1 d . . . . . 
C1 C 0.6866(2) 0.24957(16) 0.47593(4) 0.0167(2) Uani 1 1 d . . . . . 
Cl1 Cl 0.80971(6) 0.24592(4) 0.53385(2) 0.02486(8) Uani 1 1 d . . . . . 
F1 F 0.49725(13) 0.05125(9) 0.34966(2) 0.01898(15) Uani 1 1 d . . . . . 
C2 C 0.7184(2) 0.10453(17) 0.43851(4) 0.0186(2) Uani 1 1 d . . . . . 
H2A H 0.648(3) -0.005(2) 0.4427(5) 0.020(4) Uiso 1 1 d . . . . . 
H2B H 0.869(3) 0.097(2) 0.4270(5) 0.023(4) Uiso 1 1 d . . . . . 
F2 F 0.18867(11) 0.20727(10) 0.37243(2) 0.01775(14) Uani 1 1 d . . . . . 
C3 C 0.4264(2) 0.25412(18) 0.46081(4) 0.0188(2) Uani 1 1 d . . . . . 
H3A H 0.338(3) 0.144(2) 0.4657(5) 0.021(4) Uiso 1 1 d . . . . . 
H3B H 0.343(3) 0.363(2) 0.4661(5) 0.023(4) Uiso 1 1 d . . . . . 
F3 F 0.37831(12) 0.47396(9) 0.36459(2) 0.01662(14) Uani 1 1 d . . . . . 
C4 C 0.7255(2) 0.39660(17) 0.43947(4) 0.0195(2) Uani 1 1 d . . . . . 
H4A H 0.875(3) 0.401(2) 0.4279(6) 0.025(4) Uiso 1 1 d . . . . . 
H4B H 0.658(3) 0.511(2) 0.4445(6) 0.025(4) Uiso 1 1 d . . . . . 
F4 F 0.69324(11) 0.31742(10) 0.34168(2) 0.01825(14) Uani 1 1 d . . . . . 
C5 C 0.56046(18) 0.25384(15) 0.41658(4) 0.0133(2) Uani 1 1 d . . . . . 
C6 C 0.32831(18) 0.27782(14) 0.29630(4) 0.01218(19) Uani 1 1 d . . . . . 
C7 C 0.45490(19) 0.20514(15) 0.26180(4) 0.0145(2) Uani 1 1 d . . . . . 
H7 H 0.600(2) 0.150(2) 0.2697(5) 0.014(3) Uiso 1 1 d . . . . . 
C8 C 0.3682(2) 0.21330(15) 0.21551(4) 0.0156(2) Uani 1 1 d . . . . . 
H8 H 0.452(3) 0.164(2) 0.1916(5) 0.021(4) Uiso 1 1 d . . . . . 
C9 C 0.1555(2) 0.29138(15) 0.20456(4) 0.0148(2) Uani 1 1 d . . . . . 
Cl9 Cl 0.04129(5) 0.29146(4) 0.14715(2) 0.02141(7) Uani 1 1 d . . . . . 
C10 C 0.03042(19) 0.36673(16) 0.23865(4) 0.0158(2) Uani 1 1 d . . . . . 
H10 H -0.110(3) 0.418(2) 0.2312(5) 0.022(4) Uiso 1 1 d . . . . . 
C11 C 0.11840(18) 0.36080(15) 0.28503(4) 0.0143(2) Uani 1 1 d . . . . . 
H11 H 0.036(3) 0.413(2) 0.3087(5) 0.021(4) Uiso 1 1 d . . . . . 
  
loop_ 
 _atom_site_aniso_label 
 _atom_site_aniso_U_11 
 _atom_site_aniso_U_22 
 _atom_site_aniso_U_33 
 _atom_site_aniso_U_23 
 _atom_site_aniso_U_13 
 _atom_site_aniso_U_12 
S1 0.01110(12) 0.01163(12) 0.01162(12) 0.00025(8) 0.00129(9) 0.00006(8) 
C1 0.0201(5) 0.0173(5) 0.0121(5) -0.0001(4) -0.0030(4) 0.0005(4) 
Cl1 0.03368(17) 0.02432(15) 0.01501(14) 0.00031(10) -0.00793(11) 0.00048(12) 
F1 0.0273(4) 0.0128(3) 0.0161(3) -0.0014(2) -0.0030(3) 0.0055(3) 
C2 0.0220(6) 0.0174(5) 0.0157(5) 0.0000(4) -0.0026(4) 0.0041(4) 
F2 0.0133(3) 0.0249(4) 0.0152(3) 0.0029(3) 0.0022(2) -0.0045(3) 
C3 0.0192(5) 0.0240(6) 0.0131(5) 0.0003(4) 0.0012(4) 0.0013(5) 
F3 0.0230(3) 0.0121(3) 0.0144(3) -0.0007(2) -0.0002(3) 0.0024(3) 
C4 0.0230(6) 0.0190(6) 0.0157(5) 0.0009(4) -0.0041(4) -0.0051(4) 
F4 0.0113(3) 0.0289(4) 0.0147(3) 0.0007(3) 0.0018(2) -0.0028(3) 
C5 0.0146(5) 0.0135(5) 0.0116(5) 0.0005(4) -0.0002(4) -0.0004(4) 
C6 0.0125(4) 0.0125(5) 0.0114(5) 0.0001(4) 0.0006(4) -0.0011(4) 
C7 0.0144(5) 0.0144(5) 0.0148(5) -0.0006(4) 0.0009(4) 0.0017(4) 
C8 0.0190(5) 0.0139(5) 0.0140(5) -0.0011(4) 0.0015(4) 0.0003(4) 
C9 0.0185(5) 0.0131(5) 0.0123(5) 0.0021(4) -0.0024(4) -0.0032(4) 
Cl9 0.02701(15) 0.02184(14) 0.01421(13) 0.00184(10) -0.00576(10) -0.00319(11) 
C10 0.0130(5) 0.0157(5) 0.0184(5) 0.0027(4) -0.0012(4) 0.0001(4) 
C11 0.0129(5) 0.0147(5) 0.0154(5) 0.0007(4) 0.0020(4) 0.0006(4) 
  
_geom_special_details 
; 
 All esds (except the esd in the dihedral angle between two l.s. planes) 
 are estimated using the full covariance matrix.  The cell esds are taken 
 into account individually in the estimation of esds in distances, angles 
 and torsion angles; correlations between esds in cell parameters are only 
 used when they are defined by crystal symmetry.  An approximate (isotropic) 
 treatment of cell esds is used for estimating esds involving l.s. planes. 
; 
  
loop_ 
 _geom_bond_atom_site_label_1 
 _geom_bond_atom_site_label_2 
 _geom_bond_distance 
 _geom_bond_site_symmetry_2 
 _geom_bond_publ_flag 
S1 F1 1.6200(7) . ? 
S1 F2 1.6223(7) . ? 
S1 F3 1.6322(7) . ? 
S1 F4 1.6336(7) . ? 
S1 C5 1.8111(11) . ? 
S1 C6 1.8170(11) . ? 
C1 C4 1.5449(17) . ? 
C1 C2 1.5460(16) . ? 
C1 C3 1.5518(17) . ? 
C1 Cl1 1.7659(12) . ? 
C1 C5 1.8094(16) . ? 
C2 C5 1.5470(16) . ? 
C2 H2A 0.921(16) . ? 
C2 H2B 0.969(16) . ? 
C3 C5 1.5487(16) . ? 
C3 H3A 0.985(16) . ? 
C3 H3B 0.966(16) . ? 
C4 C5 1.5471(16) . ? 
C4 H4A 0.960(16) . ? 
C4 H4B 0.953(17) . ? 
C6 C11 1.3907(15) . ? 
C6 C7 1.3949(15) . ? 
C7 C8 1.3910(16) . ? 
C7 H7 0.955(14) . ? 
C8 C9 1.3878(16) . ? 
C8 H8 0.951(16) . ? 
C9 C10 1.3888(16) . ? 
C9 Cl9 1.7352(11) . ? 
C10 C11 1.3949(15) . ? 
C10 H10 0.914(16) . ? 
C11 H11 0.950(16) . ? 
  
loop_ 
 _geom_angle_atom_site_label_1 
 _geom_angle_atom_site_label_2 
 _geom_angle_atom_site_label_3 
 _geom_angle 
 _geom_angle_site_symmetry_1 
 _geom_angle_site_symmetry_3 
 _geom_angle_publ_flag 
F1 S1 F2 89.68(4) . . ? 
F1 S1 F3 179.10(4) . . ? 
F2 S1 F3 89.49(4) . . ? 
F1 S1 F4 90.30(4) . . ? 
F2 S1 F4 179.39(4) . . ? 
F3 S1 F4 90.53(4) . . ? 
F1 S1 C5 91.02(4) . . ? 
F2 S1 C5 91.29(4) . . ? 
F3 S1 C5 88.65(4) . . ? 
F4 S1 C5 88.09(4) . . ? 
F1 S1 C6 90.11(4) . . ? 
F2 S1 C6 91.04(4) . . ? 
F3 S1 C6 90.25(4) . . ? 
F4 S1 C6 89.57(4) . . ? 
C5 S1 C6 177.41(5) . . ? 
C4 C1 C2 89.19(9) . . ? 
C4 C1 C3 89.29(9) . . ? 
C2 C1 C3 89.35(9) . . ? 
C4 C1 Cl1 125.65(8) . . ? 
C2 C1 Cl1 125.89(8) . . ? 
C3 C1 Cl1 125.79(9) . . ? 
C4 C1 C5 54.24(7) . . ? 
C2 C1 C5 54.22(7) . . ? 
C3 C1 C5 54.22(7) . . ? 
Cl1 C1 C5 179.87(9) . . ? 
C1 C2 C5 71.61(8) . . ? 
C1 C2 H2A 116.3(10) . . ? 
C5 C2 H2A 115.1(10) . . ? 
C1 C2 H2B 116.2(10) . . ? 
C5 C2 H2B 115.6(10) . . ? 
H2A C2 H2B 115.0(14) . . ? 
C5 C3 C1 71.40(8) . . ? 
C5 C3 H3A 115.0(9) . . ? 
C1 C3 H3A 117.1(9) . . ? 
C5 C3 H3B 115.3(10) . . ? 
C1 C3 H3B 118.2(10) . . ? 
H3A C3 H3B 113.5(13) . . ? 
C1 C4 C5 71.63(8) . . ? 
C1 C4 H4A 116.7(10) . . ? 
C5 C4 H4A 115.7(10) . . ? 
C1 C4 H4B 116.2(10) . . ? 
C5 C4 H4B 115.1(10) . . ? 
H4A C4 H4B 114.7(14) . . ? 
C2 C5 C4 89.07(9) . . ? 
C2 C5 C3 89.43(9) . . ? 
C4 C5 C3 89.33(9) . . ? 
C2 C5 C1 54.17(7) . . ? 
C4 C5 C1 54.13(7) . . ? 
C3 C5 C1 54.38(7) . . ? 
C2 C5 S1 126.15(8) . . ? 
C4 C5 S1 124.49(8) . . ? 
C3 C5 S1 126.66(8) . . ? 
C1 C5 S1 178.56(8) . . ? 
C11 C6 C7 120.97(10) . . ? 
C11 C6 S1 119.74(8) . . ? 
C7 C6 S1 119.29(8) . . ? 
C8 C7 C6 119.50(10) . . ? 
C8 C7 H7 119.9(9) . . ? 
C6 C7 H7 120.6(9) . . ? 
C9 C8 C7 119.33(10) . . ? 
C9 C8 H8 120.2(9) . . ? 
C7 C8 H8 120.5(9) . . ? 
C8 C9 C10 121.43(10) . . ? 
C8 C9 Cl9 119.26(9) . . ? 
C10 C9 Cl9 119.29(9) . . ? 
C9 C10 C11 119.31(10) . . ? 
C9 C10 H10 120.9(10) . . ? 
C11 C10 H10 119.7(10) . . ? 
C6 C11 C10 119.41(10) . . ? 
C6 C11 H11 120.2(9) . . ? 
C10 C11 H11 120.4(9) . . ? 
  
loop_ 
 _geom_torsion_atom_site_label_1 
 _geom_torsion_atom_site_label_2 
 _geom_torsion_atom_site_label_3 
 _geom_torsion_atom_site_label_4 
 _geom_torsion 
 _geom_torsion_site_symmetry_1 
 _geom_torsion_site_symmetry_2 
 _geom_torsion_site_symmetry_3 
 _geom_torsion_site_symmetry_4 
 _geom_torsion_publ_flag 
C4 C1 C2 C5 -44.75(8) . . . . ? 
C3 C1 C2 C5 44.55(8) . . . . ? 
Cl1 C1 C2 C5 -179.91(11) . . . . ? 
C4 C1 C3 C5 44.64(8) . . . . ? 
C2 C1 C3 C5 -44.55(8) . . . . ? 
Cl1 C1 C3 C5 179.84(10) . . . . ? 
C2 C1 C4 C5 44.74(8) . . . . ? 
C3 C1 C4 C5 -44.63(8) . . . . ? 
Cl1 C1 C4 C5 -179.93(10) . . . . ? 
C1 C2 C5 C4 44.67(8) . . . . ? 
C1 C2 C5 C3 -44.66(8) . . . . ? 
C1 C2 C5 S1 178.27(10) . . . . ? 
C1 C4 C5 C2 -44.71(8) . . . . ? 
C1 C4 C5 C3 44.74(8) . . . . ? 
C1 C4 C5 S1 -179.51(10) . . . . ? 
C1 C3 C5 C2 44.52(8) . . . . ? 
C1 C3 C5 C4 -44.56(8) . . . . ? 
C1 C3 C5 S1 -178.77(10) . . . . ? 
C4 C1 C5 C2 119.83(11) . . . . ? 
C3 C1 C5 C2 -120.15(11) . . . . ? 
C2 C1 C5 C4 -119.83(11) . . . . ? 
C3 C1 C5 C4 120.02(11) . . . . ? 
C4 C1 C5 C3 -120.02(11) . . . . ? 
C2 C1 C5 C3 120.15(11) . . . . ? 
F1 S1 C5 C2 15.98(10) . . . . ? 
F2 S1 C5 C2 105.69(10) . . . . ? 
F3 S1 C5 C2 -164.86(10) . . . . ? 
F4 S1 C5 C2 -74.29(10) . . . . ? 
F1 S1 C5 C4 134.51(10) . . . . ? 
F2 S1 C5 C4 -135.79(10) . . . . ? 
F3 S1 C5 C4 -46.33(10) . . . . ? 
F4 S1 C5 C4 44.24(10) . . . . ? 
F1 S1 C5 C3 -105.91(10) . . . . ? 
F2 S1 C5 C3 -16.21(10) . . . . ? 
F3 S1 C5 C3 73.24(10) . . . . ? 
F4 S1 C5 C3 163.82(10) . . . . ? 
F1 S1 C6 C11 132.59(9) . . . . ? 
F2 S1 C6 C11 42.91(9) . . . . ? 
F3 S1 C6 C11 -46.58(9) . . . . ? 
F4 S1 C6 C11 -137.11(9) . . . . ? 
F1 S1 C6 C7 -47.06(9) . . . . ? 
F2 S1 C6 C7 -136.74(9) . . . . ? 
F3 S1 C6 C7 133.77(9) . . . . ? 
F4 S1 C6 C7 43.24(9) . . . . ? 
C11 C6 C7 C8 -1.01(17) . . . . ? 
S1 C6 C7 C8 178.63(9) . . . . ? 
C6 C7 C8 C9 -0.93(17) . . . . ? 
C7 C8 C9 C10 2.07(17) . . . . ? 
C7 C8 C9 Cl9 -176.82(9) . . . . ? 
C8 C9 C10 C11 -1.23(17) . . . . ? 
Cl9 C9 C10 C11 177.66(9) . . . . ? 
C7 C6 C11 C10 1.85(17) . . . . ? 
S1 C6 C11 C10 -177.79(9) . . . . ? 
C9 C10 C11 C6 -0.73(17) . . . . ? 
  
loop_ 
 _geom_hbond_atom_site_label_D 
 _geom_hbond_atom_site_label_H 
 _geom_hbond_atom_site_label_A 
 _geom_hbond_distance_DH 
 _geom_hbond_distance_HA 
 _geom_hbond_distance_DA 
 _geom_hbond_angle_DHA 
 _geom_hbond_site_symmetry_A 
 _geom_hbond_publ_flag 
C8 H8 F3  0.951(16) 2.419(16) 3.3518(13) 166.8(13) 2_645 yes 
C11 H11 F4  0.950(16) 2.396(16) 3.1002(13) 130.7(12) 1_455 yes 
C8 H8 F3  0.951(16) 2.419(16) 3.3518(13) 166.8(13) 2_645 yes 
C11 H11 F4  0.950(16) 2.396(16) 3.1002(13) 130.7(12) 1_455 yes 
  
_refine_diff_density_max    0.480 
_refine_diff_density_min   -0.259 
_refine_diff_density_rms    0.053 
  
_shelx_res_file 
; 
TITL JF3122Fmi in P2(1)/c  FINAL ALL DATA MERGE-I 27APR2022 
    JF3122FMI.res 
    created by SHELXL-2018/3 at 11:54:27 on 23-Jun-2022 
CELL 0.71073   5.8570   7.4279  28.8221  90.0000  94.5123  90.0000 
ZERR    4.00   0.0002   0.0002   0.0009   0.0000   0.0016   0.0000 
LATT 1 
SYMM -X, 1/2+Y, 1/2-Z 
SFAC C  H  F  S  Cl 
UNIT 44  40  16  4  8 
OMIT -5 60 
REM NEGATIVE EXTI 0.0001 
REM AFIX  43 
REM AFIX   0 
REM AFIX  43 
REM AFIX   0 
REM AFIX  43 
REM AFIX   0 
REM AFIX  43 
REM AFIX   0 
REM AFIX  23 
REM AFIX   0 
REM AFIX  23 
REM AFIX   0 
REM AFIX  23 
REM AFIX   0 
L.S. 9 
ACTA 
BOND $H 
FMAP 2 
PLAN 20 
HTAB C8 F3_$2 
HTAB C11 F4_$1 
SIZE 0.171 0.217 0.374 
CONF 
HTAB C8 F3_$2 
EQIV $2 -x+1, y-1/2, -z+1/2 
HTAB C11 F4_$1 
EQIV $1 x-1, y, z 
WPDB -2 
HTAB 
TEMP -183 
WGHT    0.024700    0.578300 
FVAR       0.10987 
S1    4    0.439517    0.262256    0.356822    11.00000    0.01110    0.01163 = 
         0.01162    0.00025    0.00129    0.00006 
C1    1    0.686576    0.249569    0.475928    11.00000    0.02012    0.01730 = 
         0.01207   -0.00007   -0.00298    0.00054 
CL1   5    0.809710    0.245925    0.533850    11.00000    0.03368    0.02432 = 
         0.01501    0.00031   -0.00793    0.00048 
F1    3    0.497248    0.051250    0.349662    11.00000    0.02726    0.01279 = 
         0.01614   -0.00136   -0.00296    0.00549 
C2    1    0.718367    0.104525    0.438509    11.00000    0.02197    0.01740 = 
         0.01568   -0.00003   -0.00264    0.00412 
H2A   2    0.648060   -0.004527    0.442665    11.00000    0.01988 
H2B   2    0.869093    0.097032    0.426977    11.00000    0.02268 
F2    3    0.188667    0.207268    0.372433    11.00000    0.01327    0.02491 = 
         0.01524    0.00286    0.00225   -0.00452 
C3    1    0.426434    0.254121    0.460806    11.00000    0.01921    0.02399 = 
         0.01311    0.00035    0.00123    0.00131 
H3A   2    0.338206    0.143719    0.465698    11.00000    0.02121 
H3B   2    0.342908    0.363317    0.466137    11.00000    0.02289 
F3    3    0.378307    0.473963    0.364593    11.00000    0.02302    0.01213 = 
         0.01444   -0.00074   -0.00024    0.00237 
C4    1    0.725492    0.396599    0.439466    11.00000    0.02296    0.01903 = 
         0.01571    0.00092   -0.00410   -0.00508 
H4A   2    0.874697    0.401405    0.427948    11.00000    0.02541 
H4B   2    0.658182    0.510975    0.444502    11.00000    0.02536 
F4    3    0.693235    0.317422    0.341682    11.00000    0.01127    0.02892 = 
         0.01469    0.00073    0.00179   -0.00279 
C5    1    0.560455    0.253839    0.416578    11.00000    0.01462    0.01353 = 
         0.01164    0.00052   -0.00024   -0.00042 
C6    1    0.328314    0.277823    0.296301    11.00000    0.01251    0.01254 = 
         0.01144    0.00006    0.00055   -0.00107 
C7    1    0.454902    0.205142    0.261802    11.00000    0.01436    0.01439 = 
         0.01485   -0.00058    0.00087    0.00170 
H7    2    0.600005    0.149905    0.269686    11.00000    0.01393 
C8    1    0.368201    0.213301    0.215512    11.00000    0.01900    0.01392 = 
         0.01395   -0.00109    0.00155    0.00034 
H8    2    0.451984    0.163707    0.191616    11.00000    0.02056 
C9    1    0.155507    0.291384    0.204560    11.00000    0.01846    0.01313 = 
         0.01231    0.00210   -0.00237   -0.00316 
CL9   5    0.041289    0.291459    0.147154    11.00000    0.02701    0.02184 = 
         0.01421    0.00184   -0.00576   -0.00319 
C10   1    0.030423    0.366727    0.238652    11.00000    0.01299    0.01568 = 
         0.01837    0.00271   -0.00121    0.00013 
H10   2   -0.109670    0.417637    0.231184    11.00000    0.02159 
C11   1    0.118405    0.360802    0.285026    11.00000    0.01293    0.01466 = 
         0.01542    0.00073    0.00200    0.00061 
H11   2    0.036104    0.413203    0.308732    11.00000    0.02114 
HKLF 4 
  
  
  
  
REM  JF3122Fmi in P2(1)/c  FINAL ALL DATA MERGE-I 27APR2022 
REM wR2 = 0.0641, GooF = S = 1.126, Restrained GooF = 1.126 for all data 
REM R1 = 0.0253 for 3331 Fo > 4sig(Fo) and 0.0285 for all 3665 data 
REM 203 parameters refined using 0 restraints 
  
END 
  
WGHT      0.0247      0.5782 
  
REM Instructions for potential hydrogen bonds 
HTAB C8 F3_$2 
HTAB C11 F4_$1 
  
REM Highest difference peak  0.480,  deepest hole -0.259,  1-sigma level  0.053 
Q1    1   0.5006  0.2590  0.3894  11.00000  0.05    0.48 
Q2    1   0.3866  0.2392  0.2801  11.00000  0.05    0.45 
Q3    1   0.2153  0.3030  0.2902  11.00000  0.05    0.41 
Q4    1   0.0930  0.3801  0.2611  11.00000  0.05    0.39 
Q5    1   0.7164  0.3240  0.4595  11.00000  0.05    0.39 
Q6    1   0.3902  0.2763  0.3260  11.00000  0.05    0.38 
Q7    1   0.2559  0.2435  0.2118  11.00000  0.05    0.36 
Q8    1   0.4079  0.2172  0.2396  11.00000  0.05    0.34 
Q9    1   0.0966  0.3362  0.2210  11.00000  0.05    0.34 
Q10   1   0.7242  0.1712  0.4606  11.00000  0.05    0.34 
Q11   1   0.5539  0.2564  0.4720  11.00000  0.05    0.33 
Q12   1   0.4752  0.2561  0.4352  11.00000  0.05    0.32 
Q13   1   0.6382  0.1682  0.4212  11.00000  0.05    0.31 
Q14   1   0.6448  0.3359  0.4223  11.00000  0.05    0.31 
Q15   1   0.4321  0.3933  0.3605  11.00000  0.05    0.22 
Q16   1   0.7742  0.2378  0.5009  11.00000  0.05    0.21 
Q17   1   0.1196  0.1982  0.1307  11.00000  0.05    0.19 
Q18   1   0.6983  0.3196  0.3199  11.00000  0.05    0.19 
Q19   1   0.0944  0.3860  0.1409  11.00000  0.05    0.18 
Q20   1   0.0845  0.2846  0.1797  11.00000  0.05    0.17 
; 
_shelx_res_checksum   37580 
  
_shelx_hkl_file 
; 
   0  -1 -41    1.11    0.15 
   1  -1 -41    0.31    0.08 
   0   0 -41   -0.01    0.07 
   1   0 -41    0.08    0.07 
   0   1 -41    1.02    0.15 
   1   1 -41    0.27    0.09 
   0  -2 -40    0.05    0.07 
   1  -2 -40    1.35    0.14 
   2  -2 -40    6.99    0.28 
  -1  -1 -40   -0.02    0.06 
   0  -1 -40    0.61    0.12 
   1  -1 -40    5.93    0.25 
   2  -1 -40    2.04    0.17 
  -1   0 -40    4.60    0.19 
   0   0 -40    2.26    0.17 
   1   0 -40    1.23    0.15 
   2   0 -40    1.39    0.12 
  -1   1 -40    0.07    0.05 
   0   1 -40    0.63    0.12 
   1   1 -40    6.17    0.26 
   2   1 -40    1.82    0.16 
   0   2 -40    0.02    0.08 
   1   2 -40    1.61    0.26 
   2   2 -40    6.62    0.39 
   0  -3 -39    0.26    0.05 
   1  -3 -39    0.63    0.11 
   2  -3 -39    0.93    0.13 
  -1  -2 -39    0.27    0.07 
   0  -2 -39    0.03    0.03 
   1  -2 -39    1.33    0.14 
   2  -2 -39    0.74    0.12 
  -2  -1 -39    0.32    0.07 
  -1  -1 -39    0.13    0.06 
   0  -1 -39    0.45    0.10 
   1  -1 -39    0.08    0.05 
   2  -1 -39    0.17    0.08 
   3  -1 -39    0.11    0.07 
  -2   0 -39    0.10    0.06 
  -1   0 -39    0.06    0.06 
   0   0 -39    0.04    0.06 
   1   0 -39    0.10    0.06 
   2   0 -39    0.10    0.06 
   3   0 -39    0.04    0.05 
  -2   1 -39    0.24    0.07 
  -1   1 -39    0.11    0.06 
   0   1 -39    0.41    0.10 
   1   1 -39    0.07    0.06 
   2   1 -39    0.12    0.07 
   3   1 -39    0.13    0.05 
  -1   2 -39    0.24    0.06 
   0   2 -39    0.07    0.11 
   1   2 -39    0.89    0.18 
   2   2 -39    0.47    0.12 
   0   3 -39    0.32    0.12 
   1   3 -39    0.74    0.18 
   2   3 -39    1.08    0.12 
   0  -4 -38    3.60    0.21 
   1  -4 -38    2.43    0.25 
  -1  -3 -38    0.42    0.10 
   0  -3 -38    1.36    0.12 
   1  -3 -38    4.01    0.21 
   2  -3 -38   24.94    0.57 
   3  -3 -38    6.31    0.38 
  -2  -2 -38    0.01    0.07 
  -1  -2 -38    1.45    0.12 
   0  -2 -38    3.97    0.16 
   1  -2 -38    1.17    0.14 
   2  -2 -38   17.62    0.46 
   3  -2 -38    0.03    0.04 
  -2  -1 -38    1.10    0.11 
  -1  -1 -38    0.45    0.08 
   0  -1 -38    0.07    0.05 
   1  -1 -38    0.97    0.10 
   2  -1 -38   17.39    0.47 
   3  -1 -38    3.16    0.15 
  -2   0 -38    0.03    0.04 
  -1   0 -38    1.23    0.12 
   0   0 -38    2.02    0.15 
   1   0 -38    0.89    0.12 
   2   0 -38   15.28    0.43 
   3   0 -38    0.43    0.08 
  -2   1 -38    1.16    0.12 
  -1   1 -38    0.36    0.07 
   0   1 -38    0.07    0.07 
   1   1 -38    0.84    0.12 
   2   1 -38   17.22    0.47 
   3   1 -38    2.90    0.14 
  -2   2 -38    0.00    0.07 
  -1   2 -38    1.60    0.13 
   0   2 -38    3.68    0.29 
   1   2 -38    1.07    0.21 
   2   2 -38   16.60    0.44 
   3   2 -38    0.00    0.06 
  -1   3 -38    0.44    0.15 
   0   3 -38    1.41    0.21 
   1   3 -38    3.72    0.30 
   2   3 -38   22.98    0.56 
   0   4 -38    3.57    0.30 
   1   4 -38    2.05    0.24 
  -1  -4 -37    0.02    0.04 
   0  -4 -37    1.06    0.14 
   1  -4 -37    0.09    0.12 
  -2  -3 -37    0.14    0.06 
  -1  -3 -37    6.39    0.26 
   0  -3 -37    1.07    0.11 
   1  -3 -37    1.58    0.14 
   2  -3 -37    0.49    0.10 
   3  -3 -37    0.06    0.07 
  -2  -2 -37    0.38    0.09 
  -1  -2 -37    0.85    0.10 
   0  -2 -37    0.20    0.05 
   1  -2 -37    0.18    0.08 
   2  -2 -37    2.38    0.16 
   3  -2 -37   -0.05    0.05 
   4  -2 -37    0.02    0.07 
  -3  -1 -37    0.00    0.05 
  -2  -1 -37    0.07    0.06 
  -1  -1 -37    0.11    0.05 
   0  -1 -37    3.85    0.15 
   1  -1 -37    1.32    0.18 
   2  -1 -37    0.99    0.11 
   3  -1 -37    0.06    0.05 
   4  -1 -37   -0.02    0.03 
  -3   0 -37    0.06    0.07 
  -2   0 -37    0.02    0.05 
  -1   0 -37    0.00    0.05 
   0   0 -37    0.03    0.03 
   1   0 -37    0.17    0.07 
   2   0 -37    0.14    0.04 
   3   0 -37    0.03    0.05 
   4   0 -37    0.07    0.07 
  -3   1 -37    0.05    0.06 
  -2   1 -37    0.01    0.04 
  -1   1 -37    0.14    0.06 
   0   1 -37    3.72    0.20 
   1   1 -37    1.12    0.12 
   2   1 -37    0.94    0.09 
   3   1 -37    0.07    0.03 
   4   1 -37    0.09    0.07 
  -2   2 -37    0.16    0.08 
  -1   2 -37    0.80    0.12 
   0   2 -37    0.17    0.10 
   1   2 -37    0.23    0.11 
   2   2 -37    2.36    0.15 
   3   2 -37    0.01    0.07 
   4   2 -37    0.08    0.04 
  -2   3 -37    0.11    0.08 
  -1   3 -37    5.93    0.24 
   0   3 -37    1.10    0.20 
   1   3 -37    1.42    0.20 
   2   3 -37    0.45    0.09 
   3   3 -37    0.02    0.06 
  -1   4 -37    0.12    0.11 
   0   4 -37    1.39    0.24 
   1   4 -37    0.15    0.12 
   2   4 -37    4.77    0.22 
   0  -5 -36    0.06    0.07 
   1  -5 -36    7.61    0.28 
  -2  -4 -36   -0.03    0.03 
  -1  -4 -36    3.14    0.19 
   0  -4 -36    1.17    0.13 
   1  -4 -36   11.45    0.49 
   3  -4 -36   -0.02    0.04 
  -2  -3 -36    4.40    0.18 
  -1  -3 -36    4.83    0.18 
   0  -3 -36    4.45    0.17 
   1  -3 -36   18.49    0.46 
   2  -3 -36    2.36    0.16 
   3  -3 -36    0.04    0.06 
   4  -3 -36    1.97    0.19 
  -3  -2 -36    2.12    0.17 
  -2  -2 -36    3.67    0.20 
  -1  -2 -36    2.62    0.13 
   0  -2 -36    0.00    0.04 
   1  -2 -36   18.72    0.47 
   2  -2 -36   13.70    0.38 
   3  -2 -36    0.99    0.11 
   4  -2 -36    4.88    0.22 
  -3  -1 -36    0.62    0.10 
  -2  -1 -36    4.87    0.19 
  -1  -1 -36    7.90    0.23 
   0  -1 -36    4.78    0.17 
   1  -1 -36   35.17    0.73 
   2  -1 -36    0.28    0.06 
   3  -1 -36    0.38    0.06 
   4  -1 -36    0.07    0.06 
  -3   0 -36    0.24    0.08 
  -2   0 -36    8.60    0.25 
  -1   0 -36    0.03    0.05 
   0   0 -36    0.38    0.06 
   1   0 -36    9.37    0.32 
   2   0 -36    4.21    0.16 
   3   0 -36    0.08    0.05 
   4   0 -36    1.74    0.12 
  -3   1 -36    0.64    0.10 
  -2   1 -36    4.56    0.18 
  -1   1 -36    7.74    0.23 
   0   1 -36    4.47    0.22 
   1   1 -36   33.88    0.74 
   2   1 -36    0.35    0.07 
   3   1 -36    0.26    0.05 
   4   1 -36    0.03    0.07 
  -3   2 -36    2.18    0.16 
  -2   2 -36    3.83    0.19 
  -1   2 -36    2.57    0.16 
   0   2 -36    0.01    0.08 
   1   2 -36   17.69    0.66 
   2   2 -36   13.80    0.38 
   3   2 -36    0.95    0.13 
   4   2 -36    4.44    0.20 
  -2   3 -36    4.00    0.21 
  -1   3 -36    4.53    0.21 
   0   3 -36    3.82    0.29 
   1   3 -36   18.04    0.68 
   2   3 -36    1.99    0.14 
   3   3 -36    0.09    0.06 
  -2   4 -36    0.08    0.08 
  -1   4 -36    3.37    0.18 
   0   4 -36    1.25    0.21 
   1   4 -36   10.72    0.33 
   2   4 -36    2.89    0.18 
   3   4 -36    0.08    0.08 
   0   5 -36   -0.01    0.12 
   1   5 -36    7.50    0.28 
  -1  -5 -35    0.77    0.12 
   0  -5 -35    0.13    0.07 
   1  -5 -35    2.45    0.17 
  -2  -4 -35    3.93    0.20 
  -1  -4 -35    0.00    0.05 
   0  -4 -35    5.20    0.23 
   1  -4 -35    2.13    0.12 
   3  -4 -35    0.02    0.07 
  -3  -3 -35    0.06    0.06 
  -2  -3 -35    0.03    0.03 
  -1  -3 -35    0.04    0.04 
   0  -3 -35    0.71    0.07 
   1  -3 -35    3.79    0.15 
   2  -3 -35    0.05    0.06 
   3  -3 -35    3.47    0.18 
   4  -3 -35    0.17    0.09 
  -3  -2 -35    1.84    0.15 
  -2  -2 -35    1.49    0.14 
  -1  -2 -35    2.50    0.12 
   0  -2 -35    0.50    0.07 
   1  -2 -35    4.34    0.20 
   2  -2 -35    0.13    0.05 
   3  -2 -35    0.11    0.06 
   4  -2 -35    0.05    0.07 
  -3  -1 -35    0.12    0.07 
  -2  -1 -35    0.56    0.08 
  -1  -1 -35    0.37    0.06 
   0  -1 -35    0.26    0.06 
   1  -1 -35    0.40    0.11 
   2  -1 -35    0.42    0.07 
   3  -1 -35    0.06    0.03 
   4  -1 -35    0.06    0.06 
  -3   0 -35    0.02    0.03 
  -2   0 -35    0.25    0.07 
  -1   0 -35    0.04    0.05 
   0   0 -35    0.87    0.08 
   1   0 -35    0.12    0.06 
   2   0 -35    0.08    0.03 
   3   0 -35    0.00    0.04 
   4   0 -35    0.05    0.04 
   5   0 -35   -0.05    0.05 
  -3   1 -35    0.13    0.05 
  -2   1 -35    0.69    0.09 
  -1   1 -35    0.26    0.06 
   0   1 -35    0.22    0.05 
   1   1 -35    0.39    0.08 
   2   1 -35    0.34    0.07 
   3   1 -35    0.01    0.03 
   4   1 -35    0.00    0.06 
  -3   2 -35    2.15    0.16 
  -2   2 -35    1.64    0.13 
  -1   2 -35    2.50    0.16 
   0   2 -35    0.57    0.13 
   1   2 -35    3.54    0.17 
   2   2 -35    0.26    0.06 
   3   2 -35    0.09    0.06 
   4   2 -35    0.01    0.06 
  -3   3 -35    0.02    0.07 
  -2   3 -35    0.02    0.06 
  -1   3 -35    0.01    0.06 
   0   3 -35    0.80    0.16 
   1   3 -35    3.87    0.18 
   2   3 -35    0.07    0.06 
   3   3 -35    3.25    0.18 
   4   3 -35    0.27    0.09 
  -2   4 -35    4.12    0.21 
  -1   4 -35    0.03    0.05 
   0   4 -35    5.79    0.35 
   1   4 -35    2.45    0.15 
   2   4 -35   -0.03    0.06 
   3   4 -35   -0.02    0.07 
  -1   5 -35    0.65    0.17 
   0   5 -35    0.13    0.11 
   1   5 -35    2.54    0.16 
   2   5 -35    0.58    0.10 
   0  -6 -34    9.53    0.33 
   1  -6 -34    5.28    0.35 
  -2  -5 -34    1.75    0.16 
  -1  -5 -34    2.11    0.16 
   0  -5 -34    8.90    0.31 
   1  -5 -34    0.14    0.07 
   3  -5 -34    1.51    0.17 
  -3  -4 -34    7.85    0.46 
  -2  -4 -34    5.74    0.25 
  -1  -4 -34    1.79    0.14 
   0  -4 -34    7.71    0.28 
   1  -4 -34    1.87    0.10 
   2  -4 -34    0.01    0.06 
   3  -4 -34    0.06    0.07 
   4  -4 -34    0.02    0.07 
  -3  -3 -34    0.19    0.08 
  -2  -3 -34    2.17    0.12 
  -1  -3 -34    0.53    0.08 
   0  -3 -34   12.76    0.26 
   1  -3 -34    5.51    0.17 
   2  -3 -34    0.88    0.09 
   3  -3 -34    5.31    0.22 
   4  -3 -34    0.51    0.10 
  -3  -2 -34    1.21    0.12 
  -2  -2 -34   11.74    0.36 
  -1  -2 -34    6.80    0.21 
   0  -2 -34   21.29    0.40 
   1  -2 -34    1.57    0.09 
   2  -2 -34    0.00    0.03 
   3  -2 -34    1.03    0.10 
   4  -2 -34    0.62    0.10 
   5  -2 -34    3.35    0.20 
  -4  -1 -34    2.30    0.17 
  -3  -1 -34    6.50    0.27 
  -2  -1 -34    0.01    0.05 
  -1  -1 -34    1.70    0.10 
   0  -1 -34    6.12    0.19 
   1  -1 -34    1.21    0.10 
   2  -1 -34    1.32    0.09 
   3  -1 -34    6.62    0.17 
   4  -1 -34    1.35    0.11 
   5  -1 -34    0.25    0.08 
  -4   0 -34    0.06    0.07 
  -3   0 -34    2.74    0.18 
  -2   0 -34   27.48    0.51 
  -1   0 -34    3.63    0.15 
   0   0 -34   34.82    0.58 
   1   0 -34    0.04    0.05 
   2   0 -34    0.60    0.08 
   3   0 -34    0.23    0.05 
   4   0 -34   13.88    0.32 
   5   0 -34    0.74    0.10 
  -4   1 -34    2.55    0.18 
  -3   1 -34    6.75    0.22 
  -2   1 -34    0.02    0.04 
  -1   1 -34    1.75    0.11 
   0   1 -34    6.03    0.19 
   1   1 -34    1.31    0.09 
   2   1 -34    1.29    0.10 
   3   1 -34    6.39    0.20 
   4   1 -34    1.45    0.11 
   5   1 -34    0.28    0.07 
  -3   2 -34    1.22    0.12 
  -2   2 -34   10.76    0.34 
  -1   2 -34    6.87    0.25 
   0   2 -34   20.13    0.47 
   1   2 -34    1.64    0.12 
   2   2 -34   -0.01    0.05 
   3   2 -34    1.08    0.11 
   4   2 -34    0.80    0.12 
   5   2 -34    3.11    0.19 
  -3   3 -34    0.28    0.09 
  -2   3 -34    2.11    0.14 
  -1   3 -34    0.59    0.10 
   0   3 -34   11.68    0.51 
   1   3 -34    5.41    0.21 
   2   3 -34    0.85    0.12 
   3   3 -34    4.93    0.22 
   4   3 -34    0.50    0.10 
  -3   4 -34    9.15    0.32 
  -2   4 -34    6.02    0.25 
  -1   4 -34    1.72    0.15 
   0   4 -34    7.44    0.39 
   1   4 -34    2.16    0.14 
   2   4 -34    0.03    0.06 
   3   4 -34    0.09    0.07 
   4   4 -34    0.03    0.07 
  -2   5 -34    1.50    0.15 
  -1   5 -34    2.24    0.15 
   0   5 -34    8.85    0.45 
   1   5 -34    0.18    0.07 
   2   5 -34    0.24    0.08 
   3   5 -34    1.45    0.15 
   0   6 -34    8.32    0.45 
   1   6 -34    4.46    0.22 
  -1  -6 -33    0.07    0.05 
   0  -6 -33    4.83    0.23 
   1  -6 -33    1.80    0.15 
   2  -6 -33    0.16    0.07 
  -2  -5 -33    1.53    0.14 
  -1  -5 -33    7.70    0.29 
   0  -5 -33    2.52    0.16 
   1  -5 -33    2.71    0.17 
   3  -5 -33    0.33    0.15 
  -3  -4 -33    0.11    0.09 
  -2  -4 -33    0.34    0.09 
  -1  -4 -33    1.29    0.10 
   0  -4 -33    5.33    0.18 
   1  -4 -33    0.65    0.07 
   2  -4 -33    2.63    0.14 
   3  -4 -33    0.05    0.07 
   4  -4 -33    0.09    0.07 
  -3  -3 -33    0.96    0.13 
  -2  -3 -33    0.73    0.09 
  -1  -3 -33   11.50    0.28 
   0  -3 -33    0.09    0.04 
   1  -3 -33    0.22    0.05 
   2  -3 -33    0.53    0.06 
   3  -3 -33    0.04    0.03 
   4  -3 -33    0.15    0.08 
   5  -3 -33    0.04    0.07 
  -4  -2 -33    0.04    0.07 
  -3  -2 -33   -0.07    0.05 
  -2  -2 -33    0.94    0.09 
  -1  -2 -33    1.08    0.09 
   0  -2 -33    1.74    0.10 
   1  -2 -33    1.51    0.09 
   2  -2 -33    0.37    0.07 
   3  -2 -33    0.34    0.07 
   4  -2 -33    0.22    0.05 
   5  -2 -33    3.58    0.20 
  -4  -1 -33    0.97    0.13 
  -3  -1 -33    0.15    0.06 
  -2  -1 -33    1.79    0.11 
   0  -1 -33    3.14    0.13 
   1  -1 -33    1.79    0.12 
   2  -1 -33    1.11    0.08 
   3  -1 -33    0.09    0.03 
   4  -1 -33    0.02    0.04 
   5  -1 -33    0.10    0.07 
  -4   0 -33   -0.02    0.06 
  -3   0 -33   -0.02    0.05 
  -2   0 -33    0.17    0.06 
  -1   0 -33    0.40    0.08 
   0   0 -33    0.54    0.07 
   1   0 -33    0.01    0.04 
   2   0 -33    0.12    0.04 
   3   0 -33    0.01    0.03 
   4   0 -33    0.10    0.05 
   5   0 -33    0.01    0.06 
  -4   1 -33    0.89    0.13 
  -3   1 -33    0.12    0.05 
  -2   1 -33    1.73    0.11 
   0   1 -33    2.85    0.13 
   1   1 -33    1.95    0.10 
   2   1 -33    1.02    0.09 
   3   1 -33    0.05    0.05 
   4   1 -33   -0.02    0.05 
   5   1 -33    0.02    0.05 
  -4   2 -33   -0.01    0.09 
  -3   2 -33    0.01    0.04 
  -2   2 -33    1.00    0.12 
  -1   2 -33    1.04    0.11 
   0   2 -33    1.65    0.11 
   1   2 -33    1.55    0.11 
   2   2 -33    0.36    0.07 
   3   2 -33    0.41    0.09 
   4   2 -33    0.14    0.08 
   5   2 -33    3.70    0.20 
  -3   3 -33    1.29    0.15 
  -2   3 -33    0.79    0.11 
  -1   3 -33   11.50    0.33 
   0   3 -33    0.10    0.09 
   1   3 -33    0.25    0.07 
   2   3 -33    0.64    0.10 
   3   3 -33    0.04    0.06 
   4   3 -33    0.29    0.09 
   5   3 -33    0.04    0.08 
  -3   4 -33    0.13    0.05 
  -2   4 -33    0.37    0.08 
  -1   4 -33    1.30    0.13 
   0   4 -33    4.97    0.31 
   1   4 -33    0.79    0.11 
   2   4 -33    2.53    0.16 
   3   4 -33    0.06    0.06 
   4   4 -33    0.05    0.08 
  -2   5 -33    1.71    0.14 
  -1   5 -33    7.62    0.27 
   0   5 -33    2.95    0.16 
   1   5 -33    2.60    0.16 
   2   5 -33    0.26    0.08 
   3   5 -33    0.47    0.10 
  -1   6 -33    0.09    0.11 
   0   6 -33    4.62    0.21 
   1   6 -33    1.71    0.14 
   2   6 -33    0.43    0.10 
  -1  -6 -32    6.65    0.27 
   0  -6 -32    0.09    0.07 
   1  -6 -32    0.15    0.07 
   2  -6 -32    3.85    0.20 
   3  -6 -32    0.04    0.08 
  -3  -5 -32    4.15    0.22 
  -2  -5 -32    0.03    0.05 
  -1  -5 -32   10.40    0.34 
   0  -5 -32    3.09    0.17 
   1  -5 -32    0.22    0.07 
   2  -5 -32    0.03    0.05 
   3  -5 -32    0.02    0.05 
   4  -5 -32    0.33    0.10 
  -3  -4 -32    0.15    0.10 
  -2  -4 -32    1.15    0.11 
  -1  -4 -32   19.37    0.39 
   0  -4 -32    2.95    0.13 
   1  -4 -32    0.29    0.05 
   2  -4 -32    4.51    0.15 
   3  -4 -32    1.11    0.13 
   4  -4 -32   -0.03    0.05 
  -4  -3 -32    3.61    0.21 
  -3  -3 -32    5.82    0.24 
  -2  -3 -32    2.71    0.13 
  -1  -3 -32   12.90    0.30 
   0  -3 -32    0.08    0.04 
   1  -3 -32    0.03    0.03 
   2  -3 -32    0.38    0.06 
   3  -3 -32    0.60    0.07 
   4  -3 -32    5.14    0.22 
   5  -3 -32    1.34    0.12 
  -4  -2 -32   -0.06    0.06 
  -3  -2 -32    0.12    0.06 
  -2  -2 -32    2.18    0.12 
  -1  -2 -32   15.28    0.28 
   0  -2 -32    0.55    0.06 
   1  -2 -32    0.53    0.07 
   2  -2 -32   30.20    0.43 
   3  -2 -32    0.02    0.03 
   4  -2 -32    1.57    0.09 
   5  -2 -32    0.35    0.09 
  -4  -1 -32    1.04    0.14 
  -3  -1 -32   10.73    0.34 
  -2  -1 -32    0.92    0.08 
  -1  -1 -32   45.84    0.72 
   0  -1 -32    0.10    0.05 
   1  -1 -32    0.08    0.03 
   2  -1 -32    4.17    0.13 
   3  -1 -32    3.29    0.11 
   4  -1 -32    1.18    0.10 
   5  -1 -32    0.88    0.09 
  -4   0 -32    2.51    0.16 
  -3   0 -32    0.07    0.05 
  -2   0 -32   15.43    0.34 
  -1   0 -32   22.36    0.42 
   0   0 -32    0.14    0.04 
   1   0 -32    0.43    0.06 
   2   0 -32   30.34    0.51 
   3   0 -32    1.22    0.08 
   4   0 -32    0.45    0.07 
   5   0 -32    0.55    0.09 
  -4   1 -32    1.16    0.14 
  -3   1 -32   10.95    0.28 
  -2   1 -32    0.93    0.09 
  -1   1 -32   46.45    0.72 
   0   1 -32    0.08    0.04 
   1   1 -32    0.09    0.04 
   2   1 -32    3.84    0.14 
   3   1 -32    3.54    0.14 
   4   1 -32    1.07    0.11 
   5   1 -32    0.54    0.08 
  -4   2 -32    0.09    0.09 
  -3   2 -32    0.07    0.05 
  -2   2 -32    2.24    0.14 
  -1   2 -32   14.48    0.38 
   0   2 -32    0.54    0.09 
   1   2 -32    0.57    0.09 
   2   2 -32   28.36    0.60 
   3   2 -32   -0.02    0.05 
   4   2 -32    1.56    0.14 
   5   2 -32    0.35    0.07 
  -4   3 -32    3.18    0.27 
  -3   3 -32    5.68    0.23 
  -2   3 -32    2.76    0.16 
  -1   3 -32   12.92    0.36 
   0   3 -32    0.10    0.04 
   1   3 -32   -0.04    0.04 
   2   3 -32    0.34    0.07 
   3   3 -32    0.64    0.11 
   4   3 -32    4.58    0.22 
   5   3 -32    1.46    0.15 
  -3   4 -32    0.28    0.09 
  -2   4 -32    1.16    0.12 
  -1   4 -32   18.64    0.46 
   0   4 -32    3.01    0.15 
   1   4 -32    0.34    0.07 
   2   4 -32    4.55    0.20 
   3   4 -32    1.20    0.13 
   4   4 -32    0.04    0.08 
  -3   5 -32    3.77    0.29 
  -2   5 -32    0.04    0.07 
  -1   5 -32   10.72    0.33 
   0   5 -32    3.13    0.16 
   1   5 -32    0.27    0.08 
   2   5 -32    0.13    0.06 
   3   5 -32    0.01    0.06 
   4   5 -32    0.21    0.08 
  -1   6 -32    7.15    0.26 
   0   6 -32    0.12    0.07 
   1   6 -32    0.08    0.06 
   2   6 -32    3.60    0.20 
   0  -7 -31   -0.03    0.06 
   1  -7 -31    0.38    0.16 
  -2  -6 -31    3.67    0.22 
  -1  -6 -31    1.61    0.13 
   0  -6 -31    2.14    0.16 
   1  -6 -31    2.60    0.13 
   2  -6 -31    0.29    0.09 
   3  -6 -31   -0.03    0.07 
  -3  -5 -31    2.09    0.17 
  -2  -5 -31    0.07    0.06 
  -1  -5 -31    6.76    0.27 
   0  -5 -31    0.58    0.10 
   1  -5 -31    0.03    0.04 
   2  -5 -31    3.84    0.15 
   3  -5 -31    1.08    0.09 
   4  -5 -31    0.54    0.11 
  -4  -4 -31    2.56    0.26 
  -3  -4 -31    1.14    0.12 
  -2  -4 -31    7.92    0.23 
  -1  -4 -31    0.76    0.08 
   0  -4 -31    0.72    0.08 
   1  -4 -31    0.34    0.05 
   2  -4 -31    0.05    0.03 
   3  -4 -31    0.43    0.07 
   4  -4 -31    0.07    0.05 
   5  -4 -31    2.68    0.17 
  -4  -3 -31    0.85    0.13 
  -3  -3 -31    0.94    0.12 
  -2  -3 -31    0.61    0.08 
  -1  -3 -31    4.76    0.17 
   0  -3 -31    0.30    0.05 
   1  -3 -31    2.07    0.09 
   2  -3 -31    1.68    0.08 
   3  -3 -31    6.77    0.19 
   4  -3 -31    0.60    0.10 
   5  -3 -31    0.02    0.04 
  -4  -2 -31    0.67    0.12 
  -3  -2 -31    1.14    0.13 
  -2  -2 -31    0.43    0.08 
  -1  -2 -31    0.26    0.04 
   0  -2 -31    0.06    0.03 
   1  -2 -31    1.96    0.10 
   2  -2 -31    0.88    0.06 
   3  -2 -31    0.46    0.07 
   4  -2 -31    0.24    0.05 
   5  -2 -31    2.08    0.15 
  -5  -1 -31    0.10    0.08 
  -4  -1 -31    0.59    0.11 
  -3  -1 -31    0.61    0.10 
  -2  -1 -31    0.22    0.07 
  -1  -1 -31    1.51    0.09 
   0  -1 -31    1.35    0.09 
   1  -1 -31    1.61    0.10 
   2  -1 -31    4.79    0.13 
   3  -1 -31    0.20    0.04 
   4  -1 -31    0.36    0.06 
   5  -1 -31    0.02    0.03 
   6  -1 -31    0.08    0.07 
  -5   0 -31    0.07    0.07 
  -4   0 -31    0.01    0.05 
  -3   0 -31    0.03    0.05 
  -1   0 -31    0.30    0.07 
   0   0 -31    0.04    0.03 
   1   0 -31    0.04    0.03 
   2   0 -31    0.08    0.04 
   3   0 -31    0.01    0.03 
   4   0 -31   -0.04    0.03 
   5   0 -31    0.03    0.05 
   6   0 -31    0.12    0.06 
  -5   1 -31    0.12    0.07 
  -4   1 -31    0.35    0.09 
  -3   1 -31    0.63    0.08 
  -2   1 -31    0.11    0.04 
  -1   1 -31    1.45    0.09 
   0   1 -31    1.19    0.08 
   1   1 -31    1.55    0.12 
   2   1 -31    4.68    0.16 
   3   1 -31    0.24    0.06 
   4   1 -31    0.39    0.07 
   5   1 -31    0.05    0.04 
   6   1 -31   -0.02    0.06 
  -4   2 -31    0.31    0.13 
  -3   2 -31    1.13    0.14 
  -1   2 -31    0.36    0.07 
   0   2 -31    0.17    0.06 
   1   2 -31    1.80    0.11 
   2   2 -31    0.79    0.10 
   3   2 -31    0.41    0.09 
   4   2 -31    0.33    0.08 
   5   2 -31    1.96    0.12 
  -4   3 -31    0.92    0.19 
  -3   3 -31    0.86    0.09 
  -2   3 -31    0.56    0.10 
  -1   3 -31    4.62    0.20 
   0   3 -31    0.42    0.06 
   1   3 -31    2.02    0.12 
   2   3 -31    1.52    0.12 
   3   3 -31    6.28    0.24 
   4   3 -31    0.67    0.11 
   5   3 -31    0.05    0.07 
  -4   4 -31    2.82    0.25 
  -3   4 -31    1.13    0.12 
  -2   4 -31    8.31    0.27 
  -1   4 -31    0.74    0.10 
   0   4 -31    0.57    0.07 
   1   4 -31    0.38    0.07 
   2   4 -31   -0.03    0.05 
   3   4 -31    0.43    0.09 
   4   4 -31    0.00    0.07 
   5   4 -31    1.90    0.16 
  -3   5 -31    2.32    0.23 
  -2   5 -31    0.02    0.05 
  -1   5 -31    8.07    0.28 
   0   5 -31    0.64    0.10 
   1   5 -31    0.05    0.05 
   2   5 -31    3.85    0.19 
   3   5 -31    0.84    0.12 
   4   5 -31    0.44    0.10 
  -2   6 -31    4.02    0.30 
  -1   6 -31    1.87    0.15 
   0   6 -31    2.19    0.15 
   1   6 -31    2.58    0.16 
   2   6 -31    0.24    0.08 
   3   6 -31    0.02    0.06 
   0   7 -31    0.10    0.07 
   1   7 -31    0.32    0.10 
  -1  -7 -30    0.23    0.08 
   0  -7 -30    0.58    0.08 
   1  -7 -30    8.45    0.45 
   2  -7 -30    0.69    0.13 
  -2  -6 -30   10.67    0.37 
  -1  -6 -30    8.42    0.31 
   0  -6 -30    0.42    0.08 
   1  -6 -30    0.29    0.07 
   2  -6 -30    0.15    0.07 
   3  -6 -30    2.43    0.17 
  -3  -5 -30    1.01    0.20 
  -2  -5 -30    8.84    0.32 
  -1  -5 -30    1.65    0.12 
   0  -5 -30    2.90    0.17 
   1  -5 -30    9.72    0.24 
   2  -5 -30    0.13    0.05 
   3  -5 -30    0.37    0.07 
   4  -5 -30    0.97    0.10 
  -4  -4 -30    9.44    0.48 
  -3  -4 -30   -0.02    0.06 
  -2  -4 -30   28.16    0.51 
  -1  -4 -30    1.82    0.10 
   0  -4 -30    0.33    0.06 
   1  -4 -30    0.07    0.03 
   2  -4 -30    0.02    0.02 
   3  -4 -30   16.11    0.33 
   4  -4 -30    0.18    0.07 
   5  -4 -30    0.72    0.11 
  -4  -3 -30   -0.02    0.06 
  -3  -3 -30    0.02    0.04 
  -2  -3 -30    9.58    0.25 
  -1  -3 -30    4.26    0.13 
   0  -3 -30    1.63    0.08 
   1  -3 -30   21.62    0.30 
   2  -3 -30    0.38    0.05 
   3  -3 -30    1.33    0.08 
   4  -3 -30    0.93    0.12 
   5  -3 -30    0.04    0.05 
  -5  -2 -30    2.11    0.16 
  -4  -2 -30    1.51    0.14 
  -3  -2 -30    8.07    0.28 
  -2  -2 -30   42.88    0.69 
  -1  -2 -30    1.14    0.07 
   0  -2 -30    0.01    0.02 
   1  -2 -30    0.78    0.06 
   2  -2 -30    0.44    0.05 
   3  -2 -30   25.16    0.43 
   4  -2 -30    4.72    0.16 
   5  -2 -30    3.46    0.19 
   6  -2 -30   17.30    0.47 
  -5  -1 -30    1.70    0.15 
  -4  -1 -30    0.92    0.13 
  -3  -1 -30    3.36    0.18 
  -2  -1 -30   26.91    0.48 
  -1  -1 -30    4.13    0.14 
   0  -1 -30    1.24    0.08 
   1  -1 -30   40.14    0.61 
   2  -1 -30    0.96    0.06 
   3  -1 -30    5.52    0.14 
   4  -1 -30    1.27    0.09 
   5  -1 -30    0.03    0.04 
   6  -1 -30   10.71    0.35 
  -5   0 -30    7.87    0.31 
  -4   0 -30    3.72    0.20 
  -3   0 -30    1.88    0.14 
  -2   0 -30  102.78    1.41 
  -1   0 -30    7.63    0.20 
   0   0 -30    0.33    0.05 
   1   0 -30    6.93    0.15 
   2   0 -30    0.14    0.04 
   3   0 -30    4.88    0.14 
   4   0 -30    0.18    0.06 
   5   0 -30    0.06    0.05 
   6   0 -30   21.52    0.43 
  -5   1 -30    1.73    0.15 
  -4   1 -30    0.73    0.11 
  -3   1 -30    3.12    0.14 
  -2   1 -30   26.73    0.48 
  -1   1 -30    3.99    0.14 
   0   1 -30    1.12    0.08 
   1   1 -30   38.94    0.61 
   2   1 -30    0.88    0.08 
   3   1 -30    5.16    0.15 
   4   1 -30    1.19    0.10 
   5   1 -30    0.01    0.04 
   6   1 -30   10.85    0.29 
  -5   2 -30    1.99    0.24 
  -4   2 -30    1.64    0.20 
  -3   2 -30    7.70    0.27 
  -2   2 -30   41.95    0.82 
  -1   2 -30    1.19    0.10 
   0   2 -30    0.03    0.03 
   1   2 -30    0.78    0.08 
   2   2 -30    0.57    0.09 
   3   2 -30   23.56    0.53 
   4   2 -30    4.63    0.17 
   5   2 -30    3.07    0.15 
   6   2 -30   17.50    0.40 
  -4   3 -30    0.00    0.09 
  -3   3 -30    0.00    0.04 
  -2   3 -30   10.01    0.30 
  -1   3 -30    4.06    0.18 
   0   3 -30    1.72    0.09 
   1   3 -30   20.93    0.47 
   2   3 -30    0.44    0.08 
   3   3 -30    1.26    0.12 
   4   3 -30    1.15    0.12 
   5   3 -30    0.04    0.06 
  -4   4 -30    9.58    0.47 
  -3   4 -30    0.00    0.04 
  -2   4 -30   27.91    0.60 
  -1   4 -30    1.69    0.13 
   0   4 -30    0.36    0.05 
   1   4 -30    0.07    0.05 
   2   4 -30    0.04    0.05 
   3   4 -30   14.59    0.40 
   4   4 -30    0.19    0.08 
   5   4 -30    0.63    0.11 
  -3   5 -30    0.99    0.21 
  -2   5 -30    9.33    0.30 
  -1   5 -30    2.20    0.14 
   0   5 -30    2.83    0.15 
   1   5 -30    9.03    0.29 
   2   5 -30    0.07    0.07 
   3   5 -30    0.27    0.08 
   4   5 -30    1.00    0.14 
  -2   6 -30   11.73    0.50 
  -1   6 -30    8.53    0.29 
   0   6 -30    0.38    0.09 
   1   6 -30    0.28    0.08 
   2   6 -30    0.14    0.07 
   3   6 -30    2.31    0.17 
  -1   7 -30    0.33    0.08 
   0   7 -30    0.72    0.11 
   1   7 -30    7.86    0.29 
   2   7 -30    0.76    0.13 
  -1  -7 -29    0.00    0.06 
   0  -7 -29    0.07    0.07 
   1  -7 -29    0.26    0.07 
   2  -7 -29    0.21    0.09 
  -3  -6 -29   -0.03    0.06 
  -2  -6 -29    7.32    0.29 
  -1  -6 -29    0.49    0.10 
   0  -6 -29    1.50    0.10 
   1  -6 -29    6.55    0.18 
   2  -6 -29    0.47    0.11 
   3  -6 -29    0.30    0.08 
   4  -6 -29    3.41    0.16 
  -4  -5 -29    0.06    0.10 
  -3  -5 -29    4.58    0.32 
  -2  -5 -29    2.71    0.17 
  -1  -5 -29    0.12    0.06 
   0  -5 -29    0.09    0.04 
   1  -5 -29    0.77    0.07 
   2  -5 -29    0.15    0.06 
   3  -5 -29    0.00    0.05 
   4  -5 -29    0.06    0.06 
   5  -5 -29    1.97    0.20 
  -4  -4 -29    0.60    0.11 
  -3  -4 -29    0.01    0.06 
  -2  -4 -29    8.02    0.23 
  -1  -4 -29    0.06    0.03 
   0  -4 -29    8.95    0.22 
   1  -4 -29    1.97    0.08 
   2  -4 -29    4.51    0.09 
   3  -4 -29    2.03    0.10 
   4  -4 -29    3.14    0.17 
   5  -4 -29    0.44    0.10 
  -5  -3 -29    1.84    0.16 
  -4  -3 -29    0.05    0.06 
  -3  -3 -29    1.54    0.12 
  -2  -3 -29    0.75    0.09 
  -1  -3 -29    3.89    0.12 
   0  -3 -29    3.00    0.10 
   1  -3 -29    0.87    0.05 
   2  -3 -29    0.64    0.04 
   3  -3 -29    2.20    0.10 
   4  -3 -29    0.00    0.05 
   5  -3 -29    0.60    0.11 
  -5  -2 -29    0.44    0.10 
  -4  -2 -29    0.04    0.05 
  -3  -2 -29   -0.03    0.04 
  -2  -2 -29    3.12    0.13 
  -1  -2 -29    0.48    0.06 
   0  -2 -29    1.57    0.08 
   1  -2 -29    6.34    0.14 
   2  -2 -29    0.03    0.03 
   3  -2 -29    0.89    0.07 
   4  -2 -29    0.12    0.05 
   5  -2 -29    0.04    0.07 
   6  -2 -29    0.66    0.11 
  -5  -1 -29    0.48    0.10 
  -4  -1 -29    0.05    0.06 
  -3  -1 -29    0.11    0.05 
  -2  -1 -29    2.88    0.13 
  -1  -1 -29    0.87    0.07 
   0  -1 -29    0.57    0.06 
   1  -1 -29    2.99    0.11 
   2  -1 -29    0.22    0.04 
   3  -1 -29    0.17    0.04 
   4  -1 -29    0.26    0.06 
   5  -1 -29    0.01    0.04 
   6  -1 -29    0.15    0.07 
  -5   0 -29   -0.01    0.06 
  -4   0 -29   -0.05    0.05 
  -3   0 -29    0.06    0.06 
  -1   0 -29    0.03    0.03 
   0   0 -29    0.78    0.07 
   1   0 -29    0.06    0.03 
   2   0 -29    0.04    0.03 
   3   0 -29    0.01    0.02 
   4   0 -29   -0.01    0.04 
   5   0 -29    0.07    0.05 
   6   0 -29    0.07    0.05 
  -5   1 -29    0.51    0.11 
  -4   1 -29    0.07    0.06 
  -3   1 -29    0.13    0.05 
  -2   1 -29    2.61    0.12 
  -1   1 -29    0.74    0.08 
   0   1 -29    0.56    0.05 
   1   1 -29    2.83    0.09 
   2   1 -29    0.26    0.05 
   3   1 -29    0.18    0.04 
   4   1 -29    0.22    0.06 
   5   1 -29    0.06    0.04 
   6   1 -29    0.10    0.07 
  -5   2 -29    0.37    0.12 
  -4   2 -29    0.18    0.10 
  -3   2 -29   -0.03    0.04 
  -2   2 -29    3.43    0.16 
  -1   2 -29    0.46    0.08 
   0   2 -29    1.26    0.07 
   1   2 -29    6.23    0.21 
   2   2 -29    0.03    0.04 
   3   2 -29    0.89    0.10 
   4   2 -29    0.08    0.05 
   5   2 -29    0.02    0.05 
   6   2 -29    0.83    0.12 
  -5   3 -29    2.02    0.25 
  -4   3 -29    0.02    0.06 
  -3   3 -29    1.50    0.13 
  -2   3 -29    0.81    0.11 
  -1   3 -29    4.12    0.17 
   0   3 -29    2.86    0.11 
   1   3 -29    0.93    0.09 
   2   3 -29    0.71    0.09 
   3   3 -29    1.94    0.14 
   4   3 -29    0.02    0.05 
   5   3 -29    0.71    0.11 
  -4   4 -29    0.66    0.18 
  -3   4 -29    0.02    0.04 
  -2   4 -29    8.27    0.27 
  -1   4 -29    0.15    0.07 
   0   4 -29    8.31    0.21 
   1   4 -29    1.84    0.12 
   2   4 -29    4.69    0.19 
   3   4 -29    2.33    0.14 
   4   4 -29    3.17    0.18 
   5   4 -29    0.78    0.11 
  -4   5 -29    0.01    0.09 
  -3   5 -29    4.37    0.28 
  -2   5 -29    2.60    0.15 
  -1   5 -29    0.17    0.06 
   0   5 -29    0.11    0.04 
   1   5 -29    0.69    0.10 
   2   5 -29    0.06    0.05 
   3   5 -29    0.01    0.05 
   4   5 -29    0.01    0.07 
  -3   6 -29    0.02    0.11 
  -2   6 -29    7.35    0.37 
  -1   6 -29    0.48    0.08 
   0   6 -29    1.78    0.13 
   1   6 -29    7.06    0.26 
   2   6 -29    0.49    0.10 
   3   6 -29    0.18    0.08 
   4   6 -29    3.01    0.19 
  -1   7 -29    0.01    0.07 
   0   7 -29    0.14    0.07 
   1   7 -29    0.30    0.09 
   2   7 -29    0.12    0.07 
  -2  -7 -28    9.25    0.34 
  -1  -7 -28    0.51    0.08 
   0  -7 -28    0.17    0.05 
   1  -7 -28   -0.02    0.05 
   2  -7 -28    0.36    0.09 
   3  -7 -28    2.12    0.17 
  -3  -6 -28    3.47    0.21 
  -2  -6 -28    0.54    0.09 
  -1  -6 -28    0.30    0.06 
   0  -6 -28   10.64    0.27 
   1  -6 -28    3.35    0.13 
   2  -6 -28    2.16    0.15 
   3  -6 -28    1.49    0.13 
   4  -6 -28    0.27    0.08 
  -4  -5 -28    0.79    0.19 
  -3  -5 -28   30.98    0.99 
  -2  -5 -28   13.06    0.39 
  -1  -5 -28    0.07    0.06 
   0  -5 -28    0.05    0.04 
   1  -5 -28    2.92    0.11 
   2  -5 -28    6.68    0.20 
   3  -5 -28    0.17    0.05 
   4  -5 -28    0.00    0.05 
   5  -5 -28    7.76    0.24 
  -4  -4 -28    0.11    0.07 
  -3  -4 -28    1.78    0.14 
  -2  -4 -28    1.06    0.09 
  -1  -4 -28    7.99    0.21 
   0  -4 -28   21.95    0.34 
   1  -4 -28    0.37    0.04 
   2  -4 -28    1.55    0.06 
   3  -4 -28    0.12    0.04 
   4  -4 -28    1.12    0.09 
   5  -4 -28    7.18    0.27 
  -5  -3 -28    4.45    0.22 
  -4  -3 -28    3.04    0.18 
  -3  -3 -28   28.54    0.63 
  -2  -3 -28    2.03    0.11 
  -1  -3 -28    0.06    0.02 
   0  -3 -28    0.06    0.03 
   1  -3 -28    2.61    0.07 
   2  -3 -28   31.85    0.33 
   3  -3 -28    7.33    0.16 
   4  -3 -28    0.48    0.07 
   5  -3 -28   13.32    0.39 
   6  -3 -28    5.74    0.25 
  -5  -2 -28    0.89    0.13 
  -4  -2 -28    0.04    0.05 
  -3  -2 -28    2.32    0.14 
  -2  -2 -28    0.81    0.08 
  -1  -2 -28    0.70    0.06 
   0  -2 -28   23.22    0.35 
   1  -2 -28    1.20    0.06 
   2  -2 -28   10.22    0.20 
   3  -2 -28    1.25    0.08 
   4  -2 -28    0.20    0.05 
   5  -2 -28   11.43    0.34 
   6  -2 -28    2.26    0.16 
  -5  -1 -28    4.04    0.21 
  -4  -1 -28    7.58    0.28 
  -3  -1 -28   57.49    1.07 
  -2  -1 -28   15.75    0.32 
  -1  -1 -28    1.37    0.08 
   0  -1 -28    1.22    0.07 
   1  -1 -28    0.13    0.03 
   2  -1 -28   16.72    0.27 
   3  -1 -28    4.07    0.12 
   4  -1 -28    0.36    0.06 
   5  -1 -28   13.74    0.30 
   6  -1 -28    5.50    0.24 
  -5   0 -28    5.21    0.24 
  -4   0 -28   -0.01    0.05 
  -3   0 -28   16.06    0.41 
  -2   0 -28   10.01    0.24 
  -1   0 -28    1.27    0.08 
   0   0 -28   31.75    0.43 
   1   0 -28    0.96    0.06 
   2   0 -28    7.95    0.17 
   3   0 -28    0.01    0.03 
   4   0 -28    1.18    0.09 
   5   0 -28    4.91    0.17 
   6   0 -28    0.15    0.05 
  -5   1 -28    4.63    0.22 
  -4   1 -28    7.85    0.29 
  -3   1 -28   58.17    0.87 
  -2   1 -28   15.84    0.32 
  -1   1 -28    1.27    0.08 
   0   1 -28    1.31    0.07 
   1   1 -28    0.17    0.03 
   2   1 -28   16.24    0.32 
   3   1 -28    4.11    0.13 
   4   1 -28    0.31    0.06 
   5   1 -28   13.31    0.31 
   6   1 -28    6.11    0.26 
  -5   2 -28    1.12    0.20 
  -4   2 -28    0.03    0.06 
  -3   2 -28    2.03    0.13 
  -2   2 -28    0.73    0.08 
  -1   2 -28    0.64    0.09 
   0   2 -28   23.23    0.38 
   1   2 -28    1.24    0.07 
   2   2 -28   10.12    0.28 
   3   2 -28    1.07    0.10 
   4   2 -28    0.16    0.05 
   5   2 -28   11.05    0.28 
   6   2 -28    1.90    0.15 
  -5   3 -28    4.09    0.31 
  -4   3 -28    3.32    0.26 
  -3   3 -28   29.78    0.62 
  -2   3 -28    1.99    0.13 
  -1   3 -28    0.14    0.04 
   0   3 -28    0.03    0.03 
   1   3 -28    2.52    0.13 
   2   3 -28   30.52    0.63 
   3   3 -28    7.23    0.25 
   4   3 -28    0.42    0.09 
   5   3 -28   13.97    0.40 
   6   3 -28    5.32    0.25 
  -4   4 -28    0.09    0.11 
  -3   4 -28    1.63    0.14 
  -2   4 -28    1.22    0.11 
  -1   4 -28    8.04    0.20 
   0   4 -28   22.41    0.39 
   1   4 -28    0.41    0.07 
   2   4 -28    1.52    0.11 
   3   4 -28    0.15    0.06 
   4   4 -28    1.34    0.13 
   5   4 -28    6.93    0.28 
  -4   5 -28    0.69    0.19 
  -3   5 -28   31.15    0.95 
  -2   5 -28   13.48    0.36 
  -1   5 -28    0.01    0.04 
   0   5 -28    0.04    0.03 
   1   5 -28    2.75    0.15 
   2   5 -28    6.14    0.23 
   3   5 -28    0.28    0.08 
   4   5 -28    0.00    0.06 
   5   5 -28    7.53    0.45 
  -3   6 -28    3.14    0.28 
  -2   6 -28    0.76    0.16 
  -1   6 -28    0.21    0.06 
   0   6 -28    9.85    0.30 
   1   6 -28    3.51    0.18 
   2   6 -28    1.71    0.13 
   3   6 -28    1.07    0.13 
   4   6 -28    0.21    0.09 
  -2   7 -28   10.24    0.47 
  -1   7 -28    0.72    0.12 
   0   7 -28    0.20    0.07 
   1   7 -28   -0.01    0.06 
   2   7 -28    0.34    0.09 
   3   7 -28    2.17    0.17 
   0  -8 -27    0.16    0.08 
   1  -8 -27    0.48    0.10 
  -2  -7 -27    0.58    0.12 
  -1  -7 -27    3.64    0.17 
   0  -7 -27    0.65    0.08 
   1  -7 -27    4.48    0.17 
   2  -7 -27    1.10    0.13 
   3  -7 -27    2.70    0.18 
  -3  -6 -27    1.81    0.16 
  -2  -6 -27    0.43    0.09 
  -1  -6 -27    0.03    0.04 
   0  -6 -27    1.40    0.09 
   1  -6 -27    1.05    0.08 
   2  -6 -27    1.76    0.13 
   3  -6 -27    0.05    0.08 
   4  -6 -27   14.10    0.33 
  -4  -5 -27    0.18    0.12 
  -3  -5 -27   11.96    0.53 
  -2  -5 -27    0.21    0.06 
  -1  -5 -27    9.13    0.24 
   0  -5 -27    0.56    0.08 
   1  -5 -27    1.87    0.09 
   2  -5 -27    3.48    0.11 
   3  -5 -27    5.53    0.18 
   4  -5 -27    0.96    0.09 
   5  -5 -27    1.25    0.11 
  -5  -4 -27    0.19    0.08 
  -4  -4 -27    6.82    0.26 
  -3  -4 -27    2.44    0.15 
  -2  -4 -27    0.00    0.03 
  -1  -4 -27    3.84    0.14 
   0  -4 -27    0.01    0.03 
   1  -4 -27    0.04    0.02 
   2  -4 -27    1.86    0.06 
   3  -4 -27    1.74    0.08 
   4  -4 -27    9.35    0.24 
   5  -4 -27    1.48    0.12 
  -5  -3 -27    0.10    0.07 
  -4  -3 -27    0.60    0.11 
  -3  -3 -27    4.73    0.20 
  -2  -3 -27    0.66    0.08 
  -1  -3 -27    8.60    0.19 
   0  -3 -27    1.28    0.06 
   1  -3 -27    1.76    0.06 
   2  -3 -27    0.29    0.03 
   3  -3 -27    5.39    0.16 
   4  -3 -27    0.15    0.05 
   5  -3 -27    1.02    0.13 
   6  -3 -27    1.80    0.15 
  -5  -2 -27   -0.02    0.05 
  -4  -2 -27    3.55    0.18 
  -3  -2 -27    2.74    0.15 
  -2  -2 -27    1.03    0.08 
  -1  -2 -27    0.55    0.05 
   0  -2 -27    0.74    0.06 
   1  -2 -27    0.61    0.04 
   2  -2 -27    0.45    0.04 
   3  -2 -27    1.91    0.09 
   4  -2 -27    1.16    0.09 
   5  -2 -27    0.14    0.06 
   6  -2 -27    0.04    0.07 
  -5  -1 -27    0.53    0.10 
  -4  -1 -27    0.20    0.07 
  -3  -1 -27    1.06    0.10 
  -2  -1 -27    0.12    0.04 
   0  -1 -27    1.56    0.06 
   1  -1 -27    5.37    0.15 
   2  -1 -27    2.38    0.08 
   3  -1 -27    0.14    0.03 
   4  -1 -27    0.10    0.05 
   5  -1 -27    0.03    0.04 
   6  -1 -27    0.25    0.08 
  -5   0 -27   -0.01    0.06 
  -4   0 -27    0.05    0.05 
  -3   0 -27    0.04    0.04 
  -2   0 -27    0.03    0.03 
  -1   0 -27    0.01    0.03 
   0   0 -27    0.44    0.04 
   1   0 -27    0.05    0.02 
   2   0 -27   -0.01    0.03 
   3   0 -27    0.04    0.03 
   4   0 -27    0.00    0.04 
   5   0 -27    0.06    0.05 
   6   0 -27   -0.04    0.05 
  -5   1 -27    0.49    0.10 
  -4   1 -27    0.35    0.08 
  -3   1 -27    1.10    0.08 
  -2   1 -27    0.09    0.04 
  -1   1 -27    0.45    0.10 
   0   1 -27    1.57    0.07 
   1   1 -27    5.21    0.12 
   2   1 -27    2.22    0.10 
   3   1 -27    0.09    0.03 
   4   1 -27    0.05    0.04 
   5   1 -27    0.06    0.04 
   6   1 -27    0.27    0.09 
  -5   2 -27    0.14    0.10 
  -4   2 -27    3.04    0.25 
  -3   2 -27    2.94    0.16 
  -2   2 -27    0.98    0.08 
  -1   2 -27    0.77    0.09 
   0   2 -27    0.66    0.06 
   1   2 -27    0.66    0.06 
   2   2 -27    0.51    0.08 
   3   2 -27    1.74    0.11 
   4   2 -27    1.11    0.09 
   5   2 -27    0.17    0.06 
   6   2 -27    0.03    0.06 
  -5   3 -27    0.10    0.09 
  -4   3 -27    0.79    0.16 
  -3   3 -27    4.62    0.19 
  -2   3 -27    0.69    0.09 
  -1   3 -27    8.67    0.20 
   0   3 -27    1.29    0.07 
   1   3 -27    1.64    0.10 
   2   3 -27    0.30    0.06 
   3   3 -27    5.32    0.21 
   4   3 -27    0.23    0.07 
   5   3 -27    0.76    0.09 
   6   3 -27    1.57    0.15 
  -5   4 -27    0.32    0.16 
  -4   4 -27    6.61    0.37 
  -3   4 -27    2.53    0.15 
  -2   4 -27   -0.01    0.05 
  -1   4 -27    3.90    0.13 
   0   4 -27    0.09    0.04 
   1   4 -27    0.07    0.04 
   2   4 -27    1.77    0.12 
   3   4 -27    1.76    0.12 
   4   4 -27    9.29    0.31 
   5   4 -27    1.58    0.20 
  -4   5 -27    0.21    0.12 
  -3   5 -27   12.69    0.51 
  -2   5 -27    0.47    0.09 
  -1   5 -27    9.92    0.23 
   0   5 -27    0.58    0.07 
   1   5 -27    1.85    0.12 
   2   5 -27    3.21    0.16 
   3   5 -27    5.48    0.22 
   4   5 -27    0.79    0.12 
   5   5 -27    1.31    0.24 
  -3   6 -27    1.71    0.17 
  -2   6 -27    0.40    0.12 
  -1   6 -27    0.06    0.05 
   0   6 -27    1.28    0.08 
   1   6 -27    0.86    0.11 
   2   6 -27    1.71    0.13 
   3   6 -27   -0.03    0.06 
   4   6 -27   13.06    0.40 
  -2   7 -27    0.83    0.15 
  -1   7 -27    3.52    0.18 
   0   7 -27    0.61    0.10 
   1   7 -27    4.28    0.21 
   2   7 -27    1.11    0.14 
   3   7 -27    2.66    0.18 
   0   8 -27    0.08    0.10 
   1   8 -27    0.12    0.08 
  -1  -8 -26    0.41    0.09 
   0  -8 -26    0.11    0.07 
   1  -8 -26    2.07    0.17 
   2  -8 -26    0.38    0.10 
  -3  -7 -26    0.84    0.13 
  -2  -7 -26    0.47    0.07 
  -1  -7 -26    0.10    0.06 
   0  -7 -26    1.64    0.11 
   1  -7 -26    2.59    0.13 
   2  -7 -26    6.39    0.26 
   3  -7 -26    1.93    0.17 
  -4  -6 -26    8.55    0.46 
  -3  -6 -26   12.07    0.41 
  -2  -6 -26    0.10    0.05 
  -1  -6 -26    0.01    0.05 
   0  -6 -26    0.87    0.08 
   1  -6 -26    0.54    0.07 
   2  -6 -26   -0.01    0.06 
   3  -6 -26    0.08    0.04 
   4  -6 -26   16.37    0.36 
  -4  -5 -26    3.39    0.28 
  -3  -5 -26    0.08    0.08 
  -2  -5 -26    1.24    0.11 
  -1  -5 -26   20.20    0.39 
   0  -5 -26    0.19    0.03 
   1  -5 -26    4.42    0.13 
   2  -5 -26    2.04    0.08 
   3  -5 -26    0.22    0.06 
   4  -5 -26    1.44    0.09 
   5  -5 -26    0.53    0.08 
  -5  -4 -26    0.33    0.09 
  -4  -4 -26   30.38    0.67 
  -3  -4 -26    5.33    0.21 
  -2  -4 -26    0.10    0.04 
  -1  -4 -26    0.01    0.03 
   0  -4 -26    3.23    0.12 
   1  -4 -26    6.16    0.10 
   2  -4 -26    2.64    0.07 
   3  -4 -26    1.64    0.08 
   4  -4 -26    9.96    0.25 
   5  -4 -26    1.91    0.11 
   6  -4 -26    4.68    0.23 
  -5  -3 -26    0.08    0.07 
  -4  -3 -26    0.22    0.07 
  -3  -3 -26    2.20    0.14 
  -2  -3 -26    0.12    0.04 
  -1  -3 -26   30.09    0.43 
   0  -3 -26   15.53    0.23 
   1  -3 -26    0.61    0.04 
   2  -3 -26    2.69    0.07 
   3  -3 -26    6.26    0.15 
   4  -3 -26    5.09    0.16 
   5  -3 -26    0.12    0.06 
   6  -3 -26    2.57    0.17 
  -5  -2 -26    2.07    0.15 
  -4  -2 -26   24.76    0.56 
  -3  -2 -26    0.05    0.05 
  -2  -2 -26    0.02    0.04 
  -1  -2 -26    0.08    0.03 
   0  -2 -26    8.91    0.15 
   1  -2 -26    3.80    0.08 
   2  -2 -26    1.60    0.06 
   3  -2 -26    1.32    0.07 
   4  -2 -26   17.51    0.33 
   5  -2 -26    5.73    0.23 
   6  -2 -26    8.23    0.30 
  -6  -1 -26    3.36    0.20 
  -5  -1 -26    0.76    0.12 
  -4  -1 -26    4.30    0.20 
  -3  -1 -26   -0.01    0.04 
  -2  -1 -26    0.21    0.05 
  -1  -1 -26   39.28    0.53 
   0  -1 -26    8.07    0.15 
   1  -1 -26    0.61    0.05 
   2  -1 -26    5.45    0.11 
   3  -1 -26    2.43    0.10 
   4  -1 -26    6.17    0.18 
   5  -1 -26    7.92    0.22 
   6  -1 -26    2.81    0.25 
  -6   0 -26    6.66    0.28 
  -5   0 -26    1.11    0.13 
  -4   0 -26   54.28    1.02 
  -3   0 -26    9.15    0.28 
  -2   0 -26    8.15    0.20 
  -1   0 -26    0.10    0.03 
   0   0 -26    2.50    0.08 
   1   0 -26    3.65    0.10 
   2   0 -26    1.61    0.07 
   3   0 -26   -0.03    0.02 
   4   0 -26    4.15    0.14 
   5   0 -26    1.59    0.10 
   6   0 -26    3.26    0.18 
  -6   1 -26    3.16    0.19 
  -5   1 -26    0.48    0.10 
  -4   1 -26    4.11    0.19 
  -3   1 -26    0.01    0.03 
  -2   1 -26    0.21    0.05 
  -1   1 -26   39.11    0.61 
   0   1 -26    7.97    0.16 
   1   1 -26    0.54    0.05 
   2   1 -26    5.36    0.16 
   3   1 -26    2.35    0.10 
   4   1 -26    6.16    0.18 
   5   1 -26    7.45    0.21 
   6   1 -26    2.58    0.17 
  -5   2 -26    1.87    0.21 
  -4   2 -26   24.93    0.81 
  -3   2 -26    0.06    0.04 
  -2   2 -26    0.07    0.04 
  -1   2 -26    0.05    0.03 
   0   2 -26    8.97    0.19 
   1   2 -26    3.88    0.12 
   2   2 -26    1.46    0.10 
   3   2 -26    1.28    0.08 
   4   2 -26   17.25    0.34 
   5   2 -26    6.11    0.19 
   6   2 -26    8.71    0.30 
  -5   3 -26    0.15    0.11 
  -4   3 -26    0.28    0.10 
  -3   3 -26    2.23    0.14 
  -2   3 -26    0.10    0.04 
  -1   3 -26   30.01    0.47 
   0   3 -26   15.23    0.28 
   1   3 -26    0.65    0.06 
   2   3 -26    2.27    0.13 
   3   3 -26    5.89    0.22 
   4   3 -26    4.55    0.20 
   5   3 -26    0.18    0.08 
   6   3 -26    2.43    0.17 
  -5   4 -26    0.32    0.13 
  -4   4 -26   31.99    0.98 
  -3   4 -26    5.30    0.21 
  -2   4 -26    0.26    0.07 
  -1   4 -26    0.01    0.03 
   0   4 -26    3.00    0.11 
   1   4 -26    6.22    0.21 
   2   4 -26    2.55    0.14 
   3   4 -26    1.65    0.12 
   4   4 -26    9.63    0.31 
   5   4 -26    2.02    0.22 
   6   4 -26    4.62    0.35 
  -4   5 -26    4.01    0.29 
  -3   5 -26    0.40    0.15 
  -2   5 -26    1.30    0.11 
  -1   5 -26   19.92    0.36 
   0   5 -26    0.23    0.05 
   1   5 -26    4.20    0.18 
   2   5 -26    2.07    0.13 
   3   5 -26    0.14    0.06 
   4   5 -26    1.41    0.13 
   5   5 -26    0.59    0.18 
  -4   6 -26    8.38    0.46 
  -3   6 -26   12.23    0.51 
  -2   6 -26    0.10    0.10 
  -1   6 -26    0.18    0.05 
   0   6 -26    0.86    0.09 
   1   6 -26    0.74    0.10 
   2   6 -26    0.04    0.06 
   3   6 -26    0.10    0.07 
   4   6 -26   16.38    0.45 
  -3   7 -26    1.20    0.22 
  -2   7 -26    0.52    0.10 
  -1   7 -26    0.45    0.09 
   0   7 -26    1.90    0.14 
   1   7 -26    2.62    0.16 
   2   7 -26    6.04    0.25 
   3   7 -26    2.13    0.16 
  -1   8 -26    0.53    0.11 
   0   8 -26    0.33    0.12 
   1   8 -26    2.03    0.15 
   2   8 -26    0.24    0.08 
  -1  -8 -25    0.15    0.06 
   0  -8 -25    5.92    0.25 
   1  -8 -25   -0.01    0.05 
   2  -8 -25    0.44    0.11 
  -3  -7 -25    0.07    0.06 
  -2  -7 -25   -0.02    0.05 
  -1  -7 -25    1.04    0.10 
   0  -7 -25    0.03    0.04 
   1  -7 -25    6.15    0.20 
   2  -7 -25    0.23    0.07 
   3  -7 -25   10.11    0.34 
   4  -7 -25    0.07    0.09 
  -4  -6 -25    5.76    0.36 
  -3  -6 -25    0.09    0.10 
  -2  -6 -25    5.04    0.18 
  -1  -6 -25    2.39    0.13 
   0  -6 -25    3.27    0.14 
   1  -6 -25   10.20    0.22 
   2  -6 -25    1.70    0.13 
   3  -6 -25    1.32    0.09 
   4  -6 -25    3.56    0.15 
   5  -6 -25    0.61    0.12 
  -5  -5 -25    4.98    0.35 
  -4  -5 -25    0.07    0.09 
  -3  -5 -25    0.32    0.12 
  -2  -5 -25    1.26    0.12 
  -1  -5 -25    2.72    0.13 
   0  -5 -25    0.37    0.05 
   1  -5 -25    5.44    0.14 
   2  -5 -25    0.87    0.07 
   3  -5 -25    9.46    0.24 
   4  -5 -25    1.51    0.08 
   5  -5 -25   -0.06    0.04 
  -5  -4 -25    0.32    0.09 
  -4  -4 -25    6.46    0.25 
  -3  -4 -25    0.21    0.06 
  -2  -4 -25    6.10    0.18 
  -1  -4 -25    0.46    0.05 
   0  -4 -25   15.86    0.26 
   1  -4 -25    2.35    0.06 
   2  -4 -25    0.95    0.05 
   3  -4 -25    0.28    0.05 
   4  -4 -25    0.07    0.04 
   5  -4 -25    0.83    0.08 
   6  -4 -25    0.92    0.11 
  -5  -3 -25    3.36    0.18 
  -4  -3 -25    0.17    0.06 
  -3  -3 -25    0.76    0.10 
  -2  -3 -25    0.42    0.06 
  -1  -3 -25    0.87    0.06 
   0  -3 -25    0.04    0.02 
   1  -3 -25    0.27    0.03 
   2  -3 -25    1.22    0.05 
   3  -3 -25   12.36    0.22 
   4  -3 -25   -0.03    0.03 
   5  -3 -25    0.04    0.05 
   6  -3 -25    3.74    0.20 
  -6  -2 -25    0.30    0.08 
  -5  -2 -25    1.88    0.14 
  -4  -2 -25    0.88    0.11 
  -3  -2 -25    0.47    0.08 
  -2  -2 -25    0.81    0.09 
  -1  -2 -25    0.05    0.03 
   0  -2 -25    0.61    0.04 
   1  -2 -25   11.99    0.14 
   2  -2 -25    0.30    0.03 
   3  -2 -25    3.86    0.11 
   4  -2 -25    0.19    0.05 
   5  -2 -25    1.16    0.11 
   6  -2 -25    0.70    0.17 
  -6  -1 -25    0.07    0.08 
  -5  -1 -25    2.40    0.16 
  -4  -1 -25    0.05    0.04 
  -3  -1 -25    0.34    0.07 
  -2  -1 -25    1.52    0.08 
  -1  -1 -25    1.17    0.06 
   0  -1 -25    2.27    0.07 
   1  -1 -25    0.07    0.02 
   2  -1 -25   -0.01    0.02 
   3  -1 -25    0.05    0.03 
   4  -1 -25    0.77    0.07 
   5  -1 -25    0.04    0.05 
   6  -1 -25    0.47    0.14 
   7  -1 -25    0.24    0.11 
  -6   0 -25    0.04    0.07 
  -5   0 -25   -0.05    0.04 
  -4   0 -25    0.08    0.06 
  -3   0 -25   -0.01    0.03 
  -2   0 -25    0.12    0.03 
  -1   0 -25    0.01    0.01 
   0   0 -25    0.20    0.03 
   1   0 -25    0.03    0.02 
   2   0 -25    0.02    0.03 
   3   0 -25    0.03    0.02 
   4   0 -25    0.02    0.04 
   5   0 -25    0.04    0.04 
   6   0 -25    0.04    0.07 
   7   0 -25    0.02    0.08 
  -6   1 -25    0.22    0.08 
  -5   1 -25    2.45    0.16 
  -4   1 -25    0.03    0.05 
  -3   1 -25    0.42    0.06 
  -2   1 -25    1.51    0.09 
  -1   1 -25    1.20    0.08 
   0   1 -25    2.16    0.08 
   1   1 -25    0.10    0.03 
   2   1 -25    0.00    0.02 
   3   1 -25    0.03    0.04 
   4   1 -25    0.69    0.07 
   5   1 -25    0.10    0.05 
   6   1 -25    0.38    0.09 
   7   1 -25    0.32    0.08 
  -6   2 -25    0.29    0.13 
  -5   2 -25    1.79    0.20 
  -4   2 -25    0.71    0.15 
  -3   2 -25    0.53    0.08 
  -2   2 -25    0.86    0.09 
  -1   2 -25    0.16    0.03 
   0   2 -25    0.58    0.05 
   1   2 -25   11.51    0.22 
   2   2 -25    0.33    0.06 
   3   2 -25    3.52    0.13 
   4   2 -25    0.24    0.06 
   5   2 -25    1.20    0.11 
   6   2 -25    0.60    0.11 
  -5   3 -25    3.37    0.27 
  -4   3 -25    0.11    0.10 
  -3   3 -25    1.02    0.12 
  -2   3 -25    0.27    0.05 
  -1   3 -25    0.83    0.07 
   0   3 -25    0.01    0.03 
   1   3 -25    0.18    0.04 
   2   3 -25    1.19    0.09 
   3   3 -25   12.08    0.33 
   4   3 -25    0.07    0.04 
   5   3 -25    0.04    0.06 
   6   3 -25    3.85    0.20 
  -5   4 -25    0.43    0.16 
  -4   4 -25    6.22    0.35 
  -3   4 -25    0.21    0.06 
  -2   4 -25    6.13    0.21 
  -1   4 -25    0.49    0.06 
   0   4 -25   15.35    0.29 
   1   4 -25    1.93    0.09 
   2   4 -25    1.11    0.10 
   3   4 -25    0.38    0.08 
   4   4 -25   -0.06    0.05 
   5   4 -25    0.98    0.19 
   6   4 -25    0.70    0.19 
  -5   5 -25    5.76    0.38 
  -4   5 -25    0.06    0.11 
  -3   5 -25    0.59    0.15 
  -2   5 -25    1.24    0.08 
  -1   5 -25    2.84    0.11 
   0   5 -25    0.28    0.05 
   1   5 -25    5.24    0.20 
   2   5 -25    0.84    0.10 
   3   5 -25    8.91    0.29 
   4   5 -25    1.20    0.12 
   5   5 -25    0.20    0.13 
  -4   6 -25    5.53    0.36 
  -3   6 -25    0.26    0.10 
  -2   6 -25    4.88    0.19 
  -1   6 -25    2.39    0.11 
   0   6 -25    2.88    0.12 
   1   6 -25    9.90    0.30 
   2   6 -25    1.61    0.12 
   3   6 -25    1.38    0.13 
   4   6 -25    3.41    0.28 
   5   6 -25    0.56    0.17 
  -3   7 -25    0.15    0.08 
  -2   7 -25    0.06    0.06 
  -1   7 -25    1.07    0.13 
   0   7 -25    0.05    0.04 
   1   7 -25    6.32    0.24 
   2   7 -25    0.17    0.07 
   3   7 -25   10.50    0.34 
   4   7 -25    0.27    0.13 
  -1   8 -25    0.20    0.09 
   0   8 -25    5.60    0.33 
   1   8 -25   -0.03    0.06 
   2   8 -25    0.32    0.09 
  -2  -8 -24    0.04    0.06 
  -1  -8 -24   -0.03    0.04 
   0  -8 -24    0.04    0.06 
   1  -8 -24    4.13    0.17 
   2  -8 -24    3.26    0.19 
   3  -8 -24    2.37    0.19 
  -3  -7 -24    0.00    0.05 
  -2  -7 -24    0.07    0.05 
  -1  -7 -24    0.02    0.04 
   0  -7 -24    4.06    0.16 
   1  -7 -24    0.07    0.05 
   2  -7 -24    0.07    0.07 
   3  -7 -24    8.39    0.30 
   4  -7 -24   12.66    0.32 
  -4  -6 -24    0.07    0.10 
  -3  -6 -24    0.10    0.05 
  -2  -6 -24    2.06    0.12 
  -1  -6 -24    1.01    0.09 
   0  -6 -24    1.82    0.10 
   1  -6 -24   12.61    0.25 
   2  -6 -24    0.33    0.07 
   3  -6 -24    1.01    0.09 
   4  -6 -24    0.22    0.06 
   5  -6 -24    0.09    0.05 
  -5  -5 -24   16.02    0.67 
  -4  -5 -24    7.46    0.41 
  -3  -5 -24    0.08    0.08 
  -2  -5 -24    2.64    0.12 
  -1  -5 -24    0.48    0.07 
   0  -5 -24    2.75    0.12 
   1  -5 -24    1.00    0.07 
   2  -5 -24    2.77    0.10 
   3  -5 -24    9.38    0.24 
   4  -5 -24    3.44    0.12 
   5  -5 -24    0.45    0.08 
  -5  -4 -24    1.84    0.14 
  -4  -4 -24    0.27    0.07 
  -3  -4 -24    0.08    0.05 
  -2  -4 -24   35.61    0.49 
  -1  -4 -24    1.37    0.08 
   0  -4 -24    0.16    0.03 
   1  -4 -24    3.70    0.08 
   2  -4 -24    1.53    0.05 
   3  -4 -24    1.27    0.07 
   4  -4 -24    0.17    0.05 
   5  -4 -24    0.02    0.03 
   6  -4 -24    1.85    0.12 
  -6  -3 -24   -0.01    0.06 
  -5  -3 -24   32.80    0.71 
  -4  -3 -24    0.05    0.05 
  -3  -3 -24    3.11    0.15 
  -2  -3 -24    0.37    0.05 
  -1  -3 -24    7.40    0.16 
   0  -3 -24    2.49    0.06 
   1  -3 -24    0.31    0.03 
   2  -3 -24    0.01    0.02 
   3  -3 -24   37.28    0.44 
   4  -3 -24    3.94    0.14 
   5  -3 -24    5.61    0.18 
   6  -3 -24    1.55    0.18 
  -6  -2 -24    0.17    0.08 
  -5  -2 -24    2.44    0.15 
  -4  -2 -24    0.98    0.10 
  -3  -2 -24    5.40    0.20 
  -2  -2 -24   20.11    0.45 
  -1  -2 -24    7.73    0.16 
   0  -2 -24    0.15    0.02 
   1  -2 -24    0.69    0.03 
   2  -2 -24   18.23    0.20 
   3  -2 -24    5.92    0.14 
   4  -2 -24    6.04    0.17 
   5  -2 -24    1.35    0.11 
   6  -2 -24   11.01    0.50 
   7  -2 -24    1.63    0.21 
  -6  -1 -24    0.98    0.13 
  -5  -1 -24   53.77    1.02 
  -4  -1 -24    1.11    0.11 
  -3  -1 -24    0.27    0.06 
  -2  -1 -24    0.11    0.04 
  -1  -1 -24    8.41    0.17 
   0  -1 -24    6.92    0.11 
   1  -1 -24   16.75    0.26 
   2  -1 -24    0.03    0.02 
   3  -1 -24   53.77    0.77 
   4  -1 -24    2.49    0.11 
   5  -1 -24    3.03    0.13 
   6  -1 -24    0.10    0.08 
   7  -1 -24    0.93    0.19 
  -6   0 -24    0.29    0.09 
  -5   0 -24    4.76    0.21 
  -4   0 -24    1.31    0.11 
  -3   0 -24    0.32    0.07 
  -2   0 -24   44.98    0.68 
  -1   0 -24    0.68    0.06 
   0   0 -24    9.29    0.17 
   1   0 -24    0.34    0.04 
   2   0 -24   15.94    0.22 
   3   0 -24   18.73    0.30 
   4   0 -24   25.18    0.44 
   5   0 -24    0.66    0.08 
   6   0 -24    5.28    0.22 
   7   0 -24    1.03    0.20 
  -6   1 -24    0.85    0.13 
  -5   1 -24   50.73    1.02 
  -4   1 -24    0.93    0.12 
  -3   1 -24    0.35    0.05 
  -2   1 -24    0.16    0.05 
  -1   1 -24    8.17    0.17 
   0   1 -24    7.06    0.16 
   1   1 -24   17.26    0.29 
   2   1 -24    0.06    0.03 
   3   1 -24   52.78    0.78 
   4   1 -24    2.28    0.10 
   5   1 -24    3.28    0.16 
   6   1 -24    0.08    0.07 
   7   1 -24    1.00    0.13 
  -6   2 -24    0.16    0.11 
  -5   2 -24    2.37    0.22 
  -4   2 -24    1.07    0.18 
  -3   2 -24    5.27    0.20 
  -2   2 -24   20.22    0.44 
  -1   2 -24    7.53    0.17 
   0   2 -24    0.21    0.04 
   1   2 -24    0.66    0.05 
   2   2 -24   16.70    0.39 
   3   2 -24    5.53    0.16 
   4   2 -24    5.27    0.17 
   5   2 -24    1.71    0.12 
   6   2 -24   11.83    0.35 
   7   2 -24    1.59    0.16 
  -6   3 -24    0.01    0.09 
  -5   3 -24   32.02    1.00 
  -4   3 -24    0.06    0.10 
  -3   3 -24    3.22    0.16 
  -2   3 -24    0.39    0.07 
  -1   3 -24    7.29    0.17 
   0   3 -24    2.53    0.09 
   1   3 -24    0.35    0.04 
   2   3 -24    0.04    0.04 
   3   3 -24   36.80    0.71 
   4   3 -24    3.74    0.14 
   5   3 -24    5.88    0.23 
   6   3 -24    1.68    0.14 
  -5   4 -24    1.70    0.21 
  -4   4 -24    0.50    0.14 
  -3   4 -24   -0.05    0.05 
  -2   4 -24   34.29    0.54 
  -1   4 -24    1.26    0.08 
   0   4 -24    0.17    0.04 
   1   4 -24    3.58    0.12 
   2   4 -24    1.60    0.11 
   3   4 -24    1.50    0.11 
   4   4 -24    0.23    0.08 
   5   4 -24   -0.04    0.09 
   6   4 -24    1.54    0.23 
  -5   5 -24   16.79    0.67 
  -4   5 -24    7.67    0.39 
  -3   5 -24    0.34    0.11 
  -2   5 -24    2.54    0.11 
  -1   5 -24    0.38    0.06 
   0   5 -24    2.84    0.11 
   1   5 -24    0.99    0.09 
   2   5 -24    2.68    0.14 
   3   5 -24    9.12    0.29 
   4   5 -24    3.09    0.25 
   5   5 -24    0.45    0.15 
  -4   6 -24   -0.05    0.05 
  -3   6 -24    0.18    0.12 
  -2   6 -24    2.05    0.13 
  -1   6 -24    1.16    0.08 
   0   6 -24    1.87    0.10 
   1   6 -24   12.28    0.34 
   2   6 -24    0.26    0.07 
   3   6 -24    1.00    0.12 
   4   6 -24    0.09    0.11 
   5   6 -24    0.06    0.11 
  -3   7 -24   -0.01    0.04 
  -2   7 -24    0.11    0.07 
  -1   7 -24    0.03    0.06 
   0   7 -24    3.93    0.15 
   1   7 -24    0.08    0.06 
   2   7 -24    0.13    0.07 
   3   7 -24    8.42    0.30 
   4   7 -24   13.38    0.59 
  -2   8 -24    0.07    0.07 
  -1   8 -24    0.00    0.07 
   0   8 -24    0.06    0.09 
   1   8 -24    3.96    0.20 
   2   8 -24    3.48    0.19 
   3   8 -24    2.69    0.19 
  -2  -8 -23    1.41    0.12 
  -1  -8 -23    0.13    0.05 
   0  -8 -23    0.58    0.11 
   1  -8 -23    0.09    0.06 
   2  -8 -23    3.35    0.19 
   3  -8 -23    0.00    0.08 
  -3  -7 -23    2.72    0.15 
  -2  -7 -23    3.59    0.16 
  -1  -7 -23    0.08    0.04 
   0  -7 -23    0.50    0.08 
   1  -7 -23    0.67    0.08 
   2  -7 -23    1.37    0.12 
   3  -7 -23    0.65    0.12 
   4  -7 -23    1.36    0.10 
  -4  -6 -23    0.50    0.15 
  -3  -6 -23    0.24    0.07 
  -2  -6 -23    9.40    0.25 
  -1  -6 -23    0.01    0.03 
   0  -6 -23    1.68    0.09 
   1  -6 -23    0.63    0.07 
   2  -6 -23    0.54    0.10 
   3  -6 -23    2.93    0.13 
   4  -6 -23    0.68    0.09 
   5  -6 -23    2.45    0.14 
  -5  -5 -23    4.66    0.33 
  -4  -5 -23    0.05    0.08 
  -3  -5 -23    5.80    0.22 
  -2  -5 -23    3.52    0.14 
  -1  -5 -23    2.65    0.12 
   0  -5 -23    1.54    0.08 
   1  -5 -23    1.26    0.07 
   2  -5 -23    6.92    0.16 
   3  -5 -23   -0.01    0.03 
   4  -5 -23    0.01    0.03 
   5  -5 -23    0.79    0.10 
   6  -5 -23    0.79    0.10 
  -5  -4 -23    0.13    0.07 
  -4  -4 -23    0.21    0.06 
  -3  -4 -23    1.79    0.12 
  -2  -4 -23    5.45    0.14 
  -1  -4 -23    0.10    0.03 
   0  -4 -23    0.07    0.02 
   1  -4 -23    1.65    0.05 
   2  -4 -23    7.46    0.12 
   3  -4 -23    0.95    0.06 
   4  -4 -23    8.02    0.18 
   5  -4 -23    3.43    0.15 
   6  -4 -23    0.78    0.12 
  -6  -3 -23    0.00    0.07 
  -5  -3 -23    3.92    0.19 
  -4  -3 -23    0.89    0.11 
  -3  -3 -23    1.86    0.12 
  -2  -3 -23    6.01    0.17 
  -1  -3 -23   11.13    0.20 
   0  -3 -23    0.09    0.02 
   1  -3 -23    4.70    0.08 
   2  -3 -23    4.52    0.08 
   3  -3 -23    0.55    0.05 
   4  -3 -23    0.04    0.04 
   5  -3 -23    1.73    0.11 
   6  -3 -23    0.18    0.06 
  -6  -2 -23    0.94    0.13 
  -5  -2 -23    0.07    0.05 
  -4  -2 -23    0.86    0.10 
  -3  -2 -23    1.47    0.10 
  -2  -2 -23    1.70    0.10 
  -1  -2 -23    0.22    0.03 
   0  -2 -23    0.01    0.02 
   1  -2 -23    3.57    0.07 
   2  -2 -23    2.20    0.06 
   3  -2 -23    3.99    0.11 
   4  -2 -23    3.65    0.13 
   5  -2 -23    3.02    0.13 
   6  -2 -23    0.21    0.11 
   7  -2 -23    0.00    0.09 
  -6  -1 -23    0.77    0.12 
  -5  -1 -23    0.04    0.05 
  -4  -1 -23    0.13    0.05 
  -3  -1 -23    0.62    0.09 
  -2  -1 -23    1.86    0.09 
   0  -1 -23   10.83    0.14 
   1  -1 -23    3.54    0.08 
   2  -1 -23   12.79    0.17 
   3  -1 -23    0.41    0.04 
   4  -1 -23    0.02    0.03 
   5  -1 -23    0.04    0.04 
   6  -1 -23    0.07    0.08 
   7  -1 -23    0.22    0.13 
  -6   0 -23    0.03    0.05 
  -5   0 -23   -0.06    0.04 
  -4   0 -23   -0.03    0.03 
  -3   0 -23   -0.02    0.03 
  -2   0 -23    0.07    0.03 
   0   0 -23    0.09    0.02 
   1   0 -23    0.05    0.02 
   2   0 -23    0.05    0.03 
   3   0 -23    0.02    0.02 
   4   0 -23    0.04    0.03 
   5   0 -23    0.03    0.06 
   6   0 -23    0.09    0.06 
   7   0 -23    0.03    0.08 
  -6   1 -23    0.80    0.13 
  -5   1 -23    0.05    0.08 
  -4   1 -23    0.19    0.09 
  -3   1 -23    0.59    0.07 
  -2   1 -23    2.01    0.11 
   0   1 -23   10.73    0.20 
   1   1 -23    3.49    0.10 
   2   1 -23   12.68    0.25 
   3   1 -23    0.37    0.05 
   4   1 -23    0.05    0.02 
   5   1 -23    0.06    0.06 
   6   1 -23    0.04    0.06 
   7   1 -23    0.25    0.08 
  -6   2 -23    0.94    0.19 
  -5   2 -23    0.02    0.05 
  -4   2 -23    0.97    0.17 
  -3   2 -23    1.40    0.10 
  -2   2 -23    1.68    0.10 
  -1   2 -23    0.23    0.04 
   0   2 -23    0.01    0.02 
   1   2 -23    3.56    0.10 
   2   2 -23    1.92    0.11 
   3   2 -23    3.95    0.13 
   4   2 -23    3.62    0.13 
   5   2 -23    2.83    0.15 
   6   2 -23    0.26    0.08 
   7   2 -23   -0.04    0.07 
  -6   3 -23    0.01    0.07 
  -5   3 -23    3.38    0.26 
  -4   3 -23    0.97    0.18 
  -3   3 -23    1.75    0.11 
  -2   3 -23    5.96    0.20 
  -1   3 -23   11.19    0.22 
   0   3 -23    0.14    0.03 
   1   3 -23    4.55    0.12 
   2   3 -23    4.14    0.16 
   3   3 -23    0.43    0.07 
   4   3 -23    0.08    0.04 
   5   3 -23    1.83    0.13 
   6   3 -23    0.26    0.06 
  -5   4 -23    0.10    0.10 
  -4   4 -23    0.26    0.12 
  -3   4 -23    1.81    0.12 
  -2   4 -23    5.16    0.14 
  -1   4 -23    0.16    0.04 
   0   4 -23    0.14    0.04 
   1   4 -23    1.51    0.07 
   2   4 -23    7.43    0.23 
   3   4 -23    1.09    0.10 
   4   4 -23    7.59    0.39 
   5   4 -23    3.21    0.27 
   6   4 -23    0.70    0.11 
  -5   5 -23    4.80    0.33 
  -4   5 -23    0.14    0.09 
  -3   5 -23    6.12    0.33 
  -2   5 -23    3.34    0.12 
  -1   5 -23    2.68    0.11 
   0   5 -23    1.52    0.08 
   1   5 -23    1.35    0.07 
   2   5 -23    6.31    0.22 
   3   5 -23    0.00    0.05 
   4   5 -23   -0.02    0.09 
   5   5 -23    0.63    0.17 
   6   5 -23    0.77    0.19 
  -4   6 -23    0.42    0.13 
  -3   6 -23    0.00    0.09 
  -2   6 -23    8.95    0.27 
  -1   6 -23   -0.01    0.03 
   0   6 -23    1.83    0.10 
   1   6 -23    0.64    0.10 
   2   6 -23    0.67    0.10 
   3   6 -23    2.62    0.16 
   4   6 -23    1.01    0.19 
   5   6 -23    2.30    0.26 
  -3   7 -23    2.63    0.25 
  -2   7 -23    3.57    0.17 
  -1   7 -23   -0.01    0.05 
   0   7 -23    0.63    0.08 
   1   7 -23    0.64    0.10 
   2   7 -23    1.37    0.12 
   3   7 -23    0.47    0.10 
   4   7 -23    1.37    0.20 
  -2   8 -23    1.28    0.13 
  -1   8 -23    0.22    0.08 
   0   8 -23    0.72    0.10 
   1   8 -23    0.10    0.08 
   2   8 -23    3.89    0.20 
   3   8 -23    0.08    0.11 
   0  -9 -22    1.39    0.15 
   1  -9 -22    1.60    0.14 
  -2  -8 -22    0.05    0.06 
  -1  -8 -22    5.41    0.20 
   0  -8 -22    1.49    0.13 
   1  -8 -22    0.05    0.04 
   2  -8 -22    6.70    0.28 
   3  -8 -22    3.15    0.21 
  -4  -7 -22    0.97    0.11 
  -3  -7 -22    0.62    0.09 
  -2  -7 -22    2.68    0.14 
  -1  -7 -22    0.14    0.04 
   0  -7 -22    6.57    0.18 
   1  -7 -22    0.69    0.08 
   2  -7 -22    1.79    0.14 
   3  -7 -22    0.09    0.07 
   4  -7 -22    0.11    0.06 
  -4  -6 -22   -0.02    0.08 
  -3  -6 -22    2.41    0.16 
  -2  -6 -22    0.28    0.06 
  -1  -6 -22    4.59    0.16 
   0  -6 -22    0.22    0.05 
   1  -6 -22    0.07    0.04 
   2  -6 -22   12.32    0.35 
   3  -6 -22   11.58    0.28 
   4  -6 -22    0.34    0.07 
   5  -6 -22    0.62    0.09 
  -5  -5 -22    0.04    0.09 
  -4  -5 -22    2.08    0.21 
  -3  -5 -22   20.61    0.47 
  -2  -5 -22    2.08    0.11 
  -1  -5 -22    2.77    0.12 
   0  -5 -22   17.74    0.29 
   1  -5 -22    0.05    0.03 
   2  -5 -22    0.72    0.06 
   3  -5 -22    0.63    0.07 
   4  -5 -22    0.67    0.07 
   5  -5 -22    1.77    0.12 
   6  -5 -22    0.05    0.07 
  -6  -4 -22   25.74    0.61 
  -5  -4 -22    7.93    0.28 
  -4  -4 -22    0.07    0.06 
  -3  -4 -22    2.50    0.11 
  -2  -4 -22    5.56    0.16 
  -1  -4 -22    7.18    0.16 
   0  -4 -22    6.18    0.11 
   1  -4 -22    2.42    0.06 
   2  -4 -22   30.53    0.31 
   3  -4 -22    7.87    0.17 
   4  -4 -22    0.05    0.03 
   5  -4 -22    0.49    0.07 
   6  -4 -22    1.38    0.13 
  -6  -3 -22    0.68    0.11 
  -5  -3 -22    0.51    0.09 
  -4  -3 -22    0.52    0.08 
  -3  -3 -22   17.43    0.41 
  -2  -3 -22    0.80    0.06 
  -1  -3 -22    1.75    0.07 
   0  -3 -22    0.85    0.04 
   1  -3 -22    2.10    0.05 
   2  -3 -22    3.18    0.07 
   3  -3 -22    0.88    0.05 
   4  -3 -22    8.63    0.21 
   5  -3 -22    9.83    0.24 
   6  -3 -22    0.81    0.12 
   7  -3 -22    0.90    0.19 
  -6  -2 -22   34.55    0.74 
  -5  -2 -22    3.53    0.17 
  -4  -2 -22    0.46    0.08 
  -3  -2 -22    0.42    0.07 
  -2  -2 -22   10.94    0.28 
  -1  -2 -22   10.99    0.17 
   0  -2 -22    0.30    0.03 
   1  -2 -22    1.82    0.05 
   2  -2 -22   96.49    0.82 
   3  -2 -22   26.89    0.37 
   4  -2 -22    7.05    0.18 
   5  -2 -22    0.00    0.04 
   6  -2 -22    1.62    0.18 
   7  -2 -22    2.77    0.25 
  -6  -1 -22    1.04    0.12 
  -5  -1 -22    1.43    0.12 
  -4  -1 -22    0.01    0.04 
  -3  -1 -22   21.57    0.47 
  -2  -1 -22    0.72    0.06 
  -1  -1 -22   63.10    0.76 
   0  -1 -22    1.89    0.05 
   1  -1 -22   10.86    0.14 
   2  -1 -22   24.90    0.27 
   3  -1 -22    6.69    0.14 
   4  -1 -22    0.33    0.04 
   5  -1 -22    4.22    0.15 
   6  -1 -22    2.10    0.20 
   7  -1 -22    1.78    0.21 
  -6   0 -22   39.97    0.83 
  -5   0 -22   11.55    0.34 
  -4   0 -22    9.08    0.28 
  -3   0 -22    0.72    0.10 
  -2   0 -22    7.89    0.19 
  -1   0 -22   47.62    0.69 
   0   0 -22    0.13    0.03 
   1   0 -22   10.42    0.16 
   2   0 -22  119.69    1.19 
   3   0 -22   20.15    0.35 
   4   0 -22    2.52    0.11 
   5   0 -22    7.97    0.25 
   6   0 -22    0.71    0.11 
   7   0 -22    0.56    0.15 
  -6   1 -22    1.23    0.18 
  -5   1 -22    1.43    0.17 
  -4   1 -22    0.00    0.05 
  -3   1 -22   21.30    0.46 
  -2   1 -22    0.71    0.07 
  -1   1 -22   64.08    0.86 
   0   1 -22    1.92    0.06 
   1   1 -22   10.76    0.18 
   2   1 -22   24.23    0.40 
   3   1 -22    6.60    0.17 
   4   1 -22    0.26    0.04 
   5   1 -22    4.13    0.18 
   6   1 -22    2.28    0.15 
   7   1 -22    1.42    0.15 
  -6   2 -22   33.50    1.05 
  -5   2 -22    3.06    0.24 
  -4   2 -22    0.77    0.15 
  -3   2 -22    0.57    0.08 
  -2   2 -22   10.49    0.27 
  -1   2 -22   10.81    0.21 
   0   2 -22    0.33    0.04 
   1   2 -22    1.81    0.07 
   2   2 -22   93.12    1.55 
   3   2 -22   26.25    0.44 
   4   2 -22    6.93    0.18 
   5   2 -22   -0.01    0.03 
   6   2 -22    1.86    0.15 
   7   2 -22    2.97    0.19 
  -6   3 -22    1.04    0.20 
  -5   3 -22    0.73    0.17 
  -4   3 -22    0.52    0.13 
  -3   3 -22   17.71    0.41 
  -2   3 -22    0.75    0.05 
  -1   3 -22    1.75    0.08 
   0   3 -22    0.83    0.05 
   1   3 -22    2.18    0.08 
   2   3 -22    3.04    0.13 
   3   3 -22    0.94    0.09 
   4   3 -22    8.36    0.22 
   5   3 -22    9.82    0.30 
   6   3 -22    0.83    0.09 
   7   3 -22    1.05    0.13 
  -6   4 -22   25.12    0.88 
  -5   4 -22    8.13    0.41 
  -4   4 -22    0.19    0.11 
  -3   4 -22    2.53    0.14 
  -2   4 -22    5.25    0.15 
  -1   4 -22    7.11    0.17 
   0   4 -22    6.02    0.15 
   1   4 -22    2.46    0.09 
   2   4 -22   29.39    0.59 
   3   4 -22    7.39    0.24 
   4   4 -22    0.06    0.08 
   5   4 -22    0.56    0.15 
   6   4 -22    0.99    0.11 
  -5   5 -22    0.03    0.11 
  -4   5 -22    2.08    0.22 
  -3   5 -22   19.64    0.67 
  -2   5 -22    2.08    0.09 
  -1   5 -22    2.74    0.11 
   0   5 -22   17.60    0.32 
   1   5 -22    0.02    0.03 
   2   5 -22    0.74    0.10 
   3   5 -22    0.77    0.08 
   4   5 -22    0.57    0.13 
   5   5 -22    1.98    0.23 
   6   5 -22    0.07    0.12 
  -4   6 -22   -0.03    0.05 
  -3   6 -22    2.06    0.20 
  -2   6 -22    0.42    0.06 
  -1   6 -22    4.47    0.14 
   0   6 -22    0.23    0.05 
   1   6 -22    0.13    0.06 
   2   6 -22   12.67    0.34 
   3   6 -22   11.85    0.34 
   4   6 -22    0.35    0.11 
   5   6 -22    0.32    0.12 
  -4   7 -22    1.35    0.23 
  -3   7 -22    0.85    0.19 
  -2   7 -22    2.85    0.15 
  -1   7 -22    0.24    0.06 
   0   7 -22    6.48    0.19 
   1   7 -22    0.68    0.10 
   2   7 -22    2.06    0.14 
   3   7 -22    0.10    0.11 
   4   7 -22    0.20    0.12 
  -2   8 -22    0.08    0.06 
  -1   8 -22    5.61    0.23 
   0   8 -22    1.87    0.14 
   1   8 -22    0.24    0.08 
   2   8 -22    6.68    0.27 
   3   8 -22    3.93    0.30 
   0   9 -22    1.39    0.22 
   1   9 -22    1.53    0.20 
  -1  -9 -21    0.11    0.07 
   0  -9 -21    0.08    0.05 
   1  -9 -21    7.94    0.32 
  -3  -8 -21    0.28    0.07 
  -2  -8 -21    0.09    0.05 
  -1  -8 -21    0.28    0.07 
   0  -8 -21    4.25    0.18 
   1  -8 -21   -0.01    0.04 
   2  -8 -21    0.29    0.09 
   3  -8 -21    0.12    0.09 
  -4  -7 -21    0.38    0.10 
  -3  -7 -21    0.65    0.11 
  -2  -7 -21    0.02    0.04 
  -1  -7 -21    1.87    0.12 
   0  -7 -21    0.24    0.05 
   1  -7 -21    4.88    0.17 
   2  -7 -21    1.72    0.14 
   3  -7 -21    4.81    0.23 
   4  -7 -21    0.18    0.07 
   5  -7 -21    0.26    0.08 
  -5  -6 -21    0.51    0.16 
  -4  -6 -21    1.60    0.12 
  -3  -6 -21    1.26    0.12 
  -2  -6 -21    0.07    0.04 
  -1  -6 -21    2.67    0.12 
   0  -6 -21    2.03    0.09 
   1  -6 -21    6.80    0.16 
   2  -6 -21    1.07    0.07 
   3  -6 -21    0.47    0.07 
   4  -6 -21    2.28    0.13 
   5  -6 -21    0.11    0.05 
  -5  -5 -21    0.31    0.13 
  -4  -5 -21    1.20    0.11 
  -3  -5 -21    2.91    0.16 
  -2  -5 -21    1.13    0.08 
  -1  -5 -21    0.01    0.02 
   0  -5 -21    1.00    0.06 
   1  -5 -21    5.77    0.12 
   2  -5 -21    9.23    0.18 
   3  -5 -21    5.03    0.16 
   4  -5 -21    0.08    0.04 
   5  -5 -21    0.27    0.07 
   6  -5 -21    1.62    0.15 
  -6  -4 -21    8.81    0.31 
  -5  -4 -21    0.10    0.06 
  -4  -4 -21    3.93    0.18 
  -3  -4 -21    5.13    0.19 
  -2  -4 -21    0.94    0.07 
  -1  -4 -21    0.06    0.03 
   0  -4 -21   26.37    0.30 
   1  -4 -21    0.13    0.02 
   2  -4 -21    0.15    0.02 
   3  -4 -21    0.99    0.06 
   4  -4 -21    1.68    0.08 
   5  -4 -21    0.53    0.08 
   6  -4 -21    0.04    0.07 
  -6  -3 -21    1.93    0.15 
  -5  -3 -21    0.05    0.05 
  -4  -3 -21    0.23    0.06 
  -3  -3 -21    2.15    0.12 
  -2  -3 -21    0.23    0.04 
  -1  -3 -21    0.14    0.03 
   0  -3 -21   10.55    0.14 
   1  -3 -21   11.83    0.14 
   2  -3 -21    4.46    0.09 
   3  -3 -21   15.10    0.22 
   4  -3 -21    1.37    0.08 
   5  -3 -21    0.16    0.05 
   6  -3 -21    2.96    0.17 
   7  -3 -21    0.06    0.07 
  -6  -2 -21    1.46    0.14 
  -5  -2 -21    0.99    0.10 
  -4  -2 -21    2.04    0.13 
  -3  -2 -21    6.14    0.21 
  -2  -2 -21    0.15    0.03 
  -1  -2 -21    3.82    0.09 
   0  -2 -21    3.22    0.07 
   1  -2 -21    2.27    0.05 
   2  -2 -21    7.31    0.10 
   3  -2 -21    0.06    0.02 
   4  -2 -21    1.30    0.07 
   5  -2 -21    0.34    0.06 
   6  -2 -21   -0.05    0.05 
   7  -2 -21    0.07    0.10 
  -6  -1 -21    0.09    0.06 
  -5  -1 -21    1.04    0.10 
  -4  -1 -21    1.22    0.10 
  -3  -1 -21    0.09    0.04 
  -2  -1 -21    0.10    0.03 
  -1  -1 -21    3.03    0.09 
   0  -1 -21    2.86    0.06 
   1  -1 -21    0.25    0.05 
   2  -1 -21   12.35    0.16 
   3  -1 -21    0.28    0.04 
   4  -1 -21    0.65    0.06 
   5  -1 -21    0.26    0.05 
   6  -1 -21    0.29    0.11 
   7  -1 -21    0.26    0.11 
  -6   0 -21    0.07    0.06 
  -5   0 -21    0.01    0.04 
  -4   0 -21    0.03    0.04 
  -3   0 -21   -0.03    0.03 
  -2   0 -21    0.06    0.03 
   0   0 -21    0.22    0.04 
   1   0 -21    0.05    0.02 
   2   0 -21    0.05    0.02 
   3   0 -21    0.01    0.01 
   4   0 -21   -0.03    0.03 
   5   0 -21   -0.01    0.05 
   6   0 -21   -0.01    0.05 
   7   0 -21    0.08    0.10 
  -6   1 -21    0.06    0.09 
  -5   1 -21    1.09    0.14 
  -4   1 -21    1.16    0.14 
  -3   1 -21    0.13    0.05 
  -2   1 -21    0.08    0.04 
  -1   1 -21    2.93    0.08 
   0   1 -21    2.78    0.08 
   2   1 -21   12.28    0.19 
   3   1 -21    0.28    0.05 
   4   1 -21    0.64    0.06 
   5   1 -21    0.23    0.07 
   6   1 -21    0.24    0.07 
   7   1 -21    0.18    0.08 
  -6   2 -21    1.50    0.19 
  -5   2 -21    1.08    0.15 
  -4   2 -21    2.03    0.18 
  -3   2 -21    6.33    0.20 
  -2   2 -21    0.14    0.03 
  -1   2 -21    3.81    0.11 
   0   2 -21    3.27    0.09 
   1   2 -21    2.11    0.07 
   2   2 -21    6.96    0.21 
   3   2 -21    0.06    0.03 
   4   2 -21    1.29    0.08 
   5   2 -21    0.26    0.05 
   6   2 -21   -0.04    0.05 
   7   2 -21    0.06    0.07 
  -6   3 -21    1.61    0.21 
  -5   3 -21    0.01    0.07 
  -4   3 -21    0.22    0.08 
  -3   3 -21    2.24    0.12 
  -2   3 -21    0.31    0.05 
  -1   3 -21    0.12    0.03 
   0   3 -21   10.30    0.20 
   1   3 -21   11.57    0.22 
   2   3 -21    4.33    0.16 
   3   3 -21   14.81    0.36 
   4   3 -21    1.56    0.11 
   5   3 -21    0.14    0.06 
   6   3 -21    2.53    0.15 
   7   3 -21    0.11    0.07 
  -6   4 -21    8.30    0.45 
  -5   4 -21    0.15    0.10 
  -4   4 -21    3.48    0.26 
  -3   4 -21    5.24    0.19 
  -2   4 -21    1.04    0.07 
  -1   4 -21    0.08    0.03 
   0   4 -21   26.20    0.42 
   1   4 -21    0.14    0.04 
   2   4 -21    0.13    0.05 
   3   4 -21    0.97    0.10 
   4   4 -21    1.61    0.19 
   5   4 -21    0.61    0.15 
   6   4 -21   -0.01    0.05 
  -5   5 -21    0.38    0.14 
  -4   5 -21    1.22    0.20 
  -3   5 -21    3.34    0.24 
  -2   5 -21    1.19    0.07 
  -1   5 -21    0.05    0.04 
   0   5 -21    1.24    0.07 
   1   5 -21    5.52    0.15 
   2   5 -21    9.11    0.27 
   3   5 -21    4.77    0.19 
   4   5 -21    0.12    0.08 
   5   5 -21    0.15    0.12 
   6   5 -21    1.51    0.21 
  -5   6 -21    0.53    0.17 
  -4   6 -21    1.68    0.20 
  -3   6 -21    1.46    0.11 
  -2   6 -21    0.07    0.05 
  -1   6 -21    3.01    0.12 
   0   6 -21    2.08    0.10 
   1   6 -21    6.69    0.17 
   2   6 -21    1.15    0.11 
   3   6 -21    0.27    0.07 
   4   6 -21    2.09    0.22 
   5   6 -21   -0.03    0.09 
  -4   7 -21    0.12    0.10 
  -3   7 -21    0.77    0.12 
  -2   7 -21    0.06    0.06 
  -1   7 -21    1.97    0.13 
   0   7 -21    0.20    0.06 
   1   7 -21    4.62    0.20 
   2   7 -21    1.84    0.13 
   3   7 -21    4.66    0.31 
   4   7 -21    0.06    0.10 
   5   7 -21    0.15    0.12 
  -3   8 -21    0.39    0.10 
  -2   8 -21    0.12    0.07 
  -1   8 -21    0.20    0.07 
   0   8 -21    4.58    0.21 
   1   8 -21    0.09    0.07 
   2   8 -21    0.20    0.09 
   3   8 -21    0.25    0.12 
  -1   9 -21    0.21    0.08 
   0   9 -21    0.08    0.06 
   1   9 -21    8.17    0.42 
  -1  -9 -20    1.39    0.16 
   0  -9 -20    0.10    0.06 
   1  -9 -20   10.44    0.29 
   2  -9 -20    5.29    0.26 
  -3  -8 -20   -0.01    0.05 
  -2  -8 -20    0.00    0.05 
  -1  -8 -20    4.60    0.18 
   0  -8 -20    1.92    0.12 
   1  -8 -20   -0.05    0.04 
   2  -8 -20    0.05    0.07 
   3  -8 -20    0.09    0.08 
   4  -8 -20    4.50    0.24 
  -4  -7 -20    1.87    0.16 
  -3  -7 -20    0.40    0.10 
  -2  -7 -20    2.51    0.13 
  -1  -7 -20    0.05    0.04 
   0  -7 -20    0.98    0.08 
   1  -7 -20   15.92    0.34 
   2  -7 -20   16.22    0.43 
   3  -7 -20    0.31    0.06 
   4  -7 -20    1.56    0.11 
   5  -7 -20    0.41    0.09 
  -5  -6 -20    1.44    0.22 
  -4  -6 -20    5.31    0.23 
  -3  -6 -20    0.19    0.07 
  -2  -6 -20    1.28    0.08 
  -1  -6 -20   14.98    0.32 
   0  -6 -20    0.14    0.04 
   1  -6 -20    0.40    0.05 
   2  -6 -20    5.99    0.18 
   3  -6 -20    0.06    0.04 
   4  -6 -20    4.76    0.17 
   5  -6 -20    1.11    0.11 
  -5  -5 -20    0.45    0.12 
  -4  -5 -20    2.89    0.15 
  -3  -5 -20    5.37    0.21 
  -2  -5 -20    6.97    0.19 
  -1  -5 -20    0.47    0.06 
   0  -5 -20    7.66    0.17 
   1  -5 -20   36.43    0.43 
   2  -5 -20   16.22    0.27 
   3  -5 -20    0.31    0.05 
   4  -5 -20    0.04    0.04 
   5  -5 -20    1.12    0.11 
   6  -5 -20    0.20    0.09 
  -6  -4 -20    2.33    0.16 
  -5  -4 -20    0.14    0.06 
  -4  -4 -20   20.16    0.46 
  -3  -4 -20    5.06    0.19 
  -2  -4 -20   12.26    0.22 
  -1  -4 -20   14.73    0.24 
   0  -4 -20    1.51    0.05 
   1  -4 -20    6.23    0.11 
   2  -4 -20   10.56    0.14 
   3  -4 -20    9.72    0.19 
   4  -4 -20   13.52    0.25 
   5  -4 -20    0.06    0.04 
   6  -4 -20    0.23    0.07 
  -6  -3 -20    7.52    0.28 
  -5  -3 -20    1.07    0.10 
  -4  -3 -20    0.03    0.04 
  -3  -3 -20    5.64    0.15 
  -2  -3 -20    5.50    0.14 
  -1  -3 -20    1.00    0.05 
   0  -3 -20    5.11    0.08 
   1  -3 -20   53.71    0.45 
   2  -3 -20   18.07    0.22 
   3  -3 -20    9.99    0.16 
   4  -3 -20    0.53    0.06 
   5  -3 -20    5.46    0.17 
   6  -3 -20    1.79    0.14 
   7  -3 -20    0.89    0.13 
  -6  -2 -20    0.28    0.08 
  -5  -2 -20    0.03    0.05 
  -4  -2 -20   23.34    0.51 
  -3  -2 -20   10.86    0.28 
  -2  -2 -20   10.84    0.21 
  -1  -2 -20    5.74    0.11 
   0  -2 -20    2.08    0.05 
   1  -2 -20   20.62    0.21 
   2  -2 -20   13.10    0.14 
   3  -2 -20   10.39    0.21 
   4  -2 -20   23.26    0.33 
   5  -2 -20    0.84    0.10 
   6  -2 -20    7.21    0.25 
   7  -2 -20    9.11    0.45 
  -6  -1 -20    3.75    0.19 
  -5  -1 -20   12.64    0.35 
  -4  -1 -20    3.26    0.15 
  -3  -1 -20    5.03    0.18 
  -2  -1 -20   22.05    0.37 
  -1  -1 -20   17.53    0.26 
   0  -1 -20    1.60    0.04 
   1  -1 -20   87.34    0.75 
   2  -1 -20   27.87    0.30 
   3  -1 -20   33.20    0.43 
   4  -1 -20    1.26    0.06 
   5  -1 -20    1.06    0.08 
   6  -1 -20    3.17    0.24 
   7  -1 -20    0.36    0.14 
  -7   0 -20    0.02    0.08 
  -6   0 -20    0.29    0.08 
  -5   0 -20    2.24    0.14 
  -4   0 -20   51.77    0.96 
  -3   0 -20    7.19    0.22 
  -2   0 -20  101.19    1.20 
  -1   0 -20   83.66    1.37 
   0   0 -20   18.87    0.26 
   1   0 -20   50.50    0.54 
   2   0 -20    3.33    0.07 
   3   0 -20    3.47    0.09 
   4   0 -20    3.44    0.10 
   5   0 -20    1.34    0.10 
   6   0 -20    3.03    0.16 
   7   0 -20    5.17    0.33 
  -6   1 -20    3.92    0.27 
  -5   1 -20   12.34    0.50 
  -4   1 -20    3.15    0.21 
  -3   1 -20    4.97    0.17 
  -2   1 -20   22.14    0.45 
  -1   1 -20   17.55    0.28 
   0   1 -20    1.66    0.06 
   1   1 -20   86.85    0.99 
   2   1 -20   27.58    0.33 
   3   1 -20   33.85    0.51 
   4   1 -20    1.38    0.07 
   5   1 -20    1.25    0.10 
   6   1 -20    3.24    0.17 
   7   1 -20    0.36    0.10 
  -6   2 -20    0.12    0.09 
  -5   2 -20    0.04    0.07 
  -4   2 -20   23.24    0.72 
  -3   2 -20   10.53    0.28 
  -2   2 -20   10.77    0.20 
  -1   2 -20    5.64    0.13 
   0   2 -20    2.04    0.07 
   1   2 -20   20.39    0.32 
   2   2 -20   12.85    0.20 
   3   2 -20   10.31    0.22 
   4   2 -20   22.37    0.49 
   5   2 -20    0.93    0.08 
   6   2 -20    6.64    0.25 
   7   2 -20    8.81    0.31 
  -6   3 -20    7.45    0.40 
  -5   3 -20    1.00    0.18 
  -4   3 -20   -0.04    0.06 
  -3   3 -20    5.61    0.19 
  -2   3 -20    5.11    0.13 
  -1   3 -20    1.08    0.06 
   0   3 -20    5.11    0.11 
   1   3 -20   52.68    0.64 
   2   3 -20   16.96    0.38 
   3   3 -20    9.67    0.27 
   4   3 -20    0.44    0.08 
   5   3 -20    4.99    0.20 
   6   3 -20    1.85    0.13 
   7   3 -20    1.40    0.14 
  -6   4 -20    2.80    0.27 
  -5   4 -20    0.12    0.08 
  -4   4 -20   19.62    0.67 
  -3   4 -20    4.81    0.18 
  -2   4 -20   12.15    0.24 
  -1   4 -20   14.88    0.27 
   0   4 -20    1.46    0.07 
   1   4 -20    5.90    0.14 
   2   4 -20   10.29    0.27 
   3   4 -20    9.70    0.27 
   4   4 -20   13.02    0.52 
   5   4 -20    0.17    0.06 
   6   4 -20    0.14    0.07 
  -5   5 -20    0.61    0.16 
  -4   5 -20    3.03    0.25 
  -3   5 -20    5.61    0.19 
  -2   5 -20    6.73    0.17 
  -1   5 -20    0.48    0.06 
   0   5 -20    7.47    0.18 
   1   5 -20   36.86    0.55 
   2   5 -20   16.16    0.38 
   3   5 -20    0.31    0.07 
   4   5 -20    0.10    0.08 
   5   5 -20    1.22    0.21 
   6   5 -20    0.14    0.11 
  -5   6 -20    1.30    0.19 
  -4   6 -20    5.17    0.33 
  -3   6 -20    0.25    0.07 
  -2   6 -20    0.97    0.08 
  -1   6 -20   15.15    0.29 
   0   6 -20    0.24    0.05 
   1   6 -20    0.40    0.06 
   2   6 -20    6.26    0.22 
   3   6 -20   -0.03    0.07 
   4   6 -20    5.18    0.32 
   5   6 -20    1.28    0.21 
  -4   7 -20    2.15    0.21 
  -3   7 -20    0.39    0.08 
  -2   7 -20    2.67    0.14 
  -1   7 -20    0.07    0.04 
   0   7 -20    1.13    0.09 
   1   7 -20   15.70    0.40 
   2   7 -20   16.27    0.41 
   3   7 -20    0.48    0.15 
   4   7 -20    1.74    0.21 
   5   7 -20    0.10    0.11 
  -3   8 -20   -0.03    0.07 
  -2   8 -20    0.00    0.07 
  -1   8 -20    4.75    0.20 
   0   8 -20    2.13    0.15 
   1   8 -20   -0.06    0.06 
   2   8 -20    0.07    0.07 
   3   8 -20    0.16    0.11 
   4   8 -20    4.32    0.33 
  -1   9 -20    1.49    0.14 
   0   9 -20    0.09    0.07 
   1   9 -20   11.65    0.51 
   2   9 -20    5.39    0.34 
  -2  -9 -19    0.09    0.07 
  -1  -9 -19    2.34    0.16 
   0  -9 -19    0.32    0.10 
   1  -9 -19    0.33    0.07 
   2  -9 -19    0.27    0.10 
  -3  -8 -19   -0.01    0.05 
  -2  -8 -19    0.07    0.05 
  -1  -8 -19    0.69    0.09 
   0  -8 -19   15.01    0.34 
   1  -8 -19    0.31    0.06 
   2  -8 -19   10.20    0.35 
   3  -8 -19    0.17    0.07 
   4  -8 -19    0.18    0.09 
  -4  -7 -19    0.97    0.13 
  -3  -7 -19    3.65    0.19 
  -2  -7 -19    3.16    0.14 
  -1  -7 -19   10.22    0.26 
   0  -7 -19    0.07    0.03 
   1  -7 -19   -0.01    0.04 
   2  -7 -19    1.51    0.13 
   3  -7 -19    5.09    0.17 
   4  -7 -19    0.07    0.06 
   5  -7 -19    1.93    0.14 
  -5  -6 -19    1.17    0.11 
  -4  -6 -19    2.63    0.17 
  -3  -6 -19    0.02    0.05 
  -2  -6 -19    0.02    0.04 
  -1  -6 -19    1.01    0.08 
   0  -6 -19   19.13    0.32 
   1  -6 -19    4.32    0.15 
   2  -6 -19    2.82    0.12 
   3  -6 -19    3.22    0.13 
   4  -6 -19    0.13    0.04 
   5  -6 -19    2.01    0.13 
   6  -6 -19    0.08    0.06 
  -6  -5 -19    0.01    0.11 
  -5  -5 -19    2.16    0.21 
  -4  -5 -19    0.36    0.08 
  -3  -5 -19    7.06    0.24 
  -2  -5 -19    3.16    0.12 
  -1  -5 -19   13.51    0.28 
   0  -5 -19    0.46    0.05 
   1  -5 -19    0.46    0.04 
   2  -5 -19    3.28    0.10 
   3  -5 -19    3.47    0.13 
   4  -5 -19    0.51    0.07 
   5  -5 -19    0.03    0.03 
   6  -5 -19    1.77    0.15 
  -6  -4 -19    1.20    0.14 
  -5  -4 -19    0.00    0.05 
  -4  -4 -19    0.02    0.03 
  -3  -4 -19    0.47    0.06 
  -2  -4 -19    2.80    0.09 
  -1  -4 -19    1.67    0.07 
   0  -4 -19   26.15    0.29 
   1  -4 -19    0.06    0.02 
   2  -4 -19    9.00    0.12 
   3  -4 -19    0.84    0.06 
   4  -4 -19    6.39    0.16 
   5  -4 -19    1.02    0.09 
   6  -4 -19   -0.04    0.06 
   7  -4 -19   -0.01    0.07 
  -6  -3 -19    0.10    0.06 
  -5  -3 -19    2.58    0.15 
  -4  -3 -19    1.45    0.10 
  -3  -3 -19    0.56    0.06 
  -2  -3 -19    2.40    0.09 
  -1  -3 -19    9.16    0.19 
   0  -3 -19   25.61    0.24 
   1  -3 -19    0.90    0.03 
   2  -3 -19    0.06    0.02 
   3  -3 -19    3.34    0.09 
   4  -3 -19   -0.02    0.03 
   5  -3 -19    0.98    0.09 
   6  -3 -19    2.16    0.15 
   7  -3 -19    1.16    0.14 
  -6  -2 -19    0.09    0.06 
  -5  -2 -19    1.88    0.13 
  -4  -2 -19    0.37    0.07 
  -3  -2 -19    4.84    0.13 
  -2  -2 -19    3.12    0.10 
  -1  -2 -19    1.66    0.05 
   0  -2 -19    6.13    0.09 
   1  -2 -19    3.40    0.06 
   2  -2 -19    0.85    0.03 
   3  -2 -19    0.74    0.06 
   4  -2 -19    1.00    0.06 
   5  -2 -19    1.21    0.10 
   6  -2 -19    0.06    0.05 
   7  -2 -19    0.03    0.06 
  -7  -1 -19    0.06    0.06 
  -6  -1 -19    0.65    0.10 
  -5  -1 -19    0.62    0.10 
  -4  -1 -19   -0.01    0.03 
  -3  -1 -19    0.37    0.06 
  -2  -1 -19    0.96    0.05 
  -1  -1 -19    1.46    0.06 
   0  -1 -19    0.15    0.02 
   1  -1 -19   10.41    0.12 
   2  -1 -19    3.51    0.07 
   3  -1 -19    1.26    0.06 
   4  -1 -19    0.37    0.04 
   5  -1 -19    0.03    0.03 
   6  -1 -19    0.90    0.11 
   7  -1 -19    0.95    0.17 
  -7   0 -19    0.05    0.06 
  -6   0 -19   -0.01    0.04 
  -5   0 -19    0.02    0.04 
  -4   0 -19    0.01    0.03 
  -3   0 -19    0.02    0.03 
  -2   0 -19    0.03    0.02 
  -1   0 -19    0.12    0.05 
   1   0 -19    0.06    0.02 
   2   0 -19    0.00    0.01 
   3   0 -19    0.00    0.02 
   4   0 -19    0.03    0.02 
   5   0 -19    0.02    0.03 
   6   0 -19    0.00    0.05 
   7   0 -19   -0.02    0.08 
  -7   1 -19    0.07    0.10 
  -6   1 -19    0.59    0.14 
  -5   1 -19    0.47    0.12 
  -4   1 -19    0.04    0.05 
  -3   1 -19    0.49    0.07 
  -2   1 -19    1.03    0.08 
  -1   1 -19    1.41    0.06 
   0   1 -19    0.10    0.02 
   1   1 -19   10.23    0.16 
   2   1 -19    3.38    0.08 
   3   1 -19    1.30    0.07 
   4   1 -19    0.23    0.05 
   5   1 -19    0.06    0.04 
   6   1 -19    0.72    0.11 
   7   1 -19    0.90    0.12 
  -6   2 -19    0.18    0.10 
  -5   2 -19    2.00    0.19 
  -4   2 -19    0.47    0.12 
  -3   2 -19    4.79    0.17 
  -2   2 -19    3.09    0.11 
  -1   2 -19    1.65    0.07 
   0   2 -19    5.78    0.13 
   1   2 -19    3.37    0.09 
   2   2 -19    0.85    0.04 
   3   2 -19    0.83    0.06 
   4   2 -19    0.92    0.09 
   5   2 -19    1.05    0.09 
   6   2 -19    0.02    0.05 
   7   2 -19    0.10    0.07 
  -6   3 -19    0.05    0.09 
  -5   3 -19    2.98    0.23 
  -4   3 -19    1.20    0.15 
  -3   3 -19    0.55    0.08 
  -2   3 -19    2.46    0.10 
  -1   3 -19    8.83    0.18 
   0   3 -19   25.51    0.39 
   1   3 -19    0.79    0.05 
   2   3 -19    0.08    0.03 
   3   3 -19    3.21    0.11 
   4   3 -19   -0.01    0.03 
   5   3 -19    1.05    0.10 
   6   3 -19    1.87    0.13 
   7   3 -19    1.13    0.14 
  -6   4 -19    1.22    0.21 
  -5   4 -19    0.07    0.08 
  -4   4 -19    0.01    0.07 
  -3   4 -19    0.54    0.06 
  -2   4 -19    2.92    0.10 
  -1   4 -19    1.44    0.07 
   0   4 -19   26.46    0.36 
   1   4 -19    0.01    0.02 
   2   4 -19    8.81    0.24 
   3   4 -19    0.80    0.09 
   4   4 -19    6.87    0.35 
   5   4 -19    0.74    0.10 
   6   4 -19    0.00    0.05 
   7   4 -19   -0.07    0.05 
  -6   5 -19    0.03    0.09 
  -5   5 -19    2.33    0.22 
  -4   5 -19    0.31    0.12 
  -3   5 -19    6.81    0.22 
  -2   5 -19    3.20    0.11 
  -1   5 -19   13.42    0.26 
   0   5 -19    0.61    0.05 
   1   5 -19    0.55    0.06 
   2   5 -19    3.27    0.15 
   3   5 -19    3.22    0.23 
   4   5 -19    0.52    0.12 
   5   5 -19    0.04    0.10 
   6   5 -19    1.61    0.20 
  -5   6 -19    1.16    0.22 
  -4   6 -19    1.94    0.23 
  -3   6 -19    0.03    0.05 
  -2   6 -19    0.00    0.04 
  -1   6 -19    1.11    0.07 
   0   6 -19   19.55    0.35 
   1   6 -19    4.03    0.17 
   2   6 -19    3.07    0.15 
   3   6 -19    3.00    0.24 
   4   6 -19    0.22    0.09 
   5   6 -19    1.69    0.22 
   6   6 -19   -0.05    0.13 
  -4   7 -19    0.99    0.20 
  -3   7 -19    3.54    0.18 
  -2   7 -19    3.48    0.16 
  -1   7 -19   10.56    0.30 
   0   7 -19   -0.01    0.04 
   1   7 -19    0.05    0.04 
   2   7 -19    1.67    0.13 
   3   7 -19    5.02    0.31 
   4   7 -19    0.10    0.09 
   5   7 -19    2.09    0.24 
  -3   8 -19    0.00    0.06 
  -2   8 -19    0.06    0.07 
  -1   8 -19    0.87    0.11 
   0   8 -19   15.33    0.39 
   1   8 -19    0.21    0.07 
   2   8 -19   10.68    0.33 
   3   8 -19    0.06    0.11 
   4   8 -19    0.22    0.14 
  -2   9 -19    0.12    0.09 
  -1   9 -19    2.52    0.17 
   0   9 -19    0.50    0.11 
   1   9 -19    0.42    0.13 
  -2  -9 -18   16.37    0.48 
  -1  -9 -18    1.80    0.15 
   0  -9 -18    4.44    0.23 
   1  -9 -18    0.93    0.13 
   2  -9 -18    0.09    0.07 
  -3  -8 -18   -0.01    0.05 
  -2  -8 -18    0.05    0.05 
  -1  -8 -18    0.70    0.08 
   0  -8 -18    7.38    0.23 
   1  -8 -18   24.41    0.47 
   2  -8 -18    0.11    0.07 
   3  -8 -18    2.40    0.17 
   4  -8 -18    0.20    0.09 
  -4  -7 -18    0.50    0.10 
  -3  -7 -18    0.03    0.05 
  -2  -7 -18   12.24    0.30 
  -1  -7 -18    0.91    0.09 
   0  -7 -18    0.01    0.04 
   1  -7 -18    2.59    0.12 
   2  -7 -18    1.59    0.13 
   3  -7 -18    1.17    0.09 
   4  -7 -18    1.06    0.10 
   5  -7 -18    8.72    0.26 
  -5  -6 -18    1.61    0.15 
  -4  -6 -18    1.97    0.14 
  -3  -6 -18    4.63    0.20 
  -2  -6 -18    0.42    0.07 
  -1  -6 -18    2.22    0.11 
   0  -6 -18   19.09    0.31 
   1  -6 -18   19.63    0.37 
   2  -6 -18    4.87    0.16 
   3  -6 -18    3.81    0.15 
   4  -6 -18    1.51    0.10 
   5  -6 -18    0.05    0.06 
   6  -6 -18    0.13    0.06 
  -6  -5 -18   -0.04    0.09 
  -5  -5 -18    4.97    0.21 
  -4  -5 -18    0.76    0.11 
  -3  -5 -18   14.19    0.37 
  -2  -5 -18   18.34    0.34 
  -1  -5 -18    9.31    0.22 
   0  -5 -18    1.99    0.08 
   1  -5 -18   23.57    0.30 
   2  -5 -18    0.80    0.06 
   3  -5 -18    5.68    0.17 
   4  -5 -18    0.03    0.04 
   5  -5 -18    0.33    0.06 
   6  -5 -18    4.20    0.21 
  -6  -4 -18    1.85    0.14 
  -5  -4 -18    0.87    0.11 
  -4  -4 -18    6.97    0.19 
  -3  -4 -18    4.66    0.14 
  -2  -4 -18    2.67    0.09 
  -1  -4 -18    3.40    0.09 
   0  -4 -18   86.96    0.82 
   1  -4 -18    6.85    0.10 
   2  -4 -18    4.31    0.09 
   3  -4 -18    1.72    0.07 
   4  -4 -18    6.09    0.15 
   5  -4 -18    0.61    0.09 
   6  -4 -18    0.01    0.05 
   7  -4 -18    1.13    0.15 
  -6  -3 -18    1.24    0.12 
  -5  -3 -18   11.73    0.33 
  -4  -3 -18    0.82    0.06 
  -3  -3 -18    1.60    0.08 
  -2  -3 -18    0.12    0.03 
  -1  -3 -18    2.78    0.10 
   0  -3 -18   16.71    0.18 
   1  -3 -18   43.09    0.37 
   2  -3 -18    0.83    0.03 
   3  -3 -18   34.52    0.40 
   4  -3 -18    2.50    0.10 
   5  -3 -18    1.33    0.10 
   6  -3 -18   11.72    0.35 
   7  -3 -18    5.76    0.25 
  -7  -2 -18    1.16    0.14 
  -6  -2 -18    1.11    0.11 
  -5  -2 -18    1.51    0.11 
  -4  -2 -18    1.92    0.11 
  -3  -2 -18    7.49    0.17 
  -2  -2 -18    1.68    0.06 
  -1  -2 -18    0.50    0.03 
   0  -2 -18   62.08    0.59 
   1  -2 -18    0.04    0.01 
   2  -2 -18   14.27    0.15 
   3  -2 -18   10.06    0.17 
   4  -2 -18   17.73    0.27 
   5  -2 -18    3.05    0.15 
   6  -2 -18    0.04    0.05 
   7  -2 -18    6.44    0.26 
  -7  -1 -18    0.09    0.06 
  -6  -1 -18    0.06    0.05 
  -5  -1 -18   37.75    0.74 
  -4  -1 -18    4.39    0.17 
  -3  -1 -18    1.24    0.06 
  -2  -1 -18   20.20    0.28 
  -1  -1 -18   38.35    0.42 
   0  -1 -18   15.38    0.18 
   1  -1 -18   25.47    0.25 
   2  -1 -18    0.37    0.03 
   3  -1 -18   21.82    0.30 
   4  -1 -18    0.02    0.03 
   5  -1 -18    1.05    0.09 
   6  -1 -18    7.20    0.24 
   7  -1 -18    9.57    0.44 
  -7   0 -18    0.16    0.07 
  -6   0 -18    2.17    0.14 
  -5   0 -18   16.48    0.41 
  -4   0 -18    5.27    0.19 
  -3   0 -18   11.61    0.29 
  -2   0 -18    9.01    0.19 
  -1   0 -18    1.73    0.07 
   0   0 -18  114.24    1.27 
   1   0 -18    5.92    0.09 
   2   0 -18   35.29    0.35 
   3   0 -18    5.75    0.12 
   4   0 -18    5.36    0.14 
   5   0 -18    9.07    0.20 
   6   0 -18    3.06    0.16 
   7   0 -18    1.72    0.20 
  -7   1 -18    0.27    0.13 
  -6   1 -18    0.12    0.09 
  -5   1 -18   37.30    1.06 
  -4   1 -18    4.34    0.24 
  -3   1 -18    1.35    0.09 
  -2   1 -18   19.96    0.41 
  -1   1 -18   38.90    0.54 
   0   1 -18   15.49    0.25 
   1   1 -18   26.03    0.33 
   2   1 -18    0.39    0.03 
   3   1 -18   21.75    0.36 
   4   1 -18    0.02    0.02 
   5   1 -18    0.90    0.09 
   6   1 -18    7.37    0.25 
   7   1 -18    9.01    0.30 
  -7   2 -18    1.43    0.23 
  -6   2 -18    0.82    0.15 
  -5   2 -18    1.53    0.16 
  -4   2 -18    1.51    0.15 
  -3   2 -18    7.36    0.21 
  -2   2 -18    1.62    0.07 
  -1   2 -18    0.48    0.04 
   0   2 -18   62.22    0.83 
   1   2 -18    0.09    0.03 
   2   2 -18   14.17    0.21 
   3   2 -18   10.20    0.21 
   4   2 -18   17.28    0.40 
   5   2 -18    3.04    0.14 
   6   2 -18    0.10    0.06 
   7   2 -18    7.11    0.27 
  -6   3 -18    1.28    0.18 
  -5   3 -18   11.90    0.48 
  -4   3 -18    0.83    0.14 
  -3   3 -18    1.66    0.07 
  -2   3 -18    0.06    0.03 
  -1   3 -18    2.83    0.09 
   0   3 -18   16.31    0.27 
   1   3 -18   42.56    0.60 
   2   3 -18    0.76    0.04 
   3   3 -18   33.42    0.52 
   4   3 -18    2.51    0.13 
   5   3 -18    1.49    0.11 
   6   3 -18   12.12    0.34 
   7   3 -18    6.08    0.25 
  -6   4 -18    1.71    0.20 
  -5   4 -18    1.00    0.19 
  -4   4 -18    7.01    0.34 
  -3   4 -18    4.67    0.14 
  -2   4 -18    2.44    0.11 
  -1   4 -18    3.18    0.10 
   0   4 -18   86.32    1.15 
   1   4 -18    6.74    0.13 
   2   4 -18    4.22    0.13 
   3   4 -18    1.54    0.15 
   4   4 -18    5.91    0.32 
   5   4 -18    0.48    0.08 
   6   4 -18    0.05    0.05 
   7   4 -18    0.99    0.14 
  -6   5 -18   -0.04    0.08 
  -5   5 -18    4.91    0.31 
  -4   5 -18    0.98    0.16 
  -3   5 -18   14.53    0.34 
  -2   5 -18   17.82    0.39 
  -1   5 -18    9.22    0.18 
   0   5 -18    2.02    0.07 
   1   5 -18   23.19    0.33 
   2   5 -18    0.85    0.09 
   3   5 -18    5.58    0.30 
   4   5 -18   -0.05    0.05 
   5   5 -18    0.35    0.13 
   6   5 -18    3.61    0.28 
  -5   6 -18    1.74    0.21 
  -4   6 -18    1.91    0.22 
  -3   6 -18    5.06    0.19 
  -2   6 -18    0.44    0.08 
  -1   6 -18    2.13    0.10 
   0   6 -18   18.88    0.29 
   1   6 -18   19.94    0.36 
   2   6 -18    4.73    0.19 
   3   6 -18    3.68    0.26 
   4   6 -18    1.34    0.17 
   5   6 -18   -0.03    0.08 
   6   6 -18    0.04    0.13 
  -4   7 -18    0.60    0.17 
  -3   7 -18    0.00    0.05 
  -2   7 -18   12.63    0.34 
  -1   7 -18    1.04    0.10 
   0   7 -18    0.01    0.04 
   1   7 -18    2.85    0.12 
   2   7 -18    1.72    0.12 
   3   7 -18    1.40    0.18 
   4   7 -18    1.20    0.17 
   5   7 -18    7.95    0.45 
  -3   8 -18   -0.01    0.06 
  -2   8 -18    0.11    0.05 
  -1   8 -18    0.77    0.10 
   0   8 -18    8.05    0.26 
   1   8 -18   23.46    0.54 
   2   8 -18    0.05    0.09 
   3   8 -18    2.51    0.24 
   4   8 -18    0.13    0.11 
  -2   9 -18   17.76    0.47 
  -1   9 -18    2.01    0.15 
   0   9 -18    4.67    0.22 
   1   9 -18    0.80    0.16 
  -2  -9 -17    1.27    0.12 
  -1  -9 -17   10.33    0.36 
   0  -9 -17    1.52    0.15 
   1  -9 -17    7.38    0.28 
   2  -9 -17    0.06    0.14 
   3  -9 -17    0.05    0.08 
  -4  -8 -17    4.03    0.21 
  -3  -8 -17    0.05    0.06 
  -2  -8 -17    3.28    0.15 
  -1  -8 -17    0.23    0.07 
   0  -8 -17    0.07    0.05 
   1  -8 -17    0.44    0.07 
   2  -8 -17    5.67    0.24 
   3  -8 -17    0.20    0.08 
   4  -8 -17    2.36    0.13 
  -5  -7 -17    0.05    0.08 
  -4  -7 -17    1.30    0.14 
  -3  -7 -17    1.20    0.13 
  -2  -7 -17    1.09    0.09 
  -1  -7 -17   18.28    0.37 
   0  -7 -17    1.85    0.11 
   1  -7 -17   12.03    0.28 
   2  -7 -17    1.99    0.11 
   3  -7 -17    0.03    0.05 
   4  -7 -17    0.12    0.06 
   5  -7 -17    0.03    0.05 
  -5  -6 -17    1.17    0.13 
  -4  -6 -17   15.15    0.40 
  -3  -6 -17    0.01    0.05 
  -2  -6 -17    4.67    0.16 
  -1  -6 -17    1.00    0.08 
   0  -6 -17    0.89    0.06 
   1  -6 -17    4.08    0.14 
   2  -6 -17   17.33    0.34 
   3  -6 -17    0.97    0.08 
   4  -6 -17    1.36    0.10 
   5  -6 -17    0.22    0.06 
   6  -6 -17    0.27    0.06 
  -6  -5 -17    0.07    0.10 
  -5  -5 -17    0.07    0.07 
  -4  -5 -17    2.50    0.14 
  -3  -5 -17    3.63    0.16 
  -2  -5 -17    0.36    0.06 
  -1  -5 -17   41.17    0.63 
   0  -5 -17    0.09    0.03 
   1  -5 -17   15.86    0.23 
   2  -5 -17   12.29    0.22 
   3  -5 -17    0.04    0.04 
   4  -5 -17    0.00    0.03 
   5  -5 -17    0.78    0.12 
   6  -5 -17    0.65    0.11 
  -6  -4 -17    4.13    0.20 
  -5  -4 -17    0.07    0.04 
  -4  -4 -17    8.38    0.21 
  -3  -4 -17    0.08    0.03 
  -2  -4 -17    1.03    0.06 
  -1  -4 -17    0.28    0.04 
   0  -4 -17    9.24    0.13 
   1  -4 -17    0.02    0.01 
   2  -4 -17    7.98    0.12 
   3  -4 -17    0.47    0.05 
   4  -4 -17    5.24    0.14 
   5  -4 -17    0.39    0.08 
   6  -4 -17    0.22    0.07 
   7  -4 -17    0.03    0.07 
  -7  -3 -17    0.10    0.08 
  -6  -3 -17    0.66    0.10 
  -5  -3 -17    1.73    0.12 
  -4  -3 -17    1.65    0.09 
  -3  -3 -17    0.26    0.04 
  -2  -3 -17    0.50    0.06 
  -1  -3 -17   11.99    0.23 
   0  -3 -17    2.00    0.05 
   1  -3 -17   17.56    0.19 
   2  -3 -17    1.64    0.04 
   3  -3 -17    5.88    0.11 
   4  -3 -17    3.35    0.12 
   5  -3 -17    0.36    0.07 
   6  -3 -17    0.33    0.08 
   7  -3 -17    1.13    0.13 
  -7  -2 -17    0.43    0.09 
  -6  -2 -17    0.32    0.08 
  -5  -2 -17    0.44    0.08 
  -4  -2 -17    2.06    0.09 
  -3  -2 -17    0.44    0.05 
  -2  -2 -17    0.96    0.05 
  -1  -2 -17    0.31    0.03 
   0  -2 -17    1.79    0.04 
   1  -2 -17    2.59    0.05 
   2  -2 -17    7.22    0.10 
   3  -2 -17    0.10    0.02 
   4  -2 -17    2.27    0.08 
   5  -2 -17    0.88    0.09 
   6  -2 -17    0.05    0.05 
   7  -2 -17    0.09    0.07 
  -7  -1 -17    0.16    0.07 
  -6  -1 -17    0.92    0.10 
  -5  -1 -17    0.85    0.10 
  -4  -1 -17    4.57    0.17 
  -3  -1 -17    0.48    0.04 
  -2  -1 -17    1.16    0.05 
  -1  -1 -17    1.77    0.05 
   0  -1 -17    0.06    0.01 
   1  -1 -17    3.29    0.06 
   2  -1 -17   18.36    0.21 
   3  -1 -17    4.42    0.10 
   4  -1 -17    0.47    0.05 
   5  -1 -17    0.04    0.03 
   6  -1 -17   -0.02    0.04 
   7  -1 -17    0.25    0.08 
  -7   0 -17    0.00    0.06 
  -6   0 -17    0.01    0.05 
  -5   0 -17    0.00    0.04 
  -4   0 -17    0.00    0.03 
  -3   0 -17   -0.01    0.02 
  -2   0 -17    0.00    0.01 
  -1   0 -17    0.01    0.01 
   1   0 -17    0.02    0.01 
   2   0 -17    0.01    0.01 
   3   0 -17    0.00    0.02 
   4   0 -17    0.03    0.03 
   5   0 -17    0.00    0.03 
   6   0 -17   -0.02    0.04 
   7   0 -17   -0.01    0.08 
  -7   1 -17    0.25    0.11 
  -6   1 -17    0.84    0.15 
  -5   1 -17    0.56    0.12 
  -4   1 -17    4.42    0.24 
  -3   1 -17    0.46    0.10 
  -2   1 -17    1.06    0.07 
  -1   1 -17    1.65    0.06 
   0   1 -17    0.02    0.01 
   1   1 -17    3.30    0.08 
   2   1 -17   18.43    0.25 
   3   1 -17    4.67    0.15 
   4   1 -17    0.43    0.04 
   5   1 -17    0.07    0.04 
   6   1 -17    0.03    0.04 
   7   1 -17    0.26    0.08 
  -7   2 -17    0.42    0.14 
  -6   2 -17    0.61    0.14 
  -5   2 -17    0.45    0.12 
  -4   2 -17    1.86    0.16 
  -3   2 -17    0.51    0.10 
  -2   2 -17    1.04    0.05 
  -1   2 -17    0.32    0.04 
   0   2 -17    1.61    0.06 
   1   2 -17    2.62    0.08 
   2   2 -17    7.00    0.12 
   3   2 -17    0.12    0.03 
   4   2 -17    2.20    0.12 
   5   2 -17    0.75    0.08 
   6   2 -17    0.06    0.05 
   7   2 -17    0.07    0.07 
  -7   3 -17    0.17    0.12 
  -6   3 -17    0.33    0.12 
  -5   3 -17    2.06    0.19 
  -4   3 -17    1.58    0.16 
  -3   3 -17    0.21    0.04 
  -2   3 -17    0.58    0.06 
  -1   3 -17   12.07    0.22 
   0   3 -17    1.99    0.07 
   1   3 -17   17.70    0.28 
   2   3 -17    1.68    0.06 
   3   3 -17    5.90    0.19 
   4   3 -17    3.59    0.15 
   5   3 -17    0.36    0.07 
   6   3 -17    0.31    0.06 
   7   3 -17    1.00    0.13 
  -6   4 -17    4.18    0.29 
  -5   4 -17    0.19    0.10 
  -4   4 -17    7.52    0.36 
  -3   4 -17    0.06    0.04 
  -2   4 -17    1.03    0.08 
  -1   4 -17    0.32    0.04 
   0   4 -17    9.40    0.19 
   1   4 -17    0.02    0.02 
   2   4 -17    7.59    0.14 
   3   4 -17    0.44    0.10 
   4   4 -17    4.49    0.27 
   5   4 -17    0.13    0.05 
   6   4 -17    0.32    0.08 
   7   4 -17    0.01    0.05 
  -6   5 -17   -0.03    0.10 
  -5   5 -17    0.06    0.07 
  -4   5 -17    2.25    0.20 
  -3   5 -17    3.67    0.15 
  -2   5 -17    0.31    0.06 
  -1   5 -17   41.57    0.60 
   0   5 -17    0.11    0.03 
   1   5 -17   16.31    0.29 
   2   5 -17   12.64    0.25 
   3   5 -17    0.14    0.07 
   4   5 -17    0.05    0.07 
   5   5 -17    0.74    0.16 
   6   5 -17    0.40    0.11 
  -5   6 -17    1.45    0.19 
  -4   6 -17   14.52    0.57 
  -3   6 -17    0.07    0.05 
  -2   6 -17    5.14    0.19 
  -1   6 -17    1.12    0.06 
   0   6 -17    0.85    0.06 
   1   6 -17    4.10    0.13 
   2   6 -17   17.39    0.41 
   3   6 -17    0.98    0.15 
   4   6 -17    1.32    0.18 
   5   6 -17    0.32    0.13 
   6   6 -17    0.32    0.15 
  -5   7 -17   -0.14    0.08 
  -4   7 -17    1.61    0.14 
  -3   7 -17    1.29    0.12 
  -2   7 -17    1.17    0.11 
  -1   7 -17   17.29    0.42 
   0   7 -17    1.96    0.10 
   1   7 -17   12.59    0.26 
   2   7 -17    1.99    0.19 
   3   7 -17   -0.02    0.07 
   4   7 -17    0.17    0.10 
   5   7 -17    0.10    0.11 
  -4   8 -17    4.37    0.22 
  -3   8 -17    0.03    0.06 
  -2   8 -17    3.24    0.17 
  -1   8 -17    0.29    0.08 
   0   8 -17    0.03    0.05 
   1   8 -17    0.46    0.07 
   2   8 -17    5.98    0.33 
   3   8 -17    0.20    0.11 
   4   8 -17    2.39    0.25 
  -2   9 -17    1.45    0.15 
  -1   9 -17   10.98    0.33 
   0   9 -17    1.28    0.14 
   1   9 -17    6.99    0.38 
   3   9 -17   -0.03    0.11 
  -2  -9 -16    1.61    0.14 
  -1  -9 -16    4.21    0.22 
   0  -9 -16   19.57    0.51 
   1  -9 -16    0.06    0.05 
   2  -9 -16    3.52    0.31 
   3  -9 -16    0.24    0.12 
  -4  -8 -16    0.40    0.11 
  -3  -8 -16   17.14    0.47 
  -2  -8 -16    0.39    0.07 
  -1  -8 -16    0.18    0.08 
   0  -8 -16    1.11    0.13 
   1  -8 -16    0.03    0.06 
   2  -8 -16    1.81    0.15 
   3  -8 -16    0.10    0.07 
   4  -8 -16    2.07    0.12 
  -5  -7 -16    0.99    0.13 
  -4  -7 -16    2.15    0.15 
  -3  -7 -16    0.10    0.06 
  -2  -7 -16    1.34    0.09 
  -1  -7 -16    0.48    0.07 
   0  -7 -16    7.40    0.21 
   1  -7 -16    0.86    0.08 
   2  -7 -16   10.92    0.26 
   3  -7 -16    0.46    0.07 
   4  -7 -16    0.12    0.06 
   5  -7 -16    0.06    0.05 
  -5  -6 -16    1.22    0.13 
  -4  -6 -16    0.52    0.09 
  -3  -6 -16   10.21    0.31 
  -2  -6 -16    1.94    0.10 
  -1  -6 -16    0.08    0.03 
   0  -6 -16    7.40    0.17 
   1  -6 -16    3.24    0.12 
   2  -6 -16    0.13    0.04 
   3  -6 -16    2.07    0.11 
   4  -6 -16    1.56    0.10 
   5  -6 -16   10.47    0.27 
   6  -6 -16    1.10    0.12 
  -6  -5 -16    0.56    0.09 
  -5  -5 -16    2.63    0.16 
  -4  -5 -16    2.47    0.14 
  -3  -5 -16    0.17    0.05 
  -2  -5 -16    3.29    0.12 
  -1  -5 -16   56.56    0.82 
   0  -5 -16   17.15    0.27 
   1  -5 -16    6.07    0.12 
   2  -5 -16    8.48    0.17 
   3  -5 -16    6.23    0.17 
   4  -5 -16    2.07    0.11 
   5  -5 -16    1.25    0.12 
   6  -5 -16    0.04    0.07 
  -6  -4 -16    1.76    0.13 
  -5  -4 -16    2.01    0.11 
  -4  -4 -16   13.53    0.28 
  -3  -4 -16    2.46    0.10 
  -2  -4 -16    6.90    0.16 
  -1  -4 -16    0.05    0.02 
   0  -4 -16   35.87    0.37 
   1  -4 -16    0.58    0.03 
   2  -4 -16   15.24    0.19 
   3  -4 -16    0.42    0.04 
   4  -4 -16    0.05    0.03 
   5  -4 -16    1.47    0.12 
   6  -4 -16    2.00    0.14 
   7  -4 -16    0.03    0.08 
  -7  -3 -16    0.44    0.10 
  -6  -3 -16    0.01    0.05 
  -5  -3 -16    2.44    0.14 
  -4  -3 -16    2.55    0.13 
  -3  -3 -16    9.09    0.24 
  -2  -3 -16   20.06    0.35 
  -1  -3 -16   85.13    0.97 
   0  -3 -16    0.04    0.01 
   1  -3 -16    0.68    0.03 
   2  -3 -16    0.48    0.03 
   3  -3 -16   32.37    0.38 
   4  -3 -16    3.17    0.11 
   5  -3 -16    0.90    0.10 
   6  -3 -16    3.73    0.18 
   7  -3 -16    4.83    0.22 
  -7  -2 -16    0.88    0.12 
  -6  -2 -16    5.61    0.22 
  -5  -2 -16    2.25    0.13 
  -4  -2 -16    0.68    0.06 
  -3  -2 -16   11.24    0.21 
  -2  -2 -16    0.07    0.02 
  -1  -2 -16    7.15    0.12 
   0  -2 -16   88.78    0.75 
   1  -2 -16    3.99    0.06 
   2  -2 -16    8.25    0.11 
   3  -2 -16    3.31    0.08 
   4  -2 -16    6.83    0.16 
   5  -2 -16    3.58    0.16 
   6  -2 -16    6.87    0.24 
   7  -2 -16    0.75    0.11 
  -7  -1 -16    0.97    0.13 
  -6  -1 -16    1.11    0.11 
  -5  -1 -16    7.64    0.24 
  -4  -1 -16    7.63    0.17 
  -3  -1 -16    4.60    0.10 
  -2  -1 -16    7.15    0.13 
  -1  -1 -16   86.75    0.87 
   0  -1 -16    8.27    0.10 
   1  -1 -16    1.35    0.04 
   2  -1 -16    1.69    0.04 
   3  -1 -16   37.99    0.47 
   4  -1 -16    9.68    0.25 
   5  -1 -16    2.39    0.12 
   6  -1 -16    0.01    0.05 
   7  -1 -16    9.94    0.31 
  -7   0 -16    0.24    0.08 
  -6   0 -16    8.25    0.27 
  -5   0 -16    0.50    0.08 
  -4   0 -16    1.63    0.10 
  -3   0 -16    2.37    0.09 
  -2   0 -16   52.01    0.72 
  -1   0 -16    1.41    0.06 
   0   0 -16   91.94    1.02 
   1   0 -16    0.08    0.01 
   2   0 -16    6.84    0.10 
   3   0 -16    0.04    0.03 
   4   0 -16    2.31    0.09 
   5   0 -16    0.13    0.04 
   6   0 -16    0.26    0.05 
   7   0 -16   -0.04    0.06 
   8   0 -16    2.88    0.26 
  -7   1 -16    0.70    0.16 
  -6   1 -16    1.09    0.14 
  -5   1 -16    8.15    0.35 
  -4   1 -16    7.42    0.32 
  -3   1 -16    4.80    0.23 
  -2   1 -16    7.02    0.19 
  -1   1 -16   87.70    1.12 
   0   1 -16    8.27    0.15 
   1   1 -16    1.30    0.04 
   2   1 -16    1.59    0.05 
   3   1 -16   38.46    0.54 
   4   1 -16    9.89    0.20 
   5   1 -16    2.35    0.09 
   6   1 -16   -0.02    0.04 
   7   1 -16    9.93    0.32 
  -7   2 -16    0.80    0.16 
  -6   2 -16    5.50    0.31 
  -5   2 -16    2.31    0.19 
  -4   2 -16    0.48    0.12 
  -3   2 -16   10.17    0.38 
  -2   2 -16    0.06    0.02 
  -1   2 -16    7.22    0.14 
   0   2 -16   88.05    1.14 
   1   2 -16    3.93    0.10 
   2   2 -16    8.23    0.13 
   3   2 -16    3.16    0.12 
   4   2 -16    6.88    0.21 
   5   2 -16    3.28    0.14 
   6   2 -16    7.11    0.24 
   7   2 -16    0.71    0.11 
  -7   3 -16    0.53    0.17 
  -6   3 -16   -0.03    0.07 
  -5   3 -16    2.37    0.20 
  -4   3 -16    2.53    0.19 
  -3   3 -16    9.33    0.23 
  -2   3 -16   20.53    0.33 
  -1   3 -16   83.62    1.10 
   0   3 -16    0.07    0.01 
   1   3 -16    0.70    0.04 
   2   3 -16    0.47    0.04 
   3   3 -16   31.09    0.61 
   4   3 -16    2.78    0.13 
   5   3 -16    0.94    0.10 
   6   3 -16    3.55    0.17 
   7   3 -16    3.95    0.20 
  -6   4 -16    1.82    0.20 
  -5   4 -16    1.97    0.19 
  -4   4 -16   13.42    0.50 
  -3   4 -16    2.54    0.12 
  -2   4 -16    6.97    0.16 
  -1   4 -16    0.14    0.03 
   0   4 -16   35.76    0.52 
   1   4 -16    0.57    0.05 
   2   4 -16   15.24    0.23 
   3   4 -16    0.56    0.11 
   4   4 -16   -0.03    0.06 
   5   4 -16    1.26    0.10 
   6   4 -16    1.96    0.14 
   7   4 -16    0.09    0.06 
  -6   5 -16    0.78    0.17 
  -5   5 -16    2.98    0.24 
  -4   5 -16    1.78    0.11 
  -3   5 -16    0.00    0.04 
  -2   5 -16    3.33    0.12 
  -1   5 -16   56.19    0.79 
   0   5 -16   17.37    0.30 
   1   5 -16    6.20    0.15 
   2   5 -16    8.55    0.18 
   3   5 -16    6.20    0.31 
   4   5 -16    2.03    0.19 
   5   5 -16    1.08    0.18 
   6   5 -16   -0.01    0.06 
  -5   6 -16    1.21    0.17 
  -4   6 -16    0.52    0.09 
  -3   6 -16   10.24    0.29 
  -2   6 -16    2.04    0.12 
  -1   6 -16    0.03    0.03 
   0   6 -16    7.68    0.15 
   1   6 -16    3.07    0.09 
   2   6 -16    0.32    0.09 
   3   6 -16    1.95    0.18 
   4   6 -16    1.52    0.18 
   5   6 -16   10.12    0.47 
   6   6 -16    0.98    0.21 
  -5   7 -16    1.22    0.21 
  -4   7 -16    2.46    0.15 
  -3   7 -16    0.08    0.06 
  -2   7 -16    1.49    0.12 
  -1   7 -16    0.40    0.07 
   0   7 -16    7.75    0.19 
   1   7 -16    0.97    0.08 
   2   7 -16   11.44    0.45 
   3   7 -16    0.44    0.12 
   4   7 -16    0.08    0.09 
   5   7 -16   -0.01    0.12 
  -4   8 -16    0.42    0.11 
  -3   8 -16   17.13    0.45 
  -2   8 -16    0.72    0.10 
  -1   8 -16    0.21    0.07 
   0   8 -16    1.53    0.13 
   1   8 -16   -0.02    0.04 
   2   8 -16    1.97    0.20 
   3   8 -16   -0.03    0.08 
   4   8 -16    1.98    0.23 
  -2   9 -16    1.70    0.14 
  -1   9 -16    4.45    0.21 
   0   9 -16   20.28    0.49 
   1   9 -16    0.23    0.11 
   3   9 -16    0.07    0.10 
  -3  -9 -15    1.12    0.12 
  -2  -9 -15    0.04    0.07 
  -1  -9 -15    0.26    0.08 
   0  -9 -15    0.93    0.13 
   1  -9 -15    4.49    0.22 
   2  -9 -15    0.05    0.10 
   3  -9 -15    0.43    0.14 
  -4  -8 -15    1.81    0.17 
  -3  -8 -15    0.23    0.08 
  -2  -8 -15   11.55    0.29 
  -1  -8 -15    1.19    0.12 
   0  -8 -15    6.58    0.25 
   1  -8 -15    0.33    0.07 
   2  -8 -15    0.58    0.15 
   3  -8 -15    0.16    0.07 
   4  -8 -15    1.75    0.12 
  -5  -7 -15    2.19    0.16 
  -4  -7 -15    0.12    0.06 
  -3  -7 -15    1.11    0.12 
  -2  -7 -15    0.62    0.08 
  -1  -7 -15    2.39    0.12 
   0  -7 -15    0.28    0.06 
   1  -7 -15    8.25    0.22 
   2  -7 -15    0.13    0.05 
   3  -7 -15    2.09    0.11 
   4  -7 -15    0.02    0.05 
   5  -7 -15    7.50    0.24 
  -6  -6 -15    0.69    0.19 
  -5  -6 -15    1.52    0.14 
  -4  -6 -15    1.32    0.11 
  -3  -6 -15    0.78    0.10 
  -2  -6 -15   25.44    0.45 
  -1  -6 -15    5.24    0.16 
   0  -6 -15    9.18    0.19 
   1  -6 -15    4.78    0.12 
   2  -6 -15    5.91    0.17 
   3  -6 -15    5.19    0.16 
   4  -6 -15    1.26    0.09 
   5  -6 -15    2.07    0.12 
   6  -6 -15    1.86    0.16 
  -6  -5 -15    0.19    0.08 
  -5  -5 -15    4.64    0.20 
  -4  -5 -15    0.21    0.06 
  -3  -5 -15    4.95    0.19 
  -2  -5 -15    5.95    0.17 
  -1  -5 -15    6.30    0.17 
   0  -5 -15    0.10    0.03 
   1  -5 -15   16.12    0.23 
   2  -5 -15    0.50    0.05 
   3  -5 -15    2.67    0.11 
   4  -5 -15    0.17    0.04 
   5  -5 -15    4.50    0.16 
   6  -5 -15    2.74    0.17 
   7  -5 -15    2.69    0.19 
  -6  -4 -15    5.69    0.18 
  -5  -4 -15    2.27    0.11 
  -4  -4 -15    1.72    0.09 
  -3  -4 -15    0.12    0.03 
  -2  -4 -15   26.39    0.41 
  -1  -4 -15    2.27    0.07 
   0  -4 -15   44.65    0.44 
   1  -4 -15    0.04    0.01 
   2  -4 -15    0.19    0.02 
   3  -4 -15    0.37    0.04 
   4  -4 -15    9.59    0.19 
   5  -4 -15    0.04    0.05 
   6  -4 -15    1.40    0.13 
   7  -4 -15    0.61    0.11 
  -7  -3 -15    1.13    0.20 
  -6  -3 -15    0.00    0.06 
  -5  -3 -15    1.94    0.10 
  -4  -3 -15    0.40    0.05 
  -3  -3 -15    2.06    0.08 
  -2  -3 -15   22.21    0.32 
  -1  -3 -15    0.20    0.03 
   0  -3 -15    5.18    0.08 
   1  -3 -15    0.84    0.03 
   2  -3 -15    0.73    0.03 
   3  -3 -15    7.00    0.11 
   4  -3 -15    3.18    0.14 
   5  -3 -15    3.49    0.16 
   6  -3 -15    0.31    0.08 
   7  -3 -15    0.16    0.07 
  -7  -2 -15    0.05    0.06 
  -6  -2 -15    0.14    0.06 
  -5  -2 -15    0.31    0.05 
  -4  -2 -15    3.25    0.11 
  -3  -2 -15    0.02    0.02 
  -2  -2 -15    4.92    0.12 
  -1  -2 -15    3.38    0.07 
   0  -2 -15   11.61    0.13 
   1  -2 -15    9.84    0.11 
   2  -2 -15   10.84    0.14 
   3  -2 -15    2.81    0.07 
   4  -2 -15    0.54    0.05 
   5  -2 -15    0.03    0.04 
   6  -2 -15    0.90    0.10 
   7  -2 -15    1.68    0.13 
  -7  -1 -15    0.12    0.07 
  -6  -1 -15    0.10    0.05 
  -5  -1 -15    1.30    0.10 
  -4  -1 -15    1.06    0.06 
  -3  -1 -15    3.92    0.10 
  -2  -1 -15    6.55    0.14 
  -1  -1 -15    0.76    0.03 
   0  -1 -15    5.76    0.08 
   1  -1 -15    5.36    0.08 
   2  -1 -15    0.22    0.02 
   3  -1 -15    0.04    0.02 
   4  -1 -15    0.15    0.03 
   5  -1 -15    0.28    0.05 
   6  -1 -15    0.12    0.06 
   7  -1 -15    0.08    0.06 
   8  -1 -15    0.37    0.09 
  -7   0 -15    0.02    0.06 
  -6   0 -15    0.00    0.04 
  -5   0 -15   -0.02    0.03 
  -4   0 -15    0.01    0.03 
  -3   0 -15    0.04    0.02 
  -2   0 -15   -0.01    0.02 
  -1   0 -15    0.05    0.02 
   1   0 -15    0.01    0.01 
   2   0 -15    0.01    0.01 
   3   0 -15    0.02    0.02 
   4   0 -15    0.00    0.02 
   5   0 -15    0.01    0.03 
   6   0 -15   -0.03    0.04 
   7   0 -15    0.00    0.06 
   8   0 -15    0.07    0.10 
  -7   1 -15    0.13    0.09 
  -6   1 -15    0.07    0.07 
  -5   1 -15    1.11    0.13 
  -4   1 -15    1.09    0.12 
  -3   1 -15    3.67    0.14 
  -2   1 -15    6.11    0.17 
  -1   1 -15    0.62    0.04 
   0   1 -15    5.73    0.12 
   1   1 -15    5.26    0.09 
   2   1 -15    0.16    0.03 
   3   1 -15    0.02    0.02 
   4   1 -15    0.27    0.04 
   5   1 -15    0.34    0.05 
   6   1 -15    0.18    0.04 
   7   1 -15    0.19    0.08 
   8   1 -15    0.20    0.12 
  -7   2 -15    0.07    0.08 
  -6   2 -15    0.12    0.09 
  -5   2 -15    0.19    0.08 
  -4   2 -15    3.29    0.20 
  -3   2 -15    0.00    0.02 
  -2   2 -15    4.67    0.11 
  -1   2 -15    3.35    0.09 
   0   2 -15   11.71    0.20 
   1   2 -15    9.78    0.17 
   2   2 -15   10.73    0.16 
   3   2 -15    2.70    0.11 
   4   2 -15    0.46    0.04 
   5   2 -15    0.09    0.03 
   6   2 -15    0.74    0.10 
   7   2 -15    1.29    0.12 
  -7   3 -15    1.12    0.21 
  -6   3 -15    0.02    0.08 
  -5   3 -15    1.72    0.17 
  -4   3 -15    0.15    0.07 
  -3   3 -15    2.19    0.10 
  -2   3 -15   22.38    0.35 
  -1   3 -15    0.10    0.03 
   0   3 -15    5.17    0.12 
   1   3 -15    0.81    0.04 
   2   3 -15    0.66    0.04 
   3   3 -15    6.62    0.29 
   4   3 -15    3.45    0.14 
   5   3 -15    3.57    0.16 
   6   3 -15    0.44    0.07 
   7   3 -15    0.15    0.11 
  -6   4 -15    5.59    0.33 
  -5   4 -15    2.12    0.19 
  -4   4 -15    1.36    0.09 
  -3   4 -15    0.17    0.05 
  -2   4 -15   26.45    0.41 
  -1   4 -15    2.16    0.08 
   0   4 -15   45.02    0.63 
   1   4 -15    0.04    0.02 
   2   4 -15    0.20    0.03 
   3   4 -15    0.19    0.07 
   4   4 -15    9.11    0.26 
   5   4 -15    0.06    0.04 
   6   4 -15    1.20    0.20 
   7   4 -15    0.42    0.12 
  -6   5 -15    0.25    0.12 
  -5   5 -15    4.70    0.29 
  -4   5 -15    0.12    0.05 
  -3   5 -15    5.02    0.18 
  -2   5 -15    6.03    0.15 
  -1   5 -15    6.25    0.15 
   0   5 -15    0.10    0.03 
   1   5 -15   16.56    0.29 
   2   5 -15    0.42    0.06 
   3   5 -15    2.41    0.18 
   4   5 -15    0.33    0.10 
   5   5 -15    4.26    0.29 
   6   5 -15    2.92    0.24 
   7   5 -15    2.41    0.27 
  -5   6 -15    1.25    0.18 
  -4   6 -15    1.21    0.10 
  -3   6 -15    0.85    0.09 
  -2   6 -15   24.88    0.42 
  -1   6 -15    5.52    0.15 
   0   6 -15    9.84    0.18 
   1   6 -15    4.76    0.12 
   2   6 -15    5.48    0.18 
   3   6 -15    5.09    0.28 
   4   6 -15    1.14    0.16 
   5   6 -15    1.78    0.20 
   6   6 -15    2.21    0.26 
  -5   7 -15    2.05    0.23 
  -4   7 -15    0.06    0.06 
  -3   7 -15    1.02    0.10 
  -2   7 -15    0.55    0.09 
  -1   7 -15    2.16    0.13 
   0   7 -15    0.30    0.05 
   1   7 -15    8.95    0.21 
   2   7 -15    0.13    0.08 
   3   7 -15    1.86    0.19 
   4   7 -15    0.05    0.08 
   5   7 -15    7.88    0.42 
  -4   8 -15    1.87    0.15 
  -3   8 -15    0.23    0.08 
  -2   8 -15   12.26    0.35 
  -1   8 -15    1.64    0.12 
   0   8 -15    6.53    0.23 
   1   8 -15    0.45    0.07 
   2   8 -15    0.45    0.12 
   3   8 -15    0.34    0.12 
   4   8 -15    2.09    0.23 
  -3   9 -15    1.01    0.14 
  -2   9 -15    0.12    0.06 
  -1   9 -15    0.27    0.09 
   0   9 -15    1.32    0.14 
   1   9 -15    5.06    0.28 
   3   9 -15    0.28    0.12 
   0 -10 -14    1.43    0.15 
   1 -10 -14    3.34    0.20 
  -3  -9 -14    0.04    0.04 
  -2  -9 -14    0.29    0.09 
  -1  -9 -14    3.24    0.19 
   0  -9 -14    0.04    0.05 
   1  -9 -14    3.42    0.19 
   2  -9 -14    0.62    0.17 
   3  -9 -14    0.05    0.11 
  -4  -8 -14   -0.03    0.07 
  -3  -8 -14    1.10    0.11 
  -2  -8 -14    3.56    0.15 
  -1  -8 -14    3.98    0.20 
   0  -8 -14    1.26    0.12 
   1  -8 -14    8.07    0.27 
   2  -8 -14    0.13    0.11 
   3  -8 -14    1.03    0.14 
   4  -8 -14    1.48    0.12 
   5  -8 -14    0.27    0.08 
  -5  -7 -14    0.81    0.12 
  -4  -7 -14    2.72    0.17 
  -3  -7 -14    0.08    0.06 
  -2  -7 -14    0.11    0.05 
  -1  -7 -14    1.67    0.10 
   0  -7 -14    0.79    0.10 
   1  -7 -14    2.03    0.12 
   2  -7 -14    1.26    0.07 
   3  -7 -14    0.09    0.05 
   4  -7 -14   11.58    0.28 
   5  -7 -14    2.09    0.13 
  -6  -6 -14    1.21    0.13 
  -5  -6 -14    1.45    0.13 
  -4  -6 -14    2.05    0.13 
  -3  -6 -14    0.13    0.05 
  -2  -6 -14   11.52    0.26 
  -1  -6 -14    3.95    0.14 
   0  -6 -14    0.04    0.03 
   1  -6 -14   15.06    0.25 
   2  -6 -14    7.35    0.16 
   3  -6 -14    2.25    0.10 
   4  -6 -14    0.09    0.04 
   5  -6 -14    0.61    0.08 
   6  -6 -14    3.06    0.19 
  -6  -5 -14    1.26    0.13 
  -5  -5 -14    2.43    0.15 
  -4  -5 -14   13.09    0.34 
  -3  -5 -14    2.67    0.14 
  -2  -5 -14    6.81    0.18 
  -1  -5 -14   26.43    0.44 
   0  -5 -14    0.00    0.01 
   1  -5 -14   14.70    0.21 
   2  -5 -14    0.25    0.04 
   3  -5 -14    0.11    0.04 
   4  -5 -14    0.53    0.07 
   5  -5 -14    0.41    0.07 
   6  -5 -14    0.25    0.08 
   7  -5 -14    4.85    0.25 
  -7  -4 -14    0.30    0.13 
  -6  -4 -14    0.39    0.07 
  -5  -4 -14    0.03    0.04 
  -4  -4 -14    0.80    0.06 
  -3  -4 -14    7.84    0.18 
  -2  -4 -14   65.01    0.89 
  -1  -4 -14   32.54    0.42 
   0  -4 -14    4.39    0.08 
   1  -4 -14    0.71    0.04 
   2  -4 -14   16.44    0.19 
   3  -4 -14    5.48    0.13 
   4  -4 -14    0.38    0.05 
   5  -4 -14    0.73    0.10 
   6  -4 -14    2.07    0.15 
   7  -4 -14    0.35    0.09 
  -7  -3 -14    1.44    0.19 
  -6  -3 -14    4.04    0.15 
  -5  -3 -14    9.51    0.22 
  -4  -3 -14    2.64    0.10 
  -3  -3 -14    1.22    0.06 
  -2  -3 -14    6.05    0.14 
  -1  -3 -14   69.67    0.81 
   0  -3 -14    1.13    0.03 
   1  -3 -14   27.05    0.24 
   2  -3 -14    0.19    0.02 
   3  -3 -14    7.94    0.11 
   4  -3 -14    2.03    0.11 
   5  -3 -14    0.85    0.09 
   6  -3 -14    0.10    0.06 
   7  -3 -14   16.98    0.46 
  -7  -2 -14    0.05    0.06 
  -6  -2 -14    2.23    0.14 
  -5  -2 -14    1.12    0.10 
  -4  -2 -14    4.20    0.12 
  -3  -2 -14   17.35    0.26 
  -2  -2 -14   40.51    0.57 
  -1  -2 -14    4.91    0.09 
   0  -2 -14    1.29    0.03 
   1  -2 -14   26.71    0.24 
   2  -2 -14   16.11    0.17 
   3  -2 -14    3.92    0.08 
   4  -2 -14    4.33    0.12 
   5  -2 -14    0.12    0.05 
   6  -2 -14    3.32    0.17 
   7  -2 -14   10.13    0.33 
  -7  -1 -14    2.36    0.16 
  -6  -1 -14    3.81    0.18 
  -5  -1 -14   10.05    0.22 
  -4  -1 -14    3.20    0.09 
  -3  -1 -14   13.06    0.23 
  -2  -1 -14    5.57    0.12 
  -1  -1 -14  173.55    1.68 
   0  -1 -14    1.27    0.03 
   1  -1 -14    4.59    0.07 
   2  -1 -14   13.38    0.14 
   3  -1 -14   10.67    0.17 
   4  -1 -14    8.73    0.23 
   5  -1 -14    2.07    0.09 
   6  -1 -14    0.71    0.10 
   7  -1 -14   12.84    0.36 
   8  -1 -14    0.04    0.07 
  -7   0 -14    0.40    0.09 
  -6   0 -14   10.06    0.30 
  -5   0 -14    2.26    0.13 
  -4   0 -14    5.35    0.12 
  -3   0 -14    2.12    0.07 
  -2   0 -14   87.32    1.14 
  -1   0 -14   59.44    0.79 
   0   0 -14  145.37    1.42 
   1   0 -14    0.68    0.02 
   2   0 -14   16.67    0.18 
   3   0 -14   16.00    0.26 
   4   0 -14    2.39    0.09 
   5   0 -14    2.76    0.10 
   6   0 -14    0.05    0.04 
   7   0 -14   10.28    0.31 
   8   0 -14    0.04    0.10 
  -7   1 -14    2.59    0.22 
  -6   1 -14    3.98    0.25 
  -5   1 -14   10.74    0.41 
  -4   1 -14    3.09    0.19 
  -3   1 -14   13.31    0.43 
  -2   1 -14    5.17    0.15 
  -1   1 -14  173.51    2.17 
   0   1 -14    1.27    0.05 
   1   1 -14    4.70    0.08 
   2   1 -14   13.05    0.23 
   3   1 -14   10.44    0.19 
   4   1 -14    9.28    0.19 
   5   1 -14    2.23    0.09 
   6   1 -14    0.98    0.07 
   7   1 -14   12.56    0.35 
   8   1 -14    0.07    0.11 
  -7   2 -14    0.05    0.09 
  -6   2 -14    2.44    0.21 
  -5   2 -14    1.38    0.15 
  -4   2 -14    4.15    0.23 
  -3   2 -14   16.99    0.28 
  -2   2 -14   40.21    0.56 
  -1   2 -14    5.15    0.11 
   0   2 -14    1.26    0.05 
   1   2 -14   26.89    0.38 
   2   2 -14   16.00    0.27 
   3   2 -14    3.81    0.13 
   4   2 -14    4.14    0.12 
   5   2 -14    0.11    0.03 
   6   2 -14    3.52    0.16 
   7   2 -14   11.09    0.32 
  -7   3 -14    1.48    0.19 
  -6   3 -14    3.91    0.26 
  -5   3 -14    9.01    0.39 
  -4   3 -14    2.75    0.19 
  -3   3 -14    1.01    0.06 
  -2   3 -14    5.88    0.13 
  -1   3 -14   70.37    0.93 
   0   3 -14    1.14    0.05 
   1   3 -14   27.07    0.39 
   2   3 -14    0.19    0.03 
   3   3 -14    7.54    0.23 
   4   3 -14    2.30    0.11 
   5   3 -14    0.78    0.09 
   6   3 -14    0.06    0.04 
   7   3 -14   17.30    0.65 
  -7   4 -14    0.32    0.14 
  -6   4 -14    0.43    0.13 
  -5   4 -14    0.03    0.06 
  -4   4 -14    0.70    0.06 
  -3   4 -14    7.64    0.21 
  -2   4 -14   64.71    0.88 
  -1   4 -14   33.24    0.48 
   0   4 -14    4.33    0.11 
   1   4 -14    0.81    0.05 
   2   4 -14   15.82    0.24 
   3   4 -14    5.42    0.26 
   4   4 -14    0.35    0.06 
   5   4 -14    0.67    0.09 
   6   4 -14    1.96    0.22 
   7   4 -14    0.14    0.07 
  -6   5 -14    1.35    0.22 
  -5   5 -14    2.12    0.20 
  -4   5 -14   13.19    0.32 
  -3   5 -14    3.05    0.14 
  -2   5 -14    6.90    0.16 
  -1   5 -14   26.57    0.42 
   0   5 -14    0.00    0.02 
   1   5 -14   14.50    0.32 
   2   5 -14    0.26    0.05 
   3   5 -14    0.19    0.06 
   4   5 -14    0.37    0.10 
   5   5 -14    0.59    0.15 
   6   5 -14    0.23    0.10 
   7   5 -14    5.01    0.36 
  -6   6 -14    1.56    0.24 
  -5   6 -14    1.50    0.19 
  -4   6 -14    1.98    0.13 
  -3   6 -14    0.11    0.06 
  -2   6 -14   11.88    0.24 
  -1   6 -14    4.17    0.12 
   0   6 -14    0.07    0.03 
   1   6 -14   15.18    0.24 
   2   6 -14    7.42    0.21 
   3   6 -14    2.12    0.18 
   4   6 -14    0.04    0.08 
   5   6 -14    0.56    0.14 
   6   6 -14    2.42    0.26 
  -5   7 -14    0.95    0.21 
  -4   7 -14    2.83    0.16 
  -3   7 -14    0.12    0.05 
  -2   7 -14    0.03    0.05 
  -1   7 -14    1.72    0.11 
   0   7 -14    0.99    0.07 
   1   7 -14    2.26    0.10 
   2   7 -14    1.14    0.14 
   3   7 -14    0.17    0.09 
   4   7 -14   10.61    0.48 
   5   7 -14    2.27    0.24 
  -4   8 -14    0.20    0.08 
  -3   8 -14    1.44    0.14 
  -2   8 -14    3.19    0.17 
  -1   8 -14    4.21    0.19 
   0   8 -14    1.61    0.11 
   1   8 -14    8.16    0.26 
   2   8 -14    0.06    0.07 
   3   8 -14    0.86    0.17 
   4   8 -14    1.47    0.21 
   5   8 -14    0.11    0.11 
  -3   9 -14   -0.10    0.06 
  -2   9 -14    0.25    0.06 
  -1   9 -14    2.93    0.18 
   0   9 -14   -0.01    0.07 
   1   9 -14    3.83    0.27 
   3   9 -14    0.14    0.11 
   0  10 -14    1.76    0.16 
  -1 -10 -13    0.42    0.09 
   0 -10 -13    3.21    0.20 
   1 -10 -13    0.70    0.11 
  -3  -9 -13    9.23    0.35 
  -2  -9 -13    0.17    0.08 
  -1  -9 -13    5.06    0.24 
   0  -9 -13    0.23    0.07 
   1  -9 -13    0.90    0.12 
   2  -9 -13    0.10    0.12 
   3  -9 -13    0.88    0.19 
  -4  -8 -13   -0.05    0.06 
  -3  -8 -13    0.11    0.05 
  -2  -8 -13    0.63    0.08 
  -1  -8 -13    0.01    0.05 
   0  -8 -13    0.91    0.09 
   1  -8 -13    0.02    0.05 
   2  -8 -13    4.20    0.28 
   3  -8 -13    0.02    0.04 
   4  -8 -13    6.94    0.22 
   5  -8 -13    0.06    0.06 
  -5  -7 -13    0.58    0.10 
  -4  -7 -13    0.88    0.11 
  -3  -7 -13    5.07    0.21 
  -2  -7 -13    3.17    0.13 
  -1  -7 -13    0.87    0.08 
   0  -7 -13    0.46    0.08 
   1  -7 -13    0.34    0.07 
   2  -7 -13    3.14    0.11 
   3  -7 -13    0.06    0.06 
   4  -7 -13    0.47    0.07 
   5  -7 -13    8.29    0.25 
  -6  -6 -13    0.26    0.12 
  -5  -6 -13    0.33    0.07 
  -4  -6 -13    2.52    0.15 
  -3  -6 -13    0.97    0.10 
  -2  -6 -13    3.72    0.13 
  -1  -6 -13    0.55    0.06 
   0  -6 -13    4.63    0.14 
   1  -6 -13    0.21    0.03 
   2  -6 -13    6.03    0.14 
   3  -6 -13    4.38    0.15 
   4  -6 -13    5.46    0.18 
   5  -6 -13    2.25    0.12 
   6  -6 -13    0.03    0.07 
  -6  -5 -13    0.17    0.08 
  -5  -5 -13    1.94    0.13 
  -4  -5 -13    2.31    0.13 
  -3  -5 -13   13.33    0.33 
  -2  -5 -13    3.16    0.12 
  -1  -5 -13    9.85    0.22 
   0  -5 -13    0.15    0.02 
   1  -5 -13    0.38    0.04 
   2  -5 -13   14.53    0.24 
   3  -5 -13    0.46    0.06 
   4  -5 -13    0.11    0.04 
   5  -5 -13    2.83    0.13 
   6  -5 -13    0.03    0.06 
   7  -5 -13    2.26    0.18 
  -7  -4 -13    0.40    0.13 
  -6  -4 -13    0.59    0.08 
  -5  -4 -13    6.05    0.18 
  -4  -4 -13    3.25    0.11 
  -3  -4 -13    1.86    0.08 
  -2  -4 -13   11.12    0.21 
  -1  -4 -13    0.16    0.03 
   0  -4 -13    0.65    0.03 
   1  -4 -13    4.85    0.09 
   2  -4 -13    6.97    0.11 
   3  -4 -13   -0.01    0.02 
   4  -4 -13   15.77    0.31 
   5  -4 -13    0.10    0.05 
   6  -4 -13    0.16    0.07 
   7  -4 -13    4.40    0.22 
  -7  -3 -13    0.40    0.14 
  -6  -3 -13    5.45    0.18 
  -5  -3 -13    5.12    0.15 
  -4  -3 -13    2.70    0.10 
  -3  -3 -13    9.54    0.18 
  -2  -3 -13   23.67    0.37 
  -1  -3 -13   10.75    0.17 
   0  -3 -13    0.82    0.03 
   1  -3 -13    9.90    0.11 
   2  -3 -13    2.70    0.06 
   3  -3 -13    2.11    0.05 
   4  -3 -13    0.08    0.04 
   5  -3 -13    0.01    0.05 
   6  -3 -13    2.49    0.15 
   7  -3 -13    1.43    0.14 
  -7  -2 -13    0.58    0.09 
  -6  -2 -13    1.56    0.09 
  -5  -2 -13    3.15    0.15 
  -4  -2 -13   10.64    0.27 
  -3  -2 -13    0.59    0.05 
  -2  -2 -13    3.19    0.09 
  -1  -2 -13    0.30    0.02 
   0  -2 -13    1.79    0.03 
   1  -2 -13    2.56    0.04 
   2  -2 -13    0.33    0.02 
   3  -2 -13    0.06    0.01 
   4  -2 -13    1.92    0.08 
   5  -2 -13    0.86    0.09 
   6  -2 -13    0.14    0.06 
   7  -2 -13    3.38    0.18 
   8  -2 -13    0.67    0.12 
  -7  -1 -13    0.69    0.11 
  -6  -1 -13    0.12    0.06 
  -5  -1 -13    0.78    0.07 
  -4  -1 -13    4.50    0.11 
  -3  -1 -13    1.63    0.07 
  -2  -1 -13    5.77    0.12 
  -1  -1 -13    3.02    0.06 
   0  -1 -13    7.96    0.09 
   1  -1 -13    8.57    0.10 
   2  -1 -13   36.46    0.33 
   3  -1 -13    7.15    0.15 
   4  -1 -13    2.24    0.11 
   5  -1 -13    0.05    0.03 
   6  -1 -13    0.46    0.08 
   7  -1 -13    0.09    0.06 
   8  -1 -13    0.08    0.07 
  -7   0 -13    0.05    0.06 
  -6   0 -13    0.02    0.04 
  -5   0 -13   -0.01    0.02 
  -4   0 -13    0.04    0.02 
  -3   0 -13    0.00    0.02 
  -2   0 -13    0.02    0.03 
  -1   0 -13    0.01    0.01 
   1   0 -13    0.00    0.01 
   2   0 -13    0.00    0.01 
   3   0 -13    0.01    0.02 
   4   0 -13    0.01    0.02 
   5   0 -13    0.02    0.03 
   6   0 -13    0.03    0.04 
   7   0 -13    0.04    0.06 
   8   0 -13    0.03    0.06 
  -7   1 -13    0.68    0.13 
  -6   1 -13    0.03    0.07 
  -5   1 -13    0.76    0.13 
  -4   1 -13    4.67    0.14 
  -3   1 -13    1.71    0.13 
  -2   1 -13    5.58    0.16 
  -1   1 -13    2.99    0.07 
   0   1 -13    8.13    0.14 
   1   1 -13    8.67    0.13 
   2   1 -13   36.04    0.51 
   3   1 -13    7.39    0.15 
   4   1 -13    2.46    0.09 
   5   1 -13    0.09    0.03 
   6   1 -13    0.49    0.06 
   7   1 -13    0.06    0.05 
   8   1 -13    0.14    0.11 
  -7   2 -13    0.91    0.17 
  -6   2 -13    1.84    0.18 
  -5   2 -13    2.76    0.20 
  -4   2 -13   11.04    0.40 
  -3   2 -13    0.57    0.06 
  -2   2 -13    3.02    0.08 
  -1   2 -13    0.35    0.03 
   0   2 -13    1.74    0.06 
   1   2 -13    2.64    0.07 
   2   2 -13    0.35    0.04 
   3   2 -13    0.06    0.02 
   4   2 -13    1.94    0.09 
   5   2 -13    0.90    0.06 
   6   2 -13    0.20    0.05 
   7   2 -13    3.13    0.17 
   8   2 -13    0.69    0.20 
  -7   3 -13    0.48    0.14 
  -6   3 -13    5.64    0.31 
  -5   3 -13    4.80    0.27 
  -4   3 -13    2.73    0.11 
  -3   3 -13    9.91    0.19 
  -2   3 -13   23.50    0.36 
  -1   3 -13   10.56    0.19 
   0   3 -13    0.86    0.04 
   1   3 -13   10.04    0.18 
   2   3 -13    2.58    0.07 
   3   3 -13    2.08    0.10 
   4   3 -13    0.04    0.02 
   5   3 -13   -0.08    0.05 
   6   3 -13    2.54    0.14 
   7   3 -13    1.33    0.18 
  -7   4 -13    0.18    0.12 
  -6   4 -13    0.40    0.13 
  -5   4 -13    6.28    0.32 
  -4   4 -13    3.27    0.14 
  -3   4 -13    1.91    0.08 
  -2   4 -13   11.07    0.21 
  -1   4 -13    0.16    0.03 
   0   4 -13    0.80    0.05 
   1   4 -13    4.70    0.11 
   2   4 -13    7.06    0.17 
   3   4 -13    0.05    0.05 
   4   4 -13   15.52    0.36 
   5   4 -13    0.01    0.04 
   6   4 -13    0.06    0.10 
   7   4 -13    4.10    0.27 
  -6   5 -13    0.18    0.10 
  -5   5 -13    1.79    0.18 
  -4   5 -13    2.17    0.12 
  -3   5 -13   13.31    0.32 
  -2   5 -13    3.50    0.11 
  -1   5 -13   10.27    0.20 
   0   5 -13    0.25    0.04 
   1   5 -13    0.37    0.05 
   2   5 -13   14.58    0.32 
   3   5 -13    0.50    0.10 
   4   5 -13    0.07    0.07 
   5   5 -13    2.67    0.23 
   6   5 -13    0.06    0.07 
   7   5 -13    2.27    0.26 
  -6   6 -13    0.05    0.11 
  -5   6 -13    0.36    0.12 
  -4   6 -13    2.40    0.14 
  -3   6 -13    0.94    0.09 
  -2   6 -13    4.12    0.13 
  -1   6 -13    0.59    0.06 
   0   6 -13    4.75    0.13 
   1   6 -13    0.15    0.03 
   2   6 -13    5.92    0.19 
   3   6 -13    4.27    0.25 
   4   6 -13    5.27    0.30 
   5   6 -13    2.09    0.21 
   6   6 -13    0.12    0.12 
  -5   7 -13    0.61    0.16 
  -4   7 -13    1.07    0.11 
  -3   7 -13    5.12    0.20 
  -2   7 -13    3.06    0.15 
  -1   7 -13    0.94    0.08 
   0   7 -13    0.47    0.06 
   1   7 -13    0.53    0.07 
   2   7 -13    3.35    0.14 
   3   7 -13    0.03    0.07 
   4   7 -13    0.47    0.13 
   5   7 -13    8.37    0.43 
  -4   8 -13    0.03    0.07 
  -3   8 -13    0.14    0.07 
  -2   8 -13    0.86    0.11 
  -1   8 -13    0.00    0.06 
   0   8 -13    1.04    0.10 
   1   8 -13    0.01    0.05 
   3   8 -13   -0.04    0.09 
   4   8 -13    7.21    0.40 
   5   8 -13   -0.02    0.11 
  -3   9 -13    9.98    0.33 
  -2   9 -13    0.14    0.08 
  -1   9 -13    4.85    0.22 
   0   9 -13    0.21    0.08 
   1   9 -13    0.84    0.18 
   3   9 -13    0.69    0.17 
  -1  10 -13    0.50    0.11 
   0  10 -13    3.25    0.20 
   1  10 -13    0.45    0.12 
  -1 -10 -12    1.11    0.14 
   0 -10 -12    0.33    0.08 
   1 -10 -12    0.48    0.10 
  -3  -9 -12    6.58    0.41 
  -2  -9 -12   10.68    0.36 
  -1  -9 -12    0.39    0.09 
   0  -9 -12    5.73    0.25 
   1  -9 -12    1.47    0.13 
   2  -9 -12   -0.04    0.09 
   3  -9 -12    1.20    0.22 
   4  -9 -12    0.31    0.14 
  -4  -8 -12   -0.03    0.04 
  -3  -8 -12    1.89    0.15 
  -2  -8 -12    5.59    0.24 
  -1  -8 -12    0.09    0.05 
   0  -8 -12    4.96    0.21 
   1  -8 -12    0.53    0.09 
   2  -8 -12    1.29    0.11 
   3  -8 -12    7.32    0.25 
   4  -8 -12    0.01    0.07 
   5  -8 -12    1.24    0.11 
  -5  -7 -12    0.07    0.07 
  -4  -7 -12    1.07    0.12 
  -3  -7 -12    9.34    0.29 
  -2  -7 -12    1.56    0.10 
  -1  -7 -12    6.25    0.18 
   0  -7 -12    3.58    0.16 
   1  -7 -12    3.00    0.15 
   2  -7 -12    1.44    0.11 
   3  -7 -12    0.40    0.07 
   4  -7 -12    0.02    0.04 
   5  -7 -12    7.24    0.23 
   6  -7 -12    6.32    0.27 
  -6  -6 -12    0.07    0.13 
  -5  -6 -12    4.78    0.21 
  -4  -6 -12    0.01    0.05 
  -3  -6 -12    2.55    0.13 
  -2  -6 -12   16.77    0.33 
  -1  -6 -12    0.29    0.05 
   0  -6 -12    7.71    0.19 
   1  -6 -12    0.88    0.06 
   2  -6 -12    0.40    0.05 
   3  -6 -12    5.53    0.16 
   4  -6 -12    1.16    0.08 
   5  -6 -12    0.72    0.08 
   6  -6 -12    4.87    0.23 
  -6  -5 -12   -0.04    0.06 
  -5  -5 -12    0.62    0.09 
  -4  -5 -12    0.81    0.07 
  -3  -5 -12   39.25    0.74 
  -2  -5 -12   34.59    0.66 
  -1  -5 -12    6.94    0.17 
   0  -5 -12   16.31    0.22 
   1  -5 -12   18.74    0.28 
   2  -5 -12    0.49    0.05 
   3  -5 -12    1.01    0.07 
   4  -5 -12    0.21    0.04 
   5  -5 -12    8.78    0.23 
   6  -5 -12    0.26    0.08 
   7  -5 -12    0.65    0.12 
  -7  -4 -12    0.04    0.06 
  -6  -4 -12    2.43    0.12 
  -5  -4 -12   23.40    0.41 
  -4  -4 -12    4.43    0.13 
  -3  -4 -12    0.69    0.06 
  -2  -4 -12   59.39    0.72 
  -1  -4 -12    2.41    0.08 
   0  -4 -12   37.41    0.37 
   1  -4 -12    3.47    0.08 
   2  -4 -12    8.96    0.13 
   3  -4 -12    4.03    0.11 
   4  -4 -12    0.57    0.07 
   5  -4 -12    0.04    0.03 
   6  -4 -12   17.10    0.44 
   7  -4 -12    0.89    0.13 
  -7  -3 -12    1.18    0.17 
  -6  -3 -12    0.18    0.05 
  -5  -3 -12    4.99    0.15 
  -4  -3 -12    1.85    0.08 
  -3  -3 -12   43.43    0.55 
  -2  -3 -12   10.18    0.19 
  -1  -3 -12    5.13    0.10 
   0  -3 -12    2.30    0.05 
   1  -3 -12    1.17    0.03 
   2  -3 -12    8.05    0.11 
   3  -3 -12    9.84    0.13 
   4  -3 -12    1.08    0.07 
   5  -3 -12   12.65    0.34 
   6  -3 -12    4.45    0.20 
   7  -3 -12    5.03    0.23 
  -7  -2 -12    0.64    0.15 
  -6  -2 -12    8.99    0.22 
  -5  -2 -12   13.37    0.27 
  -4  -2 -12   16.48    0.26 
  -3  -2 -12   18.96    0.39 
  -2  -2 -12   53.37    0.89 
  -1  -2 -12    0.15    0.02 
   0  -2 -12   44.10    0.36 
   1  -2 -12   14.18    0.15 
   2  -2 -12    0.04    0.01 
   3  -2 -12   30.21    0.34 
   4  -2 -12   11.58    0.22 
   5  -2 -12    0.08    0.04 
   6  -2 -12   37.80    0.74 
   7  -2 -12    0.29    0.08 
   8  -2 -12    0.11    0.07 
  -7  -1 -12    5.27    0.22 
  -6  -1 -12    0.83    0.10 
  -5  -1 -12    1.79    0.09 
  -4  -1 -12    0.14    0.03 
  -3  -1 -12  101.31    1.31 
  -2  -1 -12    1.29    0.05 
  -1  -1 -12  182.92    1.76 
   0  -1 -12   30.04    0.25 
   1  -1 -12   11.33    0.11 
   2  -1 -12   47.20    0.44 
   3  -1 -12   21.47    0.41 
   4  -1 -12    0.14    0.03 
   5  -1 -12    0.80    0.06 
   6  -1 -12    9.30    0.28 
   7  -1 -12    6.37    0.24 
   8  -1 -12    2.46    0.17 
  -7   0 -12    3.26    0.18 
  -6   0 -12    8.36    0.26 
  -5   0 -12   10.10    0.19 
  -4   0 -12  103.62    1.17 
  -3   0 -12    0.03    0.02 
  -2   0 -12  132.82    2.06 
  -1   0 -12    9.46    0.17 
   0   0 -12  118.04    1.05 
   1   0 -12   24.51    0.24 
   2   0 -12    1.35    0.03 
   3   0 -12   62.12    0.81 
   4   0 -12    8.35    0.17 
   5   0 -12   12.28    0.24 
   6   0 -12   23.13    0.40 
   7   0 -12   -0.02    0.05 
   8   0 -12    2.21    0.16 
  -7   1 -12    5.66    0.31 
  -6   1 -12    0.64    0.13 
  -5   1 -12    1.77    0.15 
  -4   1 -12    0.17    0.04 
  -3   1 -12   99.97    1.58 
  -2   1 -12    1.29    0.07 
  -1   1 -12  184.59    2.27 
   0   1 -12   30.17    0.41 
   1   1 -12   11.43    0.16 
   2   1 -12   46.73    0.64 
   3   1 -12   22.09    0.33 
   4   1 -12    0.12    0.03 
   5   1 -12    0.79    0.07 
   6   1 -12    9.73    0.22 
   7   1 -12    6.75    0.20 
   8   1 -12    2.22    0.22 
  -7   2 -12    0.60    0.14 
  -6   2 -12    8.92    0.39 
  -5   2 -12   13.55    0.48 
  -4   2 -12   16.67    0.27 
  -3   2 -12   19.26    0.29 
  -2   2 -12   53.97    0.72 
  -1   2 -12    0.25    0.03 
   0   2 -12   43.54    0.59 
   1   2 -12   14.05    0.22 
   2   2 -12    0.04    0.02 
   3   2 -12   29.60    0.43 
   4   2 -12   11.19    0.26 
   5   2 -12    0.12    0.03 
   6   2 -12   37.23    0.58 
   7   2 -12    0.25    0.07 
   8   2 -12    0.03    0.13 
  -7   3 -12    1.26    0.21 
  -6   3 -12    0.14    0.08 
  -5   3 -12    4.88    0.27 
  -4   3 -12    1.81    0.09 
  -3   3 -12   44.04    0.53 
  -2   3 -12    9.99    0.19 
  -1   3 -12    5.35    0.12 
   0   3 -12    2.38    0.07 
   1   3 -12    1.11    0.05 
   2   3 -12    8.02    0.15 
   3   3 -12    9.79    0.19 
   4   3 -12    1.09    0.07 
   5   3 -12   13.20    0.26 
   6   3 -12    4.74    0.19 
   7   3 -12    5.57    0.33 
  -7   4 -12    0.13    0.11 
  -6   4 -12    2.12    0.21 
  -5   4 -12   23.68    0.74 
  -4   4 -12    4.46    0.16 
  -3   4 -12    0.57    0.05 
  -2   4 -12   60.52    0.82 
  -1   4 -12    2.49    0.08 
   0   4 -12   36.98    0.53 
   1   4 -12    3.41    0.12 
   2   4 -12    8.60    0.20 
   3   4 -12    4.13    0.12 
   4   4 -12    0.36    0.11 
   5   4 -12    0.10    0.04 
   6   4 -12   16.88    0.63 
   7   4 -12    0.66    0.13 
  -6   5 -12    0.09    0.09 
  -5   5 -12    0.64    0.14 
  -4   5 -12    0.87    0.08 
  -3   5 -12   39.50    0.59 
  -2   5 -12   34.89    0.52 
  -1   5 -12    6.82    0.15 
   0   5 -12   16.64    0.28 
   1   5 -12   19.16    0.38 
   2   5 -12    0.52    0.06 
   3   5 -12    0.91    0.12 
   4   5 -12    0.27    0.09 
   5   5 -12    8.87    0.41 
   6   5 -12    0.06    0.07 
   7   5 -12    0.51    0.18 
  -6   6 -12    0.11    0.11 
  -5   6 -12    4.00    0.18 
  -4   6 -12    0.01    0.04 
  -3   6 -12    2.61    0.14 
  -2   6 -12   16.85    0.31 
  -1   6 -12    0.35    0.05 
   0   6 -12    7.82    0.22 
   1   6 -12    0.87    0.06 
   2   6 -12    0.39    0.06 
   3   6 -12    5.76    0.29 
   4   6 -12    1.00    0.17 
   5   6 -12    0.60    0.14 
   6   6 -12    4.63    0.33 
  -5   7 -12    0.02    0.07 
  -4   7 -12    0.92    0.12 
  -3   7 -12    9.55    0.29 
  -2   7 -12    1.66    0.12 
  -1   7 -12    6.28    0.21 
   0   7 -12    3.75    0.13 
   1   7 -12    3.08    0.15 
   2   7 -12    1.31    0.10 
   3   7 -12    0.43    0.11 
   4   7 -12    0.01    0.07 
   5   7 -12    7.52    0.41 
   6   7 -12    5.82    0.38 
  -4   8 -12    0.10    0.07 
  -3   8 -12    2.02    0.14 
  -2   8 -12    6.47    0.24 
  -1   8 -12    0.14    0.04 
   0   8 -12    4.89    0.20 
   1   8 -12    0.50    0.08 
   2   8 -12    1.62    0.18 
   3   8 -12    6.85    0.37 
   4   8 -12    0.08    0.11 
   5   8 -12    1.19    0.21 
  -3   9 -12    7.36    0.28 
  -2   9 -12   11.73    0.36 
  -1   9 -12    0.61    0.11 
   0   9 -12    6.05    0.23 
   1   9 -12    1.44    0.22 
   3   9 -12    0.91    0.19 
   4   9 -12    0.10    0.13 
  -1  10 -12    1.58    0.16 
   0  10 -12    0.25    0.09 
   1  10 -12    0.82    0.14 
  -1 -10 -11    0.61    0.11 
   0 -10 -11    0.04    0.07 
   1 -10 -11    0.75    0.12 
   2 -10 -11   -0.01    0.12 
  -3  -9 -11   -0.15    0.11 
  -2  -9 -11    0.26    0.08 
  -1  -9 -11    3.36    0.19 
   0  -9 -11    0.16    0.07 
   1  -9 -11    8.58    0.29 
   2  -9 -11    0.26    0.11 
   3  -9 -11    1.47    0.21 
   4  -9 -11    0.09    0.11 
  -4  -8 -11    3.04    0.17 
  -3  -8 -11    0.03    0.07 
  -2  -8 -11    7.79    0.28 
  -1  -8 -11    0.45    0.08 
   0  -8 -11    1.44    0.12 
   1  -8 -11    0.05    0.05 
   2  -8 -11    0.29    0.08 
   3  -8 -11    0.01    0.05 
   4  -8 -11    1.15    0.13 
   5  -8 -11    0.74    0.11 
  -5  -7 -11    0.80    0.11 
  -4  -7 -11    0.16    0.05 
  -3  -7 -11    2.13    0.14 
  -2  -7 -11    0.22    0.05 
  -1  -7 -11    2.40    0.14 
   0  -7 -11    3.71    0.17 
   1  -7 -11    6.42    0.22 
   2  -7 -11    1.08    0.09 
   3  -7 -11    0.66    0.09 
   4  -7 -11    0.02    0.04 
   5  -7 -11    0.33    0.07 
   6  -7 -11    2.32    0.16 
  -6  -6 -11    0.60    0.14 
  -5  -6 -11    1.34    0.13 
  -4  -6 -11    1.07    0.11 
  -3  -6 -11    1.64    0.11 
  -2  -6 -11   11.02    0.25 
  -1  -6 -11    2.83    0.11 
   0  -6 -11    1.04    0.08 
   1  -6 -11    3.68    0.11 
   2  -6 -11    8.87    0.18 
   3  -6 -11    4.55    0.15 
   4  -6 -11    2.08    0.11 
   5  -6 -11    0.02    0.03 
   6  -6 -11    1.49    0.14 
  -6  -5 -11    1.96    0.14 
  -5  -5 -11    1.34    0.09 
  -4  -5 -11    3.12    0.11 
  -3  -5 -11    3.64    0.11 
  -2  -5 -11    1.88    0.11 
  -1  -5 -11   15.53    0.29 
   0  -5 -11    1.54    0.05 
   1  -5 -11   10.60    0.18 
   2  -5 -11    3.25    0.09 
   3  -5 -11    0.32    0.05 
   4  -5 -11    1.43    0.09 
   5  -5 -11    1.51    0.10 
   6  -5 -11    6.69    0.26 
   7  -5 -11    0.59    0.12 
  -7  -4 -11    0.24    0.09 
  -6  -4 -11    3.95    0.15 
  -5  -4 -11    0.35    0.05 
  -4  -4 -11    9.31    0.21 
  -3  -4 -11    5.77    0.14 
  -2  -4 -11   10.21    0.20 
  -1  -4 -11    1.49    0.06 
   0  -4 -11   22.56    0.24 
   1  -4 -11    3.97    0.08 
   2  -4 -11    0.40    0.04 
   3  -4 -11    1.19    0.06 
   4  -4 -11    0.49    0.06 
   5  -4 -11    0.33    0.07 
   6  -4 -11    1.52    0.13 
   7  -4 -11    1.84    0.15 
  -7  -3 -11    0.93    0.10 
  -6  -3 -11    4.44    0.16 
  -5  -3 -11    0.02    0.03 
  -4  -3 -11    0.66    0.06 
  -3  -3 -11    0.25    0.04 
  -2  -3 -11    0.33    0.04 
  -1  -3 -11   12.12    0.21 
   0  -3 -11   17.87    0.19 
   1  -3 -11    0.54    0.02 
   2  -3 -11    3.62    0.06 
   3  -3 -11    9.73    0.14 
   4  -3 -11    0.06    0.03 
   5  -3 -11   12.86    0.34 
   6  -3 -11    9.83    0.30 
   7  -3 -11    0.12    0.06 
  -7  -2 -11    1.82    0.20 
  -6  -2 -11    1.15    0.09 
  -5  -2 -11    6.00    0.16 
  -4  -2 -11    3.65    0.10 
  -3  -2 -11    8.92    0.18 
  -2  -2 -11    2.27    0.09 
  -1  -2 -11    4.40    0.10 
   0  -2 -11    2.67    0.04 
   1  -2 -11    4.81    0.07 
   2  -2 -11    6.02    0.08 
   3  -2 -11   17.02    0.21 
   4  -2 -11    0.02    0.02 
   5  -2 -11    0.16    0.05 
   6  -2 -11    1.54    0.11 
   7  -2 -11    1.84    0.14 
   8  -2 -11    1.91    0.16 
  -7  -1 -11    0.21    0.07 
  -6  -1 -11    0.24    0.06 
  -5  -1 -11    1.92    0.09 
  -4  -1 -11    7.77    0.15 
  -3  -1 -11    3.57    0.10 
  -2  -1 -11    2.07    0.06 
  -1  -1 -11   10.20    0.13 
   0  -1 -11    0.49    0.02 
   1  -1 -11    0.68    0.02 
   2  -1 -11    7.81    0.13 
   3  -1 -11    1.63    0.08 
   4  -1 -11    7.22    0.14 
   5  -1 -11    0.15    0.04 
   6  -1 -11    4.29    0.14 
   7  -1 -11    0.03    0.05 
   8  -1 -11    0.09    0.07 
  -7   0 -11    0.05    0.05 
  -6   0 -11   -0.01    0.03 
  -5   0 -11   -0.03    0.02 
  -4   0 -11    0.05    0.03 
  -3   0 -11   -0.01    0.02 
  -2   0 -11    0.01    0.01 
  -1   0 -11    0.00    0.01 
   1   0 -11    0.06    0.01 
   2   0 -11    0.01    0.01 
   3   0 -11    0.01    0.02 
   4   0 -11    0.01    0.02 
   5   0 -11    0.03    0.03 
   6   0 -11    0.08    0.04 
   7   0 -11    0.01    0.03 
   8   0 -11    0.04    0.07 
  -7   1 -11    0.23    0.10 
  -6   1 -11    0.13    0.06 
  -5   1 -11    1.84    0.10 
  -4   1 -11    8.14    0.20 
  -3   1 -11    3.52    0.11 
  -2   1 -11    2.11    0.12 
  -1   1 -11   10.51    0.17 
   0   1 -11    0.49    0.03 
   1   1 -11    0.66    0.03 
   2   1 -11    7.87    0.15 
   3   1 -11    1.78    0.06 
   4   1 -11    7.33    0.15 
   5   1 -11    0.15    0.04 
   6   1 -11    4.65    0.14 
   7   1 -11   -0.03    0.04 
   8   1 -11    0.07    0.07 
  -7   2 -11    2.11    0.20 
  -6   2 -11    1.03    0.14 
  -5   2 -11    5.94    0.29 
  -4   2 -11    3.65    0.10 
  -3   2 -11    9.14    0.16 
  -2   2 -11    2.18    0.07 
  -1   2 -11    4.18    0.09 
   0   2 -11    2.67    0.07 
   1   2 -11    4.65    0.10 
   2   2 -11    5.99    0.13 
   3   2 -11   16.83    0.27 
   4   2 -11    0.04    0.03 
   5   2 -11    0.16    0.03 
   6   2 -11    1.45    0.09 
   7   2 -11    1.79    0.10 
   8   2 -11    1.70    0.25 
  -7   3 -11    0.94    0.18 
  -6   3 -11    3.95    0.26 
  -5   3 -11    0.06    0.05 
  -4   3 -11    0.70    0.05 
  -3   3 -11    0.30    0.03 
  -2   3 -11    0.43    0.04 
  -1   3 -11   12.10    0.20 
   0   3 -11   17.96    0.27 
   1   3 -11    0.53    0.03 
   2   3 -11    3.42    0.10 
   3   3 -11    9.67    0.19 
   4   3 -11    0.02    0.03 
   5   3 -11   13.09    0.26 
   6   3 -11    8.75    0.22 
   7   3 -11    0.12    0.09 
  -7   4 -11    0.25    0.11 
  -6   4 -11    3.87    0.27 
  -5   4 -11    0.26    0.09 
  -4   4 -11    9.16    0.24 
  -3   4 -11    5.57    0.14 
  -2   4 -11   10.24    0.20 
  -1   4 -11    1.39    0.06 
   0   4 -11   22.26    0.34 
   1   4 -11    3.97    0.12 
   2   4 -11    0.32    0.04 
   3   4 -11    1.22    0.07 
   4   4 -11    0.63    0.06 
   5   4 -11    0.40    0.07 
   6   4 -11    1.74    0.21 
   7   4 -11    1.71    0.18 
  -6   5 -11    1.78    0.20 
  -5   5 -11    1.68    0.11 
  -4   5 -11    3.31    0.14 
  -3   5 -11    3.68    0.12 
  -2   5 -11    1.83    0.08 
  -1   5 -11   15.45    0.27 
   0   5 -11    1.51    0.06 
   1   5 -11   10.82    0.20 
   2   5 -11    3.20    0.09 
   3   5 -11    0.16    0.07 
   4   5 -11    1.32    0.15 
   5   5 -11    1.30    0.17 
   6   5 -11    5.89    0.35 
   7   5 -11    0.49    0.16 
  -6   6 -11    0.66    0.16 
  -5   6 -11    1.40    0.11 
  -4   6 -11    1.14    0.11 
  -3   6 -11    1.98    0.09 
  -2   6 -11   10.42    0.22 
  -1   6 -11    2.88    0.13 
   0   6 -11    0.83    0.08 
   1   6 -11    3.40    0.15 
   2   6 -11    9.25    0.24 
   3   6 -11    4.53    0.26 
   4   6 -11    2.00    0.19 
   5   6 -11    0.01    0.08 
   6   6 -11    1.01    0.19 
  -5   7 -11    0.87    0.12 
  -4   7 -11    0.12    0.06 
  -3   7 -11    1.95    0.13 
  -2   7 -11    0.27    0.07 
  -1   7 -11    2.01    0.12 
   0   7 -11    3.83    0.16 
   1   7 -11    6.36    0.21 
   2   7 -11    0.90    0.13 
   3   7 -11    0.64    0.14 
   4   7 -11    0.04    0.08 
   5   7 -11    0.44    0.13 
   6   7 -11    1.99    0.25 
  -4   8 -11    3.13    0.18 
  -3   8 -11    0.08    0.07 
  -2   8 -11    8.13    0.27 
  -1   8 -11    0.58    0.09 
   0   8 -11    1.39    0.11 
   1   8 -11    0.07    0.05 
   2   8 -11    0.18    0.06 
   3   8 -11   -0.01    0.07 
   4   8 -11    0.73    0.16 
   5   8 -11    0.83    0.20 
  -3   9 -11    0.14    0.06 
  -2   9 -11    0.37    0.09 
  -1   9 -11    3.51    0.19 
   0   9 -11    0.09    0.05 
   1   9 -11    8.16    0.40 
   3   9 -11    1.55    0.21 
   4   9 -11    0.17    0.13 
  -1  10 -11    0.53    0.10 
   0  10 -11   -0.01    0.11 
   1  10 -11    0.89    0.21 
  -1 -10 -10    4.84    0.24 
   0 -10 -10    0.44    0.09 
   1 -10 -10    1.87    0.15 
   2 -10 -10    0.46    0.16 
  -3  -9 -10    8.16    0.46 
  -2  -9 -10    4.68    0.22 
  -1  -9 -10    0.18    0.07 
   0  -9 -10    0.14    0.06 
   1  -9 -10    3.71    0.19 
   2  -9 -10    9.09    0.45 
   3  -9 -10    0.27    0.14 
   4  -9 -10    0.03    0.05 
  -5  -8 -10    1.04    0.19 
  -4  -8 -10    2.76    0.18 
  -3  -8 -10    4.26    0.21 
  -2  -8 -10    1.01    0.12 
  -1  -8 -10    5.93    0.23 
   0  -8 -10    0.99    0.10 
   1  -8 -10    0.42    0.08 
   2  -8 -10    0.02    0.05 
   3  -8 -10    0.14    0.07 
   4  -8 -10    7.57    0.27 
   5  -8 -10    4.51    0.22 
  -5  -7 -10    0.02    0.05 
  -4  -7 -10    2.59    0.15 
  -3  -7 -10   12.53    0.35 
  -2  -7 -10    0.11    0.04 
  -1  -7 -10    3.05    0.15 
   0  -7 -10    3.76    0.17 
   1  -7 -10    0.09    0.04 
   2  -7 -10   11.11    0.30 
   3  -7 -10    1.08    0.11 
   4  -7 -10    1.20    0.11 
   5  -7 -10    6.99    0.22 
   6  -7 -10    2.13    0.15 
  -6  -6 -10    1.39    0.19 
  -5  -6 -10    0.36    0.08 
  -4  -6 -10   14.07    0.37 
  -3  -6 -10   10.62    0.30 
  -2  -6 -10    0.08    0.03 
  -1  -6 -10    9.32    0.22 
   0  -6 -10    9.26    0.26 
   1  -6 -10   -0.01    0.02 
   2  -6 -10    4.19    0.13 
   3  -6 -10    7.18    0.19 
   4  -6 -10    5.99    0.18 
   5  -6 -10    4.82    0.17 
   6  -6 -10    2.41    0.17 
  -6  -5 -10    7.25    0.36 
  -5  -5 -10    3.81    0.14 
  -4  -5 -10    1.49    0.08 
  -3  -5 -10   45.59    0.66 
  -2  -5 -10    3.22    0.14 
  -1  -5 -10    3.49    0.10 
   0  -5 -10    0.05    0.02 
   1  -5 -10   13.38    0.21 
   2  -5 -10   23.29    0.33 
   3  -5 -10    1.42    0.08 
   4  -5 -10    3.03    0.12 
   5  -5 -10   11.66    0.27 
   6  -5 -10    3.48    0.18 
   7  -5 -10    0.86    0.13 
  -7  -4 -10    1.57    0.15 
  -6  -4 -10    6.62    0.19 
  -5  -4 -10    1.22    0.08 
  -4  -4 -10   26.00    0.42 
  -3  -4 -10   22.77    0.37 
  -2  -4 -10   16.98    0.28 
  -1  -4 -10   17.89    0.25 
   0  -4 -10   31.69    0.32 
   1  -4 -10    0.21    0.03 
   2  -4 -10   14.59    0.22 
   3  -4 -10    1.33    0.05 
   4  -4 -10   28.47    0.47 
   5  -4 -10   10.33    0.30 
   6  -4 -10    0.23    0.07 
   7  -4 -10    4.68    0.22 
  -7  -3 -10    4.41    0.21 
  -6  -3 -10    8.56    0.22 
  -5  -3 -10   15.76    0.30 
  -4  -3 -10    0.47    0.06 
  -3  -3 -10   34.67    0.51 
  -2  -3 -10    0.95    0.05 
  -1  -3 -10    4.50    0.10 
   0  -3 -10    0.09    0.01 
   1  -3 -10    3.48    0.05 
   2  -3 -10    8.79    0.11 
   3  -3 -10   14.43    0.19 
   4  -3 -10    7.87    0.19 
   5  -3 -10   50.02    0.92 
   6  -3 -10    2.36    0.14 
   7  -3 -10    0.77    0.11 
  -7  -2 -10    0.23    0.06 
  -6  -2 -10    1.31    0.09 
  -5  -2 -10    1.28    0.08 
  -4  -2 -10   73.48    1.00 
  -3  -2 -10    0.02    0.01 
  -2  -2 -10    0.09    0.02 
  -1  -2 -10    0.14    0.02 
   0  -2 -10   31.75    0.26 
   1  -2 -10   53.60    0.43 
   2  -2 -10   40.69    0.39 
   3  -2 -10    0.74    0.03 
   4  -2 -10   15.70    0.23 
   5  -2 -10   17.31    0.40 
   6  -2 -10    9.39    0.28 
   7  -2 -10   14.72    0.40 
   8  -2 -10   12.48    0.39 
  -7  -1 -10    6.18    0.35 
  -6  -1 -10    0.21    0.05 
  -5  -1 -10   36.20    0.48 
  -4  -1 -10    8.57    0.22 
  -3  -1 -10   60.49    0.81 
  -2  -1 -10    0.26    0.03 
  -1  -1 -10   81.38    0.81 
   0  -1 -10    2.43    0.04 
   1  -1 -10    0.39    0.01 
   2  -1 -10   17.20    0.23 
   3  -1 -10   96.37    1.26 
   4  -1 -10    3.27    0.09 
   5  -1 -10   56.77    0.79 
   6  -1 -10    1.13    0.07 
   7  -1 -10    0.36    0.08 
   8  -1 -10    1.23    0.14 
  -7   0 -10    0.00    0.05 
  -6   0 -10    0.02    0.03 
  -5   0 -10    0.65    0.05 
  -4   0 -10  128.32    1.64 
  -3   0 -10    0.04    0.02 
  -2   0 -10   39.69    0.54 
  -1   0 -10  269.23    3.32 
   0   0 -10  491.44    4.68 
   1   0 -10   68.47    0.62 
   2   0 -10   34.99    0.47 
   3   0 -10    2.24    0.07 
   4   0 -10    2.07    0.08 
   5   0 -10    3.61    0.11 
   6   0 -10    6.32    0.17 
   7   0 -10    6.08    0.18 
   8   0 -10    9.00    0.31 
  -7   1 -10    5.18    0.30 
  -6   1 -10    0.32    0.06 
  -5   1 -10   36.93    0.67 
  -4   1 -10    8.34    0.28 
  -3   1 -10   60.24    0.98 
  -2   1 -10    0.24    0.05 
  -1   1 -10   82.53    1.04 
   0   1 -10    2.57    0.06 
   1   1 -10    0.42    0.02 
   2   1 -10   17.42    0.26 
   3   1 -10   99.65    1.26 
   4   1 -10    3.41    0.10 
   5   1 -10   56.74    0.79 
   6   1 -10    1.08    0.07 
   7   1 -10    0.52    0.08 
   8   1 -10    1.40    0.13 
  -7   2 -10    0.19    0.09 
  -6   2 -10    1.19    0.15 
  -5   2 -10    1.22    0.09 
  -4   2 -10   73.92    0.98 
  -3   2 -10    0.04    0.02 
  -2   2 -10    0.07    0.02 
  -1   2 -10    0.17    0.02 
   0   2 -10   31.59    0.43 
   1   2 -10   52.96    0.70 
   2   2 -10   40.09    0.69 
   3   2 -10    0.79    0.04 
   4   2 -10   15.71    0.27 
   5   2 -10   17.86    0.31 
   6   2 -10    9.89    0.22 
   7   2 -10   14.96    0.31 
   8   2 -10   12.97    0.56 
  -7   3 -10    4.31    0.29 
  -6   3 -10    8.50    0.39 
  -5   3 -10   16.22    0.53 
  -4   3 -10    0.46    0.05 
  -3   3 -10   35.20    0.49 
  -2   3 -10    0.89    0.05 
  -1   3 -10    4.58    0.10 
   0   3 -10    0.06    0.02 
   1   3 -10    3.45    0.08 
   2   3 -10    9.02    0.19 
   3   3 -10   14.69    0.29 
   4   3 -10    8.00    0.21 
   5   3 -10   51.50    0.73 
   6   3 -10    2.47    0.11 
   7   3 -10    0.48    0.13 
  -7   4 -10    1.42    0.19 
  -6   4 -10    6.70    0.35 
  -5   4 -10    1.05    0.09 
  -4   4 -10   26.04    0.41 
  -3   4 -10   22.77    0.37 
  -2   4 -10   16.67    0.28 
  -1   4 -10   18.14    0.29 
   0   4 -10   31.53    0.45 
   1   4 -10    0.39    0.05 
   2   4 -10   14.95    0.24 
   3   4 -10    1.47    0.05 
   4   4 -10   29.05    0.55 
   5   4 -10   10.34    0.22 
   6   4 -10    0.11    0.10 
   7   4 -10    4.22    0.28 
  -6   5 -10    6.97    0.37 
  -5   5 -10    3.69    0.16 
  -4   5 -10    1.50    0.10 
  -3   5 -10   46.59    0.66 
  -2   5 -10    3.10    0.10 
  -1   5 -10    3.39    0.10 
   0   5 -10    0.10    0.03 
   1   5 -10   13.44    0.23 
   2   5 -10   23.59    0.36 
   3   5 -10    1.40    0.08 
   4   5 -10    3.23    0.22 
   5   5 -10   11.15    0.47 
   6   5 -10    3.44    0.26 
   7   5 -10    0.58    0.17 
  -6   6 -10    1.62    0.20 
  -5   6 -10    0.60    0.09 
  -4   6 -10   14.75    0.36 
  -3   6 -10   10.22    0.28 
  -2   6 -10    0.08    0.04 
  -1   6 -10    9.46    0.25 
   0   6 -10    9.03    0.24 
   1   6 -10    0.02    0.05 
   2   6 -10    3.67    0.14 
   3   6 -10    7.62    0.34 
   4   6 -10    5.78    0.32 
   5   6 -10    4.54    0.30 
   6   6 -10    2.32    0.24 
  -5   7 -10    0.09    0.06 
  -4   7 -10    2.59    0.15 
  -3   7 -10   12.18    0.33 
  -2   7 -10    0.08    0.04 
  -1   7 -10    3.15    0.15 
   0   7 -10    3.47    0.15 
   1   7 -10    0.05    0.04 
   2   7 -10   10.86    0.42 
   3   7 -10    1.05    0.16 
   4   7 -10    1.39    0.18 
   5   7 -10    6.86    0.39 
   6   7 -10    1.87    0.24 
  -5   8 -10    1.23    0.15 
  -4   8 -10    2.57    0.17 
  -3   8 -10    4.44    0.20 
  -2   8 -10    0.98    0.12 
  -1   8 -10    5.58    0.21 
   0   8 -10    0.96    0.10 
   1   8 -10    0.33    0.12 
   2   8 -10    0.00    0.06 
   3   8 -10   -0.04    0.09 
   4   8 -10    7.56    0.40 
   5   8 -10    4.50    0.33 
  -3   9 -10    8.07    0.29 
  -2   9 -10    4.29    0.21 
  -1   9 -10    0.23    0.05 
   0   9 -10    0.23    0.11 
   1   9 -10    3.94    0.28 
   3   9 -10    0.36    0.14 
   4   9 -10   -0.04    0.10 
  -1  10 -10    5.01    0.24 
   0  10 -10    0.36    0.12 
   1  10 -10    1.91    0.26 
  -2 -10  -9    2.46    0.19 
  -1 -10  -9    0.23    0.08 
   0 -10  -9    3.63    0.20 
   1 -10  -9    0.26    0.08 
   2 -10  -9    2.07    0.24 
  -4  -9  -9    0.04    0.14 
  -3  -9  -9   11.93    0.55 
  -2  -9  -9    1.88    0.15 
  -1  -9  -9    0.16    0.07 
   0  -9  -9    0.00    0.05 
   1  -9  -9    0.37    0.09 
   2  -9  -9    0.11    0.10 
   3  -9  -9    0.02    0.10 
   4  -9  -9    0.12    0.06 
  -5  -8  -9    0.04    0.05 
  -4  -8  -9    0.12    0.06 
  -3  -8  -9    0.00    0.11 
  -2  -8  -9    6.57    0.25 
  -1  -8  -9    1.00    0.11 
   0  -8  -9    1.18    0.10 
   1  -8  -9    0.00    0.04 
   2  -8  -9    3.73    0.17 
   3  -8  -9    0.11    0.07 
   4  -8  -9    7.15    0.27 
   5  -8  -9    0.06    0.06 
  -5  -7  -9    6.31    0.24 
  -4  -7  -9    2.17    0.15 
  -3  -7  -9   16.52    0.42 
  -2  -7  -9    0.86    0.08 
  -1  -7  -9    0.25    0.07 
   0  -7  -9    0.08    0.04 
   1  -7  -9    1.58    0.11 
   2  -7  -9    1.59    0.09 
   3  -7  -9   -0.04    0.05 
   4  -7  -9   -0.01    0.05 
   5  -7  -9    3.63    0.19 
   6  -7  -9    0.38    0.08 
  -6  -6  -9    8.50    0.44 
  -5  -6  -9    0.44    0.08 
  -4  -6  -9    9.69    0.29 
  -3  -6  -9    5.09    0.19 
  -2  -6  -9    9.30    0.22 
  -1  -6  -9    0.70    0.06 
   0  -6  -9    2.80    0.13 
   1  -6  -9    1.07    0.06 
   2  -6  -9    0.01    0.03 
   3  -6  -9    8.24    0.24 
   4  -6  -9    4.26    0.15 
   5  -6  -9    1.73    0.11 
   6  -6  -9    0.11    0.08 
  -7  -5  -9    2.04    0.27 
  -6  -5  -9    1.13    0.20 
  -5  -5  -9    8.54    0.21 
  -4  -5  -9    2.21    0.09 
  -3  -5  -9   29.00    0.45 
  -2  -5  -9    0.21    0.03 
  -1  -5  -9    0.21    0.03 
   0  -5  -9    0.24    0.03 
   1  -5  -9    5.15    0.11 
   2  -5  -9    8.02    0.15 
   3  -5  -9    0.96    0.06 
   4  -5  -9    1.60    0.09 
   5  -5  -9    1.77    0.10 
   6  -5  -9    1.71    0.14 
   7  -5  -9    0.23    0.08 
  -7  -4  -9    0.01    0.07 
  -6  -4  -9    0.73    0.08 
  -5  -4  -9    0.20    0.05 
  -4  -4  -9    0.35    0.05 
  -3  -4  -9    1.57    0.07 
  -2  -4  -9   31.22    0.46 
  -1  -4  -9    0.05    0.02 
   0  -4  -9    5.26    0.09 
   1  -4  -9    2.65    0.09 
   2  -4  -9    8.73    0.17 
   3  -4  -9    2.64    0.07 
   4  -4  -9   34.20    0.55 
   5  -4  -9    0.60    0.09 
   6  -4  -9    0.09    0.05 
   7  -4  -9    0.03    0.06 
  -7  -3  -9    0.01    0.07 
  -6  -3  -9    0.11    0.05 
  -5  -3  -9   11.90    0.25 
  -4  -3  -9    0.47    0.05 
  -3  -3  -9    7.50    0.16 
  -2  -3  -9    5.69    0.13 
  -1  -3  -9    0.77    0.04 
   0  -3  -9    7.02    0.09 
   1  -3  -9   43.83    0.42 
   2  -3  -9    0.18    0.02 
   3  -3  -9    0.89    0.05 
   4  -3  -9    6.26    0.16 
   5  -3  -9    8.52    0.25 
   6  -3  -9    2.37    0.14 
   7  -3  -9    1.25    0.12 
  -7  -2  -9    0.56    0.11 
  -6  -2  -9    0.07    0.04 
  -5  -2  -9    2.20    0.08 
  -4  -2  -9    3.22    0.10 
  -3  -2  -9   13.49    0.24 
  -2  -2  -9    6.44    0.13 
  -1  -2  -9    0.02    0.01 
   0  -2  -9    2.76    0.04 
   1  -2  -9   19.41    0.17 
   2  -2  -9    0.40    0.02 
   3  -2  -9   23.10    0.27 
   4  -2  -9    7.10    0.14 
   5  -2  -9    0.13    0.04 
   6  -2  -9    1.13    0.10 
   7  -2  -9    0.13    0.06 
   8  -2  -9    0.26    0.09 
  -8  -1  -9    1.28    0.22 
  -7  -1  -9    0.51    0.09 
  -6  -1  -9    2.89    0.12 
  -5  -1  -9    0.06    0.03 
  -4  -1  -9    0.24    0.04 
  -3  -1  -9    2.26    0.09 
  -2  -1  -9    0.15    0.02 
  -1  -1  -9    0.84    0.03 
   0  -1  -9    1.40    0.03 
   1  -1  -9    3.03    0.04 
   2  -1  -9   20.59    0.26 
   3  -1  -9   12.23    0.20 
   4  -1  -9    0.74    0.05 
   5  -1  -9    1.13    0.07 
   6  -1  -9    2.13    0.09 
   7  -1  -9    0.21    0.07 
   8  -1  -9    0.02    0.06 
  -8   0  -9   -0.02    0.09 
  -7   0  -9   -0.05    0.07 
  -6   0  -9   -0.02    0.03 
  -5   0  -9    0.01    0.02 
  -4   0  -9    0.10    0.03 
  -3   0  -9    0.02    0.02 
  -2   0  -9    0.03    0.01 
  -1   0  -9    0.01    0.01 
   1   0  -9    0.01    0.01 
   2   0  -9    0.01    0.01 
   3   0  -9    0.01    0.01 
   4   0  -9    0.07    0.05 
   5   0  -9    0.04    0.03 
   6   0  -9   -0.01    0.03 
   7   0  -9   -0.03    0.03 
   8   0  -9    0.05    0.07 
  -7   1  -9    0.39    0.11 
  -6   1  -9    2.91    0.20 
  -5   1  -9    0.08    0.04 
  -4   1  -9    0.27    0.05 
  -3   1  -9    2.30    0.08 
  -2   1  -9    0.17    0.05 
  -1   1  -9    0.83    0.03 
   0   1  -9    1.45    0.04 
   1   1  -9    3.08    0.06 
   2   1  -9   20.83    0.30 
   3   1  -9   12.38    0.21 
   4   1  -9    0.75    0.05 
   5   1  -9    1.29    0.07 
   6   1  -9    2.30    0.10 
   7   1  -9    0.12    0.05 
   8   1  -9   -0.02    0.09 
  -7   2  -9    0.62    0.14 
  -6   2  -9   -0.04    0.07 
  -5   2  -9    2.37    0.11 
  -4   2  -9    3.19    0.09 
  -3   2  -9   13.91    0.22 
  -2   2  -9    6.42    0.12 
  -1   2  -9    0.00    0.01 
   0   2  -9    2.72    0.07 
   1   2  -9   18.90    0.27 
   2   2  -9    0.45    0.05 
   3   2  -9   22.92    0.43 
   4   2  -9    7.45    0.16 
   5   2  -9    0.11    0.04 
   6   2  -9    0.99    0.08 
   7   2  -9    0.10    0.04 
   8   2  -9    0.22    0.10 
  -7   3  -9   -0.03    0.08 
  -6   3  -9    0.05    0.08 
  -5   3  -9   11.61    0.23 
  -4   3  -9    0.52    0.05 
  -3   3  -9    7.67    0.15 
  -2   3  -9    5.68    0.13 
  -1   3  -9    0.66    0.04 
   0   3  -9    7.23    0.13 
   1   3  -9   43.70    0.58 
   2   3  -9    0.14    0.02 
   3   3  -9    0.88    0.04 
   4   3  -9    6.39    0.15 
   5   3  -9    8.41    0.19 
   6   3  -9    2.33    0.11 
   7   3  -9    1.16    0.11 
  -7   4  -9    0.13    0.11 
  -6   4  -9    0.53    0.13 
  -5   4  -9    0.16    0.05 
  -4   4  -9    0.36    0.05 
  -3   4  -9    1.56    0.07 
  -2   4  -9   31.45    0.46 
  -1   4  -9    0.03    0.02 
   0   4  -9    5.15    0.11 
   1   4  -9    2.93    0.10 
   2   4  -9    8.78    0.16 
   3   4  -9    2.52    0.07 
   4   4  -9   35.35    0.64 
   5   4  -9    0.75    0.07 
   6   4  -9    0.11    0.10 
   7   4  -9    0.02    0.08 
  -7   5  -9    2.16    0.23 
  -6   5  -9    1.09    0.19 
  -5   5  -9    8.73    0.26 
  -4   5  -9    2.07    0.12 
  -3   5  -9   29.57    0.46 
  -2   5  -9    0.26    0.04 
  -1   5  -9    0.28    0.04 
   0   5  -9    0.23    0.03 
   1   5  -9    4.98    0.12 
   2   5  -9    8.55    0.20 
   3   5  -9    1.02    0.06 
   4   5  -9    1.73    0.10 
   5   5  -9    1.67    0.18 
   6   5  -9    1.70    0.20 
   7   5  -9    0.15    0.14 
  -6   6  -9    8.53    0.43 
  -5   6  -9    0.40    0.08 
  -4   6  -9    9.79    0.28 
  -3   6  -9    5.25    0.18 
  -2   6  -9    9.20    0.25 
  -1   6  -9    0.85    0.09 
   0   6  -9    2.55    0.11 
   1   6  -9    0.91    0.11 
   2   6  -9    0.05    0.03 
   3   6  -9    7.87    0.35 
   4   6  -9    4.58    0.27 
   5   6  -9    1.82    0.19 
   6   6  -9    0.25    0.13 
  -5   7  -9    6.02    0.24 
  -4   7  -9    2.28    0.14 
  -3   7  -9   17.04    0.41 
  -2   7  -9    0.60    0.08 
  -1   7  -9    0.22    0.06 
   0   7  -9    0.07    0.04 
   1   7  -9    1.52    0.10 
   2   7  -9    1.73    0.12 
   3   7  -9   -0.08    0.06 
   4   7  -9    0.12    0.08 
   5   7  -9    3.88    0.29 
   6   7  -9    0.32    0.14 
  -5   8  -9    0.08    0.08 
  -4   8  -9    0.09    0.07 
  -3   8  -9    0.04    0.06 
  -2   8  -9    6.94    0.25 
  -1   8  -9    0.90    0.11 
   0   8  -9    1.06    0.14 
   1   8  -9   -0.05    0.08 
   2   8  -9    4.13    0.19 
   3   8  -9    0.08    0.09 
   4   8  -9    7.38    0.39 
   5   8  -9    0.05    0.11 
  -3   9  -9   11.84    0.37 
  -2   9  -9    1.94    0.15 
  -1   9  -9    0.29    0.07 
   0   9  -9    0.14    0.11 
   1   9  -9    0.29    0.14 
   2   9  -9    0.05    0.07 
   3   9  -9    0.07    0.11 
   4   9  -9    0.01    0.12 
  -2  10  -9    2.29    0.18 
  -1  10  -9    0.26    0.09 
   0  10  -9    3.40    0.26 
   1  10  -9    0.34    0.16 
  -2 -10  -8    0.33    0.10 
  -1 -10  -8    0.08    0.07 
   0 -10  -8    0.27    0.08 
   1 -10  -8    4.29    0.22 
   2 -10  -8    0.37    0.15 
  -4  -9  -8    3.79    0.33 
  -3  -9  -8    0.42    0.11 
  -2  -9  -8   14.54    0.43 
  -1  -9  -8    1.84    0.14 
   0  -9  -8    0.38    0.08 
   1  -9  -8    1.42    0.13 
   2  -9  -8    4.22    0.29 
   3  -9  -8    9.08    0.45 
   4  -9  -8    0.01    0.08 
  -5  -8  -8    6.12    0.39 
  -4  -8  -8    9.10    0.31 
  -3  -8  -8    3.66    0.28 
  -2  -8  -8    0.05    0.04 
  -1  -8  -8    2.74    0.16 
   0  -8  -8    0.10    0.05 
   1  -8  -8    7.71    0.26 
   2  -8  -8    2.22    0.13 
   3  -8  -8    1.25    0.13 
   4  -8  -8    3.03    0.18 
   5  -8  -8    4.61    0.22 
  -6  -7  -8    0.13    0.12 
  -5  -7  -8    2.22    0.14 
  -4  -7  -8    1.29    0.12 
  -3  -7  -8    3.13    0.16 
  -2  -7  -8    6.91    0.19 
  -1  -7  -8    1.94    0.12 
   0  -7  -8    2.11    0.12 
   1  -7  -8    0.03    0.03 
   2  -7  -8    7.38    0.18 
   3  -7  -8    2.02    0.13 
   4  -7  -8    0.36    0.09 
   5  -7  -8    3.29    0.18 
   6  -7  -8    8.68    0.32 
  -6  -6  -8    1.29    0.20 
  -5  -6  -8    1.72    0.11 
  -4  -6  -8   18.95    0.44 
  -3  -6  -8    0.14    0.05 
  -2  -6  -8    2.40    0.12 
  -1  -6  -8    6.74    0.18 
   0  -6  -8    0.58    0.04 
   1  -6  -8   16.23    0.29 
   2  -6  -8    2.59    0.10 
   3  -6  -8    6.40    0.21 
   4  -6  -8   15.40    0.38 
   5  -6  -8    3.09    0.14 
   6  -6  -8    0.68    0.12 
  -7  -5  -8    0.60    0.17 
  -6  -5  -8    0.68    0.10 
  -5  -5  -8    6.59    0.18 
  -4  -5  -8    2.98    0.10 
  -3  -5  -8    7.72    0.17 
  -2  -5  -8   26.43    0.41 
  -1  -5  -8   40.65    0.61 
   0  -5  -8    1.43    0.05 
   1  -5  -8   18.77    0.31 
   2  -5  -8    8.42    0.18 
   3  -5  -8    2.41    0.10 
   4  -5  -8   11.40    0.25 
   5  -5  -8    0.12    0.04 
   6  -5  -8    4.00    0.20 
   7  -5  -8    1.95    0.16 
  -7  -4  -8    0.67    0.12 
  -6  -4  -8    5.96    0.22 
  -5  -4  -8    0.01    0.03 
  -4  -4  -8   46.04    0.66 
  -3  -4  -8    3.46    0.11 
  -2  -4  -8    0.27    0.03 
  -1  -4  -8    6.78    0.12 
   0  -4  -8   24.05    0.28 
   1  -4  -8   53.65    0.73 
   2  -4  -8    0.62    0.04 
   3  -4  -8    6.86    0.13 
   4  -4  -8   53.21    0.78 
   5  -4  -8    0.43    0.08 
   6  -4  -8    0.04    0.05 
   7  -4  -8    0.93    0.13 
  -7  -3  -8    1.53    0.14 
  -6  -3  -8    5.03    0.16 
  -5  -3  -8   12.31    0.25 
  -4  -3  -8    1.18    0.07 
  -3  -3  -8    1.88    0.07 
  -2  -3  -8    4.50    0.11 
  -1  -3  -8   12.19    0.20 
   0  -3  -8   15.27    0.17 
   1  -3  -8   31.02    0.34 
   2  -3  -8    1.16    0.04 
   3  -3  -8   18.35    0.31 
   4  -3  -8   43.51    0.64 
   5  -3  -8    1.74    0.11 
   6  -3  -8    5.35    0.21 
   7  -3  -8   15.20    0.42 
   8  -3  -8    0.82    0.12 
  -7  -2  -8    1.10    0.14 
  -6  -2  -8    2.54    0.11 
  -5  -2  -8    0.59    0.05 
  -4  -2  -8   55.75    0.78 
  -3  -2  -8    0.02    0.01 
  -2  -2  -8    5.95    0.12 
  -1  -2  -8   29.21    0.40 
   0  -2  -8    8.42    0.09 
   1  -2  -8    0.55    0.02 
   2  -2  -8    0.63    0.02 
   3  -2  -8    8.04    0.13 
   4  -2  -8  148.19    1.63 
   5  -2  -8    0.02    0.03 
   6  -2  -8    0.05    0.05 
   7  -2  -8    1.19    0.11 
   8  -2  -8    1.89    0.16 
  -8  -1  -8    0.38    0.14 
  -7  -1  -8    0.30    0.09 
  -6  -1  -8    1.30    0.09 
  -5  -1  -8   40.08    0.52 
  -4  -1  -8    1.64    0.07 
  -3  -1  -8    0.09    0.02 
  -2  -1  -8    0.66    0.03 
  -1  -1  -8  316.09    3.33 
   0  -1  -8    0.12    0.01 
   1  -1  -8   45.12    0.38 
   2  -1  -8    0.04    0.01 
   3  -1  -8   19.62    0.29 
   4  -1  -8   15.89    0.26 
   5  -1  -8    5.10    0.14 
   6  -1  -8    0.93    0.06 
   7  -1  -8   17.78    0.45 
   8  -1  -8    0.02    0.07 
  -8   0  -8    2.52    0.25 
  -7   0  -8    0.49    0.08 
  -6   0  -8    0.24    0.05 
  -5   0  -8    8.63    0.16 
  -4   0  -8  127.01    2.00 
  -3   0  -8    1.91    0.06 
  -2   0  -8   29.26    0.40 
  -1   0  -8   12.27    0.19 
   0   0  -8   32.70    0.28 
   1   0  -8   21.26    0.20 
   2   0  -8  100.67    1.27 
   3   0  -8   22.93    0.33 
   4   0  -8  150.15    1.90 
   5   0  -8    8.05    0.18 
   6   0  -8    0.74    0.07 
   7   0  -8   -0.01    0.03 
   8   0  -8    0.96    0.13 
  -7   1  -8    0.31    0.10 
  -6   1  -8    1.55    0.11 
  -5   1  -8   40.77    1.04 
  -4   1  -8    1.74    0.06 
  -3   1  -8    0.14    0.02 
  -2   1  -8    0.79    0.03 
  -1   1  -8  310.07    3.85 
   0   1  -8    0.13    0.02 
   1   1  -8   45.71    0.59 
   2   1  -8    0.06    0.02 
   3   1  -8   19.39    0.29 
   4   1  -8   16.02    0.26 
   5   1  -8    5.02    0.13 
   6   1  -8    1.01    0.07 
   7   1  -8   18.94    0.36 
   8   1  -8   -0.04    0.09 
  -7   2  -8    1.11    0.15 
  -6   2  -8    2.72    0.20 
  -5   2  -8    0.54    0.07 
  -4   2  -8   55.77    0.76 
  -3   2  -8    0.03    0.01 
  -2   2  -8    5.94    0.14 
  -1   2  -8   28.51    0.40 
   0   2  -8    8.48    0.14 
   1   2  -8    0.46    0.03 
   2   2  -8    0.61    0.03 
   3   2  -8    7.62    0.15 
   4   2  -8  147.16    1.88 
   5   2  -8    0.03    0.03 
   6   2  -8    0.00    0.03 
   7   2  -8    1.55    0.12 
   8   2  -8    1.98    0.17 
  -7   3  -8    1.67    0.19 
  -6   3  -8    5.14    0.28 
  -5   3  -8   12.53    0.24 
  -4   3  -8    0.99    0.06 
  -3   3  -8    1.89    0.08 
  -2   3  -8    4.66    0.12 
  -1   3  -8   12.18    0.20 
   0   3  -8   15.55    0.24 
   1   3  -8   31.01    0.43 
   2   3  -8    1.14    0.04 
   3   3  -8   18.58    0.27 
   4   3  -8   43.45    0.62 
   5   3  -8    1.67    0.11 
   6   3  -8    4.99    0.19 
   7   3  -8   16.16    0.41 
   8   3  -8    1.06    0.19 
  -7   4  -8    0.60    0.15 
  -6   4  -8    6.18    0.32 
  -5   4  -8    0.02    0.03 
  -4   4  -8   46.17    0.65 
  -3   4  -8    3.72    0.11 
  -2   4  -8    0.27    0.03 
  -1   4  -8    6.96    0.14 
   0   4  -8   23.98    0.35 
   1   4  -8   52.84    0.87 
   2   4  -8    0.65    0.04 
   3   4  -8    7.14    0.13 
   4   4  -8   53.56    0.93 
   5   4  -8    0.36    0.06 
   6   4  -8    0.02    0.06 
   7   4  -8    0.63    0.15 
  -7   5  -8    0.89    0.19 
  -6   5  -8    0.89    0.17 
  -5   5  -8    6.72    0.22 
  -4   5  -8    3.06    0.14 
  -3   5  -8    7.44    0.17 
  -2   5  -8   26.63    0.41 
  -1   5  -8   42.05    0.59 
   0   5  -8    1.35    0.06 
   1   5  -8   18.70    0.37 
   2   5  -8    8.36    0.17 
   3   5  -8    2.52    0.09 
   4   5  -8   11.71    0.29 
   5   5  -8    0.06    0.05 
   6   5  -8    3.91    0.28 
   7   5  -8    2.12    0.26 
  -6   6  -8    1.38    0.22 
  -5   6  -8    1.83    0.13 
  -4   6  -8   18.27    0.43 
  -3   6  -8    0.11    0.05 
  -2   6  -8    2.50    0.12 
  -1   6  -8    6.70    0.20 
   0   6  -8    0.54    0.06 
   1   6  -8   17.01    0.51 
   2   6  -8    2.59    0.12 
   3   6  -8    6.88    0.16 
   4   6  -8   14.81    0.55 
   5   6  -8    3.33    0.26 
   6   6  -8    0.54    0.16 
  -5   7  -8    2.56    0.16 
  -4   7  -8    1.20    0.12 
  -3   7  -8    3.15    0.15 
  -2   7  -8    7.12    0.23 
  -1   7  -8    1.91    0.11 
   0   7  -8    1.90    0.16 
   1   7  -8    0.06    0.04 
   2   7  -8    7.82    0.23 
   3   7  -8    2.03    0.19 
   4   7  -8    0.45    0.12 
   5   7  -8    3.26    0.27 
   6   7  -8    8.33    0.46 
  -5   8  -8    5.99    0.25 
  -4   8  -8    9.03    0.30 
  -3   8  -8    3.70    0.18 
  -2   8  -8    0.04    0.05 
  -1   8  -8    2.83    0.15 
   0   8  -8    0.12    0.09 
   1   8  -8    8.44    0.36 
   2   8  -8    2.15    0.14 
   3   8  -8    1.36    0.17 
   4   8  -8    3.34    0.27 
   5   8  -8    4.33    0.32 
  -4   9  -8    3.77    0.21 
  -3   9  -8    0.35    0.10 
  -2   9  -8   15.37    0.42 
  -1   9  -8    1.76    0.13 
   0   9  -8    0.60    0.16 
   1   9  -8    1.62    0.23 
   2   9  -8    4.49    0.28 
   3   9  -8    9.38    0.44 
   4   9  -8   -0.04    0.11 
  -2  10  -8    0.43    0.10 
  -1  10  -8    0.09    0.07 
   0  10  -8    0.59    0.16 
   1  10  -8    4.03    0.32 
  -2 -10  -7    0.65    0.12 
  -1 -10  -7    0.06    0.07 
   0 -10  -7    0.09    0.06 
   1 -10  -7    0.18    0.07 
   2 -10  -7    2.28    0.25 
  -4  -9  -7    0.20    0.15 
  -3  -9  -7    3.56    0.31 
  -2  -9  -7    0.52    0.10 
  -1  -9  -7    3.23    0.18 
   0  -9  -7    0.02    0.05 
   1  -9  -7    7.74    0.27 
   2  -9  -7    2.33    0.23 
   3  -9  -7    6.60    0.38 
   4  -9  -7    0.29    0.10 
  -5  -8  -7    0.06    0.12 
  -4  -8  -7    7.10    0.41 
  -3  -8  -7    0.22    0.09 
  -2  -8  -7    0.06    0.05 
  -1  -8  -7    0.80    0.11 
   0  -8  -7    5.10    0.21 
   1  -8  -7    0.50    0.08 
   2  -8  -7    0.11    0.05 
   3  -8  -7    0.18    0.07 
   4  -8  -7    6.56    0.25 
   5  -8  -7    1.62    0.14 
  -6  -7  -7    1.42    0.24 
  -5  -7  -7    0.19    0.11 
  -4  -7  -7    0.99    0.11 
  -3  -7  -7    2.87    0.15 
  -2  -7  -7    0.78    0.09 
  -1  -7  -7    0.57    0.09 
   0  -7  -7    5.61    0.20 
   1  -7  -7    6.88    0.17 
   2  -7  -7    0.84    0.07 
   3  -7  -7   14.66    0.37 
   4  -7  -7    0.64    0.10 
   5  -7  -7    1.06    0.11 
   6  -7  -7    1.91    0.23 
  -6  -6  -7   10.51    0.49 
  -5  -6  -7    1.81    0.12 
  -4  -6  -7   14.27    0.36 
  -3  -6  -7    0.71    0.09 
  -2  -6  -7    1.54    0.10 
  -1  -6  -7    3.68    0.12 
   0  -6  -7    9.38    0.19 
   1  -6  -7    0.51    0.05 
   2  -6  -7    2.18    0.09 
   3  -6  -7    0.82    0.09 
   4  -6  -7    7.95    0.25 
   5  -6  -7    0.00    0.04 
   6  -6  -7    3.78    0.20 
  -7  -5  -7    5.86    0.35 
  -6  -5  -7    0.33    0.08 
  -5  -5  -7    0.13    0.04 
  -4  -5  -7    4.35    0.13 
  -3  -5  -7    1.66    0.07 
  -2  -5  -7    0.08    0.02 
  -1  -5  -7   15.49    0.28 
   0  -5  -7    1.11    0.05 
   1  -5  -7   25.18    0.39 
   2  -5  -7    3.79    0.10 
   3  -5  -7    9.09    0.19 
   4  -5  -7    0.17    0.04 
   5  -5  -7    2.48    0.12 
   6  -5  -7    1.52    0.14 
   7  -5  -7    0.54    0.11 
  -7  -4  -7    0.63    0.11 
  -6  -4  -7   12.02    0.34 
  -5  -4  -7    0.13    0.04 
  -4  -4  -7   14.68    0.27 
  -3  -4  -7    0.03    0.03 
  -2  -4  -7    0.58    0.04 
  -1  -4  -7    8.39    0.14 
   0  -4  -7   31.67    0.36 
   1  -4  -7   28.10    0.51 
   2  -4  -7    0.00    0.02 
   3  -4  -7    0.78    0.04 
   4  -4  -7   10.79    0.23 
   5  -4  -7    0.21    0.06 
   6  -4  -7    2.51    0.15 
   7  -4  -7    0.35    0.08 
  -7  -3  -7    2.23    0.16 
  -6  -3  -7    0.15    0.05 
  -5  -3  -7    4.54    0.14 
  -4  -3  -7    0.02    0.02 
  -3  -3  -7    1.97    0.07 
  -2  -3  -7    0.02    0.02 
  -1  -3  -7   12.32    0.20 
   0  -3  -7   11.35    0.13 
   1  -3  -7   21.99    0.28 
   2  -3  -7    0.20    0.02 
   3  -3  -7   10.81    0.21 
   4  -3  -7   12.56    0.31 
   5  -3  -7    3.87    0.16 
   6  -3  -7    0.04    0.05 
   7  -3  -7    1.84    0.14 
   8  -3  -7    0.11    0.08 
  -8  -2  -7    0.48    0.10 
  -7  -2  -7    0.43    0.09 
  -6  -2  -7    0.47    0.07 
  -5  -2  -7    0.11    0.03 
  -4  -2  -7    5.34    0.13 
  -3  -2  -7    0.05    0.02 
  -2  -2  -7    0.67    0.04 
  -1  -2  -7    8.76    0.15 
   0  -2  -7    5.08    0.07 
   1  -2  -7   19.83    0.18 
   2  -2  -7   15.67    0.17 
   3  -2  -7    0.06    0.02 
   4  -2  -7    7.64    0.16 
   5  -2  -7    0.02    0.04 
   6  -2  -7    0.10    0.05 
   7  -2  -7    0.10    0.06 
   8  -2  -7    0.36    0.09 
  -8  -1  -7    0.44    0.15 
  -7  -1  -7    0.41    0.09 
  -6  -1  -7    0.72    0.08 
  -5  -1  -7    1.81    0.07 
  -4  -1  -7    9.53    0.19 
  -3  -1  -7    8.34    0.16 
  -2  -1  -7    2.12    0.08 
  -1  -1  -7    6.05    0.13 
   0  -1  -7    1.33    0.03 
   1  -1  -7    0.60    0.02 
   2  -1  -7   16.98    0.19 
   3  -1  -7   13.17    0.21 
   4  -1  -7    2.22    0.08 
   5  -1  -7    1.54    0.07 
   6  -1  -7    0.07    0.03 
   7  -1  -7    0.40    0.08 
   8  -1  -7    0.00    0.06 
  -8   0  -7    0.08    0.11 
  -7   0  -7   -0.03    0.06 
  -6   0  -7   -0.04    0.03 
  -5   0  -7    0.02    0.02 
  -4   0  -7    0.08    0.03 
  -3   0  -7    0.00    0.01 
  -2   0  -7    0.01    0.01 
  -1   0  -7    0.03    0.01 
   0   0  -7    0.11    0.01 
   1   0  -7    0.02    0.01 
   2   0  -7    0.01    0.01 
   3   0  -7   -0.01    0.01 
   4   0  -7    0.03    0.03 
   5   0  -7    0.01    0.02 
   6   0  -7    0.01    0.03 
   7   0  -7    0.00    0.04 
   8   0  -7   -0.01    0.06 
  -7   1  -7    0.49    0.10 
  -6   1  -7    0.84    0.10 
  -5   1  -7    1.94    0.10 
  -4   1  -7    9.58    0.22 
  -3   1  -7    8.48    0.15 
  -2   1  -7    2.17    0.05 
  -1   1  -7    6.04    0.10 
   0   1  -7    1.35    0.04 
   1   1  -7    0.57    0.02 
   2   1  -7   17.04    0.25 
   3   1  -7   13.09    0.21 
   4   1  -7    2.35    0.08 
   5   1  -7    1.45    0.06 
   6   1  -7    0.13    0.04 
   7   1  -7    0.33    0.07 
   8   1  -7   -0.01    0.10 
  -7   2  -7    0.43    0.11 
  -6   2  -7    0.52    0.08 
  -5   2  -7    0.05    0.02 
  -4   2  -7    5.27    0.12 
  -3   2  -7    0.06    0.02 
  -2   2  -7    0.64    0.04 
  -1   2  -7    8.67    0.14 
   0   2  -7    5.04    0.09 
   1   2  -7   19.71    0.28 
   2   2  -7   15.77    0.22 
   3   2  -7    0.08    0.02 
   4   2  -7    7.58    0.16 
   5   2  -7    0.02    0.03 
   6   2  -7    0.04    0.04 
   7   2  -7    0.07    0.05 
   8   2  -7    0.28    0.11 
  -7   3  -7    2.34    0.21 
  -6   3  -7    0.04    0.03 
  -5   3  -7    4.34    0.16 
  -4   3  -7    0.00    0.02 
  -3   3  -7    2.02    0.09 
  -2   3  -7    0.03    0.02 
  -1   3  -7   12.17    0.20 
   0   3  -7   10.88    0.18 
   1   3  -7   21.95    0.31 
   2   3  -7    0.29    0.03 
   3   3  -7   11.26    0.19 
   4   3  -7   12.85    0.23 
   5   3  -7    3.99    0.16 
   6   3  -7   -0.01    0.05 
   7   3  -7    2.02    0.14 
   8   3  -7    0.11    0.10 
  -7   4  -7    0.31    0.13 
  -6   4  -7   11.59    0.47 
  -5   4  -7    0.12    0.04 
  -4   4  -7   14.56    0.26 
  -3   4  -7   -0.01    0.02 
  -2   4  -7    0.66    0.05 
  -1   4  -7    8.38    0.16 
   0   4  -7   31.67    0.44 
   1   4  -7   27.42    0.40 
   2   4  -7    0.04    0.02 
   3   4  -7    0.92    0.05 
   4   4  -7   10.72    0.27 
   5   4  -7    0.12    0.04 
   6   4  -7    2.49    0.15 
   7   4  -7    0.38    0.13 
  -7   5  -7    5.39    0.33 
  -6   5  -7    0.50    0.14 
  -5   5  -7    0.11    0.04 
  -4   5  -7    4.18    0.16 
  -3   5  -7    1.66    0.08 
  -2   5  -7    0.02    0.03 
  -1   5  -7   15.74    0.26 
   0   5  -7    1.08    0.05 
   1   5  -7   24.87    0.47 
   2   5  -7    3.58    0.10 
   3   5  -7    9.45    0.19 
   4   5  -7    0.21    0.06 
   5   5  -7    2.78    0.14 
   6   5  -7    1.62    0.20 
   7   5  -7    0.62    0.18 
  -6   6  -7   10.92    0.49 
  -5   6  -7    1.90    0.12 
  -4   6  -7   13.97    0.35 
  -3   6  -7    0.67    0.08 
  -2   6  -7    1.30    0.09 
  -1   6  -7    3.70    0.14 
   0   6  -7    9.23    0.34 
   1   6  -7    0.50    0.09 
   2   6  -7    2.14    0.09 
   3   6  -7    0.79    0.07 
   4   6  -7    8.04    0.24 
   5   6  -7   -0.02    0.09 
   6   6  -7    3.16    0.28 
  -6   7  -7    0.73    0.12 
  -5   7  -7    0.11    0.07 
  -4   7  -7    1.09    0.11 
  -3   7  -7    2.74    0.15 
  -2   7  -7    0.88    0.09 
  -1   7  -7    0.44    0.07 
   0   7  -7    6.01    0.28 
   1   7  -7    6.84    0.21 
   2   7  -7    0.90    0.07 
   3   7  -7   14.88    0.53 
   4   7  -7    0.38    0.12 
   5   7  -7    1.12    0.19 
   6   7  -7    1.80    0.25 
  -5   8  -7    0.02    0.06 
  -4   8  -7    7.23    0.27 
  -3   8  -7    0.05    0.06 
  -2   8  -7    0.03    0.05 
  -1   8  -7    0.79    0.10 
   0   8  -7    4.68    0.29 
   1   8  -7    0.95    0.15 
   2   8  -7    0.08    0.06 
   3   8  -7    0.08    0.08 
   4   8  -7    5.93    0.35 
   5   8  -7    1.66    0.22 
  -4   9  -7    0.27    0.09 
  -3   9  -7    3.81    0.21 
  -2   9  -7    0.44    0.09 
  -1   9  -7    3.33    0.18 
   0   9  -7    0.07    0.09 
   1   9  -7    7.85    0.39 
   2   9  -7    2.41    0.25 
   3   9  -7    7.46    0.39 
   4   9  -7    0.31    0.14 
  -2  10  -7    0.97    0.13 
  -1  10  -7    0.05    0.07 
   0  10  -7    0.13    0.11 
   1  10  -7    0.01    0.12 
  -2 -10  -6    0.76    0.12 
  -1 -10  -6    0.26    0.09 
   0 -10  -6    1.06    0.13 
   1 -10  -6   12.87    0.39 
   2 -10  -6    3.56    0.30 
  -4  -9  -6    0.73    0.15 
  -3  -9  -6    0.98    0.21 
  -2  -9  -6    1.01    0.13 
  -1  -9  -6    0.25    0.08 
   0  -9  -6    5.89    0.24 
   1  -9  -6    0.43    0.09 
   2  -9  -6   10.52    0.32 
   3  -9  -6    1.65    0.21 
   4  -9  -6    8.46    0.30 
  -5  -8  -6    1.56    0.22 
  -4  -8  -6    5.96    0.36 
  -3  -8  -6    5.47    0.34 
  -2  -8  -6    3.66    0.19 
  -1  -8  -6    0.19    0.06 
   0  -8  -6    0.68    0.09 
   1  -8  -6    5.10    0.20 
   2  -8  -6    9.88    0.23 
   3  -8  -6    0.09    0.06 
   4  -8  -6    0.00    0.04 
   5  -8  -6    8.00    0.30 
  -6  -7  -6    6.01    0.35 
  -5  -7  -6   13.43    0.56 
  -4  -7  -6    0.17    0.07 
  -3  -7  -6    3.09    0.15 
  -2  -7  -6    1.27    0.11 
  -1  -7  -6    4.19    0.18 
   0  -7  -6    0.05    0.04 
   1  -7  -6    0.09    0.03 
   2  -7  -6   10.13    0.22 
   3  -7  -6   10.47    0.29 
   4  -7  -6    2.28    0.14 
   5  -7  -6    0.14    0.06 
   6  -7  -6    3.53    0.29 
  -6  -6  -6    6.19    0.36 
  -5  -6  -6    0.58    0.10 
  -4  -6  -6    1.40    0.11 
  -3  -6  -6    7.24    0.23 
  -2  -6  -6   12.50    0.31 
  -1  -6  -6    0.39    0.06 
   0  -6  -6    1.48    0.07 
   1  -6  -6    2.17    0.08 
   2  -6  -6    0.33    0.05 
   3  -6  -6    0.49    0.08 
   4  -6  -6    1.10    0.09 
   5  -6  -6    5.33    0.21 
   6  -6  -6    6.86    0.28 
  -7  -5  -6    0.79    0.17 
  -6  -5  -6    1.09    0.12 
  -5  -5  -6   17.86    0.33 
  -4  -5  -6    1.80    0.08 
  -3  -5  -6    1.99    0.08 
  -2  -5  -6    4.64    0.12 
  -1  -5  -6    0.91    0.06 
   0  -5  -6   42.52    0.59 
   1  -5  -6    8.84    0.23 
   2  -5  -6    2.85    0.08 
   3  -5  -6   66.12    0.90 
   4  -5  -6   -0.03    0.03 
   5  -5  -6    0.09    0.04 
   6  -5  -6    0.94    0.12 
   7  -5  -6    0.41    0.10 
  -7  -4  -6    2.85    0.17 
  -6  -4  -6    3.61    0.18 
  -5  -4  -6    1.49    0.08 
  -4  -4  -6    4.44    0.13 
  -3  -4  -6    9.37    0.19 
  -2  -4  -6   19.97    0.32 
  -1  -4  -6    2.75    0.09 
   0  -4  -6   56.65    0.66 
   1  -4  -6    0.37    0.05 
   2  -4  -6    8.07    0.16 
   3  -4  -6   17.32    0.29 
   4  -4  -6    0.23    0.04 
   5  -4  -6    0.05    0.05 
   6  -4  -6    4.45    0.20 
   7  -4  -6    0.00    0.05 
  -7  -3  -6    5.18    0.23 
  -6  -3  -6   -0.02    0.05 
  -5  -3  -6   31.35    0.49 
  -4  -3  -6    3.12    0.10 
  -3  -3  -6    1.85    0.07 
  -2  -3  -6   32.18    0.46 
  -1  -3  -6    1.45    0.04 
   0  -3  -6   30.64    0.33 
   1  -3  -6   13.18    0.18 
   2  -3  -6   35.71    0.43 
   3  -3  -6  123.02    1.60 
   4  -3  -6    0.82    0.06 
   5  -3  -6    0.30    0.06 
   6  -3  -6    0.33    0.07 
   7  -3  -6    0.11    0.07 
   8  -3  -6    1.59    0.15 
  -8  -2  -6    3.35    0.21 
  -7  -2  -6    2.52    0.17 
  -6  -2  -6    7.25    0.19 
  -5  -2  -6    0.08    0.03 
  -4  -2  -6    8.59    0.18 
  -3  -2  -6    6.87    0.14 
  -2  -2  -6    3.84    0.09 
  -1  -2  -6   86.46    1.09 
   0  -2  -6   41.98    0.39 
   1  -2  -6    1.50    0.03 
   2  -2  -6    8.82    0.11 
   3  -2  -6    8.97    0.14 
   4  -2  -6    3.90    0.10 
   5  -2  -6    0.54    0.05 
   6  -2  -6    7.64    0.25 
   7  -2  -6    1.03    0.12 
   8  -2  -6    4.33    0.22 
  -8  -1  -6    0.71    0.11 
  -7  -1  -6    0.00    0.06 
  -6  -1  -6    1.71    0.09 
  -5  -1  -6   69.35    0.96 
  -4  -1  -6    6.48    0.15 
  -3  -1  -6   18.42    0.29 
  -2  -1  -6   18.49    0.27 
  -1  -1  -6    6.87    0.14 
   0  -1  -6   34.98    0.30 
   1  -1  -6    2.24    0.03 
   2  -1  -6   15.53    0.20 
   3  -1  -6  196.47    2.44 
   4  -1  -6    0.91    0.05 
   5  -1  -6    0.82    0.06 
   6  -1  -6    0.88    0.06 
   7  -1  -6    0.09    0.05 
   8  -1  -6    3.62    0.20 
  -8   0  -6    4.62    0.33 
  -7   0  -6    0.43    0.09 
  -6   0  -6    9.44    0.22 
  -5   0  -6    0.00    0.02 
  -4   0  -6   13.28    0.23 
  -3   0  -6    0.01    0.01 
  -2   0  -6   99.73    1.26 
  -1   0  -6   20.69    0.28 
   0   0  -6  100.83    0.82 
   1   0  -6    2.03    0.03 
   2   0  -6   34.16    0.46 
   3   0  -6    2.94    0.08 
   4   0  -6    3.44    0.09 
   5   0  -6    0.02    0.02 
   6   0  -6    0.27    0.05 
   7   0  -6    0.84    0.08 
   8   0  -6    1.61    0.13 
  -7   1  -6   -0.01    0.09 
  -6   1  -6    1.68    0.11 
  -5   1  -6   70.42    0.94 
  -4   1  -6    6.43    0.16 
  -3   1  -6   18.60    0.28 
  -2   1  -6   18.60    0.26 
  -1   1  -6    6.96    0.11 
   0   1  -6   35.18    0.45 
   1   1  -6    2.22    0.06 
   2   1  -6   15.53    0.23 
   3   1  -6  195.36    2.44 
   4   1  -6    0.84    0.05 
   5   1  -6    0.82    0.05 
   6   1  -6    0.93    0.07 
   7   1  -6    0.06    0.05 
   8   1  -6    3.90    0.28 
  -7   2  -6    2.05    0.12 
  -6   2  -6    7.26    0.23 
  -5   2  -6    0.06    0.03 
  -4   2  -6    8.69    0.21 
  -3   2  -6    6.73    0.13 
  -2   2  -6    3.81    0.10 
  -1   2  -6   85.26    1.09 
   0   2  -6   41.82    0.55 
   1   2  -6    1.47    0.04 
   2   2  -6    8.92    0.14 
   3   2  -6    9.25    0.17 
   4   2  -6    4.08    0.11 
   5   2  -6    0.53    0.05 
   6   2  -6    7.63    0.19 
   7   2  -6    0.82    0.11 
   8   2  -6    4.59    0.23 
  -7   3  -6    5.37    0.30 
  -6   3  -6    0.00    0.05 
  -5   3  -6   31.19    0.58 
  -4   3  -6    3.09    0.10 
  -3   3  -6    1.81    0.08 
  -2   3  -6   32.44    0.55 
  -1   3  -6    1.43    0.05 
   0   3  -6   30.74    0.42 
   1   3  -6   13.20    0.25 
   2   3  -6   35.94    0.48 
   3   3  -6  126.13    1.57 
   4   3  -6    0.74    0.05 
   5   3  -6    0.25    0.06 
   6   3  -6    0.40    0.08 
   7   3  -6    0.07    0.07 
   8   3  -6    1.57    0.14 
  -7   4  -6    2.61    0.23 
  -6   4  -6    3.48    0.16 
  -5   4  -6    1.43    0.10 
  -4   4  -6    4.52    0.13 
  -3   4  -6    9.69    0.19 
  -2   4  -6   20.30    0.38 
  -1   4  -6    2.89    0.08 
   0   4  -6   57.05    0.75 
   1   4  -6    0.33    0.04 
   2   4  -6    8.06    0.15 
   3   4  -6   17.80    0.28 
   4   4  -6    0.13    0.04 
   5   4  -6    0.05    0.04 
   6   4  -6    4.38    0.19 
   7   4  -6   -0.03    0.06 
  -7   5  -6    0.86    0.19 
  -6   5  -6    1.17    0.11 
  -5   5  -6   17.97    0.41 
  -4   5  -6    1.71    0.11 
  -3   5  -6    2.23    0.09 
  -2   5  -6    4.69    0.12 
  -1   5  -6    0.86    0.05 
   0   5  -6   41.48    0.57 
   1   5  -6    8.51    0.21 
   2   5  -6    2.74    0.11 
   3   5  -6   66.88    0.90 
   4   5  -6   -0.03    0.03 
   5   5  -6    0.03    0.05 
   6   5  -6    0.77    0.11 
   7   5  -6    0.16    0.14 
  -6   6  -6    6.66    0.25 
  -5   6  -6    0.58    0.09 
  -4   6  -6    1.21    0.10 
  -3   6  -6    7.17    0.22 
  -2   6  -6   12.13    0.30 
  -1   6  -6    0.18    0.05 
   0   6  -6    1.59    0.14 
   1   6  -6    2.05    0.15 
   2   6  -6    0.31    0.05 
   3   6  -6    0.53    0.06 
   4   6  -6    1.05    0.09 
   5   6  -6    5.09    0.31 
   6   6  -6    7.66    0.41 
  -6   7  -6    6.67    0.27 
  -5   7  -6   13.11    0.37 
  -4   7  -6    0.15    0.06 
  -3   7  -6    3.35    0.16 
  -2   7  -6    1.20    0.10 
  -1   7  -6    4.43    0.17 
   0   7  -6    0.00    0.02 
   1   7  -6    0.02    0.05 
   2   7  -6   10.67    0.23 
   3   7  -6   10.93    0.29 
   4   7  -6    2.16    0.21 
   5   7  -6    0.18    0.11 
   6   7  -6    3.30    0.31 
  -5   8  -6    1.83    0.15 
  -4   8  -6    6.24    0.24 
  -3   8  -6    6.16    0.23 
  -2   8  -6    3.93    0.18 
  -1   8  -6    0.18    0.06 
   0   8  -6    0.59    0.11 
   1   8  -6    5.64    0.30 
   2   8  -6   10.57    0.30 
   3   8  -6    0.09    0.09 
   4   8  -6   -0.03    0.09 
   5   8  -6    7.27    0.42 
  -4   9  -6    0.69    0.12 
  -3   9  -6    0.80    0.13 
  -2   9  -6    1.03    0.13 
  -1   9  -6    0.38    0.11 
   0   9  -6    6.41    0.35 
   1   9  -6    0.15    0.09 
   2   9  -6   12.09    0.49 
   3   9  -6    1.70    0.21 
   4   9  -6    8.31    0.44 
  -2  10  -6    1.03    0.13 
   0  10  -6    0.58    0.19 
   1  10  -6   13.26    0.57 
   2  10  -6    3.81    0.27 
  -2 -10  -5    2.05    0.17 
  -1 -10  -5    0.54    0.10 
   0 -10  -5    1.79    0.15 
   1 -10  -5    3.56    0.20 
   2 -10  -5    2.64    0.26 
  -4  -9  -5    0.08    0.13 
  -3  -9  -5    0.41    0.17 
  -2  -9  -5    0.17    0.07 
  -1  -9  -5    1.29    0.12 
   0  -9  -5    0.04    0.05 
   1  -9  -5    1.18    0.12 
   2  -9  -5    1.58    0.13 
   3  -9  -5    7.30    0.26 
   4  -9  -5    0.74    0.13 
  -5  -8  -5    0.43    0.17 
  -4  -8  -5    3.95    0.28 
  -3  -8  -5    0.14    0.11 
  -2  -8  -5    5.81    0.23 
  -1  -8  -5    1.01    0.11 
   0  -8  -5    5.93    0.22 
   1  -8  -5    0.56    0.08 
   2  -8  -5   22.32    0.40 
   3  -8  -5    0.13    0.06 
   4  -8  -5    0.63    0.10 
   5  -8  -5    0.09    0.07 
  -6  -7  -5    0.25    0.13 
  -5  -7  -5    5.50    0.34 
  -4  -7  -5    0.13    0.06 
  -3  -7  -5    1.43    0.11 
  -2  -7  -5    0.73    0.10 
  -1  -7  -5    1.83    0.12 
   0  -7  -5    0.14    0.05 
   1  -7  -5    0.21    0.04 
   2  -7  -5    0.09    0.04 
   3  -7  -5   24.77    0.53 
   4  -7  -5    0.43    0.08 
   5  -7  -5   10.50    0.33 
   6  -7  -5    0.58    0.15 
  -6  -6  -5    0.21    0.07 
  -5  -6  -5    0.70    0.16 
  -4  -6  -5    0.39    0.07 
  -3  -6  -5    9.63    0.27 
  -2  -6  -5    7.12    0.22 
  -1  -6  -5    3.02    0.14 
   0  -6  -5   21.96    0.35 
   1  -6  -5    0.81    0.06 
   2  -6  -5   15.20    0.28 
   3  -6  -5   21.43    0.46 
   4  -6  -5    0.55    0.08 
   5  -6  -5    0.93    0.11 
   6  -6  -5    5.91    0.35 
  -7  -5  -5    3.08    0.29 
  -6  -5  -5    0.70    0.10 
  -5  -5  -5    7.07    0.19 
  -4  -5  -5    0.03    0.04 
  -3  -5  -5    9.17    0.19 
  -2  -5  -5    0.19    0.03 
  -1  -5  -5    0.29    0.04 
   0  -5  -5    0.38    0.04 
   1  -5  -5    0.24    0.05 
   2  -5  -5    2.76    0.09 
   3  -5  -5   37.66    0.55 
   4  -5  -5    0.32    0.06 
   5  -5  -5    8.14    0.21 
   6  -5  -5    3.03    0.17 
   7  -5  -5    0.09    0.07 
  -7  -4  -5    0.09    0.07 
  -6  -4  -5    1.90    0.13 
  -5  -4  -5    5.71    0.16 
  -4  -4  -5    8.67    0.24 
  -3  -4  -5    2.81    0.09 
  -2  -4  -5   18.45    0.29 
  -1  -4  -5    0.04    0.02 
   0  -4  -5   39.84    0.55 
   1  -4  -5   11.61    0.25 
   2  -4  -5   36.34    0.52 
   3  -4  -5    1.98    0.07 
   4  -4  -5    7.12    0.18 
   5  -4  -5    1.21    0.10 
   6  -4  -5    1.26    0.11 
   7  -4  -5    0.40    0.08 
  -7  -3  -5    2.07    0.14 
  -6  -3  -5   -0.06    0.05 
  -5  -3  -5    9.89    0.22 
  -4  -3  -5    0.38    0.05 
  -3  -3  -5    0.81    0.05 
  -2  -3  -5    8.58    0.16 
  -1  -3  -5    7.62    0.12 
   0  -3  -5   13.47    0.18 
   1  -3  -5   20.20    0.29 
   2  -3  -5    0.02    0.02 
   3  -3  -5   12.14    0.22 
   4  -3  -5    3.52    0.11 
   5  -3  -5    7.26    0.23 
   6  -3  -5    0.20    0.06 
   7  -3  -5    0.07    0.05 
   8  -3  -5    0.07    0.07 
  -8  -2  -5    2.20    0.18 
  -7  -2  -5    0.03    0.05 
  -6  -2  -5    0.21    0.04 
  -5  -2  -5    0.33    0.05 
  -4  -2  -5    0.53    0.05 
  -3  -2  -5   22.09    0.34 
  -2  -2  -5    0.75    0.04 
  -1  -2  -5    0.02    0.01 
   0  -2  -5    3.48    0.05 
   1  -2  -5   10.08    0.11 
   2  -2  -5    1.92    0.05 
   3  -2  -5   16.39    0.25 
   4  -2  -5    0.18    0.03 
   5  -2  -5    0.10    0.03 
   6  -2  -5    0.64    0.09 
   7  -2  -5    1.32    0.12 
   8  -2  -5    0.17    0.08 
  -8  -1  -5    0.02    0.08 
  -7  -1  -5    0.25    0.08 
  -6  -1  -5    0.92    0.07 
  -5  -1  -5    1.11    0.07 
  -4  -1  -5    0.45    0.04 
  -3  -1  -5    6.84    0.14 
  -2  -1  -5    2.30    0.06 
  -1  -1  -5    0.61    0.03 
   0  -1  -5    0.16    0.01 
   1  -1  -5    2.83    0.04 
   2  -1  -5   10.32    0.16 
   3  -1  -5    4.00    0.09 
   4  -1  -5    0.22    0.03 
   5  -1  -5    0.35    0.04 
   6  -1  -5    1.48    0.08 
   7  -1  -5    0.33    0.07 
   8  -1  -5   -0.05    0.06 
  -8   0  -5   -0.05    0.05 
  -7   0  -5    0.03    0.05 
  -6   0  -5    0.05    0.03 
  -5   0  -5    0.01    0.02 
  -4   0  -5   -0.01    0.02 
  -3   0  -5    0.00    0.01 
  -2   0  -5    0.04    0.01 
  -1   0  -5    0.03    0.01 
   0   0  -5    0.31    0.01 
   1   0  -5    0.02    0.01 
   2   0  -5    0.01    0.02 
   3   0  -5    0.00    0.01 
   4   0  -5   -0.03    0.02 
   5   0  -5    0.00    0.02 
   6   0  -5    0.00    0.03 
   7   0  -5    0.00    0.03 
   8   0  -5   -0.02    0.06 
  -7   1  -5    0.30    0.13 
  -6   1  -5    0.99    0.09 
  -5   1  -5    1.18    0.11 
  -4   1  -5    0.50    0.06 
  -3   1  -5    6.90    0.16 
  -2   1  -5    2.47    0.07 
  -1   1  -5    0.63    0.03 
   0   1  -5    0.18    0.01 
   1   1  -5    2.82    0.04 
   2   1  -5   10.43    0.16 
   3   1  -5    3.89    0.09 
   4   1  -5    0.23    0.03 
   5   1  -5    0.31    0.04 
   6   1  -5    1.52    0.08 
   7   1  -5    0.27    0.06 
   8   1  -5    0.06    0.05 
  -7   2  -5   -0.02    0.09 
  -6   2  -5    0.24    0.05 
  -5   2  -5    0.41    0.05 
  -4   2  -5    0.53    0.04 
  -3   2  -5   22.01    0.40 
  -2   2  -5    0.81    0.04 
  -1   2  -5    0.01    0.01 
   0   2  -5    3.41    0.07 
   1   2  -5   10.05    0.13 
   2   2  -5    1.93    0.05 
   3   2  -5   15.78    0.25 
   4   2  -5    0.19    0.03 
   5   2  -5    0.11    0.03 
   6   2  -5    0.57    0.07 
   7   2  -5    1.21    0.11 
   8   2  -5    0.16    0.09 
  -7   3  -5    2.02    0.18 
  -6   3  -5    0.01    0.05 
  -5   3  -5    9.87    0.20 
  -4   3  -5    0.39    0.04 
  -3   3  -5    1.01    0.06 
  -2   3  -5    8.69    0.19 
  -1   3  -5    7.72    0.14 
   0   3  -5   13.51    0.21 
   1   3  -5   19.68    0.50 
   2   3  -5    0.04    0.01 
   3   3  -5   12.55    0.26 
   4   3  -5    3.34    0.10 
   5   3  -5    7.95    0.23 
   6   3  -5    0.13    0.06 
   7   3  -5   -0.01    0.05 
   8   3  -5    0.08    0.06 
  -7   4  -5    0.09    0.10 
  -6   4  -5    1.73    0.09 
  -5   4  -5    5.97    0.16 
  -4   4  -5    8.91    0.19 
  -3   4  -5    2.98    0.11 
  -2   4  -5   18.67    0.35 
  -1   4  -5    0.00    0.01 
   0   4  -5   39.61    0.54 
   1   4  -5   11.52    0.24 
   2   4  -5   36.49    0.51 
   3   4  -5    2.05    0.07 
   4   4  -5    7.42    0.17 
   5   4  -5    1.22    0.10 
   6   4  -5    1.35    0.11 
   7   4  -5    0.50    0.10 
  -7   5  -5    3.03    0.25 
  -6   5  -5    0.67    0.09 
  -5   5  -5    7.50    0.19 
  -4   5  -5    0.00    0.03 
  -3   5  -5    9.28    0.19 
  -2   5  -5    0.17    0.03 
  -1   5  -5    0.25    0.03 
   0   5  -5    0.50    0.04 
   1   5  -5    0.14    0.04 
   2   5  -5    2.96    0.11 
   3   5  -5   38.01    0.48 
   4   5  -5    0.50    0.07 
   5   5  -5    8.07    0.25 
   6   5  -5    3.18    0.17 
   7   5  -5   -0.11    0.11 
  -6   6  -5    0.21    0.07 
  -5   6  -5    0.73    0.08 
  -4   6  -5    0.52    0.08 
  -3   6  -5    9.39    0.26 
  -2   6  -5    7.30    0.22 
  -1   6  -5    2.65    0.12 
   0   6  -5   20.78    0.63 
   1   6  -5    0.72    0.10 
   2   6  -5   15.50    0.28 
   3   6  -5   22.18    0.37 
   4   6  -5    0.57    0.08 
   5   6  -5    0.79    0.10 
   6   6  -5    5.99    0.36 
  -6   7  -5    0.07    0.08 
  -5   7  -5    5.81    0.23 
  -4   7  -5    0.12    0.06 
  -3   7  -5    1.51    0.11 
  -2   7  -5    0.53    0.08 
  -1   7  -5    1.96    0.12 
   0   7  -5    0.22    0.07 
   1   7  -5    0.42    0.10 
   2   7  -5    0.03    0.04 
   3   7  -5   25.97    0.53 
   4   7  -5    0.15    0.09 
   5   7  -5   10.69    0.49 
   6   7  -5    0.28    0.15 
  -5   8  -5    0.67    0.11 
  -4   8  -5    4.08    0.19 
  -3   8  -5    0.05    0.05 
  -2   8  -5    5.70    0.22 
  -1   8  -5    0.95    0.12 
   0   8  -5    6.11    0.31 
   1   8  -5    0.60    0.13 
   2   8  -5   22.58    0.40 
   3   8  -5    0.08    0.06 
   4   8  -5    0.29    0.12 
   5   8  -5    0.02    0.11 
  -4   9  -5   -0.01    0.07 
  -3   9  -5    0.24    0.08 
  -2   9  -5    0.11    0.06 
  -1   9  -5    1.48    0.19 
   0   9  -5    0.03    0.11 
   1   9  -5    1.32    0.16 
   2   9  -5    1.50    0.21 
   3   9  -5    7.31    0.39 
   4   9  -5    0.51    0.14 
  -2  10  -5    2.13    0.16 
  -1  10  -5    0.69    0.18 
   0  10  -5    1.95    0.23 
   1  10  -5    3.82    0.32 
   2  10  -5    2.46    0.25 
  -2 -10  -4    1.09    0.13 
  -1 -10  -4   12.93    0.41 
   0 -10  -4    0.10    0.06 
   1 -10  -4    8.53    0.31 
   2 -10  -4    3.16    0.28 
  -4  -9  -4    2.54    0.28 
  -3  -9  -4    1.58    0.21 
  -2  -9  -4    3.93    0.21 
  -1  -9  -4    0.38    0.08 
   0  -9  -4    5.09    0.22 
   1  -9  -4    7.12    0.26 
   2  -9  -4    6.16    0.24 
   3  -9  -4    0.30    0.07 
   4  -9  -4    4.77    0.23 
  -5  -8  -4    0.86    0.18 
  -4  -8  -4    0.02    0.09 
  -3  -8  -4    0.22    0.11 
  -2  -8  -4   -0.01    0.04 
  -1  -8  -4    5.34    0.21 
   0  -8  -4    3.47    0.17 
   1  -8  -4   14.70    0.38 
   2  -8  -4    9.18    0.22 
   3  -8  -4    2.67    0.15 
   4  -8  -4    4.15    0.19 
   5  -8  -4    0.21    0.08 
  -6  -7  -4    4.48    0.34 
  -5  -7  -4    2.03    0.23 
  -4  -7  -4    0.87    0.09 
  -3  -7  -4    2.07    0.20 
  -2  -7  -4    0.25    0.06 
  -1  -7  -4    0.06    0.04 
   0  -7  -4    0.32    0.06 
   1  -7  -4   13.46    0.26 
   2  -7  -4    0.02    0.03 
   3  -7  -4    4.67    0.19 
   4  -7  -4    5.71    0.22 
   5  -7  -4    6.63    0.25 
   6  -7  -4    1.37    0.22 
  -6  -6  -4   14.38    0.60 
  -5  -6  -4    0.56    0.14 
  -4  -6  -4    5.38    0.19 
  -3  -6  -4    1.11    0.09 
  -2  -6  -4    1.40    0.09 
  -1  -6  -4    2.40    0.11 
   0  -6  -4    0.20    0.03 
   1  -6  -4    5.13    0.17 
   2  -6  -4   51.58    0.73 
   3  -6  -4    3.21    0.11 
   4  -6  -4    1.18    0.10 
   5  -6  -4    2.57    0.15 
   6  -6  -4    0.10    0.07 
  -7  -5  -4    5.59    0.35 
  -6  -5  -4    0.58    0.08 
  -5  -5  -4    0.13    0.04 
  -4  -5  -4    7.36    0.18 
  -3  -5  -4   18.65    0.38 
  -2  -5  -4    0.17    0.02 
  -1  -5  -4   37.41    0.68 
   0  -5  -4    5.71    0.13 
   1  -5  -4   16.55    0.36 
   2  -5  -4    0.37    0.04 
   3  -5  -4    0.06    0.03 
   4  -5  -4    0.11    0.05 
   5  -5  -4    5.37    0.29 
   6  -5  -4    0.40    0.09 
   7  -5  -4    0.65    0.11 
  -7  -4  -4    4.33    0.21 
  -6  -4  -4   10.89    0.31 
  -5  -4  -4    2.16    0.10 
  -4  -4  -4    0.24    0.05 
  -3  -4  -4    7.96    0.17 
  -2  -4  -4    1.07    0.05 
  -1  -4  -4   19.51    0.31 
   0  -4  -4   26.99    0.39 
   1  -4  -4    4.08    0.10 
   2  -4  -4  132.17    1.70 
   3  -4  -4    2.79    0.09 
   4  -4  -4    0.10    0.03 
   5  -4  -4    0.01    0.04 
   6  -4  -4    0.18    0.06 
   7  -4  -4    0.16    0.07 
  -7  -3  -4    3.63    0.19 
  -6  -3  -4    0.45    0.09 
  -5  -3  -4    4.90    0.14 
  -4  -3  -4    9.63    0.20 
  -3  -3  -4    4.14    0.11 
  -2  -3  -4  122.26    1.55 
  -1  -3  -4   16.83    0.22 
   0  -3  -4    2.91    0.06 
   1  -3  -4   23.97    0.34 
   2  -3  -4    3.15    0.08 
   3  -3  -4    0.08    0.03 
   4  -3  -4    1.42    0.07 
   5  -3  -4    8.99    0.26 
   6  -3  -4    0.57    0.09 
   7  -3  -4    8.70    0.30 
   8  -3  -4    0.30    0.09 
  -8  -2  -4   12.82    0.40 
  -7  -2  -4    3.00    0.17 
  -6  -2  -4   25.26    0.54 
  -5  -2  -4    2.36    0.09 
  -4  -2  -4    3.05    0.10 
  -3  -2  -4    4.24    0.11 
  -2  -2  -4    0.14    0.02 
  -1  -2  -4    1.64    0.05 
   0  -2  -4    2.93    0.05 
   1  -2  -4  143.84    1.54 
   2  -2  -4   62.52    0.82 
   3  -2  -4    0.18    0.02 
   4  -2  -4    8.17    0.16 
   5  -2  -4    0.41    0.05 
   6  -2  -4    0.36    0.07 
   7  -2  -4    4.97    0.21 
   8  -2  -4    0.85    0.13 
  -8  -1  -4    2.35    0.18 
  -7  -1  -4    8.72    0.29 
  -6  -1  -4    0.97    0.07 
  -5  -1  -4    6.95    0.16 
  -4  -1  -4   11.64    0.27 
  -3  -1  -4   20.25    0.31 
  -2  -1  -4   77.45    0.99 
  -1  -1  -4   53.60    0.68 
   0  -1  -4    0.89    0.02 
   1  -1  -4   11.27    0.11 
   2  -1  -4    1.13    0.04 
   3  -1  -4    8.14    0.15 
   4  -1  -4   18.44    0.29 
   5  -1  -4    7.42    0.14 
   6  -1  -4    9.76    0.22 
   7  -1  -4    3.42    0.17 
   8  -1  -4    0.38    0.09 
  -8   0  -4    6.42    0.27 
  -7   0  -4    0.48    0.10 
  -6   0  -4   29.42    0.48 
  -5   0  -4    3.94    0.15 
  -4   0  -4    5.60    0.13 
  -3   0  -4    1.39    0.05 
  -2   0  -4    1.44    0.05 
  -1   0  -4   27.76    0.36 
   0   0  -4   51.82    0.42 
   1   0  -4   25.48    0.33 
   2   0  -4  177.90    2.20 
   3   0  -4    0.20    0.03 
   4   0  -4    3.57    0.10 
   5   0  -4    0.52    0.05 
   6   0  -4    7.22    0.18 
   7   0  -4    3.56    0.13 
   8   0  -4    0.36    0.09 
  -8   1  -4    2.42    0.20 
  -7   1  -4    8.58    0.40 
  -6   1  -4    0.88    0.08 
  -5   1  -4    6.63    0.28 
  -4   1  -4   11.82    0.27 
  -3   1  -4   20.94    0.38 
  -2   1  -4   78.33    1.21 
  -1   1  -4   53.80    0.83 
   0   1  -4    0.92    0.03 
   1   1  -4   11.40    0.15 
   2   1  -4    1.13    0.04 
   3   1  -4    8.12    0.15 
   4   1  -4   18.52    0.29 
   5   1  -4    7.28    0.16 
   6   1  -4    9.91    0.22 
   7   1  -4    3.49    0.14 
   8   1  -4    0.26    0.07 
  -7   2  -4    3.07    0.25 
  -6   2  -4   25.87    0.53 
  -5   2  -4    2.63    0.09 
  -4   2  -4    3.06    0.09 
  -3   2  -4    3.95    0.10 
  -2   2  -4    0.14    0.02 
  -1   2  -4    1.64    0.05 
   0   2  -4    2.95    0.06 
   1   2  -4  142.26    1.77 
   2   2  -4   62.30    0.99 
   3   2  -4    0.08    0.02 
   4   2  -4    7.76    0.16 
   5   2  -4    0.45    0.05 
   6   2  -4    0.43    0.06 
   7   2  -4    5.00    0.21 
   8   2  -4    0.78    0.13 
  -7   3  -4    4.00    0.25 
  -6   3  -4    0.71    0.07 
  -5   3  -4    4.95    0.14 
  -4   3  -4    9.64    0.19 
  -3   3  -4    4.14    0.12 
  -2   3  -4  122.65    1.88 
  -1   3  -4   16.70    0.25 
   0   3  -4    2.94    0.07 
   1   3  -4   24.39    0.59 
   2   3  -4    3.14    0.08 
   3   3  -4    0.09    0.03 
   4   3  -4    1.41    0.07 
   5   3  -4    9.38    0.20 
   6   3  -4    0.78    0.10 
   7   3  -4    8.73    0.29 
   8   3  -4    0.42    0.08 
  -7   4  -4    4.17    0.27 
  -6   4  -4   10.69    0.24 
  -5   4  -4    2.06    0.09 
  -4   4  -4    0.15    0.04 
  -3   4  -4    8.28    0.20 
  -2   4  -4    1.10    0.06 
  -1   4  -4   19.72    0.29 
   0   4  -4   27.46    0.38 
   1   4  -4    4.05    0.12 
   2   4  -4  132.91    2.07 
   3   4  -4    2.82    0.10 
   4   4  -4    0.09    0.03 
   5   4  -4   -0.03    0.04 
   6   4  -4    0.32    0.08 
   7   4  -4    0.20    0.08 
  -7   5  -4    5.24    0.33 
  -6   5  -4    0.66    0.07 
  -5   5  -4    0.07    0.04 
  -4   5  -4    7.66    0.18 
  -3   5  -4   19.13    0.31 
  -2   5  -4    0.09    0.03 
  -1   5  -4   37.26    0.52 
   0   5  -4    5.41    0.16 
   1   5  -4   16.86    0.35 
   2   5  -4    0.45    0.04 
   3   5  -4    0.11    0.03 
   4   5  -4    0.07    0.05 
   5   5  -4    6.10    0.21 
   6   5  -4    0.46    0.08 
   7   5  -4    0.60    0.11 
  -6   6  -4   14.80    0.39 
  -5   6  -4    1.00    0.09 
  -4   6  -4    5.17    0.19 
  -3   6  -4    0.87    0.08 
  -2   6  -4    1.37    0.09 
  -1   6  -4    2.43    0.11 
   0   6  -4    0.27    0.08 
   1   6  -4    4.97    0.24 
   2   6  -4   53.23    0.74 
   3   6  -4    3.01    0.11 
   4   6  -4    1.26    0.10 
   5   6  -4    2.47    0.14 
   6   6  -4    0.15    0.10 
  -6   7  -4    4.65    0.22 
  -5   7  -4    1.83    0.14 
  -4   7  -4    1.13    0.11 
  -3   7  -4    2.14    0.13 
  -2   7  -4    0.14    0.05 
  -1   7  -4    0.00    0.04 
   0   7  -4    0.24    0.10 
   1   7  -4   13.09    0.47 
   2   7  -4    0.03    0.04 
   3   7  -4    4.70    0.18 
   4   7  -4    5.83    0.22 
   5   7  -4    6.50    0.37 
   6   7  -4    1.04    0.21 
  -5   8  -4    0.99    0.13 
  -4   8  -4    0.01    0.06 
  -3   8  -4    0.23    0.07 
  -2   8  -4    0.01    0.05 
  -1   8  -4    5.00    0.30 
   0   8  -4    3.78    0.23 
   1   8  -4   15.33    0.54 
   2   8  -4    9.18    0.22 
   3   8  -4    2.41    0.14 
   4   8  -4    4.05    0.29 
   5   8  -4    0.32    0.14 
  -4   9  -4    2.61    0.18 
  -3   9  -4    1.48    0.14 
  -2   9  -4    3.70    0.19 
  -1   9  -4    0.32    0.11 
   0   9  -4    5.34    0.32 
   1   9  -4    7.58    0.26 
   2   9  -4    6.62    0.36 
   3   9  -4    0.15    0.11 
   4   9  -4    4.72    0.33 
  -2  10  -4    1.27    0.15 
  -1  10  -4   13.20    0.58 
   0  10  -4    0.06    0.10 
   1  10  -4    9.00    0.45 
   2  10  -4    2.93    0.29 
  -2 -10  -3    2.12    0.17 
  -1 -10  -3    0.30    0.09 
   0 -10  -3    0.24    0.07 
   1 -10  -3    3.51    0.20 
   2 -10  -3    7.96    0.42 
  -4  -9  -3    0.04    0.12 
  -3  -9  -3    4.29    0.31 
  -2  -9  -3    2.04    0.15 
  -1  -9  -3    7.92    0.28 
   0  -9  -3    0.48    0.09 
   1  -9  -3   10.20    0.32 
   2  -9  -3    0.13    0.06 
   3  -9  -3    0.01    0.07 
   4  -9  -3    0.07    0.07 
  -5  -8  -3    0.08    0.09 
  -4  -8  -3    0.03    0.11 
  -3  -8  -3    0.11    0.09 
  -2  -8  -3    0.25    0.07 
  -1  -8  -3    0.99    0.10 
   0  -8  -3    1.84    0.13 
   1  -8  -3    0.32    0.07 
   2  -8  -3   19.05    0.36 
   3  -8  -3    0.04    0.06 
   4  -8  -3    2.57    0.16 
   5  -8  -3    0.06    0.06 
  -6  -7  -3    0.20    0.11 
  -5  -7  -3    2.60    0.23 
  -4  -7  -3    1.39    0.17 
  -3  -7  -3    2.73    0.23 
  -2  -7  -3    0.93    0.13 
  -1  -7  -3    7.79    0.25 
   0  -7  -3    4.09    0.17 
   1  -7  -3   10.40    0.22 
   2  -7  -3    3.57    0.12 
   3  -7  -3    6.47    0.22 
   4  -7  -3    0.00    0.05 
   5  -7  -3    3.14    0.17 
   6  -7  -3    0.41    0.15 
  -6  -6  -3    2.96    0.28 
  -5  -6  -3    0.15    0.11 
  -4  -6  -3    1.46    0.10 
  -3  -6  -3    3.73    0.16 
  -2  -6  -3    3.03    0.20 
  -1  -6  -3    1.96    0.09 
   0  -6  -3    9.08    0.16 
   1  -6  -3    1.14    0.08 
   2  -6  -3   50.27    0.71 
   3  -6  -3    1.67    0.08 
   4  -6  -3    1.33    0.11 
   5  -6  -3    1.76    0.13 
   6  -6  -3    0.01    0.06 
  -7  -5  -3    0.18    0.09 
  -6  -5  -3    0.75    0.11 
  -5  -5  -3    6.84    0.23 
  -4  -5  -3    3.46    0.11 
  -3  -5  -3    3.33    0.13 
  -2  -5  -3    0.04    0.02 
  -1  -5  -3   32.73    0.61 
   0  -5  -3    0.05    0.02 
   1  -5  -3   40.54    0.59 
   2  -5  -3   13.97    0.25 
   3  -5  -3   15.51    0.27 
   4  -5  -3    0.73    0.08 
   5  -5  -3    1.00    0.14 
   6  -5  -3    0.03    0.07 
   7  -5  -3    0.08    0.07 
  -7  -4  -3    2.06    0.15 
  -6  -4  -3    4.86    0.20 
  -5  -4  -3    0.77    0.07 
  -4  -4  -3    0.36    0.06 
  -3  -4  -3    0.13    0.03 
  -2  -4  -3    1.10    0.05 
  -1  -4  -3   35.11    0.53 
   0  -4  -3    2.04    0.06 
   1  -4  -3    4.27    0.10 
   2  -4  -3   29.55    0.43 
   3  -4  -3    0.54    0.05 
   4  -4  -3   10.40    0.27 
   5  -4  -3    0.00    0.04 
   6  -4  -3    1.11    0.13 
   7  -4  -3    2.30    0.16 
  -7  -3  -3    0.23    0.08 
  -6  -3  -3    0.43    0.08 
  -5  -3  -3   21.64    0.37 
  -4  -3  -3    0.11    0.03 
  -3  -3  -3    1.73    0.07 
  -2  -3  -3    0.05    0.02 
  -1  -3  -3    5.69    0.09 
   0  -3  -3    0.42    0.03 
   1  -3  -3   78.10    1.01 
   2  -3  -3   11.70    0.19 
   3  -3  -3    0.09    0.03 
   4  -3  -3    0.04    0.03 
   5  -3  -3    1.75    0.11 
   6  -3  -3    0.11    0.05 
   7  -3  -3    0.59    0.10 
   8  -3  -3    0.23    0.08 
  -8  -2  -3    1.63    0.17 
  -7  -2  -3    3.50    0.18 
  -6  -2  -3    2.39    0.14 
  -5  -2  -3    0.12    0.03 
  -4  -2  -3    2.61    0.09 
  -3  -2  -3    6.57    0.14 
  -2  -2  -3    2.16    0.06 
  -1  -2  -3   44.06    0.57 
   0  -2  -3    3.15    0.06 
   1  -2  -3    5.03    0.09 
   2  -2  -3    5.66    0.11 
   3  -2  -3   -0.02    0.01 
   4  -2  -3    2.75    0.08 
   5  -2  -3    1.48    0.06 
   6  -2  -3    0.02    0.04 
   7  -2  -3    2.50    0.15 
   8  -2  -3    0.09    0.08 
  -8  -1  -3    0.07    0.08 
  -7  -1  -3    0.84    0.11 
  -6  -1  -3    1.00    0.10 
  -5  -1  -3    0.29    0.04 
  -4  -1  -3    9.09    0.18 
  -3  -1  -3    6.80    0.13 
  -2  -1  -3    0.23    0.02 
  -1  -1  -3    1.38    0.04 
   0  -1  -3    0.06    0.01 
   1  -1  -3    3.37    0.05 
   2  -1  -3   53.31    0.68 
   3  -1  -3   21.95    0.32 
   4  -1  -3   12.98    0.22 
   5  -1  -3    0.21    0.03 
   6  -1  -3    0.15    0.03 
   7  -1  -3    0.02    0.05 
   8  -1  -3   -0.01    0.05 
  -8   0  -3    0.11    0.08 
  -7   0  -3    0.03    0.06 
  -6   0  -3    0.10    0.03 
  -5   0  -3    0.01    0.03 
  -4   0  -3    0.04    0.02 
  -3   0  -3    0.00    0.01 
  -2   0  -3    0.02    0.01 
  -1   0  -3    0.04    0.01 
   0   0  -3    0.07    0.00 
   1   0  -3    0.01    0.01 
   2   0  -3    0.01    0.01 
   3   0  -3    0.00    0.01 
   4   0  -3    0.06    0.05 
   5   0  -3    0.02    0.02 
   6   0  -3    0.03    0.03 
   7   0  -3   -0.01    0.03 
   8   0  -3   -0.03    0.06 
  -8   1  -3   -0.02    0.12 
  -7   1  -3    0.89    0.17 
  -6   1  -3    1.21    0.09 
  -5   1  -3    0.38    0.09 
  -4   1  -3    8.61    0.22 
  -3   1  -3    6.85    0.17 
  -2   1  -3    0.24    0.03 
  -1   1  -3    1.38    0.04 
   0   1  -3    0.08    0.01 
   1   1  -3    3.52    0.07 
   2   1  -3   52.53    0.68 
   3   1  -3   22.06    0.32 
   4   1  -3   13.05    0.23 
   5   1  -3    0.19    0.04 
   6   1  -3    0.20    0.04 
   7   1  -3   -0.05    0.04 
   8   1  -3    0.07    0.06 
  -8   2  -3    1.31    0.17 
  -7   2  -3    3.60    0.26 
  -6   2  -3    2.54    0.10 
  -5   2  -3    0.21    0.04 
  -4   2  -3    2.62    0.08 
  -3   2  -3    6.44    0.13 
  -2   2  -3    2.19    0.07 
  -1   2  -3   44.17    0.70 
   0   2  -3    3.09    0.06 
   1   2  -3    4.94    0.11 
   2   2  -3    6.06    0.13 
   3   2  -3    0.02    0.01 
   4   2  -3    2.77    0.09 
   5   2  -3    1.57    0.07 
   6   2  -3    0.03    0.04 
   7   2  -3    2.39    0.15 
   8   2  -3    0.16    0.09 
  -7   3  -3    0.24    0.13 
  -6   3  -3    0.36    0.06 
  -5   3  -3   21.91    0.36 
  -4   3  -3    0.09    0.03 
  -3   3  -3    1.61    0.07 
  -2   3  -3    0.04    0.02 
  -1   3  -3    5.74    0.11 
   0   3  -3    0.47    0.02 
   1   3  -3   77.89    1.23 
   2   3  -3   11.70    0.23 
   3   3  -3    0.02    0.02 
   4   3  -3    0.10    0.03 
   5   3  -3    2.11    0.09 
   6   3  -3    0.06    0.05 
   7   3  -3    0.60    0.10 
   8   3  -3    0.21    0.07 
  -7   4  -3    1.76    0.17 
  -6   4  -3    5.16    0.16 
  -5   4  -3    0.84    0.08 
  -4   4  -3    0.43    0.05 
  -3   4  -3    0.11    0.03 
  -2   4  -3    1.18    0.06 
  -1   4  -3   37.28    0.50 
   0   4  -3    1.92    0.08 
   1   4  -3    4.27    0.12 
   2   4  -3   29.19    0.52 
   3   4  -3    0.59    0.06 
   4   4  -3   10.25    0.21 
   5   4  -3    0.01    0.04 
   6   4  -3    0.90    0.10 
   7   4  -3    2.57    0.17 
  -7   5  -3    0.21    0.11 
  -6   5  -3    0.51    0.07 
  -5   5  -3    7.01    0.18 
  -4   5  -3    3.41    0.11 
  -3   5  -3    3.49    0.11 
  -2   5  -3    0.04    0.03 
  -1   5  -3   32.92    0.47 
   0   5  -3    0.04    0.03 
   1   5  -3   41.49    0.72 
   2   5  -3   14.45    0.25 
   3   5  -3   15.71    0.24 
   4   5  -3    0.65    0.08 
   5   5  -3    0.92    0.10 
   6   5  -3    0.00    0.06 
   7   5  -3   -0.07    0.07 
  -6   6  -3    2.87    0.13 
  -5   6  -3    0.12    0.06 
  -4   6  -3    1.60    0.11 
  -3   6  -3    3.54    0.15 
  -2   6  -3    3.02    0.13 
  -1   6  -3    1.94    0.10 
   0   6  -3    9.35    0.35 
   1   6  -3    0.91    0.10 
   2   6  -3   50.06    0.71 
   3   6  -3    1.59    0.10 
   4   6  -3    1.54    0.11 
   5   6  -3    1.84    0.13 
   6   6  -3    0.10    0.07 
  -6   7  -3    0.34    0.09 
  -5   7  -3    2.75    0.16 
  -4   7  -3    1.28    0.11 
  -3   7  -3    3.19    0.15 
  -2   7  -3    1.28    0.10 
  -1   7  -3    7.55    0.35 
   0   7  -3    4.32    0.24 
   1   7  -3   10.81    0.41 
   2   7  -3    3.21    0.12 
   3   7  -3    6.54    0.18 
   4   7  -3   -0.01    0.05 
   5   7  -3    2.45    0.16 
   6   7  -3    0.40    0.16 
  -5   8  -3    0.05    0.07 
  -4   8  -3    0.00    0.06 
  -3   8  -3    0.29    0.07 
  -2   8  -3    0.27    0.07 
  -1   8  -3    1.08    0.18 
   0   8  -3    2.12    0.19 
   1   8  -3    0.39    0.11 
   2   8  -3   19.59    0.36 
   3   8  -3    0.04    0.05 
   4   8  -3    2.48    0.23 
   5   8  -3    0.05    0.10 
  -4   9  -3    0.01    0.07 
  -3   9  -3    4.03    0.20 
  -2   9  -3    1.85    0.14 
  -1   9  -3    8.29    0.42 
   0   9  -3    0.63    0.13 
   1   9  -3   10.32    0.45 
   2   9  -3    0.12    0.11 
   3   9  -3   -0.04    0.09 
   4   9  -3    0.03    0.12 
  -2  10  -3    1.96    0.15 
  -1  10  -3    0.19    0.14 
   0  10  -3    0.57    0.19 
   1  10  -3    3.64    0.27 
   2  10  -3    7.88    0.43 
  -2 -10  -2    0.32    0.09 
  -1 -10  -2    2.12    0.16 
   0 -10  -2    2.94    0.18 
   1 -10  -2    2.30    0.17 
   2 -10  -2    0.08    0.12 
  -4  -9  -2    0.90    0.20 
  -3  -9  -2    0.07    0.10 
  -2  -9  -2   16.57    0.45 
  -1  -9  -2    0.04    0.05 
   0  -9  -2    8.74    0.29 
   1  -9  -2    8.89    0.29 
   2  -9  -2    6.05    0.23 
   3  -9  -2    0.67    0.11 
   4  -9  -2    0.00    0.07 
  -5  -8  -2    1.67    0.21 
  -4  -8  -2    0.20    0.12 
  -3  -8  -2    1.06    0.19 
  -2  -8  -2    4.58    0.20 
  -1  -8  -2    0.85    0.11 
   0  -8  -2    9.82    0.30 
   1  -8  -2    5.07    0.20 
   2  -8  -2    0.79    0.08 
   3  -8  -2    9.50    0.29 
   4  -8  -2    1.64    0.13 
   5  -8  -2    0.16    0.08 
  -6  -7  -2    3.83    0.33 
  -5  -7  -2    0.03    0.07 
  -4  -7  -2    0.02    0.10 
  -3  -7  -2    1.41    0.16 
  -2  -7  -2    6.15    0.31 
  -1  -7  -2    5.77    0.21 
   0  -7  -2    1.02    0.06 
   1  -7  -2   19.07    0.43 
   2  -7  -2    3.29    0.11 
   3  -7  -2    2.57    0.14 
   4  -7  -2    0.60    0.09 
   5  -7  -2    0.09    0.07 
   6  -7  -2    2.39    0.25 
  -6  -6  -2    0.09    0.09 
  -5  -6  -2    2.30    0.21 
  -4  -6  -2    3.18    0.15 
  -3  -6  -2    0.07    0.05 
  -2  -6  -2    8.87    0.36 
  -1  -6  -2    4.18    0.13 
   0  -6  -2   19.18    0.28 
   1  -6  -2    0.20    0.03 
   2  -6  -2    2.30    0.09 
   3  -6  -2    4.16    0.12 
   4  -6  -2    6.44    0.22 
   5  -6  -2    0.24    0.06 
   6  -6  -2    1.36    0.18 
  -7  -5  -2    9.58    0.31 
  -6  -5  -2    0.60    0.10 
  -5  -5  -2    0.15    0.05 
  -4  -5  -2    2.18    0.10 
  -3  -5  -2    7.24    0.20 
  -2  -5  -2   15.11    0.27 
  -1  -5  -2   12.32    0.21 
   0  -5  -2   20.97    0.33 
   1  -5  -2  133.43    1.69 
   2  -5  -2   33.15    0.49 
   3  -5  -2    0.42    0.05 
   4  -5  -2    3.54    0.15 
   5  -5  -2    1.21    0.16 
   6  -5  -2    1.57    0.18 
   7  -5  -2    0.08    0.10 
  -7  -4  -2    0.40    0.10 
  -6  -4  -2    0.54    0.09 
  -5  -4  -2    6.12    0.21 
  -4  -4  -2   21.21    0.36 
  -3  -4  -2    2.71    0.09 
  -2  -4  -2   19.73    0.31 
  -1  -4  -2   60.89    1.01 
   0  -4  -2    7.54    0.15 
   1  -4  -2    4.85    0.11 
   2  -4  -2    8.99    0.17 
   3  -4  -2    8.55    0.17 
   4  -4  -2   17.50    0.39 
   5  -4  -2    0.39    0.10 
   6  -4  -2    3.06    0.16 
   7  -4  -2    0.46    0.10 
  -8  -3  -2   12.20    0.39 
  -7  -3  -2   23.73    0.55 
  -6  -3  -2    0.79    0.10 
  -5  -3  -2    0.04    0.03 
  -4  -3  -2   16.91    0.30 
  -3  -3  -2    1.42    0.06 
  -2  -3  -2    0.45    0.03 
  -1  -3  -2    1.39    0.04 
   0  -3  -2    4.56    0.09 
   1  -3  -2  148.79    1.89 
   2  -3  -2    0.10    0.02 
   3  -3  -2    6.09    0.12 
   4  -3  -2    2.87    0.13 
   5  -3  -2    4.06    0.17 
   6  -3  -2    7.04    0.24 
   7  -3  -2    0.05    0.06 
   8  -3  -2    2.50    0.18 
  -8  -2  -2    2.76    0.18 
  -7  -2  -2    0.03    0.06 
  -6  -2  -2    4.06    0.17 
  -5  -2  -2    5.84    0.15 
  -4  -2  -2   45.21    0.64 
  -3  -2  -2   33.21    0.47 
  -2  -2  -2    2.19    0.06 
  -1  -2  -2    3.64    0.07 
   0  -2  -2    0.16    0.02 
   1  -2  -2    0.85    0.03 
   2  -2  -2   13.74    0.22 
   3  -2  -2    4.43    0.09 
   4  -2  -2   68.12    0.90 
   5  -2  -2    0.97    0.05 
   6  -2  -2    6.39    0.22 
   7  -2  -2    1.59    0.12 
   8  -2  -2    0.30    0.09 
  -8  -1  -2    5.86    0.26 
  -7  -1  -2   29.43    0.64 
  -6  -1  -2    0.80    0.09 
  -5  -1  -2    1.37    0.07 
  -4  -1  -2    4.91    0.12 
  -3  -1  -2    1.60    0.06 
  -2  -1  -2    0.09    0.02 
  -1  -1  -2    5.16    0.09 
   0  -1  -2  144.06    1.38 
   1  -1  -2  952.81   10.22 
   2  -1  -2   26.64    0.36 
   3  -1  -2   18.27    0.27 
   4  -1  -2    2.05    0.07 
   5  -1  -2    2.85    0.08 
   6  -1  -2    3.13    0.11 
   7  -1  -2    0.23    0.07 
   8  -1  -2    5.32    0.23 
  -8   0  -2    8.74    0.32 
  -7   0  -2    0.04    0.05 
  -6   0  -2    1.05    0.08 
  -5   0  -2    0.12    0.05 
  -4   0  -2   85.29    1.12 
  -3   0  -2    0.10    0.02 
  -2   0  -2  150.51    1.87 
  -1   0  -2    0.15    0.02 
   0   0  -2   14.72    0.23 
   1   0  -2    8.30    0.12 
   2   0  -2   55.62    0.71 
   3   0  -2   29.16    0.40 
   4   0  -2  139.89    1.76 
   5   0  -2    6.88    0.15 
   6   0  -2    0.02    0.03 
   7   0  -2    0.03    0.04 
   8   0  -2    0.95    0.18 
  -8   1  -2    5.35    0.36 
  -7   1  -2   31.27    0.90 
  -6   1  -2    0.83    0.08 
  -5   1  -2    1.63    0.13 
  -4   1  -2    5.24    0.16 
  -3   1  -2    1.60    0.07 
  -2   1  -2    0.10    0.02 
  -1   1  -2    5.21    0.10 
   0   1  -2  144.04    1.77 
   1   1  -2  964.73   14.44 
   2   1  -2   26.46    0.36 
   3   1  -2   18.25    0.27 
   4   1  -2    2.14    0.07 
   5   1  -2    2.74    0.09 
   6   1  -2    3.03    0.11 
   7   1  -2    0.43    0.07 
   8   1  -2    5.09    0.22 
  -8   2  -2    2.65    0.26 
  -7   2  -2    0.14    0.11 
  -6   2  -2    4.13    0.13 
  -5   2  -2    6.01    0.18 
  -4   2  -2   44.66    0.63 
  -3   2  -2   33.31    0.46 
  -2   2  -2    2.28    0.07 
  -1   2  -2    3.72    0.09 
   0   2  -2    0.20    0.02 
   1   2  -2    0.98    0.04 
   2   2  -2   13.81    0.25 
   3   2  -2    4.28    0.10 
   4   2  -2   68.07    0.91 
   5   2  -2    0.90    0.06 
   6   2  -2    6.60    0.17 
   7   2  -2    1.43    0.12 
   8   2  -2    0.39    0.10 
  -7   3  -2   23.05    0.76 
  -6   3  -2    0.55    0.07 
  -5   3  -2    0.06    0.03 
  -4   3  -2   17.28    0.29 
  -3   3  -2    1.51    0.07 
  -2   3  -2    0.53    0.04 
  -1   3  -2    1.36    0.05 
   0   3  -2    4.48    0.12 
   1   3  -2  151.52    2.31 
   2   3  -2    0.08    0.02 
   3   3  -2    6.22    0.15 
   4   3  -2    3.03    0.09 
   5   3  -2    4.06    0.12 
   6   3  -2    7.02    0.24 
   7   3  -2    0.05    0.06 
   8   3  -2    2.57    0.17 
  -7   4  -2    0.30    0.14 
  -6   4  -2    0.28    0.05 
  -5   4  -2    6.38    0.16 
  -4   4  -2   21.41    0.35 
  -3   4  -2    2.71    0.10 
  -2   4  -2   20.14    0.37 
  -1   4  -2   61.42    0.80 
   0   4  -2    7.87    0.18 
   1   4  -2    4.67    0.13 
   2   4  -2    8.87    0.20 
   3   4  -2    8.76    0.21 
   4   4  -2   17.97    0.31 
   5   4  -2    0.44    0.08 
   6   4  -2    3.24    0.16 
   7   4  -2    0.66    0.11 
  -6   5  -2    0.41    0.07 
  -5   5  -2    0.12    0.05 
  -4   5  -2    2.21    0.09 
  -3   5  -2    7.35    0.16 
  -2   5  -2   15.38    0.30 
  -1   5  -2   12.01    0.27 
   0   5  -2   20.72    0.40 
   1   5  -2  130.96    2.06 
   2   5  -2   33.29    0.48 
   3   5  -2    0.43    0.04 
   4   5  -2    3.58    0.15 
   5   5  -2    1.48    0.11 
   6   5  -2    1.82    0.13 
   7   5  -2    0.09    0.08 
  -6   6  -2    0.18    0.06 
  -5   6  -2    2.77    0.15 
  -4   6  -2    3.54    0.16 
  -3   6  -2    0.06    0.05 
  -2   6  -2    8.52    0.24 
  -1   6  -2    4.14    0.22 
   0   6  -2   19.34    0.58 
   1   6  -2    0.26    0.07 
   2   6  -2    2.37    0.09 
   3   6  -2    3.74    0.12 
   4   6  -2    5.73    0.16 
   5   6  -2    0.41    0.08 
   6   6  -2    1.56    0.13 
  -6   7  -2    4.24    0.21 
  -5   7  -2    0.00    0.06 
  -4   7  -2    0.11    0.06 
  -3   7  -2    1.70    0.12 
  -2   7  -2    6.14    0.21 
  -1   7  -2    5.54    0.29 
   0   7  -2    1.05    0.14 
   1   7  -2   19.06    0.60 
   2   7  -2    3.59    0.12 
   3   7  -2    2.63    0.11 
   4   7  -2    0.62    0.09 
   5   7  -2    0.03    0.06 
   6   7  -2    1.95    0.25 
  -5   8  -2    1.84    0.15 
  -4   8  -2    0.18    0.07 
  -3   8  -2    1.24    0.11 
  -2   8  -2    4.65    0.20 
  -1   8  -2    0.70    0.14 
   0   8  -2    9.73    0.42 
   1   8  -2    5.31    0.29 
   2   8  -2    0.74    0.08 
   3   8  -2    9.52    0.23 
   4   8  -2    1.87    0.14 
   5   8  -2    0.19    0.12 
  -4   9  -2    0.68    0.12 
  -3   9  -2    0.10    0.07 
  -2   9  -2   16.23    0.43 
  -1   9  -2    0.11    0.11 
   0   9  -2    7.89    0.39 
   1   9  -2    9.64    0.44 
   2   9  -2    6.26    0.24 
   3   9  -2    0.40    0.09 
   4   9  -2   -0.03    0.12 
  -2  10  -2    0.29    0.11 
  -1  10  -2    1.95    0.24 
   0  10  -2    2.81    0.26 
   1  10  -2    2.36    0.24 
   2  10  -2    0.23    0.15 
  -2 -10  -1    5.51    0.26 
  -1 -10  -1    0.82    0.12 
   0 -10  -1    5.46    0.24 
   1 -10  -1    0.69    0.12 
   2 -10  -1    0.08    0.11 
  -4  -9  -1    0.16    0.12 
  -3  -9  -1    0.33    0.15 
  -2  -9  -1    0.65    0.11 
  -1  -9  -1    1.66    0.14 
   0  -9  -1    0.06    0.05 
   1  -9  -1   10.14    0.31 
   2  -9  -1    1.21    0.12 
   3  -9  -1    2.66    0.17 
   4  -9  -1    0.17    0.09 
  -5  -8  -1    0.19    0.12 
  -4  -8  -1    4.18    0.30 
  -3  -8  -1    0.09    0.08 
  -2  -8  -1    6.47    0.24 
  -1  -8  -1    0.38    0.07 
   0  -8  -1    1.94    0.13 
   1  -8  -1    0.06    0.03 
   2  -8  -1    0.22    0.05 
   3  -8  -1    0.39    0.08 
   4  -8  -1   -0.02    0.06 
   5  -8  -1    0.07    0.07 
  -6  -7  -1    1.07    0.21 
  -5  -7  -1    0.46    0.14 
  -4  -7  -1    0.02    0.08 
  -3  -7  -1    0.59    0.13 
  -2  -7  -1   -0.02    0.06 
  -1  -7  -1    6.09    0.21 
   0  -7  -1    3.49    0.11 
   1  -7  -1    4.05    0.16 
   2  -7  -1    0.26    0.04 
   3  -7  -1    0.25    0.06 
   4  -7  -1    1.21    0.10 
   5  -7  -1    2.55    0.16 
   6  -7  -1    0.32    0.13 
  -6  -6  -1    0.04    0.11 
  -5  -6  -1    0.94    0.17 
  -4  -6  -1    0.82    0.10 
  -3  -6  -1    5.63    0.28 
  -2  -6  -1    5.99    0.29 
  -1  -6  -1    1.92    0.06 
   0  -6  -1    2.48    0.08 
   1  -6  -1    0.62    0.04 
   2  -6  -1    5.78    0.15 
   3  -6  -1    8.82    0.19 
   4  -6  -1    3.22    0.15 
   5  -6  -1    0.06    0.05 
   6  -6  -1    0.48    0.15 
  -7  -5  -1    1.03    0.12 
  -6  -5  -1    0.12    0.06 
  -5  -5  -1    0.03    0.04 
  -4  -5  -1    0.01    0.04 
  -3  -5  -1    8.87    0.23 
  -2  -5  -1    0.15    0.04 
  -1  -5  -1   22.54    0.34 
   0  -5  -1    0.64    0.04 
   1  -5  -1   16.15    0.27 
   2  -5  -1    0.89    0.05 
   3  -5  -1    1.71    0.07 
   4  -5  -1    4.26    0.17 
   5  -5  -1    3.23    0.24 
   6  -5  -1    1.75    0.19 
   7  -5  -1    0.07    0.10 
  -7  -4  -1    3.18    0.17 
  -6  -4  -1    3.83    0.18 
  -5  -4  -1    3.80    0.16 
  -4  -4  -1   12.06    0.24 
  -3  -4  -1    2.09    0.08 
  -2  -4  -1   12.32    0.22 
  -1  -4  -1   19.06    0.37 
   0  -4  -1   24.04    0.35 
   1  -4  -1    0.46    0.03 
   2  -4  -1    2.79    0.08 
   3  -4  -1    0.78    0.05 
   4  -4  -1    0.23    0.05 
   5  -4  -1    3.82    0.24 
   6  -4  -1    0.07    0.08 
   7  -4  -1   -0.08    0.05 
  -8  -3  -1    0.77    0.13 
  -7  -3  -1    1.95    0.15 
  -6  -3  -1    0.02    0.05 
  -5  -3  -1    0.14    0.04 
  -4  -3  -1    3.29    0.10 
  -3  -3  -1    3.87    0.10 
  -2  -3  -1   25.45    0.37 
  -1  -3  -1   31.11    0.43 
   0  -3  -1    3.98    0.08 
   1  -3  -1    3.16    0.08 
   2  -3  -1   28.05    0.40 
   3  -3  -1    8.43    0.16 
   4  -3  -1    0.75    0.10 
   5  -3  -1   14.34    0.36 
   6  -3  -1    0.16    0.06 
   7  -3  -1   -0.01    0.06 
   8  -3  -1    0.58    0.11 
  -8  -2  -1    0.21    0.09 
  -7  -2  -1    3.90    0.19 
  -6  -2  -1    0.33    0.06 
  -5  -2  -1    0.03    0.03 
  -4  -2  -1    0.18    0.03 
  -3  -2  -1   10.76    0.19 
  -2  -2  -1    4.55    0.10 
  -1  -2  -1   69.36    0.89 
   0  -2  -1   46.88    0.60 
   1  -2  -1   33.09    0.44 
   2  -2  -1    1.08    0.04 
   3  -2  -1   24.35    0.35 
   4  -2  -1    3.12    0.09 
   5  -2  -1    1.07    0.05 
   6  -2  -1    0.31    0.07 
   7  -2  -1    0.09    0.06 
   8  -2  -1    0.66    0.12 
  -8  -1  -1    0.58    0.11 
  -7  -1  -1    0.12    0.06 
  -6  -1  -1    0.11    0.05 
  -5  -1  -1    0.22    0.03 
  -4  -1  -1    1.64    0.07 
  -3  -1  -1   32.40    0.45 
  -2  -1  -1    2.52    0.06 
  -1  -1  -1    0.09    0.01 
   0  -1  -1    0.01    0.00 
   1  -1  -1   11.31    0.14 
   2  -1  -1    6.36    0.11 
   3  -1  -1    0.61    0.04 
   4  -1  -1    8.76    0.17 
   5  -1  -1    0.20    0.03 
   6  -1  -1    2.61    0.10 
   7  -1  -1    0.31    0.08 
   8  -1  -1    0.16    0.08 
  -8   0  -1    0.14    0.09 
  -7   0  -1    0.01    0.05 
  -6   0  -1    0.01    0.04 
  -5   0  -1    0.02    0.03 
  -4   0  -1    0.07    0.04 
  -3   0  -1    0.00    0.01 
  -2   0  -1    0.07    0.01 
  -1   0  -1    0.10    0.01 
   0   0  -1    0.00    0.00 
   1   0  -1    0.06    0.01 
   2   0  -1    0.06    0.01 
   3   0  -1    0.01    0.01 
   4   0  -1    0.11    0.03 
   5   0  -1    0.01    0.02 
   6   0  -1   -0.02    0.03 
   7   0  -1    0.00    0.04 
   8   0  -1    0.16    0.10 
  -8   1  -1    0.30    0.13 
  -7   1  -1    0.21    0.07 
  -6   1  -1    0.17    0.06 
  -5   1  -1    0.27    0.08 
  -4   1  -1    1.58    0.08 
  -3   1  -1   32.04    0.56 
  -2   1  -1    2.47    0.08 
  -1   1  -1    0.12    0.02 
   0   1  -1    0.00    0.00 
   1   1  -1   11.12    0.19 
   2   1  -1    6.30    0.11 
   3   1  -1    0.69    0.04 
   4   1  -1    8.82    0.17 
   5   1  -1    0.22    0.04 
   6   1  -1    2.65    0.09 
   7   1  -1    0.45    0.09 
   8   1  -1    0.14    0.07 
  -8   2  -1    0.21    0.14 
  -7   2  -1    3.74    0.27 
  -6   2  -1    0.37    0.05 
  -5   2  -1    0.13    0.05 
  -4   2  -1    0.17    0.04 
  -3   2  -1   10.89    0.24 
  -2   2  -1    4.56    0.11 
  -1   2  -1   69.90    1.08 
   0   2  -1   46.70    0.74 
   1   2  -1   33.15    0.53 
   2   2  -1    1.19    0.05 
   3   2  -1   24.13    0.35 
   4   2  -1    3.15    0.09 
   5   2  -1    1.04    0.06 
   6   2  -1    0.09    0.05 
   7   2  -1    0.11    0.06 
   8   2  -1    0.80    0.13 
  -8   3  -1    0.54    0.14 
  -7   3  -1    1.81    0.20 
  -6   3  -1    0.00    0.03 
  -5   3  -1    0.10    0.03 
  -4   3  -1    3.28    0.10 
  -3   3  -1    3.68    0.12 
  -2   3  -1   25.05    0.44 
  -1   3  -1   31.58    0.51 
   0   3  -1    3.99    0.11 
   1   3  -1    3.14    0.09 
   2   3  -1   27.57    0.48 
   3   3  -1    8.70    0.19 
   4   3  -1    1.06    0.06 
   5   3  -1   14.74    0.27 
   6   3  -1    0.14    0.06 
   7   3  -1    0.05    0.06 
   8   3  -1    0.67    0.11 
  -7   4  -1    2.90    0.26 
  -6   4  -1    4.09    0.14 
  -5   4  -1    3.53    0.12 
  -4   4  -1   12.57    0.24 
  -3   4  -1    2.10    0.09 
  -2   4  -1   12.57    0.25 
  -1   4  -1   18.63    0.28 
   0   4  -1   24.02    0.44 
   1   4  -1    0.42    0.04 
   2   4  -1    2.70    0.09 
   3   4  -1    0.91    0.06 
   4   4  -1    0.23    0.04 
   5   4  -1    4.10    0.13 
   6   4  -1    0.17    0.07 
   7   4  -1    0.02    0.06 
  -7   5  -1    0.91    0.16 
  -6   5  -1    0.17    0.06 
  -5   5  -1    0.00    0.03 
  -4   5  -1    0.04    0.03 
  -3   5  -1    8.92    0.18 
  -2   5  -1    0.09    0.03 
  -1   5  -1   22.11    0.43 
   0   5  -1    0.66    0.06 
   1   5  -1   16.01    0.33 
   2   5  -1    1.00    0.05 
   3   5  -1    1.65    0.08 
   4   5  -1    3.98    0.12 
   5   5  -1    3.28    0.16 
   6   5  -1    2.09    0.15 
   7   5  -1    0.13    0.08 
  -6   6  -1   -0.03    0.05 
  -5   6  -1    0.95    0.11 
  -4   6  -1    0.84    0.09 
  -3   6  -1    5.52    0.19 
  -2   6  -1    6.35    0.20 
  -1   6  -1    1.84    0.15 
   0   6  -1    2.77    0.18 
   1   6  -1    0.56    0.06 
   2   6  -1    5.88    0.15 
   3   6  -1    8.73    0.20 
   4   6  -1    2.85    0.11 
   5   6  -1   -0.01    0.04 
   6   6  -1    0.40    0.09 
  -6   7  -1    0.73    0.09 
  -5   7  -1    0.44    0.08 
  -4   7  -1    0.09    0.06 
  -3   7  -1    0.99    0.10 
  -2   7  -1    0.04    0.04 
  -1   7  -1    6.03    0.29 
   0   7  -1    3.67    0.23 
   1   7  -1    3.75    0.21 
   2   7  -1    0.20    0.04 
   3   7  -1    0.24    0.05 
   4   7  -1    1.12    0.11 
   5   7  -1    2.23    0.15 
   6   7  -1    0.17    0.08 
  -5   8  -1    0.26    0.08 
  -4   8  -1    4.46    0.20 
  -3   8  -1   -0.04    0.04 
  -2   8  -1    6.70    0.24 
  -1   8  -1    0.39    0.12 
   0   8  -1    1.97    0.20 
   1   8  -1    0.19    0.10 
   2   8  -1    0.24    0.05 
   3   8  -1    0.21    0.06 
   4   8  -1    0.06    0.07 
   5   8  -1    0.05    0.10 
  -4   9  -1    0.28    0.09 
  -3   9  -1    0.23    0.08 
  -2   9  -1    0.58    0.17 
  -1   9  -1    1.88    0.22 
   0   9  -1    0.00    0.09 
   1   9  -1   10.27    0.46 
   2   9  -1    1.53    0.14 
   3   9  -1    2.52    0.13 
   4   9  -1    0.31    0.15 
  -2  10  -1    5.92    0.40 
  -1  10  -1    0.68    0.19 
   0  10  -1    5.37    0.33 
   1  10  -1    0.69    0.11 
   2  10  -1   -0.13    0.13 
  -2 -10   0    0.93    0.12 
  -1 -10   0    5.42    0.25 
   0 -10   0    1.62    0.14 
   1 -10   0    5.35    0.24 
   2 -10   0    0.55    0.17 
  -4  -9   0    0.17    0.13 
  -3  -9   0    2.39    0.24 
  -2  -9   0    7.13    0.27 
  -1  -9   0    0.32    0.08 
   0  -9   0    0.01    0.05 
   1  -9   0    0.57    0.09 
   2  -9   0    6.96    0.20 
   3  -9   0    2.38    0.16 
   4  -9   0   -0.01    0.07 
  -5  -8   0    2.30    0.26 
  -4  -8   0    0.24    0.10 
  -3  -8   0    1.53    0.18 
  -2  -8   0    0.36    0.08 
  -1  -8   0    2.42    0.14 
   0  -8   0   11.43    0.32 
   1  -8   0    2.65    0.14 
   2  -8   0    0.37    0.06 
   3  -8   0    1.70    0.12 
   4  -8   0    0.57    0.09 
   5  -8   0    2.21    0.16 
  -6  -7   0    2.69    0.26 
  -5  -7   0    1.29    0.22 
  -4  -7   0    0.03    0.07 
  -3  -7   0    5.28    0.30 
  -2  -7   0    3.97    0.25 
  -1  -7   0    8.58    0.26 
   0  -7   0    0.01    0.03 
   1  -7   0    8.78    0.25 
   2  -7   0    4.14    0.13 
   3  -7   0    5.30    0.20 
   4  -7   0    0.07    0.05 
   5  -7   0    1.51    0.13 
   6  -7   0    3.02    0.26 
  -6  -6   0    0.47    0.15 
  -5  -6   0    1.48    0.17 
  -4  -6   0    1.06    0.09 
  -3  -6   0   10.47    0.42 
  -2  -6   0    0.09    0.06 
  -1  -6   0    9.87    0.17 
   0  -6   0   45.66    0.56 
   1  -6   0    9.77    0.18 
   2  -6   0    0.22    0.04 
   3  -6   0   10.67    0.22 
   4  -6   0    1.20    0.10 
   5  -6   0    1.64    0.13 
   6  -6   0    0.07    0.10 
  -7  -5   0   -0.05    0.07 
  -6  -5   0    1.83    0.14 
  -5  -5   0    4.26    0.17 
  -4  -5   0    0.23    0.06 
  -3  -5   0   14.95    0.32 
  -2  -5   0   36.00    0.63 
  -1  -5   0    0.07    0.03 
   0  -5   0    0.01    0.02 
   1  -5   0    0.11    0.02 
   2  -5   0   36.87    0.54 
   3  -5   0   15.26    0.27 
   4  -5   0    0.19    0.05 
   5  -5   0    3.96    0.26 
   6  -5   0    1.42    0.17 
   7  -5   0   -0.03    0.08 
  -7  -4   0    0.08    0.05 
  -6  -4   0    0.06    0.05 
  -5  -4   0   17.01    0.39 
  -4  -4   0    1.36    0.07 
  -3  -4   0   11.95    0.22 
  -2  -4   0    5.87    0.15 
  -1  -4   0   44.17    0.60 
   0  -4   0  206.24    2.56 
   1  -4   0   44.20    0.60 
   2  -4   0    6.02    0.13 
   3  -4   0   11.65    0.22 
   4  -4   0    1.29    0.09 
   5  -4   0   16.90    0.57 
   6  -4   0    0.06    0.08 
   7  -4   0    0.03    0.06 
  -8  -3   0    0.56    0.11 
  -7  -3   0    1.14    0.11 
  -6  -3   0    3.12    0.16 
  -5  -3   0   17.60    0.32 
  -4  -3   0    0.38    0.05 
  -3  -3   0   22.72    0.35 
  -2  -3   0    8.50    0.16 
  -1  -3   0    4.55    0.07 
   0  -3   0    0.01    0.01 
   1  -3   0    4.65    0.10 
   2  -3   0    8.93    0.16 
   3  -3   0   22.42    0.34 
   4  -3   0    0.30    0.08 
   5  -3   0   17.20    0.56 
   6  -3   0    2.99    0.16 
   7  -3   0    1.20    0.13 
   8  -3   0    0.43    0.10 
  -8  -2   0   26.60    0.64 
  -7  -2   0    5.67    0.23 
  -6  -2   0    0.12    0.05 
  -5  -2   0   13.21    0.25 
  -4  -2   0    0.33    0.04 
  -3  -2   0    6.31    0.13 
  -2  -2   0    0.07    0.02 
  -1  -2   0    0.76    0.03 
   0  -2   0  790.38   12.05 
   1  -2   0    0.73    0.03 
   2  -2   0    0.10    0.02 
   3  -2   0    6.41    0.12 
   4  -2   0    0.39    0.04 
   5  -2   0   13.47    0.21 
   6  -2   0    0.08    0.05 
   7  -2   0    5.46    0.22 
   8  -2   0   26.41    0.63 
  -8  -1   0    0.10    0.07 
  -7  -1   0    2.91    0.16 
  -6  -1   0    0.86    0.08 
  -5  -1   0   16.43    0.38 
  -4  -1   0    5.06    0.12 
  -3  -1   0  164.11    2.06 
  -2  -1   0    0.39    0.02 
  -1  -1   0    1.58    0.04 
   0  -1   0    0.73    0.03 
   1  -1   0    1.64    0.03 
   2  -1   0    0.38    0.02 
   3  -1   0  165.77    2.06 
   4  -1   0    5.19    0.12 
   5  -1   0   16.63    0.25 
   6  -1   0    0.75    0.07 
   7  -1   0    3.16    0.16 
   8  -1   0    0.14    0.08 
  -8   0   0   15.43    0.44 
  -7   0   0    4.59    0.21 
  -6   0   0    1.65    0.12 
  -5   0   0    4.44    0.16 
  -4   0   0    0.87    0.05 
  -3   0   0    0.47    0.03 
  -2   0   0    6.67    0.11 
  -1   0   0   82.35    1.03 
   1   0   0   84.18    1.03 
   2   0   0    6.67    0.11 
   3   0   0    0.52    0.03 
   4   0   0    1.08    0.05 
   5   0   0    4.78    0.12 
   6   0   0    1.95    0.08 
   7   0   0    4.86    0.16 
   8   0   0   15.69    0.62 
  -8   1   0    0.19    0.15 
  -7   1   0    2.66    0.22 
  -6   1   0    0.73    0.12 
  -5   1   0   16.20    0.51 
  -4   1   0    5.17    0.16 
  -3   1   0  164.51    2.53 
  -2   1   0    0.38    0.03 
  -1   1   0    1.53    0.06 
   0   1   0    0.57    0.02 
   1   1   0    1.61    0.04 
   2   1   0    0.38    0.02 
   3   1   0  163.82    2.06 
   4   1   0    5.37    0.12 
   5   1   0   16.68    0.29 
   6   1   0    0.77    0.07 
   7   1   0    2.74    0.16 
   8   1   0    0.23    0.07 
  -8   2   0   27.09    0.89 
  -7   2   0    5.39    0.30 
  -6   2   0    0.09    0.05 
  -5   2   0   13.79    0.46 
  -4   2   0    0.42    0.06 
  -3   2   0    6.57    0.17 
  -2   2   0    0.16    0.03 
  -1   2   0    0.63    0.03 
   0   2   0  801.94   12.00 
   1   2   0    0.75    0.04 
   2   2   0    0.12    0.02 
   3   2   0    6.59    0.13 
   4   2   0    0.34    0.04 
   5   2   0   13.66    0.25 
   6   2   0    0.03    0.05 
   7   2   0    5.62    0.22 
   8   2   0   27.40    0.63 
  -8   3   0    0.70    0.19 
  -7   3   0    1.29    0.21 
  -6   3   0    3.00    0.11 
  -5   3   0   17.34    0.30 
  -4   3   0    0.38    0.05 
  -3   3   0   22.71    0.42 
  -2   3   0    9.11    0.19 
  -1   3   0    4.45    0.16 
   0   3   0    0.03    0.02 
   1   3   0    4.66    0.16 
   2   3   0    8.88    0.19 
   3   3   0   22.89    0.41 
   4   3   0    0.32    0.04 
   5   3   0   17.31    0.31 
   6   3   0    2.94    0.15 
   7   3   0    1.32    0.14 
   8   3   0    0.47    0.10 
  -7   4   0    0.25    0.08 
  -6   4   0    0.06    0.04 
  -5   4   0   17.26    0.31 
  -4   4   0    1.22    0.07 
  -3   4   0   12.02    0.26 
  -2   4   0    6.13    0.15 
  -1   4   0   43.54    1.04 
   0   4   0  203.65    3.14 
   1   4   0   44.82    0.74 
   2   4   0    6.09    0.15 
   3   4   0   12.10    0.26 
   4   4   0    1.31    0.07 
   5   4   0   16.19    0.39 
   6   4   0    0.06    0.06 
   7   4   0    0.02    0.06 
  -7   5   0    0.01    0.07 
  -6   5   0    1.78    0.11 
  -5   5   0    4.04    0.13 
  -4   5   0    0.20    0.04 
  -3   5   0   14.25    0.33 
  -2   5   0   37.04    0.63 
  -1   5   0    0.14    0.04 
   0   5   0    0.03    0.02 
   1   5   0    0.22    0.04 
   2   5   0   37.39    0.53 
   3   5   0   15.28    0.27 
   4   5   0    0.25    0.05 
   5   5   0    3.60    0.17 
   6   5   0    1.43    0.13 
   7   5   0    0.08    0.07 
  -6   6   0    0.53    0.08 
  -5   6   0    1.55    0.11 
  -4   6   0    1.07    0.10 
  -3   6   0   11.38    0.29 
  -2   6   0    0.17    0.05 
  -1   6   0    9.42    0.37 
   0   6   0   45.23    1.15 
   1   6   0    9.60    0.24 
   2   6   0    0.17    0.03 
   3   6   0   11.49    0.24 
   4   6   0    1.04    0.10 
   5   6   0    1.34    0.11 
   6   6   0    0.51    0.09 
  -6   7   0    2.86    0.15 
  -5   7   0    1.21    0.12 
  -4   7   0   -0.05    0.05 
  -3   7   0    5.50    0.20 
  -2   7   0    3.92    0.16 
  -1   7   0    8.46    0.36 
   0   7   0    0.02    0.07 
   1   7   0    8.29    0.35 
   2   7   0    3.96    0.13 
   3   7   0    5.75    0.17 
   4   7   0   -0.01    0.03 
   5   7   0    1.15    0.12 
   6   7   0    2.66    0.18 
  -5   8   0    1.83    0.15 
  -4   8   0    0.53    0.09 
  -3   8   0    1.73    0.13 
  -2   8   0    0.19    0.10 
  -1   8   0    2.61    0.20 
   0   8   0   10.88    0.45 
   1   8   0    2.20    0.20 
   2   8   0    0.35    0.06 
   3   8   0    1.81    0.11 
   4   8   0    0.54    0.09 
   5   8   0    1.68    0.14 
  -4   9   0    0.09    0.08 
  -3   9   0    2.52    0.17 
  -2   9   0    7.42    0.41 
  -1   9   0    0.25    0.11 
   0   9   0   -0.02    0.11 
   1   9   0    0.47    0.13 
   2   9   0    7.37    0.26 
   3   9   0    2.55    0.13 
   4   9   0   -0.01    0.12 
  -2  10   0    0.85    0.20 
  -1  10   0    5.29    0.38 
   0  10   0    1.22    0.15 
   1  10   0    5.50    0.24 
   2  10   0    0.77    0.20 
  -2 -10   1    0.04    0.06 
  -1 -10   1    0.57    0.10 
   0 -10   1    5.51    0.24 
   1 -10   1    0.67    0.11 
   2 -10   1    6.50    0.37 
  -4  -9   1    0.27    0.13 
  -3  -9   1    2.71    0.25 
  -2  -9   1    1.16    0.13 
  -1  -9   1   10.07    0.33 
   0  -9   1    0.01    0.05 
   1  -9   1    1.49    0.12 
   2  -9   1    0.63    0.07 
   3  -9   1    0.48    0.10 
   4  -9   1    0.43    0.10 
  -5  -8   1    0.13    0.12 
  -4  -8   1    0.04    0.08 
  -3  -8   1    0.18    0.10 
  -2  -8   1    0.28    0.11 
  -1  -8   1    0.06    0.05 
   0  -8   1    1.89    0.13 
   1  -8   1    0.44    0.07 
   2  -8   1    6.75    0.18 
   3  -8   1   -0.02    0.04 
   4  -8   1    4.62    0.20 
   5  -8   1    0.31    0.07 
  -6  -7   1    0.46    0.14 
  -5  -7   1    2.08    0.23 
  -4  -7   1    1.32    0.16 
  -3  -7   1    0.19    0.08 
  -2  -7   1    0.25    0.09 
  -1  -7   1    4.13    0.17 
   0  -7   1    3.49    0.11 
   1  -7   1    6.31    0.16 
   2  -7   1    0.03    0.03 
   3  -7   1    0.94    0.07 
   4  -7   1    0.15    0.05 
   5  -7   1    0.45    0.09 
   6  -7   1    0.73    0.18 
  -6  -6   1    0.33    0.13 
  -5  -6   1   -0.03    0.09 
  -4  -6   1    3.14    0.22 
  -3  -6   1    8.05    0.35 
  -2  -6   1    5.68    0.28 
  -1  -6   1    0.65    0.04 
   0  -6   1    2.51    0.08 
   1  -6   1    1.87    0.07 
   2  -6   1    6.72    0.16 
   3  -6   1    5.93    0.15 
   4  -6   1    0.90    0.10 
   5  -6   1    0.87    0.10 
   6  -6   1    0.01    0.09 
  -7  -5   1    0.04    0.07 
  -6  -5   1    1.87    0.14 
  -5  -5   1    3.21    0.15 
  -4  -5   1    4.23    0.16 
  -3  -5   1    1.48    0.09 
  -2  -5   1    0.85    0.06 
  -1  -5   1   15.95    0.26 
   0  -5   1    0.67    0.04 
   1  -5   1   22.36    0.35 
   2  -5   1    0.36    0.04 
   3  -5   1    8.98    0.23 
   4  -5   1    0.00    0.03 
   5  -5   1    0.06    0.09 
   6  -5   1    0.08    0.08 
   7  -5   1    0.99    0.20 
  -7  -4   1    0.02    0.07 
  -6  -4   1    0.09    0.06 
  -5  -4   1    4.11    0.17 
  -4  -4   1    0.23    0.04 
  -3  -4   1    0.94    0.05 
  -2  -4   1    2.82    0.07 
  -1  -4   1    0.52    0.03 
   0  -4   1   24.17    0.44 
   1  -4   1   18.88    0.29 
   2  -4   1   12.38    0.22 
   3  -4   1    2.12    0.08 
   4  -4   1   12.48    0.30 
   5  -4   1    3.36    0.22 
   6  -4   1    3.43    0.25 
   7  -4   1    2.96    0.25 
  -8  -3   1    0.73    0.13 
  -7  -3   1    0.04    0.03 
  -6  -3   1    0.17    0.06 
  -5  -3   1   14.63    0.28 
  -4  -3   1    0.99    0.06 
  -3  -3   1    8.54    0.17 
  -2  -3   1   27.91    0.39 
  -1  -3   1    3.21    0.06 
   0  -3   1    4.01    0.11 
   1  -3   1   31.72    0.43 
   2  -3   1   25.22    0.36 
   3  -3   1    3.79    0.10 
   4  -3   1    3.18    0.18 
   5  -3   1    0.02    0.05 
   6  -3   1   -0.01    0.04 
   7  -3   1    1.77    0.14 
   8  -3   1    0.61    0.11 
  -8  -2   1    0.56    0.10 
  -7  -2   1    0.03    0.04 
  -6  -2   1    0.21    0.07 
  -5  -2   1    1.13    0.07 
  -4  -2   1    2.92    0.09 
  -3  -2   1   23.85    0.36 
  -2  -2   1    1.14    0.04 
  -1  -2   1   33.24    0.43 
   0  -2   1   47.32    0.74 
   1  -2   1   70.76    0.89 
   2  -2   1    4.57    0.11 
   3  -2   1   10.89    0.17 
   4  -2   1    0.17    0.03 
   5  -2   1    0.03    0.03 
   6  -2   1    0.28    0.06 
   7  -2   1    3.73    0.18 
   8  -2   1    0.22    0.08 
  -8  -1   1    0.19    0.08 
  -7  -1   1    0.22    0.08 
  -6  -1   1    2.67    0.14 
  -5  -1   1    0.19    0.05 
  -4  -1   1    8.67    0.17 
  -3  -1   1    0.59    0.04 
  -2  -1   1    6.39    0.11 
  -1  -1   1   11.15    0.20 
   0  -1   1    0.01    0.00 
   1  -1   1    0.10    0.01 
   2  -1   1    2.53    0.05 
   3  -1   1   32.46    0.38 
   4  -1   1    1.71    0.06 
   5  -1   1    0.32    0.04 
   6  -1   1    0.05    0.04 
   7  -1   1    0.09    0.06 
   8  -1   1    0.53    0.10 
  -8   0   1    0.21    0.07 
  -7   0   1    0.00    0.05 
  -6   0   1    0.00    0.02 
  -5   0   1    0.09    0.06 
  -4   0   1    0.06    0.04 
  -3   0   1   -0.01    0.01 
  -2   0   1    0.08    0.01 
  -1   0   1    0.04    0.01 
   1   0   1    0.12    0.01 
   2   0   1    0.05    0.01 
   3   0   1    0.01    0.01 
   4   0   1    0.14    0.03 
   5   0   1    0.00    0.02 
   6   0   1   -0.01    0.02 
   7   0   1    0.02    0.04 
   8   0   1    0.08    0.11 
  -8   1   1    0.17    0.15 
  -7   1   1    0.48    0.14 
  -6   1   1    2.84    0.20 
  -5   1   1    0.16    0.04 
  -4   1   1    8.79    0.22 
  -3   1   1    0.66    0.05 
  -2   1   1    6.27    0.14 
  -1   1   1   10.78    0.27 
   0   1   1    0.01    0.01 
   1   1   1    0.09    0.01 
   2   1   1    2.67    0.06 
   3   1   1   32.25    0.45 
   4   1   1    1.63    0.06 
   5   1   1    0.34    0.04 
   6   1   1    0.11    0.04 
   7   1   1    0.10    0.06 
   8   1   1    0.40    0.08 
  -8   2   1    0.54    0.17 
  -7   2   1    0.07    0.07 
  -6   2   1    0.18    0.05 
  -5   2   1    1.19    0.10 
  -4   2   1    3.24    0.12 
  -3   2   1   24.02    0.62 
  -2   2   1    1.09    0.07 
  -1   2   1   33.06    0.53 
   0   2   1   46.32    0.74 
   1   2   1   70.38    1.09 
   2   2   1    4.60    0.11 
   3   2   1   10.89    0.19 
   4   2   1    0.18    0.03 
   5   2   1    0.07    0.03 
   6   2   1    0.29    0.07 
   7   2   1    3.79    0.19 
   8   2   1    0.25    0.09 
  -8   3   1    0.93    0.20 
  -7   3   1   -0.02    0.05 
  -6   3   1    0.16    0.04 
  -5   3   1   14.92    0.27 
  -4   3   1    0.90    0.05 
  -3   3   1    8.25    0.19 
  -2   3   1   28.29    0.48 
  -1   3   1    2.88    0.08 
   0   3   1    3.97    0.11 
   1   3   1   31.52    0.73 
   2   3   1   25.00    0.44 
   3   3   1    4.06    0.12 
   4   3   1    3.40    0.10 
   5   3   1    0.14    0.04 
   6   3   1    0.05    0.05 
   7   3   1    1.84    0.15 
   8   3   1    0.74    0.10 
  -7   4   1    0.07    0.07 
  -6   4   1    0.14    0.04 
  -5   4   1    4.30    0.13 
  -4   4   1    0.16    0.04 
  -3   4   1    0.85    0.06 
  -2   4   1    2.45    0.09 
  -1   4   1    0.52    0.06 
   0   4   1   24.44    0.44 
   1   4   1   18.87    0.49 
   2   4   1   12.27    0.26 
   3   4   1    1.95    0.08 
   4   4   1   12.35    0.23 
   5   4   1    3.31    0.16 
   6   4   1    3.89    0.18 
   7   4   1    2.95    0.18 
  -7   5   1    0.18    0.08 
  -6   5   1    1.94    0.11 
  -5   5   1    3.16    0.12 
  -4   5   1    4.02    0.12 
  -3   5   1    1.50    0.07 
  -2   5   1    0.89    0.06 
  -1   5   1   15.83    0.46 
   0   5   1    0.61    0.05 
   1   5   1   22.62    0.43 
   2   5   1    0.22    0.04 
   3   5   1    9.27    0.19 
   4   5   1    0.03    0.03 
   5   5   1   -0.02    0.04 
   6   5   1    0.15    0.07 
   7   5   1    0.86    0.13 
  -6   6   1    0.69    0.09 
  -5   6   1    0.02    0.06 
  -4   6   1    2.81    0.14 
  -3   6   1    8.36    0.24 
  -2   6   1    5.73    0.19 
  -1   6   1    0.61    0.12 
   0   6   1    2.73    0.13 
   1   6   1    1.88    0.10 
   2   6   1    6.65    0.14 
   3   6   1    5.89    0.20 
   4   6   1    0.82    0.09 
   5   6   1    0.86    0.11 
   6   6   1    0.07    0.07 
  -6   7   1    0.38    0.08 
  -5   7   1    2.46    0.15 
  -4   7   1    1.32    0.11 
  -3   7   1    0.22    0.06 
  -2   7   1    0.03    0.05 
  -1   7   1    3.71    0.25 
   0   7   1    3.17    0.22 
   1   7   1    5.51    0.27 
   2   7   1    0.02    0.03 
   3   7   1    0.80    0.08 
   4   7   1    0.08    0.04 
   5   7   1    0.47    0.09 
   6   7   1    0.63    0.11 
  -5   8   1    0.02    0.07 
  -4   8   1    0.03    0.06 
  -3   8   1    0.17    0.07 
  -2   8   1    0.29    0.12 
  -1   8   1    0.14    0.08 
   0   8   1    1.74    0.19 
   1   8   1    0.48    0.09 
   2   8   1    6.54    0.19 
   3   8   1    0.08    0.05 
   4   8   1    4.12    0.19 
   5   8   1    0.20    0.08 
  -4   9   1    0.29    0.09 
  -3   9   1    2.78    0.17 
  -2   9   1    1.27    0.22 
  -1   9   1    9.59    0.46 
   0   9   1    0.10    0.12 
   1   9   1    1.90    0.22 
   2   9   1    0.80    0.11 
   3   9   1    0.30    0.07 
   4   9   1    0.35    0.09 
  -2  10   1   -0.01    0.15 
  -1  10   1    0.80    0.20 
   0  10   1    5.66    0.35 
   1  10   1    0.81    0.13 
   2  10   1    6.25    0.27 
  -2 -10   2    0.07    0.07 
  -1 -10   2    2.31    0.17 
   0 -10   2    2.77    0.17 
   1 -10   2    2.07    0.16 
   2 -10   2    0.22    0.08 
  -4  -9   2    0.03    0.10 
  -3  -9   2    0.78    0.16 
  -2  -9   2    5.66    0.24 
  -1  -9   2    8.77    0.30 
   0  -9   2    8.75    0.29 
   1  -9   2    0.07    0.05 
   2  -9   2   16.44    0.34 
   3  -9   2    0.05    0.07 
   4  -9   2    0.80    0.12 
  -5  -8   2    0.13    0.13 
  -4  -8   2    1.67    0.19 
  -3  -8   2    8.76    0.42 
  -2  -8   2    0.82    0.16 
  -1  -8   2    5.38    0.21 
   0  -8   2    9.49    0.29 
   1  -8   2    0.92    0.08 
   2  -8   2    4.78    0.15 
   3  -8   2    1.11    0.11 
   4  -8   2    0.17    0.07 
   5  -8   2    1.77    0.14 
  -6  -7   2    2.21    0.27 
  -5  -7   2   -0.03    0.08 
  -4  -7   2    0.60    0.15 
  -3  -7   2    2.71    0.21 
  -2  -7   2    3.00    0.21 
  -1  -7   2   19.37    0.44 
   0  -7   2    1.10    0.07 
   1  -7   2    5.59    0.15 
   2  -7   2    6.35    0.17 
   3  -7   2    1.68    0.09 
   4  -7   2    0.14    0.05 
   5  -7   2    0.12    0.07 
   6  -7   2    4.49    0.32 
  -6  -6   2    1.68    0.19 
  -5  -6   2    0.41    0.14 
  -4  -6   2    6.24    0.32 
  -3  -6   2    3.97    0.24 
  -2  -6   2    2.41    0.18 
  -1  -6   2    0.26    0.03 
   0  -6   2   19.59    0.29 
   1  -6   2    4.25    0.12 
   2  -6   2    8.57    0.23 
   3  -6   2    0.07    0.03 
   4  -6   2    3.25    0.16 
   5  -6   2    2.81    0.15 
   6  -6   2    0.12    0.10 
  -7  -5   2    0.26    0.10 
  -6  -5   2    1.43    0.13 
  -5  -5   2    1.54    0.11 
  -4  -5   2    3.71    0.15 
  -3  -5   2    0.40    0.06 
  -2  -5   2   32.41    0.46 
  -1  -5   2  129.85    1.68 
   0  -5   2   21.02    0.42 
   1  -5   2   12.20    0.22 
   2  -5   2   15.11    0.26 
   3  -5   2    7.18    0.20 
   4  -5   2    1.94    0.11 
   5  -5   2    0.18    0.09 
   6  -5   2    0.53    0.13 
   7  -5   2    8.43    0.45 
  -7  -4   2    0.47    0.10 
  -6  -4   2    3.62    0.18 
  -5  -4   2    0.35    0.06 
  -4  -4   2   17.40    0.31 
  -3  -4   2    8.84    0.16 
  -2  -4   2    9.14    0.16 
  -1  -4   2    4.83    0.08 
   0  -4   2    7.87    0.19 
   1  -4   2   60.94    0.81 
   2  -4   2   19.79    0.31 
   3  -4   2    2.65    0.08 
   4  -4   2   19.84    0.62 
   5  -4   2    6.38    0.31 
   6  -4   2    0.36    0.11 
   7  -4   2    0.26    0.12 
  -8  -3   2    2.67    0.18 
  -7  -3   2    0.04    0.06 
  -6  -3   2    7.04    0.25 
  -5  -3   2    4.07    0.13 
  -4  -3   2    2.90    0.10 
  -3  -3   2    6.14    0.14 
  -2  -3   2    0.22    0.03 
  -1  -3   2  153.16    1.63 
   0  -3   2    4.56    0.12 
   1  -3   2    1.41    0.05 
   2  -3   2    0.56    0.03 
   3  -3   2    1.58    0.07 
   4  -3   2   16.51    0.52 
   5  -3   2   -0.01    0.05 
   6  -3   2    0.54    0.12 
   7  -3   2   23.10    0.55 
   8  -3   2   11.80    0.38 
  -8  -2   2    0.51    0.10 
  -7  -2   2    1.31    0.11 
  -6  -2   2    6.48    0.23 
  -5  -2   2    0.85    0.06 
  -4  -2   2   67.59    0.91 
  -3  -2   2    4.23    0.10 
  -2  -2   2   13.66    0.26 
  -1  -2   2    0.91    0.03 
   0  -2   2    0.22    0.02 
   1  -2   2    3.89    0.08 
   2  -2   2    2.32    0.05 
   3  -2   2   33.48    0.45 
   4  -2   2   45.77    0.77 
   5  -2   2    6.22    0.18 
   6  -2   2    3.71    0.17 
   7  -2   2    0.10    0.06 
   8  -2   2    2.84    0.18 
  -8  -1   2    5.19    0.24 
  -7  -1   2    0.44    0.08 
  -6  -1   2    3.30    0.16 
  -5  -1   2    2.82    0.13 
  -4  -1   2    2.13    0.07 
  -3  -1   2   17.97    0.28 
  -2  -1   2   26.48    0.36 
  -1  -1   2  973.70   14.49 
   0  -1   2  145.97    1.79 
   1  -1   2    5.17    0.10 
   2  -1   2    0.08    0.01 
   3  -1   2    1.69    0.04 
   4  -1   2    5.16    0.10 
   5  -1   2    1.40    0.06 
   6  -1   2    0.82    0.06 
   7  -1   2   29.69    0.63 
   8  -1   2    5.34    0.24 
  -8   0   2    0.80    0.13 
  -7   0   2    0.07    0.10 
  -6   0   2   -0.01    0.02 
  -5   0   2    6.28    0.28 
  -4   0   2  136.57    2.18 
  -3   0   2   28.62    0.40 
  -2   0   2   55.56    0.88 
  -1   0   2    8.67    0.22 
   1   0   2    0.15    0.02 
   2   0   2  150.62    1.87 
   3   0   2    0.12    0.02 
   4   0   2   86.11    1.12 
   5   0   2    0.16    0.03 
   6   0   2    1.10    0.08 
   7   0   2    0.10    0.05 
   8   0   2    8.54    0.44 
  -8   1   2    5.13    0.32 
  -7   1   2    0.32    0.12 
  -6   1   2    2.98    0.19 
  -5   1   2    2.67    0.18 
  -4   1   2    2.14    0.10 
  -3   1   2   18.36    0.35 
  -2   1   2   26.33    0.63 
  -1   1   2  966.38   20.45 
   0   1   2  144.06    3.07 
   1   1   2    5.20    0.10 
   2   1   2    0.09    0.02 
   3   1   2    1.76    0.05 
   4   1   2    5.22    0.12 
   5   1   2    1.46    0.07 
   6   1   2    0.82    0.07 
   7   1   2   29.30    0.63 
   8   1   2    5.85    0.24 
  -8   2   2    0.37    0.14 
  -7   2   2    1.78    0.18 
  -6   2   2    6.39    0.31 
  -5   2   2    0.98    0.09 
  -4   2   2   67.31    1.13 
  -3   2   2    4.44    0.18 
  -2   2   2   13.72    0.36 
  -1   2   2    0.86    0.03 
   0   2   2    0.21    0.03 
   1   2   2    3.84    0.12 
   2   2   2    2.23    0.07 
   3   2   2   32.87    0.46 
   4   2   2   45.19    0.63 
   5   2   2    5.95    0.15 
   6   2   2    3.91    0.17 
   7   2   2    0.07    0.06 
   8   2   2    2.88    0.18 
  -8   3   2    2.40    0.25 
  -7   3   2    0.09    0.05 
  -6   3   2    7.27    0.18 
  -5   3   2    4.12    0.13 
  -4   3   2    2.81    0.09 
  -3   3   2    5.90    0.16 
  -2   3   2    0.13    0.02 
  -1   3   2  149.68    2.29 
   0   3   2    4.77    0.12 
   1   3   2    1.37    0.08 
   2   3   2    0.48    0.04 
   3   3   2    1.56    0.07 
   4   3   2   17.06    0.29 
   5   3   2    0.01    0.03 
   6   3   2    0.58    0.09 
   7   3   2   22.76    0.55 
   8   3   2   11.57    0.37 
  -7   4   2    0.53    0.10 
  -6   4   2    3.54    0.13 
  -5   4   2    0.46    0.06 
  -4   4   2   17.91    0.30 
  -3   4   2    8.70    0.21 
  -2   4   2    9.10    0.20 
  -1   4   2    4.64    0.18 
   0   4   2    8.21    0.19 
   1   4   2   61.69    1.39 
   2   4   2   20.37    0.38 
   3   4   2    2.79    0.10 
   4   4   2   20.68    0.34 
   5   4   2    6.17    0.22 
   6   4   2    0.28    0.07 
   7   4   2    0.37    0.10 
  -7   5   2    0.07    0.07 
  -6   5   2    1.83    0.10 
  -5   5   2    1.56    0.11 
  -4   5   2    3.41    0.11 
  -3   5   2    0.40    0.05 
  -2   5   2   31.82    0.83 
  -1   5   2  131.97    2.91 
   0   5   2   20.88    0.41 
   1   5   2   12.49    0.27 
   2   5   2   15.17    0.32 
   3   5   2    7.46    0.17 
   4   5   2    2.17    0.09 
   5   5   2    0.07    0.06 
   6   5   2    0.32    0.08 
   7   5   2    9.50    0.33 
  -6   6   2    1.55    0.11 
  -5   6   2    0.23    0.06 
  -4   6   2    5.69    0.20 
  -3   6   2    3.98    0.16 
  -2   6   2    2.21    0.13 
  -1   6   2    0.35    0.10 
   0   6   2   18.71    0.40 
   1   6   2    4.17    0.15 
   2   6   2    8.96    0.17 
   3   6   2    0.01    0.04 
   4   6   2    3.19    0.15 
   5   6   2    2.55    0.15 
   6   6   2    0.17    0.08 
  -6   7   2    2.45    0.14 
  -5   7   2   -0.04    0.06 
  -4   7   2    0.59    0.09 
  -3   7   2    2.34    0.14 
  -2   7   2    3.68    0.24 
  -1   7   2   18.86    0.62 
   0   7   2    1.11    0.14 
   1   7   2    5.82    0.28 
   2   7   2    6.72    0.18 
   3   7   2    1.64    0.10 
   4   7   2    0.13    0.05 
   5   7   2    0.08    0.06 
   6   7   2    4.08    0.21 
  -5   8   2    0.16    0.09 
  -4   8   2    1.76    0.14 
  -3   8   2    8.57    0.28 
  -2   8   2    0.66    0.15 
  -1   8   2    5.01    0.30 
   0   8   2    9.65    0.43 
   1   8   2    0.70    0.10 
   2   8   2    4.83    0.16 
   3   8   2    0.95    0.09 
   4   8   2    0.16    0.05 
   5   8   2    1.48    0.14 
  -4   9   2   -0.05    0.07 
  -3   9   2    0.62    0.11 
  -2   9   2    5.28    0.34 
  -1   9   2    9.15    0.44 
   0   9   2    8.56    0.42 
   1   9   2    0.04    0.11 
   2   9   2   17.07    0.43 
   3   9   2    0.02    0.05 
   4   9   2    0.80    0.12 
  -2  10   2    0.24    0.16 
  -1  10   2    2.56    0.27 
   0  10   2    3.25    0.30 
   1  10   2    2.03    0.16 
   2  10   2    0.31    0.10 
  -2 -10   3    7.63    0.30 
  -1 -10   3    3.68    0.21 
   0 -10   3    0.50    0.10 
   1 -10   3    0.22    0.08 
   2 -10   3    2.34    0.16 
  -4  -9   3    0.16    0.11 
  -3  -9   3    0.15    0.10 
  -2  -9   3    0.16    0.07 
  -1  -9   3    9.88    0.32 
   0  -9   3    0.52    0.09 
   1  -9   3    8.16    0.27 
   2  -9   3    2.04    0.11 
   3  -9   3    4.10    0.20 
   4  -9   3   -0.03    0.05 
  -5  -8   3    0.00    0.10 
  -4  -8   3    2.26    0.22 
  -3  -8   3    0.08    0.08 
  -2  -8   3   20.00    0.67 
  -1  -8   3    0.34    0.07 
   0  -8   3    1.95    0.12 
   1  -8   3    1.03    0.08 
   2  -8   3    0.18    0.05 
   3  -8   3    0.32    0.08 
   4  -8   3    0.10    0.06 
   5  -8   3   -0.05    0.04 
  -6  -7   3    0.67    0.18 
  -5  -7   3    3.00    0.25 
  -4  -7   3   -0.02    0.07 
  -3  -7   3    6.44    0.33 
  -2  -7   3    3.55    0.23 
  -1  -7   3   10.48    0.29 
   0  -7   3    4.32    0.13 
   1  -7   3    7.92    0.19 
   2  -7   3    1.25    0.08 
   3  -7   3    3.29    0.12 
   4  -7   3    1.44    0.12 
   5  -7   3    2.85    0.17 
   6  -7   3   -0.01    0.07 
  -6  -6   3    0.04    0.11 
  -5  -6   3    1.79    0.19 
  -4  -6   3    1.41    0.16 
  -3  -6   3    1.32    0.15 
  -2  -6   3   46.61    1.25 
  -1  -6   3    1.14    0.05 
   0  -6   3    9.01    0.24 
   1  -6   3    2.04    0.08 
   2  -6   3    3.08    0.10 
   3  -6   3    3.51    0.12 
   4  -6   3    1.56    0.11 
   5  -6   3    0.11    0.07 
   6  -6   3    2.69    0.25 
  -7  -5   3   -0.01    0.07 
  -6  -5   3    0.02    0.04 
  -5  -5   3    0.97    0.10 
  -4  -5   3    0.66    0.08 
  -3  -5   3   15.12    0.33 
  -2  -5   3   13.97    0.23 
  -1  -5   3   42.89    0.58 
   0  -5   3    0.00    0.01 
   1  -5   3   32.75    0.48 
   2  -5   3    0.06    0.02 
   3  -5   3    3.33    0.13 
   4  -5   3    3.34    0.15 
   5  -5   3    6.75    0.33 
   6  -5   3    0.76    0.16 
   7  -5   3    0.18    0.11 
  -7  -4   3    2.56    0.17 
  -6  -4   3    1.12    0.12 
  -5  -4   3    0.02    0.05 
  -4  -4   3   10.42    0.22 
  -3  -4   3    0.38    0.04 
  -2  -4   3   30.13    0.42 
  -1  -4   3    4.61    0.08 
   0  -4   3    1.94    0.06 
   1  -4   3   36.19    0.51 
   2  -4   3    1.15    0.05 
   3  -4   3    0.22    0.03 
   4  -4   3    0.50    0.11 
   5  -4   3    0.78    0.14 
   6  -4   3    4.31    0.28 
   7  -4   3    1.82    0.20 
  -8  -3   3    0.26    0.08 
  -7  -3   3    0.67    0.11 
  -6  -3   3    0.04    0.05 
  -5  -3   3    1.98    0.09 
  -4  -3   3    0.03    0.03 
  -3  -3   3    0.06    0.03 
  -2  -3   3   12.12    0.19 
  -1  -3   3   78.68    0.86 
   0  -3   3    0.48    0.03 
   1  -3   3    5.63    0.11 
   2  -3   3    0.04    0.02 
   3  -3   3    1.66    0.07 
   4  -3   3    0.08    0.02 
   5  -3   3   20.58    0.65 
   6  -3   3    0.13    0.07 
   7  -3   3    0.29    0.10 
  -8  -2   3    0.16    0.08 
  -7  -2   3    2.20    0.15 
  -6  -2   3    0.04    0.05 
  -5  -2   3    1.59    0.07 
  -4  -2   3    2.90    0.09 
  -3  -2   3    0.01    0.01 
  -2  -2   3    5.63    0.14 
  -1  -2   3    5.04    0.11 
   0  -2   3    3.20    0.06 
   1  -2   3   44.14    0.70 
   2  -2   3    2.23    0.05 
   3  -2   3    6.71    0.12 
   4  -2   3    2.66    0.07 
   5  -2   3    0.13    0.04 
   6  -2   3    2.29    0.13 
   7  -2   3    3.47    0.18 
   8  -2   3    1.52    0.15 
  -8  -1   3    0.07    0.07 
  -7  -1   3    0.10    0.04 
  -6  -1   3    0.19    0.05 
  -5  -1   3    0.18    0.05 
  -4  -1   3   12.87    0.22 
  -3  -1   3   22.10    0.32 
  -2  -1   3   52.93    0.84 
  -1  -1   3    3.51    0.08 
   0  -1   3    0.06    0.01 
   1  -1   3    1.46    0.04 
   2  -1   3    0.26    0.02 
   3  -1   3    6.95    0.11 
   4  -1   3    8.98    0.16 
   5  -1   3    0.32    0.04 
   6  -1   3    1.10    0.08 
   7  -1   3    0.77    0.11 
   8  -1   3    0.05    0.06 
  -8   0   3   -0.15    0.10 
  -7   0   3    0.01    0.04 
  -6   0   3    0.02    0.07 
  -5   0   3    0.07    0.06 
  -4   0   3    0.17    0.06 
  -3   0   3    0.00    0.02 
  -2   0   3    0.11    0.02 
  -1   0   3    0.06    0.02 
   1   0   3    0.04    0.01 
   2   0   3    0.02    0.01 
   3   0   3    0.01    0.01 
   4   0   3    0.06    0.02 
   5   0   3   -0.01    0.02 
   6   0   3    0.01    0.04 
   7   0   3    0.02    0.04 
   8   0   3    0.06    0.10 
  -8   1   3   -0.05    0.09 
  -7   1   3    0.04    0.09 
  -6   1   3    0.19    0.05 
  -5   1   3    0.30    0.08 
  -4   1   3   12.73    0.29 
  -3   1   3   22.13    0.41 
  -2   1   3   52.77    1.19 
  -1   1   3    3.43    0.11 
   0   1   3    0.08    0.02 
   1   1   3    1.52    0.07 
   2   1   3    0.23    0.02 
   3   1   3    6.77    0.13 
   4   1   3    9.25    0.17 
   5   1   3    0.32    0.04 
   6   1   3    1.13    0.08 
   7   1   3    0.86    0.11 
   8   1   3    0.06    0.06 
  -8   2   3    0.26    0.10 
  -7   2   3    2.39    0.22 
  -6   2   3   -0.01    0.04 
  -5   2   3    1.58    0.14 
  -4   2   3    2.84    0.12 
  -3   2   3    0.02    0.03 
  -2   2   3    5.44    0.18 
  -1   2   3    4.92    0.10 
   0   2   3    2.94    0.10 
   1   2   3   44.15    0.97 
   2   2   3    2.14    0.07 
   3   2   3    6.67    0.13 
   4   2   3    2.39    0.08 
   5   2   3    0.16    0.03 
   6   2   3    2.42    0.14 
   7   2   3    3.64    0.18 
   8   2   3    1.41    0.15 
  -8   3   3    0.27    0.15 
  -7   3   3    0.88    0.10 
  -6   3   3    0.06    0.05 
  -5   3   3    1.94    0.15 
  -4   3   3    0.00    0.03 
  -3   3   3   -0.01    0.02 
  -2   3   3   11.70    0.23 
  -1   3   3   78.18    1.73 
   0   3   3    0.46    0.05 
   1   3   3    5.72    0.18 
   2   3   3    0.06    0.02 
   3   3   3    1.77    0.07 
   4   3   3    0.11    0.03 
   5   3   3   21.42    0.46 
   6   3   3    0.44    0.08 
   7   3   3    0.27    0.08 
  -7   4   3    2.79    0.15 
  -6   4   3    0.89    0.08 
  -5   4   3    0.00    0.03 
  -4   4   3   10.59    0.22 
  -3   4   3    0.37    0.05 
  -2   4   3   29.03    0.51 
  -1   4   3    4.14    0.17 
   0   4   3    1.96    0.08 
   1   4   3   36.19    0.86 
   2   4   3    1.23    0.06 
   3   4   3    0.22    0.04 
   4   4   3    0.42    0.05 
   5   4   3    0.69    0.09 
   6   4   3    4.83    0.20 
   7   4   3    1.97    0.16 
  -7   5   3    0.03    0.07 
  -6   5   3    0.01    0.04 
  -5   5   3    0.80    0.09 
  -4   5   3    0.78    0.06 
  -3   5   3   15.53    0.27 
  -2   5   3   13.98    0.28 
  -1   5   3   41.49    1.01 
   0   5   3    0.01    0.02 
   1   5   3   32.74    0.59 
   2   5   3    0.04    0.03 
   3   5   3    3.51    0.11 
   4   5   3    3.55    0.11 
   5   5   3    6.56    0.23 
   6   5   3    0.50    0.10 
   7   5   3    0.31    0.09 
  -6   6   3    0.09    0.05 
  -5   6   3    1.52    0.12 
  -4   6   3    1.33    0.10 
  -3   6   3    1.65    0.11 
  -2   6   3   48.02    1.25 
  -1   6   3    1.24    0.13 
   0   6   3    8.85    0.23 
   1   6   3    2.16    0.11 
   2   6   3    3.27    0.09 
   3   6   3    3.57    0.12 
   4   6   3    1.52    0.11 
   5   6   3    0.05    0.06 
   6   6   3    2.87    0.18 
  -6   7   3    0.41    0.08 
  -5   7   3    2.77    0.17 
  -4   7   3   -0.02    0.04 
  -3   7   3    6.29    0.22 
  -2   7   3    3.75    0.24 
  -1   7   3   10.69    0.43 
   0   7   3    3.81    0.23 
   1   7   3    7.87    0.35 
   2   7   3    1.18    0.08 
   3   7   3    3.27    0.13 
   4   7   3    1.47    0.12 
   5   7   3    2.91    0.17 
   6   7   3    0.22    0.08 
  -5   8   3   -0.03    0.07 
  -4   8   3    2.59    0.16 
  -3   8   3    0.02    0.06 
  -2   8   3   18.54    0.67 
  -1   8   3    0.23    0.12 
   0   8   3    1.72    0.19 
   1   8   3    0.94    0.12 
   2   8   3    0.26    0.06 
   3   8   3    0.18    0.05 
   4   8   3    0.01    0.04 
   5   8   3    0.02    0.07 
  -4   9   3    0.09    0.08 
  -3   9   3    0.05    0.07 
  -2   9   3    0.18    0.10 
  -1   9   3    9.69    0.46 
   0   9   3    0.40    0.14 
   1   9   3    7.57    0.39 
   2   9   3    2.02    0.14 
   3   9   3    4.33    0.17 
   4   9   3    0.03    0.07 
  -2  10   3    7.28    0.45 
  -1  10   3    4.29    0.33 
   0  10   3    0.49    0.18 
   1  10   3    0.18    0.08 
   2  10   3    2.44    0.17 
  -2 -10   4    2.99    0.19 
  -1 -10   4    9.30    0.32 
   0 -10   4    0.24    0.07 
   1 -10   4   12.58    0.38 
   2 -10   4    1.05    0.13 
  -4  -9   4    4.29    0.32 
  -3  -9   4    0.40    0.14 
  -2  -9   4    6.28    0.25 
  -1  -9   4    7.67    0.28 
   0  -9   4    5.59    0.23 
   1  -9   4    0.39    0.08 
   2  -9   4    4.02    0.15 
   3  -9   4    1.46    0.14 
   4  -9   4    2.82    0.23 
  -5  -8   4    0.13    0.11 
  -4  -8   4    3.72    0.28 
  -3  -8   4    2.38    0.22 
  -2  -8   4    8.55    0.40 
  -1  -8   4   14.79    0.39 
   0  -8   4    3.66    0.17 
   1  -8   4    5.17    0.16 
   2  -8   4    0.00    0.04 
   3  -8   4    0.17    0.07 
   4  -8   4    0.03    0.07 
   5  -8   4    0.83    0.19 
  -6  -7   4    1.40    0.24 
  -5  -7   4    6.37    0.36 
  -4  -7   4    6.13    0.33 
  -3  -7   4    4.73    0.28 
  -2  -7   4    0.02    0.06 
  -1  -7   4   13.60    0.28 
   0  -7   4    0.23    0.04 
   1  -7   4    0.05    0.03 
   2  -7   4    0.27    0.05 
   3  -7   4    2.24    0.10 
   4  -7   4    1.04    0.12 
   5  -7   4    1.56    0.13 
   6  -7   4    4.83    0.33 
  -6  -6   4    0.09    0.11 
  -5  -6   4    2.55    0.22 
  -4  -6   4    1.37    0.16 
  -3  -6   4    3.57    0.22 
  -2  -6   4   51.73    1.30 
  -1  -6   4    5.04    0.11 
   0  -6   4    0.36    0.05 
   1  -6   4    2.28    0.09 
   2  -6   4    1.39    0.07 
   3  -6   4    0.93    0.07 
   4  -6   4    5.39    0.20 
   5  -6   4    1.11    0.19 
   6  -6   4   13.25    0.58 
  -7  -5   4    0.63    0.11 
  -6  -5   4    0.46    0.09 
  -5  -5   4    6.10    0.21 
  -4  -5   4    0.03    0.04 
  -3  -5   4    0.14    0.03 
  -2  -5   4    0.39    0.04 
  -1  -5   4   17.28    0.26 
   0  -5   4    5.70    0.13 
   1  -5   4   37.23    0.54 
   2  -5   4    0.09    0.03 
   3  -5   4   18.53    0.38 
   4  -5   4    7.52    0.23 
   5  -5   4    0.06    0.07 
   6  -5   4    0.60    0.14 
   7  -5   4    5.09    0.34 
  -7  -4   4    0.25    0.09 
  -6  -4   4    0.36    0.07 
  -5  -4   4   -0.02    0.04 
  -4  -4   4    0.06    0.03 
  -3  -4   4    2.90    0.08 
  -2  -4   4  135.80    1.69 
  -1  -4   4    4.19    0.08 
   0  -4   4   26.95    0.39 
   1  -4   4   19.67    0.30 
   2  -4   4    1.04    0.05 
   3  -4   4    8.18    0.17 
   4  -4   4   -0.01    0.04 
   5  -4   4    1.95    0.17 
   6  -4   4   10.04    0.45 
   7  -4   4    4.01    0.29 
  -8  -3   4    0.41    0.11 
  -7  -3   4    9.04    0.31 
  -6  -3   4    0.76    0.10 
  -5  -3   4    9.18    0.21 
  -4  -3   4    1.25    0.07 
  -3  -3   4    0.10    0.03 
  -2  -3   4    3.19    0.08 
  -1  -3   4   24.27    0.34 
   0  -3   4    2.94    0.07 
   1  -3   4   17.00    0.31 
   2  -3   4  122.19    1.55 
   3  -3   4    4.01    0.09 
   4  -3   4    9.58    0.17 
   5  -3   4    4.79    0.25 
   6  -3   4    0.52    0.13 
   7  -3   4    3.67    0.26 
  -8  -2   4    0.82    0.12 
  -7  -2   4    5.31    0.23 
  -6  -2   4    0.38    0.08 
  -5  -2   4    0.43    0.05 
  -4  -2   4    7.92    0.17 
  -3  -2   4    0.08    0.03 
  -2  -2   4   64.53    1.00 
  -1  -2   4  143.16    2.18 
   0  -2   4    2.98    0.06 
   1  -2   4    1.67    0.05 
   2  -2   4    0.13    0.02 
   3  -2   4    4.44    0.09 
   4  -2   4    3.10    0.08 
   5  -2   4    2.51    0.11 
   6  -2   4   23.87    0.75 
   7  -2   4    2.91    0.17 
   8  -2   4   12.15    0.38 
  -8  -1   4    0.40    0.10 
  -7  -1   4    3.68    0.19 
  -6  -1   4    9.69    0.29 
  -5  -1   4    7.32    0.22 
  -4  -1   4   18.50    0.29 
  -3  -1   4    7.94    0.15 
  -2  -1   4    1.08    0.05 
  -1  -1   4   11.59    0.20 
   0  -1   4    0.89    0.03 
   1  -1   4   53.15    0.83 
   2  -1   4   78.00    1.21 
   3  -1   4   20.31    0.37 
   4  -1   4   11.77    0.20 
   5  -1   4    6.90    0.19 
   6  -1   4    1.12    0.10 
   7  -1   4    7.91    0.27 
   8  -1   4    2.15    0.23 
  -8   0   4    0.16    0.09 
  -7   0   4    3.38    0.23 
  -6   0   4    7.37    0.34 
  -5   0   4    0.32    0.09 
  -4   0   4    3.39    0.13 
  -3   0   4    0.12    0.03 
  -2   0   4  177.28    3.83 
  -1   0   4   25.44    0.40 
   0   0   4   51.79    1.11 
   1   0   4   28.00    0.63 
   2   0   4    1.36    0.05 
   3   0   4    1.33    0.05 
   4   0   4    5.55    0.12 
   5   0   4    3.87    0.11 
   6   0   4   29.78    0.48 
   7   0   4    0.61    0.08 
   8   0   4    6.50    0.38 
  -8   1   4    0.44    0.15 
  -7   1   4    3.80    0.26 
  -6   1   4    9.24    0.40 
  -5   1   4    6.98    0.30 
  -4   1   4   18.14    0.37 
  -3   1   4    8.11    0.19 
  -2   1   4    1.09    0.07 
  -1   1   4   11.25    0.28 
   1   1   4   53.36    1.19 
   2   1   4   77.80    1.22 
   3   1   4   20.26    0.30 
   4   1   4   11.50    0.20 
   5   1   4    6.71    0.15 
   6   1   4    0.95    0.07 
   7   1   4    7.78    0.27 
   8   1   4    2.16    0.16 
  -8   2   4    1.21    0.21 
  -7   2   4    5.37    0.31 
  -6   2   4    0.35    0.09 
  -5   2   4    0.40    0.09 
  -4   2   4    8.05    0.21 
  -3   2   4    0.14    0.04 
  -2   2   4   62.34    1.40 
  -1   2   4  142.82    3.06 
   0   2   4    2.99    0.10 
   1   2   4    1.61    0.05 
   2   2   4    0.12    0.02 
   3   2   4    4.32    0.10 
   4   2   4    3.05    0.09 
   5   2   4    2.48    0.12 
   6   2   4   25.04    0.54 
   7   2   4    2.68    0.16 
   8   2   4   12.76    0.40 
  -8   3   4    0.31    0.12 
  -7   3   4    9.43    0.28 
  -6   3   4    0.92    0.13 
  -5   3   4    9.24    0.36 
  -4   3   4    1.39    0.08 
  -3   3   4    0.00    0.04 
  -2   3   4    3.16    0.09 
  -1   3   4   23.78    0.40 
   0   3   4    2.79    0.11 
   1   3   4   16.71    0.42 
   2   3   4  120.47    1.88 
   3   3   4    4.22    0.12 
   4   3   4    9.58    0.19 
   5   3   4    5.11    0.19 
   6   3   4    0.70    0.10 
   7   3   4    3.87    0.20 
  -7   4   4    0.13    0.07 
  -6   4   4    0.24    0.05 
  -5   4   4    0.01    0.03 
  -4   4   4   -0.02    0.03 
  -3   4   4    2.80    0.10 
  -2   4   4  131.56    2.06 
  -1   4   4    4.09    0.17 
   0   4   4   26.91    0.48 
   1   4   4   19.37    0.50 
   2   4   4    1.14    0.06 
   3   4   4    8.44    0.20 
   4   4   4    0.16    0.04 
   5   4   4    1.76    0.12 
   6   4   4   10.90    0.32 
   7   4   4    3.81    0.20 
  -7   5   4    0.57    0.10 
  -6   5   4    0.44    0.08 
  -5   5   4    5.59    0.20 
  -4   5   4    0.11    0.04 
  -3   5   4    0.05    0.03 
  -2   5   4    0.39    0.04 
  -1   5   4   17.07    0.48 
   0   5   4    5.88    0.17 
   1   5   4   37.72    0.91 
   2   5   4    0.14    0.04 
   3   5   4   18.05    0.40 
   4   5   4    7.46    0.18 
   5   5   4    0.03    0.05 
   6   5   4    0.50    0.10 
   7   5   4    5.75    0.25 
  -6   6   4    0.17    0.06 
  -5   6   4    2.69    0.15 
  -4   6   4    1.16    0.10 
  -3   6   4    3.38    0.15 
  -2   6   4   49.58    1.31 
  -1   6   4    4.72    0.25 
   0   6   4    0.22    0.04 
   1   6   4    2.39    0.11 
   2   6   4    1.56    0.08 
   3   6   4    1.03    0.07 
   4   6   4    5.04    0.20 
   5   6   4    0.88    0.12 
   6   6   4   14.42    0.41 
  -6   7   4    1.41    0.12 
  -5   7   4    6.96    0.25 
  -4   7   4    6.42    0.23 
  -3   7   4    4.45    0.19 
  -2   7   4    0.03    0.05 
  -1   7   4   12.86    0.49 
   0   7   4    0.21    0.09 
   1   7   4    0.21    0.08 
   2   7   4    0.21    0.05 
   3   7   4    2.23    0.11 
   4   7   4    0.94    0.10 
   5   7   4    1.62    0.14 
   6   7   4    5.18    0.24 
  -5   8   4    0.25    0.08 
  -4   8   4    4.13    0.20 
  -3   8   4    2.54    0.15 
  -2   8   4    8.82    0.42 
  -1   8   4   14.44    0.56 
   0   8   4    3.30    0.24 
   1   8   4    5.22    0.30 
   2   8   4    0.02    0.04 
   3   8   4    0.17    0.06 
   4   8   4    0.03    0.05 
   5   8   4    0.83    0.12 
  -4   9   4    4.88    0.24 
  -3   9   4    0.05    0.10 
  -2   9   4    6.14    0.38 
  -1   9   4    7.79    0.41 
   0   9   4    5.86    0.35 
   1   9   4    0.37    0.11 
   2   9   4    3.93    0.20 
   3   9   4    1.66    0.11 
   4   9   4    2.80    0.18 
  -2  10   4    3.22    0.31 
  -1  10   4    8.32    0.45 
   0  10   4    0.03    0.12 
   1  10   4   13.85    0.41 
   2  10   4    1.34    0.13 
  -2 -10   5    2.24    0.17 
  -1 -10   5    3.75    0.21 
   0 -10   5    1.99    0.15 
   1 -10   5    0.66    0.11 
   2 -10   5    2.16    0.16 
  -4  -9   5    0.20    0.11 
  -3  -9   5    7.92    0.41 
  -2  -9   5    1.48    0.13 
  -1  -9   5    0.88    0.12 
   0  -9   5    0.06    0.05 
   1  -9   5    1.41    0.12 
   2  -9   5    0.13    0.05 
   3  -9   5    0.64    0.12 
   4  -9   5   -0.06    0.10 
  -5  -8   5    0.28    0.12 
  -4  -8   5    0.77    0.17 
  -3  -8   5    0.14    0.09 
  -2  -8   5   21.88    0.72 
  -1  -8   5    0.70    0.10 
   0  -8   5    5.94    0.17 
   1  -8   5    1.03    0.09 
   2  -8   5    5.87    0.17 
   3  -8   5   -0.01    0.06 
   4  -8   5    4.38    0.29 
   5  -8   5    0.73    0.18 
  -6  -7   5    0.30    0.15 
  -5  -7   5   11.30    0.49 
  -4  -7   5    0.33    0.12 
  -3  -7   5   25.27    0.78 
  -2  -7   5    0.02    0.07 
  -1  -7   5    0.20    0.04 
   0  -7   5    0.09    0.03 
   1  -7   5    1.86    0.09 
   2  -7   5    0.66    0.06 
   3  -7   5    1.19    0.07 
   4  -7   5    0.20    0.07 
   5  -7   5    5.31    0.34 
   6  -7   5    0.03    0.11 
  -6  -6   5    6.22    0.37 
  -5  -6   5    1.05    0.19 
  -4  -6   5    0.65    0.13 
  -3  -6   5   20.71    0.66 
  -2  -6   5   15.35    0.33 
  -1  -6   5    0.78    0.05 
   0  -6   5   21.29    0.44 
   1  -6   5    2.89    0.10 
   2  -6   5    7.62    0.21 
   3  -6   5    9.67    0.21 
   4  -6   5    0.48    0.08 
   5  -6   5    0.62    0.16 
   6  -6   5    0.04    0.09 
  -7  -5   5    0.05    0.06 
  -6  -5   5    3.00    0.17 
  -5  -5   5    8.07    0.25 
  -4  -5   5    0.55    0.08 
  -3  -5   5   38.19    0.54 
  -2  -5   5    2.93    0.08 
  -1  -5   5    0.29    0.03 
   0  -5   5    0.46    0.04 
   1  -5   5    0.29    0.04 
   2  -5   5    0.22    0.04 
   3  -5   5    9.53    0.24 
   4  -5   5    0.08    0.04 
   5  -5   5    7.23    0.35 
   6  -5   5    0.62    0.15 
   7  -5   5    3.04    0.27 
  -7  -4   5    0.45    0.10 
  -6  -4   5    1.36    0.12 
  -5  -4   5    1.27    0.10 
  -4  -4   5    7.42    0.17 
  -3  -4   5    2.11    0.07 
  -2  -4   5   36.56    0.51 
  -1  -4   5   11.15    0.16 
   0  -4   5   39.46    0.55 
   1  -4   5    0.02    0.02 
   2  -4   5   18.65    0.30 
   3  -4   5    2.87    0.09 
   4  -4   5    8.60    0.35 
   5  -4   5    5.63    0.29 
   6  -4   5    1.87    0.19 
   7  -4   5    0.36    0.12 
  -8  -3   5    0.02    0.08 
  -7  -3   5   -0.04    0.06 
  -6  -3   5    0.25    0.06 
  -5  -3   5    7.72    0.18 
  -4  -3   5    3.45    0.11 
  -3  -3   5   12.15    0.27 
  -2  -3   5    0.02    0.01 
  -1  -3   5   19.41    0.52 
   0  -3   5   13.46    0.21 
   1  -3   5    7.76    0.14 
   2  -3   5    9.02    0.16 
   3  -3   5    0.89    0.04 
   4  -3   5    0.36    0.03 
   5  -3   5    9.58    0.38 
   6  -3   5   -0.01    0.06 
   7  -3   5    2.06    0.21 
  -8  -2   5    0.16    0.08 
  -7  -2   5    1.02    0.13 
  -6  -2   5    0.49    0.08 
  -5  -2   5    0.09    0.05 
  -4  -2   5    0.19    0.03 
  -3  -2   5   15.56    0.31 
  -2  -2   5    2.10    0.07 
  -1  -2   5    9.86    0.19 
   0  -2   5    3.53    0.07 
   1  -2   5    0.02    0.01 
   2  -2   5    0.78    0.04 
   3  -2   5   22.33    0.32 
   4  -2   5    0.56    0.04 
   5  -2   5    0.48    0.06 
   6  -2   5    0.20    0.08 
   7  -2   5    0.08    0.08 
   8  -2   5    2.22    0.17 
  -8  -1   5    0.00    0.06 
  -7  -1   5    0.25    0.08 
  -6  -1   5    1.34    0.11 
  -5  -1   5    0.34    0.06 
  -4  -1   5    0.23    0.03 
  -3  -1   5    3.98    0.11 
  -2  -1   5   10.44    0.20 
   0  -1   5    0.15    0.02 
   1  -1   5    0.69    0.03 
   2  -1   5    2.41    0.07 
   3  -1   5    6.77    0.16 
   4  -1   5    0.49    0.05 
   5  -1   5    0.87    0.11 
   6  -1   5    0.93    0.09 
   7  -1   5    0.31    0.08 
   8  -1   5    0.00    0.10 
  -8   0   5   -0.02    0.11 
  -7   0   5    0.08    0.09 
  -6   0   5    0.00    0.06 
  -5   0   5   -0.04    0.03 
  -4   0   5    0.00    0.03 
  -3   0   5    0.01    0.02 
  -2   0   5    0.07    0.03 
  -1   0   5    0.01    0.01 
   0   0   5    0.31    0.02 
   1   0   5    0.06    0.02 
   2   0   5    0.05    0.02 
   3   0   5    0.02    0.02 
   4   0   5    0.02    0.02 
   5   0   5   -0.01    0.02 
   6   0   5    0.11    0.04 
   7   0   5    0.03    0.05 
   8   0   5    0.14    0.11 
  -8   1   5    0.02    0.08 
  -7   1   5    0.21    0.08 
  -6   1   5    1.73    0.17 
  -5   1   5    0.33    0.09 
  -4   1   5    0.15    0.04 
  -3   1   5    3.95    0.12 
  -2   1   5   10.50    0.29 
  -1   1   5    2.93    0.10 
   1   1   5    0.67    0.05 
   2   1   5    2.43    0.08 
   3   1   5    6.77    0.17 
   4   1   5    0.47    0.04 
   5   1   5    1.06    0.08 
   6   1   5    0.96    0.07 
   7   1   5    0.25    0.08 
   8   1   5    0.01    0.05 
  -8   2   5    0.24    0.15 
  -7   2   5    1.10    0.19 
  -6   2   5    0.39    0.11 
  -5   2   5    0.09    0.05 
  -4   2   5    0.20    0.05 
  -3   2   5   15.81    0.44 
  -2   2   5    1.85    0.09 
  -1   2   5   10.19    0.26 
   0   2   5    3.32    0.11 
   1   2   5    0.04    0.01 
   2   2   5    0.70    0.07 
   3   2   5   21.73    0.42 
   4   2   5    0.57    0.06 
   5   2   5    0.31    0.06 
   6   2   5    0.17    0.06 
   7   2   5   -0.01    0.06 
   8   2   5    2.37    0.18 
  -8   3   5    0.07    0.07 
  -7   3   5    0.03    0.05 
  -6   3   5    0.28    0.08 
  -5   3   5    7.55    0.33 
  -4   3   5    3.61    0.19 
  -3   3   5   12.06    0.36 
  -2   3   5    0.01    0.02 
  -1   3   5   19.91    0.34 
   0   3   5   13.50    0.35 
   1   3   5    7.65    0.22 
   2   3   5    8.75    0.19 
   3   3   5    0.85    0.05 
   4   3   5    0.31    0.04 
   5   3   5    9.27    0.27 
   6   3   5    0.08    0.06 
   7   3   5    2.14    0.15 
  -7   4   5    0.51    0.09 
  -6   4   5    1.53    0.12 
  -5   4   5    1.16    0.07 
  -4   4   5    7.13    0.20 
  -3   4   5    2.12    0.09 
  -2   4   5   36.30    0.61 
  -1   4   5   11.36    0.33 
   0   4   5   39.73    0.93 
   1   4   5    0.00    0.03 
   2   4   5   18.37    0.35 
   3   4   5    2.90    0.09 
   4   4   5    8.78    0.19 
   5   4   5    5.47    0.21 
   6   4   5    1.66    0.13 
   7   4   5    0.08    0.08 
  -7   5   5    0.06    0.05 
  -6   5   5    3.51    0.14 
  -5   5   5    8.53    0.25 
  -4   5   5    0.42    0.05 
  -3   5   5   37.82    0.55 
  -2   5   5    2.82    0.09 
  -1   5   5    0.15    0.05 
   0   5   5    0.36    0.05 
   1   5   5    0.20    0.05 
   2   5   5    0.16    0.04 
   3   5   5    9.23    0.19 
   4   5   5    0.03    0.04 
   5   5   5    6.67    0.24 
   6   5   5    0.73    0.11 
   7   5   5    3.02    0.19 
  -6   6   5    6.38    0.20 
  -5   6   5    0.89    0.11 
  -4   6   5    0.46    0.07 
  -3   6   5   21.66    0.46 
  -2   6   5   15.40    0.52 
  -1   6   5    0.81    0.10 
   0   6   5   21.46    0.44 
   1   6   5    3.07    0.13 
   2   6   5    7.31    0.17 
   3   6   5    9.54    0.21 
   4   6   5    0.35    0.07 
   5   6   5    0.54    0.09 
   6   6   5    0.03    0.07 
  -6   7   5    0.49    0.07 
  -5   7   5   10.98    0.33 
  -4   7   5    0.34    0.08 
  -3   7   5   24.97    0.54 
  -2   7   5    0.13    0.07 
  -1   7   5    0.27    0.09 
   0   7   5    0.19    0.07 
   1   7   5    2.30    0.19 
   2   7   5    0.60    0.07 
   3   7   5    1.42    0.11 
   4   7   5    0.13    0.06 
   5   7   5    5.66    0.24 
   6   7   5    0.11    0.08 
  -5   8   5    0.10    0.07 
  -4   8   5    0.47    0.09 
  -3   8   5    0.11    0.10 
  -2   8   5   23.77    0.76 
  -1   8   5    0.63    0.16 
   0   8   5    5.71    0.32 
   1   8   5    1.10    0.17 
   2   8   5    5.86    0.18 
   3   8   5    0.03    0.04 
   4   8   5    4.10    0.17 
   5   8   5    0.73    0.12 
  -4   9   5    0.68    0.12 
  -3   9   5    7.37    0.42 
  -2   9   5    1.35    0.19 
  -1   9   5    0.80    0.18 
   0   9   5   -0.05    0.10 
   1   9   5    1.36    0.14 
   2   9   5    0.15    0.08 
   3   9   5    0.50    0.08 
   4   9   5    0.01    0.04 
  -2  10   5    2.50    0.28 
  -1  10   5    3.61    0.31 
   0  10   5    2.05    0.25 
   1  10   5    0.64    0.11 
   2  10   5    2.12    0.16 
  -2 -10   6    3.71    0.21 
  -1 -10   6   13.34    0.40 
   0 -10   6    1.11    0.13 
   1 -10   6    0.20    0.07 
   2 -10   6    0.78    0.17 
  -4  -9   6    7.68    0.43 
  -3  -9   6    1.70    0.21 
  -2  -9   6   11.66    0.50 
  -1  -9   6    0.26    0.08 
   0  -9   6    6.07    0.24 
   1  -9   6    0.28    0.06 
   2  -9   6    1.20    0.10 
   3  -9   6    1.05    0.19 
   4  -9   6    0.77    0.16 
  -5  -8   6    8.40    0.44 
  -4  -8   6    0.14    0.10 
  -3  -8   6   -0.02    0.07 
  -2  -8   6   10.14    0.43 
  -1  -8   6    5.49    0.21 
   0  -8   6    0.63    0.09 
   1  -8   6    0.19    0.04 
   2  -8   6    4.17    0.14 
   3  -8   6    6.22    0.23 
   4  -8   6    6.17    0.34 
   5  -8   6    1.56    0.22 
  -6  -7   6    2.93    0.28 
  -5  -7   6    0.18    0.11 
  -4  -7   6    2.08    0.20 
  -3  -7   6   10.56    0.43 
  -2  -7   6   10.27    0.42 
  -1  -7   6    0.08    0.03 
   0  -7   6    0.07    0.03 
   1  -7   6    4.38    0.13 
   2  -7   6    1.22    0.08 
   3  -7   6    3.33    0.12 
   4  -7   6    0.13    0.06 
   5  -7   6   13.45    0.55 
   6  -7   6    5.91    0.40 
  -6  -6   6    7.28    0.40 
  -5  -6   6    5.16    0.31 
  -4  -6   6    1.02    0.17 
  -3  -6   6    0.46    0.11 
  -2  -6   6    0.37    0.05 
  -1  -6   6    2.20    0.07 
   0  -6   6    1.59    0.07 
   1  -6   6    0.23    0.04 
   2  -6   6   12.61    0.26 
   3  -6   6    7.40    0.18 
   4  -6   6    1.49    0.11 
   5  -6   6    0.61    0.15 
   6  -6   6    6.38    0.37 
  -7  -5   6    0.46    0.10 
  -6  -5   6    0.70    0.11 
  -5  -5   6    0.12    0.06 
  -4  -5   6   -0.05    0.04 
  -3  -5   6   66.15    0.89 
  -2  -5   6    2.63    0.08 
  -1  -5   6    9.00    0.17 
   0  -5   6   41.24    0.58 
   1  -5   6    0.82    0.05 
   2  -5   6    4.82    0.13 
   3  -5   6    2.23    0.11 
   4  -5   6    1.76    0.11 
   5  -5   6   17.00    0.61 
   6  -5   6    0.97    0.18 
   7  -5   6    0.62    0.16 
  -7  -4   6    0.05    0.05 
  -6  -4   6    4.63    0.20 
  -5  -4   6    0.00    0.04 
  -4  -4   6    0.15    0.04 
  -3  -4   6   17.80    0.29 
  -2  -4   6    8.40    0.18 
  -1  -4   6    0.37    0.05 
   0  -4   6   56.62    0.76 
   1  -4   6    2.79    0.08 
   2  -4   6   20.23    0.32 
   3  -4   6    9.01    0.19 
   4  -4   6    4.46    0.15 
   5  -4   6    1.31    0.15 
   6  -4   6    3.27    0.24 
   7  -4   6    2.82    0.25 
  -8  -3   6    1.75    0.16 
  -7  -3   6    0.07    0.06 
  -6  -3   6    0.18    0.06 
  -5  -3   6    0.23    0.04 
  -4  -3   6    0.62    0.05 
  -3  -3   6  123.91    1.95 
  -2  -3   6   36.27    0.61 
  -1  -3   6   13.01    0.26 
   0  -3   6   30.43    0.42 
   1  -3   6    1.40    0.05 
   2  -3   6   32.25    0.46 
   3  -3   6    2.03    0.06 
   4  -3   6    3.01    0.09 
   5  -3   6   30.60    0.87 
   6  -3   6   -0.02    0.06 
   7  -3   6    5.10    0.32 
  -8  -2   6    4.26    0.23 
  -7  -2   6    1.07    0.13 
  -6  -2   6    7.59    0.25 
  -5  -2   6    0.60    0.08 
  -4  -2   6    3.71    0.13 
  -3  -2   6    9.06    0.20 
  -2  -2   6    8.76    0.19 
  -1  -2   6    1.53    0.06 
   0  -2   6   42.10    0.55 
   1  -2   6   86.93    1.09 
   2  -2   6    3.73    0.10 
   3  -2   6    6.72    0.13 
   4  -2   6    8.84    0.17 
   5  -2   6    0.05    0.04 
   6  -2   6    7.31    0.34 
   7  -2   6    2.70    0.22 
   8  -2   6    3.35    0.27 
  -8  -1   6    3.59    0.20 
  -7  -1   6    0.00    0.05 
  -6  -1   6    1.05    0.10 
  -5  -1   6    0.88    0.08 
  -4  -1   6    0.83    0.05 
  -3  -1   6  195.06    2.98 
  -2  -1   6   16.41    0.29 
  -1  -1   6    2.24    0.09 
   0  -1   6   36.13    0.57 
   1  -1   6    6.93    0.14 
   2  -1   6   18.64    0.33 
   3  -1   6   18.24    0.34 
   4  -1   6    6.30    0.17 
   5  -1   6   71.58    1.67 
   6  -1   6    1.74    0.16 
   7  -1   6    0.06    0.06 
   8  -1   6    0.58    0.17 
  -8   0   6    1.30    0.15 
  -7   0   6    1.11    0.19 
  -6   0   6    0.11    0.08 
  -5   0   6    0.02    0.04 
  -4   0   6    3.10    0.12 
  -3   0   6    2.82    0.14 
  -2   0   6   34.32    0.55 
   0   0   6  102.58    2.15 
   1   0   6   20.67    0.49 
   2   0   6  100.72    1.56 
   3   0   6    0.03    0.02 
   4   0   6   13.16    0.22 
   5   0   6    0.01    0.04 
   6   0   6    9.86    0.22 
   7   0   6    0.32    0.09 
   8   0   6    4.82    0.33 
  -8   1   6    3.61    0.29 
  -7   1   6    0.09    0.08 
  -6   1   6    1.00    0.13 
  -5   1   6    0.82    0.13 
  -4   1   6    0.85    0.07 
  -3   1   6  193.96    3.00 
  -2   1   6   15.59    0.41 
   1   1   6    6.72    0.20 
   2   1   6   18.26    0.34 
   3   1   6   18.54    0.36 
   4   1   6    6.32    0.18 
   5   1   6   71.40    1.20 
   6   1   6    1.57    0.11 
   7   1   6    0.10    0.07 
   8   1   6    0.52    0.09 
  -8   2   6    5.10    0.33 
  -7   2   6    0.70    0.13 
  -6   2   6    7.71    0.36 
  -5   2   6    0.67    0.12 
  -4   2   6    3.96    0.14 
  -3   2   6    9.28    0.30 
  -2   2   6    8.78    0.26 
  -1   2   6    1.44    0.07 
   1   2   6   85.81    1.33 
   2   2   6    3.83    0.16 
   3   2   6    6.35    0.18 
   4   2   6    8.36    0.23 
   5   2   6    0.09    0.05 
   6   2   6    7.35    0.24 
   7   2   6    2.63    0.16 
   8   2   6    3.55    0.21 
  -8   3   6    1.51    0.20 
  -7   3   6    0.16    0.12 
  -6   3   6    0.21    0.06 
  -5   3   6    0.37    0.10 
  -4   3   6    0.75    0.10 
  -3   3   6  124.76    2.74 
  -2   3   6   35.14    0.83 
  -1   3   6   12.99    0.24 
   0   3   6   29.82    0.71 
   1   3   6    1.63    0.08 
   2   3   6   31.64    0.54 
   3   3   6    1.85    0.12 
   4   3   6    3.18    0.14 
   5   3   6   30.59    0.62 
   6   3   6    0.00    0.05 
   7   3   6    5.44    0.23 
  -7   4   6   -0.03    0.06 
  -6   4   6    4.65    0.18 
  -5   4   6    0.04    0.04 
  -4   4   6    0.09    0.04 
  -3   4   6   16.77    0.50 
  -2   4   6    8.06    0.18 
  -1   4   6    0.32    0.06 
   0   4   6   56.80    1.29 
   1   4   6    2.68    0.12 
   2   4   6   20.57    0.38 
   3   4   6    9.05    0.18 
   4   4   6    4.49    0.17 
   5   4   6    1.39    0.11 
   6   4   6    3.48    0.18 
   7   4   6    2.77    0.18 
  -7   5   6    0.34    0.08 
  -6   5   6    0.75    0.11 
  -5   5   6    0.09    0.06 
  -4   5   6    0.00    0.03 
  -3   5   6   65.86    0.90 
  -2   5   6    2.80    0.09 
  -1   5   6    8.82    0.30 
   0   5   6   40.76    0.72 
   1   5   6    0.80    0.08 
   2   5   6    4.86    0.15 
   3   5   6    2.19    0.09 
   4   5   6    1.80    0.12 
   5   5   6   17.68    0.43 
   6   5   6    0.99    0.12 
   7   5   6    0.98    0.13 
  -6   6   6    7.38    0.22 
  -5   6   6    5.39    0.21 
  -4   6   6    1.08    0.10 
  -3   6   6    0.47    0.07 
  -2   6   6    0.44    0.10 
  -1   6   6    2.05    0.16 
   0   6   6    1.53    0.09 
   1   6   6    0.31    0.06 
   2   6   6   12.74    0.24 
   3   6   6    7.26    0.18 
   4   6   6    1.30    0.11 
   5   6   6    0.57    0.10 
   6   6   6    6.59    0.27 
  -6   7   6    3.37    0.16 
  -5   7   6    0.23    0.08 
  -4   7   6    2.60    0.15 
  -3   7   6   10.30    0.44 
  -2   7   6    9.87    0.42 
  -1   7   6    0.11    0.07 
   0   7   6    0.07    0.05 
   1   7   6    4.42    0.26 
   2   7   6    1.13    0.08 
   3   7   6    3.40    0.16 
   4   7   6    0.15    0.06 
   5   7   6   12.98    0.38 
   6   7   6    6.00    0.27 
  -5   8   6    7.70    0.29 
  -4   8   6    0.04    0.06 
  -3   8   6    0.05    0.10 
  -2   8   6   10.18    0.45 
  -1   8   6    5.12    0.31 
   0   8   6    0.60    0.13 
   1   8   6    0.37    0.12 
   2   8   6    3.85    0.15 
   3   8   6    6.32    0.19 
   4   8   6    6.31    0.21 
   5   8   6    1.86    0.16 
  -4   9   6    8.33    0.31 
  -3   9   6    1.78    0.23 
  -2   9   6   10.51    0.50 
  -1   9   6    0.31    0.14 
   0   9   6    6.32    0.37 
   1   9   6    0.23    0.08 
   2   9   6    1.30    0.13 
   3   9   6    0.83    0.10 
   4   9   6    0.74    0.09 
  -2  10   6    3.84    0.32 
  -1  10   6   12.84    0.60 
   0  10   6    1.09    0.24 
   1  10   6    0.22    0.07 
   2  10   6    0.76    0.12 
  -2 -10   7    2.36    0.17 
  -1 -10   7    0.09    0.07 
   0 -10   7    0.11    0.07 
   1 -10   7    0.02    0.06 
   2 -10   7    0.79    0.16 
  -4  -9   7    0.21    0.12 
  -3  -9   7    6.62    0.38 
  -2  -9   7    2.44    0.24 
  -1  -9   7    7.46    0.27 
   0  -9   7   -0.02    0.05 
   1  -9   7    3.26    0.13 
   2  -9   7    0.59    0.08 
   3  -9   7    3.57    0.27 
   4  -9   7    0.23    0.14 
  -5  -8   7    1.95    0.23 
  -4  -8   7    6.64    0.37 
  -3  -8   7    0.11    0.10 
  -2  -8   7    0.17    0.09 
  -1  -8   7    0.49    0.08 
   0  -8   7    5.51    0.21 
   1  -8   7    0.68    0.07 
   2  -8   7    0.04    0.03 
   3  -8   7    0.10    0.05 
   4  -8   7    7.33    0.37 
   5  -8   7    0.05    0.12 
  -6  -7   7    1.75    0.23 
  -5  -7   7    1.27    0.19 
  -4  -7   7    0.80    0.16 
  -3  -7   7   15.12    0.54 
  -2  -7   7    1.03    0.13 
  -1  -7   7    6.98    0.15 
   0  -7   7    5.96    0.14 
   1  -7   7    0.66    0.07 
   2  -7   7    0.90    0.07 
   3  -7   7    2.68    0.11 
   4  -7   7    1.18    0.15 
   5  -7   7    0.21    0.11 
   6  -7   7    1.06    0.23 
  -6  -6   7    3.61    0.29 
  -5  -6   7    0.19    0.10 
  -4  -6   7    8.08    0.38 
  -3  -6   7    0.87    0.12 
  -2  -6   7    2.39    0.10 
  -1  -6   7    0.50    0.04 
   0  -6   7    8.97    0.19 
   1  -6   7    3.63    0.11 
   2  -6   7    1.60    0.08 
   3  -6   7    0.76    0.07 
   4  -6   7   14.44    0.35 
   5  -6   7    1.68    0.19 
   6  -6   7   11.56    0.51 
  -7  -5   7    0.68    0.12 
  -6  -5   7    1.51    0.13 
  -5  -5   7    2.62    0.14 
  -4  -5   7    0.23    0.06 
  -3  -5   7    9.48    0.19 
  -2  -5   7    3.82    0.10 
  -1  -5   7   25.36    0.38 
   0  -5   7    1.07    0.06 
   1  -5   7   15.78    0.33 
   2  -5   7   -0.01    0.02 
   3  -5   7    1.87    0.10 
   4  -5   7    4.00    0.16 
   5  -5   7    0.14    0.09 
   6  -5   7    0.21    0.10 
   7  -5   7    5.09    0.35 
  -7  -4   7    0.34    0.09 
  -6  -4   7    2.61    0.16 
  -5  -4   7    0.16    0.06 
  -4  -4   7   10.85    0.22 
  -3  -4   7    0.97    0.05 
  -2  -4   7    0.04    0.02 
  -1  -4   7   28.16    0.40 
   0  -4   7   31.65    0.45 
   1  -4   7    8.23    0.16 
   2  -4   7    0.68    0.04 
   3  -4   7    0.02    0.01 
   4  -4   7   14.02    0.32 
   5  -4   7    0.17    0.09 
   6  -4   7   11.74    0.48 
   7  -4   7    0.69    0.16 
  -8  -3   7    0.08    0.08 
  -7  -3   7    1.92    0.14 
  -6  -3   7    0.00    0.05 
  -5  -3   7    3.96    0.13 
  -4  -3   7   12.76    0.24 
  -3  -3   7   11.06    0.25 
  -2  -3   7    0.21    0.03 
  -1  -3   7   21.69    0.39 
   0  -3   7   11.05    0.18 
   1  -3   7   12.49    0.20 
   2  -3   7    0.02    0.01 
   3  -3   7    1.99    0.06 
   4  -3   7    0.04    0.02 
   5  -3   7    4.26    0.24 
   6  -3   7    0.18    0.09 
   7  -3   7    2.14    0.21 
  -8  -2   7    0.47    0.10 
  -7  -2   7    0.08    0.06 
  -6  -2   7    0.03    0.04 
  -5  -2   7    0.01    0.04 
  -4  -2   7    7.49    0.19 
  -3  -2   7    0.04    0.02 
  -2  -2   7   15.67    0.30 
  -1  -2   7   20.07    0.35 
   0  -2   7    5.07    0.12 
   1  -2   7    8.71    0.18 
   2  -2   7    0.65    0.04 
   3  -2   7    0.03    0.02 
   4  -2   7    5.12    0.12 
   5  -2   7    0.19    0.05 
   6  -2   7    0.20    0.09 
   7  -2   7    0.53    0.14 
   8  -2   7    0.39    0.15 
  -8  -1   7    0.00    0.07 
  -7  -1   7    0.31    0.08 
  -6  -1   7    0.03    0.04 
  -5  -1   7    1.42    0.10 
  -4  -1   7    2.19    0.08 
  -3  -1   7   12.76    0.26 
  -2  -1   7   17.10    0.31 
  -1  -1   7    0.63    0.05 
   0  -1   7    1.39    0.07 
   1  -1   7    6.22    0.13 
   2  -1   7    2.07    0.07 
   3  -1   7    8.36    0.16 
   4  -1   7    9.71    0.18 
   5  -1   7    1.87    0.10 
   6  -1   7    0.50    0.11 
   7  -1   7    0.52    0.12 
   8  -1   7    0.40    0.14 
  -8   0   7    0.11    0.05 
  -7   0   7    0.06    0.08 
  -6   0   7    0.03    0.06 
  -5   0   7   -0.02    0.03 
  -4   0   7    0.06    0.03 
  -3   0   7    0.00    0.02 
  -2   0   7    0.01    0.01 
  -1   0   7    0.01    0.01 
   1   0   7    0.06    0.02 
   2   0   7    0.00    0.02 
   3   0   7   -0.01    0.02 
   4   0   7    0.03    0.03 
   5   0   7    0.01    0.05 
   6   0   7    0.02    0.03 
   7   0   7    0.02    0.06 
   8   0   7    0.04    0.09 
  -8   1   7    0.00    0.05 
  -7   1   7    0.48    0.14 
  -6   1   7    0.14    0.09 
  -5   1   7    1.45    0.14 
  -4   1   7    2.22    0.10 
  -3   1   7   12.50    0.28 
  -2   1   7   16.66    0.44 
   1   1   7    6.17    0.19 
   2   1   7    2.18    0.08 
   3   1   7    8.31    0.20 
   4   1   7    9.33    0.24 
   5   1   7    1.72    0.10 
   6   1   7    0.72    0.10 
   7   1   7    0.57    0.10 
   8   1   7    0.40    0.08 
  -8   2   7    0.51    0.15 
  -7   2   7    0.14    0.05 
  -6   2   7    0.03    0.07 
  -5   2   7    0.05    0.05 
  -4   2   7    7.70    0.21 
  -3   2   7    0.06    0.04 
  -2   2   7   15.34    0.42 
  -1   2   7   19.79    0.48 
   0   2   7    5.19    0.15 
   1   2   7    8.68    0.17 
   2   2   7    0.66    0.07 
   3   2   7    0.04    0.03 
   4   2   7    4.82    0.17 
   5   2   7    0.21    0.06 
   6   2   7    0.36    0.06 
   7   2   7    0.36    0.09 
   8   2   7    0.51    0.10 
  -8   3   7    0.13    0.08 
  -7   3   7    1.80    0.17 
  -6   3   7    0.02    0.07 
  -5   3   7    3.82    0.23 
  -4   3   7   12.85    0.41 
  -3   3   7   10.87    0.34 
  -2   3   7    0.24    0.05 
  -1   3   7   21.62    0.37 
   0   3   7   10.96    0.30 
   1   3   7   12.71    0.32 
   2   3   7    0.01    0.02 
   3   3   7    1.98    0.13 
   4   3   7    0.03    0.03 
   5   3   7    4.10    0.17 
   6   3   7    0.08    0.06 
   7   3   7    1.99    0.15 
  -7   4   7    0.41    0.09 
  -6   4   7    2.75    0.14 
  -5   4   7    0.21    0.05 
  -4   4   7   11.07    0.26 
  -3   4   7    0.86    0.06 
  -2   4   7    0.01    0.02 
  -1   4   7   28.45    0.70 
   0   4   7   31.94    0.76 
   1   4   7    8.79    0.26 
   2   4   7    0.76    0.05 
   3   4   7    0.03    0.02 
   4   4   7   14.40    0.35 
   5   4   7    0.08    0.05 
   6   4   7   11.59    0.34 
   7   4   7    0.37    0.10 
  -7   5   7    0.68    0.11 
  -6   5   7    1.53    0.12 
  -5   5   7    2.75    0.14 
  -4   5   7    0.22    0.05 
  -3   5   7    9.16    0.19 
  -2   5   7    3.76    0.11 
  -1   5   7   25.37    0.66 
   0   5   7    1.17    0.07 
   1   5   7   16.24    0.44 
   2   5   7    0.06    0.03 
   3   5   7    1.56    0.07 
   4   5   7    4.23    0.17 
   5   5   7    0.15    0.06 
   6   5   7    0.37    0.09 
   7   5   7    5.31    0.25 
  -6   6   7    3.59    0.18 
  -5   6   7    0.08    0.06 
  -4   6   7    8.56    0.26 
  -3   6   7    0.81    0.12 
  -2   6   7    2.29    0.17 
  -1   6   7    0.46    0.09 
   0   6   7    9.22    0.24 
   1   6   7    3.66    0.18 
   2   6   7    1.45    0.07 
   3   6   7    0.63    0.06 
   4   6   7   13.57    0.36 
   5   6   7    1.57    0.13 
   6   6   7   10.21    0.34 
  -6   7   7    1.81    0.12 
  -5   7   7    1.38    0.12 
  -4   7   7    0.67    0.09 
  -3   7   7   14.87    0.56 
  -2   7   7    0.77    0.14 
  -1   7   7    6.84    0.33 
   0   7   7    5.94    0.31 
   1   7   7    0.63    0.13 
   2   7   7    0.81    0.07 
   3   7   7    2.89    0.15 
   4   7   7    1.11    0.12 
   5   7   7    0.10    0.07 
   6   7   7    0.83    0.13 
  -5   8   7    1.48    0.15 
  -4   8   7    6.23    0.25 
  -3   8   7    0.24    0.11 
  -2   8   7    0.10    0.09 
  -1   8   7    0.65    0.15 
   0   8   7    5.16    0.30 
   1   8   7    0.78    0.14 
   2   8   7    0.07    0.04 
   3   8   7    0.11    0.05 
   4   8   7    7.42    0.23 
   5   8   7    0.17    0.08 
  -4   9   7    0.20    0.09 
  -3   9   7    6.99    0.41 
  -2   9   7    2.22    0.23 
  -1   9   7    7.01    0.41 
   0   9   7   -0.02    0.09 
   1   9   7    3.31    0.19 
   2   9   7    0.52    0.09 
   3   9   7    3.68    0.16 
   4   9   7    0.29    0.08 
  -2  10   7    2.68    0.28 
  -1  10   7    0.07    0.14 
   0  10   7    0.05    0.15 
   1  10   7    0.05    0.05 
   2  10   7    0.92    0.13 
  -2 -10   8    0.01    0.06 
  -1 -10   8    4.47    0.23 
   0 -10   8    0.26    0.08 
   1 -10   8    0.11    0.08 
   2 -10   8    0.37    0.12 
  -4  -9   8    0.08    0.10 
  -3  -9   8    8.29    0.43 
  -2  -9   8    4.41    0.30 
  -1  -9   8    1.32    0.12 
   0  -9   8    0.32    0.08 
   1  -9   8    1.99    0.11 
   2  -9   8   15.37    0.40 
   3  -9   8    0.69    0.14 
   4  -9   8    3.78    0.31 
  -5  -8   8    4.73    0.33 
  -4  -8   8    3.17    0.26 
  -3  -8   8    1.41    0.17 
  -2  -8   8    2.54    0.21 
  -1  -8   8    7.70    0.26 
   0  -8   8    0.12    0.04 
   1  -8   8    2.95    0.12 
   2  -8   8    0.04    0.04 
   3  -8   8    3.66    0.17 
   4  -8   8    8.88    0.42 
   5  -8   8    5.86    0.37 
  -6  -7   8    8.86    0.46 
  -5  -7   8    3.20    0.27 
  -4  -7   8    0.40    0.12 
  -3  -7   8    2.24    0.19 
  -2  -7   8    7.14    0.34 
  -1  -7   8    0.02    0.03 
   0  -7   8    2.11    0.08 
   1  -7   8    1.96    0.09 
   2  -7   8    7.11    0.18 
   3  -7   8    3.35    0.12 
   4  -7   8    1.17    0.19 
   5  -7   8    2.31    0.22 
   6  -7   8    0.18    0.13 
  -6  -6   8    0.32    0.13 
  -5  -6   8    3.28    0.25 
  -4  -6   8   14.75    0.55 
  -3  -6   8    6.14    0.30 
  -2  -6   8    2.52    0.11 
  -1  -6   8   16.35    0.29 
   0  -6   8    0.59    0.05 
   1  -6   8    7.16    0.17 
   2  -6   8    2.60    0.10 
   3  -6   8    0.17    0.04 
   4  -6   8   18.62    0.63 
   5  -6   8    2.23    0.22 
   6  -6   8    1.30    0.18 
  -7  -5   8    1.95    0.16 
  -6  -5   8    3.93    0.19 
  -5  -5   8    0.13    0.05 
  -4  -5   8   11.37    0.29 
  -3  -5   8    2.40    0.09 
  -2  -5   8    8.68    0.17 
  -1  -5   8   17.92    0.29 
   0  -5   8    1.36    0.06 
   1  -5   8   42.05    0.60 
   2  -5   8   27.17    0.42 
   3  -5   8    7.72    0.22 
   4  -5   8    3.01    0.21 
   5  -5   8    7.16    0.35 
   6  -5   8    0.94    0.18 
   7  -5   8    1.01    0.20 
  -7  -4   8    0.77    0.12 
  -6  -4   8   -0.04    0.05 
  -5  -4   8    0.55    0.09 
  -4  -4   8   54.20    0.77 
  -3  -4   8    6.89    0.15 
  -2  -4   8    0.75    0.05 
  -1  -4   8   53.07    0.71 
   0  -4   8   23.57    0.35 
   1  -4   8    7.17    0.14 
   2  -4   8    0.31    0.04 
   3  -4   8    3.60    0.09 
   4  -4   8   44.12    0.80 
   5  -4   8    0.01    0.06 
   6  -4   8    5.42    0.31 
   7  -4   8    0.50    0.15 
  -8  -3   8    0.83    0.13 
  -7  -3   8   15.35    0.43 
  -6  -3   8    5.15    0.21 
  -5  -3   8    1.53    0.08 
  -4  -3   8   44.38    0.63 
  -3  -3   8   18.31    0.37 
  -2  -3   8    1.12    0.05 
  -1  -3   8   30.96    0.54 
   0  -3   8   15.52    0.28 
   1  -3   8   12.37    0.20 
   2  -3   8    4.49    0.13 
   3  -3   8    1.99    0.07 
   4  -3   8    1.00    0.06 
   5  -3   8   12.60    0.46 
   6  -3   8    4.76    0.28 
   7  -3   8    2.07    0.21 
  -8  -2   8    1.86    0.17 
  -7  -2   8    1.06    0.12 
  -6  -2   8   -0.04    0.04 
  -5  -2   8   -0.03    0.03 
  -4  -2   8  146.62    1.90 
  -3  -2   8    8.06    0.19 
  -2  -2   8    0.52    0.04 
  -1  -2   8    0.58    0.04 
   0  -2   8    8.37    0.18 
   1  -2   8   28.86    0.48 
   2  -2   8    5.87    0.14 
   3  -2   8    0.02    0.02 
   4  -2   8   56.70    0.77 
   5  -2   8    0.61    0.07 
   6  -2   8    3.00    0.21 
   7  -2   8    0.52    0.12 
  -8  -1   8    0.01    0.07 
  -7  -1   8   17.43    0.46 
  -6  -1   8    0.92    0.10 
  -5  -1   8    4.99    0.18 
  -4  -1   8   15.75    0.31 
  -3  -1   8   19.49    0.36 
  -2  -1   8    0.01    0.01 
  -1  -1   8   44.86    1.02 
   0  -1   8    0.06    0.02 
   1  -1   8  311.39    4.70 
   2  -1   8    0.80    0.05 
   3  -1   8    0.13    0.02 
   4  -1   8    1.55    0.07 
   5  -1   8   41.25    0.73 
   6  -1   8    1.42    0.11 
   7  -1   8    0.30    0.10 
   8  -1   8    0.46    0.17 
  -8   0   8    1.31    0.24 
  -7   0   8    0.05    0.10 
  -6   0   8    0.43    0.11 
  -5   0   8    7.57    0.33 
  -4   0   8  148.53    3.33 
  -3   0   8   22.03    0.60 
  -2   0   8  100.80    1.55 
  -1   0   8   21.08    0.50 
   0   0   8   33.14    0.73 
   1   0   8   11.91    0.31 
   2   0   8   29.63    0.51 
   3   0   8    1.94    0.08 
   4   0   8  125.97    2.01 
   5   0   8    8.72    0.34 
   6   0   8    0.28    0.06 
   7   0   8    0.67    0.11 
   8   0   8    1.95    0.22 
  -8   1   8   -0.06    0.04 
  -7   1   8   17.69    0.64 
  -6   1   8    0.76    0.15 
  -5   1   8    5.08    0.25 
  -4   1   8   15.26    0.34 
  -3   1   8   18.92    0.53 
  -2   1   8    0.04    0.02 
   1   1   8  308.68    6.66 
   2   1   8    0.83    0.05 
   3   1   8    0.15    0.03 
   4   1   8    1.64    0.09 
   5   1   8   39.81    0.75 
   6   1   8    1.47    0.11 
   7   1   8    0.27    0.08 
   8   1   8    0.39    0.08 
  -8   2   8    2.65    0.24 
  -7   2   8    1.34    0.20 
  -6   2   8    0.04    0.07 
  -5   2   8   -0.01    0.05 
  -4   2   8  144.93    2.31 
  -3   2   8    7.41    0.27 
  -2   2   8    0.58    0.06 
   0   2   8    8.28    0.22 
   1   2   8   29.02    0.71 
   2   2   8    5.61    0.21 
   3   2   8   -0.01    0.02 
   4   2   8   55.14    0.97 
   5   2   8    0.49    0.07 
   6   2   8    2.23    0.13 
   7   2   8    0.96    0.12 
  -8   3   8    0.78    0.11 
  -7   3   8   14.72    0.57 
  -6   3   8    4.91    0.28 
  -5   3   8    1.90    0.17 
  -4   3   8   45.01    1.09 
  -3   3   8   18.80    0.51 
  -2   3   8    1.20    0.08 
  -1   3   8   30.59    0.51 
   0   3   8   15.41    0.39 
   1   3   8   12.41    0.24 
   2   3   8    4.52    0.12 
   3   3   8    1.77    0.13 
   4   3   8    1.04    0.09 
   5   3   8   11.97    0.32 
   6   3   8    4.96    0.21 
   7   3   8    1.35    0.13 
  -7   4   8    1.32    0.12 
  -6   4   8    0.11    0.06 
  -5   4   8    0.42    0.06 
  -4   4   8   54.54    0.92 
  -3   4   8    6.85    0.18 
  -2   4   8    0.60    0.05 
  -1   4   8   53.91    0.85 
   0   4   8   24.34    0.60 
   1   4   8    7.00    0.22 
   2   4   8    0.29    0.04 
   3   4   8    3.48    0.10 
   4   4   8   43.63    0.83 
   5   4   8    0.00    0.05 
   6   4   8    5.68    0.23 
   7   4   8    0.45    0.10 
  -7   5   8    2.09    0.15 
  -6   5   8    3.37    0.17 
  -5   5   8    0.06    0.05 
  -4   5   8   11.56    0.23 
  -3   5   8    2.52    0.11 
  -2   5   8    7.98    0.34 
  -1   5   8   18.07    0.51 
   0   5   8    1.48    0.11 
   1   5   8   42.07    0.99 
   2   5   8   27.17    0.50 
   3   5   8    7.55    0.17 
   4   5   8    2.94    0.15 
   5   5   8    6.44    0.24 
   6   5   8    0.73    0.12 
   7   5   8    0.84    0.13 
  -6   6   8    0.52    0.10 
  -5   6   8    3.19    0.16 
  -4   6   8   15.98    0.38 
  -3   6   8    6.40    0.32 
  -2   6   8    2.37    0.18 
  -1   6   8   15.70    0.53 
   0   6   8    0.43    0.06 
   1   6   8    6.59    0.26 
   2   6   8    2.43    0.10 
   3   6   8    0.21    0.06 
   4   6   8   18.31    0.44 
   5   6   8    1.61    0.13 
   6   6   8    1.11    0.14 
  -6   7   8    8.41    0.30 
  -5   7   8    3.44    0.18 
  -4   7   8    0.29    0.08 
  -3   7   8    2.26    0.20 
  -2   7   8    6.90    0.35 
  -1   7   8    0.09    0.08 
   0   7   8    1.94    0.18 
   1   7   8    1.75    0.13 
   2   7   8    7.42    0.24 
   3   7   8    3.46    0.17 
   4   7   8    1.04    0.11 
   5   7   8    2.27    0.16 
   6   7   8    0.00    0.10 
  -5   8   8    4.79    0.22 
  -4   8   8    2.91    0.17 
  -3   8   8    1.17    0.17 
  -2   8   8    2.12    0.21 
  -1   8   8    7.02    0.37 
   0   8   8    0.10    0.07 
   1   8   8    2.86    0.24 
   2   8   8    0.03    0.03 
   3   8   8    3.90    0.16 
   4   8   8    8.94    0.30 
   5   8   8    6.07    0.26 
  -4   9   8    0.04    0.12 
  -3   9   8    8.89    0.47 
  -2   9   8    4.52    0.32 
  -1   9   8    1.27    0.22 
   0   9   8    0.44    0.13 
   1   9   8    1.87    0.15 
   2   9   8   14.51    0.42 
   3   9   8    0.47    0.08 
   4   9   8    4.12    0.18 
  -2  10   8    0.03    0.11 
  -1  10   8    4.27    0.37 
   0  10   8    0.17    0.13 
   1  10   8   -0.03    0.07 
   2  10   8    0.37    0.10 
  -2 -10   9    1.99    0.17 
  -1 -10   9    0.18    0.07 
   0 -10   9    3.70    0.20 
   1 -10   9    0.04    0.09 
   2 -10   9    2.37    0.15 
  -4  -9   9    0.12    0.11 
  -3  -9   9    0.18    0.13 
  -2  -9   9    0.15    0.12 
  -1  -9   9    0.39    0.09 
   0  -9   9    0.01    0.05 
   1  -9   9    0.25    0.06 
   2  -9   9    1.88    0.14 
   3  -9   9   12.62    0.52 
   4  -9   9    0.16    0.11 
  -5  -8   9    0.09    0.13 
  -4  -8   9    7.84    0.40 
  -3  -8   9   -0.10    0.07 
  -2  -8   9    4.17    0.27 
  -1  -8   9    0.01    0.04 
   0  -8   9    1.25    0.09 
   1  -8   9    0.96    0.09 
   2  -8   9    7.11    0.20 
   3  -8   9    0.06    0.05 
   4  -8   9    0.24    0.08 
   5  -8   9    0.00    0.07 
  -6  -7   9    0.45    0.15 
  -5  -7   9    4.08    0.30 
  -4  -7   9   -0.02    0.07 
  -3  -7   9    0.07    0.08 
  -2  -7   9    1.89    0.17 
  -1  -7   9    1.50    0.10 
   0  -7   9    0.08    0.03 
   1  -7   9    0.26    0.05 
   2  -7   9    0.82    0.07 
   3  -7   9   16.83    0.41 
   4  -7   9    2.13    0.22 
   5  -7   9    6.17    0.35 
  -6  -6   9    0.25    0.12 
  -5  -6   9    1.90    0.20 
  -4  -6   9    4.56    0.27 
  -3  -6   9    8.11    0.35 
  -2  -6   9    0.08    0.04 
  -1  -6   9    1.08    0.06 
   0  -6   9    2.97    0.10 
   1  -6   9    0.72    0.05 
   2  -6   9    9.43    0.21 
   3  -6   9    5.03    0.18 
   4  -6   9    9.40    0.40 
   5  -6   9    0.61    0.15 
   6  -6   9    8.02    0.43 
  -7  -5   9    0.15    0.08 
  -6  -5   9    1.43    0.13 
  -5  -5   9    1.67    0.12 
  -4  -5   9    1.46    0.08 
  -3  -5   9    1.21    0.06 
  -2  -5   9    8.13    0.22 
  -1  -5   9    5.28    0.12 
   0  -5   9    0.26    0.04 
   1  -5   9    0.30    0.04 
   2  -5   9    0.37    0.05 
   3  -5   9   29.76    0.57 
   4  -5   9    2.07    0.11 
   5  -5   9    8.60    0.39 
   6  -5   9    0.99    0.19 
   7  -5   9    2.14    0.24 
  -7  -4   9    0.01    0.08 
  -6  -4   9    0.06    0.05 
  -5  -4   9    0.71    0.09 
  -4  -4   9   34.96    0.54 
  -3  -4   9    2.73    0.11 
  -2  -4   9    8.30    0.17 
  -1  -4   9    2.87    0.11 
   0  -4   9    5.63    0.12 
   1  -4   9    0.01    0.01 
   2  -4   9   31.33    0.46 
   3  -4   9    1.53    0.06 
   4  -4   9    0.41    0.06 
   5  -4   9    0.26    0.09 
   6  -4   9    0.72    0.15 
   7  -4   9   -0.05    0.08 
  -7  -3   9    1.00    0.13 
  -6  -3   9    2.25    0.14 
  -5  -3   9    8.17    0.19 
  -4  -3   9    6.58    0.16 
  -3  -3   9    1.02    0.06 
  -2  -3   9    0.14    0.03 
  -1  -3   9   43.21    0.73 
   0  -3   9    7.36    0.13 
   1  -3   9    0.78    0.04 
   2  -3   9    5.87    0.15 
   3  -3   9    7.74    0.15 
   4  -3   9    0.47    0.05 
   5  -3   9   11.34    0.43 
   6  -3   9    0.06    0.08 
   7  -3   9    0.09    0.08 
  -8  -2   9    0.31    0.10 
  -7  -2   9    0.03    0.05 
  -6  -2   9    1.20    0.11 
  -5  -2   9    0.10    0.04 
  -4  -2   9    7.16    0.16 
  -3  -2   9   23.30    0.43 
  -2  -2   9    0.51    0.04 
  -1  -2   9   19.52    0.35 
   0  -2   9    2.94    0.09 
   1  -2   9    0.02    0.01 
   2  -2   9    6.33    0.16 
   3  -2   9   13.67    0.23 
   4  -2   9    3.08    0.09 
   5  -2   9    2.17    0.11 
   6  -2   9   -0.02    0.07 
   7  -2   9    0.32    0.12 
  -8  -1   9    0.04    0.07 
  -7  -1   9    0.09    0.06 
  -6  -1   9    2.07    0.13 
  -5  -1   9    1.13    0.09 
  -4  -1   9    0.61    0.05 
  -3  -1   9   12.13    0.25 
  -2  -1   9   20.54    0.37 
  -1  -1   9    2.84    0.12 
   0  -1   9    1.36    0.08 
   1  -1   9    0.82    0.04 
   2  -1   9    0.12    0.03 
   3  -1   9    2.29    0.07 
   4  -1   9    0.19    0.03 
   5  -1   9    0.05    0.03 
   6  -1   9    2.73    0.14 
   7  -1   9    0.48    0.12 
  -8   0   9   -0.02    0.10 
  -7   0   9    0.03    0.10 
  -6   0   9    0.03    0.04 
  -5   0   9    0.00    0.06 
  -4   0   9    0.38    0.07 
  -3   0   9    0.01    0.02 
  -2   0   9    0.01    0.01 
   1   0   9   -0.01    0.02 
   2   0   9    0.02    0.02 
   3   0   9    0.03    0.02 
   4   0   9    0.09    0.04 
   5   0   9   -0.03    0.06 
   6   0   9    0.01    0.04 
   7   0   9    0.01    0.10 
   8   0   9    0.07    0.10 
  -8   1   9    0.00    0.12 
  -7   1   9    0.29    0.13 
  -6   1   9    2.01    0.19 
  -5   1   9    1.25    0.14 
  -4   1   9    0.67    0.07 
  -3   1   9   11.33    0.37 
  -2   1   9   21.31    0.36 
   1   1   9    0.97    0.07 
   2   1   9    0.11    0.03 
   3   1   9    2.20    0.10 
   4   1   9    0.25    0.05 
   5   1   9    0.11    0.03 
   6   1   9    2.76    0.15 
   7   1   9    0.41    0.09 
   8   1   9    1.60    0.14 
  -8   2   9    0.34    0.10 
  -7   2   9    0.03    0.08 
  -6   2   9    1.06    0.15 
  -5   2   9    0.05    0.04 
  -4   2   9    6.79    0.20 
  -3   2   9   23.33    0.61 
  -2   2   9    0.57    0.06 
   1   2   9    0.00    0.02 
   2   2   9    6.64    0.23 
   3   2   9   12.91    0.30 
   4   2   9    2.99    0.13 
   5   2   9    2.03    0.12 
   6   2   9    0.02    0.02 
   7   2   9    0.51    0.10 
  -7   3   9    1.10    0.20 
  -6   3   9    2.23    0.20 
  -5   3   9    8.25    0.36 
  -4   3   9    6.93    0.27 
  -3   3   9    0.93    0.09 
  -2   3   9    0.27    0.05 
  -1   3   9   43.44    0.71 
   0   3   9    7.13    0.22 
   1   3   9    0.84    0.05 
   2   3   9    5.63    0.23 
   3   3   9    7.40    0.29 
   4   3   9    0.39    0.07 
   5   3   9   11.46    0.32 
   6   3   9    0.16    0.06 
   7   3   9    0.09    0.06 
  -7   4   9    0.13    0.06 
  -6   4   9    0.04    0.06 
  -5   4   9    0.66    0.09 
  -4   4   9   36.71    0.90 
  -3   4   9    2.63    0.11 
  -2   4   9    8.71    0.19 
  -1   4   9    2.88    0.14 
   0   4   9    5.52    0.19 
   1   4   9    0.06    0.03 
   2   4   9   31.11    0.55 
   3   4   9    1.31    0.09 
   4   4   9    0.36    0.07 
   5   4   9    0.17    0.06 
   6   4   9    0.60    0.10 
   7   4   9    0.04    0.07 
  -7   5   9    0.11    0.08 
  -6   5   9    1.42    0.12 
  -5   5   9    1.69    0.12 
  -4   5   9    1.57    0.08 
  -3   5   9    1.18    0.08 
  -2   5   9    8.02    0.36 
  -1   5   9    5.36    0.21 
   0   5   9    0.15    0.05 
   1   5   9    0.20    0.05 
   2   5   9    0.21    0.04 
   3   5   9   29.65    0.59 
   4   5   9    2.09    0.13 
   5   5   9    8.43    0.28 
   6   5   9    0.85    0.12 
   7   5   9    1.90    0.16 
  -6   6   9    0.16    0.05 
  -5   6   9    1.81    0.13 
  -4   6   9    4.40    0.18 
  -3   6   9    8.25    0.36 
  -2   6   9    0.04    0.06 
  -1   6   9    1.22    0.13 
   0   6   9    2.91    0.13 
   1   6   9    0.66    0.09 
   2   6   9    9.75    0.21 
   3   6   9    4.40    0.18 
   4   6   9    9.83    0.30 
   5   6   9    0.61    0.10 
   6   6   9    8.27    0.31 
  -6   7   9    0.38    0.10 
  -5   7   9    3.66    0.18 
  -4   7   9   -0.01    0.06 
  -3   7   9    0.02    0.08 
  -2   7   9    1.38    0.16 
  -1   7   9    1.65    0.16 
   0   7   9    0.17    0.10 
   1   7   9    0.35    0.07 
   2   7   9    0.67    0.09 
   3   7   9   16.98    0.42 
   4   7   9    1.98    0.14 
   5   7   9    6.01    0.25 
  -5   8   9   -0.02    0.08 
  -4   8   9    7.29    0.40 
  -3   8   9    0.11    0.09 
  -2   8   9    4.19    0.29 
  -1   8   9    0.02    0.07 
   0   8   9    1.08    0.18 
   1   8   9    0.76    0.17 
   2   8   9    6.68    0.20 
   3   8   9    0.02    0.05 
   4   8   9    0.12    0.07 
   5   8   9    0.02    0.07 
  -4   9   9    0.33    0.17 
  -3   9   9    0.09    0.11 
  -2   9   9    0.11    0.10 
  -1   9   9    0.45    0.15 
   0   9   9   -0.07    0.05 
   1   9   9    0.19    0.08 
   2   9   9    1.97    0.16 
   3   9   9   11.72    0.37 
  -2  10   9    1.64    0.22 
  -1  10   9    0.34    0.18 
   0  10   9    3.59    0.32 
   1  10   9    0.16    0.09 
   2  10   9    2.78    0.19 
  -2 -10  10    0.25    0.09 
  -1 -10  10    1.96    0.16 
   0 -10  10    0.42    0.12 
   1 -10  10    4.99    0.33 
   2 -10  10    0.05    0.07 
  -4  -9  10   -0.07    0.09 
  -3  -9  10    0.33    0.13 
  -2  -9  10    9.90    0.45 
  -1  -9  10    3.97    0.20 
   0  -9  10    0.23    0.07 
   1  -9  10    0.32    0.08 
   2  -9  10    4.86    0.22 
   3  -9  10    8.15    0.42 
  -5  -8  10    4.47    0.33 
  -4  -8  10    6.85    0.38 
  -3  -8  10    0.02    0.07 
  -2  -8  10    0.29    0.11 
  -1  -8  10    0.29    0.07 
   0  -8  10    1.06    0.08 
   1  -8  10    6.08    0.18 
   2  -8  10    0.88    0.10 
   3  -8  10    4.33    0.19 
   4  -8  10    2.64    0.23 
   5  -8  10    1.16    0.23 
  -6  -7  10    1.95    0.24 
  -5  -7  10    7.07    0.39 
  -4  -7  10    1.26    0.20 
  -3  -7  10    0.94    0.16 
  -2  -7  10   10.41    0.28 
  -1  -7  10    0.04    0.03 
   0  -7  10    3.32    0.10 
   1  -7  10    3.28    0.10 
   2  -7  10    0.12    0.04 
   3  -7  10   12.29    0.33 
   4  -7  10    2.56    0.23 
   5  -7  10    0.10    0.08 
  -6  -6  10    2.27    0.24 
  -5  -6  10    4.80    0.30 
  -4  -6  10    6.13    0.32 
  -3  -6  10    7.59    0.22 
  -2  -6  10    4.05    0.15 
  -1  -6  10    0.08    0.03 
   0  -6  10    8.82    0.19 
   1  -6  10    9.45    0.25 
   2  -6  10    0.06    0.03 
   3  -6  10   10.92    0.29 
   4  -6  10   14.24    0.53 
   5  -6  10    0.37    0.12 
   6  -6  10    1.47    0.20 
  -7  -5  10    0.56    0.11 
  -6  -5  10    3.71    0.19 
  -5  -5  10   12.08    0.33 
  -4  -5  10    3.09    0.11 
  -3  -5  10    1.53    0.07 
  -2  -5  10   23.95    0.62 
  -1  -5  10   13.75    0.24 
   0  -5  10    0.09    0.03 
   1  -5  10    3.51    0.10 
   2  -5  10    3.13    0.10 
   3  -5  10   45.83    0.82 
   4  -5  10    1.33    0.09 
   5  -5  10    4.04    0.26 
   6  -5  10    6.88    0.38 
  -7  -4  10    4.38    0.22 
  -6  -4  10    0.13    0.06 
  -5  -4  10   10.53    0.30 
  -4  -4  10   29.18    0.46 
  -3  -4  10    1.46    0.07 
  -2  -4  10   15.19    0.26 
  -1  -4  10    0.25    0.04 
   0  -4  10   31.58    0.45 
   1  -4  10   18.01    0.29 
   2  -4  10   17.31    0.35 
   3  -4  10   23.44    0.38 
   4  -4  10   26.11    0.51 
   5  -4  10    1.03    0.14 
   6  -4  10    5.79    0.33 
   7  -4  10    1.64    0.21 
  -7  -3  10    0.72    0.11 
  -6  -3  10    2.14    0.14 
  -5  -3  10   50.50    0.92 
  -4  -3  10    8.23    0.18 
  -3  -3  10   14.29    0.31 
  -2  -3  10    8.92    0.17 
  -1  -3  10    3.31    0.11 
   0  -3  10    0.10    0.03 
   1  -3  10    4.61    0.10 
   2  -3  10    0.97    0.06 
   3  -3  10   34.60    0.50 
   4  -3  10    0.44    0.05 
   5  -3  10   15.16    0.53 
   6  -3  10    9.01    0.40 
   7  -3  10    3.97    0.28 
  -8  -2  10   11.75    0.56 
  -7  -2  10   14.88    0.41 
  -6  -2  10    9.48    0.29 
  -5  -2  10   17.68    0.41 
  -4  -2  10   15.13    0.27 
  -3  -2  10    0.84    0.06 
  -2  -2  10   40.97    0.69 
  -1  -2  10   53.30    0.87 
   0  -2  10   31.84    0.54 
   1  -2  10    0.19    0.03 
   2  -2  10    0.08    0.02 
   3  -2  10    0.01    0.02 
   4  -2  10   75.62    0.99 
   5  -2  10    1.06    0.08 
   6  -2  10    1.29    0.15 
   7  -2  10    0.10    0.08 
  -8  -1  10    1.09    0.15 
  -7  -1  10    0.41    0.08 
  -6  -1  10    1.07    0.10 
  -5  -1  10   55.87    1.00 
  -4  -1  10    3.15    0.11 
  -3  -1  10   99.89    1.54 
  -2  -1  10   17.20    0.32 
  -1  -1  10    0.46    0.05 
   0  -1  10    2.36    0.11 
   1  -1  10   80.65    1.27 
   2  -1  10    0.21    0.03 
   3  -1  10   61.25    0.81 
   4  -1  10    8.30    0.18 
   5  -1  10   37.02    0.54 
   6  -1  10    0.29    0.07 
   7  -1  10    6.00    0.32 
  -8   0  10    8.01    0.45 
  -7   0  10    6.25    0.35 
  -6   0  10    6.32    0.32 
  -5   0  10    3.55    0.22 
  -4   0  10    2.09    0.14 
  -3   0  10    2.42    0.08 
  -2   0  10   34.88    0.58 
  -1   0  10   67.24    1.50 
   0   0  10  487.44   10.42 
   1   0  10  268.18    5.73 
   2   0  10   39.75    0.67 
   3   0  10    0.07    0.02 
   4   0  10  126.61    2.04 
   5   0  10    0.51    0.11 
   6   0  10    0.05    0.05 
   7   0  10    0.08    0.10 
  -8   1  10    1.25    0.22 
  -7   1  10    0.51    0.14 
  -6   1  10    1.50    0.15 
  -5   1  10   55.38    1.41 
  -4   1  10    3.08    0.18 
  -3   1  10   96.50    2.21 
  -2   1  10   17.18    0.31 
   1   1  10   81.06    1.80 
   2   1  10    0.20    0.04 
   3   1  10   60.25    1.01 
   4   1  10    8.00    0.32 
   5   1  10   35.44    0.98 
   6   1  10    0.66    0.14 
   7   1  10    6.30    0.25 
  -8   2  10   11.88    0.54 
  -7   2  10   15.05    0.58 
  -6   2  10    9.10    0.41 
  -5   2  10   16.64    0.56 
  -4   2  10   14.72    0.34 
  -3   2  10    0.68    0.08 
  -2   2  10   40.74    0.96 
   1   2  10    0.13    0.04 
   2   2  10    0.08    0.04 
   3   2  10    0.04    0.03 
   4   2  10   72.36    1.77 
   5   2  10    1.10    0.09 
   6   2  10    1.32    0.10 
   7   2  10    0.17    0.07 
  -7   3  10    1.11    0.20 
  -6   3  10    2.37    0.21 
  -5   3  10   50.16    1.30 
  -4   3  10    8.33    0.31 
  -3   3  10   14.58    0.43 
  -2   3  10    8.36    0.27 
   0   3  10    0.06    0.03 
   1   3  10    4.48    0.12 
   2   3  10    1.05    0.09 
   3   3  10   32.61    0.89 
   4   3  10    0.34    0.07 
   5   3  10   15.29    0.39 
   6   3  10    8.74    0.29 
   7   3  10    4.49    0.21 
  -7   4  10    4.27    0.19 
  -6   4  10    0.16    0.08 
  -5   4  10   11.06    0.29 
  -4   4  10   29.64    0.77 
  -3   4  10    1.33    0.10 
  -2   4  10   14.95    0.29 
  -1   4  10    0.35    0.04 
   0   4  10   31.58    0.76 
   1   4  10   18.08    0.46 
   2   4  10   16.69    0.33 
   3   4  10   22.76    0.47 
   4   4  10   25.44    0.54 
   5   4  10    1.18    0.11 
   6   4  10    6.39    0.25 
   7   4  10    1.53    0.16 
  -7   5  10    0.54    0.09 
  -6   5  10    3.63    0.18 
  -5   5  10   12.46    0.32 
  -4   5  10    3.06    0.11 
  -3   5  10    1.51    0.09 
  -2   5  10   23.36    0.68 
  -1   5  10   13.50    0.40 
   0   5  10    0.12    0.05 
   1   5  10    3.68    0.16 
   2   5  10    3.19    0.10 
   3   5  10   44.75    0.84 
   4   5  10    1.38    0.11 
   5   5  10    4.04    0.19 
   6   5  10    6.51    0.27 
  -6   6  10    2.45    0.14 
  -5   6  10    5.57    0.21 
  -4   6  10    6.25    0.22 
  -3   6  10    7.83    0.35 
  -2   6  10    3.91    0.24 
  -1   6  10    0.06    0.05 
   0   6  10    9.41    0.25 
   1   6  10    9.41    0.32 
   2   6  10    0.05    0.03 
   3   6  10   10.61    0.30 
   4   6  10   14.47    0.38 
   5   6  10    0.50    0.09 
   6   6  10    1.07    0.14 
  -6   7  10    2.40    0.17 
  -5   7  10    7.15    0.26 
  -4   7  10    1.34    0.14 
  -3   7  10    1.10    0.16 
  -2   7  10   11.67    0.46 
  -1   7  10    0.14    0.07 
   0   7  10    3.00    0.23 
   1   7  10    3.31    0.15 
   2   7  10    0.11    0.05 
   3   7  10   12.14    0.34 
   4   7  10    2.51    0.15 
   5   7  10    0.09    0.07 
  -5   8  10    4.78    0.23 
  -4   8  10    7.98    0.42 
  -3   8  10    0.02    0.07 
  -2   8  10    0.07    0.09 
  -1   8  10    0.22    0.09 
   0   8  10    0.91    0.17 
   1   8  10    5.72    0.34 
   2   8  10    0.89    0.09 
   3   8  10    4.48    0.20 
   4   8  10    2.53    0.17 
   5   8  10    1.05    0.14 
  -4   9  10   -0.10    0.13 
  -3   9  10    0.24    0.11 
  -2   9  10   10.07    0.50 
  -1   9  10    3.52    0.29 
   0   9  10    0.21    0.12 
   1   9  10    0.22    0.08 
   2   9  10    4.69    0.22 
   3   9  10    8.57    0.32 
  -2  10  10    0.23    0.14 
  -1  10  10    2.38    0.27 
   0  10  10    0.28    0.13 
   1  10  10    5.64    0.26 
  -2 -10  11    0.01    0.12 
  -1 -10  11    0.88    0.12 
   0 -10  11    0.00    0.08 
   1 -10  11    0.51    0.14 
  -4  -9  11    0.01    0.10 
  -3  -9  11    1.91    0.22 
  -2  -9  11    0.26    0.13 
  -1  -9  11    7.29    0.28 
   0  -9  11    0.08    0.06 
   1  -9  11    2.96    0.17 
   2  -9  11    0.29    0.08 
   3  -9  11    0.10    0.11 
  -5  -8  11    0.68    0.18 
  -4  -8  11    0.89    0.18 
  -3  -8  11    0.00    0.08 
  -2  -8  11    0.29    0.12 
  -1  -8  11    0.01    0.03 
   0  -8  11    1.35    0.09 
   1  -8  11    0.60    0.07 
   2  -8  11    8.15    0.27 
   3  -8  11    0.07    0.06 
   4  -8  11    3.36    0.28 
  -6  -7  11    2.55    0.27 
  -5  -7  11    0.64    0.16 
  -4  -7  11    0.08    0.09 
  -3  -7  11    0.63    0.13 
  -2  -7  11    1.14    0.08 
  -1  -7  11    6.44    0.17 
   0  -7  11    4.03    0.13 
   1  -7  11    2.31    0.09 
   2  -7  11    0.27    0.05 
   3  -7  11    1.97    0.13 
   4  -7  11    0.07    0.10 
   5  -7  11    0.84    0.18 
  -6  -6  11    1.23    0.21 
  -5  -6  11    0.14    0.09 
  -4  -6  11    2.31    0.20 
  -3  -6  11    4.75    0.17 
  -2  -6  11    9.59    0.36 
  -1  -6  11    3.66    0.15 
   0  -6  11    0.92    0.06 
   1  -6  11    2.81    0.10 
   2  -6  11   11.13    0.23 
   3  -6  11    1.73    0.11 
   4  -6  11    1.19    0.16 
   5  -6  11    1.11    0.16 
   6  -6  11    0.24    0.12 
  -7  -5  11    0.46    0.11 
  -6  -5  11    7.00    0.26 
  -5  -5  11    1.45    0.11 
  -4  -5  11    1.45    0.08 
  -3  -5  11    0.23    0.04 
  -2  -5  11    3.22    0.12 
  -1  -5  11   10.67    0.26 
   0  -5  11    1.42    0.06 
   1  -5  11   15.73    0.27 
   2  -5  11    1.93    0.08 
   3  -5  11    3.67    0.15 
   4  -5  11    3.17    0.14 
   5  -5  11    1.78    0.18 
   6  -5  11    2.00    0.21 
  -7  -4  11    2.02    0.16 
  -6  -4  11    1.62    0.13 
  -5  -4  11    0.38    0.07 
  -4  -4  11    0.66    0.06 
  -3  -4  11    1.25    0.06 
  -2  -4  11    0.48    0.05 
  -1  -4  11    3.91    0.13 
   0  -4  11   22.77    0.34 
   1  -4  11    1.46    0.06 
   2  -4  11    9.96    0.24 
   3  -4  11    5.48    0.14 
   4  -4  11    9.39    0.25 
   5  -4  11    0.24    0.10 
   6  -4  11    4.08    0.28 
   7  -4  11    0.34    0.12 
  -7  -3  11    0.12    0.07 
  -6  -3  11   10.14    0.30 
  -5  -3  11   13.28    0.34 
  -4  -3  11    0.03    0.03 
  -3  -3  11    9.57    0.23 
  -2  -3  11    3.73    0.10 
  -1  -3  11    0.57    0.05 
   0  -3  11   17.49    0.35 
   1  -3  11   11.87    0.20 
   2  -3  11    0.35    0.04 
   3  -3  11    0.21    0.04 
   4  -3  11    0.67    0.05 
   5  -3  11    0.06    0.06 
   6  -3  11    4.81    0.28 
   7  -3  11    0.95    0.18 
  -8  -2  11    1.87    0.15 
  -7  -2  11    1.77    0.15 
  -6  -2  11    1.63    0.12 
  -5  -2  11    0.08    0.04 
  -4  -2  11    0.09    0.03 
  -3  -2  11   17.19    0.34 
  -2  -2  11    5.66    0.21 
  -1  -2  11    5.02    0.13 
   0  -2  11    2.57    0.09 
   1  -2  11    4.16    0.11 
   2  -2  11    2.22    0.08 
   3  -2  11    9.22    0.22 
   4  -2  11    3.69    0.13 
   5  -2  11    6.24    0.20 
   6  -2  11    1.42    0.16 
   7  -2  11    1.91    0.19 
  -8  -1  11    0.02    0.08 
  -7  -1  11    0.02    0.06 
  -6  -1  11    4.38    0.19 
  -5  -1  11    0.20    0.05 
  -4  -1  11    7.25    0.17 
  -3  -1  11    1.70    0.07 
  -2  -1  11    8.24    0.24 
  -1  -1  11    0.69    0.06 
   0  -1  11    0.47    0.05 
   1  -1  11   10.21    0.20 
   2  -1  11    2.19    0.08 
   3  -1  11    3.63    0.10 
   4  -1  11    8.06    0.21 
   5  -1  11    1.86    0.08 
   6  -1  11    0.22    0.07 
   7  -1  11    0.13    0.08 
  -8   0  11    0.10    0.14 
  -7   0  11   -0.01    0.06 
  -6   0  11    0.06    0.08 
  -5   0  11    0.02    0.05 
  -4   0  11   -0.02    0.03 
  -3   0  11    0.00    0.02 
  -2   0  11    0.01    0.01 
  -1   0  11    0.02    0.02 
   1   0  11    0.01    0.02 
   2   0  11    0.02    0.03 
   3   0  11    0.05    0.02 
   4   0  11   -0.01    0.04 
   5   0  11    0.02    0.06 
   6   0  11    0.01    0.05 
   7   0  11   -0.04    0.10 
  -8   1  11    0.01    0.10 
  -7   1  11    0.07    0.10 
  -6   1  11    4.95    0.29 
  -5   1  11    0.19    0.08 
  -4   1  11    7.11    0.20 
  -3   1  11    1.61    0.12 
  -2   1  11    7.73    0.26 
   1   1  11   10.36    0.30 
   2   1  11    2.24    0.09 
   3   1  11    3.33    0.12 
   4   1  11    8.08    0.32 
   5   1  11    1.72    0.14 
   6   1  11    0.30    0.11 
   7   1  11    0.24    0.09 
  -8   2  11    1.87    0.25 
  -7   2  11    1.75    0.22 
  -6   2  11    1.69    0.16 
  -5   2  11    0.21    0.08 
  -4   2  11    0.02    0.03 
  -3   2  11   16.71    0.49 
  -2   2  11    6.16    0.22 
   1   2  11    4.35    0.18 
   2   2  11    2.12    0.12 
   3   2  11    8.98    0.23 
   4   2  11    3.43    0.21 
   5   2  11    5.89    0.30 
   6   2  11    1.21    0.10 
   7   2  11    1.47    0.14 
  -7   3  11    0.14    0.10 
  -6   3  11    9.13    0.41 
  -5   3  11   13.38    0.48 
  -4   3  11    0.06    0.04 
  -3   3  11    9.99    0.32 
  -2   3  11    3.80    0.16 
   0   3  11   17.96    0.45 
   1   3  11   12.28    0.24 
   2   3  11    0.61    0.09 
   3   3  11    0.24    0.05 
   4   3  11    0.74    0.09 
   5   3  11   -0.02    0.04 
   6   3  11    4.28    0.20 
   7   3  11    0.75    0.11 
  -7   4  11    2.07    0.15 
  -6   4  11    1.75    0.20 
  -5   4  11    0.27    0.06 
  -4   4  11    0.41    0.09 
  -3   4  11    1.14    0.10 
  -2   4  11    0.34    0.04 
  -1   4  11    3.99    0.11 
   0   4  11   22.64    0.57 
   1   4  11    1.59    0.09 
   2   4  11   10.35    0.23 
   3   4  11    5.81    0.19 
   4   4  11    8.86    0.27 
   5   4  11    0.34    0.08 
   6   4  11    3.78    0.19 
   7   4  11    0.27    0.09 
  -7   5  11    0.59    0.09 
  -6   5  11    6.74    0.25 
  -5   5  11    1.29    0.11 
  -4   5  11    1.28    0.08 
  -3   5  11    0.37    0.05 
  -2   5  11    3.11    0.19 
  -1   5  11   10.37    0.26 
   0   5  11    1.44    0.10 
   1   5  11   16.34    0.44 
   2   5  11    2.00    0.08 
   3   5  11    3.72    0.16 
   4   5  11    3.02    0.15 
   5   5  11    1.59    0.13 
   6   5  11    1.72    0.15 
  -6   6  11    1.36    0.14 
  -5   6  11   -0.04    0.06 
  -4   6  11    2.03    0.13 
  -3   6  11    4.81    0.27 
  -2   6  11    8.91    0.37 
  -1   6  11    3.75    0.23 
   0   6  11    0.90    0.08 
   1   6  11    2.83    0.16 
   2   6  11   11.19    0.23 
   3   6  11    1.72    0.12 
   4   6  11    0.96    0.10 
   5   6  11    1.26    0.12 
   6   6  11    0.42    0.11 
  -6   7  11    2.28    0.16 
  -5   7  11    0.42    0.09 
  -4   7  11    0.04    0.09 
  -3   7  11    0.71    0.14 
  -2   7  11    1.08    0.17 
  -1   7  11    6.08    0.32 
   0   7  11    3.63    0.25 
   1   7  11    2.34    0.17 
   2   7  11    0.36    0.07 
   3   7  11    2.10    0.14 
   4   7  11    0.24    0.07 
   5   7  11    1.08    0.13 
  -5   8  11    0.56    0.10 
  -4   8  11    1.16    0.20 
  -3   8  11    0.09    0.09 
  -2   8  11    0.25    0.11 
  -1   8  11    0.06    0.08 
   0   8  11    1.06    0.17 
   1   8  11    0.39    0.08 
   2   8  11    7.98    0.23 
   3   8  11    0.12    0.07 
   4   8  11    3.15    0.19 
  -4   9  11    0.01    0.15 
  -3   9  11    1.74    0.22 
  -2   9  11    0.16    0.12 
  -1   9  11    7.84    0.44 
   0   9  11    0.09    0.12 
   1   9  11    3.12    0.19 
   2   9  11    0.26    0.07 
   3   9  11    0.03    0.07 
  -2  10  11    0.08    0.13 
  -1  10  11    0.68    0.19 
   0  10  11   -0.06    0.06 
   1  10  11    0.47    0.11 
  -1 -10  12    0.60    0.15 
   0 -10  12    0.26    0.11 
   1 -10  12    1.29    0.19 
  -4  -9  12    0.21    0.13 
  -3  -9  12    1.17    0.20 
  -2  -9  12   -0.05    0.10 
  -1  -9  12    1.40    0.13 
   0  -9  12    5.77    0.35 
   1  -9  12    0.44    0.09 
   2  -9  12   11.35    0.35 
   3  -9  12    7.60    0.40 
  -5  -8  12    1.29    0.22 
  -4  -8  12    0.12    0.11 
  -3  -8  12    7.37    0.38 
  -2  -8  12    1.39    0.17 
  -1  -8  12    0.40    0.06 
   0  -8  12    5.15    0.21 
   1  -8  12    0.11    0.05 
   2  -8  12    6.03    0.23 
   3  -8  12    1.80    0.13 
   4  -8  12    0.03    0.12 
  -6  -7  12    6.52    0.40 
  -5  -7  12    8.41    0.42 
  -4  -7  12    0.04    0.08 
  -3  -7  12    0.25    0.10 
  -2  -7  12    1.48    0.10 
  -1  -7  12    3.17    0.12 
   0  -7  12    3.86    0.13 
   1  -7  12    6.72    0.18 
   2  -7  12    1.68    0.11 
   3  -7  12    9.69    0.29 
   4  -7  12    0.98    0.17 
   5  -7  12   -0.03    0.10 
  -6  -6  12    4.67    0.33 
  -5  -6  12    0.73    0.15 
  -4  -6  12    0.95    0.09 
  -3  -6  12    5.09    0.14 
  -2  -6  12    0.42    0.05 
  -1  -6  12    0.88    0.09 
   0  -6  12    7.81    0.23 
   1  -6  12    0.35    0.05 
   2  -6  12   17.23    0.32 
   3  -6  12    2.27    0.13 
   4  -6  12    0.04    0.08 
   5  -6  12    5.11    0.31 
   6  -6  12    0.32    0.13 
  -7  -5  12    0.48    0.11 
  -6  -5  12    0.35    0.08 
  -5  -5  12    9.48    0.28 
  -4  -5  12    0.27    0.05 
  -3  -5  12    1.22    0.09 
  -2  -5  12    0.63    0.07 
  -1  -5  12   19.06    0.54 
   0  -5  12   16.47    0.28 
   1  -5  12    6.91    0.16 
   2  -5  12   35.14    0.64 
   3  -5  12   39.35    0.73 
   4  -5  12    0.79    0.08 
   5  -5  12    0.66    0.14 
   6  -5  12   -0.04    0.08 
  -7  -4  12    0.70    0.11 
  -6  -4  12   17.87    0.44 
  -5  -4  12    0.10    0.05 
  -4  -4  12    0.70    0.06 
  -3  -4  12    4.30    0.10 
  -2  -4  12    8.79    0.18 
  -1  -4  12    3.36    0.12 
   0  -4  12   37.45    0.53 
   1  -4  12    2.43    0.08 
   2  -4  12   60.42    0.82 
   3  -4  12    0.58    0.05 
   4  -4  12    4.49    0.17 
   5  -4  12   23.24    0.73 
   6  -4  12    2.50    0.22 
   7  -4  12    0.11    0.10 
  -7  -3  12    4.98    0.23 
  -6  -3  12    4.57    0.20 
  -5  -3  12   13.05    0.34 
  -4  -3  12    1.03    0.06 
  -3  -3  12   10.09    0.24 
  -2  -3  12    7.81    0.20 
  -1  -3  12    1.14    0.07 
   0  -3  12    2.36    0.09 
   1  -3  12    5.13    0.11 
   2  -3  12   10.11    0.23 
   3  -3  12   44.20    0.62 
   4  -3  12    1.76    0.08 
   5  -3  12    4.76    0.26 
   6  -3  12    0.10    0.09 
   7  -3  12    0.94    0.18 
  -8  -2  12    0.04    0.09 
  -7  -2  12    0.38    0.09 
  -6  -2  12   37.32    0.75 
  -5  -2  12    0.12    0.05 
  -4  -2  12   11.37    0.22 
  -3  -2  12   30.57    0.54 
  -2  -2  12    0.04    0.03 
  -1  -2  12   14.02    0.28 
   0  -2  12   43.26    0.73 
   1  -2  12    0.13    0.03 
   2  -2  12   53.17    0.87 
   3  -2  12   19.31    0.31 
   4  -2  12   17.65    0.36 
   5  -2  12   13.13    0.32 
   6  -2  12    9.13    0.39 
   7  -2  12    0.78    0.15 
  -8  -1  12    2.15    0.16 
  -7  -1  12    6.14    0.25 
  -6  -1  12    9.48    0.29 
  -5  -1  12    0.71    0.08 
  -4  -1  12    0.11    0.03 
  -3  -1  12   22.36    0.41 
  -2  -1  12   47.14    1.08 
  -1  -1  12   11.55    0.33 
   0  -1  12   30.20    0.73 
   1  -1  12  178.97    2.78 
   2  -1  12    1.37    0.06 
   3  -1  12  101.08    1.31 
   4  -1  12    0.11    0.04 
   5  -1  12    1.65    0.08 
   6  -1  12    0.80    0.10 
  -8   0  12    2.71    0.26 
  -7   0  12   -0.03    0.09 
  -6   0  12   23.53    0.74 
  -5   0  12   11.76    0.44 
  -4   0  12    7.93    0.23 
  -3   0  12   59.11    0.98 
  -2   0  12    1.36    0.08 
  -1   0  12   23.81    0.59 
   0   0  12  118.07    2.54 
   1   0  12    9.28    0.27 
   2   0  12  131.21    2.89 
   3   0  12    0.00    0.02 
   4   0  12  102.22    2.37 
   5   0  12   10.48    0.27 
   6   0  12    8.44    0.38 
   7   0  12    3.09    0.26 
  -8   1  12    2.40    0.27 
  -7   1  12    6.66    0.35 
  -6   1  12    9.45    0.42 
  -5   1  12    1.07    0.13 
  -4   1  12    0.08    0.03 
  -3   1  12   21.44    0.60 
  -2   1  12   45.93    0.76 
   1   1  12  180.97    3.94 
   2   1  12    1.34    0.07 
   3   1  12   99.35    1.61 
   4   1  12    0.18    0.06 
   5   1  12    1.65    0.14 
   6   1  12    0.50    0.13 
   7   1  12    5.89    0.35 
  -8   2  12    0.10    0.10 
  -7   2  12    0.28    0.10 
  -6   2  12   36.21    1.05 
  -5   2  12    0.20    0.09 
  -4   2  12   10.91    0.28 
  -3   2  12   28.89    0.77 
  -2   2  12    0.03    0.03 
   1   2  12    0.19    0.05 
   2   2  12   51.18    1.25 
   3   2  12   18.34    0.39 
   4   2  12   17.29    0.55 
   5   2  12   13.59    0.50 
   6   2  12    8.89    0.30 
   7   2  12    0.83    0.12 
  -7   3  12    4.75    0.33 
  -6   3  12    4.76    0.28 
  -5   3  12   13.37    0.49 
  -4   3  12    1.10    0.11 
  -3   3  12    9.76    0.33 
  -2   3  12    7.82    0.26 
   0   3  12    2.48    0.11 
   1   3  12    5.28    0.13 
   2   3  12    9.46    0.34 
   3   3  12   41.82    1.11 
   4   3  12    1.82    0.16 
   5   3  12    4.93    0.20 
   6   3  12    0.15    0.06 
   7   3  12    1.13    0.14 
  -7   4  12    0.96    0.18 
  -6   4  12   16.30    0.62 
  -5   4  12    0.04    0.05 
  -4   4  12    0.69    0.10 
  -3   4  12    4.22    0.19 
  -2   4  12    8.47    0.20 
  -1   4  12    3.42    0.10 
   0   4  12   38.24    0.89 
   1   4  12    2.55    0.09 
   2   4  12   58.30    1.45 
   3   4  12    0.51    0.07 
   4   4  12    4.03    0.17 
   5   4  12   23.29    0.53 
   6   4  12    2.25    0.15 
   7   4  12    0.08    0.07 
  -7   5  12    0.51    0.11 
  -6   5  12    0.20    0.08 
  -5   5  12    9.19    0.27 
  -4   5  12    0.30    0.05 
  -3   5  12    0.98    0.07 
  -2   5  12    0.41    0.09 
  -1   5  12   18.62    0.39 
   0   5  12   16.73    0.46 
   1   5  12    6.76    0.24 
   2   5  12   33.65    0.66 
   3   5  12   38.16    0.74 
   4   5  12    0.75    0.10 
   5   5  12    0.66    0.10 
   6   5  12    0.03    0.07 
  -6   6  12    4.64    0.22 
  -5   6  12    0.70    0.10 
  -4   6  12    1.03    0.15 
  -3   6  12    6.37    0.32 
  -2   6  12    0.60    0.11 
  -1   6  12    0.64    0.12 
   0   6  12    7.55    0.33 
   1   6  12    0.25    0.07 
   2   6  12   16.97    0.31 
   3   6  12    2.54    0.14 
   4   6  12    0.13    0.06 
   5   6  12    4.78    0.22 
   6   6  12    0.45    0.11 
  -6   7  12    6.15    0.26 
  -5   7  12    7.32    0.27 
  -4   7  12    0.24    0.12 
  -3   7  12    0.58    0.14 
  -2   7  12    1.64    0.17 
  -1   7  12    3.31    0.23 
   0   7  12    3.83    0.25 
   1   7  12    6.58    0.29 
   2   7  12    1.65    0.12 
   3   7  12    9.81    0.30 
   4   7  12    1.09    0.13 
   5   7  12   -0.05    0.06 
  -5   8  12    1.10    0.14 
  -4   8  12    0.16    0.12 
  -3   8  12    7.13    0.40 
  -2   8  12    1.26    0.21 
  -1   8  12    0.39    0.12 
   0   8  12    5.03    0.32 
   1   8  12    0.10    0.07 
   2   8  12    5.70    0.19 
   3   8  12    1.89    0.14 
   4   8  12    0.08    0.07 
  -3   9  12    0.88    0.19 
  -2   9  12    0.03    0.09 
  -1   9  12    0.89    0.19 
   0   9  12    5.77    0.38 
   1   9  12    0.56    0.10 
   2   9  12   11.00    0.36 
   3   9  12    7.31    0.30 
  -1  10  12    0.34    0.16 
   0  10  12    0.33    0.17 
   1  10  12    1.55    0.15 
  -1 -10  13    0.51    0.14 
   0 -10  13    2.58    0.26 
   1 -10  13    0.44    0.14 
  -3  -9  13    1.13    0.20 
  -2  -9  13    0.02    0.10 
  -1  -9  13    0.86    0.12 
   0  -9  13    0.16    0.06 
   1  -9  13    4.60    0.22 
   2  -9  13    0.11    0.07 
   3  -9  13   10.07    0.47 
  -5  -8  13    0.11    0.12 
  -4  -8  13    7.03    0.38 
  -3  -8  13    0.01    0.08 
  -2  -8  13    4.67    0.28 
  -1  -8  13    0.01    0.03 
   0  -8  13    0.83    0.08 
   1  -8  13   -0.01    0.03 
   2  -8  13    0.69    0.10 
   3  -8  13    0.21    0.06 
   4  -8  13    0.08    0.11 
  -5  -7  13    7.88    0.42 
  -4  -7  13    0.61    0.13 
  -3  -7  13   -0.03    0.08 
  -2  -7  13    3.39    0.22 
  -1  -7  13    0.43    0.06 
   0  -7  13    0.50    0.06 
   1  -7  13    0.89    0.12 
   2  -7  13    3.16    0.15 
   3  -7  13    4.85    0.20 
   4  -7  13    1.02    0.19 
   5  -7  13    0.62    0.18 
  -6  -6  13   -0.01    0.10 
  -5  -6  13    2.19    0.22 
  -4  -6  13    5.59    0.20 
  -3  -6  13    4.50    0.17 
  -2  -6  13    6.44    0.16 
  -1  -6  13    0.19    0.08 
   0  -6  13    4.93    0.18 
   1  -6  13    0.62    0.06 
   2  -6  13    3.89    0.13 
   3  -6  13    0.96    0.09 
   4  -6  13    2.61    0.22 
   5  -6  13    0.30    0.12 
   6  -6  13    0.24    0.12 
  -7  -5  13    2.65    0.18 
  -6  -5  13    0.02    0.06 
  -5  -5  13    2.41    0.14 
  -4  -5  13    0.10    0.04 
  -3  -5  13    0.33    0.05 
  -2  -5  13   15.29    0.33 
  -1  -5  13    0.34    0.08 
   0  -5  13    0.21    0.03 
   1  -5  13    9.93    0.20 
   2  -5  13    3.68    0.14 
   3  -5  13   13.30    0.33 
   4  -5  13    2.28    0.12 
   5  -5  13    2.22    0.21 
   6  -5  13    0.27    0.12 
  -7  -4  13    4.33    0.22 
  -6  -4  13    0.17    0.07 
  -5  -4  13    0.11    0.05 
  -4  -4  13   15.93    0.37 
  -3  -4  13    0.01    0.02 
  -2  -4  13    6.53    0.19 
  -1  -4  13    4.70    0.15 
   0  -4  13    0.63    0.06 
   1  -4  13    0.19    0.03 
   2  -4  13   10.78    0.21 
   3  -4  13    1.83    0.08 
   4  -4  13    3.33    0.14 
   5  -4  13    6.12    0.32 
   6  -4  13    0.46    0.14 
   7  -4  13    0.29    0.13 
  -7  -3  13    1.25    0.14 
  -6  -3  13    2.48    0.15 
  -5  -3  13    0.05    0.04 
  -4  -3  13    0.01    0.02 
  -3  -3  13    2.20    0.10 
  -2  -3  13    2.46    0.10 
  -1  -3  13    9.49    0.23 
   0  -3  13    0.69    0.06 
   1  -3  13   10.86    0.19 
   2  -3  13   23.47    0.44 
   3  -3  13    9.75    0.20 
   4  -3  13    2.91    0.10 
   5  -3  13    5.08    0.28 
   6  -3  13    5.73    0.31 
   7  -3  13    0.44    0.14 
  -8  -2  13    0.48    0.11 
  -7  -2  13    3.75    0.19 
  -6  -2  13    0.11    0.06 
  -5  -2  13    0.72    0.08 
  -4  -2  13    1.91    0.08 
  -3  -2  13    0.10    0.03 
  -2  -2  13    0.37    0.06 
  -1  -2  13    2.65    0.10 
   0  -2  13    1.78    0.11 
   1  -2  13    0.27    0.03 
   2  -2  13    3.24    0.11 
   3  -2  13    0.61    0.05 
   4  -2  13   11.01    0.22 
   5  -2  13    3.17    0.13 
   6  -2  13    1.74    0.17 
   7  -2  13    0.70    0.15 
  -8  -1  13    0.07    0.08 
  -7  -1  13    0.05    0.07 
  -6  -1  13    0.50    0.08 
  -5  -1  13    0.10    0.04 
  -4  -1  13    2.42    0.08 
  -3  -1  13    7.31    0.18 
  -2  -1  13   35.88    0.86 
  -1  -1  13    8.48    0.26 
   0  -1  13    7.92    0.26 
   1  -1  13    3.07    0.09 
   2  -1  13    5.81    0.15 
   3  -1  13    1.69    0.07 
   4  -1  13    4.93    0.16 
   5  -1  13    0.83    0.07 
   6  -1  13    0.10    0.06 
  -8   0  13    0.00    0.08 
  -7   0  13    0.00    0.10 
  -6   0  13    0.09    0.07 
  -5   0  13    0.07    0.06 
  -4   0  13    0.01    0.03 
  -3   0  13    0.00    0.02 
  -2   0  13   -0.01    0.02 
  -1   0  13    0.04    0.02 
   1   0  13    0.03    0.03 
   2   0  13    0.09    0.03 
   3   0  13    0.02    0.02 
   4   0  13    0.05    0.03 
   5   0  13    0.02    0.04 
   6   0  13    0.08    0.09 
   7   0  13   -0.01    0.10 
  -8   1  13    0.14    0.09 
  -7   1  13    0.10    0.09 
  -6   1  13    0.61    0.14 
  -5   1  13    0.04    0.05 
  -4   1  13    2.39    0.11 
  -3   1  13    7.50    0.17 
  -2   1  13   36.55    0.84 
   2   1  13    5.36    0.16 
   3   1  13    1.67    0.09 
   4   1  13    4.51    0.24 
   5   1  13    0.64    0.09 
   6   1  13    0.15    0.09 
   7   1  13    0.78    0.18 
  -8   2  13    0.62    0.18 
  -7   2  13    2.99    0.25 
  -6   2  13    0.34    0.12 
  -5   2  13    0.80    0.12 
  -4   2  13    1.79    0.10 
  -3   2  13    0.28    0.07 
  -2   2  13    0.37    0.07 
   1   2  13    0.37    0.05 
   2   2  13    3.41    0.16 
   3   2  13    0.52    0.06 
   4   2  13   11.36    0.42 
   5   2  13    3.23    0.22 
   6   2  13    1.35    0.14 
   7   2  13    0.68    0.12 
  -7   3  13    0.97    0.19 
  -6   3  13    2.16    0.19 
  -5   3  13   -0.01    0.07 
  -4   3  13    0.02    0.05 
  -3   3  13    2.18    0.14 
  -2   3  13    2.61    0.14 
   0   3  13    0.90    0.07 
   1   3  13   10.88    0.22 
   2   3  13   21.93    0.64 
   3   3  13    9.29    0.36 
   4   3  13    2.60    0.20 
   5   3  13    4.83    0.28 
   6   3  13    5.36    0.22 
   7   3  13    0.25    0.06 
  -7   4  13    4.58    0.33 
  -6   4  13    0.01    0.08 
  -5   4  13    0.09    0.10 
  -4   4  13   15.20    0.48 
  -3   4  13   -0.01    0.04 
  -2   4  13    6.35    0.23 
  -1   4  13    5.16    0.20 
   0   4  13    0.83    0.08 
   1   4  13    0.14    0.04 
   3   4  13    1.50    0.14 
   4   4  13    3.29    0.16 
   5   4  13    5.90    0.23 
   6   4  13    0.35    0.09 
   7   4  13    0.30    0.09 
  -7   5  13    2.68    0.18 
  -6   5  13    0.06    0.07 
  -5   5  13    2.91    0.20 
  -4   5  13    0.10    0.05 
  -3   5  13    0.38    0.06 
  -2   5  13   14.51    0.49 
  -1   5  13    0.30    0.05 
   0   5  13    0.24    0.06 
   1   5  13   10.18    0.31 
   2   5  13    3.26    0.10 
   3   5  13   12.52    0.33 
   4   5  13    2.23    0.14 
   5   5  13    1.85    0.14 
   6   5  13    0.24    0.09 
  -6   6  13    0.07    0.07 
  -5   6  13    2.11    0.14 
  -4   6  13    5.72    0.31 
  -3   6  13    5.01    0.28 
  -2   6  13    5.95    0.30 
  -1   6  13    0.11    0.06 
   1   6  13    0.50    0.06 
   2   6  13    3.92    0.17 
   3   6  13    0.95    0.09 
   4   6  13    2.39    0.15 
   5   6  13    0.45    0.09 
   6   6  13    0.14    0.08 
  -5   7  13    8.79    0.30 
  -4   7  13    0.61    0.15 
  -3   7  13   -0.05    0.08 
  -2   7  13    3.67    0.25 
  -1   7  13    0.23    0.08 
   0   7  13    0.58    0.12 
   1   7  13    1.01    0.10 
   2   7  13    3.07    0.15 
   3   7  13    4.90    0.21 
   4   7  13    0.83    0.11 
   5   7  13    0.41    0.10 
  -5   8  13    0.02    0.08 
  -4   8  13    7.10    0.41 
  -3   8  13   -0.01    0.09 
  -2   8  13    4.61    0.31 
  -1   8  13    0.08    0.08 
   0   8  13    0.70    0.15 
   1   8  13    0.00    0.05 
   2   8  13    0.54    0.09 
   3   8  13    0.15    0.07 
   4   8  13   -0.01    0.08 
  -3   9  13    0.83    0.21 
  -2   9  13    0.05    0.11 
  -1   9  13    0.91    0.19 
   0   9  13    0.10    0.11 
   1   9  13    5.17    0.24 
   2   9  13    0.11    0.09 
   3   9  13    8.93    0.34 
  -1  10  13    0.88    0.21 
   0  10  13    2.79    0.32 
   1  10  13    0.49    0.12 
  -1 -10  14    3.39    0.30 
   0 -10  14    1.03    0.20 
  -3  -9  14    0.07    0.11 
  -2  -9  14    0.74    0.17 
  -1  -9  14    3.82    0.29 
   0  -9  14    0.05    0.04 
   1  -9  14    3.41    0.19 
   2  -9  14    0.27    0.07 
   3  -9  14    0.12    0.13 
  -5  -8  14    0.02    0.13 
  -4  -8  14    1.38    0.22 
  -3  -8  14    1.20    0.17 
  -2  -8  14    0.29    0.12 
  -1  -8  14    8.23    0.22 
   0  -8  14    1.41    0.12 
   1  -8  14    4.07    0.18 
   2  -8  14    3.41    0.17 
   3  -8  14    1.28    0.11 
   4  -8  14   -0.01    0.09 
  -5  -7  14    2.45    0.24 
  -4  -7  14   10.75    0.47 
  -3  -7  14   -0.05    0.07 
  -2  -7  14    1.31    0.11 
  -1  -7  14    2.27    0.13 
   0  -7  14    1.02    0.07 
   1  -7  14    1.87    0.12 
   2  -7  14    0.02    0.03 
   3  -7  14    0.08    0.05 
   4  -7  14    2.71    0.24 
   5  -7  14    1.17    0.22 
  -6  -6  14    2.20    0.24 
  -5  -6  14    0.36    0.12 
  -4  -6  14    0.04    0.04 
  -3  -6  14    2.16    0.12 
  -2  -6  14    7.35    0.17 
  -1  -6  14   14.85    0.48 
   0  -6  14    0.01    0.03 
   1  -6  14    4.20    0.17 
   2  -6  14   11.99    0.25 
   3  -6  14    0.16    0.05 
   4  -6  14    1.81    0.13 
   5  -6  14    1.40    0.19 
   6  -6  14    1.17    0.23 
  -7  -5  14    5.32    0.25 
  -6  -5  14    0.31    0.09 
  -5  -5  14    0.64    0.10 
  -4  -5  14    0.61    0.07 
  -3  -5  14    0.12    0.04 
  -2  -5  14    0.28    0.06 
  -1  -5  14   13.93    0.45 
   0  -5  14    0.01    0.03 
   1  -5  14   26.70    0.42 
   2  -5  14    6.88    0.17 
   3  -5  14    3.03    0.14 
   4  -5  14   13.05    0.33 
   5  -5  14    2.17    0.20 
   6  -5  14    1.23    0.22 
  -7  -4  14    0.27    0.09 
  -6  -4  14    2.12    0.14 
  -5  -4  14    0.83    0.09 
  -4  -4  14    0.29    0.06 
  -3  -4  14    5.59    0.13 
  -2  -4  14   15.96    0.35 
  -1  -4  14    0.84    0.07 
   0  -4  14    4.59    0.15 
   1  -4  14   32.18    0.48 
   2  -4  14   64.83    0.89 
   3  -4  14    7.79    0.18 
   4  -4  14    0.87    0.09 
   5  -4  14    0.23    0.10 
   6  -4  14    0.19    0.10 
   7  -4  14    0.66    0.18 
  -7  -3  14   17.86    0.47 
  -6  -3  14    0.14    0.06 
  -5  -3  14    0.81    0.09 
  -4  -3  14    2.18    0.09 
  -3  -3  14    8.47    0.22 
  -2  -3  14    0.16    0.04 
  -1  -3  14   27.00    0.50 
   0  -3  14    1.14    0.07 
   1  -3  14   70.22    1.13 
   2  -3  14    6.00    0.17 
   3  -3  14    1.11    0.06 
   4  -3  14    2.74    0.10 
   5  -3  14    9.52    0.39 
   6  -3  14    3.76    0.26 
   7  -3  14    1.58    0.20 
  -7  -2  14   10.58    0.34 
  -6  -2  14    3.34    0.17 
  -5  -2  14    0.21    0.06 
  -4  -2  14    4.30    0.12 
  -3  -2  14    3.90    0.13 
  -2  -2  14   16.82    0.46 
  -1  -2  14   26.70    0.48 
   0  -2  14    1.18    0.09 
   1  -2  14    4.99    0.13 
   2  -2  14   40.01    0.68 
   3  -2  14   17.52    0.35 
   4  -2  14    4.52    0.13 
   5  -2  14    1.40    0.09 
   6  -2  14    2.50    0.20 
   7  -2  14   -0.03    0.08 
  -8  -1  14    0.05    0.08 
  -7  -1  14   12.72    0.38 
  -6  -1  14    0.88    0.11 
  -5  -1  14    2.17    0.12 
  -4  -1  14    8.95    0.18 
  -3  -1  14   10.61    0.24 
  -2  -1  14   13.50    0.38 
  -1  -1  14    4.71    0.18 
   0  -1  14    1.19    0.09 
   1  -1  14  172.15    2.65 
   2  -1  14    5.36    0.15 
   3  -1  14   13.39    0.24 
   4  -1  14    3.15    0.13 
   5  -1  14   10.44    0.22 
   6  -1  14    4.15    0.18 
  -8   0  14    0.01    0.13 
  -7   0  14   10.07    0.47 
  -6   0  14    0.09    0.08 
  -5   0  14    2.67    0.19 
  -4   0  14    2.35    0.16 
  -3   0  14   15.94    0.31 
  -2   0  14   16.43    0.43 
  -1   0  14    0.65    0.06 
   0   0  14  148.07    3.13 
   2   0  14   86.52    1.95 
   3   0  14    2.01    0.09 
   4   0  14    4.87    0.24 
   5   0  14    2.57    0.13 
   6   0  14   10.58    0.44 
   7   0  14    0.33    0.14 
  -8   1  14    0.11    0.10 
  -7   1  14   12.56    0.54 
  -6   1  14    0.95    0.16 
  -5   1  14    1.94    0.17 
  -4   1  14    8.98    0.34 
  -3   1  14   10.33    0.22 
  -2   1  14   13.55    0.36 
   1   1  14  173.37    3.75 
   2   1  14    5.25    0.15 
   3   1  14   12.58    0.30 
   4   1  14    2.82    0.19 
   5   1  14    9.94    0.40 
   6   1  14    4.41    0.28 
   7   1  14    2.35    0.25 
  -7   2  14   10.65    0.48 
  -6   2  14    3.77    0.26 
  -5   2  14    0.20    0.08 
  -4   2  14    4.32    0.23 
  -3   2  14    3.89    0.11 
  -2   2  14   15.70    0.46 
   1   2  14    4.57    0.19 
   2   2  14   39.39    0.98 
   3   2  14   16.26    0.37 
   4   2  14    4.20    0.24 
   5   2  14    1.21    0.14 
   6   2  14    2.25    0.19 
   7   2  14    0.13    0.11 
  -7   3  14   16.78    0.66 
  -6   3  14    0.03    0.08 
  -5   3  14    0.90    0.13 
  -3   3  14    7.51    0.29 
  -2   3  14    0.25    0.06 
   0   3  14    1.05    0.07 
   1   3  14   69.94    1.12 
   2   3  14    5.97    0.25 
   3   3  14    1.05    0.12 
   4   3  14    2.58    0.20 
   5   3  14    8.79    0.41 
   6   3  14    3.96    0.20 
   7   3  14    1.37    0.13 
  -7   4  14    0.33    0.15 
  -6   4  14    1.77    0.18 
  -5   4  14    0.80    0.15 
  -3   4  14    5.63    0.23 
  -2   4  14   16.59    0.45 
  -1   4  14    0.81    0.08 
   0   4  14    4.75    0.18 
   1   4  14   32.96    0.58 
   2   4  14   64.30    1.56 
   3   4  14    7.83    0.33 
   4   4  14    0.89    0.13 
   5   4  14    0.06    0.06 
   6   4  14    0.32    0.08 
   7   4  14    0.47    0.10 
  -7   5  14    5.02    0.23 
  -6   5  14    0.40    0.09 
  -5   5  14    0.41    0.10 
  -4   5  14    0.47    0.08 
  -3   5  14    0.10    0.06 
  -2   5  14    0.23    0.07 
  -1   5  14   14.45    0.44 
   0   5  14    0.03    0.04 
   1   5  14   25.97    0.67 
   2   5  14    6.84    0.30 
   3   5  14    2.83    0.14 
   4   5  14   12.28    0.35 
   5   5  14    2.35    0.15 
   6   5  14    1.13    0.15 
  -6   6  14    2.63    0.18 
  -5   6  14    0.36    0.11 
  -4   6  14    0.18    0.09 
  -3   6  14    2.16    0.19 
  -2   6  14    7.79    0.35 
  -1   6  14   15.06    0.54 
   1   6  14    4.30    0.13 
   2   6  14   11.43    0.31 
   3   6  14    0.13    0.05 
   4   6  14    1.93    0.14 
   5   6  14    1.29    0.13 
   6   6  14    1.03    0.14 
  -5   7  14    2.25    0.15 
  -4   7  14   11.56    0.50 
  -3   7  14    0.08    0.09 
  -2   7  14    1.26    0.16 
  -1   7  14    2.00    0.19 
   0   7  14    1.01    0.15 
   1   7  14    1.60    0.11 
   2   7  14    0.09    0.05 
   3   7  14    0.07    0.05 
   4   7  14    2.64    0.16 
   5   7  14    0.76    0.13 
  -5   8  14    0.22    0.15 
  -4   8  14    1.72    0.23 
  -3   8  14    1.05    0.19 
  -2   8  14   -0.06    0.07 
  -1   8  14    8.28    0.41 
   0   8  14    1.51    0.19 
   1   8  14    3.71    0.19 
   2   8  14    3.22    0.18 
   3   8  14    1.30    0.13 
   4   8  14    0.06    0.07 
  -3   9  14    0.11    0.11 
  -2   9  14    0.59    0.16 
  -1   9  14    3.70    0.30 
   0   9  14    0.04    0.11 
   1   9  14    3.38    0.20 
   2   9  14    0.27    0.09 
   3   9  14    0.05    0.08 
   0  10  14    0.96    0.22 
  -3  -9  15    0.48    0.16 
  -2  -9  15    0.04    0.12 
  -1  -9  15    4.66    0.32 
   0  -9  15    1.02    0.12 
   1  -9  15    0.25    0.08 
   2  -9  15    0.07    0.06 
   3  -9  15    1.51    0.24 
  -4  -8  15    1.49    0.20 
  -3  -8  15    0.10    0.09 
  -2  -8  15    0.52    0.13 
  -1  -8  15    0.36    0.07 
   0  -8  15    6.56    0.24 
   1  -8  15    1.41    0.12 
   2  -8  15   11.99    0.35 
   3  -8  15    0.17    0.05 
   4  -8  15    2.14    0.22 
  -5  -7  15    7.01    0.39 
  -4  -7  15    0.08    0.10 
  -3  -7  15    2.00    0.19 
  -2  -7  15    0.26    0.07 
  -1  -7  15    8.75    0.25 
   0  -7  15    0.30    0.07 
   1  -7  15    2.54    0.14 
   2  -7  15    0.64    0.10 
   3  -7  15    1.11    0.11 
   4  -7  15    0.10    0.08 
   5  -7  15    1.97    0.24 
  -6  -6  15    2.11    0.24 
  -5  -6  15    1.90    0.14 
  -4  -6  15    1.49    0.11 
  -3  -6  15    5.43    0.16 
  -2  -6  15    5.98    0.15 
  -1  -6  15    4.93    0.25 
   0  -6  15    9.78    0.27 
   1  -6  15    5.13    0.19 
   2  -6  15   25.50    0.54 
   3  -6  15    0.75    0.10 
   4  -6  15    1.22    0.10 
   5  -6  15    1.24    0.18 
   6  -6  15    1.02    0.21 
  -7  -5  15    2.26    0.26 
  -6  -5  15    2.93    0.17 
  -5  -5  15    4.34    0.19 
  -4  -5  15    0.24    0.05 
  -3  -5  15    2.66    0.10 
  -2  -5  15    0.60    0.08 
  -1  -5  15   16.65    0.50 
   0  -5  15    0.15    0.05 
   1  -5  15    6.20    0.15 
   2  -5  15    5.90    0.15 
   3  -5  15    5.08    0.19 
   4  -5  15    0.25    0.06 
   5  -5  15    3.90    0.27 
   6  -5  15    0.30    0.12 
  -7  -4  15    0.59    0.11 
  -6  -4  15    1.50    0.13 
  -5  -4  15    0.06    0.05 
  -4  -4  15    9.35    0.27 
  -3  -4  15    0.34    0.04 
  -2  -4  15    0.18    0.05 
  -1  -4  15    0.02    0.02 
   0  -4  15   44.50    0.79 
   1  -4  15    2.16    0.08 
   2  -4  15   25.88    0.41 
   3  -4  15    0.23    0.04 
   4  -4  15    1.62    0.10 
   5  -4  15    2.38    0.20 
   6  -4  15    6.19    0.35 
  -7  -3  15    0.25    0.08 
  -6  -3  15    0.51    0.09 
  -5  -3  15    3.30    0.16 
  -4  -3  15    3.32    0.11 
  -3  -3  15    7.27    0.20 
  -2  -3  15    0.74    0.06 
  -1  -3  15    0.94    0.07 
   0  -3  15    4.98    0.15 
   1  -3  15    0.11    0.03 
   2  -3  15   22.43    0.43 
   3  -3  15    2.17    0.09 
   4  -3  15    0.38    0.05 
   5  -3  15    2.02    0.17 
   6  -3  15   -0.02    0.08 
   7  -3  15    0.86    0.18 
  -7  -2  15    1.64    0.14 
  -6  -2  15    0.73    0.10 
  -5  -2  15    0.09    0.05 
  -4  -2  15    0.52    0.05 
  -3  -2  15    2.71    0.11 
  -2  -2  15   10.56    0.34 
  -1  -2  15    9.88    0.23 
   0  -2  15   11.29    0.36 
   1  -2  15    3.29    0.10 
   2  -2  15    4.70    0.14 
   3  -2  15    0.00    0.03 
   4  -2  15    3.27    0.11 
   5  -2  15    0.28    0.05 
   6  -2  15    0.22    0.11 
   7  -2  15    0.11    0.11 
  -8  -1  15    0.12    0.08 
  -7  -1  15    0.11    0.07 
  -6  -1  15    0.13    0.05 
  -5  -1  15    0.37    0.07 
  -4  -1  15    0.26    0.04 
  -3  -1  15    0.02    0.02 
  -2  -1  15    0.15    0.04 
  -1  -1  15    5.12    0.20 
   0  -1  15    5.76    0.22 
   1  -1  15    0.80    0.05 
   2  -1  15    6.45    0.17 
   3  -1  15    3.80    0.11 
   4  -1  15    0.99    0.06 
   5  -1  15    1.17    0.08 
   6  -1  15    0.00    0.05 
  -8   0  15   -0.05    0.13 
  -7   0  15   -0.01    0.07 
  -6   0  15    0.01    0.07 
  -5   0  15    0.00    0.06 
  -4   0  15   -0.01    0.04 
  -3   0  15    0.00    0.02 
  -2   0  15    0.01    0.02 
  -1   0  15    0.00    0.02 
   2   0  15    0.02    0.03 
   3   0  15    0.05    0.03 
   4   0  15   -0.01    0.03 
   5   0  15    0.04    0.04 
   6   0  15    0.00    0.09 
   7   0  15    0.01    0.12 
  -8   1  15    0.10    0.11 
  -7   1  15    0.08    0.10 
  -6   1  15    0.16    0.09 
  -5   1  15    0.58    0.12 
  -4   1  15    0.28    0.08 
  -3   1  15   -0.01    0.02 
  -2   1  15    0.25    0.05 
   0   1  15    5.62    0.19 
   2   1  15    6.21    0.17 
   3   1  15    3.79    0.14 
   4   1  15    0.83    0.11 
   5   1  15    1.37    0.13 
   6   1  15    0.03    0.09 
   7   1  15    0.08    0.12 
  -7   2  15    1.91    0.23 
  -6   2  15    1.19    0.16 
  -5   2  15    0.03    0.06 
  -4   2  15    0.77    0.11 
  -3   2  15    2.69    0.09 
   1   2  15    3.36    0.16 
   2   2  15    4.71    0.21 
   3   2  15   -0.01    0.03 
   4   2  15    3.31    0.21 
   5   2  15    0.24    0.08 
   6   2  15    0.11    0.05 
   7   2  15    0.17    0.12 
  -7   3  15    0.31    0.10 
  -6   3  15    0.44    0.13 
  -5   3  15    3.69    0.24 
  -3   3  15    6.54    0.27 
  -2   3  15    0.67    0.07 
   0   3  15    5.37    0.18 
   1   3  15    0.10    0.03 
   2   3  15   21.64    0.63 
   3   3  15    2.06    0.16 
   4   3  15    0.32    0.10 
   5   3  15    1.66    0.18 
   6   3  15    0.09    0.08 
   7   3  15    0.96    0.12 
  -7   4  15    0.49    0.16 
  -6   4  15    1.53    0.21 
  -5   4  15    0.00    0.07 
  -3   4  15    0.27    0.07 
  -2   4  15    0.19    0.05 
  -1   4  15    0.02    0.03 
   0   4  15   45.61    1.05 
   1   4  15    2.09    0.09 
   2   4  15   26.21    0.74 
   3   4  15    0.10    0.06 
   4   4  15    1.36    0.15 
   5   4  15    2.26    0.16 
   6   4  15    5.42    0.24 
  -6   5  15    2.96    0.16 
  -5   5  15    4.43    0.25 
  -4   5  15    0.17    0.07 
  -3   5  15    2.61    0.19 
  -2   5  15    0.43    0.10 
  -1   5  15   17.20    0.48 
   0   5  15    0.15    0.05 
   1   5  15    6.26    0.23 
   2   5  15    5.85    0.28 
   3   5  15    5.14    0.28 
   4   5  15    0.38    0.08 
   5   5  15    4.36    0.21 
   6   5  15    0.23    0.09 
  -6   6  15    2.17    0.16 
  -5   6  15    2.20    0.20 
  -4   6  15    1.56    0.17 
  -3   6  15    5.38    0.30 
  -2   6  15    5.70    0.30 
  -1   6  15    4.69    0.27 
   1   6  15    5.40    0.17 
   2   6  15   24.52    0.54 
   3   6  15    0.76    0.10 
   4   6  15    1.20    0.12 
   5   6  15    1.44    0.13 
   6   6  15    0.32    0.13 
  -4   7  15    0.07    0.08 
  -3   7  15    1.96    0.21 
  -2   7  15    0.23    0.09 
  -1   7  15    9.33    0.43 
   0   7  15    0.20    0.10 
   1   7  15    2.32    0.13 
   2   7  15    0.46    0.08 
   3   7  15    1.15    0.11 
   4   7  15    0.05    0.06 
   5   7  15    1.91    0.16 
  -4   8  15    1.75    0.23 
  -3   8  15    0.11    0.11 
  -2   8  15    0.51    0.14 
  -1   8  15    0.27    0.11 
   0   8  15    6.61    0.38 
   1   8  15    1.21    0.13 
   2   8  15   11.40    0.34 
   3   8  15    0.26    0.08 
   4   8  15    2.20    0.17 
  -3   9  15    0.42    0.15 
  -2   9  15    0.08    0.10 
  -1   9  15    4.88    0.34 
   0   9  15    0.80    0.18 
   1   9  15    0.15    0.08 
   2   9  15    0.18    0.09 
   3   9  15    1.35    0.15 
  -3  -9  16    0.09    0.11 
  -1  -9  16    0.02    0.07 
   0  -9  16   19.76    0.50 
   1  -9  16    4.29    0.21 
   2  -9  16    1.96    0.14 
  -4  -8  16    2.14    0.23 
  -3  -8  16    0.15    0.10 
  -2  -8  16    1.70    0.19 
  -1  -8  16    0.03    0.06 
   0  -8  16    1.27    0.12 
   1  -8  16    0.18    0.06 
   2  -8  16    0.60    0.10 
   3  -8  16   17.16    0.45 
   4  -8  16    0.53    0.16 
  -5  -7  16    0.08    0.11 
  -4  -7  16    0.14    0.11 
  -3  -7  16    0.68    0.15 
  -2  -7  16   11.18    0.30 
  -1  -7  16    0.84    0.10 
   0  -7  16    7.61    0.25 
   1  -7  16    0.40    0.08 
   2  -7  16    1.53    0.12 
   3  -7  16    0.06    0.05 
   4  -7  16    2.11    0.21 
   5  -7  16    1.11    0.22 
  -6  -6  16    1.65    0.25 
  -5  -6  16   10.35    0.32 
  -4  -6  16    1.60    0.12 
  -3  -6  16    1.86    0.10 
  -2  -6  16    0.24    0.04 
  -1  -6  16    3.04    0.20 
   0  -6  16    7.47    0.23 
   1  -6  16    0.01    0.03 
   2  -6  16    1.95    0.12 
   3  -6  16   10.42    0.30 
   4  -6  16    0.44    0.08 
   5  -6  16    1.26    0.21 
  -6  -5  16    0.10    0.07 
  -5  -5  16    1.31    0.09 
  -4  -5  16    2.33    0.11 
  -3  -5  16    6.32    0.16 
  -2  -5  16    8.70    0.34 
  -1  -5  16    5.75    0.25 
   0  -5  16   16.69    0.38 
   1  -5  16   56.10    0.99 
   2  -5  16    3.40    0.11 
   3  -5  16    0.03    0.04 
   4  -5  16    2.20    0.13 
   5  -5  16    2.44    0.22 
   6  -5  16    0.75    0.17 
  -7  -4  16   -0.03    0.06 
  -6  -4  16    1.95    0.14 
  -5  -4  16    1.45    0.11 
  -4  -4  16    0.06    0.04 
  -3  -4  16    0.51    0.06 
  -2  -4  16   15.42    0.35 
  -1  -4  16    0.60    0.06 
   0  -4  16   35.74    0.66 
   1  -4  16    0.12    0.03 
   2  -4  16    6.85    0.16 
   3  -4  16    2.44    0.10 
   4  -4  16   13.50    0.34 
   5  -4  16    1.92    0.18 
   6  -4  16    2.00    0.21 
  -7  -3  16    4.65    0.22 
  -6  -3  16    3.53    0.18 
  -5  -3  16    0.87    0.10 
  -4  -3  16    2.85    0.11 
  -3  -3  16   32.29    0.61 
  -2  -3  16    0.53    0.06 
  -1  -3  16    0.76    0.06 
   0  -3  16    0.02    0.03 
   1  -3  16   83.65    1.34 
   2  -3  16   20.88    0.33 
   3  -3  16    9.17    0.20 
   4  -3  16    2.77    0.11 
   5  -3  16    2.21    0.19 
   6  -3  16    0.01    0.07 
   7  -3  16    0.53    0.15 
  -7  -2  16    0.93    0.13 
  -6  -2  16    6.71    0.25 
  -5  -2  16    3.59    0.16 
  -4  -2  16    6.79    0.16 
  -3  -2  16    3.28    0.12 
  -2  -2  16    8.21    0.29 
  -1  -2  16    4.07    0.13 
   0  -2  16   86.41    2.01 
   1  -2  16    7.00    0.17 
   2  -2  16    0.04    0.02 
   3  -2  16   10.92    0.26 
   4  -2  16    0.69    0.06 
   5  -2  16    2.33    0.10 
   6  -2  16    5.37    0.30 
   7  -2  16    0.80    0.17 
  -7  -1  16   10.08    0.33 
  -6  -1  16    0.06    0.05 
  -5  -1  16    2.24    0.13 
  -4  -1  16    9.86    0.20 
  -3  -1  16   37.37    0.67 
  -2  -1  16    1.65    0.10 
  -1  -1  16    1.19    0.09 
   0  -1  16    8.07    0.28 
   1  -1  16   86.53    1.37 
   2  -1  16    7.14    0.18 
   3  -1  16    4.39    0.12 
   4  -1  16    7.45    0.18 
   5  -1  16    7.69    0.19 
   6  -1  16    1.07    0.11 
  -7   0  16    0.01    0.08 
  -6   0  16    0.48    0.12 
  -5   0  16    0.11    0.07 
  -4   0  16    2.38    0.16 
  -3   0  16    0.01    0.02 
  -2   0  16    7.02    0.23 
  -1   0  16    0.08    0.03 
   0   0  16   91.02    1.43 
   1   0  16    1.38    0.09 
   2   0  16   51.38    1.21 
   3   0  16    2.26    0.10 
   4   0  16    1.40    0.12 
   5   0  16    0.33    0.07 
   6   0  16    8.15    0.39 
   7   0  16    0.37    0.15 
  -7   1  16    9.83    0.46 
  -6   1  16    0.06    0.07 
  -5   1  16    2.50    0.19 
  -4   1  16   10.14    0.37 
  -3   1  16   38.53    0.65 
  -2   1  16    1.62    0.10 
   0   1  16    8.46    0.26 
   1   1  16   86.71    1.94 
   2   1  16    6.87    0.26 
   3   1  16    4.32    0.16 
   4   1  16    7.02    0.32 
   5   1  16    7.08    0.34 
   6   1  16    1.21    0.19 
   7   1  16    0.74    0.19 
  -7   2  16    0.74    0.17 
  -6   2  16    7.09    0.36 
  -5   2  16    3.42    0.22 
  -4   2  16    6.48    0.30 
  -3   2  16    3.35    0.11 
   1   2  16    6.97    0.26 
   2   2  16    0.07    0.04 
   3   2  16   11.18    0.41 
   4   2  16    0.54    0.12 
   5   2  16    1.88    0.18 
   6   2  16    4.96    0.29 
   7   2  16    0.62    0.17 
  -7   3  16    4.20    0.32 
  -6   3  16    3.54    0.25 
  -5   3  16    1.26    0.15 
  -4   3  16    3.00    0.20 
  -3   3  16   33.59    0.85 
  -2   3  16    0.40    0.08 
   1   3  16   83.04    1.94 
   2   3  16   20.41    0.43 
   3   3  16    8.90    0.36 
   4   3  16    2.59    0.21 
   5   3  16    2.46    0.21 
   6   3  16   -0.03    0.06 
   7   3  16    0.20    0.06 
  -7   4  16    0.03    0.08 
  -6   4  16    1.72    0.21 
  -5   4  16    1.27    0.16 
  -3   4  16    0.46    0.09 
  -2   4  16   15.09    0.44 
  -1   4  16    0.59    0.07 
   0   4  16   37.53    0.87 
   1   4  16    0.09    0.04 
   2   4  16    6.69    0.29 
   3   4  16    2.13    0.17 
   4   4  16   13.62    0.52 
   5   4  16    1.88    0.21 
   6   4  16    1.78    0.15 
  -6   5  16   -0.01    0.06 
  -5   5  16    1.49    0.16 
  -4   5  16    2.35    0.19 
  -3   5  16    6.14    0.30 
  -2   5  16    9.27    0.37 
  -1   5  16    6.14    0.25 
   0   5  16   17.91    0.49 
   1   5  16   57.36    0.95 
   2   5  16    3.32    0.21 
   3   5  16    0.01    0.05 
   4   5  16    2.13    0.14 
   5   5  16    2.54    0.16 
   6   5  16    0.57    0.12 
  -6   6  16    1.11    0.14 
  -4   6  16    1.62    0.17 
  -3   6  16    1.91    0.19 
  -2   6  16    0.21    0.08 
  -1   6  16    3.02    0.21 
   1   6  16    0.10    0.04 
   2   6  16    1.85    0.17 
   3   6  16   10.40    0.31 
   4   6  16    0.39    0.09 
   5   6  16    1.11    0.13 
  -4   7  16    0.26    0.12 
  -3   7  16    0.54    0.14 
  -2   7  16   11.50    0.48 
  -1   7  16    0.83    0.16 
   0   7  16    7.77    0.39 
   1   7  16    0.32    0.07 
   2   7  16    1.48    0.12 
   3   7  16    0.07    0.06 
   4   7  16    2.33    0.16 
   5   7  16    0.70    0.12 
  -4   8  16    2.72    0.27 
  -3   8  16    0.06    0.12 
  -2   8  16    1.80    0.21 
  -1   8  16    0.11    0.08 
   0   8  16    1.22    0.18 
   1   8  16    0.07    0.07 
   2   8  16    0.38    0.08 
   3   8  16   17.19    0.46 
   4   8  16    0.41    0.10 
  -3   9  16    0.01    0.14 
  -2   9  16    3.98    0.32 
  -1   9  16    0.09    0.10 
   0   9  16   18.33    0.72 
   1   9  16    3.60    0.20 
   2   9  16    1.67    0.15 
  -1  -9  17    6.53    0.40 
   0  -9  17    1.42    0.14 
   1  -9  17   10.34    0.34 
   2  -9  17    1.31    0.13 
  -4  -8  17    2.54    0.24 
  -3  -8  17    0.38    0.12 
  -2  -8  17    5.21    0.30 
  -1  -8  17    0.48    0.10 
   0  -8  17    0.09    0.06 
   1  -8  17    0.35    0.08 
   2  -8  17    3.24    0.18 
   3  -8  17    0.07    0.06 
   4  -8  17    3.77    0.32 
  -5  -7  17    0.08    0.11 
  -4  -7  17    0.26    0.11 
  -3  -7  17    0.07    0.05 
  -2  -7  17    2.12    0.13 
  -1  -7  17   12.29    0.45 
   0  -7  17    1.55    0.12 
   1  -7  17   17.82    0.43 
   2  -7  17    1.13    0.11 
   3  -7  17    1.44    0.12 
   4  -7  17    1.33    0.23 
   5  -7  17   -0.03    0.10 
  -6  -6  17    0.63    0.17 
  -5  -6  17    0.26    0.07 
  -4  -6  17    1.33    0.08 
  -3  -6  17    1.06    0.08 
  -2  -6  17   17.57    0.32 
  -1  -6  17    4.21    0.23 
   0  -6  17    0.76    0.08 
   1  -6  17    0.90    0.09 
   2  -6  17    5.10    0.28 
   3  -6  17    0.11    0.06 
   4  -6  17   15.45    0.40 
   5  -6  17    1.16    0.20 
  -6  -5  17    0.51    0.10 
  -5  -5  17    0.82    0.08 
  -4  -5  17    0.01    0.04 
  -3  -5  17    0.07    0.03 
  -2  -5  17   13.00    0.44 
  -1  -5  17   15.92    0.51 
   0  -5  17    0.09    0.04 
   1  -5  17   40.54    0.76 
   2  -5  17    0.40    0.07 
   3  -5  17    3.62    0.16 
   4  -5  17    2.62    0.14 
   5  -5  17    0.07    0.08 
   6  -5  17    0.07    0.11 
  -7  -4  17    0.03    0.07 
  -6  -4  17    0.24    0.08 
  -5  -4  17    0.22    0.06 
  -4  -4  17    5.12    0.15 
  -3  -4  17    0.40    0.05 
  -2  -4  17    7.68    0.30 
  -1  -4  17    0.03    0.04 
   0  -4  17    9.34    0.25 
   1  -4  17    0.34    0.04 
   2  -4  17    1.14    0.06 
   3  -4  17    0.04    0.03 
   4  -4  17    9.14    0.26 
   5  -4  17    0.07    0.07 
   6  -4  17    3.63    0.27 
  -7  -3  17    1.03    0.14 
  -6  -3  17    0.24    0.07 
  -5  -3  17    0.28    0.06 
  -4  -3  17    3.59    0.12 
  -3  -3  17    5.79    0.19 
  -2  -3  17    1.58    0.09 
  -1  -3  17   16.98    0.36 
   0  -3  17    2.18    0.10 
   1  -3  17   11.83    0.25 
   2  -3  17    0.59    0.05 
   3  -3  17    0.24    0.04 
   4  -3  17    1.67    0.11 
   5  -3  17    1.91    0.18 
   6  -3  17    0.50    0.14 
   7  -3  17    0.03    0.11 
  -7  -2  17    0.09    0.06 
  -6  -2  17    0.05    0.05 
  -5  -2  17    0.91    0.09 
  -4  -2  17    2.24    0.09 
  -3  -2  17    0.08    0.04 
  -2  -2  17    7.41    0.27 
  -1  -2  17    2.40    0.10 
   0  -2  17    1.46    0.11 
   1  -2  17    0.32    0.04 
   2  -2  17    1.00    0.06 
   3  -2  17    0.44    0.05 
   4  -2  17    2.10    0.09 
   5  -2  17    0.41    0.06 
   6  -2  17    0.41    0.12 
  -7  -1  17    0.27    0.08 
  -6  -1  17    0.01    0.05 
  -5  -1  17    0.06    0.04 
  -4  -1  17    0.41    0.04 
  -3  -1  17    4.32    0.14 
  -2  -1  17   18.36    0.50 
  -1  -1  17    3.24    0.16 
   0  -1  17    0.05    0.03 
   1  -1  17    1.81    0.08 
   2  -1  17    1.13    0.07 
   3  -1  17    0.48    0.05 
   4  -1  17    4.78    0.14 
   5  -1  17    0.82    0.08 
   6  -1  17    1.01    0.12 
  -7   0  17    0.10    0.11 
  -6   0  17   -0.04    0.07 
  -5   0  17    0.00    0.06 
  -4   0  17    0.04    0.05 
  -3   0  17    0.03    0.02 
  -2   0  17    0.02    0.03 
  -1   0  17    0.01    0.03 
   1   0  17    0.02    0.03 
   2   0  17    0.07    0.04 
   3   0  17    0.01    0.03 
   4   0  17    0.01    0.03 
   5   0  17   -0.05    0.04 
   6   0  17    0.07    0.09 
   7   0  17    0.01    0.12 
  -7   1  17    0.19    0.10 
  -6   1  17    0.01    0.07 
  -5   1  17    0.01    0.06 
  -4   1  17    0.49    0.10 
  -3   1  17    4.74    0.14 
  -2   1  17   18.26    0.48 
   0   1  17    0.01    0.02 
   2   1  17    1.25    0.10 
   3   1  17    0.59    0.07 
   4   1  17    4.46    0.25 
   5   1  17    0.54    0.11 
   6   1  17    0.78    0.16 
   7   1  17    0.21    0.14 
  -7   2  17    0.08    0.10 
  -6   2  17   -0.03    0.07 
  -5   2  17    0.86    0.12 
  -4   2  17    2.58    0.18 
  -3   2  17    0.08    0.03 
   1   2  17    0.41    0.08 
   2   2  17    1.04    0.10 
   3   2  17    0.43    0.10 
   4   2  17    2.05    0.17 
   5   2  17    0.60    0.13 
   6   2  17    0.45    0.11 
   7   2  17    0.40    0.16 
  -7   3  17    0.89    0.19 
  -6   3  17    0.38    0.12 
  -5   3  17    0.31    0.11 
  -4   3  17    3.18    0.21 
  -3   3  17    5.98    0.26 
  -2   3  17    1.55    0.12 
   1   3  17   11.81    0.40 
   2   3  17    0.66    0.08 
   3   3  17    0.11    0.07 
   4   3  17    1.77    0.18 
   5   3  17    1.60    0.17 
   6   3  17    0.33    0.11 
   7   3  17    0.11    0.06 
  -7   4  17    0.02    0.12 
  -6   4  17    0.39    0.14 
  -5   4  17    0.28    0.10 
  -3   4  17    0.30    0.08 
  -2   4  17    7.64    0.28 
  -1   4  17    0.03    0.04 
   0   4  17    9.44    0.29 
   1   4  17    0.38    0.06 
   2   4  17    0.83    0.11 
   3   4  17    0.02    0.05 
   4   4  17    8.15    0.38 
   5   4  17    0.01    0.08 
   6   4  17    3.79    0.29 
  -6   5  17    0.61    0.10 
  -4   5  17    0.05    0.07 
  -3   5  17    0.11    0.08 
  -2   5  17   12.56    0.46 
   0   5  17    0.13    0.06 
   1   5  17   40.90    0.72 
   2   5  17    0.27    0.09 
   3   5  17    3.33    0.23 
   4   5  17    2.76    0.23 
   5   5  17    0.03    0.06 
   6   5  17    0.04    0.08 
  -6   6  17    0.44    0.10 
  -4   6  17    1.82    0.19 
  -3   6  17    1.01    0.16 
  -2   6  17   16.97    0.60 
  -1   6  17    4.15    0.26 
   1   6  17    0.99    0.08 
   2   6  17    4.85    0.27 
   3   6  17    0.03    0.07 
   4   6  17   14.43    0.41 
   5   6  17    1.05    0.14 
  -4   7  17    0.12    0.09 
  -3   7  17    0.06    0.09 
  -2   7  17    2.54    0.22 
  -1   7  17   11.95    0.50 
   1   7  17   18.64    0.58 
   2   7  17    1.12    0.11 
   3   7  17    1.29    0.13 
   4   7  17    1.19    0.13 
   5   7  17    0.05    0.07 
  -4   8  17    3.01    0.28 
  -3   8  17    0.23    0.12 
  -2   8  17    5.80    0.35 
  -1   8  17    0.32    0.12 
   0   8  17    0.05    0.08 
   1   8  17    0.19    0.08 
   2   8  17    2.83    0.17 
   3   8  17    0.07    0.07 
   4   8  17    4.30    0.23 
  -3   9  17    0.09    0.13 
  -2   9  17   -0.15    0.10 
  -1   9  17    7.82    0.44 
   0   9  17    0.75    0.17 
   1   9  17    8.92    0.48 
   2   9  17    1.07    0.15 
  -1  -9  18    0.78    0.17 
   0  -9  18    4.59    0.23 
   1  -9  18    1.99    0.16 
   2  -9  18   16.90    0.47 
  -4  -8  18    0.36    0.15 
  -3  -8  18    2.81    0.24 
  -2  -8  18    0.00    0.06 
  -1  -8  18   24.47    0.56 
   0  -8  18    7.94    0.27 
   1  -8  18    0.65    0.11 
   2  -8  18   -0.01    0.05 
   3  -8  18    0.06    0.06 
  -5  -7  18    8.61    0.44 
  -4  -7  18    1.25    0.20 
  -3  -7  18    1.39    0.11 
  -2  -7  18    1.90    0.13 
  -1  -7  18    2.84    0.19 
   0  -7  18   -0.02    0.04 
   1  -7  18    1.08    0.10 
   2  -7  18   12.39    0.36 
   3  -7  18    0.01    0.05 
   4  -7  18    0.78    0.18 
  -6  -6  18    0.03    0.12 
  -5  -6  18   -0.03    0.05 
  -4  -6  18    1.55    0.09 
  -3  -6  18    3.91    0.14 
  -2  -6  18    4.60    0.14 
  -1  -6  18   19.71    0.62 
   0  -6  18   18.12    0.43 
   1  -6  18    2.30    0.13 
   2  -6  18    0.39    0.08 
   3  -6  18    4.93    0.21 
   4  -6  18    1.64    0.13 
   5  -6  18    1.56    0.20 
  -6  -5  18    4.39    0.21 
  -5  -5  18    0.29    0.06 
  -4  -5  18    0.06    0.04 
  -3  -5  18    5.97    0.16 
  -2  -5  18    0.95    0.12 
  -1  -5  18   23.04    0.67 
   0  -5  18    1.92    0.11 
   1  -5  18    9.20    0.27 
   2  -5  18   17.82    0.42 
   3  -5  18   14.50    0.37 
   4  -5  18    1.02    0.11 
   5  -5  18    4.93    0.31 
   6  -5  18   -0.08    0.08 
  -7  -4  18    1.29    0.15 
  -6  -4  18   -0.01    0.06 
  -5  -4  18    0.54    0.09 
  -4  -4  18    6.38    0.17 
  -3  -4  18    1.68    0.08 
  -2  -4  18    4.37    0.22 
  -1  -4  18    6.85    0.29 
   0  -4  18   84.54    2.02 
   1  -4  18    3.24    0.14 
   2  -4  18    2.57    0.09 
   3  -4  18    4.67    0.14 
   4  -4  18    7.15    0.23 
   5  -4  18    0.84    0.16 
   6  -4  18    2.15    0.22 
  -7  -3  18    5.94    0.26 
  -6  -3  18   11.66    0.35 
  -5  -3  18    1.30    0.11 
  -4  -3  18    2.50    0.10 
  -3  -3  18   33.58    0.64 
  -2  -3  18    0.86    0.07 
  -1  -3  18   41.91    0.76 
   0  -3  18   15.98    0.35 
   1  -3  18    2.80    0.08 
   2  -3  18    0.09    0.03 
   3  -3  18    1.61    0.08 
   4  -3  18    0.82    0.10 
   5  -3  18   11.92    0.32 
   6  -3  18    1.16    0.16 
  -7  -2  18    6.11    0.26 
  -6  -2  18    0.06    0.05 
  -5  -2  18    2.89    0.15 
  -4  -2  18   17.43    0.31 
  -3  -2  18   10.32    0.26 
  -2  -2  18   14.33    0.44 
  -1  -2  18    0.06    0.03 
   0  -2  18   59.56    1.46 
   1  -2  18    0.50    0.05 
   2  -2  18    1.75    0.08 
   3  -2  18    7.42    0.17 
   4  -2  18    1.79    0.09 
   5  -2  18    1.49    0.09 
   6  -2  18    1.42    0.16 
  -7  -1  18    8.06    0.30 
  -6  -1  18    6.91    0.25 
  -5  -1  18    0.93    0.09 
  -4  -1  18    0.02    0.03 
  -3  -1  18   21.67    0.43 
  -2  -1  18    0.42    0.07 
  -1  -1  18   24.77    0.67 
   0  -1  18   15.02    0.45 
   1  -1  18   37.77    0.65 
   2  -1  18   19.95    0.39 
   3  -1  18    1.39    0.08 
   4  -1  18    4.24    0.13 
   5  -1  18   38.39    0.59 
   6  -1  18   -0.01    0.05 
  -7   0  18    1.93    0.21 
  -6   0  18    2.99    0.23 
  -5   0  18    8.97    0.38 
  -4   0  18    5.21    0.25 
  -3   0  18    6.06    0.17 
  -2   0  18   35.40    0.86 
  -1   0  18    5.55    0.22 
   0   0  18  114.01    1.78 
   1   0  18    1.84    0.10 
   2   0  18    8.84    0.30 
   3   0  18   12.30    0.29 
   4   0  18    4.91    0.26 
   5   0  18   17.18    0.32 
   6   0  18    2.57    0.23 
   7   0  18    0.00    0.13 
  -7   1  18    8.70    0.44 
  -6   1  18    7.30    0.36 
  -5   1  18    1.10    0.14 
  -4   1  18    0.04    0.05 
  -3   1  18   21.92    0.42 
  -2   1  18    0.50    0.07 
   0   1  18   15.66    0.42 
   1   1  18   38.75    0.93 
   2   1  18   20.08    0.56 
   3   1  18    1.34    0.11 
   4   1  18    4.32    0.25 
   5   1  18   36.00    1.05 
   6   1  18    0.00    0.09 
   7   1  18    0.12    0.13 
  -7   2  18    6.63    0.38 
  -6   2  18    0.07    0.08 
  -5   2  18    3.12    0.22 
  -4   2  18   16.72    0.55 
  -3   2  18   10.22    0.23 
   1   2  18    0.57    0.08 
   2   2  18    1.56    0.09 
   3   2  18    7.39    0.33 
   4   2  18    1.58    0.15 
   5   2  18    1.51    0.17 
   6   2  18    1.37    0.15 
   7   2  18    1.41    0.24 
  -7   3  18    6.02    0.37 
  -6   3  18   11.85    0.49 
  -5   3  18    1.35    0.16 
  -4   3  18    2.59    0.19 
  -3   3  18   34.22    0.90 
  -2   3  18    0.83    0.09 
   1   3  18    2.86    0.17 
   2   3  18    0.11    0.06 
   3   3  18    1.64    0.15 
   4   3  18    0.51    0.11 
   5   3  18   11.27    0.48 
   6   3  18    1.16    0.18 
  -7   4  18    1.36    0.24 
  -6   4  18    0.01    0.09 
  -5   4  18    0.37    0.11 
  -3   4  18    1.51    0.13 
  -2   4  18    4.14    0.20 
  -1   4  18    7.28    0.25 
   0   4  18   88.82    1.94 
   1   4  18    3.42    0.12 
   2   4  18    2.63    0.18 
   3   4  18    4.55    0.26 
   4   4  18    7.16    0.36 
   5   4  18    0.86    0.17 
   6   4  18    1.98    0.21 
  -6   5  18    4.23    0.21 
  -4   5  18    0.05    0.08 
  -3   5  18    5.79    0.29 
  -2   5  18    0.72    0.13 
   0   5  18    2.15    0.13 
   1   5  18    9.31    0.36 
   2   5  18   18.22    0.59 
   3   5  18   14.83    0.53 
   4   5  18    0.85    0.16 
   5   5  18    5.11    0.33 
   6   5  18    0.01    0.08 
  -6   6  18    0.04    0.08 
  -4   6  18    1.63    0.18 
  -3   6  18    4.08    0.26 
  -2   6  18    4.83    0.28 
  -1   6  18   20.16    0.67 
   0   6  18   18.88    0.57 
   1   6  18    2.37    0.18 
   2   6  18    0.32    0.09 
   3   6  18    4.98    0.30 
   4   6  18    1.78    0.14 
   5   6  18    1.58    0.15 
  -4   7  18    1.54    0.21 
  -3   7  18    1.56    0.20 
  -2   7  18    1.88    0.19 
  -1   7  18    2.36    0.22 
   1   7  18    0.96    0.15 
   2   7  18   13.34    0.49 
   3   7  18    0.02    0.05 
   4   7  18    0.90    0.13 
  -4   8  18    0.15    0.13 
  -3   8  18    2.32    0.25 
  -2   8  18    0.06    0.08 
  -1   8  18   25.10    0.84 
   0   8  18    7.70    0.42 
   1   8  18    0.82    0.18 
   2   8  18    0.09    0.09 
   3   8  18    0.05    0.07 
  -2   9  18    0.04    0.13 
  -1   9  18    0.89    0.17 
   0   9  18    4.08    0.32 
   1   9  18    1.49    0.16 
   2   9  18   16.21    0.49 
  -1  -9  19    0.36    0.13 
   0  -9  19    0.29    0.09 
   1  -9  19    2.26    0.17 
   2  -9  19    0.13    0.07 
  -4  -8  19    0.24    0.14
[truncated: 74,676 more chars]
