# Supplementary material for: Strain‐Release Pentafluorosulfanylation and Tetrafluoro(aryl)sulfanylation of [1.1.1]Propellane: Reactivity and Structural Insight
Source: Angew Chem Int Ed Engl. 2022 Oct 25;61(48):e202211892. doi: 10.1002/anie.202211892 (PMC9828730; doi:10.1002/anie.202211892)
Supplement: Supplementary file 5 — Supporting Information [file ANIE-61-0-s003.cif]

data_14133sadabs
_publ_requested_journal          'Angewandte Chemie International Edition'

_publ_section_title              
;
Strain-release Pentafluorosulfanylation and Tetrafluoro(aryl)sulfanylation 
of [1.1.1]Propellane: Reactivity and Structural Insight
;

loop_
_publ_author_name
_publ_author_address

'Yannick Kraemer'
;     Department of Chemistry
      University of California, Davis
      1 Shields Avenue, Davis, CA 95616 
      United States of America
;
'Cl\'ement Ghiazza'
;     Max-Planck-Institut f\"ur Kohlenforschung
      Kaiser-Wilhelm-Platz 1
      45470 M\"ulheim an der Ruhr
      Germany
;
'Abbey N. Ragan'
;     Department of Chemistry
      University of California, Davis
      1 Shields Avenue, Davis, CA 95616 
      United States of America
;
'Shengyang Ni'
;     Max-Planck-Institut f\"ur Kohlenforschung
      Kaiser-Wilhelm-Platz 1
      45470 M\"ulheim an der Ruhr
      Germany
;
'Sigrid Lutz'
;     Max-Planck-Institut f\"ur Kohlenforschung
      Kaiser-Wilhelm-Platz 1
      45470 M\"ulheim an der Ruhr
      Germany
;
'James C. Fettinger'
;     Department of Chemistry
      University of California, Davis
      1 Shields Avenue, Davis, CA 95616 
      United States of America
;
'Nils N\"othling'
;     Max-Planck-Institut f\"ur Kohlenforschung
      Kaiser-Wilhelm-Platz 1
      45470 M\"ulheim an der Ruhr
      Germany
;
'Richard Goddard'
;     Max-Planck-Institut f\"ur Kohlenforschung
      Kaiser-Wilhelm-Platz 1
      45470 M\"ulheim an der Ruhr
      Germany
;
'Josep Cornella'
;     Max-Planck-Institut f\"ur Kohlenforschung
      Kaiser-Wilhelm-Platz 1
      45470 M\"ulheim an der Ruhr
      Germany
;
'Cody Ross Pitts'
;     Department of Chemistry
      University of California, Davis
      1 Shields Avenue, Davis, CA 95616 
      United States of America
;

_audit_block_code                GHC-GB-013-01
_audit_creation_date             2021-10-21
_audit_creation_method           
;
Olex2 1.5
(compiled 2021.08.20 svn.r13c46975 for OlexSys, GUI svn.r6405)
;
_shelx_SHELXL_version_number     2018/3
_audit_contact_author_address    ?
_audit_contact_author_email      ?
_audit_contact_author_phone      ?
_publ_contact_author_id_orcid    ?
_publ_section_references         
;
Dolomanov, O.V., Bourhis, L.J., Gildea, R.J, Howard, J.A.K. & Puschmann, H.
 (2009), J. Appl. Cryst. 42, 339-341.

Sheldrick, G.M. (2015). Acta Cryst. A71, 3-8.

Sheldrick, G.M. (2015). Acta Cryst. C71, 3-8.
;
_chemical_name_common            NO2-Ph-SF4-BCP-Cl
_chemical_name_systematic        
;
(3-chlorobicyclo[1.1.1]pentan-1-yl)tetrafluoro(4-nitrophenyl)-\l^6^-sulfane
;
_chemical_formula_moiety         'C11 H10 Cl F4 N O2 S'
_chemical_formula_sum            'C11 H10 Cl F4 N O2 S'
_chemical_formula_weight         331.71
_chemical_properties_physical    none
_chemical_melting_point          ?

loop_
_atom_type_symbol
_atom_type_description
_atom_type_scat_dispersion_real
_atom_type_scat_dispersion_imag
_atom_type_scat_source
C C 0.0033 0.0016 'International Tables Vol C Tables 4.2.6.8 and 6.1.1.4'
H H 0.0000 0.0000 'International Tables Vol C Tables 4.2.6.8 and 6.1.1.4'
Cl Cl 0.1484 0.1585 'International Tables Vol C Tables 4.2.6.8 and 6.1.1.4'
F F 0.0171 0.0103 'International Tables Vol C Tables 4.2.6.8 and 6.1.1.4'
N N 0.0061 0.0033 'International Tables Vol C Tables 4.2.6.8 and 6.1.1.4'
O O 0.0106 0.0060 'International Tables Vol C Tables 4.2.6.8 and 6.1.1.4'
S S 0.1246 0.1234 'International Tables Vol C Tables 4.2.6.8 and 6.1.1.4'

_shelx_space_group_comment       
;
The symmetry employed for this shelxl refinement is uniquely defined
by the following loop, which should always be used as a source of
symmetry information in preference to the above space-group names.
They are only intended as comments.
;
_space_group_crystal_system      monoclinic
_space_group_IT_number           14
_space_group_name_H-M_alt        'P 1 21/c 1'
_space_group_name_Hall           '-P 2ybc'

loop_
_space_group_symop_operation_xyz
'x, y, z'
'-x, y+1/2, -z+1/2'
'-x, -y, -z'
'x, -y-1/2, z-1/2'

_cell_length_a                   9.0944(4)
_cell_length_b                   10.5692(4)
_cell_length_c                   13.3760(6)
_cell_angle_alpha                90
_cell_angle_beta                 97.641(4)
_cell_angle_gamma                90
_cell_volume                     1274.29(9)
_cell_formula_units_Z            4
_cell_measurement_reflns_used    44114


_cell_measurement_temperature    100(2)
_cell_measurement_theta_max      39.9995
_cell_measurement_theta_min      2.8915
_shelx_estimated_absorpt_T_max   ?
_shelx_estimated_absorpt_T_min   ?
_exptl_absorpt_coefficient_mu    0.513
_exptl_absorpt_correction_T_max  0.97017
_exptl_absorpt_correction_T_min  0.95686

_exptl_absorpt_correction_type   gaussian
_exptl_absorpt_process_details   'SADABS (Bruker AXS, 2012)'
_exptl_crystal_colour            colourless
_exptl_crystal_density_diffrn    1.729
_exptl_crystal_density_meas      ?
_exptl_crystal_density_method    ?
_exptl_crystal_description       prism
_exptl_crystal_F_000             672
_exptl_crystal_recrystallization_method 
'Re-crystallisation from solvent:  dichloromethane, pentane'

loop_
_exptl_crystal_face_index_h
_exptl_crystal_face_index_k
_exptl_crystal_face_index_l
_exptl_crystal_face_perp_dist
0.00 -1.00 0.00 0.0350
-1.00 0.00 -1.00 0.0350
0.00 0.00 -1.00 0.0450
2.00 0.00 1.00 0.0550
0.00 0.00 1.00 0.0400
2.00 -1.00 -2.00 0.0350
0.00 1.00 0.00 0.0350
-1.00 2.00 1.00 0.0500
_exptl_crystal_size_max          0.1
_exptl_crystal_size_mid          0.07
_exptl_crystal_size_min          0.07
_exptl_special_details           
;
 Crystal mounted on a MiTeGen loop using Perfluoropolyether PFO-XR75
;
_exptl_transmission_factor_max   ?
_exptl_transmission_factor_min   ?
_diffrn_reflns_av_R_equivalents  0.0529
_diffrn_reflns_av_unetI/netI     0.0520
_diffrn_reflns_Laue_measured_fraction_full 0.998
_diffrn_reflns_Laue_measured_fraction_max 0.998
_diffrn_reflns_limit_h_max       16
_diffrn_reflns_limit_h_min       -16
_diffrn_reflns_limit_k_max       19
_diffrn_reflns_limit_k_min       -18
_diffrn_reflns_limit_l_max       23
_diffrn_reflns_limit_l_min       -24
_diffrn_reflns_number            41921
_diffrn_reflns_point_group_measured_fraction_full 0.998
_diffrn_reflns_point_group_measured_fraction_max 0.998
_diffrn_reflns_theta_full        25.242
_diffrn_reflns_theta_max         40.086
_diffrn_reflns_theta_min         2.970

_diffrn_ambient_temperature      100(2)
_diffrn_detector_area_resol_mean 18.02
_diffrn_measured_fraction_theta_full 0.998
_diffrn_measured_fraction_theta_max 0.998
_diffrn_measurement_device_type  'Bruker AXS Enraf-Nonius KappaCCD'
_diffrn_measurement_method       'CCD \f- and \w-scans'
_diffrn_radiation_type           MoK\a
_diffrn_radiation_wavelength     0.71073
_diffrn_radiation_source         '0.2 x 2mm^2^ focus rotating anode'
_diffrn_radiation_monochromator  'Incoatec Helios focusing multilayer optics'
_diffrn_standards_number         0
_reflns_Friedel_coverage         0.000
_reflns_Friedel_fraction_full    .
_reflns_Friedel_fraction_max     .
_reflns_number_gt                5022
_reflns_number_total             7928
_reflns_special_details          
;
 Reflections were merged by SHELXL according to the crystal
 class for the calculation of statistics and refinement.
 
 _reflns_Friedel_fraction is defined as the number of unique
 Friedel pairs measured divided by the number that would be
 possible theoretically, ignoring centric projections and
 systematic absences.
;
_reflns_threshold_expression     'I > 2\s(I)'
_computing_cell_refinement       'EVALCCD V. 1.6, 2008'

_computing_data_collection       'DATCOL (Bruker AXS, 2006)'
_computing_data_reduction        'EVALCCD V. 1.6, 2008'
_computing_molecular_graphics    'DIAMOND (Crystal Impact GbR, 1997-2014)'
_computing_publication_material  'Olex2 1.5 (Dolomanov et al., 2009)'
_computing_structure_refinement  'SHELXL (Sheldrick, 2013)'
_computing_structure_solution    'SHELXS (Sheldrick, 2013)'
_refine_diff_density_max         0.528
_refine_diff_density_min         -0.417
_refine_diff_density_rms         0.080
_refine_ls_extinction_coef       .
_refine_ls_extinction_method     none
_refine_ls_goodness_of_fit_ref   1.021
_refine_ls_hydrogen_treatment    refall
_refine_ls_matrix_type           full
_refine_ls_number_parameters     221
_refine_ls_number_reflns         7928
_refine_ls_number_restraints     0
_refine_ls_R_factor_all          0.0913
_refine_ls_R_factor_gt           0.0448
_refine_ls_restrained_S_all      1.021
_refine_ls_shift/su_max          0.001
_refine_ls_shift/su_mean         0.000
_refine_ls_structure_factor_coef Fsqd
_refine_ls_weighting_details     
'w=1/[\s^2^(Fo^2^)+(0.0517P)^2^+0.3928P] where P=(Fo^2^+2Fc^2^)/3'
_refine_ls_weighting_scheme      calc
_refine_ls_wR_factor_gt          0.1034
_refine_ls_wR_factor_ref         0.1173

_refine_special_details          
;
 Refinement of F^2^ against ALL reflections.  The weighted R-factor wR and
 goodness of fit S are based on F^2^, conventional R-factors R are based
 on F, with F set to zero for negative F^2^. The threshold expression of
 F^2^ > 2sigma(F^2^) is used only for calculating R-factors(gt) etc. and is
 not relevant to the choice of reflections for refinement.  R-factors based
 on F^2^ are statistically about twice as large as those based on F, and R-
 factors based on ALL data will be even larger.

 The minimum and maximum estimated transmissions from the multi-scan
 scaling are 0.8456 and 1.0000 (SADABS).

INTENSITY STATISTICS FOR DATASET
-------------------------------------------------------------------------------
 Resolution   #Data #Theory %Complete Redundancy Mean I Mean I/s Rmerge  Rsigma

  Inf - 2.27     126    133     94.7     6.85     83.77   70.72  0.0199  0.0099
 2.27 - 1.51     293    293    100.0     7.62     51.50   63.44  0.0204  0.0104
 1.51 - 1.20     421    421    100.0     7.59     33.09   54.21  0.0235  0.0122
 1.20 - 1.05     396    396    100.0     7.29     19.52   40.12  0.0293  0.0157
 1.05 - 0.95     425    425    100.0     6.78     11.24   28.09  0.0419  0.0226
 0.95 - 0.88     414    414    100.0     6.34      9.23   23.41  0.0507  0.0282
 0.88 - 0.83     396    396    100.0     6.17      8.06   20.97  0.0605  0.0335
 0.83 - 0.78     491    491    100.0     5.64      5.87   15.95  0.0785  0.0459
 0.78 - 0.75     362    362    100.0     5.43      5.65   14.48  0.0831  0.0512
 0.75 - 0.72     439    439    100.0     5.12      5.13   12.39  0.0950  0.0604
 0.72 - 0.69     502    502    100.0     4.98      4.22   10.27  0.1248  0.0766
 0.69 - 0.67     392    392    100.0     4.70      3.14    7.47  0.1542  0.1099
 0.67 - 0.65     422    422    100.0     4.60      2.63    6.21  0.1930  0.1436
 0.65 - 0.63     501    501    100.0     4.32      2.21    4.75  0.2357  0.1959
 0.63 - 0.62     272    272    100.0     4.30      1.55    3.28  0.3278  0.3006
 0.62 - 0.60     591    593     99.7     4.08      1.47    2.80  0.3487  0.3645
 0.60 - 0.59     323    325     99.4     3.94      1.28    2.09  0.4131  0.4942
 0.59 - 0.58     351    351    100.0     3.81      1.05    1.55  0.4419  0.6710
 0.58 - 0.57     373    373    100.0     3.76      1.01    1.38  0.5000  0.7767
 0.57 - 0.56     394    401     98.3     3.54      1.06    1.30  0.4849  0.8689
 0.56 - 0.55     360    367     98.1     3.34      1.00    0.98  0.5309  1.0528
------------------------------------------------------------------------------
 0.65 - 0.55    3165   3183     99.4     3.90      1.37    2.38  0.3718  0.4950
  Inf - 0.55    8244   8269     99.7     5.18      9.11   16.12  0.0500  0.0513

Merged [A],  lowest resolution =  7.03 Angstroms                              

-------------------------------------------------------------------------------

 Highest peak    0.53  at -0.0026  0.1172  0.7807  [  0.68 A from N1 ]
 Deepest hole   -0.42  at  0.6883  0.5763  0.3763  [  0.71 A from S1 ]

To take the molecular displacement into account a libration correction was 
later applied to the structure. Please see supporting information for corrected 
atomic distances.

;
_olex2_refinement_description    
;
;

_atom_sites_solution_hydrogens   geom
_atom_sites_solution_primary     dual
_atom_sites_solution_secondary   difmap

loop_
_atom_site_label
_atom_site_type_symbol
_atom_site_fract_x
_atom_site_fract_y
_atom_site_fract_z
_atom_site_U_iso_or_equiv
_atom_site_adp_type
_atom_site_occupancy
_atom_site_site_symmetry_order
_atom_site_calc_flag
_atom_site_refinement_flags_posn
_atom_site_refinement_flags_adp
_atom_site_refinement_flags_occupancy
_atom_site_disorder_assembly
_atom_site_disorder_group
Cl1 Cl 0.68338(4) 0.32383(3) 0.99309(2) 0.02617(7) Uani 1 1 d . . . . .
S1 S 0.31980(3) 0.36142(2) 0.64351(2) 0.01629(6) Uani 1 1 d . . . . .
F1 F 0.18345(8) 0.30285(7) 0.69653(5) 0.02370(15) Uani 1 1 d . . . . .
F2 F 0.36933(9) 0.21997(7) 0.61398(6) 0.02581(16) Uani 1 1 d . . . . .
F3 F 0.45437(8) 0.42079(8) 0.59026(6) 0.02364(15) Uani 1 1 d . . . . .
F4 F 0.27029(8) 0.50370(6) 0.67268(6) 0.02156(14) Uani 1 1 d . . . . .
O1 O -0.12250(11) 0.30046(9) 0.20469(7) 0.02542(18) Uani 1 1 d . . . . .
O2 O -0.00761(13) 0.47324(9) 0.17752(7) 0.0312(2) Uani 1 1 d . . . . .
N1 N -0.03605(11) 0.38639(10) 0.23190(7) 0.02022(18) Uani 1 1 d . . . . .
C1 C 0.56115(14) 0.33633(11) 0.88071(9) 0.0211(2) Uani 1 1 d . . . . .
C2 C 0.43901(12) 0.35000(11) 0.76260(8) 0.01820(19) Uani 1 1 d . . . . .
C3 C 0.60666(15) 0.37879(15) 0.77887(10) 0.0284(3) Uani 1 1 d . . . . .
C4 C 0.42361(16) 0.42366(14) 0.86075(10) 0.0269(2) Uani 1 1 d . . . . .
C5 C 0.46885(18) 0.22853(13) 0.82637(11) 0.0307(3) Uani 1 1 d . . . . .
C6 C 0.19968(12) 0.37235(10) 0.52363(8) 0.01701(18) Uani 1 1 d . . . . .
C7 C 0.11259(14) 0.26919(11) 0.48838(9) 0.0202(2) Uani 1 1 d . . . . .
C8 C 0.03174(13) 0.27479(11) 0.39283(9) 0.0198(2) Uani 1 1 d . . . . .
C9 C 0.04059(12) 0.38338(10) 0.33631(8) 0.01756(18) Uani 1 1 d . . . . .
C10 C 0.12089(13) 0.48897(11) 0.37206(9) 0.0197(2) Uani 1 1 d . . . . .
C11 C 0.20182(13) 0.48318(11) 0.46745(9) 0.01939(19) Uani 1 1 d . . . . .
H7 H 0.1074(19) 0.1972(16) 0.5288(14) 0.028(4) Uiso 1 1 d . . . . .
H11 H 0.2592(19) 0.5518(15) 0.4912(12) 0.021(4) Uiso 1 1 d . . . . .
H4A H 0.443(2) 0.5182(19) 0.8592(14) 0.034(5) Uiso 1 1 d . . . . .
H5A H 0.535(2) 0.1725(19) 0.7936(15) 0.039(5) Uiso 1 1 d . . . . .
H10 H 0.121(2) 0.5625(18) 0.3334(14) 0.033(5) Uiso 1 1 d . . . . .
H8 H -0.019(2) 0.2066(17) 0.3693(14) 0.030(5) Uiso 1 1 d . . . . .
H3A H 0.669(2) 0.3162(18) 0.7456(14) 0.035(5) Uiso 1 1 d . . . . .
H5B H 0.386(2) 0.2020(19) 0.8629(15) 0.041(5) Uiso 1 1 d . . . . .
H4B H 0.341(2) 0.3971(17) 0.8956(14) 0.033(5) Uiso 1 1 d . . . . .
H3B H 0.625(2) 0.4723(18) 0.7794(14) 0.032(5) Uiso 1 1 d . . . . .

loop_
_atom_site_aniso_label
_atom_site_aniso_U_11
_atom_site_aniso_U_22
_atom_site_aniso_U_33
_atom_site_aniso_U_23
_atom_site_aniso_U_13
_atom_site_aniso_U_12
Cl1 0.02666(14) 0.02625(14) 0.02407(13) -0.00144(10) -0.00223(10) 0.00317(11)
S1 0.01630(11) 0.01414(11) 0.01906(11) -0.00051(8) 0.00467(8) 0.00060(8)
F1 0.0208(3) 0.0295(4) 0.0214(3) 0.0026(3) 0.0050(3) -0.0074(3)
F2 0.0345(4) 0.0172(3) 0.0246(3) -0.0030(3) -0.0001(3) 0.0084(3)
F3 0.0167(3) 0.0313(4) 0.0239(3) 0.0049(3) 0.0061(3) -0.0018(3)
F4 0.0228(3) 0.0160(3) 0.0251(3) -0.0040(2) 0.0006(3) 0.0045(3)
O1 0.0244(4) 0.0248(4) 0.0257(4) -0.0030(3) -0.0013(3) -0.0019(3)
O2 0.0447(6) 0.0237(4) 0.0238(4) 0.0060(3) -0.0003(4) -0.0034(4)
N1 0.0215(4) 0.0187(4) 0.0205(4) -0.0003(3) 0.0031(3) 0.0031(3)
C1 0.0211(5) 0.0200(5) 0.0217(5) -0.0006(4) 0.0011(4) 0.0024(4)
C2 0.0177(5) 0.0167(4) 0.0205(4) -0.0005(3) 0.0036(4) 0.0019(3)
C3 0.0196(5) 0.0395(7) 0.0261(6) 0.0021(5) 0.0033(4) -0.0005(5)
C4 0.0272(6) 0.0296(6) 0.0233(5) -0.0041(4) 0.0016(4) 0.0068(5)
C5 0.0386(7) 0.0193(5) 0.0313(6) 0.0029(5) -0.0063(5) -0.0020(5)
C6 0.0169(4) 0.0156(4) 0.0189(4) -0.0002(3) 0.0037(3) 0.0005(3)
C7 0.0243(5) 0.0154(4) 0.0209(5) 0.0007(4) 0.0029(4) -0.0026(4)
C8 0.0224(5) 0.0156(4) 0.0214(5) -0.0010(4) 0.0028(4) -0.0025(4)
C9 0.0173(4) 0.0163(4) 0.0193(4) -0.0004(3) 0.0036(3) 0.0015(3)
C10 0.0205(5) 0.0152(4) 0.0235(5) 0.0013(4) 0.0039(4) 0.0001(4)
C11 0.0199(5) 0.0151(4) 0.0233(5) 0.0002(4) 0.0035(4) -0.0010(4)

_geom_special_details            
;
 All esds (except the esd in the dihedral angle between two l.s. planes)
 are estimated using the full covariance matrix.  The cell esds are taken
 into account individually in the estimation of esds in distances, angles
 and torsion angles; correlations between esds in cell parameters are only
 used when they are defined by crystal symmetry.  An approximate (isotropic)
 treatment of cell esds is used for estimating esds involving l.s. planes.
;
loop_
_geom_bond_atom_site_label_1
_geom_bond_atom_site_label_2
_geom_bond_distance
_geom_bond_site_symmetry_2
_geom_bond_publ_flag
Cl1 C1 1.7517(12) . ?
S1 F1 1.6302(8) . ?
S1 F2 1.6252(7) . ?
S1 F3 1.6220(8) . ?
S1 F4 1.6319(7) . ?
S1 C2 1.8078(11) . ?
S1 C6 1.8199(11) . ?
O1 N1 1.2244(13) . ?
O2 N1 1.2202(14) . ?
N1 C9 1.4759(15) . ?
C1 C2 1.8122(16) . ?
C1 C3 1.5422(18) . ?
C1 C4 1.5489(18) . ?
C1 C5 1.5391(18) . ?
C2 C3 1.5415(18) . ?
C2 C4 1.5486(17) . ?
C2 C5 1.5453(17) . ?
C3 H3A 1.011(19) . ?
C3 H3B 1.002(19) . ?
C4 H4A 1.01(2) . ?
C4 H4B 0.977(19) . ?
C5 H5A 0.99(2) . ?
C5 H5B 0.99(2) . ?
C6 C7 1.3926(15) . ?
C6 C11 1.3932(16) . ?
C7 C8 1.3884(16) . ?
C7 H7 0.939(18) . ?
C8 C9 1.3826(16) . ?
C8 H8 0.889(18) . ?
C9 C10 1.3837(16) . ?
C10 C11 1.3869(17) . ?
C10 H10 0.934(19) . ?
C11 H11 0.925(17) . ?

loop_
_geom_angle_atom_site_label_1
_geom_angle_atom_site_label_2
_geom_angle_atom_site_label_3
_geom_angle
_geom_angle_site_symmetry_1
_geom_angle_site_symmetry_3
_geom_angle_publ_flag
F1 S1 F4 89.77(4) . . ?
F1 S1 C2 89.61(5) . . ?
F1 S1 C6 90.30(4) . . ?
F2 S1 F1 90.45(4) . . ?
F2 S1 F4 179.74(5) . . ?
F2 S1 C2 89.98(5) . . ?
F2 S1 C6 89.86(4) . . ?
F3 S1 F1 179.43(4) . . ?
F3 S1 F2 89.97(4) . . ?
F3 S1 F4 89.81(4) . . ?
F3 S1 C2 90.78(5) . . ?
F3 S1 C6 89.31(5) . . ?
F4 S1 C2 90.17(4) . . ?
F4 S1 C6 89.99(4) . . ?
C2 S1 C6 179.81(5) . . ?
O1 N1 C9 117.97(10) . . ?
O2 N1 O1 124.02(11) . . ?
O2 N1 C9 118.00(10) . . ?
Cl1 C1 C2 178.43(9) . . ?
C3 C1 Cl1 124.45(9) . . ?
C3 C1 C2 53.99(7) . . ?
C3 C1 C4 88.84(10) . . ?
C4 C1 Cl1 126.77(9) . . ?
C4 C1 C2 54.19(7) . . ?
C5 C1 Cl1 126.41(9) . . ?
C5 C1 C2 54.18(7) . . ?
C5 C1 C3 89.53(10) . . ?
C5 C1 C4 89.00(10) . . ?
S1 C2 C1 178.77(8) . . ?
C3 C2 S1 125.26(9) . . ?
C3 C2 C1 54.03(7) . . ?
C3 C2 C4 88.87(10) . . ?
C3 C2 C5 89.33(10) . . ?
C4 C2 S1 127.03(8) . . ?
C4 C2 C1 54.20(7) . . ?
C5 C2 S1 125.63(9) . . ?
C5 C2 C1 53.86(7) . . ?
C5 C2 C4 88.78(10) . . ?
C1 C3 H3A 115.5(11) . . ?
C1 C3 H3B 110.2(11) . . ?
C2 C3 C1 71.98(9) . . ?
C2 C3 H3A 114.2(11) . . ?
C2 C3 H3B 110.9(10) . . ?
H3A C3 H3B 123.0(15) . . ?
C1 C4 H4A 117.0(10) . . ?
C1 C4 H4B 113.7(11) . . ?
C2 C4 C1 71.61(8) . . ?
C2 C4 H4A 116.3(11) . . ?
C2 C4 H4B 115.0(11) . . ?
H4A C4 H4B 115.9(15) . . ?
C1 C5 C2 71.96(9) . . ?
C1 C5 H5A 109.2(12) . . ?
C1 C5 H5B 112.3(12) . . ?
C2 C5 H5A 109.1(12) . . ?
C2 C5 H5B 114.7(12) . . ?
H5A C5 H5B 126.6(17) . . ?
C7 C6 S1 119.76(8) . . ?
C7 C6 C11 121.58(10) . . ?
C11 C6 S1 118.61(8) . . ?
C6 C7 H7 120.7(11) . . ?
C8 C7 C6 119.08(10) . . ?
C8 C7 H7 120.3(11) . . ?
C7 C8 H8 118.4(12) . . ?
C9 C8 C7 118.46(11) . . ?
C9 C8 H8 123.0(12) . . ?
C8 C9 N1 118.74(10) . . ?
C8 C9 C10 123.15(11) . . ?
C10 C9 N1 118.09(10) . . ?
C9 C10 C11 118.26(10) . . ?
C9 C10 H10 121.3(11) . . ?
C11 C10 H10 120.4(11) . . ?
C6 C11 H11 121.5(10) . . ?
C10 C11 C6 119.31(10) . . ?
C10 C11 H11 119.2(10) . . ?

loop_
_geom_torsion_atom_site_label_1
_geom_torsion_atom_site_label_2
_geom_torsion_atom_site_label_3
_geom_torsion_atom_site_label_4
_geom_torsion
_geom_torsion_site_symmetry_1
_geom_torsion_site_symmetry_2
_geom_torsion_site_symmetry_3
_geom_torsion_site_symmetry_4
_geom_torsion_publ_flag
Cl1 C1 C3 C2 179.72(10) . . . . ?
Cl1 C1 C4 C2 178.45(11) . . . . ?
Cl1 C1 C5 C2 -178.19(11) . . . . ?
S1 C2 C3 C1 -178.76(10) . . . . ?
S1 C2 C4 C1 -179.85(10) . . . . ?
S1 C2 C5 C1 178.61(10) . . . . ?
S1 C6 C7 C8 -174.27(9) . . . . ?
S1 C6 C11 C10 174.41(9) . . . . ?
F1 S1 C2 C3 174.49(11) . . . . ?
F1 S1 C2 C4 -65.31(11) . . . . ?
F1 S1 C2 C5 55.22(12) . . . . ?
F1 S1 C6 C7 -47.73(10) . . . . ?
F1 S1 C6 C11 134.69(9) . . . . ?
F2 S1 C2 C3 84.04(11) . . . . ?
F2 S1 C2 C4 -155.76(11) . . . . ?
F2 S1 C2 C5 -35.23(12) . . . . ?
F2 S1 C6 C7 42.72(10) . . . . ?
F2 S1 C6 C11 -134.86(9) . . . . ?
F3 S1 C2 C3 -5.93(11) . . . . ?
F3 S1 C2 C4 114.27(11) . . . . ?
F3 S1 C2 C5 -125.20(12) . . . . ?
F3 S1 C6 C7 132.69(10) . . . . ?
F3 S1 C6 C11 -44.89(9) . . . . ?
F4 S1 C2 C3 -95.75(11) . . . . ?
F4 S1 C2 C4 24.46(11) . . . . ?
F4 S1 C2 C5 144.98(12) . . . . ?
F4 S1 C6 C7 -137.50(10) . . . . ?
F4 S1 C6 C11 44.93(9) . . . . ?
O1 N1 C9 C8 10.88(15) . . . . ?
O1 N1 C9 C10 -170.57(11) . . . . ?
O2 N1 C9 C8 -167.97(11) . . . . ?
O2 N1 C9 C10 10.58(16) . . . . ?
N1 C9 C10 C11 -175.39(10) . . . . ?
C3 C1 C2 C4 -119.57(12) . . . . ?
C3 C1 C2 C5 120.80(13) . . . . ?
C3 C1 C4 C2 44.72(9) . . . . ?
C3 C1 C5 C2 -44.02(9) . . . . ?
C3 C2 C4 C1 -44.75(9) . . . . ?
C3 C2 C5 C1 44.04(9) . . . . ?
C4 C1 C2 C3 119.57(12) . . . . ?
C4 C1 C2 C5 -119.63(13) . . . . ?
C4 C1 C3 C2 -44.86(9) . . . . ?
C4 C1 C5 C2 44.83(9) . . . . ?
C4 C2 C3 C1 44.87(9) . . . . ?
C4 C2 C5 C1 -44.84(9) . . . . ?
C5 C1 C2 C3 -120.80(13) . . . . ?
C5 C1 C2 C4 119.63(13) . . . . ?
C5 C1 C3 C2 44.15(9) . . . . ?
C5 C1 C4 C2 -44.82(9) . . . . ?
C5 C2 C3 C1 -43.92(9) . . . . ?
C5 C2 C4 C1 44.60(9) . . . . ?
C6 C7 C8 C9 -0.22(18) . . . . ?
C7 C6 C11 C10 -3.13(18) . . . . ?
C7 C8 C9 N1 175.50(10) . . . . ?
C7 C8 C9 C10 -2.97(18) . . . . ?
C8 C9 C10 C11 3.08(18) . . . . ?
C9 C10 C11 C6 0.00(17) . . . . ?
C11 C6 C7 C8 3.24(18) . . . . ?

_shelx_res_file                  
;
TITL 14133sadabs_a.res in P2(1)/c
    14133sadabs.res
    created by SHELXL-2018/3 at 07:43:53 on 22-Oct-2021
REM Old TITL 14133sadabs in P2(1)/c
REM SHELXT solution in P2(1)/c: R1 0.086, Rweak 0.003, Alpha 0.021
REM <I/s> 0.885 for 151 systematic absences, Orientation as input
REM Formula found by SHELXT: C12 O2 F4 S Cl
CELL 0.71073 9.0944 10.5692 13.376 90 97.641 90
ZERR 4 0.0004 0.0004 0.0006 0 0.004 0
LATT 1
SYMM -X,0.5+Y,0.5-Z
SFAC C H Cl F N O S
UNIT 44 40 4 16 4 8 4

L.S. 10
PLAN  5
TEMP -173
CONF
list 4
MORE -1
BOND $H
fmap 2 53
ACTA
REM <olex2.extras>
REM <HklSrc "%.\\14133sadabs.hkl">
REM </olex2.extras>

WGHT    0.051700    0.392800
FVAR       0.65112
CL1   3    0.683378    0.323834    0.993094    11.00000    0.02666    0.02625 =
         0.02407   -0.00144   -0.00223    0.00317
S1    7    0.319796    0.361417    0.643513    11.00000    0.01630    0.01414 =
         0.01906   -0.00051    0.00467    0.00060
F1    4    0.183449    0.302848    0.696530    11.00000    0.02079    0.02953 =
         0.02137    0.00256    0.00502   -0.00742
F2    4    0.369326    0.219970    0.613985    11.00000    0.03451    0.01721 =
         0.02460   -0.00305   -0.00011    0.00844
F3    4    0.454367    0.420792    0.590258    11.00000    0.01670    0.03129 =
         0.02385    0.00487    0.00613   -0.00180
F4    4    0.270288    0.503696    0.672681    11.00000    0.02284    0.01603 =
         0.02511   -0.00397    0.00056    0.00452
O1    6   -0.122497    0.300464    0.204693    11.00000    0.02445    0.02483 =
         0.02573   -0.00300   -0.00131   -0.00195
O2    6   -0.007605    0.473243    0.177518    11.00000    0.04471    0.02367 =
         0.02378    0.00603   -0.00028   -0.00335
N1    5   -0.036053    0.386387    0.231902    11.00000    0.02149    0.01873 =
         0.02052   -0.00029    0.00313    0.00307
C1    1    0.561147    0.336329    0.880713    11.00000    0.02113    0.01996 =
         0.02168   -0.00058    0.00110    0.00237
C2    1    0.439011    0.350003    0.762601    11.00000    0.01769    0.01675 =
         0.02046   -0.00051    0.00361    0.00192
C3    1    0.606661    0.378789    0.778867    11.00000    0.01960    0.03954 =
         0.02613    0.00212    0.00331   -0.00051
C4    1    0.423614    0.423663    0.860750    11.00000    0.02720    0.02955 =
         0.02332   -0.00405    0.00158    0.00675
C5    1    0.468855    0.228531    0.826367    11.00000    0.03860    0.01931 =
         0.03126    0.00287   -0.00628   -0.00200
C6    1    0.199679    0.372352    0.523633    11.00000    0.01693    0.01559 =
         0.01888   -0.00019    0.00372    0.00050
C7    1    0.112588    0.269190    0.488382    11.00000    0.02429    0.01542 =
         0.02094    0.00067    0.00286   -0.00264
C8    1    0.031742    0.274791    0.392835    11.00000    0.02236    0.01564 =
         0.02142   -0.00100    0.00277   -0.00251
C9    1    0.040586    0.383383    0.336310    11.00000    0.01733    0.01631 =
         0.01934   -0.00037    0.00360    0.00154
C10   1    0.120892    0.488968    0.372063    11.00000    0.02046    0.01524 =
         0.02353    0.00131    0.00392    0.00014
C11   1    0.201824    0.483179    0.467449    11.00000    0.01986    0.01515 =
         0.02334    0.00024    0.00353   -0.00100
H7    2    0.107376    0.197156    0.528819    11.00000    0.02808
H11   2    0.259225    0.551792    0.491185    11.00000    0.02062
H4A   2    0.442579    0.518156    0.859237    11.00000    0.03409
H5A   2    0.534776    0.172509    0.793638    11.00000    0.03922
H10   2    0.121291    0.562503    0.333357    11.00000    0.03286
H8    2   -0.018764    0.206608    0.369330    11.00000    0.03001
H3A   2    0.668921    0.316229    0.745641    11.00000    0.03503
H5B   2    0.385869    0.201972    0.862873    11.00000    0.04149
H4B   2    0.340954    0.397095    0.895603    11.00000    0.03314
H3B   2    0.625045    0.472286    0.779392    11.00000    0.03191
HKLF 4


REM  14133sadabs_a.res in P2(1)/c
REM wR2 = 0.1173, GooF = S = 1.021, Restrained GooF = 1.021 for all data
REM R1 = 0.0448 for 5022 Fo > 4sig(Fo) and 0.0913 for all 7928 data
REM 221 parameters refined using 0 restraints

END

WGHT      0.0517      0.3927

REM Highest difference peak  0.528,  deepest hole -0.417,  1-sigma level  0.080
Q1    1  -0.0026  0.3828  0.2807  11.00000  0.05    0.53
Q2    1   0.3711  0.3600  0.6964  11.00000  0.05    0.52
Q3    1   0.1558  0.4938  0.4180  11.00000  0.05    0.50
Q4    1   0.2476  0.3636  0.5758  11.00000  0.05    0.49
Q5    1   0.0902  0.4354  0.3462  11.00000  0.05    0.48
;
_shelx_res_checksum              61455
_shelx_hkl_file                  
;
  -2   0   0  161.58    4.60
  -2   0   0  168.78    5.10
  -2   0   0  163.38    5.20
   2   0   0  167.38    5.10
   3   0   0 1782.42   42.10
  -3   0   0 1734.03   42.00
  -3   0   0 1719.63   41.20
  -3   0   0 1811.42   42.50
  -4   0   0   28.30    1.90
  -4   0   0   28.90    2.60
  -4   0   0   26.20    2.30
   4   0   0   27.20    2.40
  -5   0   0   35.20    2.30
  -5   0   0   35.90    3.10
  -5   0   0   34.80    3.20
   5   0   0   37.90    3.10
  -6   0   0  908.01   25.00
  -6   0   0  885.81   23.10
  -6   0   0  908.51   25.50
   6   0   0  927.41   25.10
   7   0   0  446.16   14.60
  -7   0   0  424.26   14.40
  -7   0   0  414.56   14.80
  -7   0   0  415.66   12.40
  -8   0   0  886.81   26.10
   8   0   0  933.31   26.50
  -8   0   0  877.51   23.60
  -8   0   0  887.41   26.10
  -9   0   0  639.54   21.00
  -9   0   0  622.24   20.50
   9   0   0  630.64   20.90
 -10   0   0   50.49    5.50
  10   0   0   42.40    5.30
 -10   0   0   54.89    5.60
 -11   0   0  105.59    8.00
 -11   0   0  109.49    8.40
 -12   0   0   88.39    7.90
 -12   0   0   71.59    7.10
 -13   0   0   13.70    8.50
 -13   0   0   15.80    6.40
 -14   0   0  237.58   15.70
 -14   0   0  229.68   13.90
 -15   0   0    4.10   11.40
 -16   0   0   74.89   19.80
  -1  -1   0 1723.43   39.30
  -1  -1   0 1711.43   39.40
  -1  -1   0 1632.54   39.20
   1  -1   0 1643.94   39.10
  -1   1   0 1721.93   38.90
  -1   1   0 1686.93   39.10
  -1   1   0 1680.83   39.30
   1   1   0 1703.33   39.30
  -2  -1   0   -0.80    0.90
  -2  -1   0    0.40    0.90
  -2  -1   0    1.20    1.10
   2  -1   0    0.80    0.80
   2   1   0    0.70    0.90
  -2   1   0    0.40    0.80
  -2   1   0   -0.30    0.80
  -3  -1   0  313.27    8.90
   3  -1   0  317.77    9.10
  -3  -1   0  315.07    9.60
  -3  -1   0  318.17    9.40
  -3   1   0  300.07    7.80
  -3   1   0  322.07    9.30
   3   1   0  312.17    9.30
  -3   1   0  312.57    9.10
   4  -1   0  933.81   23.20
  -4  -1   0  882.71   23.40
  -4  -1   0  934.91   22.80
  -4  -1   0  869.61   23.80
   4   1   0  881.71   23.40
  -4   1   0  875.71   23.00
  -4   1   0  868.61   21.40
  -4   1   0  922.31   23.50
   5  -1   0   25.20    2.50
  -5  -1   0   21.00    2.60
  -5  -1   0   21.20    2.50
  -5  -1   0   21.20    2.10
  -5   1   0   17.00    2.30
   5   1   0   22.90    2.60
  -5   1   0   23.40    1.60
  -5   1   0   18.60    2.30
  -6  -1   0  282.47    9.20
  -6  -1   0  264.37   10.10
  -6  -1   0  256.97   10.30
   6  -1   0  276.27    9.90
  -6   1   0  267.97    7.90
   6   1   0  257.67   10.00
  -6   1   0  262.87    9.70
  -6   1   0  288.97   10.40
  -7  -1   0  289.67   11.50
   7  -1   0  286.87   10.80
  -7  -1   0  287.97   11.10
  -7  -1   0  270.87    9.60
  -7   1   0  290.77   10.90
  -7   1   0  286.67   10.50
   7   1   0  295.27   11.30
  -7   1   0  267.47    8.40
  -7   1   0  278.67   11.20
  -8  -1   0   66.29    5.30
   8  -1   0   64.79    5.30
  -8  -1   0   71.89    4.40
  -8  -1   0   69.29    5.30
   8   1   0   68.59    5.50
  -8   1   0   70.49    5.60
  -8   1   0   69.69    5.40
  -8   1   0   67.59    4.90
   9  -1   0    3.80    4.40
  -9  -1   0    3.40    2.90
  -9  -1   0    1.70    2.60
  -9  -1   0    4.50    3.10
  -9   1   0    3.00    2.60
  -9   1   0    0.90    2.60
   9   1   0   -5.20    3.50
  10  -1   0   19.30    4.20
 -10  -1   0   18.40    4.20
 -10  -1   0   12.80    3.90
  10   1   0   11.40    3.90
 -10   1   0   13.00    3.50
 -10   1   0   17.70    4.00
 -11  -1   0    7.50    3.90
 -11  -1   0    6.80    3.50
 -11   1   0    3.10    3.50
 -11   1   0   -1.10    3.20
  11   1   0    1.60    6.10
 -12  -1   0   38.00    6.10
 -12  -1   0   43.90    6.00
 -12   1   0   47.60    5.90
 -12   1   0   36.00    5.60
 -13  -1   0   -5.00    7.80
 -13  -1   0    4.00    5.30
 -13   1   0    0.60    3.90
 -13   1   0    1.10    8.10
 -14  -1   0   -5.30   10.80
 -14  -1   0   -6.30    7.70
 -14   1   0   -3.70    8.00
 -15  -1   0   15.50   11.80
 -15  -1   0   18.40   17.60
 -15   1   0   19.80   14.40
 -16  -1   0   11.30   16.50
 -16   1   0   -7.20   15.70
   0  -2   0 1884.11   43.00
   0  -2   0 1837.02   42.90
   0   2   0 1815.22   42.60
   0   2   0 1813.52   42.90
  -1  -2   0  363.16   10.10
  -1  -2   0  378.66   10.10
   1  -2   0  379.06    9.30
   1  -2   0  374.56    9.80
  -1   2   0  358.46    9.10
   1   2   0  374.86   10.10
  -1   2   0  379.26    9.80
  -1   2   0  390.46   10.00
   1   2   0  381.06    9.50
  -2  -2   0    0.80    1.20
  -2  -2   0    4.00    1.30
   2  -2   0    2.20    0.90
   2   2   0    4.20    1.30
  -2   2   0    4.40    1.00
  -2   2   0    1.70    0.70
  -3  -2   0   25.10    2.40
   3  -2   0   23.90    2.00
  -3  -2   0   27.90    2.30
  -3  -2   0   27.60    2.50
  -3   2   0   28.00    2.10
  -3   2   0   23.40    1.80
   3   2   0   29.30    2.40
  -4  -2   0 1946.91   46.70
  -4  -2   0 1899.91   46.10
  -4  -2   0 1781.52   46.80
   4  -2   0 1879.21   45.90
  -4   2   0 1863.41   45.80
  -4   2   0 1964.80   46.00
   4   2   0 1955.50   46.70
   5  -2   0  157.68    6.50
  -5  -2   0  148.29    6.90
  -5  -2   0  151.58    7.10
  -5  -2   0  162.68    6.50
  -5   2   0  151.18    6.30
  -5   2   0  168.48    6.70
   5   2   0  157.68    6.90
  -6  -2   0  438.96   14.60
   6  -2   0  464.75   14.10
  -6  -2   0  436.96   13.60
  -6   2   0  435.36   14.20
  -6   2   0  417.66   13.70
  -6   2   0  449.76   13.40
   6   2   0  447.96   14.60
  -7  -2   0  112.59    6.70
  -7  -2   0  125.99    6.10
   7  -2   0  122.19    6.50
  -7   2   0  112.99    6.40
  -7   2   0  119.39    5.90
  -7   2   0  121.59    6.50
   7   2   0  128.19    7.00
  -8  -2   0   93.29    6.60
   8  -2   0   90.39    6.10
  -8  -2   0   99.59    5.60
  -8  -2   0   83.39    6.30
  -8   2   0   93.49    6.40
  -8   2   0   93.69    5.60
  -8   2   0   92.39    6.10
   8   2   0   92.19    6.50
  -9  -2   0   16.30    4.00
  -9  -2   0   25.30    4.10
   9  -2   0   17.50    3.50
  -9  -2   0   23.40    3.30
   9   2   0   19.40    3.80
  -9   2   0   20.60    3.60
  -9   2   0   29.90    3.80
 -10  -2   0    2.60    2.90
 -10  -2   0    6.40    4.40
 -10  -2   0    6.00    3.20
 -10   2   0   12.30    3.60
  10   2   0    3.30    3.90
 -10   2   0    0.00    3.10
 -11  -2   0   54.79    6.20
 -11  -2   0   49.20    6.30
 -11   2   0   52.79    5.90
  11   2   0   38.80    5.50
 -11   2   0   59.49    5.90
 -12  -2   0    6.90    4.60
 -12  -2   0    4.60    4.60
 -12   2   0    1.40    5.00
 -12   2   0    7.20    5.10
 -13  -2   0    5.10    4.80
 -13  -2   0    4.20    7.20
 -13   2   0    3.50    5.10
 -14  -2   0   51.79    7.90
 -14  -2   0   38.30    7.80
 -14   2   0   48.80    7.00
 -15  -2   0   24.10   14.20
 -15  -2   0   25.00   14.90
 -15   2   0   -4.00   11.40
 -16  -2   0    0.40   16.60
 -16   2   0   43.80   19.90
   0  -3   0    3.50    1.20
   0  -3   0    0.70    0.90
   0   3   0   -0.60    1.10
   0   3   0    1.80    0.90
  -1  -3   0   59.89    3.10
   1  -3   0   58.19    2.50
   1  -3   0   57.19    2.80
  -1  -3   0   61.39    3.20
   1   3   0   60.89    3.10
   1   3   0   61.69    2.50
  -1   3   0   59.49    2.90
  -1   3   0   58.89    2.00
  -1   3   0   61.19    2.80
  -2  -3   0  195.68    6.80
   2  -3   0  182.38    5.20
  -2  -3   0  192.98    6.70
   2  -3   0  191.38    6.30
   2   3   0  198.28    6.80
  -2   3   0  206.58    6.80
  -2   3   0  179.98    6.20
  -2   3   0  192.68    5.40
   2   3   0  190.68    5.90
  -3  -3   0   70.89    3.90
  -3  -3   0   67.89    4.00
   3  -3   0   69.19    3.40
  -3   3   0   67.59    2.40
  -3   3   0   73.09    3.50
  -3   3   0   69.19    3.10
   3   3   0   66.69    3.90
  -4  -3   0   39.80    3.20
   4  -3   0   37.80    2.90
  -4  -3   0   36.00    3.10
  -4   3   0   43.60    2.70
  -4   3   0   38.60    2.90
  -4   3   0   36.70    2.00
   4   3   0   35.40    3.10
  -5  -3   0   32.90    3.30
  -5  -3   0   34.90    3.20
   5  -3   0   26.20    2.70
  -5   3   0   32.80    2.30
  -5   3   0   30.70    2.80
   5   3   0   38.20    3.50
  -5   3   0   34.60    2.80
   6  -3   0  713.33   20.20
  -6  -3   0  720.43   20.50
  -6  -3   0  683.53   20.90
  -6   3   0  695.73   20.00
  -6   3   0  674.03   18.60
   6   3   0  669.73   20.80
  -6   3   0  731.13   20.20
  -7  -3   0  232.88    9.50
  -7  -3   0  232.48   10.20
   7  -3   0  212.58    9.20
  -7   3   0  238.98    8.70
  -7   3   0  226.98    9.50
  -7   3   0  241.08    9.60
   7   3   0  224.18   10.10
   8  -3   0  116.99    6.90
  -8  -3   0  121.69    7.60
  -8  -3   0  113.09    7.50
  -8  -3   0  121.39    6.70
   8   3   0  123.59    7.60
  -8   3   0  122.79    6.20
  -8   3   0  114.99    6.80
  -8   3   0  120.29    6.90
  -9  -3   0  157.48    9.20
  -9  -3   0  136.59    7.60
  -9  -3   0  139.19    8.70
   9  -3   0  134.99    8.00
  -9   3   0  155.48    7.50
  -9   3   0  144.29    8.10
   9   3   0  135.69    8.70
 -10  -3   0  145.59    9.40
 -10  -3   0  146.59    8.20
 -10  -3   0  141.29    9.30
 -10   3   0  146.29    7.90
 -10   3   0  143.99    8.60
  10   3   0  152.08    9.70
 -11  -3   0   35.90    5.60
 -11  -3   0   48.30    6.30
 -11   3   0   39.00    5.30
  11   3   0   38.90    6.10
 -12  -3   0   18.80    6.00
 -12  -3   0   14.90    4.90
 -12   3   0   21.80    5.00
 -13  -3   0    1.40    6.40
 -13  -3   0   10.20    5.60
 -13   3   0   -2.00    7.40
 -14  -3   0    0.50   12.60
 -14  -3   0   15.70    9.30
 -14   3   0   20.40    8.50
 -15  -3   0   15.80   14.50
 -15  -3   0   12.30   13.10
 -15   3   0   14.50   20.50
 -16  -3   0   -6.50   19.00
 -16  -3   0   -8.80   20.50
 -16   3   0    3.60   28.00
   0  -4   0   13.60    1.70
   0  -4   0   13.50    1.90
   0   4   0   13.70    1.60
   0   4   0   14.10    1.80
  -1  -4   0 1693.53   39.60
   1  -4   0 1588.84   39.00
  -1  -4   0 1597.84   39.40
   1  -4   0 1631.74   38.50
   1   4   0 1610.24   38.40
  -1   4   0 1609.74   39.10
  -1   4   0 1640.34   39.00
   1   4   0 1591.14   39.30
  -1   4   0 1534.75   38.80
   2  -4   0   15.20    1.80
  -2  -4   0   16.90    2.20
  -2  -4   0   13.00    2.10
   2  -4   0   16.60    1.40
  -2   4   0   15.40    2.10
  -2   4   0   13.10    1.00
  -2   4   0   15.90    1.90
   2   4   0   13.80    1.50
   3  -4   0  710.43   17.60
   3  -4   0  719.83   19.50
  -3  -4   0  727.23   20.30
  -3  -4   0  725.43   20.30
   3   4   0  739.63   19.10
   3   4   0  738.43   20.30
  -3   4   0  754.32   19.60
  -3   4   0  757.52   18.40
   4  -4   0    2.80    1.40
  -4  -4   0    0.60    1.70
  -4  -4   0    2.30    1.80
   4   4   0    1.20    1.70
   4   4   0    0.50    1.10
  -4   4   0    3.10    0.70
  -4   4   0    3.10    1.10
  -4   4   0    4.30    1.50
  -5  -4   0   15.60    2.80
  -5  -4   0   10.50    2.50
   5  -4   0   20.20    2.40
  -5   4   0   20.50    2.40
   5   4   0   16.90    2.90
  -5   4   0   15.60    2.00
  -5   4   0   16.50    1.50
  -6  -4   0  168.58    7.80
  -6  -4   0  155.08    8.00
   6  -4   0  151.58    7.10
  -6   4   0  148.49    7.00
  -6   4   0  161.68    7.00
   6   4   0  158.78    8.00
  -6   4   0  148.89    5.70
   7  -4   0    0.30    2.10
  -7  -4   0   -0.10    2.40
  -7  -4   0    1.70    2.20
   7   4   0   -2.10    2.50
  -7   4   0    1.70    1.50
  -7   4   0   -0.90    1.90
  -7   4   0   -0.10    1.80
   8  -4   0 1229.68   34.70
  -8  -4   0 1262.87   36.30
  -8  -4   0 1281.77   35.20
  -8  -4   0 1256.47   36.20
  -8   4   0 1208.78   32.50
  -8   4   0 1265.67   34.80
  -8   4   0 1261.77   34.50
   8   4   0 1349.36   36.80
  -9  -4   0   55.99    5.90
  -9  -4   0   61.49    5.50
  -9  -4   0   60.09    6.30
   9   4   0   49.80    5.80
  -9   4   0   63.99    4.60
  -9   4   0   58.19    5.40
 -10  -4   0   -1.20    3.70
 -10  -4   0    7.80    4.20
  10   4   0   -1.50    3.70
 -10   4   0    0.00    2.70
 -11  -4   0  260.77   13.80
 -11  -4   0  255.37   12.20
 -11  -4   0  270.67   14.20
  11   4   0  262.77   14.00
 -11   4   0  251.07   12.40
 -12  -4   0    8.50    5.60
 -12  -4   0   23.90    5.50
 -12   4   0   22.30    5.40
  12   4   0   24.60    7.80
 -13  -4   0   52.99    8.70
 -13  -4   0   40.90    7.10
 -13   4   0   36.10    7.00
 -14  -4   0   56.89   10.20
 -14  -4   0   49.90   11.50
 -14   4   0   45.90   11.20
 -15  -4   0    6.20   14.90
 -15  -4   0   -0.90   17.30
 -15   4   0    9.20   12.90
   0  -5   0    2.80    1.00
   0  -5   0    4.50    1.60
   0  -5   0    2.20    1.40
   0   5   0    3.10    1.50
   1  -5   0   64.69    2.30
   1  -5   0   72.19    3.60
  -1  -5   0   60.89    3.90
  -1  -5   0   70.89    4.10
   1  -5   0   67.79    3.70
   1   5   0   66.29    3.90
  -1   5   0   63.09    2.40
  -1   5   0   70.29    3.70
  -1   5   0   67.69    3.80
   1   5   0   63.39    3.20
   2  -5   0   54.79    3.40
   2  -5   0   53.49    2.80
  -2  -5   0   53.89    3.80
  -2  -5   0   59.39    3.90
   2   5   0   52.59    2.90
  -2   5   0   55.19    3.70
  -2   5   0   54.49    3.40
  -2   5   0   53.19    2.20
   2   5   0   51.09    3.70
  -3  -5   0  754.72   22.20
  -3  -5   0  809.12   22.40
   3  -5   0  772.32   19.60
   3  -5   0  825.22   21.60
  -3   5   0  829.62   22.30
   3   5   0  794.62   20.60
  -3   5   0  757.92   19.50
  -3   5   0  795.62   21.40
   4  -5   0  152.38    6.60
  -4  -5   0  156.28    7.30
  -4  -5   0  145.79    7.20
   4   5   0  159.58    6.20
  -4   5   0  150.98    5.40
   4   5   0  146.99    7.20
  -4   5   0  154.58    6.60
  -5  -5   0   82.09    5.50
   5  -5   0   81.99    4.80
  -5  -5   0   88.49    5.80
   5   5   0   83.29    5.50
  -5   5   0   80.19    4.80
  -5   5   0   82.29    4.10
   5   5   0   86.79    4.60
  -6  -5   0   12.60    3.10
  -6  -5   0    9.00    2.90
   6   5   0    8.90    2.20
  -6   5   0    7.70    2.30
   6   5   0    6.50    2.80
  -6   5   0   10.00    2.00
  -6   5   0    7.00    2.40
  -7  -5   0   49.60    5.30
   7  -5   0   56.09    4.80
  -7  -5   0   48.30    5.20
  -7  -5   0   56.09    5.20
  -7   5   0   49.10    4.00
   7   5   0   62.89    5.70
  -7   5   0   53.89    4.60
  -8  -5   0   -1.60    2.90
   8  -5   0   -2.40    3.50
  -8  -5   0    1.80    3.30
  -8  -5   0    3.30    2.90
   8   5   0   -4.10    3.40
  -8   5   0   -0.80    2.40
  -8   5   0    2.30    2.20
  -9  -5   0   64.69    6.50
  -9  -5   0   46.90    5.30
  -9  -5   0   50.89    5.90
  -9   5   0   55.49    5.10
   9   5   0   47.10    5.80
 -10  -5   0   12.00    4.50
 -10  -5   0    8.80    4.40
 -10  -5   0    4.10    3.60
  10   5   0    8.50    4.50
 -10   5   0   11.10    3.50
 -11  -5   0   34.00    6.10
 -11  -5   0   26.50    5.70
 -11  -5   0   39.90    6.00
  11   5   0   28.40    6.10
 -11   5   0   31.70    5.20
 -12  -5   0    1.20    4.90
 -12  -5   0    2.40    5.70
  12   5   0    5.90    6.50
 -12   5   0    8.50    4.80
 -13  -5   0   14.30    6.00
 -13  -5   0    4.40    5.40
 -13   5   0   15.20    7.60
 -14  -5   0    2.40   12.40
 -14  -5   0   -3.30    9.50
 -14   5   0   -1.70    9.10
 -15  -5   0   -7.10   12.90
 -15  -5   0   13.10   18.40
 -15   5   0    1.10   18.30
   0  -6   0 1761.12   41.80
   0  -6   0 1767.02   43.70
   0  -6   0 1695.63   43.20
   0   6   0 1716.33   43.50
   0   6   0 1757.32   42.60
   1  -6   0   -2.40    1.50
   1  -6   0   -0.70    1.50
  -1  -6   0    6.30    2.10
   1  -6   0   -1.10    0.70
  -1  -6   0   -2.00    1.60
  -1  -6   0    0.00    1.10
   1   6   0    1.50    1.30
  -1   6   0    1.80    1.50
  -1   6   0    1.40    0.70
  -1   6   0    2.10    1.40
   1   6   0   -0.60    1.80
  -2  -6   0 2299.67   57.99
   2  -6   0 2387.26   56.09
   2  -6   0 2513.85   57.49
  -2  -6   0 2281.97   57.89
   2   6   0 2296.17   57.69
   2   6   0 2233.38   55.89
  -2   6   0 2411.56   57.49
  -2   6   0 2239.88   59.09
  -2   6   0 2463.25   57.39
   3  -6   0  400.96   12.80
  -3  -6   0  407.56   13.80
   3  -6   0  385.86   11.20
  -3  -6   0  405.36   13.70
   3   6   0  401.26   13.50
  -3   6   0  411.46   13.40
  -3   6   0  375.36   10.40
  -3   6   0  422.76   12.90
   3   6   0  391.16   11.80
   4  -6   0    2.80    1.70
  -4  -6   0    0.80    1.90
  -4  -6   0    0.50    2.10
   4  -6   0    3.00    1.60
  -4   6   0    3.70    1.70
   4   6   0   -0.90    1.30
  -4   6   0    3.30    1.00
  -5  -6   0  396.66   14.20
   5  -6   0  386.96   13.10
  -5  -6   0  378.76   14.10
   5   6   0  372.16   13.90
   5   6   0  365.46   12.10
  -5   6   0  381.06   12.90
  -5   6   0  364.06   11.10
  -6  -6   0  267.47   11.60
   6  -6   0  278.47   10.70
  -6  -6   0  279.57   12.00
  -6  -6   0  275.57   11.70
   6   6   0  253.77    9.90
  -6   6   0  274.87   10.60
  -6   6   0  255.57    9.20
   6   6   0  254.87   11.50
   7  -6   0  105.69    6.60
  -7  -6   0  112.89    7.30
  -7  -6   0  117.09    7.70
  -7  -6   0  117.39    7.60
  -7   6   0  111.89    6.60
   7   6   0  118.29    6.60
  -7   6   0  113.69    5.80
   7   6   0  115.09    7.60
  -8  -6   0  255.07   12.00
  -8  -6   0  220.78   11.60
  -8  -6   0  218.18   11.50
   8   6   0  216.68   11.60
  -8   6   0  241.18   10.80
   8   6   0  228.88   10.20
  -9  -6   0   80.39    7.30
  -9  -6   0   83.19    7.00
  -9  -6   0   90.49    7.80
  -9   6   0   86.49    6.50
   9   6   0   90.19    6.60
   9   6   0   74.59    7.40
 -10  -6   0   77.99    7.20
 -10  -6   0   73.49    7.60
 -10  -6   0   56.59    6.70
  10   6   0   69.59    6.50
 -10   6   0   74.29    6.40
  10   6   0   74.59    7.60
 -11  -6   0   36.40    6.20
 -11  -6   0   40.50    6.90
 -11  -6   0   31.60    5.80
  11   6   0   38.60    7.30
 -11   6   0   40.10    5.50
  11   6   0   38.50    6.40
 -12  -6   0   33.20    6.80
 -12  -6   0   31.00   10.10
 -12  -6   0   37.90    6.60
  12   6   0   30.80   11.90
 -12   6   0   23.10    5.70
 -13  -6   0   11.60    8.40
 -13   6   0   12.50   11.00
 -14  -6   0    0.00   11.60
 -14  -6   0    5.60   10.40
 -14   6   0   -4.00   13.30
 -15  -6   0  -11.80   16.40
 -15  -6   0   17.00   18.50
 -15   6   0  -14.30   17.80
   0  -7   0    6.10    1.30
   0  -7   0    2.40    1.70
   0  -7   0    0.60    2.00
   0   7   0    0.80    1.30
   0   7   0    7.10    2.20
  -1  -7   0  553.74   17.50
   1  -7   0  542.95   14.40
  -1  -7   0  595.74   17.90
  -1  -7   0  572.24   16.10
   1  -7   0  576.24   17.40
   1  -7   0  567.14   16.70
   1   7   0  582.34   16.20
  -1   7   0  577.64   17.30
  -1   7   0  593.14   17.00
  -1   7   0  546.55   14.50
   1   7   0  588.34   17.70
   2  -7   0  441.96   14.50
   2  -7   0  454.05   13.50
  -2  -7   0  442.16   15.00
  -2  -7   0  471.55   14.10
  -2  -7   0  435.06   14.90
  -2   7   0  447.86   14.40
  -2   7   0  454.15   14.40
   2   7   0  434.36   14.70
   2   7   0  440.96   13.20
  -3  -7   0   29.60    3.70
  -3  -7   0   26.80    3.10
   3  -7   0   27.40    2.40
  -3  -7   0   30.10    3.70
   3  -7   0   28.80    3.10
  -3   7   0   25.30    1.50
  -3   7   0   27.20    3.30
   3   7   0   27.70    2.60
   3   7   0   24.60    3.30
  -3   7   0   31.10    3.20
   4  -7   0  460.05   15.30
  -4  -7   0  489.85   16.00
   4  -7   0  449.46   12.70
  -4  -7   0  492.95   16.60
  -4  -7   0  470.85   16.30
  -4   7   0  451.05   12.40
   4   7   0  487.85   14.30
  -4   7   0  474.05   15.40
   4   7   0  461.65   16.10
   5  -7   0   -4.10    2.20
  -5  -7   0    3.00    2.70
  -5  -7   0   -4.80    3.20
  -5  -7   0    3.70    2.80
  -5   7   0    0.30    1.00
   5   7   0    3.40    2.00
  -5   7   0    2.50    2.10
  -6  -7   0  308.37   13.00
   6  -7   0  302.17   11.70
  -6  -7   0  318.47   13.20
  -6  -7   0  278.87   12.50
  -6   7   0  288.57   11.40
   6   7   0  292.47   10.80
  -6   7   0  268.67    9.50
  -7  -7   0  176.48   10.00
  -7  -7   0  168.38    9.70
  -7  -7   0  179.28   10.00
   7  -7   0  175.38    8.80
   7   7   0  177.78    8.40
  -7   7   0  175.78    8.70
   7   7   0  188.48   10.20
  -8  -7   0   32.00    5.10
  -8  -7   0   38.30    5.40
  -8  -7   0   21.60    4.40
   8   7   0   34.30    4.10
  -8   7   0   25.70    3.90
   8   7   0   24.30    4.60
  -9  -7   0   11.00    4.30
  -9  -7   0    5.60    3.70
  -9  -7   0   12.70    4.40
   9   7   0   11.70    5.20
  -9   7   0    8.80    3.40
   9   7   0    7.20    3.90
 -10  -7   0   91.19    8.50
 -10  -7   0  107.49    8.80
 -10  -7   0  124.69    9.70
 -10   7   0  114.89    8.00
  10   7   0  124.29    9.60
 -11  -7   0   -0.60    5.80
 -11  -7   0   -0.60    5.80
 -11  -7   0    5.10    4.90
 -11   7   0   -2.90    5.90
  11   7   0    8.80    6.30
 -12  -7   0   22.40    7.40
 -12  -7   0   23.20    8.40
 -12  -7   0   21.80    8.30
 -12   7   0   19.70    5.80
 -13  -7   0    6.60    7.40
 -13  -7   0    1.40    8.80
 -13   7   0   -1.60   11.20
 -14  -7   0   -7.00   10.70
 -14  -7   0   23.10   15.30
 -14   7   0    0.20   13.40
 -15  -7   0   19.20   19.40
 -15  -7   0   10.10   16.00
   0  -8   0  368.56   13.20
   0  -8   0  344.57   12.60
   0  -8   0  363.66   10.80
   0   8   0  373.66   13.20
   0   8   0  372.66   12.10
   1  -8   0  118.89    6.50
   1  -8   0  114.39    4.20
  -1  -8   0  120.19    6.80
  -1  -8   0  119.89    6.70
   1  -8   0  116.09    6.10
  -1  -8   0  118.79    5.40
  -1   8   0  105.89    4.00
  -1   8   0  124.19    6.10
   1   8   0  117.69    6.60
   1   8   0  121.19    5.70
  -1   8   0  119.89    6.40
  -2  -8   0    3.30    2.60
  -2  -8   0    0.00    1.70
   2  -8   0    2.10    1.90
   2  -8   0    4.40    1.70
  -2  -8   0    9.70    2.90
   2   8   0   -0.30    2.40
  -2   8   0    5.70    2.10
  -2   8   0    0.20    2.00
   2   8   0    0.80    1.60
  -3  -8   0  209.38    9.90
  -3  -8   0  198.58    8.70
   3  -8   0  208.38    9.20
   3  -8   0  192.78    7.60
  -3  -8   0  198.68    9.70
   3   8   0  210.48    7.90
  -3   8   0  210.58    9.10
  -3   8   0  205.78    9.30
   3   8   0  198.48    9.50
  -4  -8   0   94.29    6.10
  -4  -8   0   94.59    6.90
   4  -8   0  106.29    6.30
   4  -8   0   94.19    4.50
  -4  -8   0   94.59    6.80
   4   8   0  101.89    5.20
  -4   8   0  107.89    6.30
   4   8   0   98.59    6.60
  -5  -8   0    3.20    2.80
   5  -8   0    2.30    2.80
  -5  -8   0   10.20    3.40
  -5  -8   0   -2.30    3.20
   5   8   0    4.70    2.40
  -5   8   0    1.60    2.40
   5   8   0    2.20    2.60
  -6  -8   0    1.00    3.30
  -6  -8   0   11.50    3.40
  -6  -8   0   11.00    3.60
   6  -8   0    1.10    4.50
   6   8   0    8.90    2.50
   6   8   0   14.30    3.80
  -6   8   0   11.80    3.10
  -7  -8   0   15.10    4.20
  -7  -8   0   12.30    4.10
  -7  -8   0   14.40    3.80
  -7   8   0   12.10    3.10
   7   8   0   12.20    3.90
  -8  -8   0   20.40    4.70
  -8  -8   0    7.70    4.00
  -8  -8   0   15.00    4.30
  -8   8   0   24.70    4.00
  -9  -8   0   19.30    5.10
  -9  -8   0   16.30    4.70
  -9   8   0   18.00    4.30
 -10  -8   0    3.20    4.10
 -10  -8   0    7.10    4.70
 -10  -8   0    5.20    4.70
 -11  -8   0   15.60    7.40
 -11  -8   0   22.90    5.90
 -11  -8   0   22.60    5.90
 -11   8   0   22.10    6.80
 -12  -8   0   28.00    9.40
 -12  -8   0   20.90    6.60
 -12  -8   0   19.70    7.50
 -12   8   0   31.70    8.40
 -13  -8   0   12.70    7.90
 -13  -8   0   26.20    9.20
 -13   8   0   18.10   11.50
 -14  -8   0   29.10   20.80
 -14  -8   0   22.80   11.00
   0  -9   0    0.90    2.40
   0  -9   0    3.00    1.50
   0  -9   0    4.30    2.50
   0   9   0   -3.40    2.00
   0   9   0   -1.90    2.10
   1  -9   0  495.75   14.00
  -1  -9   0  528.75   18.10
  -1  -9   0  555.24   18.40
   1  -9   0  549.74   17.30
  -1  -9   0  516.75   15.80
   1  -9   0  542.65   18.00
   1   9   0  531.65   16.30
   1   9   0  554.04   18.20
  -1   9   0  538.95   16.90
  -1   9   0  548.05   17.90
   2  -9   0   10.20    2.90
  -2  -9   0   13.30    3.50
   2  -9   0    7.90    2.30
  -2  -9   0   18.50    3.70
  -2  -9   0   15.30    2.70
   2   9   0    2.80    2.50
  -2   9   0   15.30    3.00
   2   9   0    7.90    2.20
   3  -9   0   33.70    3.20
  -3  -9   0   33.20    4.70
   3  -9   0   39.30    4.20
  -3  -9   0   29.30    4.30
  -3  -9   0   32.00    3.90
   3   9   0   29.60    4.10
  -3   9   0   26.50    3.70
  -3   9   0   32.60    3.90
   3   9   0   32.10    3.20
   4  -9   0  514.65   15.70
  -4  -9   0  554.34   19.90
  -4  -9   0  574.54   19.90
  -4  -9   0  565.34   18.60
   4  -9   0  557.94   18.60
   4   9   0  550.64   19.40
  -4   9   0  550.04   18.30
   4   9   0  535.75   16.40
   5  -9   0  242.58   10.70
  -5  -9   0  210.98   11.30
  -5  -9   0  215.18   11.40
  -5  -9   0  220.28   10.90
   5   9   0  225.78    9.00
  -5   9   0  225.78   10.40
   5   9   0  230.58   11.40
  -6  -9   0  122.29    8.60
  -6  -9   0  115.09    8.40
  -6  -9   0  116.79    8.20
   6   9   0   86.89    7.40
  -6   9   0  110.39    7.10
  -7  -9   0  133.29    9.50
  -7  -9   0  133.79    9.30
  -7  -9   0  130.99    9.10
   7   9   0  131.69    9.40
  -7   9   0  126.19    7.90
  -8  -9   0   83.39    7.90
  -8  -9   0  116.09    9.30
  -8  -9   0   96.79    8.30
  -8   9   0   81.09    6.70
   8   9   0   90.09    8.10
  -9  -9   0   55.29    7.20
  -9  -9   0   54.69    7.20
  -9  -9   0   69.29    7.70
  -9   9   0   66.69    6.40
   9   9   0   69.39    7.60
 -10  -9   0  295.77   15.90
 -10  -9   0  278.87   15.70
 -10  -9   0  298.67   15.90
 -10   9   0  281.67   13.60
  10   9   0  285.87   15.90
 -11  -9   0   28.50    7.10
 -11  -9   0    3.50    8.30
  11   9   0    0.20    9.00
 -11   9   0   15.70    7.80
 -12  -9   0   50.29    8.00
 -12  -9   0   40.80   11.90
 -12  -9   0   47.80    8.00
  12   9   0   41.70   13.80
 -12   9   0   48.40   12.70
 -13  -9   0   -9.60   14.10
 -13  -9   0   -4.10   10.60
 -13  -9   0    3.50   13.20
  13   9   0   -2.50   25.00
 -13   9   0    6.30   17.20
 -14  -9   0   14.00   21.90
 -14  -9   0   -0.90   18.80
   0 -10   0   62.99    5.70
   0 -10   0   68.69    5.60
   0 -10   0   66.39    3.80
   0  10   0   67.59    4.90
   0  10   0   68.59    5.60
  -1 -10   0  267.97   11.80
   1 -10   0  257.67   10.90
  -1 -10   0  264.97   11.90
   1 -10   0  279.07   12.00
  -1 -10   0  257.27    9.60
   1  10   0  258.17   10.00
   1  10   0  267.47   11.70
  -1  10   0  253.77   10.60
  -1  10   0  262.77   11.40
  -2 -10   0    6.60    2.50
  -2 -10   0    5.70    3.00
   2 -10   0    7.60    2.70
   2 -10   0   10.70    2.70
  -2  10   0    8.80    2.70
   2  10   0    6.60    2.30
   2  10   0    8.60    3.00
   3 -10   0   88.49    5.30
   3 -10   0   79.59    6.20
  -3 -10   0   84.49    6.80
  -3 -10   0   84.09    5.80
  -3 -10   0   85.19    6.90
   3  10   0   82.49    6.60
   3  10   0   81.69    5.10
  -3  10   0   77.49    6.00
  -4 -10   0   -3.00    3.30
  -4 -10   0    4.00    3.50
  -4 -10   0    1.40    2.30
   4 -10   0   -3.80    3.80
   4  10   0   -3.00    3.20
  -4  10   0    0.80    2.70
  -5 -10   0   36.30    5.40
  -5 -10   0   52.49    5.40
  -5 -10   0   33.60    5.00
  -5  10   0   35.20    4.50
   5  10   0   51.49    5.80
  -6 -10   0    3.60    3.50
  -6 -10   0    0.80    3.30
  -6 -10   0   10.00    4.40
   6  10   0   13.50    4.20
  -6  10   0   10.20    3.40
  -7 -10   0    5.70    4.10
  -7 -10   0    0.90    3.80
  -7 -10   0    5.20    3.90
   7  10   0    5.60    3.70
  -7  10   0    6.50    3.20
  -8 -10   0  147.19   10.80
  -8 -10   0  125.09    9.70
  -8 -10   0  120.29    9.80
   8  10   0  126.29    9.90
  -8  10   0  136.99    8.80
  -9 -10   0   65.29    8.00
  -9 -10   0   79.39    8.40
  -9 -10   0   98.19    9.40
   9  10   0   64.69    7.80
  -9  10   0   85.19    7.20
 -10 -10   0   10.90    5.40
 -10 -10   0    0.90    5.10
 -10 -10   0    6.50    8.00
 -10  10   0   -8.60    7.50
  10  10   0    2.30    7.20
 -11 -10   0   14.50    7.10
 -11 -10   0   18.90   10.20
  11  10   0   22.60   10.80
 -11  10   0   25.40    8.00
 -12 -10   0   29.80   18.90
 -12 -10   0    7.30    9.90
 -12 -10   0   27.00   10.30
 -12  10   0   13.80   18.10
  12  10   0   11.20   10.20
 -13 -10   0   49.30   13.70
 -13 -10   0   21.00   13.10
 -13 -10   0   61.29   20.30
  13  10   0    7.00   21.30
   0 -11   0    8.60    3.30
   0 -11   0    3.00    2.80
   0  11   0   -5.90    3.10
   0  11   0    0.10    2.80
   1 -11   0   35.60    4.30
  -1 -11   0   32.50    4.40
  -1 -11   0   32.80    4.70
   1 -11   0   36.80    4.80
  -1 -11   0   37.50    5.00
   1  11   0   34.70    3.90
   1  11   0   34.70    5.00
  -1  11   0   41.60    4.50
  -1  11   0   41.80    4.80
  -2 -11   0   15.20    3.90
   2 -11   0   13.70    3.10
  -2 -11   0   11.40    4.10
   2 -11   0   21.40    4.00
  -2 -11   0   18.10    4.30
  -2  11   0   13.50    3.50
   2  11   0   21.40    4.40
   2  11   0   22.00    3.30
  -2  11   0   15.80    3.50
   3 -11   0   72.49    6.50
  -3 -11   0   66.49    6.80
  -3 -11   0   79.69    5.90
   3 -11   0   88.89    5.70
  -3 -11   0   82.29    7.10
   3  11   0   77.89    6.70
  -3  11   0   87.59    6.70
  -4 -11   0   -1.10    2.80
   4 -11   0   -0.20    5.60
  -4 -11   0    6.90    3.90
  -4 -11   0   -9.00    4.10
   4  11   0    0.90    3.50
  -4  11   0    2.10    3.30
  -5 -11   0   46.40    6.10
  -5 -11   0   31.20    5.60
  -5 -11   0   37.10    4.90
  -5  11   0   36.10    4.60
   5  11   0   37.00    5.60
  -6 -11   0   84.09    7.20
  -6 -11   0   69.29    7.60
  -6 -11   0   69.39    8.00
   6  11   0   73.19    7.30
  -6  11   0   66.89    6.30
  -7 -11   0   21.30    5.40
  -7 -11   0   25.60    5.40
  -7 -11   0   23.20    5.80
  -7  11   0   28.00    4.70
   7  11   0   33.70    6.10
  -8 -11   0    6.30    4.50
  -8 -11   0   17.50    5.60
  -8 -11   0    8.10    5.30
  -8  11   0   14.70    4.90
   8  11   0   11.40    4.50
  -9 -11   0   19.20    7.00
  -9 -11   0   15.50    6.20
  -9 -11   0   15.80    6.10
  -9  11   0   24.70    5.30
   9  11   0   23.40    6.20
 -10 -11   0    8.80    7.20
 -10 -11   0    4.20    7.90
 -10 -11   0   -2.30    9.20
  10  11   0    1.60    9.00
 -10  11   0    7.20    9.90
 -11 -11   0   14.00    8.90
 -11 -11   0   10.10   10.50
 -11 -11   0   -2.30   10.90
 -11  11   0    6.50   10.00
  11  11   0   -5.00   11.60
 -12 -11   0   15.40   11.60
 -12 -11   0   -2.10   10.50
 -12 -11   0    2.10   14.30
  12  11   0   -9.30   14.30
 -13 -11   0   -6.70   14.10
 -13 -11   0  -18.40   33.60
 -13 -11   0    0.60   16.40
  13  11   0   -4.00   24.40
   0 -12   0    1.20    4.00
   0 -12   0    0.80    3.20
   0  12   0    1.80    3.00
   0  12   0    5.20    4.20
  -1 -12   0  125.59    8.90
   1 -12   0  150.08    9.50
  -1 -12   0  146.19    9.20
   1 -12   0  125.09    8.10
  -1  12   0  141.99    9.10
  -1  12   0  142.09    7.80
   1  12   0  125.29    8.70
  -2 -12   0   -0.80    3.50
  -2 -12   0   -8.20    3.80
   2 -12   0   -6.70    3.50
  -2 -12   0    0.60    3.40
   2 -12   0    8.20    3.40
   2  12   0    1.80    3.60
  -2  12   0    7.80    3.50
  -2  12   0   -2.30    3.00
  -3 -12   0   25.70    5.20
  -3 -12   0   22.70    5.00
   3 -12   0   31.40    6.10
   3 -12   0   31.00    6.90
  -3 -12   0   24.00    5.00
  -3  12   0   26.90    4.50
  -4 -12   0    7.70    4.80
  -4 -12   0   19.40    4.90
  -4 -12   0    4.70    3.70
   4  12   0    5.70    4.00
  -4  12   0    5.40    3.10
  -5 -12   0   77.69    6.90
  -5 -12   0   81.89    8.40
  -5 -12   0   67.19    7.60
  -5  12   0   74.89    6.80
   5  12   0   79.69    7.90
  -6 -12   0   89.29    8.80
  -6 -12   0   66.39    7.10
  -6 -12   0   83.49    8.30
  -6  12   0   84.39    7.30
   6  12   0   72.69    7.70
  -7 -12   0  107.19   10.10
  -7 -12   0   98.49    8.70
  -7 -12   0  117.09   10.10
   7  12   0  103.59    9.40
  -7  12   0  108.09    8.50
  -8 -12   0    5.70    5.80
  -8 -12   0   -8.30    5.70
  -8 -12   0   -6.60    7.70
   8  12   0   16.10    6.60
  -8  12   0    6.70    4.80
  -9 -12   0    8.20    7.50
  -9 -12   0    3.20    9.20
  -9 -12   0   10.30    8.40
   9  12   0   15.30    9.60
 -10 -12   0    5.10    8.70
 -10 -12   0    5.80    9.50
 -10 -12   0   -6.20    7.70
 -10  12   0   10.10   10.30
  10  12   0   18.90   10.60
 -11 -12   0    1.30    8.80
 -11 -12   0    6.00   12.00
 -11 -12   0  -11.70   11.90
  11  12   0    6.40   14.90
 -11  12   0   13.40   14.20
 -12 -12   0   10.70   15.50
 -12 -12   0   -2.00   21.50
 -12 -12   0   -5.60   16.30
  12  12   0   -3.20   21.10
   0 -13   0   -4.60    3.70
   0 -13   0    1.80    7.00
   0  13   0    1.90    3.60
  -1 -13   0  342.57   15.60
   1 -13   0  336.57   14.70
   1 -13   0  341.07   15.90
  -1 -13   0  329.67   15.90
  -1  13   0  345.77   14.00
  -1  13   0  347.07   15.70
   1  13   0  346.67   15.80
   2 -13   0  333.77   15.90
  -2 -13   0  352.86   16.60
   2 -13   0  357.86   14.50
  -2 -13   0  359.16   16.30
   2  13   0  381.46   16.70
  -2  13   0  365.16   15.90
  -3 -13   0   10.20    5.50
  -3 -13   0    7.80    4.70
   3  13   0   18.10    4.80
  -3  13   0   17.50    4.50
  -4 -13   0  229.08   11.50
  -4 -13   0  232.68   13.50
  -4 -13   0  224.38   13.30
  -4  13   0  226.18   12.20
   4  13   0  216.68   12.70
  -5 -13   0    2.50    4.70
  -5 -13   0   26.80    5.90
  -5 -13   0   18.70    5.70
   5  13   0   10.10    4.80
  -5  13   0   11.70    4.00
  -6 -13   0   10.60    5.30
  -6 -13   0   17.60    5.70
  -6 -13   0   17.50    4.70
  -6  13   0   21.10    4.80
   6  13   0   11.90    4.90
  -7 -13   0  310.97   15.70
  -7 -13   0  319.27   17.50
  -7 -13   0  289.37   16.60
  -7  13   0  282.47   14.50
   7  13   0  278.57   16.10
  -8 -13   0   21.10    8.60
  -8 -13   0   19.00    7.80
  -8 -13   0    4.60    7.70
  -8  13   0   -4.20    7.70
   8  13   0   12.90    9.80
  -9 -13   0   46.60    7.90
  -9 -13   0   54.29    9.50
  -9 -13   0   63.29    9.00
   9  13   0   49.50   12.80
  -9  13   0   43.20   10.20
 -10 -13   0   29.30   12.80
 -10 -13   0   40.50   16.80
 -10 -13   0   49.90   10.30
 -10  13   0   23.60   18.80
  10  13   0   49.10   11.60
 -11 -13   0   -0.70   12.80
 -11 -13   0    3.00   16.30
 -11 -13   0   -2.40   16.30
  11  13   0   -1.30   25.80
   0 -14   0  120.59    9.90
   0 -14   0  123.69    9.10
   0  14   0  130.19    9.50
  -1 -14   0   55.99    7.10
   1 -14   0   82.89    7.30
   1 -14   0   80.39    9.40
  -1 -14   0   74.09    7.70
  -1  14   0   70.69    7.30
   1  14   0   68.69    7.30
  -2 -14   0   26.30    5.40
  -2 -14   0   28.20    6.10
   2  14   0   31.50    5.80
  -2  14   0   24.10    5.10
  -3 -14   0   -0.70    5.90
  -3 -14   0   -2.90    4.90
   3  14   0   -2.50    4.00
  -3  14   0    4.20    3.90
  -4 -14   0    4.70    6.60
   4  14   0    4.90    4.60
  -4  14   0   17.80    4.60
  -5 -14   0   10.20    7.60
  -5 -14   0   10.20    9.50
   5  14   0    8.10    5.00
  -5  14   0   12.90    5.10
  -6 -14   0  -13.00    9.20
  -6 -14   0    9.30    9.20
  -6 -14   0   -2.50    4.80
  -6  14   0   -2.00    6.60
   6  14   0    2.90    7.30
  -7 -14   0   -7.80   10.60
  -7 -14   0    4.40   10.00
  -7 -14   0    1.30    8.30
   7  14   0    0.00    7.60
  -7  14   0    7.00    7.30
  -8 -14   0   -0.50   11.20
  -8 -14   0   13.80   11.90
  -8 -14   0   -2.20    8.60
  -8  14   0    8.30   11.30
   8  14   0   -2.60    8.10
  -9 -14   0   -7.80    8.70
  -9 -14   0    0.50   17.40
  -9 -14   0   23.10   10.20
  -9  14   0   17.90   13.20
   9  14   0   12.30   12.20
 -10 -14   0    3.00   17.80
 -10 -14   0    0.20   14.90
 -10 -14   0   -7.90   22.30
  10  14   0   -9.00   12.60
 -11 -14   0    3.80   22.20
 -11 -14   0    9.20   20.10
 -11 -14   0  -14.70   20.00
  11  14   0  -12.30   30.60
   0 -15   0    7.40    8.00
   0  15   0   -4.60    4.80
   1 -15   0  140.09   10.00
  -1 -15   0  154.88   11.10
  -1 -15   0  164.68   12.00
  -1  15   0  161.58   11.20
   1  15   0  159.78   11.10
  -2 -15   0   89.69    8.70
  -2 -15   0   78.29   11.20
  -2  15   0   92.79    8.20
   2  15   0   88.59    8.70
  -3 -15   0   22.70    6.30
  -3 -15   0   29.00    6.20
   3  15   0   26.80    5.70
  -3  15   0   20.80    5.50
  -4 -15   0    7.70    8.50
  -4 -15   0    6.70    6.50
   4  15   0   11.70    6.60
  -4  15   0   11.00    6.10
  -5 -15   0    9.20    7.90
  -5 -15   0    9.20   10.20
  -5  15   0    6.00    5.70
   5  15   0   -3.80    7.30
  -6 -15   0    9.40   12.90
  -6 -15   0   12.30    6.80
   6  15   0    0.50    7.80
  -6  15   0    6.90    6.80
  -7 -15   0   40.10    8.90
  -7 -15   0   21.30   13.50
  -7 -15   0   35.40   18.10
   7  15   0   26.40   12.90
  -7  15   0   38.10   11.30
  -8 -15   0   36.50   11.20
  -8 -15   0    4.00   15.50
  -8 -15   0    6.60   14.50
   8  15   0   17.20   11.10
  -8  15   0   27.10   16.20
  -9 -15   0   -4.50   14.20
  -9 -15   0    3.60   18.00
  -9 -15   0    8.90   22.50
   9  15   0    3.10   15.50
  -9  15   0   -9.20   12.90
 -10 -15   0   27.10   15.70
 -10 -15   0   27.40   20.20
 -10 -15   0   28.90   24.30
  10  15   0   23.80   17.40
   0 -16   0    3.10   10.20
  -1 -16   0    4.20    7.30
  -1  16   0   12.80    5.40
   1  16   0    8.50    5.60
  -2 -16   0   72.19    8.90
  -2 -16   0   56.79   14.10
   2  16   0   67.29    8.10
  -2  16   0   73.69    8.20
  -3 -16   0    0.80    5.50
  -3 -16   0    7.30   13.80
  -3  16   0   -8.00    7.90
   3  16   0    2.80    8.80
  -4 -16   0    6.40   16.90
  -4 -16   0   -8.80    9.90
  -4  16   0   -2.40    6.30
   4  16   0   -0.70    8.30
  -5 -16   0   13.10   12.70
  -5 -16   0   21.60    7.50
   5  16   0    4.40   11.80
  -5  16   0   17.20    7.30
  -6 -16   0   20.40   15.90
  -6 -16   0   -3.80   12.00
   6  16   0   22.90   11.70
  -6  16   0    2.70   12.50
  -7 -16   0    6.60   15.70
  -7 -16   0   -7.40   12.40
   7  16   0   -2.60    7.10
  -7  16   0   12.80   14.00
  -8 -16   0   -7.00   20.60
  -8 -16   0    6.40   13.20
   8  16   0   -6.30   16.00
  -8  16   0    8.40   15.00
   0  17   0    1.90    9.80
  -1 -17   0   35.20   13.70
   1  17   0   43.80    8.90
  -1  17   0   29.50    7.40
  -2 -17   0    8.80   13.60
  -2  17   0   -2.80    9.80
   2  17   0    2.50    6.40
  -3 -17   0    8.50   12.30
  -3  17   0    5.40   10.80
   3  17   0   16.90    6.60
  -4 -17   0   14.60   12.10
  -4 -17   0  -10.20   18.70
  -4  17   0   17.80   11.00
   4  17   0    0.80   11.20
  -5 -17   0  -10.10   13.50
  -5 -17   0    4.10   16.60
  -5  17   0    5.80   13.40
   5  17   0   17.70   10.10
  -6 -17   0   14.60   15.00
  -6 -17   0    9.60   17.30
   6  17   0    7.80   12.60
  -6  17   0   15.30   16.80
  -7 -17   0   22.40   20.10
  -7 -17   0   50.09   16.10
  -7  17   0   33.70   18.60
   7  17   0   16.90   21.10
   0  18   0    5.80   12.40
  -1  18   0   20.20   12.80
   1  18   0   12.90   13.50
  -2 -18   0    4.00   15.00
  -2  18   0   21.80   15.70
   2  18   0   23.60   11.90
  -3 -18   0  -12.70   18.30
  -3  18   0  -11.40   16.00
   3  18   0   19.20   19.80
  -4 -18   0   18.00   17.70
  -4  18   0   -4.60   18.50
   4  18   0    7.20   13.80
  -5 -18   0   -0.30   19.30
  -5  18   0    2.90   15.30
   5  18   0   -1.90   14.90
   0  19   0    4.30   12.70
   1  19   0   -6.00   14.60
  -1  19   0    6.20   18.50
  -2  19   0   49.10   21.50
 -16   0   1   -6.90   20.80
 -15   0   1   -2.30   13.50
 -14   0   1   -0.30    7.80
 -14   0   1   -6.80   11.70
 -13   0   1    6.40    9.00
 -13   0   1    0.50    5.90
 -12   0   1   -5.30    3.90
 -12   0   1    0.20    5.90
 -11   0   1   -4.30    3.50
 -11   0   1   -3.60    3.50
 -10   0   1    4.10    2.90
 -10   0   1   -3.90    2.80
  10   0  -1    6.60    4.00
  -9   0   1   -6.90    2.90
  -9   0   1   -1.10    2.70
   9   0  -1   -2.80    4.50
  -8   0   1    3.40    1.90
   8   0  -1   -1.10    2.50
  -8   0   1    0.50    2.00
  -8   0   1    7.30    2.70
  -7   0   1    0.20    1.80
  -7   0   1   -4.20    2.00
  -7   0   1    2.00    1.40
   7   0  -1    2.80    2.20
   6   0  -1   -1.90    1.70
  -6   0   1    1.50    1.70
  -6   0   1   -0.20    1.60
  -6   0   1    0.20    1.20
  -5   0   1   -0.90    1.60
   5   0  -1   -1.90    1.50
  -5   0   1   -1.40    1.10
  -5   0   1    1.10    1.40
  -4   0   1   -0.20    1.40
  -4   0   1   -0.90    0.90
  -4   0   1    1.50    1.10
   4   0  -1    0.10    1.10
  -3   0   1    0.10    1.00
  -3   0   1   -0.60    0.80
  -3   0   1   -0.60    1.00
   3   0  -1    2.80    1.00
  -2   0   1    0.70    0.80
  -2   0   1    0.50    0.80
  -2   0   1    0.90    0.80
   2   0  -1    3.20    0.80
  -1   0  -1   -0.60    0.50
   1   0   1    1.60    0.70
  -1   0  -1    0.90    0.70
  -1   0  -1   -0.90    0.60
  -1   0  -1   -0.20    0.40
  -2   0  -1    0.70    0.50
  -2   0  -1    1.70    1.10
   2   0   1   -0.20    1.00
  -2   0  -1   -0.30    1.00
   3   0   1    2.20    1.20
  -3   0  -1   -0.70    0.70
  -3   0  -1   -0.80    1.20
  -3   0  -1   -2.10    1.30
  -4   0  -1    1.00    1.40
  -4   0  -1   -1.90    1.50
  -4   0  -1    1.30    0.80
   4   0   1    1.30    1.50
  -5   0  -1   -2.00    1.60
   5   0   1    1.50    1.50
  -5   0  -1    0.30    1.00
  -5   0  -1    0.60    1.70
   6   0   1    2.20    2.10
  -6   0  -1   -1.20    2.10
  -6   0  -1   -2.80    2.00
  -6   0  -1    3.20    1.10
   7   0   1   -3.70    2.40
  -7   0  -1   -6.10    2.60
  -7   0  -1    1.50    1.40
  -7   0  -1    0.80    2.00
  -8   0  -1   -1.70    2.30
  -8   0  -1    1.50    2.50
  -8   0  -1    2.30    1.70
   8   0   1    4.20    2.40
   9   0   1    5.20    2.80
  -9   0  -1   -2.30    2.50
  -9   0  -1    2.60    2.70
 -10   0  -1   -3.00    2.90
  10   0   1   -1.80    4.00
 -10   0  -1    1.30    3.30
 -11   0  -1    1.20    5.10
 -11   0  -1   13.80    4.50
  11   0   1   -6.60    5.70
 -12   0  -1    8.40    4.10
 -12   0  -1   -3.10    7.20
 -13   0  -1    9.70    8.30
 -13   0  -1    2.30    6.30
 -14   0  -1    5.10    6.60
 -14   0  -1   -2.50   14.10
 -15   0  -1    3.20   14.10
 -16   0  -1    0.30   18.50
 -16  -1   1    5.90   18.00
 -16   1   1    0.20   25.50
 -15  -1   1    9.90   12.60
 -15  -1   1    2.70   16.40
 -15   1   1   14.30   19.00
 -14  -1   1   -4.30    9.00
 -14  -1   1   -2.70    8.10
 -14   1   1   -8.60    6.50
 -13  -1   1   -4.70    5.60
 -13  -1   1   -8.70    6.40
 -13   1   1    3.80    7.10
 -13   1   1   -7.20    5.00
 -12  -1   1   18.30    4.80
 -12  -1   1   15.20    4.50
 -12   1   1   12.50    4.20
 -12   1   1   11.00    5.50
 -11  -1   1    4.90    3.50
 -11  -1   1    8.60    4.00
 -11   1   1    4.70    3.20
 -11   1   1   -1.50    3.20
 -10  -1   1   11.80    3.60
 -10  -1   1    5.90    3.40
 -10   1   1   16.80    3.50
 -10   1   1   14.50    3.60
  10   1  -1    9.10    5.70
   9  -1  -1    5.30    3.40
  -9  -1   1    5.80    2.90
  -9  -1   1    3.30    2.60
  -9  -1   1   16.00    3.50
  -9   1   1    1.00    2.60
  -9   1   1    0.60    2.20
   9   1  -1   -1.10    3.40
  -8  -1   1    2.60    2.40
   8  -1  -1   11.40    2.70
  -8  -1   1    7.20    3.00
   8   1  -1    2.10    2.60
  -8   1   1    7.10    1.70
  -8   1   1    9.00    2.70
  -8   1   1    4.10    2.20
  -7  -1   1  128.59    6.70
   7  -1  -1  126.89    6.40
  -7  -1   1  123.59    5.80
  -7  -1   1  129.99    6.90
   7   1  -1  121.89    6.70
  -7   1   1  124.49    6.30
  -7   1   1  125.59    6.30
  -7   1   1  126.09    5.00
  -6  -1   1  263.07   10.10
   6  -1  -1  282.77    9.80
  -6  -1   1  275.47    9.30
  -6  -1   1  287.67   10.20
  -6   1   1  282.27    9.80
   6   1  -1  285.47   10.20
  -6   1   1  263.77    8.20
  -6   1   1  271.27    9.60
  -5  -1   1  184.98    7.40
   5  -1  -1  200.98    7.30
  -5  -1   1  205.28    7.00
  -5  -1   1  195.18    7.70
  -5   1   1  198.48    6.10
  -5   1   1  201.18    7.20
  -5   1   1  203.78    7.70
  -5   1   1  198.58    7.20
   5   1  -1  201.58    7.60
   4  -1  -1  295.47    8.80
  -4  -1   1  294.07    9.50
  -4  -1   1  292.67    9.30
  -4  -1   1  295.97    9.00
  -4   1   1  280.17    8.80
  -4   1   1  285.27    7.90
   4   1  -1  289.57    9.20
  -4   1   1  297.97    9.30
  -4   1   1  283.97    8.80
   3  -1  -1 2098.19   50.19
  -3  -1   1 2172.38   50.99
  -3  -1   1 2095.09   50.49
  -3  -1   1 2170.68   50.89
  -3   1   1 2064.69   49.99
  -3   1   1 2050.79   50.19
   3   1  -1 2180.48   50.79
  -3   1   1 2150.88   50.29
  -3   1   1 2302.17   50.89
  -2  -1   1 1953.80   44.00
  -2  -1   1 1869.91   43.70
  -2  -1   1 1841.12   43.70
   2  -1  -1 1795.52   43.10
  -2   1   1 1819.22   43.10
  -2   1   1 1763.82   43.10
   2   1  -1 1972.90   43.80
  -1  -1   1 2488.85   56.59
  -1  -1   1 2468.65   56.49
  -1  -1   1 2464.45   56.59
  -1   1   1 2449.05   57.59
  -1   1   1 2419.86   56.39
   1   1  -1 2396.96   56.49
  -1  -1  -1  616.24   15.00
  -1  -1  -1  604.54   15.10
  -1  -1  -1  609.24   15.00
   1  -1   1  625.14   15.10
  -1   1  -1  604.74   15.10
  -1   1  -1  592.94   14.80
  -1   1  -1  628.24   15.10
   1   1   1  598.64   15.00
  -2  -1  -1   33.80    1.90
  -2  -1  -1   35.50    2.30
   2  -1   1   37.50    2.20
  -2  -1  -1   34.30    2.20
  -2   1  -1   33.30    2.10
   2   1   1   33.00    2.20
  -2   1  -1   33.50    1.20
  -2   1  -1   34.20    2.00
  -2   1  -1   35.50    2.20
   3  -1   1  382.56   11.00
  -3  -1  -1  369.96   11.10
  -3  -1  -1  377.56   11.20
  -3  -1  -1  381.66   10.50
  -3   1  -1  379.26   10.90
  -3   1  -1  389.86   11.00
   3   1   1  383.96   11.10
  -3   1  -1  365.86    9.30
   4  -1   1   39.00    3.00
  -4  -1  -1   41.40    2.60
  -4  -1  -1   42.50    3.30
  -4  -1  -1   41.90    3.10
  -4   1  -1   39.50    3.00
  -4   1  -1   41.40    1.80
  -4   1  -1   37.00    3.00
   4   1   1   42.00    3.20
  -5  -1  -1  379.96   11.20
  -5  -1  -1  366.86   12.50
   5  -1   1  370.86   12.00
  -5  -1  -1  392.36   12.50
   5   1   1  375.06   12.30
  -5   1  -1  374.46   12.20
  -5   1  -1  374.66   12.00
  -5   1  -1  360.56    9.90
  -6  -1  -1  193.98    7.20
  -6  -1  -1  199.18    8.80
  -6  -1  -1  202.68    8.50
   6  -1   1  205.18    8.40
  -6   1  -1  205.68    8.60
   6   1   1  207.58    8.50
  -6   1  -1  184.98    8.10
  -6   1  -1  170.58    5.90
  -7  -1  -1  419.36   15.30
  -7  -1  -1  439.76   14.90
   7  -1   1  444.06   14.80
  -7  -1  -1  421.56   13.10
  -7   1  -1  439.86   14.70
   7   1   1  425.26   14.90
  -7   1  -1  392.06   11.50
  -7   1  -1  437.96   15.00
   8  -1   1   33.60    4.10
  -8  -1  -1   42.80    3.50
  -8  -1  -1   33.20    4.40
  -8  -1  -1   33.20    4.20
   8   1   1   25.20    3.80
  -8   1  -1   39.90    4.60
  -8   1  -1   31.80    4.00
   9  -1   1   19.60    3.90
  -9  -1  -1   28.50    3.10
  -9  -1  -1   32.00    4.40
  -9   1  -1   38.60    4.60
   9   1   1   33.00    4.70
  -9   1  -1   35.60    4.10
  -9   1  -1   33.10    4.60
 -10  -1  -1   18.70    4.10
  10  -1   1    8.90    5.10
 -10  -1  -1   18.70    4.30
 -10   1  -1   10.20    3.30
 -10   1  -1   19.60    4.30
  10   1   1   19.90    4.30
 -11  -1  -1   54.39    6.50
 -11  -1  -1   53.29    6.10
 -11   1  -1   39.40    5.40
  11   1   1   59.49    6.60
 -11   1  -1   40.30    5.40
 -12  -1  -1   68.69    7.60
 -12  -1  -1   81.39    7.60
 -12   1  -1   60.89    6.80
 -12   1  -1   80.89    7.40
 -13  -1  -1   13.60    5.40
 -13  -1  -1   30.70    5.90
 -13   1  -1   27.10    7.70
 -13   1  -1   18.10    6.40
 -14  -1  -1   20.90    6.90
 -14  -1  -1    7.50   10.30
 -14   1  -1   23.40    8.20
 -15  -1  -1   17.40   14.30
 -15  -1  -1   34.80   11.40
 -15   1  -1   33.60   15.20
 -16  -1  -1    3.20   20.40
 -16   1  -1    5.10   19.00
 -16  -2   1   -5.40   16.40
 -16   2   1   10.80   23.70
 -15  -2   1  101.59   13.50
 -15  -2   1  123.69   16.10
 -15   2   1  107.89   12.70
 -14  -2   1   24.10   10.80
 -14  -2   1   20.60    7.20
 -14   2   1   21.20    9.90
 -13  -2   1    6.10    5.10
 -13  -2   1    0.90    7.10
 -13   2   1    1.80    7.50
 -12  -2   1  199.38   12.10
 -12  -2   1  184.48   11.60
 -12   2   1  194.68   10.70
 -12   2   1  201.78   11.20
 -11  -2   1   31.50    5.20
 -11  -2   1   30.00    5.00
 -11   2   1   39.00    5.90
  11   2  -1   32.60    5.30
 -11   2   1   40.40    5.00
 -10  -2   1   73.09    6.50
 -10  -2   1   89.09    5.90
 -10  -2   1   77.99    6.60
 -10   2   1   88.29    6.30
  10   2  -1   84.89    6.90
 -10   2   1   87.69    6.50
   9  -2  -1  534.85   18.80
  -9  -2   1  577.94   19.70
  -9  -2   1  594.54   20.30
  -9  -2   1  568.64   18.10
   9   2  -1  632.04   20.30
  -9   2   1  560.64   18.30
  -9   2   1  556.64   18.70
   8  -2  -1  245.68   10.00
  -8  -2   1  225.58   10.50
  -8  -2   1  236.78    9.50
  -8  -2   1  233.18   10.40
   8   2  -1  235.28   10.50
  -8   2   1  236.58    9.50
  -8   2   1  232.78    9.60
   7  -2  -1  801.02   22.90
  -7  -2   1  829.92   24.20
  -7  -2   1  804.12   22.80
  -7  -2   1  792.72   23.80
   7   2  -1  856.61   24.20
  -7   2   1  822.62   23.00
  -7   2   1  804.42   22.60
  -6  -2   1  340.67   11.30
   6  -2  -1  328.97   11.10
  -6  -2   1  341.57   12.10
  -6  -2   1  335.17   11.80
  -6   2   1  334.07   11.40
  -6   2   1  318.47   10.90
   6   2  -1  340.77   11.90
  -6   2   1  346.27   10.80
  -5  -2   1    1.90    1.70
  -5  -2   1    0.30    1.70
  -5  -2   1    1.80    1.80
   5  -2  -1   -2.00    1.40
   5   2  -1    1.50    1.70
  -5   2   1    3.00    1.50
  -5   2   1    0.60    1.10
  -5   2   1    1.70    1.20
  -4  -2   1  982.00   25.80
  -4  -2   1  999.00   25.60
   4  -2  -1 1009.20   25.10
  -4  -2   1  997.70   26.10
  -4   2   1 1004.30   24.60
   4   2  -1  965.00   25.70
  -4   2   1  993.40   25.00
  -4   2   1 1007.90   25.20
  -3  -2   1   76.09    3.80
  -3  -2   1   85.19    3.90
  -3  -2   1   73.39    3.90
   3  -2  -1   83.79    3.40
  -3   2   1   81.99    3.30
  -3   2   1   83.89    3.40
   3   2  -1   82.49    3.80
  -3   2   1   75.99    2.90
   2  -2  -1  136.89    4.00
  -2  -2   1  154.18    5.20
  -2  -2   1  145.69    5.20
  -2  -2   1  150.88    5.20
   2  -2  -1  139.39    4.40
  -2   2   1  140.89    4.00
   2   2  -1  142.59    5.10
  -2   2   1  145.09    4.50
   2   2  -1  141.09    4.80
  -2   2   1  149.79    4.20
   0  -2   1 1742.53   39.80
   0  -2  -1 1684.13   39.70
   0  -2   1 1657.43   39.50
   0  -2  -1 1646.24   39.40
   0  -2   1 1777.92   39.20
   0  -2  -1 1711.53   39.50
   0   2   1 1755.52   39.50
   0   2  -1 1709.83   39.80
   0   2   1 1557.74   38.90
   0   2  -1 1666.23   39.70
  -1  -2  -1  140.19    4.40
  -1  -2  -1  139.49    4.70
   1  -2   1  128.29    4.50
   1  -2   1  141.69    3.70
   1  -2   1  128.89    3.80
  -1  -2  -1  135.09    4.60
  -1   2  -1  138.79    4.60
   1   2   1  136.09    4.60
   1   2   1  131.99    3.60
  -1   2  -1  137.39    4.70
  -1   2  -1  139.69    4.20
  -2  -2  -1 2240.18   54.59
  -2  -2  -1 2321.57   54.89
   2  -2   1 2385.36   54.59
  -2  -2  -1 2356.36   54.79
  -2   2  -1 2295.47   54.49
  -2   2  -1 2292.27   54.09
   2   2   1 2322.57   54.79
  -2   2  -1 2308.67   54.89
  -3  -2  -1   83.69    4.20
  -3  -2  -1   84.69    3.90
   3  -2   1   85.39    4.00
  -3  -2  -1   87.09    4.20
  -3   2  -1   77.49    3.60
   3   2   1   81.59    4.20
  -3   2  -1   86.09    4.00
  -4  -2  -1    1.90    1.70
  -4  -2  -1    2.40    1.30
   4  -2   1    3.80    1.40
  -4  -2  -1    8.10    2.10
  -4   2  -1    5.50    1.60
  -4   2  -1    4.00    1.50
   4   2   1    7.80    2.10
  -5  -2  -1    2.30    1.70
  -5  -2  -1    4.80    2.00
  -5  -2  -1    2.50    1.50
   5  -2   1   -0.60    1.50
  -5   2  -1    6.70    1.90
   5   2   1    3.60    1.90
  -5   2  -1    4.40    1.70
   6  -2   1  130.79    6.50
  -6  -2  -1  127.29    6.00
  -6  -2  -1  142.49    7.30
  -6  -2  -1  134.39    6.90
  -6   2  -1  126.29    6.50
   6   2   1  125.29    6.70
  -6   2  -1  139.89    6.70
  -7  -2  -1 1723.53   46.50
  -7  -2  -1 1777.42   46.30
   7  -2   1 1789.92   45.90
  -7  -2  -1 1765.12   44.50
   7   2   1 1783.52   46.40
  -7   2  -1 1760.32   45.90
  -7   2  -1 1743.33   45.50
  -8  -2  -1  982.60   30.40
   8  -2   1 1035.90   29.60
  -8  -2  -1 1061.79   30.50
  -8  -2  -1 1025.30   28.10
  -8   2  -1 1056.29   30.10
  -8   2  -1 1021.90   29.40
   8   2   1  994.60   30.20
  -9  -2  -1    3.00    2.70
  -9  -2  -1    4.80    3.40
   9  -2   1    6.10    3.00
  -9   2  -1    1.20    2.60
  -9   2  -1   -1.40    2.50
  -9   2  -1    1.40    2.40
   9   2   1    7.30    3.20
  10  -2   1  356.56   15.30
 -10  -2  -1  376.26   16.00
 -10  -2  -1  384.16   16.10
 -10   2  -1  380.36   15.50
 -10   2  -1  367.36   14.40
  10   2   1  370.66   16.10
 -11  -2  -1    6.90    3.70
 -11  -2  -1    9.10    4.00
 -11   2  -1   14.40    5.00
  11   2   1   18.10    4.70
 -11   2  -1   13.60    4.20
 -12  -2  -1   -4.90    4.50
 -12  -2  -1   12.40    4.90
  12   2   1   -0.10    8.40
 -12   2  -1   -0.10    5.40
 -12   2  -1    8.60    4.60
 -13  -2  -1   99.89    9.30
 -13  -2  -1  118.39   10.00
 -13   2  -1  104.59    9.20
 -14  -2  -1   13.40    8.00
 -14  -2  -1   13.50    8.10
 -14   2  -1    4.10    7.10
 -15  -2  -1   41.50   11.70
 -15  -2  -1   30.80   16.90
 -15   2  -1   53.79   12.10
 -16  -2  -1   89.79   23.20
 -16   2  -1   66.79   19.10
 -16  -3   1   -2.60   15.70
 -16  -3   1  -16.40   32.40
 -15  -3   1   34.70   13.30
 -15  -3   1   48.50   17.40
 -15   3   1   29.40   20.90
 -14  -3   1    2.20    7.70
 -14  -3   1    4.20   11.50
 -14   3   1   13.40   10.20
 -13  -3   1   -3.10    5.50
 -13  -3   1   -8.80    7.20
 -13   3   1    4.50    6.00
 -12  -3   1    8.20    4.90
 -12  -3   1    1.70    4.80
 -12   3   1    4.20    5.30
 -11  -3   1    9.90    4.10
 -11  -3   1    1.00    3.40
  11   3  -1    2.10    5.10
 -11   3   1    1.00    3.00
 -10  -3   1  136.69    8.10
 -10  -3   1  155.88    9.80
 -10  -3   1  163.08    9.70
 -10   3   1  166.08    8.80
  10   3  -1  136.29    9.20
 -10   3   1  127.89    7.50
  -9  -3   1  192.28   10.40
  -9  -3   1  196.58    9.40
  -9  -3   1  189.68   10.10
  -9   3   1  197.68    9.40
  -9   3   1  200.58    8.80
   9   3  -1  186.98   10.20
   8  -3  -1   65.39    5.10
  -8  -3   1   92.09    5.90
  -8  -3   1   81.29    6.20
  -8  -3   1   77.29    6.10
   8   3  -1   86.89    6.40
  -8   3   1   87.39    5.10
  -8   3   1   78.99    5.40
  -7  -3   1   93.39    5.70
   7  -3  -1   94.39    5.50
  -7  -3   1   92.09    6.10
  -7  -3   1   99.19    6.20
   7   3  -1   95.49    6.30
  -7   3   1   89.49    5.30
  -7   3   1   97.99    5.00
   6  -3  -1   23.10    2.70
  -6  -3   1   25.00    3.30
  -6  -3   1   29.80    3.20
  -6  -3   1   27.20    3.50
  -6   3   1   22.90    2.20
  -6   3   1   26.00    2.80
   6   3  -1   21.10    3.10
  -6   3   1   23.20    2.70
  -5  -3   1  113.99    5.80
   5  -3  -1  105.19    5.00
  -5  -3   1  117.39    6.00
  -5  -3   1  108.69    5.60
   5   3  -1  114.79    5.80
  -5   3   1  114.89    5.10
  -5   3   1  114.49    5.10
  -5   3   1  107.19    4.40
  -4  -3   1   41.80    3.40
  -4  -3   1   43.50    3.30
  -4  -3   1   41.50    3.30
   4  -3  -1   41.40    2.70
  -4   3   1   40.80    2.20
  -4   3   1   42.90    2.80
   4   3  -1   42.40    3.30
  -4   3   1   42.30    2.60
  -3  -3   1   12.80    2.00
   3  -3  -1   15.00    1.60
   3  -3  -1   14.20    1.00
  -3  -3   1   13.30    2.00
  -3  -3   1   13.90    2.00
   3   3  -1   10.90    1.90
  -3   3   1   12.80    1.00
   3   3  -1   10.90    1.70
  -3   3   1   10.40    1.20
  -3   3   1   15.90    1.60
   2  -3  -1 3184.08   74.89
  -2  -3   1 3236.08   75.49
  -2  -3   1 3228.48   75.19
  -2  -3   1 3340.77   75.49
   2  -3  -1 3221.78   75.69
  -2   3   1 3145.19   74.39
  -2   3   1 3073.49   77.09
   2   3  -1 3231.08   74.79
   1  -3  -1 2256.07   53.09
  -1  -3   1 2257.97   53.79
  -1  -3   1 2377.76   53.89
   1  -3  -1 2182.88   53.09
  -1  -3   1 2299.97   53.29
   1   3  -1 2262.07   53.29
  -1   3   1 2231.38   53.09
  -1   3   1 2244.68   53.19
   1   3  -1 2337.07   53.89
   0  -3  -1 1324.17   31.80
   0  -3   1 1269.67   31.80
   0  -3  -1 1354.66   31.70
   0  -3   1 1321.27   31.60
   0  -3   1 1335.47   30.90
   0   3  -1 1275.07   31.90
   0   3   1 1311.97   31.50
   0   3  -1 1298.77   31.70
   0   3   1 1315.27   30.90
   1  -3   1   16.60    0.90
   1  -3   1   16.30    1.30
  -1  -3  -1   16.40    1.90
   1  -3   1   17.40    1.80
  -1  -3  -1   16.60    1.80
  -1  -3  -1   16.40    1.40
   1   3   1   15.80    1.00
  -1   3  -1   16.10    1.90
  -1   3  -1   20.70    1.80
  -1   3  -1   16.00    1.30
   1   3   1   15.40    1.70
  -2  -3  -1   36.30    2.50
  -2  -3  -1   33.50    2.60
  -2  -3  -1   37.70    2.70
   2  -3   1   31.90    1.50
   2  -3   1   34.10    2.40
  -2   3  -1   34.10    1.90
   2   3   1   31.70    1.70
  -2   3  -1   37.20    2.50
  -2   3  -1   37.10    2.70
   2   3   1   43.20    2.80
  -3  -3  -1  188.58    7.10
   3  -3   1  181.48    6.60
  -3  -3  -1  181.48    7.00
  -3  -3  -1  186.58    6.90
  -3   3  -1  174.68    7.00
  -3   3  -1  178.28    6.60
  -3   3  -1  175.48    6.00
   3   3   1  177.68    6.90
  -4  -3  -1  236.58    8.90
  -4  -3  -1  234.28    8.50
  -4  -3  -1  225.28    8.80
   4  -3   1  232.18    8.40
  -4   3  -1  242.28    8.00
  -4   3  -1  232.88    8.30
   4   3   1  234.68    8.80
  -5  -3  -1 1790.62   43.10
  -5  -3  -1 1650.13   43.80
   5  -3   1 1678.23   42.80
  -5  -3  -1 1651.63   43.40
  -5   3  -1 1673.63   42.80
  -5   3  -1 1735.13   42.60
   5   3   1 1748.82   43.60
   6  -3   1  192.58    8.40
  -6  -3  -1  199.18    8.30
  -6  -3  -1  192.88    8.90
  -6  -3  -1  215.68    9.50
  -6   3  -1  190.78    8.40
  -6   3  -1  201.38    8.30
   6   3   1  196.08    8.90
   7  -3   1  419.06   14.60
  -7  -3  -1  408.56   15.30
  -7  -3  -1  401.66   15.00
  -7  -3  -1  413.36   14.10
  -7   3  -1  416.16   14.30
  -7   3  -1  415.46   14.50
   7   3   1  427.96   15.30
   8  -3   1  119.89    7.20
  -8  -3  -1  116.49    6.70
  -8  -3  -1  114.69    7.40
   8   3   1  112.99    7.50
  -8   3  -1  111.69    7.00
  -8   3  -1  108.39    7.00
  -8   3  -1  123.29    6.10
   9  -3   1   55.49    5.40
  -9  -3  -1   55.39    5.60
  -9  -3  -1   59.89    5.10
  -9   3  -1   51.99    5.30
  -9   3  -1   55.59    4.70
  -9   3  -1   61.89    5.60
   9   3   1   51.89    5.60
  10  -3   1  135.09    8.90
 -10  -3  -1  158.88    9.90
 -10  -3  -1  153.48    9.90
 -10  -3  -1  159.08    8.50
 -10   3  -1  163.28    8.30
  10   3   1  160.68   10.00
 -10   3  -1  151.68    9.30
 -11  -3  -1   -9.30    4.00
 -11  -3  -1   -2.30    3.90
 -11   3  -1   -0.70    3.40
  11   3   1    6.30    4.10
 -12  -3  -1   33.00    5.90
 -12  -3  -1   19.60    5.20
  12   3   1   33.80   11.30
 -12   3  -1   20.80    4.50
 -13  -3  -1    3.90    4.70
 -13  -3  -1    8.60    6.10
 -13   3  -1   13.30    5.10
 -14  -3  -1   -1.70   12.70
 -14  -3  -1    5.50    5.50
 -14   3  -1   -3.80    7.50
 -15  -3  -1   45.70   22.60
 -15  -3  -1   42.90   14.00
 -15   3  -1   19.90   15.50
 -16  -3  -1   -6.00   21.20
 -16  -3  -1    1.50   19.90
 -16   3  -1   -9.00   18.50
 -16  -4   1   12.00   21.80
 -16  -4   1   10.50   26.40
 -15  -4   1   19.30   13.90
 -15  -4   1   -4.90   14.20
 -15   4   1    9.20   13.40
 -14  -4   1    8.00   11.00
 -14  -4   1   12.00    7.50
 -14   4   1   -5.10   10.50
 -13  -4   1   39.50    6.90
 -13  -4   1   48.20    7.70
 -13   4   1   41.10    8.20
 -12  -4   1   65.89    7.70
 -12  -4   1   79.09    8.00
 -12   4   1   88.49    7.60
 -11  -4   1    7.50    4.00
 -11  -4   1   -1.30    3.40
 -11  -4   1   -0.70    4.80
  11   4  -1   -1.30    6.30
 -11   4   1    3.70    4.30
 -10  -4   1   99.69    8.10
 -10  -4   1  100.89    8.20
 -10  -4   1  108.99    7.40
 -10   4   1  103.39    7.00
  10   4  -1   90.39    8.00
  -9  -4   1  167.98    9.00
  -9  -4   1  165.78    9.50
  -9  -4   1  162.38    9.80
  -9   4   1  171.18    8.60
   9   4  -1  186.58   10.00
  -9   4   1  166.98    7.60
  -8  -4   1  258.47   11.10
  -8  -4   1  282.07   12.30
  -8  -4   1  246.58   11.40
   8  -4  -1  238.18   10.20
   8   4  -1  260.77   11.70
  -8   4   1  253.77   10.40
  -8   4   1  251.87    9.20
  -7  -4   1  153.28    8.30
   7  -4  -1  144.59    7.00
  -7  -4   1  150.08    8.10
  -7  -4   1  149.39    7.70
   7   4  -1  161.78    8.20
  -7   4   1  146.49    6.00
  -7   4   1  145.89    7.00
  -6  -4   1  598.34   19.30
  -6  -4   1  600.14   19.30
   6  -4  -1  639.04   18.00
  -6  -4   1  652.23   19.30
  -6   4   1  613.64   17.70
  -6   4   1  616.94   17.80
  -6   4   1  592.34   16.30
   6   4  -1  614.14   19.50
   5  -4  -1  515.25   14.90
  -5  -4   1  478.35   15.90
  -5  -4   1  534.15   16.40
  -5  -4   1  492.95   15.80
  -5   4   1  516.55   14.80
  -5   4   1  484.45   13.20
  -5   4   1  525.95   14.50
   5   4  -1  518.35   16.10
  -4  -4   1  102.99    5.40
  -4  -4   1   96.29    5.40
  -4  -4   1   93.39    5.20
   4  -4  -1   95.79    4.50
  -4   4   1   92.79    3.20
  -4   4   1  107.29    4.10
  -4   4   1  100.89    4.50
   4   4  -1   96.89    5.30
   4   4  -1  104.09    4.80
  -3  -4   1  343.77   10.60
   3  -4  -1  313.07    8.60
  -3  -4   1  330.17   10.70
   3  -4  -1  311.07    9.50
  -3  -4   1  321.57   10.70
  -3   4   1  309.77    9.60
   3   4  -1  304.77    9.80
  -3   4   1  314.17    8.50
  -2  -4   1   17.70    2.40
   2  -4  -1   21.80    2.00
   2  -4  -1   22.40    1.70
  -2  -4   1   26.90    2.40
  -2  -4   1   25.40    2.50
   2   4  -1   21.20    2.00
  -2   4   1   23.90    2.00
   2   4  -1   22.70    2.50
   1  -4  -1  222.98    7.20
  -1  -4   1  231.08    7.90
   1  -4  -1  241.28    7.30
  -1  -4   1  228.48    7.20
  -1  -4   1  219.28    7.70
   1   4  -1  236.18    7.90
   1   4  -1  216.48    7.20
  -1   4   1  220.88    7.10
  -1   4   1  231.98    7.30
   0  -4  -1   32.90    2.50
   0  -4   1   32.50    2.60
   0  -4  -1   32.10    2.40
   0  -4   1   30.10    1.80
   0  -4   1   36.20    2.50
   0   4   1   36.30    2.40
   0   4   1   32.00    1.90
   0   4  -1   31.70    2.60
   0   4  -1   31.30    2.30
  -1  -4  -1 2741.83   62.19
   1  -4   1 2627.44   61.79
  -1  -4  -1 2719.93   61.89
   1  -4   1 2471.45   61.99
   1  -4   1 2494.95   60.79
  -1   4  -1 2653.43   61.79
  -1   4  -1 2497.95   61.19
  -1   4  -1 2599.84   61.79
   1   4   1 2622.54   61.69
   1   4   1 2566.14   61.49
   2  -4   1  543.95   13.80
  -2  -4  -1  549.54   15.70
   2  -4   1  552.64   15.20
  -2  -4  -1  562.44   15.60
   2   4   1  529.45   13.80
  -2   4  -1  524.45   14.00
  -2   4  -1  558.54   15.30
  -2   4  -1  541.85   15.50
   2   4   1  528.75   15.30
  -3  -4  -1    1.10    1.70
  -3  -4  -1    1.70    1.90
   3  -4   1    0.20    1.40
   3  -4   1   -0.30    0.50
  -3   4  -1   -0.90    0.90
  -3   4  -1    4.70    1.50
   3   4   1   -0.20    1.50
   3   4   1   -0.10    0.80
  -3   4  -1   -0.60    1.70
   4  -4   1 1675.73   42.30
  -4  -4  -1 1689.13   43.00
  -4  -4  -1 1725.03   42.90
  -4  -4  -1 1671.33   42.70
  -4   4  -1 1714.33   41.30
  -4   4  -1 1659.23   42.30
   4   4   1 1695.63   42.90
  -5  -4  -1    6.50    2.10
  -5  -4  -1    7.10    2.30
   5  -4   1    4.90    1.80
  -5   4  -1    1.90    1.60
   5   4   1    1.50    1.90
  -5   4  -1   -1.20    1.50
  -6  -4  -1    0.70    2.10
  -6  -4  -1   -1.10    1.90
   6  -4   1    0.80    2.00
   6   4   1    4.20    2.40
  -6   4  -1    2.40    2.00
  -6   4  -1    0.50    1.30
  -7  -4  -1  252.67   11.30
   7  -4   1  255.97   10.60
  -7  -4  -1  235.78   10.30
   7   4   1  254.87   11.30
  -7   4  -1  242.98    8.60
  -7   4  -1  258.87   10.60
  -7   4  -1  237.58    9.90
  -8  -4  -1  106.79    6.80
  -8  -4  -1  118.99    7.80
   8  -4   1  109.49    6.90
  -8   4  -1  102.89    5.50
   8   4   1  108.09    7.60
  -8   4  -1  119.19    7.10
  -8   4  -1  103.99    6.60
   9  -4   1  185.78    9.80
  -9  -4  -1  195.68    9.70
  -9  -4  -1  200.58   10.70
  -9  -4  -1  193.68   10.70
  -9   4  -1  184.78    9.50
  -9   4  -1  171.78    9.40
  -9   4  -1  173.18    8.00
   9   4   1  190.08   10.50
 -10  -4  -1  277.07   13.90
 -10  -4  -1  260.77   13.70
 -10  -4  -1  251.87   12.10
  10   4   1  313.87   14.70
 -10   4  -1  277.17   12.90
 -11  -4  -1    3.60    4.20
 -11  -4  -1    3.30    4.20
 -11  -4  -1   -5.80    6.20
 -11   4  -1   -2.70    3.60
  11   4   1    2.00    6.80
 -12  -4  -1    2.60    4.30
 -12  -4  -1   -2.80    4.60
  12   4   1   -0.90    9.10
 -12   4  -1    3.30    5.00
 -13  -4  -1   41.10    7.60
 -13  -4  -1   23.60    6.40
 -13   4  -1   28.40    6.10
 -14  -4  -1   14.60    8.10
 -14  -4  -1    7.80   13.60
 -14   4  -1    9.80    8.90
 -15  -4  -1   11.30   19.10
 -15  -4  -1   -4.20   14.40
 -15   4  -1    6.70   24.30
 -15  -5   1  -13.70   12.30
 -15  -5   1   12.90   12.70
 -14  -5   1    3.50    9.90
 -14  -5   1    1.40    7.80
 -14   5   1   -2.80   11.30
 -13  -5   1   41.50    7.00
 -13  -5   1   38.40    7.50
  13   5  -1   38.90    9.40
 -13   5   1   52.39    8.30
 -12  -5   1    0.60    5.10
 -12  -5   1    2.60    5.80
 -12   5   1   10.20    6.40
 -11  -5   1   26.20    4.90
 -11  -5   1   30.20    5.80
 -11  -5   1   20.80    4.80
 -11   5   1   23.40    4.50
  11   5  -1   28.00    7.10
 -10  -5   1   41.80    5.90
 -10  -5   1   38.80    5.10
 -10  -5   1   39.70    5.70
  10   5  -1   28.30    5.20
 -10   5   1   43.90    4.90
  -9  -5   1  119.29    8.50
  -9  -5   1  112.99    7.70
  -9  -5   1  113.39    8.20
   9   5  -1   95.39    7.70
  -9   5   1  112.59    6.90
  -8  -5   1  473.75   17.80
  -8  -5   1  470.55   17.90
  -8  -5   1  496.65   17.40
  -8   5   1  443.56   15.50
   8   5  -1  438.56   17.20
  -7  -5   1   85.99    6.20
  -7  -5   1   91.29    6.60
  -7  -5   1   97.49    6.90
   7  -5  -1   94.39    5.70
   7   5  -1   91.89    5.80
  -7   5   1   96.19    5.80
   7   5  -1  109.79    7.10
  -6  -5   1  235.48   10.20
   6  -5  -1  233.98    9.00
  -6  -5   1  219.08   10.10
  -6  -5   1  221.18   10.00
  -6   5   1  241.18    9.10
   6   5  -1  231.38    9.20
   6   5  -1  240.08   10.30
  -6   5   1  216.68    6.90
  -5  -5   1   55.79    4.50
   5  -5  -1   61.09    3.90
  -5  -5   1   53.39    4.50
  -5  -5   1   63.09    4.80
  -5   5   1   56.49    3.10
   5   5  -1   48.30    4.20
   5   5  -1   59.49    4.00
  -5   5   1   58.69    3.80
  -4  -5   1   -0.50    1.60
   4  -5  -1    5.60    1.50
  -4  -5   1    2.40    1.90
  -4  -5   1    2.80    1.90
   4   5  -1    4.90    1.70
  -4   5   1    2.60    0.90
  -4   5   1    7.00    1.60
  -3  -5   1 2162.68   51.59
  -3  -5   1 2085.49   51.99
   3  -5  -1 2119.79   49.60
  -3  -5   1 2065.79   51.99
   3  -5  -1 2090.99   50.69
   3   5  -1 2106.59   51.89
   3   5  -1 2091.09   50.69
  -3   5   1 2029.50   50.59
   2  -5  -1  647.94   17.00
  -2  -5   1  625.24   18.40
  -2  -5   1  632.14   18.50
  -2  -5   1  647.14   17.80
   2  -5  -1  656.73   17.60
  -2   5   1  689.13   17.70
   2   5  -1  621.04   18.20
   2   5  -1  635.34   17.40
  -2   5   1  660.93   17.90
  -1  -5   1 1167.58   29.40
  -1  -5   1 1133.59   28.30
   1  -5  -1 1130.39   28.80
   1  -5  -1 1141.99   28.60
  -1  -5   1 1145.39   29.60
   1   5  -1 1108.79   29.40
  -1   5   1 1153.68   28.50
   1   5  -1 1112.79   28.50
  -1   5   1 1147.09   28.80
   0  -5   1  465.75   13.90
   0  -5  -1  477.85   14.10
   0  -5   1  495.65   12.80
   0  -5   1  494.95   14.40
   0  -5  -1  484.65   14.00
   0   5   1  481.65   13.10
   0   5   1  484.05   14.00
   0   5  -1  489.65   14.40
   0   5  -1  492.95   13.90
  -1  -5  -1  188.08    7.20
  -1  -5  -1  184.68    7.20
   1  -5   1  179.48    7.10
   1  -5   1  178.08    5.10
   1  -5   1  176.48    6.40
   1   5   1  186.68    5.90
  -1   5  -1  182.38    6.90
  -1   5  -1  186.18    7.10
   1   5   1  187.18    7.00
  -1   5  -1  173.98    5.70
  -2  -5  -1  783.12   22.20
   2  -5   1  802.82   20.30
   2  -5   1  829.62   21.90
  -2  -5  -1  817.42   22.20
  -2   5  -1  818.32   21.80
  -2   5  -1  803.72   20.10
   2   5   1  788.42   20.10
  -2   5  -1  812.02   22.10
  -3  -5  -1   49.30    3.80
  -3  -5  -1   50.79    4.00
   3  -5   1   49.90    3.50
   3  -5   1   47.10    2.20
  -3   5  -1   50.39    2.70
   3   5   1   46.50    3.80
   3   5   1   43.30    2.60
  -3   5  -1   46.40    3.80
  -3   5  -1   44.90    3.40
  -4  -5  -1  103.39    5.80
  -4  -5  -1  100.09    5.90
   4  -5   1  108.09    5.50
   4   5   1  106.19    6.00
  -4   5  -1   99.69    5.40
   4   5   1  100.19    4.50
  -4   5  -1  106.09    4.60
  -5  -5  -1  154.88    7.60
   5  -5   1  162.08    7.20
  -5  -5  -1  160.08    7.90
  -5   5  -1  144.59    6.90
   5   5   1  135.19    7.30
   5   5   1  151.18    6.20
  -5   5  -1  157.28    6.30
  -5   5  -1  136.49    4.60
   6  -5   1  227.58    9.50
  -6  -5  -1  234.48   10.10
  -6  -5  -1  219.48   10.10
  -6   5  -1  224.28    8.60
  -6   5  -1  213.68    6.90
  -6   5  -1  213.98    9.30
   6   5   1  213.58   10.00
  -7  -5  -1  138.89    8.40
  -7  -5  -1  153.78    8.30
   7  -5   1  151.98    7.90
  -7   5  -1  154.48    7.90
   7   5   1  147.39    8.60
  -7   5  -1  147.79    7.20
  -8  -5  -1    6.40    3.00
  -8  -5  -1   14.80    3.90
   8  -5   1    4.20    3.30
  -8   5  -1    2.40    2.40
   8   5   1    4.70    3.10
  -8   5  -1    9.90    3.00
  -9  -5  -1   51.19    5.90
  -9  -5  -1   53.79    6.30
  -9  -5  -1   55.79    5.90
  -9   5  -1   49.80    5.20
   9   5   1   41.50    5.60
  -9   5  -1   48.70    5.00
 -10  -5  -1  112.59    8.10
 -10  -5  -1  103.19    8.60
 -10  -5  -1   94.89    8.30
 -10   5  -1  100.29    7.60
  10   5   1   96.19    8.50
 -11  -5  -1   10.00    6.50
 -11  -5  -1   20.40    5.50
 -11  -5  -1   14.20    5.00
 -11   5  -1   14.90    4.20
  11   5   1   19.90    7.40
 -12  -5  -1   16.30    5.40
  12   5   1    8.50    9.60
 -12   5  -1   10.90    5.80
 -13  -5  -1   57.39    8.10
 -13  -5  -1   46.00    8.00
 -13   5  -1   62.89    9.60
 -14  -5  -1   43.40   10.00
 -14  -5  -1   46.00   10.10
 -14   5  -1   34.10   12.60
 -15  -5  -1   13.50   11.90
 -15  -5  -1    0.20   13.30
 -15   5  -1    1.90   20.20
 -15  -6   1   17.20   25.30
 -15  -6   1   18.70   15.40
 -14  -6   1   -3.20    9.10
 -14  -6   1    1.10   13.80
 -14   6   1    2.40   14.70
 -13  -6   1   43.10    8.20
 -13  -6   1   29.20    6.80
 -13   6   1   29.50    7.90
 -12  -6   1   16.50    5.60
 -12  -6   1   10.40    5.10
 -12  -6   1   16.80    9.60
 -12   6   1   16.70    7.70
  12   6  -1   12.80   12.90
  12   6  -1   29.30    6.80
 -11  -6   1   14.60    6.40
 -11  -6   1    5.00    4.40
 -11  -6   1   11.10    4.80
 -11   6   1    4.40    4.40
  11   6  -1    3.20    5.60
  11   6  -1   -4.30    6.10
 -10  -6   1   31.10    5.70
 -10  -6   1   38.70    5.80
 -10  -6   1   44.30    6.10
 -10   6   1   29.40    4.50
  10   6  -1   41.50    5.80
  10   6  -1   38.40    5.20
  -9  -6   1  218.38   11.20
  -9  -6   1  199.88   11.40
  -9  -6   1  197.28   11.30
   9   6  -1  199.38   10.20
   9   6  -1  206.18   11.50
  -9   6   1  209.88   10.00
  -8  -6   1   22.30    4.20
  -8  -6   1   29.20    4.60
   8   6  -1   20.70    4.10
  -8   6   1   21.30    3.40
   8   6  -1   33.30    4.20
  -7  -6   1    9.90    3.30
  -7  -6   1   13.90    3.50
   7  -6  -1    9.00    4.50
  -7  -6   1    7.30    3.10
  -7   6   1   18.40    3.00
   7   6  -1   15.70    3.00
   7   6  -1   20.70    4.00
   6  -6  -1    1.70    2.80
  -6  -6   1    4.40    2.70
  -6  -6   1   -1.50    2.50
  -6  -6   1    2.30    2.80
   6   6  -1    0.70    1.70
   6   6  -1    3.20    2.60
  -6   6   1   -0.70    1.90
  -5  -6   1   89.09    6.00
  -5  -6   1   84.69    5.80
   5  -6  -1   89.59    5.20
  -5  -6   1   87.59    6.00
  -5   6   1   86.59    5.00
   5   6  -1   85.49    5.00
   4  -6  -1  414.16   11.50
  -4  -6   1  446.96   14.90
  -4  -6   1  417.06   14.20
  -4  -6   1  443.26   14.80
   4  -6  -1  426.26   13.40
   4   6  -1  421.56   13.20
  -4   6   1  400.76   11.00
  -4   6   1  426.86   13.30
   4   6  -1  426.76   14.60
  -3  -6   1  511.25   16.40
  -3  -6   1  525.45   15.80
   3  -6  -1  516.95   15.20
   3  -6  -1  502.15   14.00
  -3  -6   1  517.85   16.50
  -3   6   1  523.65   15.20
   3   6  -1  511.65   14.90
   3   6  -1  476.75   15.90
   2  -6  -1  370.76   11.80
  -2  -6   1  396.66   12.00
  -2  -6   1  364.56   12.60
  -2  -6   1  381.86   12.80
   2  -6  -1  379.96   11.40
  -2   6   1  377.76   11.90
   2   6  -1  361.06   11.40
  -2   6   1  377.36   11.90
   2   6  -1  360.06   12.40
   1  -6  -1  612.94   17.40
  -1  -6   1  646.14   17.10
  -1  -6   1  636.74   18.50
   1  -6  -1  647.94   17.80
  -1  -6   1  617.74   18.20
  -1   6   1  627.24   17.70
   1   6  -1  615.74   17.30
  -1   6   1  598.94   17.10
   1   6  -1  608.04   18.20
   0  -6  -1 1344.37   33.70
   0  -6   1 1303.67   31.80
   0  -6   1 1273.87   33.90
   0  -6  -1 1367.46   33.80
   0  -6   1 1277.87   33.30
   0   6  -1 1298.97   33.10
   0   6  -1 1259.57   33.90
   0   6   1 1351.36   33.60
   0   6   1 1295.77   32.30
   1  -6   1  170.88    5.20
   1  -6   1  176.08    6.80
  -1  -6  -1  176.58    7.50
   1  -6   1  173.08    7.40
  -1  -6  -1  185.88    7.70
  -1   6  -1  167.88    5.70
  -1   6  -1  177.88    7.40
  -1   6  -1  182.48    7.30
   1   6   1  177.68    6.10
   1   6   1  182.08    7.50
   2  -6   1  416.76   12.00
   2  -6   1  395.26   13.20
  -2  -6  -1  431.56   13.80
  -2  -6  -1  413.26   13.70
  -2   6  -1  423.06   13.30
   2   6   1  401.66   13.40
  -2   6  -1  433.56   13.60
  -2   6  -1  410.36   11.20
   2   6   1  409.06   11.60
   3  -6   1  151.28    7.00
  -3  -6  -1  159.68    7.50
  -3  -6  -1  145.39    7.30
   3  -6   1  149.69    5.30
   3   6   1  148.19    5.50
  -3   6  -1  146.39    5.30
  -3   6  -1  156.38    7.30
  -3   6  -1  155.28    7.00
  -4  -6  -1   66.79    5.20
  -4  -6  -1   66.29    5.00
   4  -6   1   66.89    4.60
   4   6   1   60.89    3.50
  -4   6  -1   67.89    4.60
  -4   6  -1   65.89    3.40
   4   6   1   62.09    4.80
   5  -6   1  305.07   11.30
  -5  -6  -1  291.87   11.90
  -5  -6  -1  278.67   11.60
  -5   6  -1  282.97    9.50
   5   6   1  279.27   11.60
  -5   6  -1  296.87   11.10
   5   6   1  277.87    9.70
   6  -6   1  156.18    8.00
  -6  -6  -1  159.18    8.90
  -6  -6  -1  158.48    8.60
   6   6   1  160.88    8.80
  -6   6  -1  141.49    6.60
  -6   6  -1  150.68    7.80
   6   6   1  150.98    6.80
  -7  -6  -1   56.79    5.70
   7  -6   1   50.99    4.80
  -7  -6  -1   62.79    5.80
   7   6   1   58.29    4.40
   7   6   1   63.99    5.90
  -7   6  -1   53.79    4.80
  -7   6  -1   55.69    4.30
   8  -6   1   15.10    3.70
  -8  -6  -1   29.60    4.80
  -8  -6  -1   21.70    4.30
   8   6   1   15.70    3.70
  -8   6  -1   20.00    3.60
  -8   6  -1   23.80    3.50
   8   6   1   23.00    4.50
  -9  -6  -1   74.89    7.40
  -9  -6  -1   63.89    6.50
  -9  -6  -1   70.39    7.10
  -9   6  -1   72.69    5.70
   9   6   1   68.59    6.20
   9   6   1   79.79    7.50
  -9   6  -1   74.49    6.30
 -10  -6  -1   28.10    5.50
 -10  -6  -1   29.20    5.70
 -10  -6  -1   30.30    5.50
  10   6   1   20.70    5.10
  10   6   1   30.20    6.10
 -10   6  -1   29.50    4.80
 -11  -6  -1   35.70    7.50
 -11  -6  -1   41.00    6.90
 -11  -6  -1   35.80    6.40
  11   6   1   34.50    8.40
 -11   6  -1   49.40    6.00
 -12  -6  -1    2.00    5.00
 -12  -6  -1    8.30    5.70
 -12   6  -1    3.50    6.70
  12   6   1   -2.20    8.10
 -13  -6  -1   12.40    9.20
 -13  -6  -1    3.70    7.50
 -13   6  -1   19.50    7.80
  13   6   1   10.20   12.70
 -14  -6  -1    2.70    8.00
 -14  -6  -1   -3.20   13.30
 -14   6  -1    7.30   16.20
 -15  -6  -1    0.60   15.70
 -15  -6  -1   -0.20   20.10
 -15   6  -1   14.70   21.10
 -15  -7   1    1.80   24.40
 -15  -7   1    6.10   12.70
 -14  -7   1   -8.60   12.70
 -14  -7   1   17.20   11.30
 -13  -7   1    2.90    9.60
 -13  -7   1    0.00    7.50
 -13   7   1    9.90   12.60
 -12  -7   1    0.70    5.10
 -12  -7   1    6.90    9.40
 -12  -7   1    0.40    5.10
 -12   7   1   -1.10   10.30
 -11  -7   1   85.09    8.80
 -11  -7   1   59.19    7.10
 -11  -7   1   59.69    7.40
 -11   7   1   77.79    6.80
 -10  -7   1   58.19    7.20
 -10  -7   1   58.49    7.00
 -10  -7   1   56.99    6.80
  10   7  -1   54.69    6.20
 -10   7   1   57.19    5.80
  -9  -7   1    1.40    3.70
  -9  -7   1    2.50    3.40
  -9  -7   1    4.00    3.80
   9   7  -1   -3.60    3.90
  -9   7   1   -3.10    3.00
  -8  -7   1   14.00    4.00
  -8  -7   1   17.50    4.30
  -8  -7   1    7.90    3.40
  -8   7   1   10.10    3.00
   8   7  -1   14.40    3.30
  -7  -7   1   31.60    4.80
  -7  -7   1   29.80    4.30
  -7  -7   1   32.40    4.80
  -7   7   1   26.60    3.60
   7   7  -1   18.90    3.30
  -6  -7   1   18.10    3.80
   6  -7  -1   17.40    3.00
  -6  -7   1   12.70    3.40
  -6  -7   1   16.80    3.80
   6   7  -1   15.90    2.90
  -6   7   1   18.40    2.90
   6   7  -1   15.80    3.70
  -5  -7   1   -3.80    2.80
  -5  -7   1    0.40    2.30
  -5  -7   1   -0.50    2.20
   5  -7  -1    1.80    2.00
   5  -7  -1   -0.10    1.30
   5   7  -1   -0.30    1.80
  -5   7   1   -1.80    1.80
   5   7  -1    2.20    2.60
   4  -7  -1  289.47    9.10
  -4  -7   1  296.67   11.70
  -4  -7   1  306.07   12.20
  -4  -7   1  297.67   12.10
   4  -7  -1  308.17   10.90
   4   7  -1  301.37   11.90
   4   7  -1  293.17   10.40
  -4   7   1  308.47   11.00
   3  -7  -1    1.70    1.30
  -3  -7   1    5.70    2.00
  -3  -7   1    0.30    2.10
   3  -7  -1    3.60    1.70
  -3  -7   1    5.20    2.40
  -3   7   1    4.60    1.70
   3   7  -1    4.20    2.30
   2  -7  -1 2889.71   70.19
  -2  -7   1 2861.31   71.09
  -2  -7   1 2989.80   71.39
  -2  -7   1 2832.72   69.49
   2  -7  -1 2840.02   69.19
  -2   7   1 2878.91   70.09
  -2   7   1 2948.41   69.99
   2   7  -1 2918.51   71.09
   2   7  -1 2862.91   69.29
   1  -7  -1  145.99    6.60
   1  -7  -1  143.69    4.90
  -1  -7   1  158.38    7.40
  -1  -7   1  147.79    7.10
   1  -7  -1  149.79    6.90
  -1  -7   1  159.38    6.20
  -1   7   1  162.38    7.00
  -1   7   1  142.29    6.20
   1   7  -1  154.58    7.20
   1   7  -1  150.18    6.40
   0  -7   1  231.58    9.10
   0  -7   1  242.78    9.70
   0  -7  -1  241.48    9.30
   0  -7   1  240.88    7.70
   0  -7  -1  236.78    9.30
   0   7   1  246.88    8.30
   0   7  -1  241.98    8.90
   0   7  -1  241.58    9.60
   0   7   1  257.27    9.40
   1  -7   1  282.47    8.00
   1  -7   1  291.37   10.90
   1  -7   1  286.27   10.00
  -1  -7  -1  311.07   11.20
  -1  -7  -1  287.67   10.80
  -1   7  -1  292.77   10.40
   1   7   1  284.47   10.60
   1   7   1  287.67    9.20
  -1   7  -1  288.07   10.70
  -1   7  -1  287.67    8.60
   2  -7   1    6.20    2.20
  -2  -7  -1    2.30    2.10
  -2  -7  -1   -4.40    2.10
   2  -7   1    1.10    1.30
  -2   7  -1    1.30    0.90
  -2   7  -1    0.70    1.90
  -2   7  -1    1.20    1.70
   2   7   1    1.50    1.30
   2   7   1    0.80    1.70
  -3  -7  -1  650.93   20.20
   3  -7   1  644.84   17.50
   3  -7   1  697.63   20.00
  -3  -7  -1  631.44   20.20
  -3   7  -1  628.74   19.40
  -3   7  -1  665.03   20.20
   3   7   1  687.03   20.20
  -3   7  -1  631.44   16.80
   3   7   1  637.24   17.50
  -4  -7  -1 1272.57   34.50
   4  -7   1 1182.98   30.70
   4  -7   1 1235.78   33.30
  -4  -7  -1 1231.58   34.10
  -4   7  -1 1198.28   33.10
  -4   7  -1 1187.88   30.30
  -4   7  -1 1295.67   34.40
   4   7   1 1200.08   30.90
   5  -7   1   12.20    2.90
  -5  -7  -1   13.90    3.60
  -5  -7  -1    1.40    2.50
  -5   7  -1   12.00    2.80
  -5   7  -1    6.80    1.60
   5   7   1    3.40    2.70
  -6  -7  -1   69.79    6.20
   6  -7   1   79.79    5.70
  -6  -7  -1   65.29    5.90
  -6   7  -1   74.19    5.60
   6   7   1   73.99    4.60
   6   7   1   77.69    6.40
  -6   7  -1   64.49    4.10
  -7  -7  -1  264.37   12.60
   7  -7   1  231.98   11.10
  -7  -7  -1  260.37   12.60
  -7   7  -1  263.17   10.00
   7   7   1  268.07   10.30
   7   7   1  264.47   12.50
  -7   7  -1  248.08   11.30
  -8  -7  -1   -4.40    3.20
  -8  -7  -1    5.10    3.50
  -8  -7  -1    6.50    3.50
   8   7   1    3.80    3.70
  -8   7  -1    1.70    2.70
   8   7   1    5.70    3.50
  -9  -7  -1   11.20    4.40
  -9  -7  -1   -2.00    3.70
  -9  -7  -1   -2.90    4.10
   9   7   1   -3.20    3.70
  -9   7  -1    3.60    3.20
 -10  -7  -1    1.10    3.90
 -10  -7  -1    5.40    4.00
 -10  -7  -1   12.80    5.10
 -10   7  -1    4.00    4.60
 -11  -7  -1   10.40    4.60
 -11  -7  -1    8.20    4.80
 -11  -7  -1   21.80    5.20
 -11   7  -1   20.50    4.90
  11   7   1    2.10    7.00
 -12  -7  -1   19.30    9.60
 -12  -7  -1   21.80   10.10
 -12  -7  -1   32.00    6.60
 -12   7  -1   17.60    9.40
  12   7   1   -3.40   10.70
 -13  -7  -1   35.00    8.90
 -13  -7  -1   42.10    8.70
 -13   7  -1   30.10   10.20
  13   7   1   24.30   18.20
 -14  -7  -1    1.00   14.40
 -14  -7  -1   14.90   13.20
 -14   7  -1   -8.10   17.80
 -15  -7  -1   22.60   16.70
 -15  -7  -1   12.40   17.90
 -14  -8   1   -2.50   13.40
 -14  -8   1   -1.60   11.60
 -13  -8   1    6.60    9.50
 -13  -8   1    1.30   10.00
 -13   8   1    9.30   13.60
 -12  -8   1   10.20    8.40
 -12  -8   1   11.80    7.20
 -12  -8   1   13.00   11.70
 -12   8   1   14.20    5.90
  12   8  -1    1.50   13.70
 -11  -8   1    8.30    4.80
 -11  -8   1   11.90    5.20
 -11  -8   1   25.10    6.40
  11   8  -1   15.60    7.80
 -11   8   1   21.00    5.30
 -10  -8   1  101.09    9.20
 -10  -8   1  111.09    9.40
 -10  -8   1  106.79    9.40
  10   8  -1  104.79    9.30
 -10   8   1  111.89    7.90
  -9  -8   1  239.18   13.40
  -9  -8   1  215.48   12.50
  -9  -8   1  224.88   12.80
   9   8  -1  226.08   12.90
   9   8  -1  224.88   11.10
  -9   8   1  236.18   11.10
  -8  -8   1   14.00    4.10
  -8  -8   1    4.00    3.60
   8   8  -1   17.90    5.00
  -8   8   1   12.90    3.20
   8   8  -1   10.60    3.90
  -7  -8   1   47.70    5.60
  -7  -8   1   42.50    5.30
  -7  -8   1   50.59    5.80
  -7   8   1   42.50    4.40
   7   8  -1   40.50    4.50
   7   8  -1   34.70    5.00
  -6  -8   1    7.20    3.30
  -6  -8   1   13.40    3.60
  -6  -8   1    6.60    3.70
   6   8  -1    7.00    3.30
   6   8  -1   15.60    2.90
  -6   8   1   11.70    2.70
  -5  -8   1   31.30    4.50
  -5  -8   1   29.20    4.20
   5  -8  -1   18.70    3.00
  -5  -8   1   24.70    4.00
   5   8  -1   22.40    3.10
  -5   8   1   29.50    3.40
   5   8  -1   27.30    4.10
   4  -8  -1  261.87   10.50
  -4  -8   1  258.57   10.90
   4  -8  -1  259.97    8.80
  -4  -8   1  260.57   11.80
  -4  -8   1  270.37   11.90
   4   8  -1  263.57   11.50
  -4   8   1  276.77   10.60
   4   8  -1  262.87    9.90
   3  -8  -1  311.97   10.50
  -3  -8   1  317.27   11.60
   3  -8  -1  317.57   11.70
  -3  -8   1  303.47   12.60
  -3  -8   1  318.97   12.70
   3   8  -1  322.97   11.10
  -3   8   1  322.97   11.60
   3   8  -1  312.37   12.50
  -2  -8   1  479.45   16.50
   2  -8  -1  492.55   15.90
   2  -8  -1  481.85   14.90
  -2  -8   1  492.95   15.20
  -2  -8   1  478.35   16.50
  -2   8   1  479.35   15.70
   2   8  -1  465.85   14.80
  -2   8   1  494.45   15.40
   2   8  -1  479.55   16.40
   1  -8  -1  808.42   21.50
   1  -8  -1  898.71   24.70
  -1  -8   1  808.82   22.60
   1  -8  -1  801.52   23.70
  -1  -8   1  842.42   24.70
  -1  -8   1  867.91   25.20
  -1   8   1  888.21   24.50
   1   8  -1  870.31   25.00
  -1   8   1  838.42   23.30
   1   8  -1  846.22   23.40
   0  -8  -1  366.46   12.60
   0  -8  -1  311.07    9.90
   0  -8   1  312.47   12.30
   0  -8   1  307.37    9.80
   0  -8  -1  331.87   12.00
   0  -8   1  313.37   11.70
   0   8  -1  338.27   11.60
   0   8   1  339.37   10.90
   0   8  -1  315.87   12.20
   0   8   1  331.17   12.00
  -1  -8  -1   63.79    4.90
   1  -8   1   65.99    5.00
  -1  -8  -1   60.19    4.70
   1  -8   1   59.29    2.80
   1  -8   1   57.09    4.20
  -1   8  -1   59.39    3.10
  -1   8  -1   66.39    4.70
   1   8   1   62.49    3.70
   1   8   1   57.39    4.60
  -1   8  -1   64.69    4.90
   2  -8   1  314.07   10.80
  -2  -8  -1  318.57   12.60
   2  -8   1  328.47   12.40
  -2  -8  -1  337.07   12.70
   2   8   1  331.47   12.40
   2   8   1  309.97   10.10
  -2   8  -1  303.37    9.20
  -2   8  -1  328.77   12.00
  -2   8  -1  321.97   12.10
  -3  -8  -1   13.70    3.00
   3  -8   1   17.10    3.20
  -3  -8  -1   10.70    2.90
   3  -8   1   10.50    1.90
   3   8   1   17.60    2.20
  -3   8  -1   14.10    1.50
   3   8   1   10.70    2.60
  -3   8  -1   14.80    2.90
  -3   8  -1   18.90    3.20
  -4  -8  -1    6.90    3.00
   4  -8   1    4.80    2.60
  -4  -8  -1    6.80    2.80
   4  -8   1    0.40    2.30
  -4   8  -1    1.00    2.60
   4   8   1    4.50    2.50
   4   8   1    8.00    1.90
  -4   8  -1    8.10    2.80
  -5  -8  -1  463.45   17.40
   5  -8   1  467.25   16.30
  -5  -8  -1  455.25   17.20
   5   8   1  451.65   14.00
  -5   8  -1  473.05   16.20
   5   8   1  439.76   16.70
   6  -8   1   13.30    3.50
  -6  -8  -1    6.80    3.60
  -6  -8  -1   12.40    3.70
   6   8   1   13.50    2.50
  -6   8  -1    8.10    3.00
  -7  -8  -1   33.40    5.00
   7  -8   1   17.10    5.00
  -7  -8  -1   21.60    4.40
  -7  -8  -1   37.50    5.30
  -7   8  -1   29.10    4.00
  -8  -8  -1   64.19    7.00
  -8  -8  -1   73.49    7.00
  -8  -8  -1   60.69    6.70
  -8   8  -1   70.99    6.30
  -9  -8  -1   33.30    6.00
  -9  -8  -1   42.00    6.10
  -9  -8  -1   31.90    5.60
  -9   8  -1   30.40    5.00
   9   8   1   36.00    5.90
 -10  -8  -1    3.50    4.20
 -10  -8  -1   -1.60    4.20
 -10  -8  -1   -2.90    4.10
 -10   8  -1    1.90    4.00
 -11  -8  -1   32.20    6.50
 -11  -8  -1   46.80    7.10
 -11  -8  -1   59.29    8.20
 -11   8  -1   33.70    6.60
 -12  -8  -1   33.80    6.70
 -12  -8  -1   43.60   12.30
 -12  -8  -1   41.70    9.20
 -12   8  -1   24.30    9.40
 -13  -8  -1    6.90   10.40
 -13  -8  -1   -4.80    8.70
 -13   8  -1   -6.70   11.70
 -14  -8  -1  -10.30   12.10
 -14  -8  -1    3.50   16.90
 -14   8  -1   10.70   12.60
 -14  -9   1   28.50   21.10
 -14  -9   1   13.10   15.40
 -13  -9   1   -5.20    9.70
 -13  -9   1    1.60   20.60
 -13  -9   1    8.20   15.50
 -12  -9   1  -10.00    9.50
 -12  -9   1    0.20    6.20
 -12  -9   1   14.70    7.30
  12   9  -1    4.20   11.70
 -12   9   1   13.40    8.20
 -11  -9   1   43.10    8.40
 -11  -9   1   41.70    7.20
 -11  -9   1   51.79    8.10
 -11   9   1   47.10    8.50
  11   9  -1   42.20    7.30
 -10  -9   1   19.10    5.30
 -10  -9   1   22.10    5.80
 -10  -9   1   19.90    6.10
  10   9  -1   14.20    7.70
 -10   9   1    6.40    4.80
  -9  -9   1   31.90    6.30
  -9  -9   1   11.50    4.60
  -9  -9   1   22.30    5.20
  -9   9   1   24.60    4.60
   9   9  -1   27.60    5.60
  -8  -9   1   65.99    7.30
  -8  -9   1   76.49    7.60
  -8  -9   1   64.69    7.10
   8   9  -1   71.09    7.40
  -8   9   1   74.79    6.00
  -7  -9   1   30.00    5.00
  -7  -9   1   21.80    4.70
  -7  -9   1   31.50    5.20
  -7   9   1   30.60    4.10
   7   9  -1   33.50    5.20
  -6  -9   1    1.30    2.80
  -6  -9   1   -1.20    3.00
  -6  -9   1    2.50    3.40
   6   9  -1    0.90    2.60
   6   9  -1    6.50    3.70
  -5  -9   1   50.49    5.10
  -5  -9   1   57.69    6.00
  -5  -9   1   39.10    5.30
   5   9  -1   44.60    5.40
   5   9  -1   55.69    4.50
  -5   9   1   48.90    4.60
   4  -9  -1  100.29    6.50
  -4  -9   1  112.69    7.60
   4  -9  -1  101.29    5.30
  -4  -9   1  101.49    6.80
  -4  -9   1  118.99    7.70
   4   9  -1  105.09    6.00
   4   9  -1  117.69    7.60
  -4   9   1  109.99    6.60
   3  -9  -1  112.69    6.80
  -3  -9   1  122.09    7.60
  -3  -9   1  122.39    6.80
   3  -9  -1  110.19    5.90
  -3  -9   1  127.89    8.00
   3   9  -1  121.49    6.30
   3   9  -1  117.99    7.40
  -3   9   1  115.09    6.70
  -2  -9   1    6.10    2.80
  -2  -9   1    7.60    3.00
   2  -9  -1   13.10    2.70
   2  -9  -1    9.00    2.60
  -2  -9   1    2.80    2.00
   2   9  -1    1.80    2.30
  -2   9   1    5.60    2.10
   2   9  -1    7.70    2.50
  -2   9   1    9.30    2.50
   1  -9  -1   26.70    2.00
  -1  -9   1   28.30    3.90
   1  -9  -1   31.50    3.60
  -1  -9   1   27.80    2.90
  -1  -9   1   26.80    3.80
   1  -9  -1   27.70    3.60
   1   9  -1   27.80    3.30
  -1   9   1   33.90    3.40
  -1   9   1   29.40    3.60
   1   9  -1   36.30    4.20
   0  -9  -1  777.42   23.60
   0  -9   1  743.63   23.10
   0  -9  -1  765.72   20.60
   0  -9   1  757.42   20.60
   0  -9   1  799.52   24.20
   0  -9  -1  785.42   23.70
   0   9  -1  780.62   22.60
   0   9   1  780.32   23.60
   0   9  -1  767.62   23.80
   0   9   1  795.32   21.70
   1  -9   1   12.30    1.50
  -1  -9  -1    7.30    2.80
   1  -9   1    3.30    2.80
  -1  -9  -1    9.50    2.10
  -1  -9  -1    9.70    2.80
   1  -9   1    5.90    2.30
  -1   9  -1    8.40    2.40
   1   9   1   11.10    2.80
  -1   9  -1   15.00    3.30
   1   9   1   10.00    2.00
  -1   9  -1    8.70    1.40
  -2  -9  -1  162.38    8.80
   2  -9   1  158.88    8.50
  -2  -9  -1  137.49    8.00
  -2  -9  -1  151.18    7.20
   2  -9   1  153.98    7.20
  -2   9  -1  161.18    8.10
  -2   9  -1  158.78    8.40
   2   9   1  168.88    8.60
   2   9   1  150.48    6.40
   3  -9   1  293.47   12.30
   3  -9   1  301.77   10.50
  -3  -9  -1  299.47   11.70
  -3  -9  -1  293.67   12.70
  -3  -9  -1  300.97   13.00
  -3   9  -1  285.97   12.10
   3   9   1  283.07    9.80
  -3   9  -1  309.47   12.40
   3   9   1  306.77   12.70
   4  -9   1   10.90    3.20
  -4  -9  -1    5.70    2.80
  -4  -9  -1    0.60    2.70
  -4  -9  -1   -1.40    2.60
   4  -9   1   -3.30    2.20
   4   9   1   -2.60    2.80
  -4   9  -1    0.00    2.40
   4   9   1    1.40    2.40
  -5  -9  -1  170.28    9.60
  -5  -9  -1  150.88    8.70
  -5  -9  -1  154.18    9.50
   5  -9   1  155.28    8.80
  -5   9  -1  158.38    8.70
   5   9   1  157.68    9.30
  -6  -9  -1   69.69    6.70
   6  -9   1   62.39    5.90
  -6  -9  -1   64.69    6.30
  -6  -9  -1   69.89    6.80
   6   9   1   63.49    6.60
  -6   9  -1   70.09    6.00
  -7  -9  -1   34.90    5.70
  -7  -9  -1   27.50    5.00
  -7  -9  -1   38.50    5.40
  -7   9  -1   34.70    4.80
   7   9   1   34.00    5.70
  -8  -9  -1  160.78   10.30
  -8  -9  -1  138.59   10.20
  -8  -9  -1  133.19    9.90
   8   9   1  148.69   10.30
  -8   9  -1  147.89    9.30
  -9  -9  -1   84.89    8.60
  -9  -9  -1   92.09    8.80
  -9  -9  -1   83.89    8.20
  -9   9  -1   80.09    7.40
 -10  -9  -1   19.80    5.90
 -10  -9  -1   32.50    6.40
 -10  -9  -1   23.10    6.00
 -10   9  -1   17.90    4.70
 -11  -9  -1   11.70    8.10
 -11  -9  -1   -7.00    7.80
 -11  -9  -1    7.10    7.20
 -11   9  -1   11.20    6.90
  11   9   1    2.70    9.10
 -12  -9  -1   22.40    9.10
 -12  -9  -1   18.90    6.60
 -12  -9  -1   15.90    6.90
 -12   9  -1   27.30   10.80
  12   9   1   15.60   12.60
 -13  -9  -1   15.30   10.30
 -13  -9  -1   -6.20   10.20
  13   9   1    0.60   13.00
 -13   9  -1    5.80   17.50
 -14  -9  -1   -0.40   14.80
 -14  -9  -1    3.40   19.20
 -13 -10   1  -28.70   24.60
 -13 -10   1    7.90   11.20
 -13 -10   1    8.60   13.10
 -12 -10   1   20.90   12.30
 -12 -10   1   13.90    9.30
 -12 -10   1   -0.20   16.70
  12  10  -1   15.40   18.60
 -11 -10   1   83.59    9.80
 -11 -10   1   82.79    9.60
 -11 -10   1   98.49   10.40
 -11  10   1   80.99    8.90
  11  10  -1   71.99   12.30
 -10 -10   1   -1.30    4.90
 -10 -10   1  -10.30    5.40
 -10 -10   1    4.70    4.90
 -10  10   1   10.70    7.80
  10  10  -1   11.10    8.20
  -9 -10   1    5.50    4.20
  -9 -10   1   14.50    5.30
  -9 -10   1    0.60    5.00
   9  10  -1   -0.20    6.40
  -9  10   1   -0.60    5.00
  -8 -10   1   21.30    5.50
  -8 -10   1    3.50    5.40
  -8 -10   1   11.60    5.10
   8  10  -1   21.00    6.40
  -8  10   1    7.80    3.80
  -7 -10   1    8.50    4.30
  -7 -10   1    5.60    3.90
  -7 -10   1   12.90    4.00
  -7  10   1    6.40    3.20
   7  10  -1    0.80    3.20
  -6 -10   1   41.80    6.00
  -6 -10   1   48.60    5.80
  -6 -10   1   31.10    5.10
  -6  10   1   35.10    4.50
   6  10  -1   32.90    5.10
  -5 -10   1  140.39    9.40
  -5 -10   1  141.49    9.50
  -5 -10   1  133.69    8.40
   5  10  -1  121.99    8.70
  -5  10   1  140.39    7.90
   5  10  -1  139.89    7.40
  -4 -10   1   12.70    3.70
  -4 -10   1    6.00    2.70
  -4 -10   1    6.60    3.40
   4 -10  -1    8.70    4.70
   4 -10  -1    7.30    2.40
   4  10  -1   11.10    2.80
   4  10  -1    4.20    3.10
  -4  10   1   12.90    3.20
  -3 -10   1    3.70    2.40
  -3 -10   1    6.90    3.30
  -3 -10   1   -1.00    2.90
   3 -10  -1   -0.30    2.10
   3 -10  -1    1.20    3.40
  -3  10   1   -6.40    2.70
   3  10  -1    1.40    2.30
   3  10  -1   -4.40    3.00
   2 -10  -1 1434.16   39.90
   2 -10  -1 1434.36   38.70
  -2 -10   1 1445.26   38.00
  -2 -10   1 1452.15   40.60
  -2 -10   1 1472.15   41.10
  -2  10   1 1486.95   39.00
   2  10  -1 1434.66   38.10
  -2  10   1 1486.65   40.00
   2  10  -1 1413.76   40.50
  -1 -10   1   49.40    3.80
  -1 -10   1   48.70    5.00
  -1 -10   1   52.99    5.30
   1 -10  -1   53.59    5.00
   1 -10  -1   55.59    4.80
   1  10  -1   53.09    4.50
  -1  10   1   56.69    5.00
   1  10  -1   42.20    4.90
  -1  10   1   51.39    4.10
   0 -10   1  322.87   12.80
   0 -10  -1  289.97   12.80
   0 -10   1  312.47   10.30
   0 -10   1  324.27   13.40
   0 -10  -1  329.07   10.50
   0 -10  -1  316.67   12.90
   0  10  -1  333.47   12.40
   0  10   1  337.47   11.70
   0  10  -1  348.07   13.60
   0  10   1  323.57   13.10
   1 -10   1   43.10    4.30
  -1 -10  -1   47.10    5.20
  -1 -10  -1   41.00    4.70
   1 -10   1   42.90    4.80
  -1 -10  -1   41.70    3.60
  -1  10  -1   42.30    4.50
  -1  10  -1   43.30    4.30
   1  10   1   44.60    3.60
   1  10   1   45.50    4.90
  -2 -10  -1   -7.70    2.50
   2 -10   1   -0.90    2.80
  -2 -10  -1   -4.50    3.00
   2 -10   1   -0.10    2.70
  -2 -10  -1    2.30    3.40
   2  10   1   -0.10    2.80
   2  10   1    4.70    2.50
  -2  10  -1    1.90    2.70
  -3 -10  -1   15.50    3.10
  -3 -10  -1   14.00    3.90
   3 -10   1   13.00    2.70
   3 -10   1   18.90    3.80
  -3  10  -1   15.90    3.70
   3  10   1   16.70    4.10
  -3  10  -1   14.10    3.50
   4 -10   1  152.28    9.10
  -4 -10  -1  148.59    8.40
  -4 -10  -1  156.88    9.60
  -4 -10  -1  147.39    9.20
  -4  10  -1  150.08    8.70
   4  10   1  145.69    9.00
   5 -10   1   13.80    4.80
  -5 -10  -1   19.40    4.30
  -5 -10  -1   10.70    3.70
  -5 -10  -1   11.90    4.40
  -5  10  -1   21.00    3.90
   5  10   1   14.70    3.90
  -6 -10  -1  118.99    9.20
  -6 -10  -1  112.99    8.30
  -6 -10  -1  121.39    9.20
   6  10   1  117.99    8.80
  -6  10  -1  118.09    8.00
  -7 -10  -1   20.40    5.00
  -7 -10  -1   38.60    6.20
  -7 -10  -1   47.40    6.20
   7  10   1   36.40    5.90
  -7  10  -1   32.20    4.70
  -8 -10  -1    2.10    4.30
  -8 -10  -1   -0.50    4.20
  -8 -10  -1    3.10    4.30
   8  10   1   12.00    4.60
  -8  10  -1    5.00    4.40
  -9 -10  -1   18.20    6.40
  -9 -10  -1    9.80    5.00
  -9 -10  -1    1.00    4.10
  -9  10  -1    3.50    5.90
   9  10   1    4.80    5.60
 -10 -10  -1   92.39    9.40
 -10 -10  -1   84.49    8.90
 -10 -10  -1   63.39    8.20
 -10  10  -1   84.79    8.00
  10  10   1   77.19    9.00
 -11 -10  -1   -3.90    6.30
 -11 -10  -1   -1.50   10.90
 -11 -10  -1    5.40    7.90
 -11  10  -1    5.20    9.10
  11  10   1   15.20   11.20
 -12 -10  -1   55.59   11.40
 -12 -10  -1   51.39    9.10
 -12 -10  -1   47.10   14.80
 -12  10  -1   55.39   12.60
  12  10   1   80.09   13.40
 -13 -10  -1   33.80   17.80
 -13 -10  -1   16.80   11.70
 -13 -10  -1   23.90   14.10
 -13  10  -1   23.10   15.50
  13  10   1   11.20   26.20
 -13 -11   1   13.30   19.40
 -13 -11   1   13.60   14.80
 -13 -11   1    8.80   14.90
 -12 -11   1    7.80   15.60
 -12 -11   1  -11.00   11.00
 -12 -11   1   11.20    8.80
  12  11  -1   -5.70   14.10
 -11 -11   1  131.29   11.80
 -11 -11   1  132.99   11.90
 -11 -11   1  144.19   12.40
 -11  11   1  146.99   12.40
  11  11  -1  153.78   12.90
 -10 -11   1  204.38   14.00
 -10 -11   1  185.58   13.70
 -10 -11   1  207.98   13.90
  10  11  -1  201.78   13.90
 -10  11   1  204.78   11.20
  -9 -11   1    6.00    4.90
  -9 -11   1    6.10    4.60
  -9 -11   1    1.40    6.00
   9  11  -1   12.10    5.00
  -9  11   1   -1.30    5.30
  -8 -11   1  353.86   17.10
  -8 -11   1  351.96   17.70
  -8 -11   1  390.16   18.50
   8  11  -1  355.06   17.60
  -8  11   1  352.96   15.00
  -7 -11   1   72.29    7.80
  -7 -11   1   57.79    6.80
  -7 -11   1   68.49    7.90
  -7  11   1   66.09    6.20
   7  11  -1   59.39    6.90
  -6 -11   1   30.00    5.20
  -6 -11   1   42.70    6.40
  -6 -11   1   37.80    5.80
  -6  11   1   31.80    4.50
   6  11  -1   40.60    5.80
  -5 -11   1  422.56   18.40
  -5 -11   1  448.46   17.30
  -5 -11   1  439.36   18.50
  -5  11   1  421.86   16.40
   5  11  -1  459.65   18.50
  -4 -11   1   51.29    6.00
  -4 -11   1   41.70    5.90
  -4 -11   1   53.69    5.20
  -4  11   1   50.09    5.20
   4  11  -1   43.40    5.60
  -3 -11   1  106.69    6.80
  -3 -11   1  106.99    8.00
   3 -11  -1  103.39    6.40
   3 -11  -1   96.49    7.10
  -3 -11   1  122.79    8.60
  -3  11   1  121.09    7.40
   3  11  -1  105.09    7.80
   3  11  -1  114.99    6.60
  -2 -11   1  141.29    8.90
   2 -11  -1  147.59    8.00
  -2 -11   1  134.49    8.90
  -2 -11   1  142.19    7.30
   2 -11  -1  146.79    8.90
   2  11  -1  137.29    8.80
   2  11  -1  133.89    7.30
  -2  11   1  138.59    8.40
  -1 -11   1   -2.60    3.40
  -1 -11   1    1.10    2.80
  -1 -11   1    1.60    2.90
   1 -11  -1   -3.20    2.70
   1 -11  -1   -3.20    3.80
  -1  11   1    4.70    2.80
   1  11  -1    1.70    2.70
   1  11  -1    0.10    2.40
  -1  11   1   -0.70    2.60
   0 -11  -1  327.57   13.70
   0 -11   1  325.57   14.30
   0 -11   1  305.47   13.30
   0 -11  -1  338.17   14.10
   0  11   1  330.67   13.70
   0  11  -1  319.57   12.50
   0  11   1  335.37   12.00
   0  11  -1  313.57   13.80
   1 -11   1   11.40    3.00
   1 -11   1   20.10    4.10
  -1 -11  -1   17.00    4.10
  -1 -11  -1   12.20    3.70
  -1 -11  -1   11.30    3.20
  -1  11  -1    6.80    3.30
   1  11   1    7.50    3.50
  -1  11  -1    9.70    3.20
  -2 -11  -1   10.40    3.90
   2 -11   1    8.90    3.30
  -2 -11  -1   12.20    3.50
   2 -11   1   10.80    3.40
  -2 -11  -1   23.80    4.40
  -2  11  -1    8.50    3.30
  -2  11  -1    4.50    3.00
   2  11   1    8.30    3.50
  -3 -11  -1  303.27   12.40
  -3 -11  -1  316.17   14.60
   3 -11   1  291.47   11.40
   3 -11   1  295.07   13.60
  -3 -11  -1  299.17   14.00
   3  11   1  317.27   14.00
  -3  11  -1  329.27   13.70
  -3  11  -1  296.37   13.50
  -4 -11  -1  100.89    8.30
  -4 -11  -1  102.69    8.20
  -4 -11  -1  103.79    7.20
   4 -11   1   82.59    7.20
   4  11   1   97.49    8.00
  -4  11  -1   94.99    7.40
  -5 -11  -1   22.20    4.90
  -5 -11  -1   19.40    5.10
  -5 -11  -1   15.80    4.00
   5  11   1   18.90    4.40
  -5  11  -1   13.00    3.80
  -6 -11  -1  293.17   15.20
  -6 -11  -1  295.97   14.20
  -6 -11  -1  283.07   15.00
  -6  11  -1  289.77   13.60
   6  11   1  303.27   15.10
  -7 -11  -1   26.20    6.10
  -7 -11  -1   39.60    5.90
  -7 -11  -1   34.50    6.00
  -7  11  -1   33.20    5.20
   7  11   1   22.20    5.20
  -8 -11  -1   31.70    6.00
  -8 -11  -1   45.10    7.30
  -8 -11  -1   37.80    6.50
   8  11   1   29.40    6.00
  -8  11  -1   46.30    6.10
  -9 -11  -1  315.97   16.70
  -9 -11  -1  242.38   15.30
  -9 -11  -1  253.77   15.10
   9  11   1  313.47   16.70
  -9  11  -1  252.17   13.70
 -10 -11  -1   11.10    8.30
 -10 -11  -1   28.50   10.10
 -10 -11  -1   29.30    6.80
  10  11   1   13.00    8.60
 -10  11  -1    3.40    9.50
 -11 -11  -1   56.59   10.60
 -11 -11  -1   24.00   13.00
 -11 -11  -1   34.10   11.80
  11  11   1   38.40   14.30
 -12 -11  -1   50.19   17.50
 -12 -11  -1   19.80   10.70
 -12 -11  -1   31.90   12.60
  12  11   1   30.20   20.40
 -12  11  -1   50.09   15.70
 -13 -11  -1   19.90   29.20
 -13 -11  -1   -4.20   16.30
 -13 -11  -1    9.30   20.80
  13  11   1    4.30   31.50
 -12 -12   1    6.20   15.80
 -12 -12   1    6.30   12.50
 -12 -12   1    6.70   20.30
  12  12  -1   -2.00   17.20
 -11 -12   1   26.80   13.30
 -11 -12   1   17.10   12.50
 -11 -12   1   32.90   16.00
  11  12  -1   25.70   17.20
 -10 -12   1    2.00    7.40
 -10 -12   1   -7.90   10.60
 -10 -12   1   10.50    7.80
 -10  12   1   -3.20    9.40
  10  12  -1    6.20   11.10
  -9 -12   1   40.20    7.70
  -9 -12   1   44.00    7.60
  -9 -12   1   47.30    7.30
   9  12  -1   63.29    8.60
  -9  12   1   40.70    7.60
  -8 -12   1   40.70    7.10
  -8 -12   1   28.20    6.70
  -8 -12   1   26.30    6.60
   8  12  -1   25.40    7.10
  -8  12   1   22.10    5.50
  -7 -12   1   30.80    5.50
  -7 -12   1   51.19    7.00
  -7 -12   1   34.70    6.80
  -7  12   1   42.10    5.60
   7  12  -1   31.20    5.90
  -6 -12   1   47.30    6.10
  -6 -12   1   52.59    7.00
  -6 -12   1   48.30    6.90
  -6  12   1   50.69    5.80
   6  12  -1   56.39    7.30
  -5 -12   1   62.89    7.30
  -5 -12   1   69.59    6.60
  -5 -12   1   93.69    8.70
   5  12  -1   81.89    7.90
  -5  12   1   82.59    7.00
  -4 -12   1   10.40    4.10
  -4 -12   1   -1.70    4.90
  -4 -12   1   12.00    4.60
  -4  12   1    0.60    2.50
   4  12  -1    1.30    3.30
  -3 -12   1   60.19    5.40
  -3 -12   1   77.09    7.40
   3 -12  -1   64.99    5.30
  -3 -12   1   57.19    6.50
   3  12  -1   65.89    6.70
  -3  12   1   64.59    6.00
  -2 -12   1   -1.50    3.60
   2 -12  -1    9.50    4.70
   2 -12  -1    0.20    3.80
  -2 -12   1    2.00    2.80
  -2  12   1   -1.10    2.90
   2  12  -1   -3.60    3.60
   2  12  -1    3.00    3.70
   1 -12  -1   26.80    4.30
  -1 -12   1   26.70    4.60
   1 -12  -1   22.20    4.20
  -1 -12   1   17.60    4.40
   1  12  -1   21.80    4.50
  -1  12   1   21.40    4.10
  -1  12   1   28.80    4.80
   1  12  -1   24.80    5.10
   0 -12  -1  212.88   11.30
   0 -12   1  207.28   11.60
   0 -12   1  204.48   10.60
   0 -12  -1  200.78   10.90
   0  12  -1  193.68   11.00
   0  12  -1  217.98   10.20
   0  12   1  213.58   11.20
  -1 -12  -1   -3.30    3.10
  -1 -12  -1    2.50    3.90
   1 -12   1    8.00    3.50
   1 -12   1   -6.70    3.60
  -1  12  -1    6.20    3.30
   1  12   1   -3.50    3.30
  -2 -12  -1    1.50    3.60
   2 -12   1    0.70    3.30
  -2 -12  -1   -0.40    3.00
  -2 -12  -1   10.50    4.00
   2 -12   1    2.20    5.00
   2  12   1    2.20    3.10
  -2  12  -1   -2.50    3.30
  -2  12  -1   -7.10    3.40
  -3 -12  -1  114.39    8.70
   3 -12   1  109.29    8.30
  -3 -12  -1   96.79    8.20
  -3 -12  -1  104.99    7.00
  -3  12  -1   90.49    7.50
  -3  12  -1   97.49    7.80
   3  12   1  110.19    8.30
  -4 -12  -1   17.70    4.70
  -4 -12  -1   14.60    4.90
  -4 -12  -1   18.70    4.10
  -4  12  -1   14.40    4.10
   4  12   1   16.60    4.40
  -5 -12  -1    2.00    3.80
  -5 -12  -1   -2.20    4.00
  -5  12  -1    1.70    3.20
   5  12   1    1.50    3.60
  -6 -12  -1   -3.00    5.20
  -6 -12  -1    8.00    4.70
   6  12   1    3.80    4.00
  -6  12  -1   13.00    4.20
  -7 -12  -1   40.50    7.10
  -7 -12  -1   46.60    6.60
  -7 -12  -1   51.99    7.30
   7  12   1   52.29    7.30
  -7  12  -1   47.90    6.30
  -8 -12  -1   30.80    7.70
  -8 -12  -1   42.70    7.60
  -8 -12  -1   29.40    8.20
  -8  12  -1   28.90    5.50
   8  12   1   32.10    6.90
  -9 -12  -1   65.09    9.30
  -9 -12  -1   76.59   10.00
  -9 -12  -1   60.49    8.30
   9  12   1   70.69    9.10
  -9  12  -1   87.29    8.70
 -10 -12  -1   -4.40   11.20
 -10 -12  -1    5.00   10.40
 -10 -12  -1   -5.00    8.40
 -10  12  -1   -3.50   11.80
  10  12   1   12.10   12.10
 -11 -12  -1   26.00   11.70
 -11 -12  -1   21.40   12.10
 -11 -12  -1   31.50    9.20
 -11  12  -1   23.70   19.20
  11  12   1   24.80   15.60
 -12 -12  -1   -4.60   21.20
 -12 -12  -1   15.50   18.20
 -12 -12  -1   -3.10   19.70
  12  12   1   -2.70   27.60
 -12  12  -1   -3.10   20.40
 -12 -13   1    1.40   17.50
 -12 -13   1    6.40   22.80
 -12 -13   1   11.20   16.70
  12  13  -1   -7.60   31.40
 -11 -13   1   14.10   14.40
 -11 -13   1   15.00   20.50
 -11 -13   1   26.20   14.40
  11  13  -1   17.40   14.20
 -10 -13   1   -8.70    9.30
 -10 -13   1    7.50   13.20
 -10 -13   1   -0.50   13.00
  10  13  -1   -1.40   11.40
  -9 -13   1    7.90    8.60
  -9 -13   1   13.60    7.70
  -9 -13   1   -0.40    9.90
   9  13  -1    4.00   10.90
  -9  13   1   -0.60   10.00
  -8 -13   1    9.20    5.90
  -8 -13   1   11.20   10.20
  -8 -13   1   13.20    6.60
   8  13  -1    6.70   10.20
  -8  13   1    3.00    6.90
  -7 -13   1    0.90    8.20
  -7 -13   1   -4.30    5.60
  -7 -13   1   16.10    7.10
   7  13  -1   -8.00    8.90
  -7  13   1    7.10    5.60
  -6 -13   1    2.90    4.60
  -6 -13   1   10.70    6.10
  -6 -13   1    7.10    5.10
   6  13  -1   11.30    5.20
  -6  13   1    0.80    5.90
  -5 -13   1   20.70    5.90
  -5 -13   1   18.60    5.60
  -5 -13   1   27.10    6.10
   5  13  -1   20.60    5.30
  -5  13   1   26.80    4.80
  -4 -13   1    5.00    4.10
  -4 -13   1    6.20    5.10
  -4 -13   1   15.30    5.00
  -4  13   1    3.80    3.50
   4  13  -1   16.30    5.00
  -3 -13   1   -1.80    4.20
  -3 -13   1    3.50    3.90
   3  13  -1    1.40    3.50
  -3  13   1    5.40    3.80
   2 -13  -1   97.49    7.10
  -2 -13   1   86.79    7.90
  -2 -13   1   90.89    8.20
   2  13  -1   84.89    7.50
  -2  13   1   94.69    7.60
  -1 -13   1   17.30    4.60
   1 -13  -1   18.90    4.20
  -1 -13   1    7.00    4.60
   1 -13  -1    3.30    6.60
   1  13  -1   15.30    4.40
  -1  13   1   20.30    4.50
   0 -13  -1   79.69    7.60
   0 -13   1   78.89    7.20
   0 -13  -1   93.89    7.70
   0 -13   1  101.59    8.50
   0  13  -1   78.69    6.70
   0  13  -1   91.39    7.90
   0  13   1   74.69    7.10
   1 -13   1   -2.10    5.90
  -1 -13  -1   -0.30    4.30
  -1 -13  -1   -8.50    6.10
   1 -13   1   -0.50    2.90
  -1  13  -1    7.40    3.80
  -1  13  -1    0.20    4.30
   1  13   1   -4.90    3.70
   2 -13   1   90.89    6.90
  -2 -13  -1   90.29    8.10
   2 -13   1   77.59    7.70
  -2 -13  -1   99.29    8.50
   2  13   1   98.39    8.20
  -2  13  -1   98.19    8.00
  -2  13  -1   94.49    7.50
  -3 -13  -1   24.60    5.50
  -3 -13  -1   38.20    6.00
   3  13   1   26.30    5.30
  -3  13  -1   38.90    5.60
  -4 -13  -1    4.90    4.10
  -4 -13  -1   -8.40    4.30
  -4 -13  -1    0.50    6.50
   4  13   1    2.30    3.60
  -4  13  -1   11.30    4.10
  -5 -13  -1  186.68   10.90
  -5 -13  -1  192.48   12.70
  -5 -13  -1  189.48   12.50
  -5  13  -1  183.28   11.30
   5  13   1  175.48   11.80
  -6 -13  -1   24.00    5.50
  -6 -13  -1   45.20    7.50
  -6 -13  -1   45.60    6.90
   6  13   1   35.20    6.10
  -6  13  -1   37.00    5.70
  -7 -13  -1   15.40    7.80
  -7 -13  -1    7.20    5.70
   7  13   1    2.30    4.70
  -7  13  -1    7.00    4.80
  -8 -13  -1    6.50    7.40
  -8 -13  -1    2.80    8.40
  -8 -13  -1    6.30    7.90
  -8  13  -1   -2.00    6.60
   8  13   1   -4.60    7.70
  -9 -13  -1   55.69    9.40
  -9 -13  -1   67.39    9.30
  -9 -13  -1   39.10    7.50
   9  13   1   61.79    9.90
  -9  13  -1   55.69    9.50
 -10 -13  -1   10.60    9.70
 -10 -13  -1  -17.20   14.30
 -10 -13  -1   -0.30   13.10
  10  13   1   -6.30    8.60
 -10  13  -1   -3.60   15.00
 -11 -13  -1    3.90   14.00
 -11 -13  -1    6.80   15.30
 -11 -13  -1   -6.00   18.10
 -11  13  -1    6.00   14.40
  11  13   1   12.90   19.70
 -11 -14   1   16.30   19.50
 -11 -14   1   -7.30   20.30
 -11 -14   1    8.50   34.40
  11  14  -1   -8.10   20.10
 -10 -14   1   25.80   16.30
 -10 -14   1   29.20   14.30
 -10 -14   1   45.60   17.30
  10  14  -1   31.40   15.10
  -9 -14   1    3.30    9.20
  -9 -14   1   14.90   10.70
  -9 -14   1   10.40   17.90
  -9  14   1   -1.40   11.80
   9  14  -1   -5.40   11.20
  -8 -14   1  -11.00    7.40
  -8 -14   1  -13.60   11.70
  -8 -14   1   11.50   14.80
   8  14  -1   17.00    9.30
  -8  14   1    5.10    9.80
  -7 -14   1   -5.50   11.40
  -7 -14   1   -0.60    9.60
  -7  14   1    2.20    8.30
   7  14  -1   15.00    6.70
  -6 -14   1   10.00    8.60
  -6 -14   1    0.50   11.40
  -6 -14   1    1.30    5.30
  -6  14   1    3.90    5.20
   6  14  -1    7.50    4.70
  -5 -14   1    5.60    6.70
  -5 -14   1    7.80    5.40
  -5 -14   1   22.30    6.10
  -5  14   1   21.40    5.00
   5  14  -1   11.90    5.30
  -4 -14   1    1.40    7.20
  -4 -14   1    4.00    4.60
   4  14  -1    9.40    4.80
  -3 -14   1   33.20    6.10
  -3 -14   1   32.30    6.10
  -3  14   1   28.70    5.30
   3  14  -1   26.40    5.50
  -2 -14   1    2.30    5.80
   2 -14  -1    7.90    7.20
  -2 -14   1   -8.70    4.30
   2  14  -1    1.60    4.10
  -2  14   1    1.50    3.60
  -1 -14   1    0.30    4.20
  -1 -14   1   13.60    5.50
   1 -14  -1    6.70    7.10
   1  14  -1    4.70    5.30
  -1  14   1    0.30    4.60
   0 -14  -1   23.90    9.60
   0 -14   1   30.90    5.70
   0 -14   1   28.10    7.20
   0 -14  -1   37.10    6.30
   0  14  -1   29.50    5.30
   0  14   1   34.40    5.40
   1 -14   1  -10.50    6.00
  -1 -14  -1    5.80    4.20
   1 -14   1   -1.00    7.00
  -1 -14  -1    2.30    8.50
   1  14   1   -3.60    4.20
  -1  14  -1   -2.30    3.50
  -2 -14  -1   48.80    7.60
  -2 -14  -1   77.49    7.70
  -2  14  -1   62.69    6.70
   2  14   1   62.49    7.30
  -3 -14  -1    8.10    5.70
  -3 -14  -1    0.30    4.00
   3  14   1    7.60    4.80
  -3  14  -1   12.00    4.50
  -4 -14  -1   -8.50    6.10
  -4 -14  -1    5.50    5.10
   4  14   1    7.50    4.40
  -4  14  -1    7.80    4.30
  -5 -14  -1    4.80    5.30
  -5 -14  -1    2.00   12.20
  -5 -14  -1   17.00   10.10
   5  14   1   12.90    5.40
  -5  14  -1   12.80    6.00
  -6 -14  -1  111.69   10.80
  -6 -14  -1   77.59   10.00
  -6 -14  -1   96.89    9.50
   6  14   1   93.69    9.50
  -6  14  -1   90.99    8.50
  -7 -14  -1    4.60    9.70
  -7 -14  -1   14.20    8.60
  -7 -14  -1  -10.60    7.60
   7  14   1   13.30    9.50
  -7  14  -1    7.40    6.10
  -8 -14  -1   13.50   15.70
  -8 -14  -1  -15.60    8.90
  -8 -14  -1   -1.50    7.80
   8  14   1   11.90    8.80
  -8  14  -1   -3.90    9.10
  -9 -14  -1    9.00    9.70
  -9 -14  -1  -11.40    9.60
  -9 -14  -1   11.10   17.70
   9  14   1    5.50   11.30
  -9  14  -1   -1.00   14.20
 -10 -14  -1   -4.10   23.40
 -10 -14  -1    0.20   17.80
 -10 -14  -1   -8.00   16.00
 -10  14  -1   -2.40   12.70
  10  14   1    1.80   16.70
 -11 -14  -1   -8.30   19.40
 -11 -14  -1    2.80   23.10
 -11 -14  -1    3.50   27.20
  11  14   1   -1.10   19.30
 -10 -15   1    8.00   19.80
 -10 -15   1    7.60   20.40
 -10 -15   1   11.30   17.80
  10  15  -1   21.40   27.90
  -9 -15   1   -6.00   14.50
  -9 -15   1    8.40   15.80
  -9 -15   1   -9.00   14.80
   9  15  -1   -4.90   13.90
  -8 -15   1   39.70   14.10
  -8 -15   1   50.49   10.40
  -8 -15   1   38.40   17.20
   8  15  -1   55.89   13.40
  -8  15   1   47.40   18.20
  -7 -15   1   58.59    9.00
  -7 -15   1   25.40   15.80
  -7 -15   1   48.10   11.30
   7  15  -1   27.10    9.50
  -7  15   1   43.30    9.40
  -6 -15   1   -7.00    9.20
  -6 -15   1   -2.20   13.50
   6  15  -1   -6.80   12.00
  -6  15   1    1.40    7.90
  -5 -15   1    4.10    8.40
  -5 -15   1    4.80   11.50
  -5  15   1   -1.50    7.20
   5  15  -1    0.30   11.50
  -4 -15   1   18.60    8.30
  -4 -15   1   14.30    5.50
   4  15  -1    6.10    5.70
  -4  15   1   15.40    5.00
  -3 -15   1   42.80    8.10
  -3 -15   1   36.00    7.40
  -3  15   1   35.90    5.90
   3  15  -1   33.40    6.50
  -2 -15   1  177.88   12.60
  -2 -15   1  151.68   11.50
  -2  15   1  166.38   10.90
   2  15  -1  145.59   11.00
   1 -15  -1   19.70    9.70
  -1 -15   1   28.50    8.80
  -1 -15   1   30.10    5.50
  -1  15   1   32.80    5.90
   1  15  -1   33.40    6.00
   0 -15   1   93.29    8.60
   0 -15  -1   97.39    8.90
   0 -15   1  104.09    9.80
   0  15   1  108.79    9.20
   0  15  -1   92.49    8.70
  -1 -15  -1  241.58   14.10
   1 -15   1  260.77   13.50
  -1  15  -1  248.68   14.10
   1  15   1  261.57   14.10
  -2 -15  -1    8.80    7.10
  -2 -15  -1    3.20    6.30
   2  15   1   17.20    5.10
  -2  15  -1    4.20    5.40
  -3 -15  -1   42.10    7.00
  -3 -15  -1   37.60   11.70
  -3  15  -1   46.50    7.00
   3  15   1   51.09    7.20
  -4 -15  -1    6.30    6.00
  -4 -15  -1   -1.60    7.70
   4  15   1   -4.00    7.70
  -4  15  -1   -0.80    4.50
  -5 -15  -1   10.20   10.90
  -5 -15  -1   16.50    8.70
   5  15   1   14.90    8.30
  -5  15  -1   11.80    7.10
  -6 -15  -1  108.89   10.80
   6  15   1   94.39    9.90
  -6  15  -1   96.39    9.20
  -7 -15  -1   26.20    7.50
  -7 -15  -1   12.40   19.40
  -7 -15  -1   -0.30   10.30
  -7  15  -1   11.40    9.00
   7  15   1   11.10    7.80
  -8 -15  -1   12.50   11.60
  -8 -15  -1   26.10   15.20
  -8 -15  -1   14.50   12.00
   8  15   1   29.00    8.30
  -8  15  -1   10.60   15.40
  -9 -15  -1   22.60   20.30
  -9 -15  -1   12.80   14.10
  -9 -15  -1   21.30   22.40
  -9  15  -1    8.40   13.90
   9  15   1   15.20   17.50
 -10 -15  -1  -16.30   29.60
 -10 -15  -1    8.00   25.70
 -10 -15  -1    9.90   18.60
  10  15   1  -11.30   15.60
  -9 -16   1   -7.20   17.40
  -9 -16   1   -3.10   15.70
   9  16  -1   29.90   21.20
  -8 -16   1   15.20   14.40
  -8 -16   1   14.20   24.20
   8  16  -1    9.70   13.10
  -7 -16   1   -6.80   15.90
  -7 -16   1    1.10   11.80
   7  16  -1   -0.90   11.60
  -7  16   1   12.90   15.40
  -6 -16   1    7.50   10.40
  -6 -16   1    3.00   13.00
  -6  16   1   -2.00   10.50
   6  16  -1    1.40   10.60
  -5 -16   1    1.00    8.60
  -5 -16   1    2.10   13.10
  -5  16   1   -2.20    8.90
   5  16  -1   -4.70    7.30
  -4 -16   1   48.20   13.50
  -4 -16   1   32.00   11.20
   4  16  -1   38.50    7.10
  -4  16   1   35.10    6.70
  -3 -16   1   67.19   14.00
  -3 -16   1   46.00    7.60
  -3  16   1   57.29    7.90
   3  16  -1   54.59    7.90
  -2 -16   1   -7.80   15.80
  -2  16   1   -8.70    6.80
   2  16  -1    8.20    6.30
  -1 -16   1    9.40    7.70
  -1 -16   1   18.80   10.60
  -1  16   1   14.50    8.10
   1  16  -1   20.70    5.60
   0 -16   1   79.49    9.10
   0 -16  -1   85.79    8.80
   0  16   1   79.89    8.60
   0  16  -1   77.89    8.80
  -1 -16  -1    6.10    9.10
   1  16   1   10.10    5.30
  -1  16  -1   15.30    6.20
  -2 -16  -1    3.60    6.60
   2  16   1   18.70    5.70
  -2  16  -1    6.00    4.90
  -3 -16  -1   -1.20   19.60
  -3 -16  -1    7.90    7.50
   3  16   1   11.10    6.60
  -3  16  -1    9.50    7.10
  -4 -16  -1    3.80   14.50
  -4 -16  -1   -2.80   13.00
  -4  16  -1   -0.70   10.10
   4  16   1    2.20    7.40
  -5 -16  -1   20.00    7.80
  -5 -16  -1    8.20   13.80
  -5  16  -1    5.40    8.80
   5  16   1    1.30   11.80
  -6 -16  -1   44.30   11.60
  -6 -16  -1   25.10   13.70
  -6  16  -1   32.30   12.50
   6  16   1   42.70   10.30
  -7 -16  -1    0.40   14.50
  -7 -16  -1  -20.10   17.40
   7  16   1   10.50   10.50
  -7  16  -1   -3.50   16.00
  -8 -16  -1   67.39   28.30
  -8 -16  -1   65.79   18.10
   8  16   1   91.69   19.40
  -8  16  -1   68.99   15.00
  -7 -17   1    7.00   14.60
  -7 -17   1   18.30   21.10
   7  17  -1    5.30   16.40
  -6 -17   1    4.80   17.00
  -6 -17   1   26.10   22.50
   6  17  -1    1.20   14.60
  -6  17   1    4.30   11.30
  -5 -17   1    0.50   13.80
  -5 -17   1    5.80   18.20
   5  17  -1   12.20   16.10
  -5  17   1   24.80   15.60
  -4 -17   1  -11.50   14.10
  -4 -17   1    0.60   14.30
  -4  17   1    7.10   14.80
   4  17  -1   -3.50   12.50
  -3 -17   1   99.29   10.30
  -3 -17   1   76.89   16.70
   3  17  -1   91.59   10.00
  -3  17   1   88.19   12.60
  -2 -17   1   50.99   15.80
  -2  17   1   48.90    8.90
   2  17  -1   40.80    7.60
  -1 -17   1    1.60   12.80
  -1  17   1    8.40    8.20
   1  17  -1  -10.20    6.80
   0 -17  -1    0.60   16.40
   0  17   1    8.10    6.60
   0  17  -1    1.70   10.40
  -1 -17  -1   97.09   13.20
  -1  17  -1   90.79    9.60
   1  17   1   83.39    9.30
  -2 -17  -1   18.10   11.90
  -2  17  -1   19.60    8.30
   2  17   1   10.70    6.70
  -3 -17  -1   10.30   11.90
   3  17   1  -11.30    8.20
  -3  17  -1    8.60   10.10
  -4 -17  -1    4.50   14.40
   4  17   1   -5.60   11.00
  -4  17  -1    5.00   14.10
  -5 -17  -1   -3.90   29.90
  -5 -17  -1   15.80   13.90
   5  17   1    0.10   11.50
  -6 -17  -1   23.30   19.80
  -6 -17  -1   16.70   15.90
   6  17   1   37.20   15.10
  -6  17  -1   31.40   14.40
  -7 -17  -1   20.70   21.70
  -7 -17  -1   27.00   27.60
   7  17   1    7.40   15.10
  -7  17  -1   13.90   22.90
  -5 -18   1    5.40   26.30
  -5 -18   1   -6.70   19.60
   5  18  -1   -5.10   16.90
  -5  18   1   18.00   20.70
  -4 -18   1   -3.30   17.00
   4  18  -1    3.60   13.80
  -4  18   1   16.50   15.70
  -3 -18   1    1.60   19.90
   3  18  -1  -11.80   13.50
  -3  18   1    0.00   15.90
  -2 -18   1   12.00   16.50
  -2  18   1   -1.40   13.80
   2  18  -1   22.60   12.20
   1  18  -1   50.19   15.40
  -1  18   1   53.29   13.10
   0  18  -1   12.90   12.30
   0  18   1   15.50   10.90
  -1 -18  -1   35.10   22.50
   1  18   1   21.00   12.90
  -1  18  -1   28.70   11.80
  -2 -18  -1   -0.40   17.90
   2  18   1  -13.50   14.40
  -2  18  -1   -1.10    8.90
  -3 -18  -1    4.30   18.50
  -3  18  -1   -3.50   15.00
   3  18   1  -12.10   14.80
  -4 -18  -1    0.50   20.70
   4  18   1    6.20   16.80
  -4  18  -1    1.40   13.50
  -5 -18  -1    0.10   20.40
   5  18   1    8.10   13.60
  -5  18  -1   -9.90   16.50
  -1  19   1    1.80   25.80
   1  19  -1    5.70   14.70
   0  19  -1   18.10   16.30
   0  19   1    1.20   13.60
  -1  19  -1    4.90   16.20
   1  19   1   10.10   17.20
 -16   0   2   73.39   12.40
 -15   0   2   16.50   13.20
 -14   0   2   11.40   10.30
 -14   0   2   31.60    6.90
 -13   0   2   65.69    7.20
 -13   0   2   79.99    8.10
 -12   0   2   31.30    5.10
 -12   0   2   36.60    5.40
 -11   0   2  118.89    8.10
 -11   0   2  147.09    9.10
 -10   0   2    5.90    2.80
 -10   0   2    8.00    3.00
  -9   0   2   -0.90    2.30
   9   0  -2   -1.40    4.20
  -9   0   2    4.70    2.90
  -9   0   2   -6.30    2.70
  -8   0   2  629.44   18.10
  -8   0   2  633.04   20.00
  -8   0   2  646.34   19.70
   8   0  -2  656.03   19.90
   7   0  -2   28.80    3.20
  -7   0   2   24.70    3.00
  -7   0   2   24.00    3.00
  -7   0   2   25.90    2.60
  -6   0   2   14.90    2.30
  -6   0   2   14.60    2.10
   6   0  -2   12.90    2.10
  -6   0   2   18.30    2.00
  -5   0   2 1425.46   34.50
  -5   0   2 1391.86   35.40
   5   0  -2 1439.76   35.00
  -5   0   2 1367.46   34.80
  -4   0   2   54.79    2.90
  -4   0   2   51.49    2.80
   4   0  -2   49.99    2.90
  -4   0   2   49.60    3.10
  -3   0   2 1337.87   32.20
  -3   0   2 1347.97   31.80
   3   0  -2 1284.67   31.50
  -3   0   2 1318.27   31.60
  -1   0   2 1565.14   38.20
  -1   0   2 1724.53   38.50
   0   0  -2 1223.78   28.10
   0   0   2 1242.18   28.10
   0   0  -2 1183.78   28.40
   0   0   2 1176.68   28.40
   0   0  -2 1195.68   28.20
  -1   0  -2 4804.72  111.59
  -1   0  -2 4957.30  111.89
   1   0   2 4809.02  111.99
  -1   0  -2 4925.21  112.19
  -2   0  -2  754.62   18.60
  -2   0  -2  794.82   19.60
  -2   0  -2  753.42   19.00
   2   0   2  767.02   19.40
  -2   0  -2  750.02   19.50
  -3   0  -2 1390.56   33.80
  -3   0  -2 1374.16   33.90
  -3   0  -2 1307.67   32.50
   3   0   2 1388.16   33.80
  -4   0  -2   56.69    3.80
  -4   0  -2   58.89    3.70
  -4   0  -2   58.49    2.80
   4   0   2   60.29    3.80
  -5   0  -2   44.50    3.60
  -5   0  -2   42.80    2.60
   5   0   2   47.30    3.80
  -5   0  -2   45.40    3.70
  -6   0  -2  448.56   13.10
   6   0   2  496.85   15.50
  -6   0  -2  460.05   15.40
  -6   0  -2  460.95   15.30
   7   0   2  803.82   23.70
  -7   0  -2  776.12   23.90
  -7   0  -2  810.02   23.80
  -7   0  -2  744.33   20.60
  -8   0  -2   11.60    3.40
  -8   0  -2    3.60    2.50
  -8   0  -2    2.00    2.40
   8   0   2    2.80    2.60
  -9   0  -2  671.53   23.20
   9   0   2  669.53   22.70
  -9   0  -2  684.23   22.80
 -10   0  -2  207.18   11.80
 -10   0  -2  227.48   11.60
  10   0   2  214.38   11.50
  11   0   2    8.30    4.90
 -11   0  -2   15.70    6.00
 -11   0  -2    2.50    3.60
 -12   0  -2   13.30    4.50
 -12   0  -2   18.00    7.70
 -13   0  -2   -5.40    5.30
 -13   0  -2    4.90    7.00
 -14   0  -2   21.20    7.20
 -14   0  -2   28.40   14.50
 -15   0  -2   46.80   11.30
 -16   0  -2   41.80   24.10
 -16  -1   2   24.40   14.70
 -16   1   2   28.60   18.20
 -15  -1   2  -10.60   11.50
 -15  -1   2   -2.80   17.10
 -15   1   2    8.60   11.70
 -14  -1   2   -8.60   10.90
 -14  -1   2    5.60    8.00
 -14   1   2   -5.40    9.40
 -13  -1   2  105.19    8.50
 -13  -1   2   77.69    8.20
 -13   1   2   87.49    7.80
 -13   1   2   90.29    8.30
 -12  -1   2    8.90    4.10
 -12  -1   2   13.10    4.40
 -12   1   2   -2.20    6.70
 -11  -1   2   87.19    7.40
 -11  -1   2   81.79    6.70
 -11   1   2   78.89    6.80
 -11   1   2   78.89    6.60
 -10  -1   2   72.89    6.10
 -10  -1   2   64.79    6.00
 -10   1   2   69.39    5.70
 -10   1   2   67.39    5.90
  10   1  -2   70.39    6.20
   9  -1  -2   78.39    5.80
  -9  -1   2   74.79    5.00
  -9  -1   2   72.69    5.60
  -9  -1   2   65.39    5.80
  -9   1   2   78.29    5.70
   9   1  -2   72.79    5.80
  -9   1   2   73.49    5.40
  -8  -1   2   43.90    4.30
  -8  -1   2   52.49    4.70
   8  -1  -2   47.10    4.20
  -8  -1   2   50.59    3.90
   8   1  -2   48.90    4.50
  -8   1   2   35.70    3.80
  -8   1   2   41.20    4.00
  -7  -1   2  442.46   14.90
   7  -1  -2  441.66   14.10
  -7  -1   2  430.26   14.40
  -7  -1   2  445.56   13.80
  -7   1   2  467.15   14.20
  -7   1   2  422.06   12.70
   7   1  -2  470.95   14.90
  -7   1   2  445.26   14.30
  -6  -1   2  134.19    5.80
  -6  -1   2  133.19    6.10
  -6  -1   2  129.59    6.50
   6  -1  -2  129.49    5.80
   6   1  -2  134.09    6.30
  -6   1   2  132.19    5.80
  -6   1   2  139.59    6.10
  -6   1   2  132.29    5.10
  -5  -1   2  176.58    6.80
  -5  -1   2  185.88    7.10
   5  -1  -2  196.58    6.80
  -5  -1   2  178.18    7.40
  -5   1   2  190.98    6.20
  -5   1   2  190.88    6.70
  -5   1   2  182.88    6.90
   5   1  -2  190.28    7.20
   4  -1  -2  322.27    9.30
  -4  -1   2  327.37    9.80
  -4  -1   2  324.87   10.30
  -4  -1   2  326.57    9.90
   4   1  -2  318.87    9.80
  -4   1   2  326.07    9.30
  -4   1   2  315.17    9.60
  -3  -1   2  576.24   14.80
   3  -1  -2  532.15   14.00
  -3  -1   2  584.34   15.00
  -3  -1   2  573.14   15.20
  -3   1   2  548.75   14.00
   3   1  -2  547.55   14.70
  -3   1   2  562.24   14.60
  -2  -1   2 9999.00  225.28
  -2  -1   2 9658.73  226.98
  -2  -1   2 9772.82  226.48
  -1  -1   2  113.49    3.70
  -1  -1   2  116.79    3.90
  -1  -1   2  107.19    3.80
   1   1  -2  113.29    3.70
  -1   1   2  109.49    3.50
   1   1  -2  110.09    3.80
   0  -1  -2  478.65   11.70
   0  -1   2  490.65   12.10
   0  -1  -2  479.25   11.40
   0  -1  -2  476.95   11.90
   0  -1   2  488.75   12.10
   0  -1   2  458.95   12.10
   0   1  -2  484.55   12.20
   0   1  -2  484.55   12.30
   0   1  -2  490.25   12.20
   0   1   2  494.95   12.10
   0   1   2  478.45   11.70
   1  -1   2  437.76   11.60
   1  -1   2  438.46   11.20
  -1  -1  -2  439.26   11.50
  -1  -1  -2  431.56   11.50
  -1  -1  -2  441.16   10.70
  -1  -1  -2  464.65   11.60
  -1   1  -2  452.55   11.70
  -1   1  -2  430.86   11.60
  -1   1  -2  449.95   11.60
   1   1   2  441.16   11.50
  -2  -1  -2    9.30    1.50
  -2  -1  -2    9.40    1.30
   2  -1   2   11.90    1.60
  -2  -1  -2    7.70    1.40
   2   1   2    9.50    1.50
  -2   1  -2    9.00    0.90
  -2   1  -2    9.00    1.50
  -2   1  -2   10.90    1.50
  -2   1  -2    6.80    1.50
   3  -1   2 1514.65   37.30
  -3  -1  -2 1492.85   37.40
  -3  -1  -2 1536.85   37.50
  -3  -1  -2 1498.35   36.60
   3   1   2 1562.34   37.50
  -3   1  -2 1523.55   37.30
  -3   1  -2 1536.35   37.30
  -3   1  -2 1483.25   36.20
  -4  -1  -2 1168.78   29.90
  -4  -1  -2 1178.88   31.30
   4  -1   2 1232.08   31.00
  -4  -1  -2 1257.37   31.40
  -4   1  -2 1191.98   28.70
  -4   1  -2 1190.18   31.00
  -4   1  -2 1198.98   31.00
   4   1   2 1244.78   31.20
  -5  -1  -2    9.20    1.60
  -5  -1  -2    9.20    2.10
   5  -1   2   11.90    2.30
  -5  -1  -2   10.40    2.30
  -5   1  -2   10.10    1.20
  -5   1  -2    5.90    2.10
   5   1   2    6.40    2.00
  -5   1  -2   12.20    2.40
  -6  -1  -2  844.12   22.60
  -6  -1  -2  871.41   24.40
  -6  -1  -2  867.51   24.90
   6  -1   2  858.41   24.30
  -6   1  -2  818.92   21.10
  -6   1  -2  836.02   24.40
   6   1   2  850.41   24.40
  -6   1  -2  835.52   24.20
  -7  -1  -2 1226.98   32.00
  -7  -1  -2 1262.77   34.60
  -7  -1  -2 1284.77   35.20
   7  -1   2 1296.67   34.30
   7   1   2 1266.47   34.50
  -7   1  -2 1238.58   34.40
  -7   1  -2 1225.28   33.90
  -7   1  -2 1165.68   32.60
   8  -1   2   -3.00    2.70
  -8  -1  -2    0.70    2.70
  -8  -1  -2    0.00    2.40
  -8  -1  -2    2.20    1.80
  -8   1  -2    3.00    2.80
   8   1   2    3.30    2.60
  -8   1  -2    5.60    2.70
  -9  -1  -2  400.86   15.80
  -9  -1  -2  372.56   12.80
  -9  -1  -2  353.86   15.50
   9  -1   2  360.56   15.00
   9   1   2  426.46   16.00
  -9   1  -2  368.86   15.00
  -9   1  -2  382.86   15.70
  10  -1   2   15.20    4.90
 -10  -1  -2    7.20    3.50
 -10  -1  -2    3.00    3.60
  10   1   2    0.70    3.50
 -10   1  -2   -3.00    3.50
 -10   1  -2    3.90    3.80
 -10   1  -2   -2.70    3.10
 -11  -1  -2   53.79    6.30
 -11  -1  -2   54.29    6.30
  11  -1   2   59.49    6.70
 -11   1  -2   54.49    6.10
  11   1   2   52.89    6.60
 -11   1  -2   58.09    6.40
 -12  -1  -2   63.29    7.50
 -12  -1  -2   65.09    7.40
  12   1   2   60.19    7.40
 -12   1  -2   80.99    7.60
 -12   1  -2   61.89    7.50
 -13  -1  -2  -11.40    8.20
 -13  -1  -2    5.80    5.40
 -13   1  -2    5.70    7.60
 -13   1  -2   16.10    8.40
 -14  -1  -2   53.99    9.10
 -14  -1  -2   50.89   10.40
 -14   1  -2   47.90    8.40
 -15  -1  -2   43.00   10.10
 -15   1  -2   47.60   14.10
 -16  -1  -2   19.10   15.40
 -16   1  -2   -1.20   20.90
 -16  -2   2   -9.60   30.70
 -16  -2   2   -5.10   16.40
 -15  -2   2   17.10   11.20
 -15  -2   2   19.80   13.70
 -15   2   2   11.70   14.60
 -14  -2   2   -8.30   10.60
 -14  -2   2    4.10    7.30
 -14   2   2   10.00    6.30
 -13  -2   2    8.80    5.00
 -13  -2   2    5.40    5.50
 -13   2   2    7.10    5.50
 -12  -2   2    6.60    4.00
 -12   2   2    1.20    6.20
 -11  -2   2   26.70    5.40
 -11  -2   2   21.90    4.60
 -11   2   2   29.40    6.70
 -11   2   2   36.30    4.70
 -10  -2   2   44.30    5.10
 -10  -2   2   47.20    4.60
 -10  -2   2   37.30    4.90
 -10   2   2   44.30    4.60
  10   2  -2   37.80    4.90
 -10   2   2   39.30    4.40
  -9  -2   2   62.49    5.60
  -9  -2   2   60.89    5.90
  -9  -2   2   63.79    4.90
   9   2  -2   61.89    5.70
  -9   2   2   66.59    5.00
  -9   2   2   59.99    4.90
  -8  -2   2    2.20    2.20
   8  -2  -2    3.50    2.60
  -8  -2   2   -1.80    1.90
  -8  -2   2   -0.70    2.20
  -8   2   2    2.00    2.00
   8   2  -2   -2.10    2.30
   7  -2  -2   72.69    4.60
  -7  -2   2   95.29    6.00
  -7  -2   2   90.29    5.60
  -7  -2   2   75.49    4.80
  -7   2   2   91.39    4.90
  -7   2   2   81.59    4.80
   7   2  -2   81.39    5.40
  -6  -2   2  322.97   11.80
  -6  -2   2  321.67   11.10
  -6  -2   2  324.47   11.30
   6  -2  -2  336.07   10.60
  -6   2   2  329.87   10.60
  -6   2   2  323.77   10.50
   6   2  -2  330.27   11.50
  -5  -2   2 2110.39   52.09
   5  -2  -2 2094.59   50.89
  -5  -2   2 2149.88   52.69
  -5  -2   2 2153.78   51.99
   5   2  -2 2190.38   52.29
  -5   2   2 2079.89   50.89
  -5   2   2 2116.29   50.99
  -4  -2   2   10.20    2.00
  -4  -2   2   12.50    1.90
  -4  -2   2    7.20    1.90
   4  -2  -2   10.20    1.40
  -4   2   2   11.70    1.50
  -4   2   2   10.90    1.50
   4   2  -2   10.90    1.80
  -3  -2   2 4725.53  108.49
  -3  -2   2 4627.14  108.49
  -3  -2   2 4708.93  108.79
  -3   2   2 4483.55  110.49
   3   2  -2 4859.71  108.49
  -3   2   2 4610.24  108.99
  -2  -2   2   41.30    2.60
  -2  -2   2   35.70    2.40
  -2  -2   2   36.00    2.30
  -2   2   2   33.80    1.70
  -2   2   2   34.00    1.50
   2   2  -2   31.90    2.30
   2   2  -2   35.10    2.30
  -1  -2   2  947.91   23.10
  -1  -2   2  910.31   23.20
   1  -2  -2  894.01   21.90
   1  -2  -2  938.91   22.80
  -1  -2   2  946.91   23.00
  -1   2   2  921.41   22.10
   1   2  -2  963.00   23.20
   1   2  -2  966.30   23.20
  -1   2   2  969.80   22.40
   0  -2  -2  217.08    5.80
   0  -2   2  217.88    6.10
   0  -2  -2  214.78    6.50
   0  -2  -2  216.38    6.10
   0  -2   2  210.48    6.20
   0  -2   2  212.38    6.50
   0   2   2  211.58    6.00
   0   2  -2  216.88    6.60
   0   2  -2  217.88    6.60
  -1  -2  -2   84.49    3.50
   1  -2   2   79.49    2.90
  -1  -2  -2   82.69    3.40
  -1  -2  -2   82.99    3.20
   1  -2   2   79.79    2.80
   1  -2   2   78.39    3.50
   1   2   2   81.59    3.30
  -1   2  -2   82.09    3.30
  -1   2  -2   81.49    3.70
  -1   2  -2   76.49    3.50
  -2  -2  -2   17.80    2.10
  -2  -2  -2   19.30    2.00
   2  -2   2   20.00    1.90
  -2  -2  -2   23.30    2.00
  -2   2  -2   22.90    2.10
  -2   2  -2   24.50    1.90
   2   2   2   18.50    1.90
  -2   2  -2   22.30    2.10
   3  -2   2 1718.73   40.60
  -3  -2  -2 1625.24   40.60
  -3  -2  -2 1617.54   40.50
  -3  -2  -2 1620.44   40.10
  -3   2  -2 1663.63   40.10
   3   2   2 1584.24   40.40
  -3   2  -2 1714.63   40.50
  -3   2  -2 1628.64   40.60
   4  -2   2  120.19    5.60
  -4  -2  -2  130.99    5.60
  -4  -2  -2  138.09    6.30
  -4  -2  -2  120.69    5.90
  -4   2  -2  128.19    5.70
   4   2   2  130.19    6.00
  -4   2  -2  128.89    5.70
  -5  -2  -2  101.09    5.60
   5  -2   2   93.29    5.30
  -5  -2  -2  102.19    5.70
  -5  -2  -2   89.29    4.70
   5   2   2   84.29    5.20
  -5   2  -2   98.39    5.50
  -5   2  -2   90.29    5.00
   6  -2   2  206.48    8.80
  -6  -2  -2  202.58    9.10
  -6  -2  -2  203.98    9.30
  -6  -2  -2  206.18    8.20
  -6   2  -2  203.78    8.70
   6   2   2  213.28    9.20
  -6   2  -2  208.78    8.90
  -7  -2  -2   54.79    5.00
  -7  -2  -2   58.49    5.30
  -7  -2  -2   57.69    4.10
   7  -2   2   56.59    4.80
   7   2   2   47.40    4.60
  -7   2  -2   42.90    4.20
  -7   2  -2   57.69    4.90
  -8  -2  -2   49.90    4.10
  -8  -2  -2   44.80    5.00
   8  -2   2   44.60    4.70
  -8  -2  -2   51.99    5.20
  -8   2  -2   46.90    5.00
   8   2   2   47.30    5.20
  -8   2  -2   48.60    4.90
  -9  -2  -2   81.09    5.50
  -9  -2  -2  102.49    8.00
   9  -2   2   85.69    6.90
  -9  -2  -2  103.39    7.60
  -9   2  -2   83.29    6.80
  -9   2  -2   96.59    6.90
   9   2   2  103.09    7.60
 -10  -2  -2    7.50    3.40
  10  -2   2    1.40    4.30
  10   2   2    4.40    3.10
 -10   2  -2    1.90    3.20
 -10   2  -2    8.80    3.50
 -10   2  -2    5.50    3.60
  11  -2   2    3.00    6.90
 -11  -2  -2   34.80    5.60
 -11  -2  -2   13.30    4.30
  11   2   2   21.80    5.00
 -11   2  -2   25.40    5.10
 -11   2  -2   23.60    5.90
 -12  -2  -2    5.30    4.00
 -12  -2  -2    5.60    5.90
  12   2   2    3.00    8.20
 -13  -2  -2   19.10    7.60
 -13  -2  -2    9.90    7.00
 -13   2  -2    8.30    6.60
 -14  -2  -2   15.20    7.00
 -14  -2  -2    3.80   10.80
 -14   2  -2    4.50   10.10
 -15  -2  -2    1.80   14.30
 -15  -2  -2    4.90   18.50
 -15   2  -2   21.20   11.20
 -16  -2  -2   -1.60   17.90
 -16   2  -2    4.60   21.80
 -16  -3   2   -8.00   22.30
 -16  -3   2   29.20   34.30
  16   3  -2   23.40   37.40
 -15  -3   2    3.40   23.50
 -15  -3   2   -3.30   13.40
 -15   3   2    5.90   13.70
 -14  -3   2   31.70    7.60
 -14  -3   2   29.20    9.50
 -14   3   2   20.30   11.10
 -13  -3   2   27.50    5.60
 -13   3   2   38.60    5.70
 -12  -3   2    0.00    5.60
 -12   3   2  -13.10    4.80
 -11  -3   2   19.50    4.80
 -11  -3   2   29.60    5.40
 -11  -3   2   27.50    5.20
 -10  -3   2   10.80    3.30
 -10  -3   2   16.50    3.90
 -10  -3   2   11.10    3.70
 -10   3   2    6.60    4.20
  10   3  -2   13.10    4.10
 -10   3   2    7.10    2.80
  -9  -3   2  202.48   10.70
  -9  -3   2  196.18    9.50
  -9  -3   2  192.58   10.00
  -9   3   2  201.88    8.90
  -9   3   2  197.78    8.70
   9   3  -2  191.58   10.10
  -8  -3   2   99.49    6.20
   8  -3  -2   94.99    5.80
  -8  -3   2  109.39    7.10
  -8  -3   2  107.69    6.90
   8   3  -2  106.09    6.80
  -8   3   2  100.39    5.60
  -8   3   2  100.69    5.90
   7  -3  -2   89.29    5.00
  -7  -3   2   89.99    5.80
  -7  -3   2   91.89    5.60
  -7  -3   2   91.29    6.10
  -7   3   2   90.39    4.80
   7   3  -2   88.69    5.90
  -7   3   2   87.89    4.90
  -6  -3   2    2.10    2.00
   6  -3  -2   -1.40    1.90
  -6  -3   2    2.40    2.00
  -6  -3   2   -0.30    1.80
  -6   3   2   -2.30    1.30
   6   3  -2    2.30    2.10
  -6   3   2    2.30    1.40
   5  -3  -2  683.23   18.20
  -5  -3   2  691.03   19.70
  -5  -3   2  680.73   19.60
  -5  -3   2  663.43   19.90
  -5   3   2  681.33   17.80
   5   3  -2  686.63   19.60
  -5   3   2  677.43   18.20
  -4  -3   2 2181.28   53.29
  -4  -3   2 2240.38   53.29
  -4  -3   2 2164.78   53.09
   4  -3  -2 2141.99   51.59
  -4   3   2 2113.89   51.09
   4   3  -2 2149.78   52.89
  -4   3   2 2213.98   51.49
   3  -3  -2  135.39    4.40
   3  -3  -2  131.19    4.50
  -3  -3   2  148.29    5.80
  -3  -3   2  143.99    5.90
  -3  -3   2  126.89    5.60
  -3   3   2  135.69    4.50
  -3   3   2  126.09    4.10
   3   3  -2  130.09    5.40
   2  -3  -2 1059.49   25.60
  -2  -3   2 1121.29   27.00
  -2  -3   2 1020.90   26.90
  -2  -3   2 1079.89   27.00
   2  -3  -2 1034.90   25.90
   2   3  -2 1084.39   26.80
  -2   3   2 1053.59   25.20
  -2   3   2 1086.79   25.60
   2   3  -2 1071.69   26.90
  -1  -3   2  178.18    5.80
   1  -3  -2  167.88    5.60
   1  -3  -2  174.88    5.30
  -1  -3   2  167.08    6.00
  -1  -3   2  164.18    6.10
  -1   3   2  177.78    5.30
   1   3  -2  173.68    6.00
   1   3  -2  172.68    6.10
   0  -3  -2  112.89    4.10
   0  -3  -2  111.09    3.40
   0  -3   2  105.69    4.10
   0  -3  -2  111.19    4.40
   0  -3   2  112.49    3.80
   0  -3   2  105.49    4.40
   0   3  -2  102.49    4.40
   0   3  -2  111.19    4.50
  -1  -3  -2   82.29    3.30
  -1  -3  -2   76.19    3.80
  -1  -3  -2   83.49    3.70
   1  -3   2   78.09    2.80
   1  -3   2   79.39    3.10
   1  -3   2   74.79    3.70
  -1   3  -2   74.29    3.80
  -1   3  -2   75.99    3.20
   1   3   2   78.69    3.60
  -1   3  -2   72.49    3.60
   2  -3   2   63.69    3.60
  -2  -3  -2   61.39    3.50
  -2  -3  -2   63.49    3.60
   2  -3   2   66.49    2.50
  -2  -3  -2   65.79    3.40
  -2   3  -2   66.49    3.70
  -2   3  -2   62.19    3.10
   2   3   2   68.49    3.60
  -2   3  -2   67.29    3.60
  -3  -3  -2   23.40    2.40
   3  -3   2   20.10    2.30
  -3  -3  -2   23.40    2.60
  -3  -3  -2   19.70    2.50
  -3   3  -2   23.10    2.80
   3   3   2   23.20    2.60
  -3   3  -2   16.40    1.90
  -3   3  -2   18.80    2.30
  -4  -3  -2  166.68    6.90
  -4  -3  -2  171.18    7.40
   4  -3   2  172.08    7.10
  -4  -3  -2  171.28    7.40
   4   3   2  171.08    7.30
  -4   3  -2  167.48    6.70
  -4   3  -2  171.78    7.10
  -5  -3  -2   57.09    3.90
  -5  -3  -2   55.89    4.50
   5  -3   2   55.59    4.10
  -5  -3  -2   59.69    4.60
  -5   3  -2   53.89    4.00
  -5   3  -2   52.49    3.80
   5   3   2   55.49    4.40
  -6  -3  -2  651.13   20.20
  -6  -3  -2  664.63   19.30
  -6  -3  -2  620.24   20.20
   6  -3   2  620.74   19.50
  -6   3  -2  625.14   19.60
  -6   3  -2  658.83   19.40
   6   3   2  640.84   20.00
  -7  -3  -2  362.46   14.50
  -7  -3  -2  378.26   14.50
  -7  -3  -2  390.06   13.40
   7  -3   2  373.46   13.70
  -7   3  -2  378.26   13.70
  -7   3  -2  357.96   13.60
   7   3   2  356.96   14.10
  -8  -3  -2   93.19    7.20
  -8  -3  -2   84.79    5.70
   8  -3   2   81.19    6.10
  -8  -3  -2   77.69    6.40
   8   3   2   71.79    6.20
  -8   3  -2   81.69    6.10
  -8   3  -2   87.49    6.20
   9  -3   2   78.39    6.50
  -9  -3  -2   66.09    6.30
  -9  -3  -2   73.69    5.60
  -9   3  -2   57.49    5.70
  -9   3  -2   65.09    5.90
   9   3   2   71.39    6.50
  -9   3  -2   61.39    4.90
 -10  -3  -2   38.80    4.60
 -10  -3  -2   57.19    6.70
  10  -3   2   42.10    6.70
 -10   3  -2   40.10    5.40
 -10   3  -2   44.40    5.70
  10   3   2   37.70    5.70
 -10   3  -2   51.29    5.60
 -11  -3  -2    6.80    4.70
 -11  -3  -2    0.00    4.30
 -11   3  -2    7.40    4.30
 -12  -3  -2   -4.50    4.00
 -12  -3  -2   -4.90    6.20
 -12   3  -2    4.30    4.40
  12   3   2   -8.10    8.40
 -13  -3  -2   48.40    8.80
 -13  -3  -2   39.50    7.00
 -13   3  -2   35.70    6.60
 -14  -3  -2   13.40    9.80
 -14  -3  -2   46.40   10.60
 -14   3  -2   12.40   10.70
 -15  -3  -2  -11.00   14.00
 -15  -3  -2    7.20   17.20
 -15   3  -2   12.40   13.00
 -16  -4   2   -6.40   19.80
 -16  -4   2   24.50   12.10
 -15  -4   2    4.50   12.20
 -15  -4   2    9.90   15.20
  15   4  -2    2.40   19.40
 -14  -4   2   14.60   10.00
 -14  -4   2   13.20    8.30
 -14   4   2    5.30   10.20
 -13  -4   2   53.29    7.20
 -13  -4   2   47.50    7.40
 -13   4   2   57.29    9.20
 -12  -4   2   38.20    6.10
 -12  -4   2   37.10    6.40
 -12   4   2   25.90    4.60
 -11  -4   2  105.09    8.70
 -11  -4   2  109.79    7.90
 -11  -4   2  112.59    8.50
  11   4  -2   77.59    7.50
 -11   4   2   99.39    6.90
 -10  -4   2  334.27   14.90
 -10  -4   2  327.37   13.60
 -10  -4   2  333.47   15.10
  10   4  -2  314.07   14.50
 -10   4   2  309.77   12.60
  -9  -4   2   78.79    6.60
  -9  -4   2   67.49    6.50
  -9  -4   2   68.49    5.90
  -9   4   2   75.59    5.00
   9   4  -2   80.99    6.60
  -9   4   2   71.99    5.40
  -8  -4   2  158.98    8.80
  -8  -4   2  140.09    8.30
  -8  -4   2  152.98    8.10
  -8   4   2  141.99    6.50
  -8   4   2  142.99    7.10
   8   4  -2  137.39    8.20
  -7  -4   2  577.44   18.50
   7  -4  -2  547.95   16.90
  -7  -4   2  551.24   18.70
  -7  -4   2  570.44   19.00
   7   4  -2  573.84   18.80
  -7   4   2  570.44   17.00
  -7   4   2  573.34   16.10
   6  -4  -2  189.18    7.40
  -6  -4   2  189.88    8.90
  -6  -4   2  204.48    8.90
  -6  -4   2  195.78    8.70
  -6   4   2  179.28    6.50
  -6   4   2  192.38    7.40
   6   4  -2  188.78    8.70
  -5  -4   2  282.77   10.90
  -5  -4   2  288.57   10.70
   5  -4  -2  284.27    9.30
  -5  -4   2  305.97   11.00
  -5   4   2  279.57    8.40
   5   4  -2  284.77   10.70
   5   4  -2  308.67   10.60
  -5   4   2  294.97    9.40
  -4  -4   2  299.37   10.70
  -4  -4   2  303.97   10.70
   4  -4  -2  295.57    8.40
  -4  -4   2  300.67   10.60
   4  -4  -2  303.27    9.20
  -4   4   2  295.87    8.20
   4   4  -2  299.97   10.10
  -4   4   2  327.07    9.30
  -3  -4   2   21.10    2.70
   3  -4  -2   20.50    1.70
  -3  -4   2   22.00    2.60
   3  -4  -2   21.40    1.80
  -3  -4   2   19.20    2.50
   3   4  -2   22.80    2.40
  -3   4   2   21.10    1.80
   3   4  -2   17.60    2.50
  -2  -4   2  518.05   15.40
  -2  -4   2  578.14   15.60
  -2  -4   2  532.95   15.00
   2  -4  -2  532.25   14.20
   2  -4  -2  542.75   14.30
  -2   4   2  518.95   14.10
   2   4  -2  531.45   15.30
   2   4  -2  539.55   14.90
  -1  -4   2  109.89    4.40
  -1  -4   2  107.39    4.90
   1  -4  -2  114.29    4.60
   1  -4  -2  110.89    4.30
  -1  -4   2  108.49    4.90
   1   4  -2  113.69    4.80
   1   4  -2  113.59    5.00
  -1   4   2  108.89    4.30
   0  -4   2   46.00    3.20
   0  -4   2   41.40    2.30
   0  -4  -2   46.60    3.10
   0  -4  -2   42.10    1.90
   0  -4   2   47.50    2.80
   0  -4  -2   48.00    2.80
   0   4  -2   45.90    3.10
   0   4   2   45.90    2.00
   0   4  -2   45.60    3.10
   0   4   2   46.70    2.70
   1  -4   2  501.45   12.80
  -1  -4  -2  501.85   14.60
   1  -4   2  511.85   13.60
  -1  -4  -2  523.55   13.60
   1  -4   2  511.85   14.50
  -1  -4  -2  516.15   14.30
   1   4   2  504.35   14.20
  -1   4  -2  514.25   13.60
  -1   4  -2  533.75   14.70
   1   4   2  480.85   12.40
  -1   4  -2  511.55   14.60
   2  -4   2  385.46   12.10
  -2  -4  -2  409.06   12.50
  -2  -4  -2  403.16   11.80
  -2  -4  -2  407.76   12.40
   2  -4   2  396.16   10.60
   2   4   2  401.76   12.20
   2   4   2  380.96   10.10
  -2   4  -2  406.76   12.50
  -2   4  -2  415.76   11.30
  -2   4  -2  394.26   12.20
   3  -4   2  323.77   10.60
  -3  -4  -2  330.87   10.70
  -3  -4  -2  309.67   10.80
  -3  -4  -2  333.07   11.10
   3   4   2  302.97    8.70
  -3   4  -2  305.27    9.60
   3   4   2  320.17   10.80
  -3   4  -2  314.57   10.60
  -3   4  -2  310.87   11.00
   4  -4   2  105.89    5.60
  -4  -4  -2  122.19    6.30
  -4  -4  -2  112.19    6.00
  -4  -4  -2  118.29    6.00
  -4   4  -2  116.89    5.80
  -4   4  -2  121.19    5.30
   4   4   2  117.89    6.20
  -4   4  -2  119.29    6.30
  -5  -4  -2    2.10    1.90
  -5  -4  -2    2.70    2.10
   5  -4   2    0.70    1.90
  -5  -4  -2    3.50    2.40
  -5   4  -2    2.40    1.60
  -5   4  -2    0.40    1.90
   5   4   2    5.30    2.30
   6  -4   2  545.75   17.50
  -6  -4  -2  556.24   18.30
  -6  -4  -2  539.75   18.30
  -6  -4  -2  533.75   17.50
  -6   4  -2  539.25   17.40
  -6   4  -2  538.95   16.90
   6   4   2  564.74   18.30
  -7  -4  -2  275.87   12.10
  -7  -4  -2  281.37   12.50
   7  -4   2  268.77   11.40
  -7  -4  -2  279.37   11.30
   7   4   2  266.67   11.90
  -7   4  -2  276.57   11.10
  -7   4  -2  279.47   11.60
   8  -4   2  174.28    9.30
  -8  -4  -2  166.68    9.60
  -8  -4  -2  181.78    9.10
  -8   4  -2  164.28    9.00
  -8   4  -2  181.48    9.30
  -8   4  -2  171.68    7.50
   8   4   2  191.98   10.10
  -9  -4  -2   65.39    5.70
  -9  -4  -2   56.39    6.20
   9  -4   2   60.89    5.70
  -9   4  -2   62.39    4.70
  -9   4  -2   54.99    5.50
  -9   4  -2   65.29    6.10
   9   4   2   68.19    6.60
  10  -4   2  163.98    9.80
 -10  -4  -2  159.48   10.50
 -10  -4  -2  165.68    9.40
  10   4   2  169.48   10.80
 -10   4  -2  176.38   10.00
 -10   4  -2  177.28   10.30
 -11  -4  -2    0.70    4.30
 -11  -4  -2    4.10    4.10
 -11   4  -2   11.60    4.30
  11   4   2    1.30    4.80
 -12  -4  -2   63.79    8.00
 -12  -4  -2   92.99    9.10
 -12   4  -2   84.59    8.20
  12   4   2   64.19    8.20
 -13  -4  -2    3.60    6.80
 -13  -4  -2    4.80    5.10
  13   4   2    2.60   15.20
 -13   4  -2   18.20    5.70
 -14  -4  -2    6.60    9.70
 -14   4  -2    2.70   11.00
 -15  -4  -2   66.39   19.50
 -15  -4  -2   67.69   13.60
 -15   4  -2   77.19   15.10
 -15  -5   2   14.00   10.70
 -15  -5   2    5.20   15.40
 -14  -5   2    7.10    7.10
 -14  -5   2    2.60   10.00
  14   5  -2    3.70   14.90
 -14   5   2    5.80    9.70
 -13  -5   2   13.40    6.80
 -13  -5   2   -5.30    5.30
  13   5  -2   -1.10   10.20
 -13   5   2   -3.60    8.90
 -12  -5   2    4.40    4.50
 -12  -5   2    5.80    6.10
 -12  -5   2    6.70    5.00
  12   5  -2   22.90   10.30
 -11  -5   2  163.38   11.30
 -11  -5   2  176.28   11.00
 -11  -5   2  179.48   10.70
  11   5  -2  194.98   11.20
  11   5  -2  177.48   11.40
 -11   5   2  170.78    9.30
 -10  -5   2  262.67   12.60
 -10  -5   2  265.27   13.20
 -10  -5   2  245.18   13.20
 -10   5   2  248.18   11.10
  10   5  -2  245.78   12.30
  10   5  -2  264.87   13.30
  -9  -5   2    0.00    2.90
  -9  -5   2   -3.40    3.40
  -9  -5   2   -3.00    3.00
   9   5  -2   -5.70    3.30
   9   5  -2   -0.40    2.90
  -9   5   2    3.80    2.60
  -8  -5   2  226.98   11.40
  -8  -5   2  220.28   10.80
  -8  -5   2  238.88   11.30
   8   5  -2  233.38   11.20
  -8   5   2  234.18    9.40
   8   5  -2  205.28   10.10
  -7  -5   2  121.79    7.50
  -7  -5   2  122.39    7.70
  -7  -5   2  125.19    7.50
   7   5  -2  122.99    7.60
   7   5  -2  135.29    7.20
  -7   5   2  130.69    6.30
  -7   5   2  110.79    4.90
  -6  -5   2    0.90    2.20
  -6  -5   2   11.30    2.90
  -6  -5   2    2.00    2.30
   6  -5  -2    3.30    2.50
  -6   5   2    4.40    2.10
   6   5  -2    5.90    2.50
  -6   5   2    6.50    1.80
   6   5  -2    3.70    2.10
  -5  -5   2  655.23   20.10
  -5  -5   2  652.93   19.90
  -5  -5   2  680.23   20.20
   5  -5  -2  647.34   18.10
   5   5  -2  648.74   19.10
  -5   5   2  609.84   16.10
  -5   5   2  665.03   18.10
  -4  -5   2  176.48    8.00
   4  -5  -2  171.68    5.70
  -4  -5   2  174.28    7.70
   4  -5  -2  174.58    6.50
  -4  -5   2  172.98    7.80
   4   5  -2  182.18    7.80
   4   5  -2  170.68    7.20
  -4   5   2  171.38    6.50
   3  -5  -2  174.38    6.20
  -3  -5   2  168.88    7.40
  -3  -5   2  163.78    7.00
  -3  -5   2  171.18    7.40
   3  -5  -2  165.38    5.90
   3   5  -2  162.58    6.60
  -3   5   2  170.48    6.10
   3   5  -2  170.98    7.40
   2  -5  -2 1553.84   38.80
  -2  -5   2 1665.93   40.50
  -2  -5   2 1644.34   39.70
  -2  -5   2 1564.64   40.30
   2  -5  -2 1583.74   38.80
  -2   5   2 1596.24   38.80
   2   5  -2 1578.64   39.50
   2   5  -2 1568.44   40.20
  -1  -5   2  803.62   21.90
  -1  -5   2  832.92   21.10
   1  -5  -2  808.32   21.40
  -1  -5   2  806.02   22.20
   1  -5  -2  825.02   21.30
   1   5  -2  789.32   21.50
  -1   5   2  828.12   21.20
   1   5  -2  790.42   22.10
   0  -5  -2   75.49    4.00
   0  -5   2   75.69    4.10
   0  -5   2   72.79    4.30
   0  -5   2   79.99    3.40
   0  -5  -2   72.39    4.10
   0   5   2   75.99    3.20
   0   5  -2   86.29    4.70
   0   5   2   83.59    4.10
   0   5  -2   78.99    4.20
  -1  -5  -2  450.95   13.50
  -1  -5  -2  425.06   13.00
   1  -5   2  423.06   12.20
   1  -5   2  422.46   13.30
   1  -5   2  421.96   11.10
   1   5   2  435.76   11.10
  -1   5  -2  429.76   11.90
  -1   5  -2  437.86   13.30
   1   5   2  426.56   12.80
  -1   5  -2  426.16   13.30
  -2  -5  -2  140.49    6.20
   2  -5   2  135.09    4.90
  -2  -5  -2  132.69    6.20
   2  -5   2  132.89    6.10
  -2  -5  -2  136.49    5.50
   2  -5   2  131.99    4.00
  -2   5  -2  136.79    6.10
  -2   5  -2  129.99    6.30
  -2   5  -2  135.29    5.00
   2   5   2  130.79    4.30
   2   5   2  138.99    6.10
  -3  -5  -2   17.00    2.60
   3  -5   2   16.40    2.40
  -3  -5  -2   17.50    2.30
  -3  -5  -2   21.10    2.80
   3  -5   2   21.00    1.50
  -3   5  -2   25.00    3.10
  -3   5  -2   19.80    2.00
  -3   5  -2   19.90    2.60
   3   5   2   17.50    1.60
   3   5   2   18.80    2.70
   4  -5   2  285.87   10.40
  -4  -5  -2  281.77   10.80
  -4  -5  -2  279.37   10.70
  -4  -5  -2  269.27   10.50
   4   5   2  276.57    8.50
  -4   5  -2  282.87    9.40
  -4   5  -2  282.37   10.40
  -4   5  -2  273.97   11.00
   4   5   2  281.67   10.70
   5  -5   2  208.98    8.70
  -5  -5  -2  181.28    8.60
  -5  -5  -2  194.48    8.90
  -5  -5  -2  185.28    9.00
  -5   5  -2  181.18    8.20
   5   5   2  196.08    9.00
   5   5   2  185.88    6.90
  -5   5  -2  199.58    7.80
  -6  -5  -2  823.42   24.90
   6  -5   2  804.02   24.00
  -6  -5  -2  814.12   24.30
  -6   5  -2  785.72   22.70
   6   5   2  816.72   24.80
  -6   5  -2  749.33   23.50
  -7  -5  -2  176.88    9.10
  -7  -5  -2  180.08    9.80
   7  -5   2  180.68    9.00
   7   5   2  164.88    9.50
  -7   5  -2  178.08    8.90
  -7   5  -2  189.68    8.60
  -8  -5  -2   42.90    5.50
  -8  -5  -2   49.90    5.20
   8  -5   2   60.79    5.70
  -8   5  -2   51.09    5.40
  -8   5  -2   49.00    5.30
   8   5   2   48.40    5.60
   9  -5   2  133.59    8.60
  -9  -5  -2  131.79    8.30
  -9  -5  -2  128.69    9.10
   9   5   2  132.09    9.20
  -9   5  -2  132.89    8.50
  -9   5  -2  124.99    8.00
 -10  -5  -2   18.20    5.10
 -10  -5  -2   20.60    4.70
 -10  -5  -2   23.10    5.50
 -10   5  -2   20.00    4.40
  10   5   2   19.30    5.70
 -11  -5  -2   92.49    7.90
 -11  -5  -2   90.39    8.80
 -11  -5  -2   81.79    8.20
  11   5   2   88.89    8.50
 -11   5  -2   76.49    7.50
 -12  -5  -2   29.20    6.30
 -12  -5  -2   14.10    6.40
  12   5   2   15.30    7.60
 -12   5  -2   28.50    5.70
 -13  -5  -2    8.50   10.50
 -13  -5  -2   11.20    6.10
  13   5   2    0.40   14.90
 -13   5  -2    6.50    8.90
 -14  -5  -2   71.59    9.80
 -14  -5  -2   60.09   10.90
 -14   5  -2   73.29   13.20
 -15  -5  -2   28.30   17.00
 -15  -5  -2   32.10   14.00
 -15   5  -2   36.80   18.20
 -15  -6   2    7.30   18.40
 -15  -6   2   -5.00   15.90
 -14  -6   2    7.30   12.70
 -14  -6   2   -0.30   11.90
 -13  -6   2   49.00    7.50
 -13  -6   2   42.80    8.00
 -13   6   2   34.90   10.90
  13   6  -2   52.39   13.40
 -12  -6   2   -5.30    5.30
 -12  -6   2    0.50    5.00
 -12  -6   2   -3.60    6.90
  12   6  -2    0.10    6.10
 -12   6   2   -2.80    6.60
 -11  -6   2  213.18   12.10
 -11  -6   2  201.68   12.30
 -11  -6   2  211.68   13.00
  11   6  -2  204.48   11.70
 -11   6   2  188.58    9.90
 -10  -6   2  108.59    8.90
 -10  -6   2  127.59    9.00
 -10  -6   2  129.09    9.80
 -10   6   2  125.29    7.50
  10   6  -2  123.39    8.50
  -9  -6   2   36.30    4.90
  -9  -6   2   34.10    5.30
  -9  -6   2   36.50    5.40
  -9   6   2   40.50    4.30
   9   6  -2   33.50    4.60
  -8  -6   2   12.40    3.80
  -8  -6   2   15.40    4.10
  -8  -6   2   17.40    4.00
  -8   6   2   14.00    2.90
   8   6  -2   17.30    3.60
  -7  -6   2   15.40    3.50
  -7  -6   2    9.00    3.10
  -7  -6   2   10.90    3.10
  -7   6   2    9.50    2.40
   7   6  -2    2.40    2.50
  -6  -6   2   67.39    5.60
  -6  -6   2   80.89    6.00
   6  -6  -2   68.59    4.50
  -6  -6   2   70.09    5.50
  -6   6   2   78.19    4.70
   6   6  -2   73.99    5.20
  -5  -6   2    5.30    2.50
  -5  -6   2    9.10    2.80
   5  -6  -2   -0.30    1.80
  -5  -6   2    1.30    2.10
   5  -6  -2    4.20    1.60
   5   6  -2   13.60    3.00
  -5   6   2    4.00    1.70
   5   6  -2   10.70    2.40
  -4  -6   2  217.68    9.40
  -4  -6   2  207.78    9.30
  -4  -6   2  214.68    9.20
   4  -6  -2  204.58    7.00
   4  -6  -2  223.08    8.00
   4   6  -2  219.38    8.50
   4   6  -2  215.38    9.20
  -4   6   2  214.58    7.90
   3  -6  -2   17.90    2.00
  -3  -6   2   20.30    2.90
  -3  -6   2   16.90    2.80
  -3  -6   2   20.20    2.70
   3  -6  -2   19.40    2.30
   3   6  -2   18.50    2.50
   3   6  -2   15.80    2.60
  -3   6   2   17.20    2.20
  -2  -6   2  541.65   16.90
   2  -6  -2  531.85   15.40
   2  -6  -2  554.84   15.70
  -2  -6   2  540.65   16.70
  -2  -6   2  548.45   15.90
   2   6  -2  543.25   16.80
   2   6  -2  539.55   15.90
  -2   6   2  558.04   15.60
  -1  -6   2  156.08    7.00
  -1  -6   2  172.38    7.60
  -1  -6   2  168.58    6.40
   1  -6  -2  185.38    7.10
   1  -6  -2  169.48    6.80
   1   6  -2  162.28    6.80
   1   6  -2  165.98    7.40
  -1   6   2  175.28    6.80
  -1   6   2  170.88    6.20
   0  -6   2    8.00    2.20
   0  -6   2   11.80    2.10
   0  -6  -2    8.40    2.00
   0  -6   2    6.90    1.40
   0  -6  -2    9.10    1.80
   0   6   2    8.70    1.40
   0   6   2    8.60    1.80
   0   6  -2    7.20    2.10
   0   6  -2    9.90    2.10
  -1  -6  -2  445.76   14.30
   1  -6   2  435.26   14.30
   1  -6   2  448.06   13.30
   1  -6   2  464.75   11.90
  -1  -6  -2  463.85   14.20
  -1   6  -2  448.66   14.20
   1   6   2  443.06   12.00
   1   6   2  453.55   13.90
  -1   6  -2  458.45   12.70
  -1   6  -2  441.06   14.30
   2  -6   2   -2.00    1.90
  -2  -6  -2   -1.20    1.60
  -2  -6  -2    2.70    2.00
   2  -6   2    2.80    1.20
  -2   6  -2   -0.60    1.00
   2   6   2    2.30    0.90
  -2   6  -2    3.00    1.90
  -2   6  -2    1.00    1.80
  -3  -6  -2  788.02   22.70
   3  -6   2  766.42   19.70
   3  -6   2  802.52   22.50
  -3  -6  -2  820.62   23.10
  -3   6  -2  787.32   22.40
  -3   6  -2  779.42   22.80
   3   6   2  731.73   19.40
  -3   6  -2  774.32   20.40
   3   6   2  752.22   22.40
   4  -6   2  192.38    8.60
  -4  -6  -2  196.08    8.90
  -4  -6  -2  199.38    9.00
  -4   6  -2  186.98    7.10
   4   6   2  205.18    9.00
  -4   6  -2  193.48    9.00
  -4   6  -2  187.68    8.50
   4   6   2  181.28    6.50
   5  -6   2  133.09    7.20
  -5  -6  -2  117.59    7.10
  -5  -6  -2  128.09    7.40
   5   6   2  122.59    7.20
   5   6   2  119.79    5.40
  -5   6  -2  122.19    6.90
  -5   6  -2  114.89    5.70
   6  -6   2  251.67   10.80
  -6  -6  -2  236.88   11.00
  -6  -6  -2  239.98   11.40
  -6   6  -2  240.58   10.50
   6   6   2  237.98    8.80
   6   6   2  237.58   11.30
  -6   6  -2  246.48    9.40
   7  -6   2  259.27   11.50
  -7  -6  -2  308.37   13.30
  -7  -6  -2  257.77   11.90
   7   6   2  269.57   12.50
  -7   6  -2  246.88   10.30
  -7   6  -2  253.57   11.40
   7   6   2  243.58    9.70
  -8  -6  -2  309.87   13.60
   8  -6   2  307.67   13.20
  -8  -6  -2  295.97   14.10
   8   6   2  329.17   14.50
   8   6   2  293.27   11.60
  -8   6  -2  307.17   12.20
  -8   6  -2  302.77   13.10
  -9  -6  -2   59.89    6.80
  -9  -6  -2   62.99    6.50
   9   6   2   69.99    7.10
  -9   6  -2   64.49    5.80
  -9   6  -2   72.39    6.50
 -10  -6  -2    1.00    4.20
 -10  -6  -2    4.40    6.80
 -10  -6  -2    7.20    4.30
  10   6   2   -2.20    5.40
 -10   6  -2    1.70    3.30
 -11  -6  -2   22.60    5.50
 -11  -6  -2   27.60    6.10
 -11   6  -2   19.30    5.60
  11   6   2   32.20    6.80
 -12  -6  -2   -3.20    5.00
 -12  -6  -2  -10.10    6.80
  12   6   2   -2.70    9.70
 -12   6  -2    3.30    5.10
 -13  -6  -2    6.00    8.90
 -13  -6  -2    7.00    7.10
 -13   6  -2    8.10    7.50
  13   6   2    6.60   11.50
 -14  -6  -2   -2.80   13.70
 -14  -6  -2    7.50   10.50
 -14   6  -2   -6.70   15.40
 -15  -6  -2   -0.30   18.50
 -15  -6  -2  -13.20   17.90
 -15   6  -2   -9.90   27.60
 -15  -7   2   13.30   23.30
 -15  -7   2   10.50   13.60
 -14  -7   2    0.90    9.30
 -14  -7   2   -2.50   12.20
 -13  -7   2    7.20   10.80
 -13  -7   2   19.30    7.90
 -12  -7   2   10.00    5.00
 -12  -7   2   17.90    6.50
 -12  -7   2    2.00    8.50
 -12   7   2   -6.10   10.60
 -11  -7   2  -15.00    5.40
 -11  -7   2    3.90    5.00
 -11  -7   2    0.90    6.60
 -11   7   2   -5.60    6.60
  11   7  -2    5.40   10.00
  11   7  -2   -0.10    6.30
 -10  -7   2   31.90    5.30
 -10  -7   2   21.90    5.10
 -10  -7   2   32.70    5.80
 -10   7   2   24.70    4.30
  10   7  -2   29.70    5.20
  -9  -7   2  171.58   10.50
  -9  -7   2  173.28   10.90
  -9  -7   2  187.78   11.40
   9   7  -2  159.48   10.30
  -9   7   2  182.18    8.80
   9   7  -2  200.68   10.30
  -8  -7   2   21.80    4.60
  -8  -7   2   33.20    5.20
  -8  -7   2   38.00    5.20
  -8   7   2   30.10    3.80
   8   7  -2   31.60    4.60
   8   7  -2   27.90    4.70
  -7  -7   2  142.89    8.90
  -7  -7   2  134.79    8.80
  -7  -7   2  145.19    9.00
  -7   7   2  154.48    7.30
   7   7  -2  147.79    8.00
   7   7  -2  139.19    8.80
  -6  -7   2    5.80    3.10
  -6  -7   2    1.00    2.90
  -6  -7   2    2.00    2.60
   6   7  -2    3.80    2.70
   6   7  -2    2.50    2.30
   5  -7  -2    4.50    2.10
  -5  -7   2    7.40    3.00
  -5  -7   2   -2.40    2.60
   5  -7  -2    5.70    2.30
  -5  -7   2    3.20    2.40
   5   7  -2    7.40    2.20
   5   7  -2    7.70    3.00
  -4  -7   2  241.78   10.50
   4  -7  -2  233.28    8.00
   4  -7  -2  229.98    9.00
  -4  -7   2  228.58    9.90
  -4  -7   2  239.98   10.60
  -4   7   2  242.08    9.10
   4   7  -2  246.48    9.40
   4   7  -2  240.18   10.30
   3  -7  -2    1.00    1.60
  -3  -7   2   -2.60    1.90
  -3  -7   2    1.70    2.30
   3  -7  -2   -1.20    1.50
  -3  -7   2    0.60    2.20
   3   7  -2    2.40    2.40
   3   7  -2    0.30    1.70
  -3   7   2   -1.10    1.60
  -2  -7   2    2.50    2.10
  -2  -7   2   -2.10    2.30
   2  -7  -2    2.00    1.60
   2  -7  -2    6.40    1.80
  -2   7   2    2.00    1.50
   2   7  -2    4.20    2.30
   1  -7  -2 1617.44   40.20
  -1  -7   2 1613.04   41.30
  -1  -7   2 1559.94   39.10
   1  -7  -2 1636.24   40.30
  -1  -7   2 1546.95   40.70
   1   7  -2 1539.65   40.90
  -1   7   2 1535.15   40.00
  -1   7   2 1570.94   39.00
   1   7  -2 1577.94   40.10
   0  -7  -2    4.00    1.70
   0  -7   2    2.80    1.90
   0  -7   2    2.30    1.10
   0  -7  -2    2.70    1.90
   0  -7   2    3.70    1.80
   0   7   2    5.90    1.80
   0   7   2    4.20    1.30
   0   7  -2   -1.70    1.90
   0   7  -2    2.30    1.80
   1  -7   2    9.60    2.40
   1  -7   2    9.10    1.20
   1  -7   2    6.40    1.90
  -1  -7  -2   12.70    2.60
  -1  -7  -2   11.40    2.60
   1   7   2   10.80    1.50
  -1   7  -2   11.40    2.40
   1   7   2   13.70    2.60
  -1   7  -2   13.40    2.50
  -1   7  -2   11.30    1.60
  -2  -7  -2  496.15   16.50
   2  -7   2  492.15   14.50
  -2  -7  -2  515.65   16.30
   2  -7   2  522.55   16.50
  -2   7  -2  492.25   16.10
   2   7   2  482.45   13.40
  -2   7  -2  508.65   16.20
   2   7   2  506.35   16.10
  -2   7  -2  493.45   13.90
   3  -7   2    3.80    1.40
  -3  -7  -2   -0.80    2.20
   3  -7   2    1.60    1.90
  -3  -7  -2   -1.00    2.40
  -3   7  -2   -0.60    2.30
   3   7   2   -0.20    1.30
  -3   7  -2   -0.90    2.00
  -3   7  -2   -0.70    1.20
  -4  -7  -2   25.70    3.70
   4  -7   2   21.40    2.10
   4  -7   2   21.10    3.30
  -4  -7  -2   23.10    3.60
  -4   7  -2   33.30    3.70
  -4   7  -2   26.50    3.90
  -4   7  -2   27.10    2.50
   4   7   2   23.40    2.10
   4   7   2   21.40    3.40
  -5  -7  -2  128.69    7.90
  -5  -7  -2  118.09    7.90
   5  -7   2  125.99    7.30
  -5   7  -2  125.99    5.80
   5   7   2  137.79    8.00
   5   7   2  125.79    5.50
  -5   7  -2  126.09    7.30
   6  -7   2   28.40    4.10
  -6  -7  -2   21.50    4.00
  -6  -7  -2   33.50    4.60
   6   7   2   26.80    2.80
   6   7   2   33.80    4.40
  -6   7  -2   27.60    4.00
  -6   7  -2   23.90    2.90
  -7  -7  -2  141.29    8.80
   7  -7   2  145.69    8.50
  -7  -7  -2  144.59    9.00
  -7   7  -2  112.79    6.50
   7   7   2  129.19    8.70
  -7   7  -2  147.19    8.40
   8  -7   2    9.70    5.20
  -8  -7  -2   13.20    4.20
  -8  -7  -2   16.20    4.10
  -8   7  -2   15.80    3.20
  -8   7  -2   12.60    3.60
   8   7   2   17.10    4.30
  -9  -7  -2    9.40    4.10
  -9  -7  -2    5.90    3.70
  -9  -7  -2    8.90    4.40
   9   7   2   16.10    5.00
  -9   7  -2   13.10    4.20
 -10  -7  -2   20.10    5.60
 -10  -7  -2   36.70    6.20
 -10  -7  -2   38.00    6.10
  10   7   2   40.00    6.60
 -10   7  -2   32.20    5.30
 -11  -7  -2    3.50    4.90
 -11  -7  -2   -7.90    5.20
 -11  -7  -2    5.00    5.20
  11   7   2    1.30    5.80
 -11   7  -2   13.20    4.60
 -12  -7  -2   18.20    9.10
 -12  -7  -2   13.80    5.70
 -12  -7  -2   12.50   10.20
  12   7   2   12.70   11.30
 -12   7  -2    8.50    5.60
 -13  -7  -2   20.80   10.70
 -13  -7  -2   18.00    9.90
  13   7   2    3.50   16.00
 -14  -7  -2   12.90   13.10
 -14  -7  -2   30.50   17.30
 -14   7  -2   -5.60   21.40
 -14  -8   2    8.80   15.20
 -14  -8   2    8.30   10.50
 -13  -8   2   -1.30    8.60
 -13  -8   2    5.10   15.20
 -13  -8   2   -2.20   10.40
 -12  -8   2   57.89    8.30
 -12  -8   2   77.29    9.10
 -12  -8   2   59.79   10.00
  12   8  -2   39.50   15.90
 -12   8   2   42.90    9.10
 -11  -8   2   24.70    5.50
 -11  -8   2   27.30    6.10
 -11  -8   2   30.20    6.80
  11   8  -2   27.60    6.70
 -11   8   2   20.20    8.20
 -10  -8   2   62.49    7.40
 -10  -8   2   43.30    6.60
 -10  -8   2   41.60    6.80
  10   8  -2   53.39    7.70
  10   8  -2   59.99    6.60
 -10   8   2   52.19    5.40
  -9  -8   2   80.49    7.60
  -9  -8   2   87.69    8.20
  -9  -8   2   84.29    7.90
   9   8  -2   75.89    6.80
  -9   8   2   81.69    6.10
   9   8  -2   76.59    7.70
  -8  -8   2   36.20    5.50
  -8  -8   2   47.80    6.10
  -8  -8   2   51.29    6.30
   8   8  -2   41.40    5.80
   8   8  -2   38.30    4.80
  -8   8   2   40.60    4.40
  -7  -8   2  112.19    8.10
  -7  -8   2  102.49    7.90
  -7  -8   2  102.19    8.00
   7   8  -2   99.09    6.70
   7   8  -2  103.39    7.80
  -7   8   2   99.69    6.20
  -6  -8   2  113.09    7.90
  -6  -8   2  128.99    8.10
  -6  -8   2  110.49    7.90
   6   8  -2  109.19    7.70
  -6   8   2  104.99    6.20
   6   8  -2  105.59    6.60
  -5  -8   2   18.90    3.70
   5  -8  -2   20.80    3.20
  -5  -8   2   26.70    4.40
  -5  -8   2   22.30    4.10
   5   8  -2   22.70    3.20
  -5   8   2   25.40    3.20
   5   8  -2   14.70    3.40
  -4  -8   2   40.20    4.10
  -4  -8   2   38.20    4.70
  -4  -8   2   37.40    4.30
   4  -8  -2   36.60    3.00
   4  -8  -2   40.50    3.80
   4   8  -2   34.20    3.60
  -4   8   2   38.10    3.70
   4   8  -2   34.40    4.20
   3  -8  -2 2103.59   51.89
   3  -8  -2 2045.90   50.99
  -3  -8   2 2048.00   52.19
  -3  -8   2 2099.89   53.89
  -3  -8   2 2038.60   53.69
  -3   8   2 2022.50   51.59
   3   8  -2 2078.49   53.59
   3   8  -2 2094.39   51.89
   2  -8  -2  400.36   13.80
  -2  -8   2  426.16   15.00
  -2  -8   2  417.26   15.00
   2  -8  -2  429.56   13.70
  -2  -8   2  417.86   13.50
   2   8  -2  414.36   14.70
  -2   8   2  403.96   13.70
   2   8  -2  384.76   13.30
   1  -8  -2  758.12   22.40
  -1  -8   2  777.82   23.00
   1  -8  -2  783.52   22.60
  -1  -8   2  777.22   21.20
  -1  -8   2  770.42   23.40
  -1   8   2  770.52   21.30
   1   8  -2  804.12   22.40
   1   8  -2  759.82   23.30
  -1   8   2  775.62   22.40
   0  -8   2  258.07   10.30
   0  -8   2  278.57    8.90
   0  -8   2  269.97   11.00
   0  -8  -2  293.57   11.00
   0  -8  -2  265.17   10.60
   0   8  -2  283.67   11.10
   0   8   2  260.37   10.40
   0   8  -2  274.07   10.40
   0   8   2  267.27    9.00
   1  -8   2    8.70    2.50
  -1  -8  -2   10.00    2.60
   1  -8   2    7.00    2.00
  -1  -8  -2    7.40    2.50
   1  -8   2    7.40    2.10
  -1   8  -2    8.10    2.40
   1   8   2    5.70    2.10
  -1   8  -2    7.80    1.50
   1   8   2    6.70    1.50
  -1   8  -2   10.60    2.60
  -2  -8  -2  214.08    9.60
  -2  -8  -2  210.68    9.70
   2  -8   2  198.58    9.30
   2  -8   2  195.98    7.90
  -2   8  -2  220.18    9.60
  -2   8  -2  211.68    9.30
   2   8   2  203.88    9.20
  -2   8  -2  193.78    7.00
   2   8   2  203.68    6.90
   3  -8   2  335.77   10.90
  -3  -8  -2  368.56   13.90
   3  -8   2  358.66   13.50
  -3  -8  -2  353.26   13.90
   3   8   2  330.07   10.20
   3   8   2  367.36   13.70
  -3   8  -2  343.67   10.60
  -3   8  -2  361.76   13.70
  -3   8  -2  348.07   13.20
   4  -8   2  444.56   12.70
  -4  -8  -2  455.35   16.80
  -4  -8  -2  440.36   16.50
   4  -8   2  498.05   16.60
  -4   8  -2  495.15   16.60
  -4   8  -2  456.35   13.40
  -4   8  -2  439.66   16.50
   4   8   2  468.75   16.50
   4   8   2  418.86   12.80
  -5  -8  -2  438.46   16.90
   5  -8   2  458.65   16.40
  -5  -8  -2  441.56   16.90
  -5   8  -2  441.86   16.10
  -5   8  -2  418.06   13.20
  -6  -8  -2    4.10    3.50
  -6  -8  -2    7.70    3.50
   6  -8   2    3.50    2.80
   6   8   2    7.10    3.70
  -6   8  -2    3.70    2.60
  -7  -8  -2   13.10    4.20
  -7  -8  -2   -1.70    3.40
   7  -8   2   -1.90    5.40
   7   8   2   10.90    3.90
  -7   8  -2   11.80    3.80
  -8  -8  -2   38.30    5.70
  -8  -8  -2   38.50    5.70
   8   8   2   26.50    5.10
  -8   8  -2   30.00    4.60
  -9  -8  -2   59.29    6.70
  -9  -8  -2   57.49    7.20
  -9  -8  -2   61.09    7.20
  -9   8  -2   46.20    6.00
   9   8   2   69.59    7.70
 -10  -8  -2    4.60    4.70
 -10  -8  -2   -0.90    3.90
 -10  -8  -2    4.70    4.90
 -10   8  -2   -2.60    3.90
  10   8   2   -3.40    5.00
 -11  -8  -2   79.99    9.10
 -11  -8  -2   99.29    9.60
 -11  -8  -2   89.49    9.50
  11   8   2   67.69   10.60
 -11   8  -2   95.39    8.60
 -12  -8  -2    6.10   10.60
 -12  -8  -2   24.20   10.20
 -12  -8  -2    8.10   11.50
  12   8   2   -7.40   11.30
 -12   8  -2    3.30    5.90
 -13  -8  -2   67.39   11.20
 -13  -8  -2   76.29   10.70
 -13   8  -2   65.89   14.40
 -14  -8  -2   39.00   12.40
 -14  -8  -2   13.00   17.50
 -14   8  -2   18.60   25.50
 -14  -9   2  -15.00   15.90
 -14  -9   2   -6.80   15.30
 -13  -9   2   13.00   10.60
 -13  -9   2   11.60   19.80
 -13  -9   2    5.00    7.80
 -12  -9   2   79.59   10.10
 -12  -9   2   52.89    8.60
 -12  -9   2   60.49    9.00
  12   9  -2   36.60   16.70
 -11  -9   2  176.88   12.80
 -11  -9   2  178.38   12.60
 -11  -9   2  176.68   12.90
 -11   9   2  184.18   10.10
  11   9  -2  185.48   13.20
 -10  -9   2   64.19    8.10
 -10  -9   2   69.89    8.10
 -10  -9   2   58.99    7.80
 -10   9   2   55.09    6.30
  10   9  -2   60.89    8.50
  -9  -9   2  159.48   11.20
  -9  -9   2  157.58   11.10
  -9  -9   2  159.28   11.00
   9   9  -2  145.29   10.50
  -9   9   2  168.68    9.00
  -8  -9   2   85.09    7.90
  -8  -9   2   82.49    7.70
  -8  -9   2   80.89    7.80
   8   9  -2   81.69    7.60
  -8   9   2   87.49    6.30
   8   9  -2   91.99    6.90
  -7  -9   2   10.00    4.60
  -7  -9   2   10.40    4.20
  -7  -9   2   10.90    3.80
   7   9  -2    3.70    3.70
  -7   9   2   12.90    3.10
   7   9  -2   11.50    3.50
  -6  -9   2    3.50    3.80
  -6  -9   2   -7.70    3.70
  -6  -9   2    5.10    3.60
  -6   9   2   -2.00    2.40
   6   9  -2   -0.90    3.30
   6   9  -2   -0.30    3.20
  -5  -9   2   -2.20    2.90
  -5  -9   2   -2.00    3.20
  -5  -9   2    2.10    3.00
   5   9  -2   11.40    3.40
   5   9  -2   -0.70    2.60
  -4  -9   2    4.70    3.40
   4  -9  -2    6.70    2.30
  -4  -9   2    6.90    2.90
   4  -9  -2    3.90    3.60
  -4  -9   2   -4.00    3.00
   4   9  -2    5.10    3.30
   4   9  -2    2.80    2.40
  -4   9   2    4.00    2.10
  -3  -9   2 1236.58   35.90
  -3  -9   2 1239.58   34.10
   3  -9  -2 1295.47   34.40
   3  -9  -2 1263.97   33.40
  -3  -9   2 1322.77   36.50
  -3   9   2 1284.47   34.00
   3   9  -2 1199.38   33.60
   3   9  -2 1234.08   35.70
   2  -9  -2  129.79    6.90
  -2  -9   2  127.79    7.90
  -2  -9   2  140.89    8.10
   2  -9  -2  141.99    7.30
  -2  -9   2  133.79    6.80
   2   9  -2  142.49    8.00
  -2   9   2  136.69    7.10
   2   9  -2  133.49    7.00
  -1  -9   2  220.58   10.20
   1  -9  -2  219.68    7.30
   1  -9  -2  237.88    9.90
   1  -9  -2  244.58   10.10
  -1  -9   2  211.18   10.30
  -1  -9   2  236.68    8.70
  -1   9   2  231.68    8.80
   1   9  -2  214.78   10.30
  -1   9   2  232.78    9.80
   1   9  -2  215.78    9.30
   0  -9   2    9.00    2.60
   0  -9   2   11.60    1.90
   0  -9   2   12.50    3.00
   0  -9  -2    8.00    2.60
   0  -9  -2   12.80    2.80
   0   9  -2   12.80    2.90
   0   9  -2   16.10    2.10
   0   9   2   16.00    3.00
   0   9  -2   11.70    2.80
   0   9   2   14.70    2.20
  -1  -9  -2   40.30    4.50
   1  -9   2   42.40    4.10
  -1  -9  -2   29.20    3.80
   1  -9   2   33.30    2.30
   1  -9   2   45.00    4.70
  -1   9  -2   35.20    4.10
   1   9   2   35.20    2.70
   1   9   2   34.70    3.90
  -1   9  -2   34.50    4.00
  -1   9  -2   32.80    2.70
  -2  -9  -2   26.80    3.80
   2  -9   2   25.60    4.00
  -2  -9  -2   17.10    3.60
   2  -9   2   19.70    2.80
  -2   9  -2   19.20    2.00
  -2   9  -2   22.80    3.50
   2   9   2   16.40    3.10
  -2   9  -2   29.30    3.90
   2   9   2   16.40    3.00
   3  -9   2  276.57   11.90
   3  -9   2  251.97    9.40
  -3  -9  -2  261.37   11.90
  -3  -9  -2  271.87   12.20
  -3   9  -2  269.17   11.50
  -3   9  -2  267.07   11.70
   3   9   2  268.67   11.70
  -4  -9  -2   -2.50    3.00
   4  -9   2    1.30    2.60
  -4  -9  -2   -5.50    2.80
  -4   9  -2    4.20    2.80
   4   9   2    4.70    2.60
  -4   9  -2    3.60    3.00
  -5  -9  -2  113.79    8.10
   5  -9   2  110.89    7.40
  -5  -9  -2  112.69    8.10
  -5   9  -2  107.79    7.30
   5   9   2   98.99    7.60
  -6  -9  -2  405.96   16.90
   6  -9   2  403.56   16.10
  -6  -9  -2  400.86   17.10
  -6   9  -2  391.96   15.90
   6   9   2  397.76   16.60
  -7  -9  -2   23.30    5.20
  -7  -9  -2   24.00    4.70
  -7  -9  -2   32.30    5.40
  -7   9  -2   26.30    4.50
  -8  -9  -2   49.20    6.60
  -8  -9  -2   63.69    7.20
  -8  -9  -2   48.60    6.70
  -8   9  -2   61.29    6.40
  -9  -9  -2    6.90    4.80
  -9  -9  -2   -4.40    5.80
  -9  -9  -2   -5.00    5.10
  -9   9  -2    8.30    3.90
 -10  -9  -2   22.00    5.60
 -10  -9  -2   11.40    5.60
 -10  -9  -2   19.30    5.60
 -10   9  -2   22.70    5.20
 -11  -9  -2   34.10    9.30
 -11  -9  -2   25.70    7.10
 -11  -9  -2   40.80    7.40
 -11   9  -2   19.90    6.80
 -12  -9  -2   61.59    9.10
 -12  -9  -2   54.69   16.00
 -12  -9  -2   46.80    8.50
 -12   9  -2   62.39    8.50
 -13  -9  -2   45.10   11.80
  13   9   2   32.50   12.90
 -13   9  -2   32.80   15.00
 -14  -9  -2    4.60   15.80
 -14  -9  -2   34.70   17.20
 -14   9  -2   25.80   21.90
 -14 -10   2   11.70   21.80
 -14 -10   2    8.50   23.40
 -13 -10   2  -13.70   12.40
 -13 -10   2   15.80   21.60
 -13 -10   2   -0.40   12.20
 -12 -10   2   51.09    8.70
 -12 -10   2   50.19   16.90
 -12 -10   2   37.00    9.80
  12  10  -2   48.90   18.10
 -11 -10   2   12.10    6.80
 -11 -10   2    2.50    9.90
 -11 -10   2   -1.10    7.00
  11  10  -2    1.00   11.50
 -10 -10   2  159.38   12.30
 -10 -10   2  183.08   12.50
 -10 -10   2  169.28   12.40
  10  10  -2  160.98   11.80
 -10  10   2  166.98    9.40
  -9 -10   2  104.79    9.90
  -9 -10   2  109.19    9.60
  -9 -10   2   92.79    8.90
   9  10  -2  118.89    9.70
  -9  10   2   94.79    7.30
  -8 -10   2   18.20    5.40
  -8 -10   2   15.80    5.00
   8  10  -2   29.00    5.60
  -8  10   2   13.30    3.50
  -7 -10   2   72.49    7.10
  -7 -10   2   64.89    7.50
  -7 -10   2   67.49    7.50
   7  10  -2   65.39    7.00
  -7  10   2   62.59    5.50
  -6 -10   2   45.00    6.00
  -6 -10   2   48.50    6.20
  -6 -10   2   50.09    5.80
   6  10  -2   45.90    5.90
   6  10  -2   43.60    4.90
  -6  10   2   53.59    4.90
  -5 -10   2   41.80    5.00
  -5 -10   2   31.80    5.20
  -5 -10   2   28.50    5.10
  -5  10   2   39.30    4.30
   5  10  -2   27.50    4.90
   5  10  -2   31.10    4.20
   4 -10  -2   94.59    5.50
  -4 -10   2  101.39    7.70
  -4 -10   2  105.49    6.90
  -4 -10   2   95.29    7.50
  -4  10   2   91.19    6.20
   4  10  -2   93.19    6.20
   4  10  -2   88.19    7.10
  -3 -10   2   10.10    3.50
  -3 -10   2    5.20    3.20
  -3 -10   2   10.80    2.80
   3 -10  -2   10.70    2.80
   3 -10  -2    4.10    3.30
   3  10  -2   10.80    3.10
   3  10  -2    6.70    3.00
  -3  10   2    9.70    2.80
   2 -10  -2   24.40    3.70
  -2 -10   2   26.40    3.40
   2 -10  -2   32.00    3.90
  -2 -10   2   27.90    4.30
  -2 -10   2   25.00    4.00
  -2  10   2   24.10    3.60
   2  10  -2   30.00    4.40
   2  10  -2   32.20    3.90
  -1 -10   2  333.47   13.60
  -1 -10   2  344.37   11.50
  -1 -10   2  341.67   14.10
   1 -10  -2  330.17   12.90
   1 -10  -2  332.57   13.20
  -1  10   2  311.07   12.80
   1  10  -2  333.97   13.70
   1  10  -2  335.07   12.60
   0 -10  -2   35.60    3.00
   0 -10  -2   44.00    4.60
   0 -10   2   43.40    4.80
   0 -10   2   28.20    3.90
   0 -10   2   38.10    3.00
   0 -10  -2   39.20    4.40
   0  10  -2   40.30    4.30
   0  10  -2   34.50    4.40
   0  10   2   37.00    3.30
   0  10  -2   37.60    3.10
   0  10   2   35.70    4.30
  -1 -10  -2   32.60    3.40
   1 -10   2   46.90    5.00
  -1 -10  -2   37.00    4.60
   1 -10   2   26.70    3.60
  -1 -10  -2   38.90    4.50
   1  10   2   29.20    2.80
   1  10   2   33.40    4.10
  -1  10  -2   27.40    4.20
  -1  10  -2   35.70    4.20
  -2 -10  -2   -2.20    2.00
  -2 -10  -2   -1.20    2.80
   2 -10   2    2.50    2.50
   2 -10   2    4.40    2.20
  -2 -10  -2    1.60    2.60
  -2  10  -2   -2.00    2.50
  -2  10  -2    5.80    2.90
   2  10   2   -3.00    2.60
  -3 -10  -2   67.19    6.40
   3 -10   2   73.89    6.40
   3 -10   2   74.69    4.90
  -3 -10  -2   69.89    6.30
  -3  10  -2   87.09    6.60
  -3  10  -2   84.19    6.50
   3  10   2   64.89    6.00
  -4 -10  -2   85.29    7.50
   4 -10   2   88.59    6.90
  -4 -10  -2   91.19    7.40
  -4  10  -2   95.39    7.10
  -4  10  -2   86.29    7.00
   4  10   2   96.99    7.20
  -5 -10  -2   34.80    5.30
  -5 -10  -2   47.30    5.20
  -5 -10  -2   39.60    5.90
   5 -10   2   35.20    4.90
  -5  10  -2   42.40    5.20
   5  10   2   37.40    5.10
  -6 -10  -2    5.80    4.20
   6 -10   2   18.80    6.50
  -6 -10  -2   12.20    4.00
  -6 -10  -2   13.00    4.10
   6  10   2   20.20    4.50
  -6  10  -2   12.30    3.80
  -7 -10  -2   27.20    5.90
  -7 -10  -2   25.30    4.90
  -7 -10  -2   30.10    5.50
  -7  10  -2   34.90    5.10
  -8 -10  -2   65.69    7.80
  -8 -10  -2   66.49    7.30
  -8 -10  -2   67.19    7.70
  -8  10  -2   60.19    6.70
   8  10   2   59.79    7.40
  -9 -10  -2   21.20    5.60
  -9 -10  -2    2.70    4.70
  -9 -10  -2    0.20    8.00
  -9  10  -2    5.90    4.70
   9  10   2    7.70    5.70
 -10 -10  -2  104.19   10.40
 -10 -10  -2   97.79    9.90
 -10 -10  -2  112.19   10.30
 -10  10  -2  113.19    9.50
  10  10   2  107.09   10.40
 -11 -10  -2   19.20   10.80
 -11 -10  -2   -3.20    8.40
 -11 -10  -2    5.50    9.30
 -11  10  -2   10.70    7.60
  11  10   2   11.00   10.40
 -12 -10  -2    4.20   13.70
 -12 -10  -2    5.00   19.10
 -12 -10  -2   -0.20   11.50
 -12  10  -2   -6.80   14.50
  12  10   2   10.20   15.10
 -13 -10  -2   11.50   17.10
 -13 -10  -2   33.90   18.40
  13  10   2    4.00   25.60
 -13  10  -2   30.10   15.90
 -13 -11   2  -16.50   21.90
 -13 -11   2   -0.60   16.60
 -13 -11   2   -5.90   27.80
 -12 -11   2    7.50   12.30
 -12 -11   2    7.80    8.60
 -12 -11   2   38.80   12.80
  12  11  -2  -14.40   16.90
 -11 -11   2   -5.40    8.40
 -11 -11   2   -2.00    9.40
 -11 -11   2   -9.50   11.00
  11  11  -2   -9.00   14.50
 -10 -11   2   36.30    7.70
 -10 -11   2   26.60    9.40
 -10 -11   2   20.60    8.50
  10  11  -2   30.70    7.90
 -10  11   2   18.20   11.70
  -9 -11   2   23.20    6.10
  -9 -11   2   36.90    6.50
  -9 -11   2   18.10    6.10
  -9  11   2   20.90    6.20
   9  11  -2   22.30    7.70
  -8 -11   2    9.50    5.20
  -8 -11   2    2.10    5.70
  -8 -11   2    4.10    5.20
   8  11  -2   -2.60    7.40
  -8  11   2    3.50    5.20
  -7 -11   2   -9.40    4.90
  -7 -11   2   -4.80    3.60
  -7 -11   2   15.00    4.80
  -7  11   2   -1.70    3.40
   7  11  -2    2.80    3.90
  -6 -11   2  -12.60    4.20
  -6 -11   2    2.70    4.00
  -6 -11   2    4.20    3.90
  -6  11   2    0.30    3.40
   6  11  -2    4.30    3.50
  -5 -11   2   18.20    5.10
  -5 -11   2   20.90    4.80
  -5 -11   2   31.70    4.90
  -5  11   2   17.10    3.50
   5  11  -2   29.80    4.90
   5  11  -2   17.70    4.50
  -4 -11   2   13.60    4.20
  -4 -11   2   14.40    3.50
  -4 -11   2   22.70    4.80
   4  11  -2   21.80    3.90
   4  11  -2   15.30    4.10
  -4  11   2   23.60    3.90
  -3 -11   2   15.90    3.30
  -3 -11   2    4.80    3.70
  -3 -11   2   10.60    4.00
   3 -11  -2    1.30    3.20
   3  11  -2    2.40    2.50
  -3  11   2    8.80    2.90
   2 -11  -2   41.30    4.50
  -2 -11   2   30.50    4.80
   2 -11  -2   23.90    4.00
  -2 -11   2   38.90    5.30
  -2 -11   2   25.50    3.70
  -2  11   2   40.40    4.70
   2  11  -2   37.90    5.10
   2  11  -2   33.20    4.20
  -1 -11   2  136.19    6.70
  -1 -11   2  149.88    8.90
   1 -11  -2  153.88    8.60
   1 -11  -2  139.79    8.60
  -1 -11   2  140.09    9.10
   1  11  -2  146.09    8.20
  -1  11   2  160.38    8.80
   1  11  -2  152.18    9.20
   0 -11  -2   15.70    3.50
   0 -11   2   10.30    3.60
   0 -11   2   13.00    3.90
   0 -11  -2    8.50    3.40
   0  11   2   10.90    3.20
   0  11  -2   15.80    3.50
   1 -11   2   63.09    5.40
  -1 -11  -2   58.29    5.90
   1 -11   2   70.99    6.60
  -1 -11  -2   68.59    6.20
  -1 -11  -2   56.59    4.40
  -1  11  -2   70.09    5.90
  -1  11  -2   86.49    6.90
   1  11   2   66.09    5.80
   2 -11   2   -0.60    2.90
   2 -11   2   -0.60    2.60
  -2 -11  -2    4.30    3.50
  -2 -11  -2    2.50    3.20
  -2 -11  -2    2.00    3.50
   2  11   2    4.30    3.10
  -2  11  -2    4.10    2.90
   3 -11   2   -5.30    3.00
  -3 -11  -2    0.40    3.00
  -3 -11  -2    9.10    3.40
  -3 -11  -2   -4.30    2.60
   3 -11   2   -2.10    3.00
  -3  11  -2   -0.10    2.80
   3  11   2    0.70    2.90
  -3  11  -2    1.00    3.10
  -4 -11  -2    3.20    3.60
  -4 -11  -2   -4.60    3.00
  -4 -11  -2   -1.40    3.40
   4 -11   2   -3.80    3.80
   4  11   2   -0.30    3.00
  -4  11  -2    6.80    3.60
  -4  11  -2   -4.50    3.30
  -5 -11  -2   51.39    6.60
  -5 -11  -2   70.49    7.40
  -5 -11  -2   61.59    6.20
   5 -11   2   65.29    6.50
  -5  11  -2   53.89    6.20
   5  11   2   54.99    6.60
  -6 -11  -2    8.60    4.60
  -6 -11  -2    6.70    5.70
  -6 -11  -2    2.90    3.90
  -6  11  -2    8.20    4.00
   6  11   2    1.60    3.90
  -7 -11  -2   19.00    5.20
  -7 -11  -2    8.20    5.00
  -7 -11  -2   20.50    5.40
  -7  11  -2   26.10    4.70
  -8 -11  -2   -2.40    4.70
  -8 -11  -2    1.10    6.30
  -8 -11  -2    4.30    4.40
  -8  11  -2    3.60    4.50
   8  11   2    6.10    5.50
  -9 -11  -2   -1.30    5.90
  -9 -11  -2    0.80    8.40
  -9 -11  -2    1.70    6.70
   9  11   2    1.40    5.90
  -9  11  -2    1.60    4.50
 -10 -11  -2   27.50    7.90
 -10 -11  -2   23.10    9.30
 -10 -11  -2   30.00    7.30
  10  11   2    3.40    9.50
 -10  11  -2   12.90    6.80
 -11 -11  -2   19.40   12.50
 -11 -11  -2   17.70   10.80
 -11 -11  -2    1.00   12.90
 -11  11  -2   19.60   12.70
  11  11   2   50.59   11.40
 -12 -11  -2   -9.10   18.10
 -12 -11  -2   10.50   10.60
 -12 -11  -2    3.70   12.60
  12  11   2    0.40   19.80
 -12  11  -2    0.70   11.90
 -13 -11  -2  -12.10   23.90
 -13 -11  -2    0.80   17.90
 -13  11  -2    7.90   28.70
  13  11   2   -6.20   24.10
 -12 -12   2    6.40   21.20
 -12 -12   2    3.60   14.60
 -12 -12   2    2.20   13.60
  12  12  -2    3.10   21.70
 -11 -12   2   43.30   14.10
 -11 -12   2   41.50   12.10
 -11 -12   2   33.30    7.80
  11  12  -2   42.40   15.60
 -10 -12   2    6.40    9.60
 -10 -12   2  -10.90    6.40
 -10 -12   2   -1.10    6.80
  10  12  -2   -7.70   10.10
  -9 -12   2   54.19    7.70
  -9 -12   2   62.09    9.00
  -9 -12   2   63.89    8.00
  -9  12   2   63.39    9.20
   9  12  -2   49.60    9.30
  -8 -12   2   13.60    5.80
  -8 -12   2    7.10    4.70
  -8 -12   2   -3.70    5.70
   8  12  -2   -3.80    6.20
  -8  12   2   -4.30    5.60
  -7 -12   2   -3.30    5.10
  -7 -12   2   -7.10    5.30
  -7 -12   2    6.30    3.90
   7  12  -2    8.60    6.00
  -7  12   2    3.20    4.10
  -6 -12   2    1.10    4.50
  -6 -12   2    9.30    6.30
   6  12  -2   16.70    5.10
  -6  12   2   17.90    4.00
  -5 -12   2   60.49    7.00
  -5 -12   2   78.89    8.00
  -5 -12   2   51.09    5.70
   5  12  -2   59.29    7.10
  -5  12   2   62.39    5.80
  -4 -12   2   31.40    4.60
  -4 -12   2   34.10    5.90
  -4 -12   2   30.70    5.40
   4  12  -2   30.00    5.20
  -4  12   2   20.90    4.10
  -3 -12   2   61.29    6.80
  -3 -12   2   66.09    6.90
  -3 -12   2   70.69    5.70
   3 -12  -2   67.59    5.70
   3  12  -2   74.69    6.00
  -3  12   2   70.39    6.10
   3  12  -2   67.89    6.80
  -2 -12   2    9.80    4.20
  -2 -12   2   27.30    4.80
  -2 -12   2   20.90    4.00
   2 -12  -2   20.80    4.00
   2  12  -2   32.00    5.20
   2  12  -2   22.60    4.70
  -2  12   2   26.30    4.50
   1 -12  -2   24.20    4.10
   1 -12  -2   15.30    5.10
  -1 -12   2   20.00    4.30
  -1 -12   2   26.20    5.10
  -1  12   2   27.00    4.50
   1  12  -2   28.10    4.40
   1  12  -2   24.10    4.80
   0 -12  -2  159.48    9.60
   0 -12   2  159.38   10.10
   0 -12  -2  163.98    9.90
   0 -12   2  165.38    9.60
   0  12   2  154.78    9.50
   0  12  -2  161.28    9.90
   0  12  -2  171.88    9.10
   1 -12   2   30.90    4.90
  -1 -12  -2   35.70    5.10
  -1 -12  -2   32.80    5.20
   1 -12   2   34.20    4.60
  -1  12  -2   33.20    4.90
   1  12   2   28.30    4.80
  -1  12  -2   43.50    5.10
  -2 -12  -2   -0.80    3.50
   2 -12   2   11.70    3.10
  -2 -12  -2    6.60    3.30
   2 -12   2    4.30    3.40
   2  12   2    3.90    3.40
  -2  12  -2    0.80    3.00
  -2  12  -2    3.10    3.70
  -3 -12  -2   39.80    5.80
  -3 -12  -2   47.30    5.00
  -3 -12  -2   31.70    5.40
   3 -12   2   29.00    5.00
   3  12   2   37.20    5.50
  -3  12  -2   50.69    5.80
  -3  12  -2   44.70    5.70
  -4 -12  -2    0.50    3.60
   4 -12   2   -1.90    5.60
  -4 -12  -2    2.20    3.30
  -4 -12  -2   -0.40    4.20
   4  12   2    4.40    4.00
  -4  12  -2    7.70    4.00
  -5 -12  -2  297.87   15.70
  -5 -12  -2  321.27   14.70
  -5 -12  -2  303.27   15.70
   5  12   2  331.27   15.70
  -5  12  -2  307.57   14.80
  -6 -12  -2   91.79    8.20
  -6 -12  -2   93.59    8.90
  -6 -12  -2   90.59    8.90
  -6  12  -2   91.29    8.10
   6  12   2   89.89    8.50
  -7 -12  -2    9.30    5.40
  -7 -12  -2    2.90    4.80
  -7 -12  -2   -3.90    5.80
  -7  12  -2    2.90    4.00
   7  12   2    6.90    4.70
  -8 -12  -2   49.60    8.60
  -8 -12  -2   48.50    8.20
  -8 -12  -2   42.10    7.60
  -8  12  -2   62.79    7.20
   8  12   2   61.79    8.00
  -9 -12  -2   10.00    8.90
  -9 -12  -2   13.50    7.90
  -9 -12  -2   12.30    9.70
   9  12   2   -0.80    8.60
  -9  12  -2   -7.40    7.00
 -10 -12  -2   22.40    8.40
 -10 -12  -2   21.30   10.40
 -10 -12  -2   -3.30    9.50
  10  12   2   29.60    8.40
 -10  12  -2   15.00    8.00
 -11 -12  -2   21.10   17.60
 -11 -12  -2   27.30   16.50
 -11 -12  -2   42.20   10.90
 -11  12  -2    9.30   20.50
  11  12   2   19.20   16.90
 -12 -12  -2   20.60   18.40
 -12 -12  -2   24.80   20.40
 -12 -12  -2    0.20   23.30
  12  12   2   10.90   23.60
 -12  12  -2    1.30   23.30
 -12 -13   2   11.90   16.80
 -12 -13   2   20.90   21.50
 -12 -13   2    2.10   27.60
  12  13  -2   12.80   25.50
 -11 -13   2   27.20   16.90
 -11 -13   2   28.10   18.10
 -11 -13   2   26.80   16.80
  11  13  -2    6.70   15.60
 -10 -13   2    4.00   10.20
 -10 -13   2   -7.60   14.90
 -10 -13   2    9.90   14.60
  10  13  -2   -0.50   14.60
  -9 -13   2   57.29    9.70
  -9 -13   2   54.99    8.60
  -9 -13   2   58.29    9.10
   9  13  -2   50.79   13.10
  -8 -13   2   40.60    7.90
  -8 -13   2   43.50    6.80
  -8 -13   2   31.30    6.90
   8  13  -2   42.20    8.40
  -8  13   2   36.90    8.80
  -7 -13   2    7.30    5.10
  -7 -13   2   -5.00    8.90
  -7 -13   2   -0.90    8.90
  -7  13   2    2.90    5.70
   7  13  -2   -7.90    6.00
  -6 -13   2   65.39    7.10
  -6 -13   2   73.09    8.70
  -6 -13   2   75.39    8.30
  -6  13   2   61.19    6.30
   6  13  -2   69.49    8.00
  -5 -13   2    4.00    4.70
  -5 -13   2   19.70    6.80
  -5 -13   2   11.60    5.40
  -5  13   2   20.00    4.50
   5  13  -2    8.50    4.90
  -4 -13   2  178.28   11.80
  -4 -13   2  174.38   11.80
  -4 -13   2  168.48    9.70
   4  13  -2  169.08   11.40
  -4  13   2  170.98   10.00
  -3 -13   2   33.80    5.90
  -3 -13   2   45.40    6.50
  -3  13   2   44.00    5.50
   3  13  -2   56.29    6.80
  -2 -13   2   64.29    7.30
  -2 -13   2   80.79    8.10
   2 -13  -2   72.39    6.50
   2  13  -2   63.29    7.10
  -2  13   2   67.29    6.40
   1 -13  -2  125.89    8.60
  -1 -13   2  112.19    9.00
  -1 -13   2  144.99    9.50
  -1  13   2  119.99    8.40
   1  13  -2  139.69    8.50
   1  13  -2  115.59    9.00
   0 -13  -2  288.57   13.90
   0 -13   2  256.07   14.10
   0 -13   2  279.97   13.30
   0 -13  -2  271.27   13.50
   0  13  -2  270.87   12.50
   0  13  -2  278.17   14.20
   0  13   2  278.37   13.40
   1 -13   2    8.00    3.50
  -1 -13  -2   14.70    4.60
  -1 -13  -2    6.00    3.70
   1 -13   2   16.10    4.90
  -1  13  -2   12.40    4.20
  -1  13  -2    4.10    3.70
   1  13   2    6.70    3.80
  -2 -13  -2  226.88   12.80
  -2 -13  -2  209.28   12.40
   2 -13   2  224.68   10.90
   2 -13   2  220.98   12.80
  -2  13  -2  192.58   11.50
   2  13   2  230.08   12.30
  -2  13  -2  231.78   11.70
  -3 -13  -2   37.50    5.00
  -3 -13  -2   44.80    6.80
  -3 -13  -2   37.90    6.10
   3 -13   2   22.00   11.30
  -3  13  -2   31.50    5.40
   3  13   2   36.50    5.80
  -3  13  -2   38.30    8.60
  -4 -13  -2    5.10    4.60
  -4 -13  -2    0.00    5.30
  -4 -13  -2    1.50    5.90
  -4  13  -2    6.60    4.20
   4  13   2   -8.40    4.60
  -5 -13  -2  151.78   11.40
  -5 -13  -2  146.69    9.70
  -5 -13  -2  143.89   10.90
  -5  13  -2  129.49    9.80
   5  13   2  142.39   10.50
  -6 -13  -2    9.10    6.40
  -6 -13  -2   -0.70    4.60
  -6 -13  -2   14.00    5.50
   6  13   2   16.70    5.40
  -6  13  -2    6.20    5.00
  -7 -13  -2  -10.20    5.50
  -7 -13  -2    2.20    5.90
  -7 -13  -2   -4.30    7.60
   7  13   2    3.00    6.70
  -7  13  -2   -3.00    5.40
  -8 -13  -2   40.00    8.20
  -8 -13  -2   48.10    8.30
  -8 -13  -2   45.30    8.50
  -8  13  -2   38.50    6.70
   8  13   2   42.30    7.40
  -9 -13  -2    7.60    7.70
  -9 -13  -2    5.20   10.90
  -9 -13  -2   29.90   11.20
  -9  13  -2    4.00   10.40
   9  13   2   11.30   10.30
 -10 -13  -2   13.70   13.60
 -10 -13  -2   12.70   15.80
 -10 -13  -2   17.60   10.30
 -10  13  -2   13.60   17.10
  10  13   2   -1.90   11.60
 -11 -13  -2   18.80   15.20
 -11 -13  -2    5.80   24.30
 -11 -13  -2   -1.90   14.80
 -11  13  -2   10.00   15.40
  11  13   2   16.10   21.80
 -11 -14   2  -12.30   16.10
 -11 -14   2   -5.60   14.10
 -11 -14   2  -13.60   17.20
  11  14  -2   -7.00   21.00
 -10 -14   2   -0.20   14.10
 -10 -14   2  -14.00   13.30
 -10 -14   2  -10.60   20.20
  10  14  -2    4.30   19.20
  -9 -14   2   21.40   11.90
  -9 -14   2   20.90   13.50
   9  14  -2   16.40   13.50
  -8 -14   2   10.20   11.00
  -8 -14   2    4.80    7.20
  -8 -14   2   15.20   10.00
   8  14  -2   12.70    9.20
  -8  14   2    6.20    7.70
  -7 -14   2   -5.80    9.00
  -7 -14   2    5.00    8.70
  -7 -14   2    8.50    6.30
   7  14  -2   10.90    7.70
  -7  14   2    4.10    7.80
  -6 -14   2    7.90    9.20
  -6 -14   2    6.30    6.60
  -6 -14   2   -0.20    5.70
   6  14  -2   12.50    6.00
  -6  14   2    6.40    6.90
  -5 -14   2   29.50    7.40
  -5 -14   2   26.20    9.10
  -5 -14   2   20.30    6.40
   5  14  -2   36.30    6.70
  -4 -14   2  130.79   10.60
  -4 -14   2  134.79   10.90
  -4  14   2  133.39    9.30
   4  14  -2  137.29   10.70
  -3 -14   2   71.79    7.90
  -3 -14   2   84.79    8.60
  -3  14   2   76.29    7.20
   3  14  -2   86.89    8.60
  -2 -14   2    0.80    4.20
   2 -14  -2   -5.10    7.10
  -2 -14   2   -7.50    8.10
  -2  14   2   -1.00    4.30
   2  14  -2   -3.40    4.30
   1 -14  -2  360.16   15.90
  -1 -14   2  349.07   16.20
  -1 -14   2  336.07   17.00
   1  14  -2  313.97   16.10
  -1  14   2  364.46   15.90
   0 -14   2   46.30    6.10
   0 -14  -2   54.69    6.60
   0 -14   2   57.99    7.40
   0  14   2   68.19    7.10
   0  14  -2   43.40    6.30
  -1 -14  -2    7.20    8.70
  -1 -14  -2    6.70    4.00
   1 -14   2  -16.00    7.00
   1 -14   2   -1.70    7.90
   1  14   2    3.20    3.70
  -1  14  -2    3.10    3.70
  -1  14  -2   -1.20    7.60
  -2 -14  -2  310.17   15.70
   2 -14   2  283.27   15.70
  -2 -14  -2  295.87   15.60
  -2  14  -2  302.57   15.60
   2  14   2  323.37   15.60
  -2  14  -2  331.27   15.20
  -3 -14  -2   -4.10    8.40
  -3 -14  -2   -3.80    4.60
  -3  14  -2    7.40    4.60
   3  14   2   -1.40    4.20
  -4 -14  -2   69.19    9.70
  -4 -14  -2   45.60    7.50
  -4  14  -2   52.59    7.30
   4  14   2   69.09    8.00
  -5 -14  -2  146.49   11.60
  -5 -14  -2  140.49    9.70
  -5 -14  -2  142.59   11.50
   5  14   2  124.79   10.40
  -5  14  -2  138.79   10.60
  -6 -14  -2   -3.00   12.20
  -6 -14  -2   16.40    6.20
  -6 -14  -2    8.80    7.60
  -6  14  -2   -4.50    4.70
   6  14   2    6.10    6.80
  -7 -14  -2   83.39   10.40
  -7 -14  -2   71.39   13.40
  -7 -14  -2   75.69    9.60
  -7  14  -2   73.59    8.30
   7  14   2   79.59    9.40
  -8 -14  -2   22.70   11.70
  -8 -14  -2   24.80    7.30
  -8 -14  -2   43.70   11.20
   8  14   2   30.30   10.50
  -8  14  -2   39.90    9.50
  -9 -14  -2   21.60    9.60
  -9 -14  -2   -6.20   11.50
  -9 -14  -2   13.50   14.80
   9  14   2    7.20   13.30
 -10 -14  -2   18.80   20.70
 -10 -14  -2   14.50   20.40
 -10 -14  -2  -10.20   14.20
  10  14   2   -4.60   15.70
 -10  14  -2    8.20   24.00
 -10 -15   2   -4.30   20.90
 -10 -15   2   11.00   13.70
 -10 -15   2  -12.70   14.50
  10  15  -2   14.00   24.40
  -9 -15   2    1.90   13.30
  -9 -15   2    9.40   15.30
  -9 -15   2   18.70   20.10
   9  15  -2    0.30   12.40
  -8 -15   2  -16.40   14.50
  -8 -15   2    6.90   12.10
  -8 -15   2   -8.60   12.60
   8  15  -2    0.70   12.60
  -7 -15   2   20.20    8.40
  -7 -15   2   18.60   14.80
  -7 -15   2   32.90   11.80
   7  15  -2   33.60   14.30
  -7  15   2   35.70    7.90
  -6 -15   2   20.80   10.00
  -6 -15   2   17.70    7.20
   6  15  -2   18.50    7.30
  -6  15   2   29.30    9.30
  -5 -15   2    8.70   13.00
  -5 -15   2    0.90    7.40
   5  15  -2    1.30    9.60
  -5  15   2    5.30    9.00
  -4 -15   2   31.00    8.20
  -4 -15   2   38.90    7.40
  -4  15   2   39.10    6.10
   4  15  -2   22.40    7.00
  -3 -15   2  151.08   11.30
  -3 -15   2  125.49   11.00
  -3  15   2  130.69    9.60
   3  15  -2  127.49   10.70
  -2 -15   2   -2.60    6.00
  -2 -15   2    0.10    8.60
   2  15  -2    8.50    4.60
  -2  15   2   -1.90    5.20
  -1 -15   2   45.30    7.40
  -1 -15   2   45.70    6.90
   1 -15  -2   39.80    7.60
   1  15  -2   41.50    6.80
  -1  15   2   53.09    6.60
   0 -15   2    2.80    8.40
   0 -15   2    7.80    9.90
   0 -15  -2   -6.60    5.30
   0  15   2    6.20    4.40
   0  15  -2   17.40    4.70
   1 -15   2    8.00    7.40
  -1 -15  -2    9.50    7.00
   1  15   2    8.20    4.20
  -2 -15  -2    0.10    7.10
  -2  15  -2    2.90    4.60
   2  15   2    8.70    4.80
  -3 -15  -2   14.00   10.50
  -3 -15  -2   18.70    6.00
  -3  15  -2   27.40    6.00
   3  15   2   27.90    6.20
  -4 -15  -2   40.30   10.60
  -4  15  -2   14.90    6.10
   4  15   2    0.40    7.00
  -5 -15  -2   17.70    8.30
  -5 -15  -2   22.60   14.00
   5  15   2   37.60    7.40
  -5  15  -2   14.00    8.30
  -6 -15  -2   -7.20   12.00
  -6 -15  -2   12.20    7.40
   6  15   2    9.80    8.30
  -6  15  -2   10.70    6.70
  -7 -15  -2   -5.70    9.60
  -7 -15  -2    9.50   18.40
  -7 -15  -2   -1.10   14.70
   7  15   2   -3.70    9.50
  -7  15  -2   -0.60   10.90
  -8 -15  -2    4.90   12.00
  -8 -15  -2  -13.70   12.70
  -8 -15  -2    1.40   13.60
  -8  15  -2    2.90   13.10
  -9 -15  -2   13.00   16.70
  -9 -15  -2    3.70   20.90
  -9 -15  -2   -5.60   18.90
   9  15   2   -8.80   17.20
  -9  15  -2   -8.50   19.70
  -9 -16   2   -0.30   14.30
  -9 -16   2    6.30   21.10
   9  16  -2  -11.30   21.40
  -8 -16   2   -0.80   12.40
  -8 -16   2   22.70   19.10
   8  16  -2    4.70   12.40
  -7 -16   2    0.20   12.00
  -7 -16   2   -1.80   10.70
   7  16  -2    7.80   14.90
  -6 -16   2    4.20   14.70
  -6 -16   2  -18.90   10.10
   6  16  -2   -0.70   10.80
  -6  16   2   -6.90   16.10
  -5 -16   2  -14.10    9.10
  -5 -16   2   12.20   12.00
  -5  16   2   -2.40    7.90
   5  16  -2   -4.90    8.00
  -4 -16   2   11.00    8.20
  -4 -16   2   -2.60   10.90
   4  16  -2   13.80    7.90
  -4  16   2   13.20    7.40
  -3 -16   2   34.00   13.00
   3  16  -2   17.30    7.00
  -3  16   2   28.10    6.20
  -2 -16   2   15.50   13.90
  -2 -16   2    3.00   10.80
  -2  16   2   -4.00    6.90
   2  16  -2    8.30    5.70
   1 -16  -2    2.90    9.10
  -1 -16   2    6.80   13.30
  -1 -16   2   -1.00    9.60
   1  16  -2   -1.40    6.70
  -1  16   2    4.40    5.90
   0 -16  -2   -7.00   10.70
   0 -16   2   -3.00   13.70
   0 -16   2   12.80   11.00
   0  16  -2   -3.80    5.00
   0  16   2    3.30    6.70
  -1 -16  -2   20.90    8.30
   1  16   2   15.50    6.90
  -1  16  -2   17.60    6.70
  -2 -16  -2    3.00    7.90
   2  16   2    2.70    6.40
  -2  16  -2    2.40    6.00
  -3 -16  -2   15.60   10.50
   3  16   2   14.40    8.30
  -3  16  -2   12.80    8.40
  -4 -16  -2    3.00    9.90
  -4  16  -2    4.50    6.40
   4  16   2  -12.70    9.10
  -5 -16  -2    7.50   20.30
  -5 -16  -2   -5.50    7.70
   5  16   2    2.40    9.10
  -5  16  -2   -1.50   10.30
  -6 -16  -2   21.80   11.60
  -6 -16  -2   -5.80   15.20
  -6  16  -2    6.30   10.10
   6  16   2   17.90   11.70
  -7 -16  -2    6.30   13.00
  -7 -16  -2   -5.50   20.60
   7  16   2    0.10   14.60
  -7  16  -2  -17.90   11.50
  -8 -16  -2    8.30   26.80
  -8 -16  -2   13.60   15.30
   8  16   2   11.70   14.30
  -8  16  -2   15.50   19.50
  -7 -17   2   -4.30   15.20
  -7 -17   2   11.60   29.00
   7  17  -2  -15.10   19.10
  -6 -17   2   17.80   19.80
  -6 -17   2   12.20   22.10
  -6  17   2   13.90   17.00
   6  17  -2   18.80   15.90
  -5 -17   2   17.10   15.30
  -5 -17   2   15.10   23.60
  -5  17   2   27.70   17.00
   5  17  -2   32.40   11.70
  -4 -17   2   45.20   13.80
  -4 -17   2   34.50   16.90
  -4  17   2   52.29   12.90
   4  17  -2   38.90   10.40
  -3 -17   2    4.20   14.00
  -3 -17   2    6.50   11.00
   3  17  -2    4.20    7.00
  -3  17   2   18.00    9.00
  -2 -17   2    6.30   11.80
  -2 -17   2    0.00   17.10
   2  17  -2    9.10    6.60
  -2  17   2   -1.40    9.70
  -1 -17   2    0.80   14.70
  -1  17   2   -0.30    9.10
   1  17  -2    8.50    7.20
   0 -17  -2   18.90   13.70
   0  17  -2    5.90    7.00
   0  17   2   10.20    8.10
  -1 -17  -2    2.10   18.00
   1  17   2   -2.70    7.70
  -1  17  -2    1.30    8.30
  -2 -17  -2    9.60    8.90
   2  17   2    1.90    8.20
  -2  17  -2   -4.30   10.90
  -3 -17  -2   -0.20   18.70
   3  17   2   -8.20   10.00
  -3  17  -2   -2.20   11.40
  -4 -17  -2  -13.00   13.90
   4  17   2    6.40   11.30
  -4  17  -2    5.00    8.80
  -5 -17  -2   -8.90   15.00
   5  17   2    4.00   11.30
  -5  17  -2   14.60   14.80
  -6 -17  -2   32.20   14.40
   6  17   2   15.80   16.80
  -6  17  -2    3.30   15.50
  -7 -17  -2   -2.20   33.40
  -7 -17  -2   14.40   18.80
  -7  17  -2    4.80   20.20
   7  17   2    1.50   20.90
  -5 -18   2   -8.60   17.40
  -5 -18   2    7.60   33.60
   5  18  -2   11.70   16.40
  -5  18   2    1.40   18.40
  -4 -18   2   69.29   18.00
  -4 -18   2   68.79   25.20
  -4  18   2   61.79   21.00
   4  18  -2   64.49   15.00
  -3 -18   2    0.10   18.80
  -3  18   2   11.70   14.30
   3  18  -2    7.80   13.30
  -2 -18   2    6.20   21.60
  -2  18   2  -12.80   14.40
   2  18  -2    2.90   13.10
  -1  18   2    4.80   14.00
   1  18  -2   14.00   15.40
   0  18   2    5.90   11.90
   0  18  -2   -8.70   15.60
  -1 -18  -2    6.10   18.90
  -1  18  -2    9.40   12.60
   1  18   2   12.90   14.00
  -2 -18  -2  -14.90   14.60
   2  18   2   -5.70   14.80
  -2  18  -2    0.50   15.80
  -3 -18  -2  -27.20   12.20
  -3  18  -2   12.50   17.00
   3  18   2   -5.50   14.20
  -4 -18  -2   25.80   16.30
   4  18   2   -3.70   13.40
  -4  18  -2   10.90   20.40
  -5 -18  -2   27.70   14.60
  -5  18  -2    5.50   18.90
   5  18   2    8.00   18.40
   1  19  -2   -7.30   15.20
  -1  19   2   23.10   14.10
   0  19   2   89.49   23.50
   0  19  -2   61.49   11.50
   1  19   2   -1.90   15.60
  -1  19  -2    8.20   15.70
 -16   0   3   -8.40   19.50
 -15   0   3  -13.20   14.10
 -14   0   3  -12.00   11.50
 -14   0   3    0.60    8.10
 -13   0   3    7.60    7.50
 -13   0   3    6.40    7.00
 -12   0   3   -0.30    6.10
 -12   0   3    2.80    4.70
 -11   0   3    1.90    2.80
 -11   0   3    8.30    3.80
 -10   0   3   -1.10    2.40
 -10   0   3    2.80    2.80
   9   0  -3   -0.80    4.10
  -9   0   3    2.30    2.20
  -9   0   3   -0.70    2.20
  -9   0   3   -1.70    2.70
   8   0  -3    4.10    2.40
  -8   0   3   -0.60    1.80
  -8   0   3   -3.70    2.40
  -8   0   3    1.40    1.80
  -7   0   3   -0.10    1.50
  -7   0   3    0.30    1.90
  -7   0   3   -1.90    1.70
   7   0  -3   -1.20    1.90
  -6   0   3    0.40    1.20
   6   0  -3    0.90    1.60
  -6   0   3    0.60    1.70
  -6   0   3    2.20    1.50
  -5   0   3    1.50    1.40
  -5   0   3   -2.50    1.50
   5   0  -3    1.30    1.20
  -5   0   3   -0.20    1.10
   4   0  -3    0.80    0.90
  -4   0   3   -0.90    1.50
  -4   0   3   -0.80    1.10
  -4   0   3   -1.30    1.10
  -3   0   3    0.10    0.70
  -3   0   3    0.00    1.20
   3   0  -3   -0.20    0.70
  -3   0   3    0.90    1.20
  -2   0   3    0.20    0.50
  -2   0   3   -0.80    1.10
  -1   0   3    0.60    0.50
  -1   0   3    0.60    0.80
   1   0  -3    2.30    1.00
   0   0   3   -0.60    0.70
   0   0   3    0.90    0.90
   0   0  -3   -0.40    0.80
   0   0  -3    1.10    0.80
   1   0   3    1.20    1.00
  -1   0  -3   -0.90    1.00
  -1   0  -3   -0.40    1.20
  -1   0  -3    2.80    0.90
   2   0   3   -1.10    1.30
  -2   0  -3    3.10    1.40
  -2   0  -3    1.50    1.10
  -2   0  -3   -2.50    1.00
  -2   0  -3   -0.30    1.20
  -3   0  -3    1.90    1.00
   3   0   3    0.90    1.40
  -3   0  -3    4.30    1.60
  -3   0  -3    0.90    1.50
  -4   0  -3    1.20    1.00
   4   0   3    1.40    1.90
  -4   0  -3   -3.60    2.00
  -4   0  -3    2.20    1.80
   5   0   3   -1.00    1.70
  -5   0  -3   -1.70    1.70
  -5   0  -3   -0.80    1.70
  -5   0  -3   -2.10    1.10
  -6   0  -3   -3.20    2.20
  -6   0  -3   -1.90    2.20
   6   0   3   -2.40    2.00
  -6   0  -3   -1.50    1.30
  -7   0  -3    4.60    1.60
  -7   0  -3   -2.20    2.60
   7   0   3    3.10    2.40
  -7   0  -3    1.90    2.30
   8   0   3   -4.50    2.70
  -8   0  -3   -4.40    2.70
  -8   0  -3    5.80    1.90
  -8   0  -3   -6.70    3.00
   9   0   3    4.20    3.40
  -9   0  -3   -0.40    3.10
  -9   0  -3    4.10    3.40
 -10   0  -3    4.90    3.40
  10   0   3   -4.10    3.60
 -10   0  -3    2.20    3.50
  11   0   3   -3.70    3.80
 -11   0  -3    2.50    3.50
 -11   0  -3   -0.70    3.40
 -11   0  -3   -6.30    3.90
 -12   0  -3   -3.20    6.70
 -12   0  -3    2.50    5.00
  12   0   3   -2.50    9.10
 -13   0  -3   -4.80    6.70
 -13   0  -3   -1.40    5.00
 -14   0  -3    5.00    9.50
 -15   0  -3   -2.80   16.40
 -16  -1   3    3.10   15.80
 -15  -1   3  -15.20   13.90
 -15  -1   3    9.80    9.70
 -15   1   3    5.10   17.10
 -14  -1   3  101.69    9.70
 -14  -1   3   80.89    8.70
 -14   1   3   90.89    8.50
 -13  -1   3    8.90    6.90
 -13  -1   3    1.60    5.10
 -13   1   3   -7.00    5.50
 -13   1   3   -7.00    7.80
 -12  -1   3   75.89    6.80
 -12  -1   3   76.79    7.70
 -12   1   3   81.49    7.10
 -12   1   3   86.69    7.10
 -11  -1   3   53.39    6.00
 -11  -1   3   39.10    5.10
 -11   1   3   39.90    4.80
 -11   1   3   40.80    5.20
 -10  -1   3   -0.50    2.50
 -10  -1   3   -3.40    3.10
 -10  -1   3    0.30    3.50
 -10   1   3   -2.40    2.60
 -10   1   3    4.10    3.10
  -9  -1   3    4.40    2.30
  -9  -1   3   12.20    3.10
  -9  -1   3    6.20    2.80
  -9   1   3    9.60    2.80
   9   1  -3    7.90    4.80
  -9   1   3   11.50    3.00
   8  -1  -3    7.10    3.90
  -8  -1   3   11.30    2.60
  -8  -1   3   12.20    2.70
  -8  -1   3    7.90    2.80
   8   1  -3   10.40    2.60
  -8   1   3    9.60    2.40
  -8   1   3    9.30    2.60
  -7  -1   3    2.90    1.90
   7  -1  -3    3.40    2.60
  -7  -1   3    5.20    1.80
  -7  -1   3    3.70    2.30
   7   1  -3    1.00    2.70
  -7   1   3    2.10    1.60
  -7   1   3   -0.40    1.90
  -6  -1   3  347.17   12.10
  -6  -1   3  356.96   11.50
  -6  -1   3  342.87   11.40
   6  -1  -3  360.86   11.00
  -6   1   3  342.77   11.50
   6   1  -3  347.57   11.50
  -6   1   3  348.77   10.70
  -5  -1   3 2502.05   61.19
  -5  -1   3 2478.35   60.19
   5  -1  -3 2496.55   60.19
  -5  -1   3 2611.24   60.69
  -5   1   3 2497.25   59.49
   5   1  -3 2571.84   60.39
  -5   1   3 2472.85   60.39
  -4  -1   3   45.10    3.00
   4  -1  -3   43.40    2.30
  -4  -1   3   50.59    3.50
  -4  -1   3   46.00    2.80
   4   1  -3   46.50    2.80
  -4   1   3   49.90    2.40
  -4   1   3   44.30    2.80
  -3  -1   3  603.04   16.20
  -3  -1   3  600.34   16.00
  -3  -1   3  598.94   15.50
  -3   1   3  589.74   15.60
  -3   1   3  589.24   14.50
  -2  -1   3   74.09    2.90
  -2  -1   3   76.49    3.50
  -2  -1   3   70.69    3.50
   2   1  -3   63.49    2.80
  -2   1   3   68.49    3.00
   2   1  -3   70.79    3.40
  -1  -1   3   31.30    1.70
  -1  -1   3   28.60    2.10
  -1  -1   3   31.10    2.00
   1   1  -3   30.30    1.70
   1   1  -3   31.40    2.10
  -1   1   3   32.90    1.90
  -1   1   3   29.30    1.10
   0  -1  -3  291.87    7.80
   0  -1  -3  291.57    8.00
   0  -1   3  313.07    8.60
   0  -1   3  298.07    8.40
   0  -1  -3  311.97    8.40
   0   1  -3  301.97    8.60
   0   1  -3  308.17    8.70
   0   1  -3  318.17    8.50
   0   1   3  300.87    8.00
   0   1   3  316.07    8.60
  -1  -1  -3  315.07    9.20
   1  -1   3  326.57    9.20
   1  -1   3  328.67    9.00
  -1  -1  -3  312.37    9.00
  -1  -1  -3  312.97    8.20
  -1  -1  -3  315.57    9.20
  -1   1  -3  325.47    9.30
  -1   1  -3  331.97    9.40
  -1   1  -3  321.97    9.20
   1   1   3  308.47    8.90
  -2  -1  -3 6086.59  140.39
  -2  -1  -3 6251.27  140.49
  -2  -1  -3 5938.21  140.79
   2  -1   3 6156.18  140.39
  -2  -1  -3 6116.59  139.99
   2   1   3 6114.49  140.29
  -2   1  -3 6083.19  140.69
  -2   1  -3 5963.90  140.19
  -2   1  -3 6008.30  140.29
   3  -1   3  578.54   16.30
  -3  -1  -3  575.64   16.40
  -3  -1  -3  583.94   16.40
  -3  -1  -3  567.84   15.60
  -3   1  -3  562.24   16.10
  -3   1  -3  597.44   14.80
  -3   1  -3  585.14   16.40
   3   1   3  603.94   16.40
  -3   1  -3  598.64   16.40
   4  -1   3   58.79    4.00
  -4  -1  -3   57.59    3.40
  -4  -1  -3   58.39    4.20
  -4  -1  -3   65.49    4.40
  -4   1  -3   58.89    4.00
  -4   1  -3   62.59    4.10
   4   1   3   65.39    4.20
  -4   1  -3   54.19    2.60
   5  -1   3 2076.69   49.20
  -5  -1  -3 1937.21   47.40
  -5  -1  -3 1944.91   49.20
  -5  -1  -3 1806.42   49.10
  -5   1  -3 1984.10   49.00
   5   1   3 1978.20   49.20
  -5   1  -3 1943.21   49.00
  -5   1  -3 1891.41   47.60
   6  -1   3    6.90    2.30
  -6  -1  -3    7.30    2.50
  -6  -1  -3    8.70    2.50
  -6   1  -3    6.50    2.30
   6   1   3    9.30    2.50
  -6   1  -3    3.00    2.30
  -7  -1  -3   59.79    4.00
  -7  -1  -3   62.49    5.20
   7  -1   3   63.29    5.30
  -7  -1  -3   71.79    5.80
   7   1   3   54.99    5.00
  -7   1  -3   55.99    3.00
  -7   1  -3   61.09    5.20
  -7   1  -3   58.29    5.20
   8  -1   3  208.28   10.40
  -8  -1  -3  213.18   10.90
  -8  -1  -3  240.08   11.10
  -8  -1  -3  199.88    8.30
  -8   1  -3  191.28    9.90
   8   1   3  215.28   10.60
  -8   1  -3  208.88   10.50
   9  -1   3   27.50    4.40
  -9  -1  -3   20.00    4.20
  -9  -1  -3   14.00    3.90
   9   1   3   15.20    3.90
  -9   1  -3   21.80    4.50
  -9   1  -3   25.20    4.50
  10  -1   3   18.60    4.40
 -10  -1  -3   28.10    5.10
 -10  -1  -3   28.40    5.10
 -10   1  -3   32.80    4.90
  10   1   3   32.80    5.10
 -10   1  -3   28.20    5.20
  11  -1   3   85.69    8.10
 -11  -1  -3   84.59    8.10
 -11   1  -3   80.49    7.80
 -11   1  -3   87.39    7.40
  11   1   3   84.29    8.20
 -11   1  -3   93.29    8.20
 -12  -1  -3   17.90    5.90
 -12  -1  -3   14.10    6.10
 -12   1  -3    7.00    7.30
 -12   1  -3   11.00    4.40
  12   1   3    7.10    7.80
 -13  -1  -3   37.60    8.90
 -13  -1  -3   35.60    6.80
 -13   1  -3   37.50   10.00
 -13   1  -3   21.10    6.50
 -14  -1  -3   22.90   12.20
 -14  -1  -3   17.30   10.90
 -14   1  -3   35.60    8.10
 -15  -1  -3    7.00   13.30
 -15   1  -3   10.10   14.30
 -16  -2   3    9.30   30.90
 -16  -2   3  -15.10   24.60
 -15  -2   3   13.80   15.70
 -15  -2   3   17.00   11.50
 -15   2   3    9.40   16.30
 -14  -2   3   21.30    7.60
 -14  -2   3    6.30    9.70
 -14   2   3    7.10   11.90
 -13  -2   3   46.90    7.90
 -13  -2   3   55.19    6.60
 -13   2   3   36.60    6.40
 -12  -2   3   21.30    5.10
 -12  -2   3    9.10    4.40
 -12   2   3   12.30    3.80
 -12   2   3   18.30    5.60
 -11  -2   3   35.50    5.30
 -11  -2   3   26.80    4.50
 -11   2   3   34.00    4.40
 -11   2   3   21.30    5.80
 -10  -2   3    0.40    4.10
 -10  -2   3    1.10    3.20
 -10  -2   3    7.40    3.10
 -10   2   3    5.50    2.90
  -9  -2   3  319.27   13.40
  -9  -2   3  299.87   11.70
  -9  -2   3  292.07   12.20
  -9   2   3  292.07   11.60
  -9   2   3  286.77   11.20
   9   2  -3  297.27   12.40
  -8  -2   3   55.29    4.80
   8  -2  -3   48.20    4.80
  -8  -2   3   49.50    5.00
  -8  -2   3   55.49    4.50
   8   2  -3   59.99    5.00
  -8   2   3   55.39    4.20
  -8   2   3   56.79    4.20
  -7  -2   3  298.17   11.10
   7  -2  -3  303.97   10.30
  -7  -2   3  309.77   12.00
  -7  -2   3  314.47   11.50
   7   2  -3  299.97   11.30
  -7   2   3  313.17   10.30
  -7   2   3  305.37   10.70
  -6  -2   3   85.69    5.00
  -6  -2   3   80.19    5.20
   6  -2  -3   81.59    4.10
  -6  -2   3   78.09    4.90
   6   2  -3   77.29    4.90
  -6   2   3   86.59    4.20
  -6   2   3   91.99    4.50
   5  -2  -3  186.38    6.30
  -5  -2   3  202.78    7.80
  -5  -2   3  197.68    8.10
  -5  -2   3  191.18    7.60
  -5   2   3  195.38    6.40
   5   2  -3  191.68    7.50
  -5   2   3  185.98    6.90
  -4  -2   3  603.94   16.90
  -4  -2   3  605.24   16.50
  -4  -2   3  616.54   17.30
   4   2  -3  587.44   16.50
  -4   2   3  589.34   15.90
  -4   2   3  582.44   15.00
  -3  -2   3  559.34   15.30
  -3  -2   3  577.94   15.80
  -3  -2   3  578.74   15.90
   3   2  -3  570.84   15.30
  -3   2   3  549.15   14.60
  -3   2   3  558.24   13.70
   3   2  -3  562.04   15.70
  -2  -2   3  567.14   15.60
  -2  -2   3  568.24   15.60
  -2  -2   3  586.94   15.30
  -2   2   3  587.84   14.70
   2   2  -3  588.14   15.70
   2   2  -3  577.64   15.30
  -1  -2   3   18.70    1.80
   1  -2  -3   19.70    1.20
  -1  -2   3   18.90    1.70
  -1  -2   3   17.10    1.80
   1   2  -3   22.50    2.00
  -1   2   3   18.90    1.50
   1   2  -3   17.60    1.70
   0  -2   3 1053.79   25.80
   0  -2   3 1015.50   26.10
   0  -2  -3 1060.49   25.50
   0  -2   3 1072.49   26.10
   0  -2  -3 1074.99   26.30
   0  -2  -3 1050.19   24.90
   0  -2  -3 1107.59   25.60
   0   2  -3 1090.39   26.30
   0   2  -3 1024.70   26.10
   0   2  -3 1072.89   26.50
   0   2   3 1074.09   25.40
  -1  -2  -3   76.69    3.40
  -1  -2  -3   71.09    3.30
   1  -2   3   77.79    3.20
  -1  -2  -3   69.49    3.60
   1  -2   3   72.79    3.60
  -1   2  -3   80.49    3.80
  -1   2  -3   74.89    3.50
   1   2   3   74.79    3.30
  -1   2  -3   70.49    3.60
  -2  -2  -3   -0.20    1.20
  -2  -2  -3    1.00    1.20
  -2  -2  -3    4.30    1.60
   2  -2   3    1.30    1.40
   2   2   3    0.80    1.30
  -2   2  -3   -1.30    1.40
  -2   2  -3    1.00    1.30
  -3  -2  -3  176.98    6.90
  -3  -2  -3  174.98    7.00
   3  -2   3  179.28    7.00
  -3  -2  -3  181.98    6.80
  -3   2  -3  181.18    6.80
  -3   2  -3  174.18    7.00
   3   2   3  169.18    6.90
  -3   2  -3  181.98    7.00
  -3   2  -3  164.58    5.10
  -4  -2  -3   29.40    3.10
   4  -2   3   22.50    2.60
  -4  -2  -3   22.10    2.80
  -4  -2  -3   26.20    2.60
  -4   2  -3   27.50    2.80
  -4   2  -3   23.50    2.70
   4   2   3   25.20    2.80
  -4   2  -3   22.50    1.40
  -4   2  -3   22.80    2.70
   5  -2   3  408.86   12.90
  -5  -2  -3  346.37   11.70
  -5  -2  -3  368.76   13.00
  -5  -2  -3  341.77   12.60
   5   2   3  350.46   12.60
  -5   2  -3  356.46   12.40
  -5   2  -3  385.16   12.80
  -6  -2  -3   18.10    3.20
   6  -2   3   23.90    3.20
  -6  -2  -3   24.70    3.60
  -6  -2  -3   19.50    2.60
  -6   2  -3   23.30    3.20
   6   2   3   23.50    3.40
  -6   2  -3   21.10    3.10
  -7  -2  -3    5.10    2.10
  -7  -2  -3    8.70    2.90
   7  -2   3    9.00    2.80
  -7  -2  -3   10.70    3.10
  -7   2  -3    9.70    2.60
  -7   2  -3   14.00    3.30
   7   2   3   14.40    3.20
  -8  -2  -3  213.88    9.00
  -8  -2  -3  211.28   11.10
   8  -2   3  211.68   10.50
  -8  -2  -3  226.78   11.00
   8   2   3  206.68   10.50
  -8   2  -3  211.08   10.40
  -8   2  -3  216.38   10.50
  -9  -2  -3   16.30    3.00
   9  -2   3    6.80    3.40
  -9  -2  -3   21.80    4.50
  -9  -2  -3   14.50    4.00
   9   2   3   16.40    4.20
  -9   2  -3    9.70    3.50
  -9   2  -3   16.40    4.10
 -10  -2  -3   30.20    5.50
  10  -2   3   39.50    5.30
 -10   2  -3   44.30    5.50
 -10   2  -3   34.30    5.30
  10   2   3   34.40    5.30
  11  -2   3   14.90    9.20
 -11  -2  -3   21.90    5.20
 -11   2  -3   28.10    5.40
  11   2   3   15.90    4.90
 -11   2  -3   15.70    4.70
 -11   2  -3   17.70    4.80
 -12  -2  -3   -0.20    4.60
 -12  -2  -3   -1.90    5.60
 -12   2  -3   14.50    5.10
  12   2   3   -5.70    7.30
 -13  -2  -3   18.50    7.90
 -13  -2  -3   -6.30    5.40
 -13   2  -3    5.20    7.00
 -14  -2  -3    3.00   13.10
 -14  -2  -3    7.10    8.80
 -14   2  -3    2.70    8.70
 -15  -2  -3   26.50   12.40
 -15  -2  -3   15.40   25.00
 -15   2  -3   38.00   14.20
 -16  -3   3   -2.80   17.90
 -16  -3   3   16.80   25.70
  16   3  -3  -16.80   28.60
 -15  -3   3    0.80   23.50
 -15  -3   3   20.00   14.80
 -14  -3   3   18.40    6.60
 -14  -3   3   37.40   11.40
 -14   3   3   33.30   10.20
 -13  -3   3   17.00    5.10
 -13  -3   3   30.10    6.50
 -13   3   3   22.10    5.10
 -12  -3   3  234.38   13.60
 -12  -3   3  246.48   13.00
 -12   3   3  254.27   11.60
 -11  -3   3  367.06   15.10
 -11  -3   3  373.96   16.90
 -11  -3   3  398.16   16.20
 -11   3   3  386.46   14.70
 -10  -3   3   90.69    7.40
 -10  -3   3   85.79    6.50
 -10  -3   3   96.39    7.40
 -10   3   3   90.59    5.90
 -10   3   3   74.39    5.80
  10   3  -3   65.99    6.40
  -9  -3   3  303.77   12.80
  -9  -3   3  297.57   13.40
  -9  -3   3  292.57   12.10
  -9   3   3  307.97   11.20
  -9   3   3  284.17   11.20
   9   3  -3  282.27   12.60
  -8  -3   3  852.21   25.30
  -8  -3   3  815.72   24.70
  -8  -3   3  829.82   25.80
  -8   3   3  859.51   23.60
   8   3  -3  808.32   25.00
  -8   3   3  823.52   23.20
  -7  -3   3    0.20    2.30
  -7  -3   3    2.90    2.10
   7  -3  -3    0.80    3.60
  -7  -3   3    2.10    2.30
   7   3  -3   -1.70    2.30
  -7   3   3    0.70    1.40
  -7   3   3    0.80    1.50
  -6  -3   3 2166.98   53.39
  -6  -3   3 2061.99   52.39
  -6  -3   3 2082.29   52.49
   6  -3  -3 2085.69   52.09
  -6   3   3 2092.29   50.89
  -6   3   3 2068.39   50.39
   6   3  -3 2121.09   52.59
  -5  -3   3   15.80    2.60
  -5  -3   3   23.80    2.80
   5  -3  -3   21.90    1.90
  -5  -3   3   18.70    2.60
   5   3  -3   23.80    2.70
  -5   3   3   21.90    1.90
  -5   3   3   23.80    2.10
  -4  -3   3    2.10    1.90
  -4  -3   3    0.30    1.40
  -4  -3   3   -1.90    1.80
  -4   3   3    1.60    0.90
   4   3  -3    2.10    1.60
  -4   3   3    3.70    1.00
  -3  -3   3 5174.78  116.89
  -3  -3   3 4977.20  116.79
  -3  -3   3 5093.89  116.59
   3   3  -3 5210.78  116.59
  -3   3   3 4737.33  117.79
  -3   3   3 4892.81  120.39
   3   3  -3 4885.21  116.49
  -2  -3   3  193.38    6.90
   2  -3  -3  170.18    6.00
  -2  -3   3  182.18    6.60
  -2  -3   3  175.68    6.50
  -2   3   3  181.78    5.10
  -2   3   3  177.38    5.50
   2   3  -3  177.08    6.50
   2   3  -3  182.68    6.70
  -1  -3   3   -0.50    1.10
   1  -3  -3   -0.80    0.50
  -1  -3   3    0.50    1.30
  -1  -3   3    0.60    1.00
   1  -3  -3   -3.10    1.30
   1  -3  -3    0.40    0.70
  -1   3   3    0.60    0.70
   1   3  -3   -0.10    1.30
   1   3  -3    2.70    1.60
  -1   3   3    1.70    0.90
   0  -3   3 1580.34   38.50
   0  -3  -3 1676.73   38.20
   0  -3   3 1573.14   39.00
   0  -3  -3 1607.54   37.70
   0  -3   3 1608.04   38.20
   0  -3  -3 1627.94   39.00
   0   3  -3 1552.94   38.60
   0   3  -3 1582.44   39.10
   0   3   3 1620.64   38.10
   0   3  -3 1576.74   39.00
  -1  -3  -3   88.99    3.90
   1  -3   3   84.29    3.40
  -1  -3  -3   78.69    4.00
  -1  -3  -3   87.19    3.70
   1  -3   3   78.29    3.40
   1  -3   3   86.39    4.10
   1   3   3   86.99    3.80
  -1   3  -3   82.79    4.20
  -1   3  -3   87.99    3.90
  -1   3  -3   91.99    4.30
  -2  -3  -3   97.59    4.60
   2  -3   3   89.59    4.50
  -2  -3  -3   87.19    4.20
  -2  -3  -3   88.99    4.50
  -2   3  -3   99.59    4.40
  -2   3  -3   83.99    4.60
   2   3   3   81.09    4.20
  -2   3  -3   86.49    4.50
  -3  -3  -3  338.97   11.20
  -3  -3  -3  336.57   11.10
  -3  -3  -3  344.57   11.10
   3  -3   3  340.77   11.20
   3   3   3  325.87   11.00
  -3   3  -3  340.77   11.30
  -3   3  -3  339.17   11.10
  -3   3  -3  339.07   10.70
   4  -3   3  470.85   14.80
  -4  -3  -3  475.75   15.00
  -4  -3  -3  471.75   15.00
  -4  -3  -3  480.25   14.60
  -4   3  -3  485.45   14.50
  -4   3  -3  468.85   15.10
  -4   3  -3  456.25   14.70
   4   3   3  477.45   15.00
  -5  -3  -3  267.17   10.60
  -5  -3  -3  260.77    9.80
  -5  -3  -3  259.67   10.40
   5  -3   3  252.57   10.10
   5   3   3  261.87   10.50
  -5   3  -3  276.57   10.40
  -5   3  -3  270.77   10.00
  -6  -3  -3 1849.21   47.90
  -6  -3  -3 1791.62   46.60
   6  -3   3 1812.12   47.40
  -6  -3  -3 1813.42   48.10
  -6   3  -3 1865.71   47.30
  -6   3  -3 1846.42   47.50
   6   3   3 1884.81   48.20
  -7  -3  -3   78.79    5.30
   7  -3   3   70.49    5.60
  -7  -3  -3   70.79    6.10
  -7  -3  -3   80.79    6.30
   7   3   3   76.69    6.10
  -7   3  -3   81.59    5.80
  -7   3  -3   73.99    5.60
  -8  -3  -3 1088.59   34.10
  -8  -3  -3 1225.98   35.30
   8  -3   3 1148.09   33.80
  -8  -3  -3 1133.19   32.40
   8   3   3 1191.28   34.70
  -8   3  -3 1191.58   33.90
  -8   3  -3 1212.28   34.30
  -9  -3  -3   29.90    4.00
   9  -3   3   29.30    4.80
  -9  -3  -3   29.00    5.00
  -9  -3  -3   28.20    4.70
   9   3   3   39.70    5.30
  -9   3  -3   37.50    5.20
  -9   3  -3   38.40    4.80
  10  -3   3   75.79    7.20
 -10  -3  -3   63.89    5.70
 -10  -3  -3   95.09    8.10
 -10   3  -3   78.49    7.20
 -10   3  -3   79.19    7.20
 -10   3  -3   70.39    5.90
  10   3   3   79.79    7.70
 -11  -3  -3   95.89    8.70
  11  -3   3   93.09   11.80
 -11   3  -3  100.99    8.40
  11   3   3   91.09    8.70
 -11   3  -3  111.79    9.00
 -12  -3  -3   -2.20    5.60
 -12  -3  -3   -7.60    4.80
  12   3   3   -8.40    6.70
 -12   3  -3   -4.50    5.10
 -13  -3  -3  162.28   12.20
 -13  -3  -3  146.89   11.70
 -13   3  -3  150.48   11.40
  13   3   3  142.09   12.00
 -14  -3  -3  119.89   14.80
 -14  -3  -3  135.29   12.00
 -14   3  -3  125.39   12.80
 -15  -3  -3    8.50   21.50
 -15  -3  -3    4.90   12.70
 -15   3  -3   -4.40   16.00
 -16  -4   3    6.50   19.10
 -16  -4   3    2.70   21.40
 -15  -4   3   16.50   10.30
 -15  -4   3   10.50   14.00
  15   4  -3   20.80   18.90
 -14  -4   3    8.00    7.10
 -14  -4   3   10.80    9.60
  14   4  -3   13.40   13.30
 -13  -4   3    7.60    5.60
 -13  -4   3   -0.40    7.00
 -13   4   3    2.70    8.50
 -12  -4   3   54.99    6.40
 -12  -4   3   54.39    7.20
 -12   4   3   50.79    6.80
 -11  -4   3   84.49    7.50
 -11  -4   3   68.59    6.60
 -11  -4   3   93.19    8.10
 -11   4   3   80.49    6.00
 -10  -4   3   -1.40    3.10
 -10  -4   3   -4.30    3.70
 -10  -4   3    5.30    3.30
  10   4  -3    5.10    5.80
 -10   4   3    4.80    3.20
  -9  -4   3    3.20    3.00
  -9  -4   3    4.80    3.20
  -9  -4   3   -3.10    3.10
  -9   4   3    0.50    2.00
   9   4  -3   10.10    3.80
  -9   4   3   -1.90    3.80
  -8  -4   3   35.50    4.20
  -8  -4   3   42.90    4.90
  -8  -4   3   47.60    4.90
  -8   4   3   50.49    3.80
  -8   4   3   48.80    3.70
   8   4  -3   42.50    4.80
  -7  -4   3    5.90    3.10
  -7  -4   3   -1.40    2.30
  -7  -4   3   -1.30    2.50
   7   4  -3    4.40    2.50
  -7   4   3    0.70    1.70
   6  -4  -3    7.00    2.30
  -6  -4   3    4.00    2.30
  -6  -4   3    6.10    2.30
  -6  -4   3    6.10    2.30
   6  -4  -3    4.00    1.30
  -6   4   3    4.60    1.50
  -6   4   3    2.30    1.50
   6   4  -3    2.60    2.30
   6   4  -3    4.80    2.20
   5  -4  -3  120.19    4.80
   5  -4  -3  123.39    4.50
  -5  -4   3  122.49    6.30
  -5  -4   3  120.59    6.60
  -5  -4   3  138.89    6.80
  -5   4   3  119.29    4.80
   5   4  -3  119.19    6.20
  -5   4   3  121.39    4.70
  -4  -4   3 1373.76   36.50
   4  -4  -3 1390.16   34.50
   4  -4  -3 1428.46   34.90
  -4  -4   3 1441.36   36.90
  -4  -4   3 1442.96   37.00
   4   4  -3 1432.56   36.60
  -4   4   3 1407.26   34.00
  -4   4   3 1447.86   34.40
   4   4  -3 1451.35   36.50
  -3  -4   3   50.09    3.70
   3  -4  -3   48.70    2.40
   3  -4  -3   48.90    2.80
  -3  -4   3   46.90    3.60
  -3  -4   3   43.50    3.40
  -3   4   3   43.60    2.20
  -3   4   3   45.40    2.40
   3   4  -3   42.20    3.40
   3   4  -3   48.80    3.40
  -2  -4   3   57.19    3.40
   2  -4  -3   52.79    2.60
  -2  -4   3   56.89    3.60
  -2  -4   3   56.59    3.70
   2  -4  -3   55.99    3.20
   2   4  -3   57.29    3.60
  -2   4   3   58.89    2.50
   2   4  -3   57.79    3.60
  -2   4   3   58.89    2.70
  -1  -4   3  214.58    7.70
   1  -4  -3  200.18    6.60
  -1  -4   3  208.48    7.50
   1  -4  -3  205.18    7.30
  -1  -4   3  221.58    7.20
   1   4  -3  216.48    7.50
   1   4  -3  208.68    7.70
  -1   4   3  204.98    6.60
   0  -4   3  536.05   14.30
   0  -4  -3  566.64   13.70
   0  -4   3  546.85   14.90
   0  -4  -3  563.54   14.70
   0  -4   3  524.55   15.40
   0  -4  -3  524.65   15.20
   0   4  -3  555.04   15.50
   0   4  -3  512.85   15.30
   1  -4   3  136.29    4.70
  -1  -4  -3  136.19    5.00
   1  -4   3  128.79    5.80
  -1  -4  -3  135.19    5.90
  -1  -4  -3  142.59    5.70
   1  -4   3  146.19    5.20
  -1   4  -3  135.49    6.00
  -1   4  -3  130.29    5.20
  -1   4  -3  137.99    5.90
   1   4   3  131.39    5.50
   2  -4   3 1714.63   40.70
   2  -4   3 1735.13   42.90
  -2  -4  -3 1775.22   42.20
  -2  -4  -3 1787.72   42.80
   2  -4   3 1636.24   40.80
  -2  -4  -3 1714.73   42.90
   2   4   3 1706.53   42.50
  -2   4  -3 1707.83   42.80
  -2   4  -3 1713.83   43.10
  -2   4  -3 1712.73   41.90
  -3  -4  -3   34.80    3.40
  -3  -4  -3   38.20    3.20
  -3  -4  -3   29.80    3.10
   3  -4   3   35.90    3.10
   3   4   3   29.20    1.70
  -3   4  -3   30.50    3.00
   3   4   3   30.00    3.10
  -3   4  -3   31.00    2.70
  -3   4  -3   32.80    3.30
  -4  -4  -3  570.54   17.40
   4  -4   3  568.74   17.40
  -4  -4  -3  572.94   17.60
  -4  -4  -3  601.94   17.80
  -4   4  -3  563.34   17.70
   4   4   3  566.34   17.50
  -4   4  -3  567.14   16.60
  -4   4  -3  553.94   17.30
  -5  -4  -3  402.76   13.90
   5  -4   3  385.36   13.80
  -5  -4  -3  400.86   14.30
  -5  -4  -3  435.26   14.60
  -5   4  -3  407.06   13.30
  -5   4  -3  412.26   14.00
   5   4   3  388.46   14.10
  -6  -4  -3    5.50    2.40
   6  -4   3    4.30    2.40
  -6  -4  -3    7.80    2.50
  -6   4  -3    7.00    2.30
  -7  -4  -3   21.90    3.50
  -7  -4  -3   21.70    3.90
  -7  -4  -3   12.70    3.70
   7  -4   3   18.20    3.50
   7   4   3   14.90    3.70
  -7   4  -3   18.80    3.20
  -7   4  -3   16.50    3.40
  -8  -4  -3    0.10    3.00
   8  -4   3    2.10    2.80
  -8  -4  -3   -4.00    2.80
  -8  -4  -3    5.80    3.10
  -8   4  -3   -3.10    2.70
   8   4   3    6.90    3.60
  -8   4  -3   -0.70    2.60
   9  -4   3    4.00    4.00
  -9  -4  -3    8.50    3.70
  -9  -4  -3    2.00    3.30
   9   4   3    4.00    3.30
  -9   4  -3    1.40    3.00
  -9   4  -3    1.90    3.10
  10  -4   3   80.39    7.30
 -10  -4  -3   77.19    7.50
 -10  -4  -3   72.79    6.40
 -10   4  -3   75.39    7.20
 -10   4  -3   73.99    7.00
  10   4   3   62.69    7.00
 -11  -4  -3   39.60    6.30
 -11   4  -3   26.10    5.30
 -11   4  -3   35.90    5.60
  11   4   3   36.40    6.30
 -12  -4  -3    5.20    4.80
 -12  -4  -3   20.20    5.80
 -12   4  -3   14.80    5.60
  12   4   3   28.80    9.70
 -13  -4  -3    5.60    8.90
  13   4   3    3.50   15.30
 -13   4  -3   -1.10    8.00
 -14  -4  -3   -4.20    8.00
 -14  -4  -3    1.80   14.70
 -14   4  -3   17.20   12.10
 -15  -4  -3    8.00   17.00
 -15  -4  -3    3.50   13.30
 -15   4  -3    7.10   17.40
 -15  -5   3   -1.80   14.10
 -15  -5   3    6.90   15.40
 -14  -5   3   -3.10   10.30
 -14  -5   3   -4.20   12.60
  14   5  -3    6.00   17.60
 -13  -5   3   -0.60    6.30
 -13  -5   3   -4.20    5.70
 -13   5   3   -0.40   11.20
  13   5  -3   10.20    8.20
 -12  -5   3   20.60    8.00
 -12  -5   3   30.60    5.90
 -12  -5   3   24.40    6.20
 -12   5   3   33.90    7.00
  12   5  -3   36.00    6.70
 -11  -5   3   33.30    5.50
 -11  -5   3   36.10    5.90
 -11  -5   3   29.90    5.50
  11   5  -3   26.60    5.50
 -11   5   3   28.90    4.20
 -10  -5   3   29.40    4.90
 -10  -5   3   16.10    4.50
 -10  -5   3   26.80    4.90
  10   5  -3   30.30    5.20
 -10   5   3   28.60    3.80
  -9  -5   3   69.19    6.60
  -9  -5   3   60.79    5.80
  -9  -5   3   68.89    6.40
   9   5  -3   73.69    6.50
  -9   5   3   64.89    4.80
  -8  -5   3  193.58   10.00
  -8  -5   3  191.18   10.00
  -8  -5   3  205.68   10.60
  -8   5   3  186.88    8.00
   8   5  -3  180.58    9.50
  -7  -5   3   52.49    5.10
  -7  -5   3   58.19    5.20
  -7  -5   3   57.99    5.40
  -7   5   3   62.19    4.00
   7   5  -3   64.59    5.30
  -7   5   3   53.39    3.30
  -6  -5   3   32.20    4.10
  -6  -5   3   38.10    4.20
   6  -5  -3   36.00    4.10
   6  -5  -3   34.50    2.20
  -6  -5   3   36.30    4.10
  -6   5   3   33.10    2.80
   6   5  -3   49.50    4.40
   6   5  -3   37.00    4.10
  -6   5   3   36.20    2.40
  -5  -5   3  120.19    6.70
  -5  -5   3  125.79    6.90
  -5  -5   3  124.79    6.70
   5  -5  -3  119.49    4.60
   5  -5  -3  116.19    5.00
  -5   5   3  124.99    5.10
  -5   5   3  113.99    4.20
   5   5  -3  123.19    6.70
   5   5  -3  123.49    6.40
  -4  -5   3   23.80    3.40
  -4  -5   3   27.40    3.20
   4  -5  -3   23.70    2.10
   4  -5  -3   25.10    2.10
  -4  -5   3   22.50    3.00
   4   5  -3   27.70    3.10
  -4   5   3   27.90    2.20
  -4   5   3   26.50    1.60
   4   5  -3   24.10    3.00
  -3  -5   3  164.28    7.00
   3  -5  -3  149.29    5.50
  -3  -5   3  157.58    7.20
   3  -5  -3  156.38    5.90
  -3  -5   3  162.68    7.10
   3   5  -3  151.88    6.90
  -3   5   3  152.08    5.50
   3   5  -3  156.68    6.80
   2  -5  -3 1197.18   29.80
  -2  -5   3 1240.18   31.90
  -2  -5   3 1167.58   31.50
   2  -5  -3 1230.48   30.60
  -2  -5   3 1233.38   31.00
   2   5  -3 1230.58   31.30
  -2   5   3 1190.48   29.80
   2   5  -3 1191.38   31.60
  -1  -5   3  498.65   14.70
   1  -5  -3  481.65   13.70
  -1  -5   3  496.65   13.90
   1  -5  -3  479.65   14.30
  -1  -5   3  486.55   14.90
  -1   5   3  494.65   13.70
   1   5  -3  496.85   15.10
   1   5  -3  480.65   14.60
   0  -5   3  335.77   11.20
   0  -5   3  327.57   10.50
   0  -5  -3  343.07    9.10
   0  -5  -3  331.17   10.90
   0  -5  -3  339.77   10.40
   0  -5   3  340.07    9.90
   0   5   3  330.07   10.30
   0   5  -3  338.57   11.30
   0   5  -3  335.77   11.10
   1  -5   3 3333.47   77.59
   1  -5   3 3330.07   77.79
  -1  -5  -3 3319.27   78.99
  -1  -5  -3 3182.98   78.19
   1  -5   3 3375.46   79.09
  -1  -5  -3 3276.87   77.09
  -1   5  -3 3318.07   78.99
  -1   5  -3 3340.17   77.69
  -1   5  -3 3248.07   78.79
   1   5   3 3229.28   78.09
  -2  -5  -3  496.95   15.50
  -2  -5  -3  519.85   14.60
  -2  -5  -3  513.95   15.30
   2  -5   3  474.35   15.20
   2  -5   3  479.35   13.50
   2  -5   3  495.05   12.90
   2   5   3  486.75   15.00
  -2   5  -3  523.55   15.80
  -2   5  -3  518.35   14.30
  -2   5  -3  484.75   15.20
  -3  -5  -3  344.57   12.30
  -3  -5  -3  371.56   12.00
  -3  -5  -3  371.36   12.60
   3  -5   3  373.76   12.40
  -3   5  -3  364.56   12.40
  -3   5  -3  350.46   12.60
   3   5   3  351.26   12.30
  -3   5  -3  360.76   11.30
  -4  -5  -3  523.85   16.30
  -4  -5  -3  497.55   16.60
   4  -5   3  520.05   16.30
  -4  -5  -3  505.55   16.60
  -4   5  -3  505.15   16.80
  -4   5  -3  520.95   15.20
   4   5   3  526.55   16.70
   4   5   3  460.55   13.30
  -4   5  -3  513.75   16.30
  -5  -5  -3    5.60    2.40
  -5  -5  -3    0.60    2.50
  -5  -5  -3    5.80    2.50
   5  -5   3   -1.80    2.20
  -5   5  -3   -1.80    1.70
  -5   5  -3    7.70    2.50
   5   5   3    1.80    2.30
  -6  -5  -3   39.30    4.60
  -6  -5  -3   27.30    4.20
  -6  -5  -3   35.50    4.30
   6  -5   3   31.80    4.10
   6   5   3   34.20    4.50
  -6   5  -3   31.10    3.50
  -6   5  -3   25.10    3.80
  -7  -5  -3    7.40    3.10
  -7  -5  -3    7.40    3.00
  -7  -5  -3    7.70    3.30
  -7   5  -3   10.70    3.00
   7   5   3    7.00    3.60
  -7   5  -3    4.60    3.00
  -8  -5  -3   12.40    3.30
   8  -5   3    8.80    3.50
  -8  -5  -3   17.20    4.30
  -8   5  -3   17.20    3.70
  -8   5  -3   13.30    3.30
   8   5   3    3.80    3.60
  -9  -5  -3   11.90    3.90
  -9  -5  -3   20.60    4.50
   9  -5   3   11.00    3.90
  -9   5  -3   27.00    4.40
  -9   5  -3   16.10    4.30
   9   5   3   19.60    4.40
 -10  -5  -3    7.90    5.00
 -10  -5  -3    1.80    4.10
  10  -5   3    5.20    6.50
  10   5   3    0.10    4.60
 -10   5  -3   -0.80    3.20
 -10   5  -3    3.60    3.60
 -11  -5  -3   13.70    5.20
 -11  -5  -3   10.00    4.70
 -11  -5  -3    3.20    7.50
  11   5   3   12.50    6.80
 -11   5  -3    1.20    3.90
 -11   5  -3   16.20    4.90
 -12  -5  -3   -0.80    8.00
 -12  -5  -3   -0.60    5.00
 -12   5  -3    3.10    4.80
  12   5   3    1.40    8.00
 -13  -5  -3  -10.20    7.40
 -13  -5  -3   -6.80    7.00
 -13   5  -3    2.20   10.40
  13   5   3  -11.60   11.20
 -14  -5  -3   -1.30   11.40
 -14  -5  -3   -5.20   11.70
 -14   5  -3   10.50   10.90
 -15  -5  -3   33.90   16.20
 -15  -5  -3   22.40   17.40
 -15   5  -3   15.90   15.00
 -15  -6   3   17.90   16.30
 -15  -6   3   20.00   17.40
 -14  -6   3    2.50    9.40
 -14  -6   3    1.20   10.20
 -13  -6   3   -6.20    5.80
 -13  -6   3   -4.30    6.70
  13   6  -3   18.50   13.00
 -12  -6   3   92.79    8.80
 -12  -6   3   89.39    8.70
 -12  -6   3  109.59    9.90
 -12   6   3   69.19    7.40
  12   6  -3  102.99    9.20
 -11  -6   3   16.70    4.90
 -11  -6   3   19.90    5.50
 -11  -6   3   22.40    4.90
  11   6  -3   29.00    5.60
 -11   6   3   21.80    6.10
 -10  -6   3  138.39   10.20
 -10  -6   3  152.68    9.90
 -10  -6   3  149.19    9.70
 -10   6   3  129.09    7.40
  10   6  -3  148.69    9.40
  -9  -6   3   38.10    5.30
  -9  -6   3   42.40    5.40
  -9  -6   3   44.10    5.50
  -9   6   3   44.50    4.10
   9   6  -3   43.30    5.30
  -8  -6   3   49.00    5.40
  -8  -6   3   67.39    6.40
  -8  -6   3   42.00    5.40
  -8   6   3   43.90    3.90
   8   6  -3   47.90    5.20
   8   6  -3   61.19    5.60
  -7  -6   3   -3.00    2.70
  -7  -6   3   -0.50    2.50
  -7  -6   3    2.80    2.80
   7   6  -3   -2.40    2.60
  -7   6   3    6.00    2.20
   7   6  -3   -2.60    2.40
  -6  -6   3  117.59    7.20
   6  -6  -3   97.99    4.00
  -6  -6   3  108.19    7.00
  -6  -6   3  111.79    7.20
   6   6  -3  107.49    6.90
  -6   6   3  112.59    5.40
   6   6  -3  104.89    6.50
   5  -6  -3    5.90    2.90
  -5  -6   3   14.70    3.00
  -5  -6   3   13.50    3.10
  -5  -6   3   14.10    3.20
   5  -6  -3    9.30    1.50
  -5   6   3   14.80    2.10
   5   6  -3   18.30    2.90
   5   6  -3    5.40    2.60
  -4  -6   3 1198.98   33.00
   4  -6  -3 1210.08   30.90
  -4  -6   3 1245.18   33.50
  -4  -6   3 1250.07   33.70
   4  -6  -3 1210.68   30.70
   4   6  -3 1193.38   33.20
  -4   6   3 1263.67   31.00
   4   6  -3 1227.78   32.60
   3  -6  -3  255.47    8.60
  -3  -6   3  271.57   10.00
  -3  -6   3  282.27   10.50
   3  -6  -3  269.07    8.90
  -3  -6   3  255.27   10.40
   3   6  -3  257.17   10.20
   3   6  -3  248.08    9.60
  -3   6   3  254.27    8.60
  -2  -6   3 1895.01   46.20
  -2  -6   3 1844.52   47.20
   2  -6  -3 1829.22   45.40
   2  -6  -3 1905.41   46.10
  -2  -6   3 1786.72   47.20
   2   6  -3 1887.51   47.40
  -2   6   3 1906.61   45.50
   2   6  -3 1865.31   46.60
  -1  -6   3  554.14   15.60
   1  -6  -3  553.74   15.80
  -1  -6   3  554.04   16.70
   1  -6  -3  549.54   16.30
  -1  -6   3  547.55   17.00
   1   6  -3  541.25   16.40
  -1   6   3  571.84   15.80
   1   6  -3  550.94   17.00
   0  -6   3  618.44   17.60
   0  -6  -3  601.44   17.40
   0  -6  -3  583.14   17.70
   0  -6   3  599.64   16.20
   0  -6   3  602.54   18.10
   0   6  -3  602.54   18.10
   0   6   3  612.24   17.30
   0   6  -3  615.84   17.90
  -1  -6  -3   43.40    3.80
   1  -6   3   45.20    3.20
  -1  -6  -3   40.50    3.40
   1  -6   3   41.90    3.70
   1  -6   3   45.20    2.50
   1   6   3   37.80    1.80
  -1   6  -3   45.80    3.80
  -1   6  -3   45.50    3.80
  -1   6  -3   42.40    2.90
   1   6   3   40.80    3.30
   2  -6   3  513.75   13.40
   2  -6   3  528.55   16.50
  -2  -6  -3  510.05   16.40
   2  -6   3  507.45   14.40
  -2  -6  -3  532.75   15.20
  -2  -6  -3  515.55   16.10
  -2   6  -3  512.45   14.70
  -2   6  -3  505.45   16.30
  -2   6  -3  517.65   16.40
   2   6   3  537.65   16.20
  -3  -6  -3  165.88    8.10
   3  -6   3  180.28    8.10
   3  -6   3  154.78    5.70
  -3  -6  -3  168.58    7.90
  -3  -6  -3  169.48    7.30
  -3   6  -3  177.88    8.20
  -3   6  -3  169.18    6.70
  -3   6  -3  176.18    8.20
   3   6   3  174.68    7.90
  -4  -6  -3  902.31   26.40
  -4  -6  -3  932.81   26.40
  -4  -6  -3  927.41   25.70
   4  -6   3  897.41   25.90
  -4   6  -3  879.11   24.10
   4   6   3  836.72   22.10
  -4   6  -3  893.01   26.50
   4   6   3  907.41   26.10
  -4   6  -3  894.21   25.80
  -5  -6  -3  155.38    8.50
  -5  -6  -3  146.99    8.00
   5  -6   3  158.28    8.20
  -5  -6  -3  157.38    8.40
   5   6   3  152.08    8.20
  -5   6  -3  160.98    8.10
  -5   6  -3  162.38    8.80
  -5   6  -3  152.98    7.00
   5   6   3  151.38    5.90
  -6  -6  -3  193.68    9.90
   6  -6   3  201.28    9.90
  -6  -6  -3  216.18   10.70
   6   6   3  204.18   10.30
  -6   6  -3  208.28    9.90
   6   6   3  189.68    7.50
  -6   6  -3  197.08    8.70
  -7  -6  -3  294.87   13.10
  -7  -6  -3  300.17   13.80
   7  -6   3  313.57   13.10
  -7   6  -3  305.37   12.00
   7   6   3  296.97   13.70
   7   6   3  283.17   10.40
  -7   6  -3  300.57   12.90
   8  -6   3   24.40    4.60
  -8  -6  -3   30.70    5.10
  -8  -6  -3   27.80    4.50
  -8   6  -3   17.40    3.90
  -8   6  -3   22.30    3.70
   8   6   3   29.00    5.00
  -9  -6  -3   28.00    5.20
   9  -6   3   27.40    5.40
  -9  -6  -3   27.10    5.20
  -9   6  -3   34.20    5.10
  -9   6  -3   24.80    4.30
   9   6   3   39.00    5.60
 -10  -6  -3   78.09    8.10
 -10  -6  -3   74.59    7.20
 -10   6  -3   83.29    7.20
  10   6   3   89.69    8.50
 -10   6  -3   62.39    6.80
 -11  -6  -3    4.90    7.00
 -11  -6  -3   -3.10    4.60
 -11  -6  -3   -0.70    4.00
  11   6   3    4.60    5.60
 -11   6  -3    2.50    5.00
 -12  -6  -3   44.30    7.70
 -12  -6  -3   38.70    7.40
 -12   6  -3   49.00    7.10
  12   6   3   46.60    9.00
 -13  -6  -3   43.00    8.30
 -13  -6  -3   25.50    8.40
  13   6   3   24.30   12.70
 -13   6  -3   42.80    8.10
 -14  -6  -3   20.10   18.10
 -14  -6  -3   18.50   13.80
 -14   6  -3   15.40   10.70
 -15  -6  -3    3.40   22.50
 -15  -6  -3   20.90   16.80
 -15   6  -3    5.40   20.30
 -15  -7   3  -17.60   12.60
 -15  -7   3    8.00   16.20
 -14  -7   3   22.00   11.80
 -14  -7   3    2.20   11.40
 -13  -7   3   16.50    7.00
 -13  -7   3   27.90    7.30
 -12  -7   3   71.99    8.40
 -12  -7   3   66.89    8.70
 -12  -7   3   69.79    8.50
  12   7  -3   67.39    9.90
 -11  -7   3  221.28   13.00
 -11  -7   3  223.88   13.10
 -11  -7   3  212.38   13.40
  11   7  -3  227.78   12.80
  11   7  -3  217.08   13.10
 -11   7   3  192.18    9.80
 -10  -7   3   -5.60    3.80
 -10  -7   3   -3.70    4.60
 -10  -7   3    6.40    3.80
 -10   7   3   -0.20    5.90
  10   7  -3   -2.10    5.90
  -9  -7   3   46.70    6.10
  -9  -7   3   57.29    6.50
  -9  -7   3   45.90    6.00
   9   7  -3   55.09    6.50
  -9   7   3   52.69    4.60
   9   7  -3   53.39    6.10
  -8  -7   3   -3.00    3.50
  -8  -7   3    3.40    3.10
  -8  -7   3   -1.40    3.00
   8   7  -3   -7.80    3.10
  -8   7   3    2.10    2.40
   8   7  -3   -2.60    3.20
  -7  -7   3  100.29    7.40
  -7  -7   3   97.19    7.40
  -7  -7   3  100.39    7.70
   7   7  -3  103.39    6.90
  -7   7   3  111.89    5.80
   7   7  -3   97.69    7.20
  -6  -7   3  145.39    8.50
  -6  -7   3  141.89    8.50
  -6  -7   3  130.09    8.20
  -6   7   3  138.99    6.50
   6   7  -3  143.19    7.60
   6   7  -3  145.39    8.50
   5  -7  -3   91.09    4.40
  -5  -7   3   98.99    6.80
  -5  -7   3   95.59    6.70
  -5  -7   3   97.49    6.50
   5   7  -3   95.09    6.60
  -5   7   3   94.09    5.00
   5   7  -3   98.29    6.10
  -4  -7   3 1039.00   29.50
  -4  -7   3 1028.10   30.20
  -4  -7   3 1073.19   30.60
   4  -7  -3 1084.39   27.90
   4  -7  -3 1061.29   27.40
   4   7  -3 1020.00   29.90
  -4   7   3 1077.29   27.70
   4   7  -3 1054.19   29.10
  -3  -7   3 1322.57   34.30
  -3  -7   3 1176.68   33.80
   3  -7  -3 1250.77   31.80
  -3  -7   3 1200.68   32.80
   3  -7  -3 1201.18   31.70
  -3   7   3 1209.18   31.50
   3   7  -3 1244.98   33.90
   3   7  -3 1234.78   32.80
  -2  -7   3  401.16   14.20
   2  -7  -3  394.06   12.50
  -2  -7   3  379.26   13.80
   2  -7  -3  391.56   12.80
  -2  -7   3  395.06   12.90
   2   7  -3  375.06   13.00
  -2   7   3  408.56   12.60
   2   7  -3  402.66   14.10
  -1  -7   3  333.67   12.00
  -1  -7   3  325.97   10.70
  -1  -7   3  338.27   12.40
   1  -7  -3  325.47   11.50
   1  -7  -3  337.17   11.30
   1   7  -3  313.47   11.50
  -1   7   3  322.37   11.00
   1   7  -3  332.67   12.30
   0  -7   3  638.84   18.60
   0  -7  -3  600.94   18.90
   0  -7  -3  639.94   18.70
   0  -7   3  652.73   19.60
   0  -7   3  627.54   17.00
   0   7  -3  609.84   17.50
   0   7   3  621.84   18.40
   0   7  -3  641.94   19.40
   0   7  -3  631.14   19.00
  -1  -7  -3   19.90    2.90
   1  -7   3   22.20    2.60
   1  -7   3   22.80    3.10
   1  -7   3   21.30    1.90
  -1  -7  -3   22.50    3.20
  -1   7  -3   19.30    2.90
  -1   7  -3   19.00    2.90
   1   7   3   18.60    1.50
  -1   7  -3   22.40    2.30
   1   7   3   20.50    2.80
  -2  -7  -3  375.86   13.10
  -2  -7  -3  375.36   13.50
   2  -7   3  338.17   11.10
   2  -7   3  339.17    9.60
   2  -7   3  358.56   13.00
  -2   7  -3  363.16   11.20
  -2   7  -3  354.86   13.00
  -2   7  -3  362.46   13.20
   2   7   3  347.07   12.50
   3  -7   3  456.65   15.40
  -3  -7  -3  443.06   15.20
  -3  -7  -3  428.46   15.30
   3  -7   3  407.86   12.30
   3   7   3  415.56   14.70
  -3   7  -3  453.65   15.20
  -3   7  -3  417.46   13.00
  -3   7  -3  432.86   15.20
   4  -7   3   22.50    3.50
  -4  -7  -3   24.70    3.70
  -4  -7  -3   23.40    4.00
   4   7   3   27.20    3.80
  -4   7  -3   21.50    2.50
  -4   7  -3   16.30    3.20
  -4   7  -3   31.80    4.20
  -5  -7  -3 2209.08   57.49
  -5  -7  -3 2181.98   57.49
   5  -7   3 2239.78   57.09
   5   7   3 2174.58   57.39
  -5   7  -3 2155.28   54.39
  -5   7  -3 2212.18   56.99
  -5   7  -3 2244.18   57.89
  -6  -7  -3  176.38    9.80
  -6  -7  -3  160.48    9.70
   6  -7   3  170.38    9.30
  -6   7  -3  172.68    7.90
  -6   7  -3  178.98    9.30
   6   7   3  168.08    9.60
  -7  -7  -3   71.99    7.10
  -7  -7  -3   62.99    6.40
   7  -7   3   74.59    6.30
  -7   7  -3   77.39    6.40
   7   7   3   71.59    6.90
  -7   7  -3   82.29    5.60
   8  -7   3    5.30    3.10
  -8  -7  -3   12.40    4.10
  -8  -7  -3    4.80    3.80
  -8   7  -3    2.30    2.90
   8   7   3   14.60    4.30
  -8   7  -3   12.70    3.20
  -9  -7  -3   26.90    5.40
  -9  -7  -3   11.40    4.60
   9   7   3   24.90    5.40
  -9   7  -3   14.00    4.30
 -10  -7  -3    1.20    4.70
 -10  -7  -3   10.60    4.60
 -10  -7  -3    2.40    3.90
  10   7   3    6.50    7.90
 -10   7  -3   10.60    4.20
 -11  -7  -3   15.20    6.80
 -11  -7  -3   22.80    6.00
 -11  -7  -3   14.30    5.60
 -11   7  -3   25.30    5.30
  11   7   3   13.90    8.80
 -12  -7  -3   22.30    6.70
 -12  -7  -3   11.80    7.50
  12   7   3    2.10   11.90
 -12   7  -3   -0.80    8.10
 -13  -7  -3   16.60   10.10
 -13  -7  -3   40.00   12.60
  13   7   3   11.70   15.50
 -13   7  -3   23.40   10.80
 -14  -7  -3   13.60   16.80
 -14  -7  -3   10.60   14.70
 -14   7  -3   26.70   13.60
 -14  -8   3    1.90   12.70
 -14  -8   3   12.90    8.10
 -13  -8   3    7.30   11.50
 -13  -8   3   26.90    8.70
 -13  -8   3   21.70   11.00
 -12  -8   3    4.00    7.70
 -12  -8   3   -1.90   12.20
 -12  -8   3    1.00    6.60
 -11  -8   3   46.20    7.30
 -11  -8   3   46.90    7.10
 -11  -8   3   48.50    7.40
 -11   8   3   38.10    7.50
  11   8  -3   48.60    9.30
  11   8  -3   35.20    7.60
 -10  -8   3   55.69    7.10
 -10  -8   3   51.89    7.00
 -10  -8   3   50.69    6.70
  10   8  -3   51.49    6.60
 -10   8   3   56.29    5.10
  10   8  -3   49.90    7.00
  -9  -8   3    8.10    4.30
  -9  -8   3   21.10    5.20
  -9  -8   3   23.90    4.80
  -9   8   3    9.90    3.30
   9   8  -3   13.60    4.60
   9   8  -3   18.00    4.30
  -8  -8   3   10.40    3.90
  -8  -8   3    0.00    3.20
  -8  -8   3    3.60    3.80
   8   8  -3   15.70    3.80
  -8   8   3   -0.80    2.40
   8   8  -3    6.30    3.50
  -7  -8   3  122.39    8.80
  -7  -8   3  125.39    8.50
  -7  -8   3  115.89    8.30
   7   8  -3  131.69    7.90
  -7   8   3  137.09    6.90
   7   8  -3  120.09    8.30
  -6  -8   3    8.40    3.80
  -6  -8   3   12.10    3.40
   6   8  -3    6.30    2.90
   6   8  -3    8.30    3.50
   5  -8  -3   42.70    3.20
  -5  -8   3   40.60    4.80
  -5  -8   3   42.60    4.70
  -5  -8   3   46.30    5.40
   5   8  -3   43.60    4.50
   5   8  -3   46.60    5.00
  -5   8   3   41.30    3.70
  -4  -8   3    1.80    2.40
   4  -8  -3    6.00    2.00
   4  -8  -3    4.40    2.80
  -4  -8   3    1.40    2.60
  -4  -8   3    4.90    2.90
  -4   8   3   -2.70    1.80
   4   8  -3   -1.20    2.10
  -3  -8   3  553.84   19.30
  -3  -8   3  589.44   19.60
   3  -8  -3  586.04   17.50
   3  -8  -3  604.94   17.70
  -3  -8   3  592.54   18.50
   3   8  -3  580.54   19.30
   3   8  -3  576.94   18.30
  -3   8   3  586.34   17.50
   2  -8  -3  267.87   10.40
  -2  -8   3  279.27   11.60
  -2  -8   3  270.97   10.10
   2  -8  -3  289.07   10.40
  -2  -8   3  268.87   11.50
   2   8  -3  268.87   11.40
  -2   8   3  280.27   10.20
   2   8  -3  276.37   10.70
  -1  -8   3   -0.30    2.00
  -1  -8   3   -2.00    2.70
  -1  -8   3   -0.30    1.60
   1  -8  -3   -3.10    1.80
   1  -8  -3   -0.80    2.10
   1   8  -3   -2.30    2.30
   1   8  -3   -2.90    2.30
  -1   8   3    1.60    1.60
   0  -8   3   13.80    1.90
   0  -8   3   11.70    2.40
   0  -8   3   13.90    3.20
   0  -8  -3   12.10    2.50
   0  -8  -3   14.20    2.80
   0   8  -3   24.80    3.50
   0   8  -3   13.80    3.00
   0   8  -3   16.80    2.30
   0   8   3   17.80    2.60
   1  -8   3    0.20    1.90
  -1  -8  -3    0.40    2.20
   1  -8   3   -5.00    2.70
   1  -8   3    2.60    1.40
  -1  -8  -3    2.40    2.30
   1   8   3   -1.80    1.60
   1   8   3    6.40    2.30
  -1   8  -3    4.60    2.60
  -1   8  -3   -2.40    1.40
  -1   8  -3    4.20    2.30
  -2  -8  -3   -2.60    2.20
   2  -8   3    4.10    2.30
  -2  -8  -3   -3.00    2.60
   2  -8   3    1.50    1.70
   2   8   3   -0.20    1.70
  -2   8  -3    0.40    2.10
  -2   8  -3    3.60    1.50
  -2   8  -3    3.30    2.80
   2   8   3    2.80    2.20
  -3  -8  -3   84.29    6.30
   3  -8   3   83.09    6.00
   3  -8   3   74.29    4.20
  -3  -8  -3   79.29    6.00
   3   8   3   74.39    5.80
  -3   8  -3   81.79    6.00
  -3   8  -3   76.59    4.30
  -3   8  -3   82.39    5.90
   4  -8   3   56.79    3.30
  -4  -8  -3   79.29    6.50
   4  -8   3   59.89    5.40
  -4  -8  -3   56.49    5.60
  -4   8  -3   66.69    5.60
  -4   8  -3   72.19    4.20
  -4   8  -3   69.79    5.90
   5  -8   3   66.19    5.80
  -5  -8  -3   73.89    6.30
  -5  -8  -3   57.39    6.00
  -5   8  -3   67.09    4.50
  -5   8  -3   72.19    6.40
  -5   8  -3   61.79    5.60
   5   8   3   63.99    5.90
  -6  -8  -3   80.09    6.90
   6  -8   3   71.49    6.20
  -6  -8  -3   78.09    6.80
   6   8   3   80.49    6.90
  -6   8  -3   78.79    5.10
  -6   8  -3   74.69    6.40
  -7  -8  -3   18.90    4.70
  -7  -8  -3    2.70    4.10
   7  -8   3    6.10    3.50
   7   8   3    4.70    3.50
   8  -8   3    4.70    4.40
  -8  -8  -3    0.70    3.90
  -8  -8  -3    4.90    3.80
   8   8   3    7.00    4.00
  -8   8  -3    1.90    2.90
  -9  -8  -3    1.60    3.90
  -9  -8  -3   11.70    4.80
  -9   8  -3    2.60    3.50
   9   8   3    6.40    4.10
 -10  -8  -3    3.50    5.90
 -10  -8  -3    4.50    4.10
 -10  -8  -3   -6.40    4.50
 -10   8  -3   -0.10    4.10
  10   8   3    0.40    7.00
 -11  -8  -3   14.50    7.80
 -11  -8  -3   -5.90    5.10
 -11  -8  -3    4.70    7.10
  11   8   3   -9.30    8.40
 -11   8  -3   10.40    5.80
 -12  -8  -3   -8.60   14.20
 -12  -8  -3    2.20   11.50
 -12  -8  -3    2.80    6.80
  12   8   3   10.20    9.50
 -12   8  -3    9.00    6.10
 -13  -8  -3    4.50   15.80
 -13  -8  -3   -0.40    9.80
  13   8   3   -2.70   20.00
 -13   8  -3  -16.10   13.30
 -14  -8  -3  -15.60   17.40
 -14  -8  -3    4.10   18.40
 -14   8  -3    3.90   13.30
 -14  -9   3   16.10   16.80
 -14  -9   3  -10.90   14.60
 -13  -9   3   30.40   11.30
 -13  -9   3   28.00    8.90
 -13  -9   3   36.60   12.40
 -12  -9   3    4.00    7.10
 -12  -9   3   10.90    8.90
 -12  -9   3  -12.80   10.50
 -11  -9   3   61.19    8.20
 -11  -9   3   57.39    8.00
 -11  -9   3   68.19    8.30
  11   9  -3   68.49   11.40
 -10  -9   3   63.39    8.00
 -10  -9   3   60.29    7.80
 -10  -9   3   62.49    7.60
 -10   9   3   58.59    6.40
  10   9  -3   40.20    6.70
  -9  -9   3   11.10    5.00
  -9  -9   3    5.50    4.40
  -9  -9   3   -2.50    4.10
   9   9  -3   -0.40    6.90
   9   9  -3    5.90    4.20
  -9   9   3    6.80    4.50
  -8  -9   3   40.90    5.90
  -8  -9   3   34.30    5.80
  -8  -9   3   30.80    5.60
  -8   9   3   44.20    4.70
   8   9  -3   44.60    5.40
   8   9  -3   45.90    6.30
  -7  -9   3   35.30    5.50
  -7  -9   3   35.80    5.10
  -7  -9   3   41.10    5.80
  -7   9   3   39.80    4.00
   7   9  -3   49.70    5.90
   7   9  -3   41.10    4.80
  -6  -9   3   10.80    4.20
  -6  -9   3    6.80    3.70
  -6  -9   3   17.90    4.20
   6   9  -3    3.90    2.90
  -6   9   3    8.10    2.70
   6   9  -3    4.90    3.30
  -5  -9   3    3.50    3.00
  -5  -9   3    3.50    3.30
  -5  -9   3    1.50    3.10
  -5   9   3    3.80    2.20
   5   9  -3    6.00    3.60
  -4  -9   3  441.56   15.90
   4  -9  -3  422.56   14.00
  -4  -9   3  427.46   16.90
  -4  -9   3  425.86   16.80
   4   9  -3  456.55   17.00
  -4   9   3  449.06   14.70
   4   9  -3  434.56   15.30
   3  -9  -3   17.70    2.90
  -3  -9   3   21.70    4.00
  -3  -9   3   22.50    4.20
   3  -9  -3   11.60    3.20
  -3  -9   3   16.90    3.00
  -3   9   3   16.10    2.80
   3   9  -3   13.00    3.00
   3   9  -3   22.00    3.90
   2  -9  -3  318.77   11.90
   2  -9  -3  333.67   12.10
  -2  -9   3  307.57   12.90
  -2  -9   3  310.37   11.50
  -2  -9   3  315.07   13.20
   2   9  -3  312.97   13.10
  -2   9   3  317.67   11.70
   2   9  -3  304.67   12.00
  -1  -9   3   51.29    3.90
  -1  -9   3   49.20    5.30
  -1  -9   3   65.09    5.30
   1  -9  -3   55.69    4.60
   1  -9  -3   55.69    4.80
   1   9  -3   53.19    4.60
  -1   9   3   58.19    4.60
   1   9  -3   58.09    5.50
   0  -9   3   25.80    3.60
   0  -9   3   26.40    2.50
   0  -9  -3   24.70    3.60
   0  -9   3   38.00    4.50
   0  -9  -3   22.00    3.50
   0   9  -3   24.60    2.70
   0   9  -3   33.80    4.10
   0   9   3   23.80    3.40
   0   9  -3   33.80    4.10
   1  -9   3   12.30    2.00
   1  -9   3   14.50    2.90
   1  -9   3   12.90    3.10
  -1  -9  -3   15.60    3.50
  -1  -9  -3   13.90    3.00
   1   9   3   16.30    3.10
  -1   9  -3   16.80    3.20
  -1   9  -3    8.80    2.80
  -1   9  -3   14.50    2.10
  -2  -9  -3   15.00    3.40
   2  -9   3    8.90    3.00
  -2  -9  -3   13.00    3.40
   2  -9   3   11.60    2.50
  -2   9  -3   12.50    3.20
  -2   9  -3   13.10    2.00
  -2   9  -3   17.10    3.60
   2   9   3    7.90    3.10
  -3  -9  -3  172.38    9.60
  -3  -9  -3  169.08    9.10
   3  -9   3  176.58    9.40
   3  -9   3  156.98    7.00
  -3   9  -3  176.28    9.20
  -3   9  -3  182.38    9.60
   3   9   3  168.78    8.90
  -3   9  -3  164.08    6.70
  -4  -9  -3   37.80    5.20
   4  -9   3   27.90    4.10
  -4  -9  -3   21.80    4.00
  -4   9  -3   26.20    4.10
   4   9   3   26.20    4.10
  -4   9  -3   32.30    4.50
  -5  -9  -3    8.60    3.20
  -5  -9  -3   12.50    3.90
   5  -9   3   14.00    3.70
   5   9   3   16.60    3.80
  -5   9  -3    9.30    3.40
  -5   9  -3   19.40    4.40
  -6  -9  -3  307.77   14.40
   6  -9   3  249.68   12.80
  -6  -9  -3  281.07   13.80
  -6   9  -3  286.77   13.30
  -7  -9  -3   31.50    6.00
   7  -9   3   25.30    4.60
  -7  -9  -3   24.50    5.40
  -7   9  -3   31.70    4.90
  -8  -9  -3    2.90    3.90
  -8  -9  -3    5.50    4.30
  -8   9  -3    3.30    3.50
  -9  -9  -3  128.09   10.40
  -9  -9  -3  136.29   10.50
  -9  -9  -3  129.89   10.20
  -9   9  -3  129.79    9.50
   9   9   3  129.39   10.20
 -10  -9  -3  101.79    9.90
 -10  -9  -3   93.59    9.20
 -10  -9  -3   99.49    9.90
 -10   9  -3   92.19    8.70
 -11  -9  -3    3.00    8.70
 -11  -9  -3    9.80   10.50
 -11  -9  -3   -1.10    6.40
 -11   9  -3   -6.40    9.10
 -12  -9  -3    4.70    7.60
 -12  -9  -3   -1.10   17.00
 -12   9  -3   -1.70    7.10
 -13  -9  -3   26.10   11.30
 -13  -9  -3   21.00   11.10
 -13   9  -3   16.10   15.30
 -14   9  -3    4.50   29.40
 -14 -10   3   28.10   22.50
 -14 -10   3   12.80   17.60
 -13 -10   3   43.10   18.00
 -13 -10   3   39.30   12.80
 -13 -10   3   32.60   16.80
 -12 -10   3   28.80   12.70
 -12 -10   3   19.70   12.30
 -12 -10   3   22.10    9.20
 -11 -10   3   10.60    9.20
 -11 -10   3    7.50    9.70
  11  10  -3    6.30   10.70
 -10 -10   3  191.88   13.30
 -10 -10   3  214.18   13.80
 -10 -10   3  179.98   12.70
  10  10  -3  174.98   12.50
  -9 -10   3   15.90    5.00
  -9 -10   3   21.50    5.70
  -9 -10   3   22.60    6.20
   9  10  -3   26.50    6.10
  -9  10   3   14.70    5.50
  -8 -10   3  -12.70    4.70
  -8 -10   3   -5.10    4.00
  -8 -10   3    3.50    4.50
  -8  10   3   -1.20    4.10
   8  10  -3    0.50    4.70
   8  10  -3   -2.40    3.70
  -7 -10   3  248.88   13.50
  -7 -10   3  264.47   14.10
  -7 -10   3  237.48   12.90
  -7  10   3  249.18   10.70
   7  10  -3  243.48   11.70
   7  10  -3  259.27   13.60
  -6 -10   3   -7.60    4.10
  -6 -10   3   -2.30    3.50
  -6 -10   3   -3.90    3.70
   6  10  -3    9.70    4.20
   6  10  -3   -0.30    3.60
  -6  10   3    7.80    2.90
  -5 -10   3   42.10    5.20
  -5 -10   3   44.80    5.90
  -5 -10   3   38.20    5.60
   5  10  -3   39.10    4.70
   5  10  -3   34.50    5.20
  -5  10   3   40.80    4.20
   4 -10  -3  761.82   22.80
  -4 -10   3  750.32   26.00
  -4 -10   3  793.52   24.70
  -4 -10   3  765.92   26.20
   4  10  -3  827.52   24.60
  -4  10   3  809.72   23.60
   4  10  -3  828.02   26.30
  -3 -10   3   29.60    4.60
   3 -10  -3   26.90    3.50
  -3 -10   3   17.90    3.20
  -3 -10   3   23.30    4.30
   3  10  -3   34.80    4.30
   3  10  -3   25.60    4.30
  -3  10   3   28.90    3.60
  -2 -10   3  562.54   17.70
  -2 -10   3  551.74   19.80
  -2 -10   3  568.04   20.30
   2 -10  -3  535.55   18.40
   2 -10  -3  569.44   18.60
  -2  10   3  600.74   18.70
   2  10  -3  557.54   19.90
   2  10  -3  544.15   18.40
  -1 -10   3  433.46   16.50
  -1 -10   3  408.66   13.50
  -1 -10   3  417.66   15.80
   1 -10  -3  445.56   15.50
   1 -10  -3  401.46   15.20
   1  10  -3  423.36   16.20
   1  10  -3  390.66   14.80
  -1  10   3  445.96   15.30
   0 -10  -3  150.48    8.60
   0 -10   3  156.38    8.30
   0 -10   3  140.19    6.20
   0 -10   3  162.08    9.30
   0 -10  -3  154.28    8.40
   0  10  -3  149.39    8.90
   0  10   3  163.48    8.30
   0  10  -3  147.79    6.80
   0  10  -3  165.88    8.60
  -1 -10  -3   13.60    3.10
  -1 -10  -3    9.30    3.40
   1 -10   3    2.90    3.10
  -1  10  -3    4.60    3.00
   1  10   3    6.30    2.50
  -1  10  -3    9.80    3.30
  -1  10  -3    9.60    2.00
   2 -10   3  120.79    8.00
  -2 -10  -3  113.59    7.50
  -2 -10  -3  107.39    7.70
   2 -10   3  103.49    6.30
   2  10   3  118.59    7.40
  -2  10  -3  102.09    7.40
  -2  10  -3  106.69    7.30
  -3 -10  -3    0.80    2.50
  -3 -10  -3   11.40    4.00
   3 -10   3    4.60    3.10
   3 -10   3    3.30    3.00
  -3  10  -3    5.00    3.20
  -3  10  -3    1.90    3.20
   3  10   3    2.70    2.90
  -4 -10  -3  312.27   14.10
   4 -10   3  300.67   13.90
  -4 -10  -3  304.67   14.50
  -4  10  -3  315.47   14.00
   4  10   3  304.97   13.70
  -4  10  -3  284.87   13.50
  -5 -10  -3    3.90    3.80
  -5 -10  -3   11.30    3.90
   5 -10   3    6.90    3.70
  -5  10  -3    5.30    3.00
   5  10   3    8.90    3.70
   6 -10   3  157.88   10.30
  -6 -10  -3  178.08   11.10
  -6 -10  -3  189.68   11.70
  -6  10  -3  173.78   10.40
   6  10   3  187.68   11.20
  -7 -10  -3  328.77   16.40
  -7 -10  -3  323.87   16.30
   7  10   3  334.47   16.20
  -7  10  -3  352.66   15.80
  -8 -10  -3   21.00    5.50
  -8 -10  -3   17.00    5.40
  -8 -10  -3   19.20    5.50
  -8  10  -3   16.90    4.70
   8  10   3   26.60    5.80
  -9 -10  -3    0.30    7.00
  -9 -10  -3    6.40    5.70
  -9 -10  -3   -0.50    5.10
  -9  10  -3   -5.60    4.60
   9  10   3   -4.50    7.50
 -10 -10  -3   90.29    9.90
 -10 -10  -3   95.19    9.50
 -10 -10  -3   84.29    9.30
  10  10   3   84.19    9.20
 -10  10  -3   89.99    9.00
 -11 -10  -3    7.10   11.30
 -11 -10  -3    2.20   12.10
 -11 -10  -3    0.20    6.80
 -11  10  -3   -2.80    9.90
  11  10   3    1.40    9.90
 -12 -10  -3  124.19   15.10
 -12 -10  -3  143.19   15.50
 -12 -10  -3  116.49   12.60
  12  10   3  135.19   15.00
 -12  10  -3  131.89   15.20
 -13 -10  -3   55.59   17.90
 -13 -10  -3   29.30   18.00
  13  10   3   30.10   27.30
 -13  10  -3   37.20   13.60
 -13 -11   3    9.10   24.50
 -13 -11   3   15.40   16.00
 -13 -11   3    2.50   20.90
 -12 -11   3   22.10   11.60
 -12 -11   3   24.40   13.40
 -12 -11   3   29.60    9.80
 -11 -11   3   38.50   10.00
 -11 -11   3   29.50    8.40
 -11 -11   3   34.80    9.80
  11  11  -3   22.90   15.70
 -10 -11   3   18.80    8.40
 -10 -11   3   34.10    8.60
 -10 -11   3   25.40    8.80
  10  11  -3   34.60   11.10
  -9 -11   3   80.39    9.00
  -9 -11   3   89.49    9.20
  -9 -11   3   88.19    9.60
  -9  11   3   72.79    6.80
   9  11  -3   51.29    9.40
  -8 -11   3   17.00    5.20
  -8 -11   3   14.20    5.20
  -8 -11   3    6.10    5.40
   8  11  -3   14.30    7.00
  -8  11   3   16.90    5.20
  -7 -11   3    5.00    5.60
  -7 -11   3   13.40    4.90
  -7 -11   3   21.30    5.10
  -7  11   3   18.40    3.80
   7  11  -3   10.30    6.10
  -6 -11   3   68.19    7.50
  -6 -11   3   76.69    7.80
  -6 -11   3   56.69    6.30
  -6  11   3   75.39    5.90
   6  11  -3   67.69    6.30
   6  11  -3   65.19    7.20
  -5 -11   3   42.50    5.90
  -5 -11   3   53.59    5.70
  -5 -11   3   51.59    6.40
   5  11  -3   61.79    6.80
   5  11  -3   59.19    5.70
  -5  11   3   55.09    5.10
  -4 -11   3    0.60    3.10
  -4 -11   3   14.30    4.30
  -4 -11   3    1.30    2.80
   4 -11  -3   -0.90    5.40
  -4  11   3    0.60    2.30
   4  11  -3    1.20    3.20
   4  11  -3    6.40    3.40
  -3 -11   3  102.09    8.00
  -3 -11   3  103.29    8.20
   3 -11  -3  102.29    6.70
  -3 -11   3  111.59    7.00
  -3  11   3  105.49    6.80
   3  11  -3  111.69    8.30
   3  11  -3  123.39    7.60
  -2 -11   3   35.70    4.90
  -2 -11   3   29.90    4.00
   2 -11  -3   33.50    4.20
  -2 -11   3   37.60    5.20
  -2  11   3   35.90    4.40
   2  11  -3   33.70    4.30
   2  11  -3   32.70    4.80
  -1 -11   3  125.39    8.20
  -1 -11   3  109.89    8.30
   1 -11  -3  117.89    7.80
  -1 -11   3  120.09    6.20
   1 -11  -3  116.79    7.50
   1  11  -3  117.99    8.30
  -1  11   3  122.99    7.60
   1  11  -3  128.29    7.60
   1  11  -3  119.49    6.30
   0 -11  -3   49.60    5.30
   0 -11   3   39.50    5.40
   0 -11   3   41.90    4.80
   0 -11  -3   48.90    5.30
   0  11  -3   42.40    5.40
   0  11   3   48.80    5.20
   0  11  -3   56.49    5.40
  -1 -11  -3    1.60    2.90
   1 -11   3    5.50    3.30
  -1 -11  -3    6.40    4.30
  -1 -11  -3    4.80    2.40
  -1  11  -3    7.30    3.40
  -1  11  -3    3.90    3.10
   1  11   3    6.10    3.10
  -2 -11  -3   92.59    7.60
   2 -11   3   95.69    7.80
  -2 -11  -3   91.99    7.30
   2 -11   3   95.39    6.20
   2  11   3   97.99    7.20
  -2  11  -3   84.29    7.00
  -2  11  -3   99.99    7.40
   3 -11   3   39.30    5.40
  -3 -11  -3   40.30    5.70
  -3 -11  -3   37.00    5.30
  -3  11  -3   41.50    5.30
   3  11   3   47.70    5.60
  -3  11  -3   41.70    5.30
  -4 -11  -3   44.60    6.20
  -4 -11  -3   40.90    5.70
   4 -11   3   40.30    5.70
  -4  11  -3   41.70    5.80
   4  11   3   30.60    5.00
  -4  11  -3   42.70    5.80
  -5 -11  -3   45.90    6.20
   5 -11   3   33.20    5.40
  -5 -11  -3   45.00    6.10
   5  11   3   54.09    6.50
  -5  11  -3   52.59    6.20
   6 -11   3    4.50    7.40
  -6 -11  -3    7.30    5.00
  -6 -11  -3    5.90    4.30
  -6 -11  -3    1.40    4.30
  -6  11  -3    4.30    3.60
   6  11   3   -3.60    4.30
  -7 -11  -3   -3.10    4.20
  -7 -11  -3    3.90    7.20
  -7 -11  -3    0.60    4.70
   7  11   3    6.90    5.20
  -7  11  -3    7.10    4.20
  -8 -11  -3   47.80    7.10
  -8 -11  -3   59.39    7.90
  -8 -11  -3   40.40    7.20
  -8  11  -3   42.80    6.30
   8  11   3   48.30    7.40
  -9 -11  -3    4.90    8.70
  -9 -11  -3   24.90    6.30
  -9 -11  -3   28.50    6.90
  -9  11  -3    4.60    4.10
   9  11   3   12.90    7.40
 -10 -11  -3    2.60   10.80
 -10 -11  -3    7.90    9.00
 -10 -11  -3   -4.30    8.10
 -10  11  -3   -6.10   11.20
  10  11   3   -9.80    9.70
 -11 -11  -3   14.30   14.40
 -11 -11  -3   21.90   11.10
 -11 -11  -3   14.00   10.80
  11  11   3    7.20   10.70
 -11  11  -3   14.90   12.70
 -12 -11  -3   15.90   15.80
 -12 -11  -3    2.20   15.10
 -12 -11  -3   11.40   18.70
 -12  11  -3   -7.50   19.80
  12  11   3   -3.10   20.60
 -12 -12   3   33.90   30.20
 -12 -12   3   26.00   12.20
 -12 -12   3   12.70   15.00
 -11 -12   3   -8.80    8.60
 -11 -12   3    0.80    7.80
 -11 -12   3    6.40   16.50
  11  12  -3   16.60   15.40
 -10 -12   3   65.79   11.00
 -10 -12   3   43.50    8.80
 -10 -12   3   56.29    9.00
  10  12  -3   24.80   12.60
  -9 -12   3   27.10    7.10
  -9 -12   3   44.40    7.20
  -9 -12   3   20.60    6.80
   9  12  -3   37.50   13.80
  -8 -12   3   97.69    9.10
  -8 -12   3  119.09   10.60
  -8 -12   3   79.89    9.00
   8  12  -3   95.79    9.60
  -8  12   3   94.69    7.10
  -7 -12   3  158.78   12.00
  -7 -12   3  166.98   12.00
  -7 -12   3  160.78   10.80
   7  12  -3  161.68   11.70
  -7  12   3  158.68    9.10
  -6 -12   3   10.20    5.60
  -6 -12   3    8.40    7.20
  -6 -12   3    9.40    4.90
  -6  12   3   14.60    3.80
   6  12  -3    7.60    4.40
  -5 -12   3   37.30    5.30
  -5 -12   3   32.20    6.00
  -5 -12   3   56.29    7.00
  -5  12   3   41.50    4.80
  -4 -12   3  117.59    8.00
  -4 -12   3  108.89    9.00
  -4 -12   3  122.69    9.30
  -4  12   3  112.99    7.50
   4  12  -3  128.39    8.10
   4  12  -3  108.39    9.00
  -3 -12   3  287.17   14.30
   3 -12  -3  262.67   11.70
  -3 -12   3  254.57   11.50
  -3 -12   3  244.58   13.20
   3  12  -3  263.47   13.70
  -3  12   3  264.27   12.00
   3  12  -3  254.77   11.80
   2 -12  -3  676.83   22.20
  -2 -12   3  662.33   24.30
  -2 -12   3  656.93   23.50
  -2 -12   3  611.34   20.20
   2  12  -3  644.54   23.70
   2  12  -3  677.33   21.90
  -2  12   3  657.63   22.20
  -1 -12   3   35.10    5.50
  -1 -12   3   31.00    5.00
   1 -12  -3   38.90    5.10
  -1  12   3   35.20    4.70
   1  12  -3   27.60    5.20
   1  12  -3   37.80    4.90
   0 -12  -3    0.90    2.80
   0 -12   3    4.60    3.70
   0 -12   3    2.70    3.10
   0 -12  -3    2.00    5.20
   0  12   3    3.30    3.30
   0  12  -3    0.90    3.40
   0  12  -3   -5.80    3.70
  -1 -12  -3  147.99    9.90
  -1 -12  -3  179.68   10.50
   1 -12   3  159.88    9.20
   1 -12   3  192.08   11.40
  -1  12  -3  166.18   10.40
   1  12   3  178.18   10.10
  -1  12  -3  171.98    9.90
  -2 -12  -3   52.89    4.90
  -2 -12  -3   70.69    7.30
   2 -12   3   54.69    5.30
  -2 -12  -3   60.69    6.50
   2 -12   3   59.79    6.50
  -2  12  -3   67.19    6.60
  -2  12  -3   55.79    6.30
   2  12   3   60.29    6.20
  -3 -12  -3   46.00    6.30
  -3 -12  -3   51.19    5.20
   3 -12   3   35.50    5.60
  -3 -12  -3   40.70    5.80
   3  12   3   45.50    6.00
  -3  12  -3   55.59    6.30
  -3  12  -3   42.30    5.70
  -4 -12  -3  153.48   10.70
  -4 -12  -3  120.39    8.20
   4 -12   3  136.59   10.10
  -4 -12  -3  147.19   10.20
  -4  12  -3  130.79    9.50
  -4  12  -3  149.39   10.20
   4  12   3  129.89    9.40
  -5 -12  -3    5.00    3.90
  -5 -12  -3    6.70    4.70
   5 -12   3   -2.90    9.40
  -5 -12  -3    4.30    6.50
  -5  12  -3    6.50    3.90
   5  12   3    6.60    4.20
  -6 -12  -3   49.80    6.40
  -6 -12  -3   70.99    8.20
  -6 -12  -3   60.19    7.70
  -6  12  -3   66.39    7.00
   6  12   3   51.79    7.20
  -7 -12  -3  184.38   13.00
  -7 -12  -3  194.28   12.20
  -7 -12  -3  224.68   14.20
  -7  12  -3  206.18   12.40
   7  12   3  199.78   12.90
  -8 -12  -3    5.90    5.70
  -8 -12  -3   -4.70   10.90
  -8 -12  -3    7.30    6.20
  -8  12  -3    3.10    4.30
   8  12   3    2.30    5.20
  -9 -12  -3   57.09    8.70
  -9 -12  -3   73.39    9.20
  -9 -12  -3   86.89    9.90
   9  12   3   64.39    8.70
  -9  12  -3   51.29    7.60
 -10 -12  -3    7.40    6.60
 -10 -12  -3   -2.20   13.00
 -10 -12  -3    6.30   11.80
  10  12   3   -9.20    8.80
 -10  12  -3   -0.50    8.50
 -11 -12  -3  -11.30   11.40
 -11 -12  -3   11.50   11.40
 -11 -12  -3    7.10   19.30
  11  12   3  -11.00   16.50
 -11  12  -3   -0.40   17.70
 -12 -12  -3   56.49   21.00
 -12 -12  -3   58.69   21.40
 -12 -12  -3   78.99   21.70
 -12  12  -3   69.59   25.00
  12  12   3   40.90   21.00
 -12 -13   3   12.50   20.40
 -12 -13   3  -10.80   21.00
 -12 -13   3    8.50   15.80
 -11 -13   3    6.90   15.70
 -11 -13   3   -6.90   14.10
 -11 -13   3   -8.90   19.10
  11  13  -3    2.60   18.80
 -10 -13   3   -1.40   14.90
 -10 -13   3   -9.30   12.00
 -10 -13   3    5.70   12.90
  10  13  -3   -6.20   18.90
  -9 -13   3  -12.40    7.20
  -9 -13   3   -5.80    9.50
  -9 -13   3   -6.50    8.70
   9  13  -3    0.40   15.20
  -8 -13   3   19.10    6.10
  -8 -13   3   15.00    8.20
  -8 -13   3    5.00    5.70
   8  13  -3   33.10   10.30
  -8  13   3    6.40    9.80
  -7 -13   3    6.30    8.70
  -7 -13   3    6.60    5.30
  -7 -13   3    4.00   10.10
  -7  13   3    4.10    5.30
   7  13  -3    6.70    8.60
  -6 -13   3   23.40    5.10
  -6 -13   3    4.70    5.80
  -6 -13   3    9.30    6.00
  -6  13   3    7.80    4.50
   6  13  -3   -5.90    6.70
  -5 -13   3   14.30    5.10
  -5 -13   3   17.10    5.10
  -5 -13   3   12.30    7.00
   5  13  -3   20.70    5.40
  -5  13   3   19.80    4.10
  -4 -13   3    9.70    4.70
  -4 -13   3   11.90    5.40
  -4  13   3   19.70    4.10
   4  13  -3   15.00    4.60
  -3 -13   3   16.10    7.00
   3 -13  -3   25.90    5.30
  -3 -13   3   24.50    5.30
  -3  13   3   30.60    4.50
   3  13  -3   18.90    5.10
   2 -13  -3   15.10    4.50
  -2 -13   3   17.80    4.60
  -2 -13   3   15.60    5.10
   2  13  -3   21.20    5.10
   2  13  -3   24.70    5.10
  -2  13   3   19.00    4.20
   1 -13  -3   -5.20    4.80
  -1 -13   3    3.50    4.80
  -1 -13   3    4.00    4.50
  -1  13   3    2.50    3.00
   1  13  -3    1.50    3.80
   1  13  -3   -3.50    3.40
   0 -13   3    4.90    3.60
   0 -13  -3    7.80    4.00
   0 -13   3    8.10    4.20
   0  13  -3    5.20    4.60
   0  13  -3   18.40    4.20
   0  13   3   17.80    4.20
  -1 -13  -3   -1.90    4.30
  -1 -13  -3    3.40    5.40
   1 -13   3   -0.30    3.70
   1 -13   3    3.10    5.10
   1  13   3    0.70    3.90
  -1  13  -3    7.00    3.80
  -1  13  -3   -2.00    4.80
  -2 -13  -3   -3.50    4.20
   2 -13   3   -1.80    5.20
  -2 -13  -3   -5.30    6.40
  -2  13  -3    5.80    3.60
  -2  13  -3   -2.70    5.70
   2  13   3    3.20    3.60
   3 -13   3    4.10    8.60
  -3 -13  -3   -1.80    7.00
  -3 -13  -3   -3.90    5.70
  -3 -13  -3    1.60    4.20
   3  13   3    4.20    3.70
  -3  13  -3   -5.80    4.00
  -3  13  -3    6.20    4.30
   4 -13   3   63.79   10.40
  -4 -13  -3   61.99    7.60
  -4 -13  -3   55.49    6.30
  -4 -13  -3   62.09    7.60
  -4  13  -3   66.79    7.50
   4  13   3   47.90    6.70
  -5 -13  -3   22.90    6.30
  -5 -13  -3   18.00    5.40
   5  13   3   16.30    5.20
  -5  13  -3   20.50    5.30
  -6 -13  -3   12.20    5.70
  -6 -13  -3  -10.60   10.00
  -6 -13  -3   -6.70    6.10
   6  13   3    2.60    4.40
  -6  13  -3    2.70    4.70
  -7 -13  -3   28.40    8.30
  -7 -13  -3   31.60    8.40
  -7 -13  -3   46.30    8.00
  -7  13  -3   41.00    6.70
   7  13   3   30.40    6.20
  -8 -13  -3    4.10    5.50
  -8 -13  -3   16.80   11.40
  -8 -13  -3   -3.70   10.20
  -8  13  -3    5.60    5.50
   8  13   3  -13.70    6.70
  -9 -13  -3    4.90    8.60
  -9 -13  -3   -9.60   12.20
  -9 -13  -3   -4.30   14.00
   9  13   3   -2.20   11.00
  -9  13  -3   -3.40   10.80
 -10 -13  -3  -20.10   13.90
 -10 -13  -3    9.10   18.10
 -10 -13  -3   -7.80   16.60
  10  13   3   -0.60   13.40
 -10  13  -3  -13.00   14.70
 -11 -13  -3   -6.40   20.80
 -11 -13  -3   -0.70   18.40
 -11 -13  -3   -7.50   20.00
 -11  13  -3   -1.80   16.50
  11  13   3  -10.40   26.60
 -11 -14   3   19.70   20.20
 -11 -14   3   15.20   26.00
 -11 -14   3    0.80   19.50
  11  14  -3    8.20   23.60
 -10 -14   3    4.50   10.70
 -10 -14   3    3.70   16.20
 -10 -14   3    0.60   19.40
  10  14  -3   -5.80   16.30
  -9 -14   3   -4.60   16.60
  -9 -14   3   12.80    9.10
  -9 -14   3   -1.40   11.20
   9  14  -3   -0.70    7.10
  -8 -14   3    4.20    6.50
  -8 -14   3   10.00    9.00
  -8 -14   3    6.30    9.40
   8  14  -3   12.40   11.90
  -7 -14   3  -13.30    6.30
  -7 -14   3    3.90   10.20
  -7 -14   3  -10.30    8.60
   7  14  -3  -11.20    7.00
  -7  14   3   -2.60   10.30
  -6 -14   3   -4.40    9.70
  -6 -14   3    4.90    6.30
  -6 -14   3   -4.10    5.50
   6  14  -3   14.30    7.60
  -6  14   3    9.10    6.60
  -5 -14   3   24.50    6.10
  -5 -14   3   17.00    9.20
  -5 -14   3   12.50    5.20
  -5  14   3   16.40    5.80
   5  14  -3   21.30    5.40
  -4 -14   3    8.20    5.20
  -4 -14   3   23.10    5.70
   4  14  -3   17.50    5.50
  -4  14   3   35.60    5.40
  -3 -14   3   -5.40    6.70
  -3 -14   3   -8.90    4.40
   3  14  -3   -2.60    4.30
  -3  14   3    3.20    3.70
   2 -14  -3  -10.10    6.70
  -2 -14   3    6.40    4.60
  -2 -14   3    2.10    4.40
   2  14  -3   -1.30    4.20
  -2  14   3    0.30    4.40
  -1 -14   3  188.28   12.40
  -1 -14   3  182.88   11.60
   1 -14  -3  173.98   10.90
  -1  14   3  200.88   11.30
   1  14  -3  182.68   11.90
   0 -14   3   33.50    5.50
   0 -14   3   46.70    7.00
   0 -14  -3   26.10    5.50
   0  14   3   44.10    5.70
   0  14  -3   41.60    6.00
   0  14  -3   38.40    6.10
   1 -14   3    4.90    8.20
  -1 -14  -3    2.00    4.50
   1 -14   3    1.80    6.60
   1  14   3    2.90    3.60
  -1  14  -3    1.00    8.30
  -1  14  -3    2.30    4.80
  -2 -14  -3   -2.80    6.60
  -2 -14  -3    2.80    4.70
   2 -14   3   -1.20    8.80
  -2  14  -3   -8.00    4.40
  -2  14  -3    0.00    4.20
   2  14   3    3.80    3.60
  -3 -14  -3    7.20    4.70
  -3 -14  -3    8.90    7.00
   3 -14   3    3.00    8.40
  -3  14  -3   -1.60    5.30
   3  14   3   11.00    4.70
  -3  14  -3    5.50    6.90
  -4 -14  -3   56.09    7.90
  -4 -14  -3   39.10   10.90
   4  14   3   36.20    6.20
  -4  14  -3   43.80    6.90
  -5 -14  -3   23.90    6.00
  -5 -14  -3    6.10    8.90
  -5 -14  -3    9.10    6.40
  -5  14  -3    9.10    5.60
   5  14   3   12.30    4.90
  -6 -14  -3   -7.90   10.50
  -6 -14  -3   -8.40   13.10
  -6 -14  -3   -3.70    6.20
  -6  14  -3  -10.80    5.20
   6  14   3   -4.10    8.10
  -7 -14  -3   15.20   12.00
  -7 -14  -3    7.90   10.00
  -7 -14  -3   -0.30   12.40
  -7  14  -3    3.90    7.50
   7  14   3    0.80    8.40
  -8 -14  -3    9.00    7.10
  -8 -14  -3   10.90    8.50
  -8 -14  -3   -1.60   15.90
   8  14   3   15.60    8.60
  -8  14  -3  -13.70    7.20
  -9 -14  -3   43.00   12.50
  -9 -14  -3   10.10   12.70
  -9 -14  -3   20.00   15.50
  -9  14  -3   30.00   13.20
   9  14   3   29.90   11.70
 -10 -14  -3  -25.20   23.60
 -10 -14  -3   14.30   19.50
 -10 -14  -3    3.90   22.40
 -10  14  -3   -1.10   14.70
  10  14   3  -11.20   23.00
 -10 -15   3   23.60   18.80
 -10 -15   3   14.90   21.50
 -10 -15   3   -7.30   11.20
  10  15  -3   -3.50   23.20
  -9 -15   3   22.70   18.80
  -9 -15   3    8.50   12.30
  -9 -15   3   -2.00   15.10
   9  15  -3   19.10   18.00
  -8 -15   3  -11.60   14.20
  -8 -15   3    4.70   11.50
  -8 -15   3   -0.20   10.20
   8  15  -3    1.80    8.80
  -7 -15   3    9.30   10.50
  -7 -15   3   -3.70    8.80
   7  15  -3    6.50    8.70
  -6 -15   3   -7.80   10.00
  -6 -15   3   -6.50    6.90
  -6  15   3   -6.70   10.00
   6  15  -3    5.60    9.30
  -5 -15   3   30.70    8.40
  -5 -15   3   22.60    8.50
  -5  15   3   26.20    8.60
   5  15  -3   18.20    7.20
  -4 -15   3    2.60   11.10
  -4 -15   3   15.60    6.00
   4  15  -3    7.50    9.00
  -4  15   3    5.20    5.00
  -3 -15   3    6.80    9.30
  -3 -15   3   10.80    7.10
  -3  15   3   19.30    6.80
   3  15  -3    7.00    6.10
  -2 -15   3   15.90    9.60
  -2 -15   3   -2.30    5.10
  -2  15   3   14.30    4.50
   2  15  -3    5.20    4.60
  -1 -15   3    5.50    8.20
   1 -15  -3    9.00    7.60
  -1 -15   3   -2.60    5.70
  -1  15   3   13.40    5.80
   1  15  -3    7.20    4.70
   0 -15   3   37.40    7.30
   0 -15   3   50.19    8.00
   0 -15  -3   38.80    6.40
   0  15  -3   50.69    7.30
   0  15   3   45.20    6.20
  -1 -15  -3   22.40    5.50
   1 -15   3   37.70   10.60
   1  15   3    9.60    5.00
  -1  15  -3   18.60    5.40
   2 -15   3   62.19   10.10
  -2 -15  -3   94.99    9.30
   2  15   3   76.89    8.20
  -2  15  -3   82.89    8.50
  -2  15  -3   89.19   11.00
  -3 -15  -3   45.40    7.60
   3  15   3   50.89    7.50
  -3  15  -3   29.70    6.30
  -4 -15  -3  -10.60    8.00
  -4 -15  -3    1.80    9.80
   4  15   3   -2.20    7.60
  -4  15  -3    3.40    5.60
  -5 -15  -3   -5.20   14.10
  -5 -15  -3   11.20    6.80
  -5  15  -3   -3.60    7.20
   5  15   3   -2.80    9.60
  -6 -15  -3  -15.80    7.80
  -6 -15  -3   -3.80   15.60
   6  15   3    1.20    7.40
  -6  15  -3    5.30    6.10
  -7 -15  -3   36.00   18.20
  -7 -15  -3   24.20   16.40
  -7 -15  -3   41.00    8.80
  -7  15  -3   28.50    9.70
   7  15   3   38.40   10.50
  -8 -15  -3    7.80   15.30
  -8 -15  -3    7.10   11.70
  -8 -15  -3   14.10   18.00
  -8  15  -3   -7.10    8.50
   8  15   3    1.10    9.30
  -9 -15  -3   -8.30   21.40
  -9 -15  -3    8.50   20.60
  -9 -15  -3   26.60   18.00
  -9  15  -3   -0.50   14.00
   9  15   3  -11.60   16.60
  -9 -16   3    6.60   22.20
  -9 -16   3   -5.30   18.80
   9  16  -3   -4.80   24.80
  -8 -16   3   19.30   16.40
  -8 -16   3   -1.90   14.40
   8  16  -3    6.90   14.60
  -7 -16   3   -3.10   17.60
  -7 -16   3   11.90   14.60
   7  16  -3   12.10   15.20
  -6 -16   3   40.80    9.90
  -6 -16   3   58.89   10.80
   6  16  -3   47.40    9.90
  -6  16   3   33.10   11.30
  -5 -16   3  162.98   13.00
  -5 -16   3  135.69   14.30
  -5  16   3  163.58   10.60
   5  16  -3  146.99   13.00
  -4 -16   3   47.50   12.20
  -4 -16   3   87.19   10.60
  -4  16   3   61.29    9.40
   4  16  -3   82.89    9.50
  -3 -16   3   -4.30    7.40
  -3 -16   3   -0.30   11.10
   3  16  -3   -7.80    6.70
  -3  16   3    2.00    8.10
  -2 -16   3    5.40    7.70
  -2 -16   3   15.70   13.70
  -2  16   3    4.40    4.80
   2  16  -3   21.00    9.50
  -1 -16   3   43.20   10.60
   1 -16  -3   47.30   10.50
  -1 -16   3   32.50   11.10
  -1  16   3   44.30    7.20
   1  16  -3   38.30    6.70
   0 -16   3   -3.90   16.30
   0 -16   3   -7.90    7.80
   0 -16  -3    8.90    8.70
   0  16   3    8.10    5.00
   0  16  -3   -1.00    7.00
  -1 -16  -3  107.39    9.90
  -1  16  -3  102.39   10.10
   1  16   3   93.79    9.30
  -2 -16  -3   17.60    9.90
  -2  16  -3    6.20    7.60
   2  16   3    9.70    5.70
  -3 -16  -3   39.00   10.20
   3  16   3   23.30   10.40
  -3  16  -3   32.40    6.80
  -4 -16  -3  135.99   11.90
  -4  16  -3  125.69   10.90
   4  16   3  123.59   11.10
  -5 -16  -3   75.79   12.10
  -5  16  -3   37.00    8.80
   5  16   3   59.99    8.50
  -6 -16  -3   32.50   31.10
  -6 -16  -3   73.99   13.30
   6  16   3   58.79    9.90
  -6  16  -3   52.49   10.10
  -7 -16  -3    0.80   15.10
  -7 -16  -3   25.50   16.10
   7  16   3    2.40   15.20
  -7  16  -3   -4.40   13.90
  -8 -16  -3   -6.20   20.30
  -8 -16  -3  -11.60   29.20
   8  16   3    1.50   19.10
  -8  16  -3    2.10   16.00
  -7 -17   3   11.70   19.20
  -7 -17   3   11.30   19.70
   7  17  -3    7.70   17.60
  -6 -17   3   -1.20   19.10
  -6 -17   3    4.40   11.80
   6  17  -3  -15.40   13.20
  -5 -17   3    6.80   11.40
  -5 -17   3   -2.60   14.40
   5  17  -3    0.60    8.60
  -5  17   3    1.20   13.00
  -4 -17   3   76.69   17.90
  -4 -17   3   50.49   15.40
   4  17  -3   57.79   11.60
  -4  17   3   64.39   14.10
  -3 -17   3   12.50   12.10
  -3 -17   3    7.40   11.60
   3  17  -3    8.90   11.10
  -3  17   3    4.30   14.30
  -2 -17   3    4.90   14.80
  -2 -17   3   19.90   20.20
  -2  17   3    9.70    8.40
   2  17  -3    8.50   11.20
  -1 -17   3   22.00   15.30
  -1 -17   3   -0.90   17.10
   1  17  -3    3.80    6.80
  -1  17   3   -2.90    9.80
   0 -17  -3    3.30   11.00
   0  17   3   14.50   12.10
   0  17  -3    8.50    8.40
  -1 -17  -3   10.70   11.70
   1  17   3   -7.40    8.60
  -1  17  -3    9.00    8.10
  -2 -17  -3   -1.20   11.50
   2  17   3    4.20    8.60
  -2  17  -3   -2.80   10.30
  -3 -17  -3   -5.20   14.70
  -3  17  -3    5.00   10.30
   3  17   3    9.40    9.10
  -4 -17  -3    3.70   15.90
   4  17   3    1.00   11.10
  -4  17  -3    0.00    9.00
  -5 -17  -3    3.00   16.10
   5  17   3    5.90   15.40
  -5  17  -3   -8.10   12.50
  -6 -17  -3  -13.30   18.80
   6  17   3   -7.20   18.60
  -6  17  -3  -16.90   13.50
  -5 -18   3    5.80   22.30
  -5 -18   3  -10.80   19.00
   5  18  -3   -0.50   17.80
  -4 -18   3    5.70   16.10
  -4 -18   3    0.70   26.20
  -4  18   3   11.70   16.10
   4  18  -3   -3.40   13.80
  -3 -18   3    4.70   23.20
  -3 -18   3   21.80   21.90
  -3  18   3   17.00   18.50
   3  18  -3   29.50   12.00
  -2 -18   3    2.10   26.60
   2  18  -3    2.20   12.20
  -2  18   3    4.80   15.80
   1  18  -3   58.09   10.50
  -1  18   3   47.80   16.50
   0  18   3    0.50   15.60
   0  18  -3    6.20   11.10
  -1 -18  -3    4.60   21.40
   1  18   3   -4.50   10.50
  -1  18  -3   -0.20   13.00
  -2 -18  -3    0.80   19.50
  -2  18  -3   11.20   10.20
   2  18   3  -22.50   15.20
  -3 -18  -3    2.80   11.90
   3  18   3   12.30   11.90
  -3  18  -3    7.70   16.80
  -4 -18  -3    3.10   19.00
  -4  18  -3   10.20   12.70
   4  18   3   -3.20   16.10
 -15   0   4  -13.00   14.20
 -14   0   4    5.90   11.80
 -14   0   4    8.60   10.80
 -13   0   4   70.39    7.00
 -13   0   4   86.49    9.00
 -12   0   4   -1.70    4.30
 -12   0   4    6.60    5.60
 -11   0   4    6.50    3.50
 -11   0   4    2.10    3.30
 -10   0   4  341.87   13.30
 -10   0   4  364.26   14.60
  -9   0   4  118.29    6.60
  -9   0   4  109.09    7.10
  -8   0   4  100.99    5.70
  -8   0   4   97.59    5.40
  -8   0   4   96.09    6.20
   8   0  -4   91.19    5.50
  -7   0   4   15.00    2.30
   7   0  -4   12.50    2.20
  -7   0   4   15.70    2.90
  -7   0   4   13.70    2.30
  -6   0   4  106.49    4.80
  -6   0   4   95.49    5.40
   6   0  -4   88.99    4.60
  -6   0   4  100.59    5.00
   5   0  -4  383.26   11.40
  -5   0   4  386.96   12.60
  -5   0   4  418.36   12.40
  -5   0   4  412.96   11.50
  -4   0   4   89.29    3.50
  -4   0   4   88.19    4.50
   4   0  -4   89.59    3.60
  -3   0   4 1130.49   27.50
  -3   0   4 1043.60   25.90
  -2   0   4 1162.58   27.90
  -2   0   4 1218.68   29.40
   1   0  -4  128.79    4.70
   1   0  -4  124.99    4.00
  -1   0   4  124.89    4.00
  -1   0   4  128.39    4.80
   0   0  -4  399.96   10.80
   0   0   4  381.56   10.50
   0   0  -4  400.36   11.20
   0   0  -4  398.66   10.60
   0   0   4  393.06   11.10
   1   0   4 3021.50   69.79
  -1   0  -4 2949.10   69.39
  -1   0  -4 2973.50   69.79
   1   0   4 3015.90   69.99
  -1   0  -4 2931.31   70.09
  -2   0  -4 1465.15   35.90
  -2   0  -4 1520.75   36.70
  -2   0  -4 1490.35   36.70
   2   0   4 1458.25   36.50
  -2   0  -4 1473.65   35.80
  -3   0  -4 4352.06  104.09
  -3   0  -4 4410.26  103.59
   3   0   4 4570.74  104.49
  -3   0  -4 4568.64  104.59
  -3   0  -4 4326.87  104.39
   4   0   4   11.70    2.30
  -4   0  -4   14.40    2.30
  -4   0  -4   10.50    1.60
  -4   0  -4   16.40    2.50
  -5   0  -4  278.47   10.60
  -5   0  -4  265.07    8.80
   5   0   4  285.27   10.50
  -5   0  -4  256.37   10.40
  -6   0  -4  159.38    8.20
   6   0   4  157.08    8.00
  -6   0  -4  153.88    8.00
  -6   0  -4  151.78    6.20
   7   0   4   80.99    6.00
  -7   0  -4   86.19    6.30
  -7   0  -4   85.79    6.30
  -7   0  -4   82.89    4.50
  -8   0  -4    3.60    3.10
  -8   0  -4   -1.50    2.70
   8   0   4   -7.00    3.00
  -8   0  -4   -2.20    2.20
   9   0   4  193.38   10.80
  -9   0  -4  180.68   10.50
  -9   0  -4  187.28   10.80
 -10   0  -4   27.90    5.20
  10   0   4   20.80    4.80
  11   0   4    8.20    6.10
 -11   0  -4   11.60    4.30
 -11   0  -4   18.70    5.00
 -12   0  -4    1.60    3.90
  12   0   4    0.10    8.10
 -12   0  -4   -2.80   10.00
 -12   0  -4    0.90    4.00
 -13   0  -4   23.50    8.00
 -13   0  -4    8.80    6.80
 -14   0  -4   12.00   10.70
 -15   0  -4    6.30   11.00
 -15  -1   4   26.20   15.20
 -15  -1   4    7.20   12.30
 -14  -1   4   31.20    8.20
 -14  -1   4   38.30    7.60
 -14   1   4   35.80    7.60
 -13  -1   4  154.78   10.90
 -13  -1   4  134.89    9.20
 -13   1   4  106.69    9.20
 -13   1   4  129.19    8.80
 -12  -1   4  324.97   15.50
 -12  -1   4  327.67   14.60
 -12   1   4  333.27   15.10
 -12   1   4  329.67   13.80
 -11  -1   4   93.79    6.90
 -11  -1   4   87.69    7.40
 -11   1   4  100.19    6.70
 -11   1   4   91.49    7.40
 -10  -1   4   53.29    4.90
 -10  -1   4   55.19    5.80
 -10  -1   4   51.69    5.20
 -10   1   4   52.39    4.60
 -10   1   4   48.50    5.10
  -9  -1   4   34.50    3.80
  -9  -1   4   31.80    4.50
  -9  -1   4   35.40    3.90
  -9   1   4   40.20    4.40
  -9   1   4   32.50    3.60
  -8  -1   4   51.89    4.30
  -8  -1   4   51.59    4.30
  -8  -1   4   48.70    4.90
   8   1  -4   44.10    4.00
  -8   1   4   47.60    4.30
  -8   1   4   55.39    3.90
  -7  -1   4  479.05   15.90
   7  -1  -4  452.75   14.10
  -7  -1   4  475.35   15.00
  -7  -1   4  473.35   14.80
  -7   1   4  466.75   14.00
  -7   1   4  459.05   15.00
   7   1  -4  482.85   15.00
  -6  -1   4  231.08    8.50
   6  -1  -4  222.58    7.80
  -6  -1   4  247.38    9.00
  -6  -1   4  237.98    9.50
  -6   1   4  233.08    9.00
  -6   1   4  245.98    8.00
   6   1  -4  232.48    8.50
  -5  -1   4   95.89    5.20
   5  -1  -4   99.09    3.90
  -5  -1   4   98.59    4.60
  -5  -1   4   91.49    4.90
  -5   1   4  105.99    5.00
   5   1  -4   95.99    4.50
  -5   1   4   90.39    3.80
  -4  -1   4 4802.02  110.99
  -4  -1   4 4866.51  110.69
  -4  -1   4 4656.93  110.09
  -4   1   4 4610.94  110.09
  -4   1   4 4717.13  114.69
  -3  -1   4   45.80    3.10
  -3  -1   4   40.70    3.00
  -3  -1   4   44.40    2.40
   3   1  -4   38.50    2.30
  -3   1   4   41.40    2.70
  -2  -1   4  848.52   21.80
  -2  -1   4  830.42   21.60
  -2  -1   4  869.11   20.80
  -2   1   4  819.12   21.20
   2   1  -4  830.22   21.70
   2   1  -4  852.01   20.80
  -1  -1   4  139.69    4.70
   1  -1  -4  132.79    4.70
  -1  -1   4  134.19    5.00
   1  -1  -4  135.89    4.80
   1   1  -4  135.49    5.10
  -1   1   4  148.99    5.10
  -1   1   4  142.39    4.00
   1   1  -4  142.39    4.70
   0  -1  -4  358.06   10.20
   0  -1  -4  358.46    9.70
   0  -1  -4  371.26    9.60
   0  -1   4  359.46   10.30
   0  -1   4  364.76   10.20
   0   1   4  365.46   10.40
   0   1  -4  374.76   10.50
   0   1  -4  363.26   10.50
   0   1   4  350.06    9.60
   0   1  -4  361.36   10.20
   1  -1   4 8370.16  189.78
  -1  -1  -4 8588.74  190.48
  -1  -1  -4 8435.36  194.08
  -1  -1  -4 8070.59  190.48
   1  -1   4 8503.35  189.48
  -1  -1  -4 8196.08  193.88
  -1   1  -4 8429.96  192.18
  -1   1  -4 7964.00  190.68
   1   1   4 7910.21  190.08
  -1   1  -4 7966.60  190.08
  -2  -1  -4 6624.24  152.48
   2  -1   4 6627.94  152.18
  -2  -1  -4 6436.56  152.38
  -2  -1  -4 6463.95  155.58
  -2  -1  -4 6704.83  152.88
  -2   1  -4 6523.25  152.18
  -2   1  -4 6607.44  152.88
   2   1   4 6467.35  152.18
  -2   1  -4 6772.72  152.88
  -3  -1  -4  121.89    5.70
  -3  -1  -4  119.99    5.10
   3  -1   4  118.29    5.60
  -3  -1  -4  122.99    5.70
  -3   1  -4  122.89    4.60
   3   1   4  122.39    5.60
  -3   1  -4  116.69    5.60
  -3   1  -4  125.29    5.70
  -3   1  -4  128.49    5.60
   4  -1   4 1705.83   43.30
  -4  -1  -4 1730.03   43.50
  -4  -1  -4 1696.03   42.00
  -4  -1  -4 1721.43   43.20
   4   1   4 1730.53   43.20
  -4   1  -4 1712.13   43.30
  -4   1  -4 1677.53   41.00
  -4   1  -4 1715.93   42.90
  -4   1  -4 1702.73   43.40
  -5  -1  -4  614.34   18.40
  -5  -1  -4  577.64   16.60
   5  -1   4  602.94   18.10
  -5  -1  -4  566.24   18.10
  -5   1  -4  555.54   15.40
  -5   1  -4  588.04   18.10
  -5   1  -4  559.84   17.90
   5   1   4  600.24   18.20
   6  -1   4  224.78    9.60
  -6  -1  -4  205.88    8.00
  -6  -1  -4  211.38    9.60
  -6  -1  -4  203.68    9.50
  -6   1  -4  200.68    9.30
  -6   1  -4  209.78    9.50
   6   1   4  202.78    9.40
  -6   1  -4  195.38    6.90
  -7  -1  -4  720.33   23.80
   7  -1   4  773.92   23.70
  -7  -1  -4  786.82   24.00
  -7  -1  -4  748.13   21.30
  -7   1  -4  771.02   23.70
  -7   1  -4  702.83   19.60
  -7   1  -4  765.42   23.80
   7   1   4  774.72   23.90
   8  -1   4   10.20    3.10
  -8  -1  -4   16.70    3.70
  -8  -1  -4   12.20    2.50
  -8  -1  -4   11.70    3.50
  -8   1  -4   13.10    3.60
   8   1   4   11.30    3.50
  -8   1  -4   16.50    3.90
  -9  -1  -4    7.30    3.70
  -9  -1  -4    7.60    3.70
   9  -1   4   10.40    3.70
  -9   1  -4    7.10    3.40
  -9   1  -4   19.20    4.50
   9   1   4   13.60    3.80
 -10  -1  -4  298.87   14.70
 -10  -1  -4  286.97   14.90
  10  -1   4  308.27   14.70
 -10   1  -4  281.27   14.30
 -10   1  -4  300.07   14.40
  10   1   4  319.87   15.30
  11  -1   4    1.50    6.20
 -11  -1  -4   -3.10    4.40
 -11  -1  -4   -0.90    4.00
 -11   1  -4    1.70    3.70
  11   1   4    2.60    4.90
 -11   1  -4   -6.90    3.80
 -12  -1  -4   96.19    9.00
  12  -1   4   91.89    9.10
 -12  -1  -4  122.69   10.20
 -12   1  -4  121.79   10.00
 -12   1  -4  100.89    8.70
 -12   1  -4  112.59   10.10
  12   1   4   91.39    9.40
 -13  -1  -4   43.10   10.30
 -13  -1  -4   26.30    6.60
  13   1   4   34.80   15.20
 -13   1  -4   26.60    7.30
 -14  -1  -4   -1.90    6.60
 -14  -1  -4    6.00   13.30
 -14   1  -4    3.50    9.90
 -15  -1  -4   15.80   14.10
 -15   1  -4   24.40   13.40
 -16  -2   4   15.50   23.40
 -16  -2   4   19.70   29.70
 -15  -2   4   14.80   12.50
 -15  -2   4    5.80   13.00
 -14  -2   4   36.30   11.30
 -14  -2   4   29.50    8.80
 -14   2   4   25.10   10.90
 -13  -2   4   11.80    6.10
 -13  -2   4    6.50    5.50
 -13   2   4    6.10    5.60
 -12  -2   4    2.20    3.90
 -12  -2   4  -11.00    3.90
 -12   2   4   -3.70    5.90
 -12   2   4    0.90    4.80
 -11  -2   4   -5.10    4.00
 -11   2   4   -4.50    4.50
 -10  -2   4    4.40    3.30
 -10  -2   4    0.00    2.90
 -10  -2   4    3.80    2.70
 -10   2   4    1.40    2.80
 -10   2   4    2.60    2.50
  -9  -2   4  171.08    8.70
  -9  -2   4  182.18    9.70
  -9  -2   4  165.68    8.70
  -9   2   4  166.98    7.80
  -9   2   4  177.88    8.60
   9   2  -4  180.68    9.10
  -8  -2   4    9.00    3.20
  -8  -2   4   19.10    3.10
  -8  -2   4   23.00    3.40
  -8   2   4   13.10    2.30
   8   2  -4   13.70    3.50
  -8   2   4   20.80    3.10
   7  -2  -4    5.50    2.60
  -7  -2   4    9.10    2.30
  -7  -2   4   12.10    3.10
  -7  -2   4    7.00    2.20
  -7   2   4   10.00    2.30
   7   2  -4   12.50    2.40
  -7   2   4   11.00    1.80
  -6  -2   4  200.58    8.80
  -6  -2   4  206.88    8.50
   6  -2  -4  194.88    6.90
  -6  -2   4  212.88    8.20
  -6   2   4  206.88    6.90
   6   2  -4  212.98    8.30
  -6   2   4  211.78    8.00
  -5  -2   4  833.32   22.40
  -5  -2   4  874.31   23.20
  -5  -2   4  842.22   23.50
  -5   2   4  823.82   22.10
  -5   2   4  801.82   20.60
  -4  -2   4    0.00    1.70
  -4  -2   4    5.30    1.60
  -4  -2   4    4.50    2.00
  -4   2   4    3.80    0.70
  -4   2   4    1.80    1.20
  -4   2   4    3.70    0.70
   4   2  -4    1.50    1.40
  -3  -2   4  795.32   21.00
  -3  -2   4  783.22   20.30
  -3  -2   4  795.32   21.10
  -3   2   4  762.02   19.90
   3   2  -4  746.93   20.90
   3   2  -4  804.82   20.30
  -2  -2   4  397.06   11.10
  -2  -2   4  387.46   11.60
  -2  -2   4  395.56   11.80
   2   2  -4  392.06   11.10
  -2   2   4  385.96   10.90
   2   2  -4  393.36   11.80
  -1  -2   4  763.52   20.00
  -1  -2   4  765.72   19.80
  -1  -2   4  801.12   20.30
   1  -2  -4  771.32   19.30
   1   2  -4  798.42   20.00
  -1   2   4  789.92   19.70
   1   2  -4  777.02   20.40
  -1   2   4  747.23   18.40
   0  -2  -4  656.03   15.80
   0  -2  -4  634.44   16.70
   0  -2  -4  661.63   16.40
   0  -2   4  639.84   17.00
   0  -2   4  659.33   17.20
   0  -2  -4  618.64   17.30
   0   2  -4  639.84   17.50
   0   2   4  694.93   17.30
   0   2  -4  663.23   17.50
   0   2  -4  665.63   17.30
   0   2   4  641.44   16.30
   1  -2   4   84.09    4.00
  -1  -2  -4   94.89    4.00
  -1  -2  -4   82.89    4.10
  -1  -2  -4   92.99    4.00
  -1  -2  -4   81.39    2.70
   1  -2   4   90.09    3.80
  -1   2  -4   80.59    4.00
  -1   2  -4   78.79    4.20
   1   2   4   88.59    3.90
  -1   2  -4   87.99    4.20
   2  -2   4    1.80    1.60
  -2  -2  -4    0.40    1.40
  -2  -2  -4    3.80    1.60
  -2  -2  -4   -1.00    1.50
   2   2   4    2.10    1.40
  -2   2  -4    2.60    1.60
  -2   2  -4    1.60    1.50
  -3  -2  -4    1.50    1.50
   3  -2   4   11.00    2.10
  -3  -2  -4    5.80    2.00
  -3  -2  -4    1.70    1.70
  -3   2  -4    6.50    1.90
   3   2   4    4.40    1.70
  -3   2  -4    4.90    2.00
  -3   2  -4    3.60    1.90
  -4  -2  -4  213.88    8.60
   4  -2   4  213.08    8.60
  -4  -2  -4  211.38    8.00
  -4  -2  -4  212.58    8.60
  -4   2  -4  197.38    8.40
  -4   2  -4  201.88    6.30
  -4   2  -4  217.98    8.50
   4   2   4  207.68    8.50
  -4   2  -4  210.08    8.40
  -5  -2  -4  697.33   21.20
   5  -2   4  695.83   21.00
  -5  -2  -4  739.83   21.30
  -5  -2  -4  715.33   20.00
  -5   2  -4  700.33   21.10
  -5   2  -4  648.44   17.50
   5   2   4  734.03   21.30
  -5   2  -4  685.03   20.80
   6  -2   4   74.89    5.50
  -6  -2  -4   68.79    5.60
  -6  -2  -4   81.69    5.80
  -6  -2  -4   76.29    4.90
  -6   2  -4   66.69    3.00
  -6   2  -4   78.19    5.50
  -6   2  -4   66.59    5.30
   6   2   4   79.49    5.50
  -7  -2  -4  728.43   23.50
  -7  -2  -4  706.33   21.30
  -7  -2  -4  736.23   23.70
   7  -2   4  732.33   23.20
  -7   2  -4  736.83   23.20
   7   2   4  726.23   23.40
  -7   2  -4  756.12   23.30
  -8  -2  -4    5.90    3.50
  -8  -2  -4    6.60    3.30
   8  -2   4    0.20    2.90
  -8  -2  -4    3.60    2.20
  -8   2  -4    2.00    2.70
  -8   2  -4    3.00    3.10
   8   2   4    9.30    3.60
  -9  -2  -4   36.60    5.30
   9  -2   4   37.40    5.10
  -9  -2  -4   45.90    5.90
  -9  -2  -4   36.30    4.20
   9   2   4   37.40    5.30
  -9   2  -4   47.80    5.70
  -9   2  -4   35.70    5.00
  10  -2   4   37.20    5.70
 -10  -2  -4   47.00    6.10
 -10  -2  -4   40.20    5.80
 -10   2  -4   40.40    5.70
  10   2   4   40.60    5.80
 -10   2  -4   36.30    5.70
  11  -2   4   18.40    7.00
 -11  -2  -4   26.40    5.80
 -11   2  -4   25.50    5.10
 -11   2  -4   19.10    5.10
  11   2   4   26.60    6.20
 -12  -2  -4    2.60    4.80
 -12  -2  -4   27.10    6.20
 -12   2  -4    6.90    5.20
  12   2   4    2.20    7.80
 -12   2  -4    9.10    4.50
 -13  -2  -4   -0.80    7.30
 -13  -2  -4    8.50    7.00
  13   2   4   -8.10   13.50
 -13   2  -4    9.40    5.70
 -14  -2  -4  -10.90   18.40
 -14  -2  -4   -1.60    9.40
 -14   2  -4   11.10    8.90
 -15  -2  -4    3.70   19.70
 -15  -2  -4    5.70   20.80
 -15   2  -4   14.10   13.20
 -16  -3   4    5.80   25.10
 -16  -3   4   19.20   18.20
  16   3  -4   13.20   30.20
 -15  -3   4   17.20   25.20
 -15  -3   4   -0.60   14.50
  15   3  -4   15.60   17.90
 -14  -3   4   -3.40    7.20
 -14  -3   4    2.60   10.40
 -13  -3   4    6.90    5.00
 -13  -3   4    7.50    5.40
 -13   3   4   -0.20    6.40
 -12  -3   4   69.39    6.80
 -12  -3   4   60.39    7.30
 -12   3   4   50.29    5.40
 -11  -3   4    2.60    3.40
 -11  -3   4    1.50    5.30
 -11  -3   4    9.70    4.10
 -11   3   4    3.60    2.70
 -10  -3   4   27.90    4.40
 -10  -3   4   34.00    5.00
 -10  -3   4   33.00    4.70
 -10   3   4   31.50    4.00
 -10   3   4   34.40    3.80
  -9  -3   4   17.70    3.70
  -9  -3   4   12.40    3.20
  -9  -3   4   21.30    4.00
  -9   3   4   15.40    3.10
  -9   3   4   16.50    2.70
   9   3  -4   19.50    3.60
  -8  -3   4   15.30    3.20
  -8  -3   4    5.70    2.90
  -8  -3   4    5.00    2.30
   8   3  -4    6.40    2.80
  -8   3   4    8.10    2.00
  -7  -3   4  105.29    6.10
  -7  -3   4   99.39    6.10
  -7  -3   4   89.79    6.30
  -7   3   4  102.19    5.30
   7   3  -4   92.59    5.90
  -7   3   4   95.89    4.60
  -6  -3   4  470.85   15.80
  -6  -3   4  466.25   14.90
   6  -3  -4  410.96   12.70
  -6  -3   4  483.55   15.40
  -6   3   4  464.05   13.80
  -6   3   4  490.25   13.00
  -5  -3   4  250.97   10.00
  -5  -3   4  250.47    9.70
  -5  -3   4  261.07    9.40
   5   3  -4  255.67    9.80
  -5   3   4  242.38    8.20
  -5   3   4  246.28    7.30
   5   3  -4  254.27    9.30
  -4  -3   4    5.10    2.00
  -4  -3   4    4.40    1.60
  -4  -3   4    2.50    1.70
   4   3  -4    4.00    1.50
   4   3  -4    2.10    1.70
  -4   3   4    3.10    0.70
  -4   3   4    4.30    1.20
  -4   3   4    2.90    0.80
  -3  -3   4   69.69    4.20
  -3  -3   4   68.49    3.90
  -3  -3   4   67.99    4.10
   3   3  -4   67.39    4.20
   3   3  -4   60.29    3.70
  -3   3   4   69.09    3.20
   2  -3  -4    6.00    0.90
   2  -3  -4    8.30    1.60
  -2  -3   4    6.70    1.70
  -2  -3   4    9.60    1.90
  -2  -3   4    9.30    1.90
   2   3  -4    8.00    1.90
   2   3  -4    7.10    1.70
  -2   3   4    8.70    0.70
  -2   3   4    9.60    1.30
  -1  -3   4   71.49    3.70
  -1  -3   4   63.09    3.60
  -1  -3   4   60.89    3.30
   1  -3  -4   69.29    3.70
   1  -3  -4   66.59    2.70
  -1   3   4   67.69    3.30
   1   3  -4   62.89    3.50
   1   3  -4   70.99    3.90
   0  -3   4  454.55   12.50
   0  -3  -4  457.35   12.00
   0  -3   4  435.96   12.50
   0  -3  -4  459.15   12.10
   0  -3  -4  429.56   10.80
   0  -3  -4  447.56   13.10
   0  -3   4  433.06   13.00
   0   3  -4  445.56   12.90
   0   3  -4  424.16   12.90
   0   3  -4  474.55   13.40
   0   3   4  444.66   12.00
   1  -3   4    7.20    1.80
  -1  -3  -4    9.10    1.60
  -1  -3  -4   14.90    2.10
   1  -3   4   13.20    1.70
  -1  -3  -4   10.50    1.60
  -1   3  -4   14.60    2.00
  -1   3  -4    8.90    1.70
   1   3   4    8.70    1.50
  -1   3  -4   11.10    2.10
  -2  -3  -4    3.50    1.60
  -2  -3  -4    1.70    1.70
   2  -3   4    2.00    1.70
   2  -3   4    1.90    1.10
  -2  -3  -4   -0.70    1.30
  -2   3  -4    0.30    1.60
  -2   3  -4    3.50    1.70
  -2   3  -4    0.70    1.20
   2   3   4    4.50    1.60
   3  -3   4 1003.00   27.20
  -3  -3  -4 1018.30   27.10
  -3  -3  -4 1031.10   27.00
  -3  -3  -4 1001.30   26.90
  -3   3  -4 1016.60   27.30
  -3   3  -4 1019.70   26.70
   3   3   4  998.60   26.80
  -3   3  -4 1007.00   27.30
  -4  -3  -4  101.99    5.70
  -4  -3  -4  100.19    5.80
  -4  -3  -4  100.09    5.50
   4  -3   4  106.99    5.80
  -4   3  -4  108.49    5.80
  -4   3  -4  103.29    3.60
  -4   3  -4  105.19    5.60
  -4   3  -4  106.69    6.10
   4   3   4   95.79    5.60
   5  -3   4   18.40    3.00
  -5  -3  -4   14.20    2.70
  -5  -3  -4   13.50    2.60
  -5  -3  -4   16.90    3.00
  -5   3  -4   23.30    3.20
  -5   3  -4   14.40    2.50
   5   3   4   16.50    2.90
  -6  -3  -4   14.80    3.30
  -6  -3  -4   15.40    3.10
  -6  -3  -4   18.40    2.90
   6  -3   4   12.90    2.90
  -6   3  -4   14.30    3.10
  -6   3  -4   15.00    2.90
   6   3   4   17.70    3.40
  -7  -3  -4    6.30    2.60
  -7  -3  -4   -1.90    2.90
   7  -3   4    5.30    3.00
  -7  -3  -4    4.50    3.00
  -7   3  -4   -2.80    2.90
   7   3   4   -3.30    3.00
  -7   3  -4   -2.10    2.70
  -8  -3  -4   25.70    4.60
   8  -3   4   22.60    4.10
  -8  -3  -4   30.90    4.80
  -8  -3  -4   25.60    3.70
   8   3   4   20.80    4.40
  -8   3  -4   26.00    4.30
  -8   3  -4   29.40    4.50
   9  -3   4   -4.10    4.80
  -9  -3  -4    3.20    3.20
  -9  -3  -4    2.00    3.70
   9   3   4   -0.30    3.20
  -9   3  -4   11.60    3.80
  -9   3  -4    2.40    3.30
 -10  -3  -4   63.69    7.10
  10  -3   4   55.99    6.70
 -10  -3  -4   49.50    6.70
 -10   3  -4   54.19    6.40
 -10   3  -4   62.29    6.80
  10   3   4   58.49    7.00
  11  -3   4    7.10    8.20
 -11  -3  -4   -3.30    3.80
 -11   3  -4    5.20    4.40
 -11   3  -4    1.30    4.00
  11   3   4    5.10    4.80
 -12  -3  -4   -4.20    5.90
 -12  -3  -4   13.60    5.60
 -12   3  -4    0.70    4.60
 -12   3  -4   -9.10    5.20
  12   3   4   -0.40    6.80
 -13  -3  -4   36.90    6.90
 -13  -3  -4   56.79   10.80
 -13   3  -4   39.10    7.30
  13   3   4   33.80   14.00
 -14  -3  -4   -4.30   10.30
 -14  -3  -4    2.70   10.40
 -14   3  -4    2.10    7.50
 -15  -3  -4   14.30   21.50
 -15  -3  -4    8.20   14.70
 -15   3  -4   22.80   16.70
 -16  -4   4    8.60   22.10
 -16  -4   4   -8.60   19.50
  16   4  -4   25.30   31.30
 -15  -4   4    0.50   13.50
 -15  -4   4    5.10   17.30
  15   4  -4    1.50   14.40
 -14  -4   4    6.00    7.20
 -14  -4   4   -0.20   10.40
  14   4  -4   -8.80    8.80
 -13  -4   4   75.69    8.90
 -13  -4   4   76.09    7.90
  13   4  -4   74.19    8.80
 -12  -4   4    3.50    6.60
 -12  -4   4    5.90    5.00
 -12   4   4    6.60    5.50
 -11  -4   4   62.59    6.50
 -11  -4   4   70.09    7.30
 -11  -4   4   67.89    6.80
 -11   4   4   62.09    5.20
 -10  -4   4   32.90    4.80
 -10  -4   4   30.70    5.20
 -10  -4   4   31.50    4.80
 -10   4   4   26.80    3.40
  -9  -4   4  105.99    7.90
  -9  -4   4   81.59    6.50
  -9  -4   4   83.39    6.70
  -9   4   4   88.39    5.20
  -9   4   4   90.79    5.50
  -8  -4   4  405.36   15.10
  -8  -4   4  412.46   16.00
  -8  -4   4  389.86   15.00
  -8   4   4  402.76   12.70
  -8   4   4  409.26   13.10
  -7  -4   4   12.20    2.70
  -7  -4   4    8.20    2.90
  -7  -4   4    4.40    2.50
   7   4  -4   13.80    3.20
  -7   4   4   12.20    1.90
  -7   4   4    6.90    2.20
  -6  -4   4   -0.40    2.20
  -6  -4   4   -0.30    1.80
  -6  -4   4    4.80    2.50
  -6   4   4    1.50    1.50
   6   4  -4   -1.00    1.90
  -6   4   4    0.60    1.10
   6   4  -4    3.90    2.40
   5  -4  -4 1615.94   39.50
  -5  -4   4 1618.74   41.90
  -5  -4   4 1710.03   42.50
  -5  -4   4 1571.14   41.40
  -5   4   4 1565.74   39.40
   5   4  -4 1634.34   41.90
  -5   4   4 1566.64   39.20
   5   4  -4 1667.13   41.70
  -4  -4   4    4.80    2.30
  -4  -4   4    6.30    2.10
  -4  -4   4    1.70    1.80
   4  -4  -4    3.60    1.40
   4   4  -4   13.00    2.40
  -4   4   4    5.20    1.20
   4   4  -4    7.00    2.20
  -4   4   4    5.90    1.00
  -3  -4   4   81.19    4.80
  -3  -4   4   72.49    4.40
  -3  -4   4   82.29    4.70
   3  -4  -4   72.29    3.80
   3   4  -4   71.99    4.50
   3   4  -4   78.19    4.60
  -3   4   4   77.09    2.90
  -3   4   4   76.49    3.30
  -2  -4   4 1011.80   27.30
   2  -4  -4 1013.80   24.70
  -2  -4   4 1079.09   27.30
   2  -4  -4 1041.60   26.80
  -2  -4   4 1030.90   27.50
  -2   4   4 1048.30   25.30
   2   4  -4 1071.99   27.60
  -2   4   4 1040.30   25.70
   2   4  -4 1087.99   27.60
   1  -4  -4  511.25   13.50
  -1  -4   4  493.15   14.90
  -1  -4   4  516.65   14.40
  -1  -4   4  521.45   14.90
   1  -4  -4  501.15   12.80
   1  -4  -4  519.55   14.80
   1   4  -4  494.15   15.00
   1   4  -4  513.65   15.00
  -1   4   4  527.15   13.50
   0  -4   4  289.57    9.90
   0  -4   4  284.17    9.30
   0  -4   4  306.57    9.10
   0  -4  -4  294.57    9.90
   0  -4  -4  298.37    9.00
   0  -4  -4  294.47    8.40
   0   4  -4  284.47    9.40
   0   4   4  287.97    8.90
   0   4  -4  301.77   10.10
   0   4  -4  299.57    9.90
  -1  -4  -4   73.39    3.90
  -1  -4  -4   72.59    3.60
   1  -4   4   65.89    3.50
   1  -4   4   75.59    3.50
   1  -4   4   66.49    4.20
  -1  -4  -4   74.29    4.50
   1   4   4   69.79    3.80
  -1   4  -4   72.09    4.00
  -1   4  -4   69.89    4.60
  -1   4  -4   72.29    4.40
   2  -4   4   20.30    2.60
  -2  -4  -4   32.20    3.10
  -2  -4  -4   28.80    2.90
  -2  -4  -4   26.00    2.50
   2  -4   4   24.10    2.00
  -2   4  -4   27.20    3.00
   2   4   4   28.70    2.80
  -2   4  -4   27.50    2.60
  -2   4  -4   29.10    3.10
   3  -4   4  206.98    8.70
  -3  -4  -4  229.58    8.90
  -3  -4  -4  220.68    8.80
  -3  -4  -4  216.48    8.50
  -3   4  -4  221.38    8.30
   3   4   4  213.68    8.60
  -3   4  -4  233.68    9.20
  -3   4  -4  218.28    8.80
  -4  -4  -4   89.09    5.50
   4  -4   4   88.29    5.50
  -4  -4  -4   88.79    5.40
  -4  -4  -4   83.99    5.30
  -4   4  -4   93.19    5.20
  -4   4  -4   96.19    5.80
   4   4   4   84.59    5.40
  -4   4  -4   98.39    5.80
  -5  -4  -4   15.70    3.10
  -5  -4  -4    9.30    2.70
   5  -4   4   18.90    3.10
  -5  -4  -4    9.20    2.50
   5   4   4   14.50    2.90
  -5   4  -4   11.40    2.80
  -5   4  -4   12.90    2.60
  -5   4  -4   18.90    3.00
  -6  -4  -4  128.49    7.70
   6  -4   4  133.99    7.70
  -6  -4  -4  140.49    8.20
  -6  -4  -4  140.79    7.50
   6   4   4  143.79    8.00
  -6   4  -4  147.39    8.00
  -6   4  -4  151.38    7.70
  -7  -4  -4   -2.60    2.60
   7  -4   4    3.40    2.80
  -7  -4  -4    0.70    3.00
  -7  -4  -4    5.20    2.80
  -7   4  -4    5.90    2.90
   7   4   4    5.10    3.30
  -7   4  -4    6.90    3.10
   8  -4   4   25.70    4.30
  -8  -4  -4   26.80    4.20
  -8  -4  -4   43.70    5.80
  -8  -4  -4   26.50    4.50
  -8   4  -4   31.70    4.20
  -8   4  -4   32.20    4.70
   8   4   4   22.40    4.70
   9  -4   4  118.39    8.70
  -9  -4  -4  121.99    9.10
  -9  -4  -4  138.39    9.50
  -9  -4  -4  138.09    8.20
  -9   4  -4  132.59    8.60
   9   4   4  116.99    9.10
  -9   4  -4  126.69    8.90
  10  -4   4   -6.90    6.00
 -10  -4  -4    1.00    3.50
 -10  -4  -4    9.10    4.20
 -10   4  -4    2.40    3.40
  10   4   4    2.10    3.80
 -10   4  -4    7.10    4.20
 -11  -4  -4   16.30    5.60
 -11   4  -4   18.00    4.80
 -11   4  -4   11.90    4.40
  11   4   4   17.80    7.20
 -12  -4  -4  221.28   13.90
 -12  -4  -4  192.48   13.10
 -12   4  -4  179.48   12.40
 -12   4  -4  202.18   12.80
  12   4   4  188.78   13.20
 -13  -4  -4   13.00    6.70
 -13  -4  -4   24.10    7.30
  13   4   4    5.90   14.10
 -13   4  -4    9.80    9.80
 -14  -4  -4    8.00   15.50
 -14  -4  -4   19.00   13.70
 -14   4  -4   23.50   12.60
 -15  -4  -4   15.60   21.00
 -15  -4  -4   25.60   17.40
 -15   4  -4    5.10   18.10
 -15  -5   4   22.10   11.30
 -15  -5   4   28.30   14.30
  15   5  -4   13.20   21.70
 -14  -5   4   11.10   12.20
 -14  -5   4   13.80   12.40
  14   5  -4   14.50   14.90
 -13  -5   4   37.90    6.70
 -13  -5   4   48.80    8.10
  13   5  -4   47.40    9.40
 -12  -5   4  258.57   13.80
 -12  -5   4  266.47   14.20
 -12  -5   4  275.67   15.20
 -12   5   4  240.98   11.10
  12   5  -4  280.87   14.90
 -11  -5   4   56.89    6.50
 -11  -5   4   46.70    5.90
 -11  -5   4   40.20    6.20
  11   5  -4   44.30    6.60
 -11   5   4   39.70    4.70
 -10  -5   4  193.98   10.90
 -10  -5   4  192.48   10.80
 -10  -5   4  207.48   11.90
 -10   5   4  187.28    8.40
  10   5  -4  192.28   11.10
  -9  -5   4  227.48   11.40
  -9  -5   4  236.98   11.50
  -9  -5   4  215.58   11.80
   9   5  -4  241.08   11.70
   9   5  -4  229.98   11.60
  -9   5   4  227.08    9.00
  -8  -5   4   29.80    4.20
  -8  -5   4   23.70    4.20
  -8  -5   4   29.10    4.50
   8   5  -4   37.50    4.60
   8   5  -4   26.70    4.10
  -8   5   4   36.00    3.10
  -7  -5   4  148.29    8.10
  -7  -5   4  132.69    8.10
  -7  -5   4  156.88    8.50
   7   5  -4  149.29    8.20
  -7   5   4  142.09    5.80
   7   5  -4  141.59    7.90
  -7   5   4  127.69    5.60
  -6  -5   4  160.28    8.30
   6  -5  -4  159.18    6.00
  -6  -5   4  166.38    8.20
  -6  -5   4  167.18    8.60
   6   5  -4  177.88    8.50
  -6   5   4  156.88    5.90
   6   5  -4  151.68    8.00
  -6   5   4  155.38    5.90
  -5  -5   4   33.60    3.80
  -5  -5   4   35.80    3.80
   5  -5  -4   24.50    2.30
  -5  -5   4   21.10    3.20
  -5   5   4   27.30    2.00
  -5   5   4   32.00    2.30
   5   5  -4   27.80    3.40
   5   5  -4   28.50    3.50
   4  -5  -4 2649.24   63.99
  -4  -5   4 2627.34   66.39
  -4  -5   4 2713.93   66.29
  -4  -5   4 2772.62   66.19
   4   5  -4 2680.53   65.89
   4   5  -4 2845.82   66.29
  -4   5   4 2660.93   64.69
  -4   5   4 2550.44   65.19
  -3  -5   4  672.33   20.00
  -3  -5   4  685.13   19.80
  -3  -5   4  671.73   19.40
   3  -5  -4  664.53   18.40
  -3   5   4  674.13   17.20
   3   5  -4  679.43   19.70
  -3   5   4  637.44   17.00
   3   5  -4  693.53   19.60
   2  -5  -4   11.80    1.80
   2  -5  -4   10.20    1.40
  -2  -5   4    8.00    1.90
  -2  -5   4   11.10    2.20
  -2  -5   4    9.00    2.30
   2   5  -4   11.80    2.20
  -2   5   4   11.70    1.40
   2   5  -4   12.10    2.40
  -1  -5   4 2281.57   55.89
   1  -5  -4 2296.37   54.59
  -1  -5   4 2277.07   54.99
  -1  -5   4 2298.17   56.29
   1  -5  -4 2256.47   55.69
  -1   5   4 2261.07   54.29
   1   5  -4 2253.37   55.99
   1   5  -4 2353.06   56.39
   0  -5  -4   41.90    3.40
   0  -5   4   41.20    2.70
   0  -5   4   42.10    3.20
   0  -5   4   42.00    3.50
   0  -5  -4   40.90    2.30
   0  -5  -4   35.40    2.70
   0   5  -4   40.50    3.50
   0   5  -4   42.00    3.80
   0   5  -4   43.10    3.10
   1  -5   4   51.99    2.90
  -1  -5  -4   51.29    3.00
   1  -5   4   50.29    3.90
   1  -5   4   53.79    3.30
  -1  -5  -4   52.39    3.60
  -1  -5  -4   52.29    3.90
  -1   5  -4   52.69    4.10
  -1   5  -4   59.79    3.70
  -1   5  -4   53.09    3.90
   1   5   4   46.90    3.40
   2  -5   4  159.48    7.50
  -2  -5  -4  186.68    7.90
   2  -5   4  170.18    5.90
  -2  -5  -4  168.78    6.80
   2  -5   4  165.68    6.10
  -2  -5  -4  175.28    7.30
  -2   5  -4  186.78    7.90
  -2   5  -4  153.88    7.50
  -2   5  -4  182.38    7.00
   2   5   4  172.18    7.20
  -3  -5  -4  384.66   12.70
   3  -5   4  403.76   13.60
  -3  -5  -4  393.26   13.30
  -3  -5  -4  380.76   13.40
   3   5   4  367.86   12.90
  -3   5  -4  399.96   13.50
  -3   5  -4  367.86   13.40
  -3   5  -4  379.06   12.30
  -4  -5  -4 1441.66   38.90
  -4  -5  -4 1396.76   38.60
   4  -5   4 1497.45   38.90
  -4  -5  -4 1469.65   39.20
  -4   5  -4 1462.65   38.90
  -4   5  -4 1523.55   37.90
   4   5   4 1470.55   38.90
  -4   5  -4 1469.05   39.60
  -5  -5  -4 1410.66   38.30
  -5  -5  -4 1416.96   38.40
  -5  -5  -4 1448.56   38.80
   5  -5   4 1429.16   38.40
  -5   5  -4 1395.96   38.80
   5   5   4 1379.16   38.20
  -5   5  -4 1401.66   38.10
  -5   5  -4 1404.86   37.10
  -6  -5  -4   14.80    3.20
  -6  -5  -4   12.00    3.20
  -6  -5  -4    8.90    3.20
   6  -5   4    3.90    2.70
  -6   5  -4    6.40    2.30
   6   5   4    1.40    2.60
  -6   5  -4   13.20    3.10
  -7  -5  -4  220.48   10.70
   7  -5   4  206.38   10.60
  -7  -5  -4  216.28   11.20
  -7  -5  -4  212.28   11.00
   7   5   4  227.78   11.30
  -7   5  -4  224.58   10.20
  -7   5  -4  223.28   10.90
  -8  -5  -4  108.39    8.30
   8  -5   4   98.89    7.60
  -8  -5  -4  105.99    7.90
  -8  -5  -4   97.89    7.20
  -8   5  -4   93.29    7.40
   8   5   4  110.59    8.20
  -8   5  -4   99.39    7.10
  -9  -5  -4   54.09    6.00
  -9  -5  -4   67.29    6.90
   9  -5   4   51.09    6.00
  -9  -5  -4   75.09    7.50
  -9   5  -4   62.09    6.40
  -9   5  -4   66.19    6.30
   9   5   4   63.99    7.10
 -10  -5  -4   48.20    5.90
  10  -5   4   45.10    7.20
 -10  -5  -4   36.60    6.10
  10   5   4   45.80    6.40
 -10   5  -4   54.69    6.30
 -10   5  -4   30.80    5.50
 -11  -5  -4    5.90    5.20
 -11   5  -4    1.90    4.20
  11   5   4    2.90    6.60
 -11   5  -4   12.60    4.90
 -12  -5  -4  111.39   10.20
 -12  -5  -4  111.89   10.40
  12   5   4  115.79   10.70
 -12   5  -4  109.29   10.00
 -12   5  -4  119.69   10.10
 -13  -5  -4  154.58   12.70
 -13   5  -4  154.58   12.10
  13   5   4  156.98   17.90
 -14  -5  -4   16.50   10.70
 -14  -5  -4  -19.70   11.50
 -14   5  -4   -4.00   12.00
 -15  -5  -4    2.50   19.70
 -15  -5  -4   20.00   21.30
 -15   5  -4   31.60   23.30
 -15  -6   4    1.90   20.10
 -15  -6   4    2.20   15.70
 -14  -6   4   17.60   12.30
 -14  -6   4  -12.90   11.00
  14   6  -4    5.80   15.00
 -13  -6   4    8.90    6.10
 -13  -6   4    5.80    9.20
  13   6  -4   16.00   10.10
 -12  -6   4    9.90    5.40
 -12  -6   4    0.60    7.50
 -12  -6   4    5.80    5.20
  12   6  -4   -1.30    7.60
 -11  -6   4   -1.30    5.10
 -11  -6   4    2.00    6.20
 -11  -6   4    3.10    4.40
 -11   6   4    7.90    6.00
  11   6  -4   -1.20    5.90
 -10  -6   4   29.50    5.40
 -10  -6   4   40.70    6.00
 -10  -6   4   33.70    5.30
 -10   6   4   27.10    3.50
  10   6  -4   19.60    5.50
  10   6  -4   33.90    5.50
  -9  -6   4   -3.20    3.20
  -9  -6   4   -0.20    3.00
  -9  -6   4    8.40    4.20
   9   6  -4   -4.10    3.20
  -9   6   4    0.60    3.30
   9   6  -4    2.30    3.20
  -8  -6   4  121.09    8.40
  -8  -6   4  130.89    8.30
  -8  -6   4  136.49    9.00
   8   6  -4  142.29    8.40
   8   6  -4  130.19    8.40
  -8   6   4  133.29    6.20
  -7  -6   4   88.59    6.70
  -7  -6   4   79.09    6.70
  -7  -6   4   73.69    6.10
  -7   6   4   83.09    4.40
   7   6  -4   78.59    6.20
   7   6  -4   85.69    6.40
  -6  -6   4   95.09    6.80
   6  -6  -4   87.59    4.20
  -6  -6   4   92.79    6.50
  -6  -6   4   93.79    6.70
  -6   6   4  102.39    4.60
   6   6  -4   97.39    6.60
   6   6  -4  102.19    6.60
   5  -6  -4   21.10    2.30
  -5  -6   4   23.30    3.50
  -5  -6   4   16.30    3.10
  -5  -6   4   24.20    3.70
   5   6  -4   16.10    3.00
  -5   6   4   17.40    2.00
   5   6  -4   19.50    3.30
  -4  -6   4   86.19    5.60
  -4  -6   4   93.79    5.80
  -4  -6   4   87.19    5.80
   4  -6  -4   83.99    4.30
   4  -6  -4   67.49    3.70
  -4   6   4   80.79    3.90
   4   6  -4   76.09    5.30
   4   6  -4   79.69    5.20
  -3  -6   4  114.69    6.50
  -3  -6   4  106.39    5.80
   3  -6  -4  109.59    4.70
  -3  -6   4  105.79    6.20
   3  -6  -4  115.19    5.40
   3   6  -4  113.49    6.30
   3   6  -4  110.99    6.10
  -3   6   4  110.79    4.60
  -2  -6   4   98.69    5.20
   2  -6  -4   97.79    5.20
   2  -6  -4   90.79    4.30
  -2  -6   4   98.59    5.80
  -2  -6   4   92.69    5.60
   2   6  -4  111.49    6.10
   2   6  -4   96.89    5.50
  -2   6   4   94.89    4.40
  -1  -6   4 1462.65   37.80
  -1  -6   4 1431.86   37.10
   1  -6  -4 1429.56   36.90
  -1  -6   4 1459.65   36.20
   1  -6  -4 1449.26   36.00
  -1   6   4 1407.06   35.70
   1   6  -4 1420.76   37.60
   1   6  -4 1422.36   37.30
   0  -6  -4  301.87    8.70
   0  -6  -4  306.47   11.20
   0  -6  -4  303.97   10.30
   0  -6   4  306.17   11.20
   0  -6   4  307.17    9.70
   0  -6   4  307.57   10.60
   0   6  -4  299.87   10.20
   0   6  -4  304.97   11.10
   0   6   4  308.27   10.10
   0   6  -4  310.47   11.20
   1  -6   4    5.10    1.70
  -1  -6  -4    2.70    1.70
  -1  -6  -4    6.70    2.20
  -1  -6  -4    3.80    1.30
   1  -6   4    2.20    1.10
   1  -6   4    1.60    1.90
  -1   6  -4    4.20    1.50
  -1   6  -4    2.50    1.90
  -1   6  -4    3.70    1.90
   2  -6   4   54.09    4.30
  -2  -6  -4   43.60    4.30
   2  -6   4   45.70    2.70
  -2  -6  -4   47.00    3.40
  -2  -6  -4   47.10    3.80
   2  -6   4   42.80    3.00
  -2   6  -4   54.99    4.30
  -2   6  -4   49.40    4.30
   2   6   4   41.40    3.60
  -2   6  -4   45.30    3.40
   3  -6   4   -1.20    1.90
  -3  -6  -4    0.60    2.10
  -3  -6  -4   -0.60    1.60
  -3  -6  -4    3.20    2.00
  -3   6  -4    0.90    2.20
  -3   6  -4   -0.90    2.20
  -3   6  -4    1.40    1.50
   3   6   4    3.60    1.90
   4  -6   4   17.50    3.30
  -4  -6  -4   19.10    3.30
  -4  -6  -4   27.90    3.50
  -4  -6  -4   17.70    3.40
  -4   6  -4   26.90    3.00
   4   6   4   22.10    3.50
  -4   6  -4   27.90    3.80
  -4   6  -4   22.30    3.60
  -5  -6  -4  176.98    8.90
   5  -6   4  177.28    9.00
  -5  -6  -4  168.58    9.00
  -5  -6  -4  181.98    9.30
  -5   6  -4  180.08    9.50
  -5   6  -4  164.58    7.70
  -5   6  -4  175.98    9.00
   5   6   4  166.98    8.90
   6  -6   4    5.20    3.00
  -6  -6  -4    3.10    2.70
  -6  -6  -4    4.50    3.10
  -6  -6  -4    3.80    2.90
  -6   6  -4    2.80    2.80
   6   6   4   10.10    3.40
  -6   6  -4    3.10    2.30
  -7  -6  -4   26.90    4.80
  -7  -6  -4    9.30    3.60
  -7  -6  -4   18.60    4.10
   7  -6   4   11.60    3.60
  -7   6  -4   16.00    6.90
  -7   6  -4   17.80    4.00
   7   6   4    3.70    3.60
  -8  -6  -4  141.19    9.10
  -8  -6  -4  140.89    9.60
   8  -6   4  129.79    9.10
  -8   6  -4  139.59    9.20
  -8   6  -4  155.48    8.60
   8   6   4  149.49    9.80
   9  -6   4    2.50    4.10
  -9  -6  -4    2.70    4.40
  -9  -6  -4   -4.90    5.00
  -9   6  -4    4.90    3.40
  -9   6  -4   -2.30    3.10
   9   6   4   -1.50    4.10
 -10  -6  -4   12.70    5.10
 -10  -6  -4   26.70    6.00
 -10   6  -4   21.40    4.90
 -10   6  -4   32.20    5.70
  10   6   4   29.50    6.70
 -11  -6  -4    4.60    6.00
 -11  -6  -4   -3.10    4.50
  11   6   4   -2.00    6.30
 -11   6  -4   -2.70    4.30
 -11   6  -4    3.40    5.00
 -12  -6  -4    6.60    7.70
 -12  -6  -4   -5.10    8.00
 -12   6  -4  -10.10    8.30
  12   6   4    2.00   10.70
 -13  -6  -4   15.30   11.40
 -13  -6  -4    4.30    8.70
  13   6   4   13.50   13.30
 -13   6  -4    1.60   11.70
 -14  -6  -4   19.40   13.10
 -14  -6  -4    0.70   15.20
  14   6   4   -3.30   19.20
 -14   6  -4   17.20   16.10
 -15  -7   4   12.90   18.00
 -15  -7   4    6.80   19.00
 -14  -7   4   -1.00   10.80
 -14  -7   4   -1.80   10.50
 -13  -7   4   -1.20    5.70
 -13  -7   4    9.70   18.00
  13   7  -4   -2.40   16.00
 -12  -7   4   -0.20    6.90
 -12  -7   4   20.60    8.20
 -12  -7   4   16.90    6.60
  12   7  -4   -0.30    9.70
 -11  -7   4    2.40    4.30
 -11  -7   4    6.60    4.60
 -11  -7   4   -3.40    4.30
  11   7  -4    5.00    5.90
 -10  -7   4   -9.10    4.30
 -10  -7   4    7.30    4.00
 -10  -7   4    3.70    4.20
  10   7  -4    7.40    6.20
  10   7  -4    0.60    5.80
 -10   7   4   -3.60    6.00
  -9  -7   4   60.79    6.80
  -9  -7   4   60.39    6.60
  -9  -7   4   56.59    6.60
   9   7  -4   73.09    6.80
  -9   7   4   54.59    4.30
   9   7  -4   61.69    6.70
  -8  -7   4   41.20    5.30
  -8  -7   4   37.50    5.30
  -8  -7   4   33.20    5.40
   8   7  -4   35.30    4.80
  -8   7   4   41.70    3.60
   8   7  -4   42.80    5.60
  -7  -7   4    3.80    2.90
  -7  -7   4    5.20    3.20
  -7  -7   4   -0.10    3.00
  -7   7   4    4.40    2.00
   7   7  -4    3.70    2.70
   7   7  -4   10.00    3.10
  -6  -7   4  441.76   16.30
  -6  -7   4  425.36   16.30
  -6  -7   4  424.56   16.50
   6   7  -4  438.86   15.70
  -6   7   4  425.56   13.10
   6   7  -4  434.46   16.30
  -5  -7   4  799.92   24.40
  -5  -7   4  784.52   24.10
   5  -7  -4  773.02   21.00
  -5  -7   4  763.52   24.40
  -5   7   4  769.82   20.90
   5   7  -4  789.42   24.10
   5   7  -4  748.93   23.20
  -4  -7   4  157.08    8.40
  -4  -7   4  151.98    8.50
   4  -7  -4  144.79    6.50
  -4  -7   4  149.99    7.70
   4  -7  -4  131.09    5.90
   4   7  -4  147.09    8.10
   4   7  -4  151.28    7.70
  -4   7   4  150.78    6.10
  -3  -7   4   53.99    4.80
  -3  -7   4   66.79    5.50
  -3  -7   4   62.59    4.60
   3  -7  -4   57.59    4.10
   3  -7  -4   57.99    3.70
   3   7  -4   63.39    4.90
   3   7  -4   70.89    5.40
  -3   7   4   68.99    3.90
   2  -7  -4    7.20    1.90
  -2  -7   4    9.50    2.60
  -2  -7   4   11.70    2.40
   2  -7  -4    8.00    2.20
  -2  -7   4    7.50    2.70
  -2   7   4   14.60    2.10
   2   7  -4    9.30    2.60
   2   7  -4    7.50    2.60
  -1  -7   4    5.80    1.80
   1  -7  -4    8.10    2.20
   1  -7  -4    5.60    1.90
  -1  -7   4   10.70    2.50
  -1  -7   4    7.00    2.50
   1   7  -4   11.50    2.70
   1   7  -4    9.30    2.30
  -1   7   4    8.60    2.00
   0  -7  -4  695.53   20.60
   0  -7   4  668.03   20.70
   0  -7   4  669.43   19.80
   0  -7  -4  655.13   19.30
   0  -7   4  677.63   18.40
   0   7  -4  648.64   19.00
   0   7   4  696.13   19.40
   0   7  -4  670.33   20.60
   0   7  -4  669.03   20.30
  -1  -7  -4  144.39    7.10
  -1  -7  -4  168.78    8.20
   1  -7   4  161.78    6.90
   1  -7   4  163.68    8.10
   1  -7   4  152.28    5.80
   1   7   4  147.89    7.00
  -1   7  -4  166.48    6.90
  -1   7  -4  155.78    7.80
  -1   7  -4  160.18    7.90
  -2  -7  -4   15.30    3.10
   2  -7   4   14.70    1.60
   2  -7   4   11.50    2.00
  -2  -7  -4   11.00    2.00
  -2  -7  -4   14.00    2.80
   2  -7   4   12.00    2.80
  -2   7  -4   12.80    2.90
  -2   7  -4   11.70    2.20
  -2   7  -4   11.50    2.70
  -3  -7  -4  351.26   13.00
  -3  -7  -4  326.17   13.00
   3  -7   4  305.07   10.10
  -3  -7  -4  335.07   11.90
   3  -7   4  328.97   13.00
   3   7   4  326.97   12.50
  -3   7  -4  343.17   11.40
  -3   7  -4  328.87   13.00
  -3   7  -4  326.97   12.90
   4  -7   4  243.98   11.00
  -4  -7  -4  231.88   10.00
  -4  -7  -4  253.17   11.10
  -4  -7  -4  232.98   10.90
  -4   7  -4  242.28   11.30
  -4   7  -4  224.58   10.60
  -4   7  -4  240.58    9.30
   4   7   4  254.27   11.00
  -5  -7  -4   84.79    6.60
  -5  -7  -4   63.39    5.90
  -5  -7  -4   90.09    6.20
   5  -7   4   72.59    6.20
   5   7   4   73.79    6.10
  -5   7  -4   79.49    6.70
  -5   7  -4   78.89    5.10
  -5   7  -4   70.29    6.00
   6  -7   4   52.09    5.60
  -6  -7  -4   55.89    6.00
  -6  -7  -4   72.89    6.70
  -6   7  -4   62.89    6.00
  -6   7  -4   59.99    4.80
   6   7   4   61.09    6.30
  -7  -7  -4    4.00    3.90
   7  -7   4   -2.80    3.40
  -7  -7  -4   -0.50    3.00
  -7   7  -4    8.00    2.90
  -7   7  -4    1.60    3.30
   7   7   4   -0.40    3.60
  -8  -7  -4   92.69    7.90
  -8  -7  -4   89.79    8.10
   8  -7   4   86.69    7.40
  -8   7  -4   86.89    7.40
   8   7   4   86.49    8.00
  -8   7  -4   85.39    6.50
  -9  -7  -4   42.20    6.20
   9  -7   4   16.40    6.50
  -9  -7  -4   37.00    6.20
  -9   7  -4   33.50    5.70
   9   7   4   28.50    5.60
  -9   7  -4   34.90    4.90
 -10  -7  -4   41.60    6.80
 -10  -7  -4   37.60    6.30
 -10   7  -4   43.80    6.40
  10   7   4   52.09    7.40
 -11  -7  -4    2.10    6.20
 -11  -7  -4    1.40    6.70
  11   7   4   10.30    8.20
 -11   7  -4   14.20    6.20
 -12  -7  -4   31.40    7.20
 -12  -7  -4   43.20    7.90
 -12   7  -4   33.50    6.60
  12   7   4   30.50   15.00
 -13  -7  -4    9.60   11.40
 -13  -7  -4    1.60    6.60
 -13   7  -4    1.90   16.30
  13   7   4    6.10   15.80
 -14  -7  -4   18.10   14.60
 -14  -7  -4    5.60   18.30
 -14   7  -4   12.80   20.20
  14   7   4   19.70   23.70
 -14  -8   4   48.20    8.60
 -14  -8   4   44.10   16.00
 -13  -8   4    5.70    7.90
 -13  -8   4   18.10   15.40
 -12  -8   4    3.90    7.10
 -12  -8   4    9.10    8.90
 -12  -8   4   13.70    7.50
  12   8  -4   -0.60   10.30
 -11  -8   4  148.59   11.10
 -11  -8   4  146.99   11.10
 -11  -8   4  130.79   10.90
  11   8  -4  138.69   10.40
 -10  -8   4   43.60    6.80
 -10  -8   4   49.70    6.70
 -10  -8   4   43.40    6.70
  10   8  -4   46.10    6.40
  10   8  -4   41.10    7.70
  -9  -8   4   25.40    5.60
  -9  -8   4   20.50    5.10
  -9  -8   4    5.90    3.90
   9   8  -4   13.90    4.30
  -9   8   4   12.70    4.30
   9   8  -4   20.30    5.00
  -8  -8   4   80.69    7.60
  -8  -8   4   71.49    7.20
  -8  -8   4   75.19    7.10
  -8   8   4   81.59    5.00
   8   8  -4   78.79    6.90
   8   8  -4   67.89    6.80
  -7  -8   4   10.60    3.90
  -7  -8   4   12.70    4.10
  -7  -8   4    2.60    3.20
   7   8  -4    6.20    3.30
  -7   8   4    3.90    2.30
   7   8  -4    9.30    3.50
  -6  -8   4    9.70    3.70
  -6  -8   4    8.40    3.40
  -6  -8   4    1.20    3.10
   6   8  -4    6.00    3.00
   6   8  -4   12.20    3.50
  -6   8   4    6.10    2.20
  -5  -8   4  766.02   25.40
   5  -8  -4  752.42   21.50
  -5  -8   4  790.62   25.00
  -5  -8   4  790.52   24.70
   5   8  -4  812.22   25.20
  -5   8   4  798.52   21.80
   5   8  -4  777.62   24.00
  -4  -8   4   16.00    3.70
  -4  -8   4   16.90    3.40
  -4  -8   4   18.50    3.90
   4  -8  -4   19.10    2.70
   4   8  -4   18.10    3.70
   4   8  -4   15.10    3.10
  -4   8   4   20.70    2.50
   3  -8  -4  512.35   16.10
  -3  -8   4  516.05   17.90
  -3  -8   4  515.95   16.80
   3  -8  -4  483.25   15.40
  -3  -8   4  505.75   17.80
  -3   8   4  517.95   15.50
   3   8  -4  512.35   17.80
   3   8  -4  496.25   16.80
  -2  -8   4 1111.09   31.80
   2  -8  -4 1093.09   29.50
   2  -8  -4 1124.79   30.60
  -2  -8   4 1130.19   30.30
  -2  -8   4 1149.58   32.10
   2   8  -4 1123.49   31.90
   2   8  -4 1056.29   30.70
  -2   8   4 1132.19   29.60
   1  -8  -4  109.49    6.40
  -1  -8   4  121.69    7.10
  -1  -8   4  114.29    5.60
   1  -8  -4  107.49    6.00
  -1  -8   4  120.89    6.80
   1   8  -4  112.69    6.90
  -1   8   4  113.89    6.00
   1   8  -4  118.99    6.80
   0  -8  -4  301.37   12.00
   0  -8  -4  292.87   11.20
   0  -8   4  304.27   10.00
   0  -8   4  313.37   12.60
   0  -8   4  296.27   11.30
   0   8  -4  297.57   12.20
   0   8  -4  308.97   12.00
   0   8   4  307.67   11.20
   0   8  -4  307.97   10.90
   1  -8   4  241.88    9.60
  -1  -8  -4  249.38   10.20
   1  -8   4  249.28   11.10
   1  -8   4  234.68    8.10
  -1  -8  -4  263.47   10.90
  -1   8  -4  237.78    9.10
   1   8   4  251.87   10.00
  -1   8  -4  233.88   10.70
  -1   8  -4  264.37   11.00
  -2  -8  -4   78.79    6.00
  -2  -8  -4   68.39    5.20
   2  -8   4   77.69    6.00
   2  -8   4   70.79    4.50
   2  -8   4   72.69    3.40
  -2   8  -4   78.29    4.60
  -2   8  -4   71.99    5.70
   2   8   4   84.29    5.60
  -2   8  -4   74.89    5.90
  -3  -8  -4  624.94   21.30
   3  -8   4  679.23   21.60
   3  -8   4  615.84   17.90
  -3  -8  -4  625.34   20.60
  -3   8  -4  650.53   18.80
  -3   8  -4  666.63   21.30
  -3   8  -4  636.34   21.20
   4  -8   4  185.48    9.70
  -4  -8  -4  172.88    9.40
  -4  -8  -4  180.18    9.80
  -4   8  -4  182.58    9.80
   4   8   4  179.78    9.50
  -4   8  -4  167.18    7.50
  -4   8  -4  170.38    9.30
  -5  -8  -4  529.65   19.20
  -5  -8  -4  506.25   19.10
   5  -8   4  512.75   18.60
  -5   8  -4  523.05   19.50
   5   8   4  518.55   18.80
  -5   8  -4  501.95   16.30
  -5   8  -4  518.15   18.60
   6  -8   4  930.41   29.50
  -6  -8  -4  972.50   30.30
  -6  -8  -4  942.51   30.00
  -6   8  -4  904.31   29.20
   6   8   4  937.01   29.70
  -6   8  -4  909.01   26.50
  -7  -8  -4   71.69    7.20
  -7  -8  -4   96.29    8.00
   7  -8   4   91.09    7.60
   7   8   4   75.29    7.20
  -7   8  -4   74.79    5.60
  -7   8  -4   87.19    7.30
  -8  -8  -4   20.40    4.90
  -8  -8  -4   18.70    4.70
   8  -8   4   24.00    4.70
   8   8   4   21.20    5.00
  -8   8  -4   24.70    4.70
  -9  -8  -4   31.30    6.20
  -9  -8  -4   48.80    6.90
  -9   8  -4   46.90    6.10
   9   8   4   39.30    6.60
 -10  -8  -4   15.50    5.70
 -10  -8  -4    6.60    5.40
  10   8   4    5.30    6.30
 -10   8  -4   -3.60    4.90
 -11  -8  -4   71.69    8.90
 -11  -8  -4   99.89   10.30
 -11  -8  -4   94.49   10.40
 -11   8  -4   89.29    9.30
  11   8   4   85.89   11.00
 -12  -8  -4   39.30   14.40
 -12  -8  -4   32.10   10.90
 -12  -8  -4   33.70    9.60
 -12   8  -4   40.90    9.00
  12   8   4   37.70   12.80
 -13  -8  -4   -7.20   11.60
 -13  -8  -4   17.80   11.50
  13   8   4   29.30   15.70
 -13   8  -4    4.30   11.70
 -14  -8  -4   41.00   17.70
 -14  -8  -4   39.40   21.70
 -14   8  -4    8.30   15.40
 -14  -9   4    2.70   16.70
 -14  -9   4   -2.20   17.90
 -13  -9   4  -19.40   14.60
 -13  -9   4   13.80    9.30
 -13  -9   4   11.00   11.30
 -12  -9   4   61.29   10.40
 -12  -9   4   88.59   13.20
 -12  -9   4   78.39    9.10
 -11  -9   4    7.40    6.60
 -11  -9   4    3.40    5.90
 -11  -9   4   15.60    6.00
  11   9  -4   13.40    8.00
 -10  -9   4   -1.20    6.50
 -10  -9   4    8.60    5.10
 -10  -9   4    6.90    4.60
  10   9  -4    8.80    6.90
  10   9  -4   15.70    6.50
  -9  -9   4   48.10    6.60
  -9  -9   4   46.50    6.90
  -9  -9   4   69.59    7.60
  -9   9   4   56.19    5.60
   9   9  -4   44.80    7.10
   9   9  -4   58.79    7.00
  -8  -9   4   18.60    4.60
  -8  -9   4   23.70    5.10
  -8  -9   4   31.30    5.30
  -8   9   4   26.30    4.50
   8   9  -4   22.30    4.70
   8   9  -4   26.10    4.60
  -7  -9   4    2.10    3.30
  -7  -9   4    4.00    3.80
  -7  -9   4    8.80    4.20
   7   9  -4    2.30    3.90
  -7   9   4    7.30    2.50
   7   9  -4    9.50    3.80
  -6  -9   4    5.50    3.50
  -6  -9   4   -1.20    3.10
  -6  -9   4   14.70    4.10
  -6   9   4   15.70    2.60
   6   9  -4    8.90    3.50
   6   9  -4    8.30    3.50
  -5  -9   4   31.20    4.40
  -5  -9   4   38.40    5.40
   5  -9  -4   31.00    3.40
  -5  -9   4   35.80    5.20
  -5   9   4   40.40    3.70
   5   9  -4   43.60    4.70
   5   9  -4   42.40    5.30
   4  -9  -4   96.09    5.70
  -4  -9   4   92.59    7.20
  -4  -9   4  106.29    6.80
  -4  -9   4  103.69    7.50
  -4   9   4  107.69    5.70
   4   9  -4   93.69    6.60
   4   9  -4   93.09    7.00
  -3  -9   4  358.26   13.30
  -3  -9   4  368.56   14.80
  -3  -9   4  344.37   14.40
   3  -9  -4  341.07   12.70
   3   9  -4  350.56   13.50
   3   9  -4  360.76   14.50
  -3   9   4  359.46   12.40
  -2  -9   4   46.50    4.10
   2  -9  -4   54.89    4.70
   2  -9  -4   44.70    4.10
  -2  -9   4   51.29    5.20
  -2  -9   4   53.39    5.40
   2   9  -4   50.09    4.80
   2   9  -4   51.39    5.20
  -2   9   4   55.19    4.30
  -1  -9   4   17.50    3.50
   1  -9  -4   17.70    3.30
   1  -9  -4   21.60    3.20
  -1  -9   4   13.10    2.40
  -1  -9   4   12.20    3.40
   1   9  -4    9.10    3.20
  -1   9   4   19.50    3.00
   1   9  -4   14.70    3.60
   0  -9  -4    4.40    2.70
   0  -9  -4    7.40    2.80
   0  -9   4   14.90    2.30
   0  -9   4   11.90    3.30
   0   9  -4   10.90    2.30
   0   9  -4    2.40    2.60
   0   9   4    9.20    2.60
   0   9  -4    7.50    3.10
   1  -9   4   32.20    3.70
  -1  -9  -4   31.20    4.00
   1  -9   4   27.30    2.50
   1  -9   4   28.10    4.20
  -1  -9  -4   27.80    4.10
  -1   9  -4   32.30    4.50
   1   9   4   31.80    3.90
  -1   9  -4   27.10    4.00
  -1   9  -4   31.90    3.20
  -2  -9  -4   20.40    3.60
   2  -9   4   16.30    2.70
  -2  -9  -4   16.60    3.80
   2  -9   4   26.20    4.30
  -2   9  -4   17.90    3.70
   2   9   4   26.20    3.70
  -2   9  -4   22.90    2.70
  -2   9  -4   17.00    3.80
   3  -9   4   56.79    4.00
  -3  -9  -4   41.80    5.10
   3  -9   4   63.29    5.90
  -3  -9  -4   51.69    5.20
  -3   9  -4   51.89    5.50
  -3   9  -4   47.80    5.20
   3   9   4   59.19    5.40
  -3   9  -4   51.29    3.90
  -4  -9  -4  438.86   16.70
   4  -9   4  446.56   17.00
  -4  -9  -4  420.46   17.00
  -4   9  -4  389.56   13.50
  -4   9  -4  426.26   17.00
  -4   9  -4  444.16   16.80
   4   9   4  420.56   16.20
  -5  -9  -4   87.39    7.50
  -5  -9  -4   74.29    6.90
   5  -9   4   91.29    7.30
  -5   9  -4   91.09    7.20
  -5   9  -4   76.19    7.00
   6  -9   4   14.20    4.00
  -6  -9  -4   24.60    4.80
  -6  -9  -4   14.00    4.80
  -6   9  -4   19.40    4.20
   6   9   4   16.30    4.30
  -7  -9  -4   14.80    4.60
   7  -9   4    6.80    4.90
  -7  -9  -4    7.20    4.00
  -7   9  -4    9.90    3.90
   7   9   4   16.70    4.70
  -8  -9  -4   -0.20    4.10
  -8  -9  -4   -2.60    4.00
   8  -9   4    0.00    8.90
  -8   9  -4    4.70    3.90
   8   9   4    3.20    4.00
  -9  -9  -4   24.80    6.10
  -9  -9  -4   25.00    5.80
  -9   9  -4   20.20    5.30
   9   9   4   25.00    5.80
 -10  -9  -4    1.40    8.40
 -10  -9  -4    7.60    6.10
 -10  -9  -4  -12.90    5.90
 -10   9  -4   -4.50    5.50
  10   9   4   -1.40    6.30
 -11  -9  -4    7.10   11.50
 -11  -9  -4    7.70    8.40
 -11  -9  -4    8.70    8.10
  11   9   4   12.40    7.20
 -11   9  -4    3.80    7.70
 -12  -9  -4   10.80   11.50
 -12  -9  -4   10.30    8.40
 -12  -9  -4   -1.90   19.10
 -12   9  -4   14.60    9.80
 -13  -9  -4   59.59   15.20
 -13  -9  -4   44.50   13.30
 -13   9  -4   59.29   16.20
 -14 -10   4   -5.30   13.70
 -14 -10   4   17.90   22.80
 -13 -10   4   21.60   16.60
 -13 -10   4   -5.80   18.00
 -13 -10   4   22.20   14.40
 -12 -10   4   -0.10   13.20
 -12 -10   4   -1.70   10.00
 -12 -10   4    0.90    8.90
 -11 -10   4   30.20    8.40
 -11 -10   4   37.40    7.40
 -11 -10   4   16.40    8.10
  11  10  -4   19.60   16.00
 -10 -10   4  128.79   11.30
 -10 -10   4  112.69   10.20
 -10 -10   4  112.49   10.40
  10  10  -4  116.69   10.50
  -9 -10   4   30.50    6.00
  -9 -10   4   27.60    6.10
  -9 -10   4   24.70    6.00
   9  10  -4   39.40    9.00
   9  10  -4   38.40    6.60
  -8 -10   4  119.49    9.50
  -8 -10   4  125.79   10.00
  -8 -10   4  129.19    9.70
   8  10  -4  146.09   10.30
  -8  10   4  139.89    7.40
   8  10  -4  135.59    9.30
  -7 -10   4   -0.60    3.70
  -7 -10   4    2.90    3.80
  -7 -10   4    2.50    4.00
   7  10  -4   -3.10    3.40
  -7  10   4   -1.10    3.80
   7  10  -4    1.40    3.90
  -6 -10   4   56.49    6.60
  -6 -10   4   60.79    6.60
  -6 -10   4   48.20    5.80
   6  10  -4   65.19    6.80
  -6  10   4   54.69    4.60
   6  10  -4   57.99    5.90
  -5 -10   4   64.59    7.00
  -5 -10   4   60.49    5.70
  -5 -10   4   52.29    6.20
   5  10  -4   62.89    5.80
   5  10  -4   63.39    6.40
  -5  10   4   55.79    4.50
  -4 -10   4  132.79    8.00
   4 -10  -4  114.99    6.70
  -4 -10   4  117.49    8.60
  -4 -10   4  112.59    8.40
   4  10  -4  133.99    8.70
   4  10  -4  117.79    7.60
  -4  10   4  130.59    6.90
  -3 -10   4  319.27   12.60
  -3 -10   4  319.37   14.30
  -3 -10   4  325.67   14.40
   3 -10  -4  296.37   12.10
   3  10  -4  315.97   13.00
  -3  10   4  320.67   12.10
   3  10  -4  319.97   14.30
  -2 -10   4   36.40    3.80
  -2 -10   4   34.10    4.90
  -2 -10   4   37.30    4.90
   2 -10  -4   41.20    4.50
  -2  10   4   36.30    3.90
   2  10  -4   32.50    4.40
   2  10  -4   32.00    4.70
  -1 -10   4   18.40    2.70
   1 -10  -4   10.40    3.00
  -1 -10   4   18.80    4.00
   1 -10  -4   10.20    4.30
  -1 -10   4   11.40    3.30
  -1  10   4   14.80    3.00
   1  10  -4   11.90    3.40
   1  10  -4   13.10    2.60
   1  10  -4    9.20    3.40
   0 -10  -4   29.10    4.10
   0 -10  -4   50.69    5.30
   0 -10   4   42.60    5.30
   0 -10   4   35.10    3.30
   0 -10   4   51.39    4.90
   0  10  -4   41.50    5.20
   0  10   4   32.70    4.20
   0  10  -4   36.10    4.70
   0  10  -4   41.20    3.80
  -1 -10  -4   -4.70    4.20
   1 -10   4    8.70    3.50
   1 -10   4    3.00    2.30
  -1 -10  -4    6.40    3.30
  -1  10  -4    2.70    1.70
   1  10   4   -1.10    2.50
  -1  10  -4    5.30    3.10
  -1  10  -4    2.00    2.80
  -2 -10  -4   13.10    3.60
  -2 -10  -4   12.10    3.60
   2 -10   4   10.90    3.60
   2 -10   4   16.40    3.00
   2  10   4   16.90    3.70
  -2  10  -4   14.10    3.40
  -2  10  -4   19.40    4.10
  -3 -10  -4    6.50    3.30
   3 -10   4    3.60    3.20
   3 -10   4   -2.80    4.20
  -3 -10  -4   -0.60    3.00
   3  10   4   -0.90    2.70
  -3  10  -4   -2.00    3.20
  -3  10  -4   -1.60    2.90
  -4 -10  -4   92.49    7.30
   4 -10   4   76.19    7.00
  -4 -10  -4   84.49    7.60
  -4  10  -4   84.79    7.50
  -4  10  -4   88.49    7.40
   4  10   4   77.79    6.60
  -5 -10  -4    1.30    3.60
  -5 -10  -4    2.00    3.50
   5 -10   4   -2.00    3.70
  -5  10  -4    0.70    3.20
   5  10   4    4.80    3.50
  -5  10  -4    0.60    3.80
  -6 -10  -4  141.89   10.00
  -6 -10  -4  144.39   10.40
   6 -10   4  144.49   10.00
  -6  10  -4  131.59    9.50
   6  10   4  137.99    9.60
  -7 -10  -4   11.70    4.60
  -7 -10  -4    1.70    4.30
   7 -10   4   18.80    7.20
  -7  10  -4   11.70    4.20
  -8 -10  -4   33.50    6.30
  -8 -10  -4   25.90    7.50
  -8  10  -4   19.90    5.00
  -9 -10  -4   -3.30    6.10
  -9 -10  -4  -10.30    5.90
  -9 -10  -4    3.50    6.60
  -9  10  -4    6.40    5.00
 -10 -10  -4   18.50    7.40
 -10 -10  -4    9.00    5.30
 -10 -10  -4   18.10    7.90
 -10  10  -4   26.60    6.80
 -11 -10  -4   15.00   12.00
 -11 -10  -4   29.20   12.70
 -11 -10  -4   34.80   15.80
 -11  10  -4   40.10    8.90
 -12 -10  -4   64.39   17.60
 -12 -10  -4   45.70   11.00
 -12 -10  -4   37.70   13.40
  12  10   4   32.60   16.40
 -12  10  -4   39.70   13.40
 -13 -10  -4   11.00   14.70
 -13 -10  -4    9.60   16.70
 -13  10  -4   -0.70   18.30
  13  10   4   -8.00   23.40
 -13 -11   4   -2.80   17.20
 -13 -11   4   -5.30   11.40
 -13 -11   4    4.50   22.30
 -12 -11   4   -2.10   10.70
 -12 -11   4   31.10    9.50
 -12 -11   4   23.20    9.30
 -11 -11   4   10.30    9.60
 -11 -11   4   11.40    5.80
 -11 -11   4    7.80   12.60
  11  11  -4    6.90   12.00
 -10 -11   4    1.40    8.30
 -10 -11   4   13.40    7.00
 -10 -11   4    0.00    7.90
  10  11  -4   18.90   12.90
  -9 -11   4   10.20    5.10
  -9 -11   4   18.10    5.60
  -9 -11   4    9.10    6.30
   9  11  -4    4.10    7.50
  -8 -11   4   12.70    4.80
  -8 -11   4   11.20    5.60
  -8 -11   4   26.30    5.90
   8  11  -4   10.80    5.40
  -8  11   4   25.40    5.90
  -7 -11   4   43.00    6.20
  -7 -11   4   51.09    7.00
  -7 -11   4   46.70    6.70
   7  11  -4   50.39    6.80
  -7  11   4   50.69    4.80
   7  11  -4   37.70    6.40
  -6 -11   4   -0.50    3.60
  -6 -11   4   -3.90    4.90
  -6 -11   4   11.90    4.80
  -6  11   4    7.10    3.90
   6  11  -4   10.70    4.40
   6  11  -4    1.00    5.00
  -5 -11   4    5.50    3.90
  -5 -11   4    3.00    3.80
  -5 -11   4   13.60    4.30
   5  11  -4   22.00    4.90
  -5  11   4    7.70    2.80
  -4 -11   4   -2.60    3.40
   4 -11  -4   -9.70    4.50
  -4 -11   4    3.50    2.80
  -4 -11   4   -2.60    3.50
   4  11  -4   -2.10    3.40
  -4  11   4   -4.40    2.70
   4  11  -4    0.50    3.10
  -3 -11   4  423.36   15.60
  -3 -11   4  427.46   17.30
  -3 -11   4  423.16   17.60
   3 -11  -4  402.86   15.30
  -3  11   4  428.16   15.30
   3  11  -4  408.06   17.20
   3  11  -4  436.36   16.30
  -2 -11   4    2.00    3.60
  -2 -11   4   -0.70    3.00
   2 -11  -4    5.80    3.00
  -2 -11   4    0.10    2.90
  -2  11   4    0.80    2.40
   2  11  -4    2.60    2.90
   2  11  -4   -4.30    3.30
  -1 -11   4   47.90    5.50
  -1 -11   4   42.00    4.90
  -1 -11   4   53.99    6.20
   1 -11  -4   42.20    5.10
   1  11  -4   39.40    4.00
   1  11  -4   45.90    5.20
  -1  11   4   46.60    4.80
   1  11  -4   56.09    5.80
   0 -11  -4   55.19    5.70
   0 -11   4   58.19    5.50
   0 -11  -4   50.39    5.30
   0 -11   4   49.99    5.80
   0  11  -4   56.99    5.70
   0  11  -4   51.29    5.90
   0  11   4   47.70    5.00
   1 -11   4    1.40    3.00
  -1 -11  -4    4.50    3.10
  -1 -11  -4    4.10    3.80
   1 -11   4    3.40    2.70
  -1  11  -4    3.90    3.20
   1  11   4    5.50    3.30
  -1  11  -4    3.60    2.90
  -2 -11  -4   38.60    5.00
   2 -11   4   45.40    5.70
   2 -11   4   36.00    4.20
  -2 -11  -4   52.29    6.20
  -2  11  -4   44.90    5.40
  -2  11  -4   57.89    6.10
   2  11   4   45.40    5.20
   3 -11   4   38.70    5.30
  -3 -11  -4   26.00    4.90
  -3 -11  -4   32.70    5.30
  -3  11  -4   34.70    5.10
  -3  11  -4   30.80    5.30
   3  11   4   20.40    4.40
   4 -11   4    1.00    4.10
  -4 -11  -4    4.00    3.40
  -4 -11  -4   -0.70    3.80
   4  11   4   -2.00    3.20
  -4  11  -4    3.20    3.80
  -4  11  -4    4.90    3.70
  -5 -11  -4   36.90    6.00
  -5 -11  -4   42.80    6.20
   5 -11   4   43.80    6.00
  -5  11  -4   44.70    5.80
   5  11   4   38.70    5.90
  -5  11  -4   49.50    6.40
  -6 -11  -4    7.80    4.40
   6 -11   4   21.60   10.40
  -6 -11  -4    9.40    4.60
   6  11   4   12.40    4.70
  -6  11  -4   12.90    4.30
  -7 -11  -4   -9.40    6.70
  -7 -11  -4    5.40    5.20
   7  11   4    8.30    4.50
  -7  11  -4    7.70    3.90
  -8 -11  -4   10.80    5.60
  -8 -11  -4   12.40    7.70
  -8 -11  -4    6.70    7.00
   8  11   4   13.40    5.50
  -8  11  -4   14.30    4.80
  -9 -11  -4  145.99   12.30
  -9 -11  -4  115.09   11.10
  -9 -11  -4  167.18   12.20
  -9  11  -4  140.39   10.70
   9  11   4  160.98   12.40
 -10 -11  -4   16.40    8.10
 -10 -11  -4   10.30    6.90
 -10 -11  -4    1.70   10.70
 -10  11  -4   14.00   10.60
  10  11   4    9.40    7.30
 -11 -11  -4   -8.40   12.00
 -11 -11  -4    2.90   11.60
 -11 -11  -4   15.80   16.60
  11  11   4   -3.70   11.80
 -11  11  -4    3.90   11.00
 -12 -11  -4    9.20   14.20
 -12 -11  -4   10.60   14.40
 -12 -11  -4   18.00   24.70
  12  11   4   -2.40   17.50
 -12  11  -4   -0.90   16.90
 -12 -12   4    0.00   14.40
 -12 -12   4    3.90   12.00
 -12 -12   4    6.80   23.10
 -11 -12   4   30.40   10.50
 -11 -12   4   38.00    8.70
 -11 -12   4   59.89   14.50
  11  12  -4   28.10   14.50
 -10 -12   4    5.90   10.00
 -10 -12   4    7.30    7.40
 -10 -12   4    7.40    8.40
  10  12  -4    8.60   10.00
  -9 -12   4    3.10    6.00
  -9 -12   4   -0.10    6.60
  -9 -12   4   -4.10    7.80
   9  12  -4   11.10   10.00
  -8 -12   4   44.90    7.40
  -8 -12   4   58.49    7.50
  -8 -12   4   47.10    7.60
   8  12  -4   44.50    7.10
  -7 -12   4    8.10    6.10
  -7 -12   4   21.20    6.40
  -7 -12   4    1.90    5.50
  -7  12   4    1.30    4.60
  -6 -12   4   94.19    8.90
  -6 -12   4   92.99    8.10
  -6 -12   4  100.89    9.30
  -6  12   4   94.59    6.60
   6  12  -4   77.49    8.20
  -5 -12   4  134.29   10.10
  -5 -12   4  141.49   10.60
  -5 -12   4  139.39    9.10
   5  12  -4  142.19    9.30
  -5  12   4  131.59    7.80
   5  12  -4  127.19    9.80
  -4 -12   4   27.60    4.50
  -4 -12   4   18.30    4.80
  -4 -12   4   21.40    5.00
  -4  12   4   15.40    3.30
   4  12  -4   11.50    4.40
   4  12  -4   24.70    4.70
  -3 -12   4  371.06   14.70
   3 -12  -4  385.96   15.00
  -3 -12   4  374.46   17.20
  -3 -12   4  398.36   17.30
   3  12  -4  383.86   15.60
  -3  12   4  387.26   14.80
   3  12  -4  362.36   16.80
  -2 -12   4  223.28   12.20
   2 -12  -4  228.08   11.20
  -2 -12   4  205.38    9.60
  -2 -12   4  221.88   12.50
   2  12  -4  204.28   11.90
  -2  12   4  220.98   10.70
   2  12  -4  235.58   11.40
  -1 -12   4   16.30    4.70
   1 -12  -4   11.10    3.90
  -1 -12   4   10.00    3.90
   1  12  -4   24.40    4.60
  -1  12   4   10.30    3.40
   1  12  -4   12.20    4.10
   0 -12   4   13.40    4.50
   0 -12  -4   19.10    4.60
   0 -12   4   18.50    3.90
   0  12  -4   20.30    4.80
  -1 -12  -4    5.40    6.20
   1 -12   4   -2.90    4.50
   1 -12   4   13.50    4.20
  -1 -12  -4    1.90    3.30
   1  12   4    9.60    3.50
  -1  12  -4    1.60    3.10
  -1  12  -4    7.30    3.60
   2 -12   4    2.10    3.50
  -2 -12  -4    3.20    4.10
  -2 -12  -4    1.50    3.50
   2 -12   4    2.80    3.50
  -2  12  -4    5.40    3.70
  -2  12  -4   -2.00    3.00
   2  12   4    2.80    3.00
  -3 -12  -4  206.78   11.60
   3 -12   4  183.78   11.80
  -3 -12  -4  199.38   12.30
  -3  12  -4  200.78   11.70
   3  12   4  196.08   11.20
  -3  12  -4  187.88   11.60
  -4 -12  -4   -5.10    4.50
  -4 -12  -4    4.00    4.40
   4 -12   4    1.60    3.90
   4  12   4   -1.90    3.70
  -4  12  -4    3.60    4.40
  -4  12  -4    1.90    4.00
  -5 -12  -4   35.90    6.20
  -5 -12  -4   26.90    5.50
   5 -12   4   23.10    8.90
  -5  12  -4   29.50    5.30
   5  12   4   32.40    5.80
  -6 -12  -4  178.98   11.30
  -6 -12  -4  196.98   12.70
  -6 -12  -4  189.88   13.10
  -6  12  -4  190.38   12.10
   6  12   4  203.38   12.40
  -7 -12  -4   41.40    7.60
  -7 -12  -4   35.70    8.70
  -7 -12  -4   33.20    7.20
   7  12   4   50.59    7.50
  -7  12  -4   38.50    6.50
  -8 -12  -4    3.60    9.10
  -8 -12  -4    5.40    7.50
  -8 -12  -4    0.10    5.40
   8  12   4    0.30    7.90
  -8  12  -4   14.20    6.40
  -9 -12  -4   19.40    9.90
  -9 -12  -4   38.30   13.40
  -9 -12  -4   25.10    7.50
  -9  12  -4   43.00    8.20
   9  12   4   21.90   10.30
 -10 -12  -4    2.60    9.60
 -10 -12  -4   16.10   15.10
 -10 -12  -4    5.70   12.10
 -10  12  -4  -14.00    9.70
  10  12   4   -3.10   12.00
 -11 -12  -4   28.20   14.10
 -11 -12  -4   19.30   20.50
 -11 -12  -4    7.70   17.50
  11  12   4    8.60   14.10
 -11  12  -4   24.30   14.40
 -12 -12  -4    0.70   21.60
 -12 -12  -4   27.10   23.40
 -12 -12  -4    8.10   25.80
 -12  12  -4   22.60   21.60
  12  12   4   11.80   20.00
 -12 -13   4    8.30   20.00
 -12 -13   4   -1.90   17.90
 -12 -13   4    7.40   15.30
 -11 -13   4  -13.40   12.20
 -11 -13   4    3.20   14.60
 -11 -13   4   20.20   18.20
  11  13  -4    8.10   19.30
 -10 -13   4    1.80   14.20
 -10 -13   4    2.70    8.80
 -10 -13   4    1.80   15.50
  10  13  -4   12.00   13.20
  -9 -13   4   -1.10    7.60
  -9 -13   4  -11.40    6.20
  -9 -13   4   -4.20    8.30
   9  13  -4   -0.20   11.40
  -8 -13   4    7.30    5.80
  -8 -13   4   -3.10    9.50
  -8 -13   4    3.40    7.00
   8  13  -4    7.00   12.20
  -7 -13   4   12.30    6.80
  -7 -13   4   -2.20    6.60
  -7 -13   4   -8.70    5.90
  -7  13   4    1.40    6.30
   7  13  -4   12.00    9.20
  -6 -13   4   11.70    5.90
  -6 -13   4   -2.30    4.80
  -6 -13   4    4.10    6.30
  -6  13   4    1.80    4.00
   6  13  -4    2.50    6.00
  -5 -13   4   44.60    6.90
  -5 -13   4   27.20    6.60
  -5 -13   4   42.20    6.40
   5  13  -4   33.80    6.00
  -5  13   4   40.90    5.10
  -4 -13   4   21.10    5.60
  -4 -13   4   18.40    5.10
  -4 -13   4   22.00    8.20
  -4  13   4   31.70    4.60
   4  13  -4   30.30    5.40
   4  13  -4   28.20    5.20
  -3 -13   4    5.60    4.60
  -3 -13   4    4.30    4.40
   3 -13  -4    4.20    5.70
   3  13  -4   -0.10    5.40
   3  13  -4    0.80    4.40
  -3  13   4    0.60    3.80
  -2 -13   4   14.40    4.70
  -2 -13   4    2.60    4.00
   2 -13  -4    6.20    3.70
   2  13  -4    9.30    4.20
   2  13  -4   17.10    4.70
  -2  13   4   19.60    4.20
  -1 -13   4   23.40    5.30
  -1 -13   4   38.00    5.70
   1 -13  -4   18.70    4.40
  -1  13   4   20.70    4.50
   1  13  -4   17.50    4.90
   1  13  -4   19.50    5.30
   0 -13   4    3.20    4.30
   0 -13   4   -1.60    4.60
   0  13   4    6.50    3.30
   0  13  -4    4.00    3.90
   0  13  -4    6.40    4.70
  -1 -13  -4    6.20    4.40
   1 -13   4    0.10    4.10
   1 -13   4    3.50    6.00
  -1  13  -4    3.40    4.00
  -1  13  -4    1.00    3.60
   1  13   4    4.80    3.50
   2 -13   4   65.89    7.50
  -2 -13  -4   64.69    7.30
  -2 -13  -4   62.09    9.20
  -2  13  -4   82.19    7.80
  -2  13  -4   71.09    7.10
   2  13   4   83.39    7.60
  -3 -13  -4   17.90    7.40
   3 -13   4    9.00    5.60
  -3 -13  -4    7.50    4.80
  -3 -13  -4    7.60    5.50
  -3  13  -4   11.40    4.60
   3  13   4    8.20    3.90
  -3  13  -4   16.80    4.70
  -4 -13  -4   -0.30    7.90
  -4 -13  -4   -1.00    5.10
   4 -13   4    4.20    6.40
  -4 -13  -4   -4.50    7.40
  -4  13  -4   -9.00    5.10
  -4  13  -4    4.40    3.60
   4  13   4    2.90    4.20
  -5 -13  -4   46.80    7.10
  -5 -13  -4   57.89    8.00
  -5 -13  -4   40.20    6.40
  -5  13  -4   38.60    6.40
   5  13   4   41.30    6.60
  -6 -13  -4    5.00    5.00
  -6 -13  -4   -0.20   10.40
  -6 -13  -4   11.10    8.60
   6  13   4   11.00    5.50
  -6  13  -4    5.80    5.80
  -7 -13  -4   -3.90    9.20
  -7 -13  -4   11.00    6.60
  -7 -13  -4    9.90    7.10
  -7  13  -4    9.50    5.60
   7  13   4    9.10    7.90
  -8 -13  -4    5.20   12.30
  -8 -13  -4    2.50    7.10
  -8 -13  -4    2.30    5.60
  -8  13  -4   -4.60    5.90
   8  13   4    1.50    5.30
  -9 -13  -4    9.10   15.90
  -9 -13  -4   -6.70   15.30
  -9 -13  -4   -2.80   11.60
   9  13   4    5.40   11.00
  -9  13  -4    0.30    8.90
 -10 -13  -4   -3.30   13.90
 -10 -13  -4    6.10   14.90
 -10 -13  -4  -12.40   18.70
  10  13   4   -3.20   15.00
 -10  13  -4    0.90   10.00
 -11 -13  -4   14.30   24.70
 -11 -13  -4   -4.30   23.80
 -11 -13  -4   24.00   19.80
  11  13   4    3.70   16.80
 -11  13  -4   -5.50   17.10
 -11 -14   4   39.40   26.40
 -11 -14   4   39.30   15.90
 -11 -14   4   46.90   25.60
  11  14  -4   20.20   18.10
 -10 -14   4    5.10   11.10
 -10 -14   4   12.60   14.70
 -10 -14   4    3.50   12.90
  10  14  -4    5.90   13.00
  -9 -14   4   18.90   12.10
  -9 -14   4    7.30   15.80
  -9 -14   4   -9.70   13.20
   9  14  -4   12.80   15.50
  -8 -14   4   -1.10   12.60
  -8 -14   4   -7.50    6.30
  -8 -14   4    9.30   11.20
   8  14  -4    7.10   13.30
  -7 -14   4   27.70    7.20
  -7 -14   4   27.40    7.90
  -7 -14   4   23.90   10.40
   7  14  -4   39.40    7.50
  -6 -14   4   91.89    9.90
  -6 -14   4   94.99   11.20
  -6 -14   4  112.89   10.20
  -6  14   4   79.79    9.10
   6  14  -4   93.39    9.40
  -5 -14   4   87.69    9.30
  -5 -14   4   99.69    9.80
  -5  14   4   72.49    6.70
   5  14  -4   74.59    9.70
  -4 -14   4   33.00    6.50
  -4 -14   4   49.20    7.20
  -4  14   4   27.20    5.70
   4  14  -4   32.60    6.30
  -3 -14   4  120.99   10.10
  -3 -14   4   96.39    9.30
   3  14  -4  111.69    9.60
  -3  14   4  110.09    8.20
   2 -14  -4   88.99    8.50
  -2 -14   4   86.29    8.40
  -2 -14   4  101.79    9.40
  -2  14   4   98.19    7.80
   2  14  -4   89.39    8.00
   2  14  -4   80.59    8.20
  -1 -14   4    1.30    4.90
   1 -14  -4   -3.30    4.90
  -1 -14   4   -1.50    5.70
   1  14  -4   -2.80    4.20
   1  14  -4    4.10    5.50
   0 -14   4  362.66   16.40
   0 -14  -4  373.96   17.00
   0 -14   4  381.66   18.70
   0  14  -4  328.27   16.90
   0  14  -4  361.16   16.20
   0  14   4  377.56   16.30
   1 -14   4  134.59   10.70
   1 -14   4  118.79    8.80
  -1 -14  -4  128.89   10.20
   1  14   4  153.28   10.00
  -1  14  -4  141.19   10.20
  -1  14  -4  141.19    9.90
   2 -14   4   38.90    6.60
  -2 -14  -4   54.09    7.60
  -2  14  -4   29.50    5.60
   2  14   4   39.80    6.00
  -2  14  -4   45.50    6.80
  -3 -14  -4  399.06   19.40
   3 -14   4  389.86   19.40
   3  14   4  406.36   18.30
  -3  14  -4  421.66   18.70
  -3  14  -4  406.56   19.00
  -4 -14  -4  132.49   11.10
  -4 -14  -4  154.78   12.10
   4  14   4  138.39   10.80
  -4  14  -4  149.19   11.10
  -5 -14  -4   73.99    8.90
  -5 -14  -4   91.99   10.20
  -5 -14  -4   71.69   12.10
  -5  14  -4   81.69    8.70
   5  14   4   85.39    9.10
  -6 -14  -4   61.29   12.10
  -6 -14  -4   76.79    9.60
  -6 -14  -4   86.79    9.80
  -6  14  -4   58.19    8.10
   6  14   4   65.49    8.50
  -7 -14  -4    7.20   12.30
  -7 -14  -4    6.90   11.00
  -7 -14  -4    8.40    9.40
   7  14   4   -2.60    8.40
  -7  14  -4   13.50    7.20
  -8 -14  -4   61.09   11.00
  -8 -14  -4   37.20    8.70
  -8 -14  -4   42.50   13.90
  -8  14  -4   61.19   11.40
   8  14   4   42.00    9.70
  -9 -14  -4   20.70   10.60
  -9 -14  -4    7.30   15.60
  -9 -14  -4   26.40   18.70
  -9  14  -4   18.50   13.00
   9  14   4   15.30   10.70
 -10 -14  -4   -5.70   26.60
 -10 -14  -4   16.90   22.60
 -10 -14  -4   10.90   17.70
  10  14   4    6.90   19.60
 -10  14  -4    2.30   17.30
 -10 -15   4    5.60   23.00
 -10 -15   4    1.80   20.30
 -10 -15   4    7.40   18.50
  10  15  -4   12.10   29.00
  -9 -15   4   -4.90   11.00
  -9 -15   4    2.30   21.30
  -9 -15   4   20.90   14.40
   9  15  -4   13.20   22.20
  -8 -15   4   -7.70    8.50
  -8 -15   4    1.80   13.10
  -8 -15   4   -2.60   13.80
   8  15  -4   -2.60   13.70
  -7 -15   4   -6.60   11.20
  -7 -15   4    0.60   10.10
   7  15  -4    4.60   10.70
  -6 -15   4    1.20   10.30
  -6 -15   4   -5.10    8.20
   6  15  -4   -3.20   12.60
  -5 -15   4   53.99    8.50
  -5 -15   4   48.10    8.40
   5  15  -4   44.60    7.50
  -5  15   4   47.60    8.50
  -4 -15   4    7.60    5.30
  -4 -15   4   14.10    6.70
   4  15  -4    1.90    5.40
  -4  15   4    2.10    9.00
  -3 -15   4    8.80    7.50
  -3 -15   4   -5.60    8.10
  -3  15   4    0.50    5.20
   3  15  -4    4.40    6.50
  -2 -15   4   -4.40    6.80
  -2 -15   4   -4.30    9.20
   2 -15  -4   -4.40   13.30
   2  15  -4   11.70    6.00
  -2  15   4    4.40    6.70
   1 -15  -4   19.20    9.20
  -1 -15   4   22.90    5.90
  -1 -15   4   11.70    8.60
   1  15  -4   22.20    5.40
  -1  15   4   24.80    5.30
   0 -15   4  -14.90    9.30
   0 -15   4    6.50    5.80
   0 -15  -4   -8.00    6.50
   0  15  -4    4.00    4.70
   0  15   4    5.50    5.60
   0  15  -4    0.30    9.10
   1 -15   4   12.20    6.90
  -1 -15  -4   19.30    5.60
  -1  15  -4   19.40   10.30
   1  15   4   24.90    5.50
  -1  15  -4   14.90    5.50
   2 -15   4  -11.10   14.00
  -2 -15  -4    7.70    5.10
   2  15   4   -7.60    5.90
  -2  15  -4   -2.20    5.60
  -2  15  -4    0.90    8.80
  -3 -15  -4    2.70    7.40
   3  15   4   14.00    5.00
  -3  15  -4   25.20    8.20
  -3  15  -4    1.00    6.30
  -4 -15  -4    1.50   10.50
  -4  15  -4    6.50    6.30
   4  15   4    0.20    4.50
  -5 -15  -4    4.80    8.20
  -5  15  -4   -8.70    6.30
   5  15   4    2.00    7.00
  -6 -15  -4   -4.30    6.40
  -6 -15  -4   -4.10   19.50
   6  15   4  -12.50    8.10
  -6  15  -4   -2.70    7.00
  -7 -15  -4   34.80   14.10
  -7 -15  -4   10.10   13.60
  -7 -15  -4    7.50   10.30
  -7  15  -4   31.40   11.00
   7  15   4   19.30   11.20
  -8 -15  -4   -0.10   18.10
  -8 -15  -4   -3.10   21.30
  -8 -15  -4    9.20   14.80
   8  15   4    1.50   11.40
  -8  15  -4    2.70   17.80
  -9 -15  -4   15.50   22.10
  -9 -15  -4   11.60   29.10
  -9 -15  -4   12.30   29.40
   9  15   4    3.60   20.10
  -9  15  -4    7.10   11.80
  -8 -16   4   -1.00   14.80
  -8 -16   4   14.60   13.10
   8  16  -4    0.20   20.30
  -7 -16   4   18.90   15.70
  -7 -16   4  -13.90   19.20
   7  16  -4    8.50   14.20
  -6 -16   4   55.49   11.20
  -6 -16   4   37.20    7.80
   6  16  -4   32.50    8.50
  -5 -16   4   20.80    8.90
  -5 -16   4    2.40   14.30
   5  16  -4   19.80    7.90
  -5  16   4   10.40   10.00
  -4 -16   4   11.90    9.00
  -4 -16   4   -3.00    7.60
  -4  16   4   -0.70   10.80
   4  16  -4    6.40    8.50
  -3 -16   4  -13.90   11.40
  -3 -16   4   16.70   10.10
   3  16  -4   17.70    6.00
  -3  16   4   15.40   12.00
  -2 -16   4    9.50   10.70
   2  16  -4    4.90    9.40
  -2  16   4   14.40    8.70
  -1 -16   4   19.50   12.40
   1 -16  -4    6.30   10.80
  -1 -16   4    4.00   12.10
   1  16  -4   -0.20    7.00
  -1  16   4   19.00    6.50
   0 -16   4   33.00   12.40
   0 -16  -4   18.40    9.10
   0  16  -4   25.40    6.40
   0  16   4   21.90    5.50
   1 -16   4    3.20   14.00
  -1 -16  -4    7.20    9.80
  -1  16  -4    2.80    7.30
   1  16   4    5.10    7.60
  -2 -16  -4    9.20    8.70
   2  16   4   15.80    9.40
  -3 -16  -4   15.70    9.00
  -3  16  -4    7.20    7.60
   3  16   4   29.80    9.40
  -4 -16  -4  -26.00    9.80
  -4  16  -4    4.10    9.30
   4  16   4   -6.30    8.10
  -5 -16  -4   26.20   13.20
   5  16   4   19.30    8.00
  -5  16  -4   21.40   13.60
  -6 -16  -4   -3.50   13.40
   6  16   4  -10.60   15.60
  -6  16  -4  -13.00   11.10
  -7 -16  -4   28.70   11.80
   7  16   4    3.20   15.90
  -7  16  -4   12.90   17.50
  -8 -16  -4    4.50   14.80
   8  16   4    3.30   23.20
  -8  16  -4    0.10   21.10
  -7 -17   4  -12.60   18.30
  -7 -17   4    5.00   20.40
   7  17  -4    2.30   18.80
  -6 -17   4  123.99   25.40
  -6 -17   4  144.19   18.60
   6  17  -4  135.99   17.20
  -5 -17   4   15.60   18.00
  -5 -17   4   -4.10   21.80
   5  17  -4    9.60   10.20
  -4 -17   4    4.50   13.30
  -4 -17   4    3.80   15.60
  -4  17   4   -0.80   15.50
   4  17  -4   15.60    6.80
  -3 -17   4   20.30   13.80
  -3 -17   4   14.40   17.70
  -3  17   4    9.30   12.60
   3  17  -4    2.30   10.30
  -2 -17   4   -2.50   16.70
  -2 -17   4    5.10   15.50
   2  17  -4  -12.70    8.30
  -2  17   4   16.30   10.30
  -1 -17   4   17.60   12.40
  -1 -17   4    1.20   13.60
  -1  17   4    3.40   10.50
   1  17  -4    2.20    8.90
   0 -17   4    8.20   17.20
   0 -17  -4   18.20   11.90
   0  17  -4    0.90    7.40
   0  17   4   12.20   11.00
  -1 -17  -4    6.00   17.50
  -1  17  -4   -5.90    7.80
   1  17   4   -3.20    9.70
  -2 -17  -4   17.40   13.20
  -2  17  -4   22.80    8.10
   2  17   4   28.40   10.70
  -3 -17  -4   19.00   13.50
   3  17   4    5.10   12.30
  -3  17  -4   14.20   10.80
  -4 -17  -4    9.90   12.60
  -4  17  -4    4.70   10.30
   4  17   4   -3.60   11.80
  -5 -17  -4   -2.30   22.10
   5  17   4   -1.50   12.90
  -5  17  -4   -1.80   16.20
  -6 -17  -4   27.40   19.30
   6  17   4   16.40   17.30
  -6  17  -4   32.70   13.80
  -5 -18   4   36.60   26.20
  -5 -18   4   61.29   16.40
   5  18  -4   71.59   19.30
  -4 -18   4    4.90   19.70
  -4 -18   4    1.60   21.50
   4  18  -4   -2.00   16.20
  -3 -18   4    7.30   15.40
  -3 -18   4   20.80   23.20
  -3  18   4   26.90   17.80
   3  18  -4    4.40   12.70
  -2 -18   4   14.50   26.80
  -2 -18   4   16.80   22.60
  -2  18   4   15.80   18.00
   2  18  -4   19.10   13.00
  -1  18   4   25.80   13.60
   1  18  -4    2.30   17.70
   0  18  -4   -5.00   12.50
   0  18   4    8.00   15.40
  -1 -18  -4   -1.70   19.40
   1  18   4   -7.60   16.20
  -1  18  -4   14.00   15.00
  -2 -18  -4    0.00   19.70
   2  18   4   13.00   10.50
  -2  18  -4    2.40   14.50
  -3 -18  -4   14.30   14.50
   3  18   4   15.20   16.90
  -3  18  -4   19.70   11.30
  -4 -18  -4   -9.90   28.30
  -4  18  -4   16.60   17.40
   4  18   4    7.20   16.00
 -14   0   5    6.80    9.00
 -14   0   5  -11.00   13.70
 -13   0   5    5.20    5.30
 -13   0   5  -14.50    8.60
 -12   0   5    0.30    8.60
 -12   0   5   -3.40    3.70
 -11   0   5   -4.70    4.20
 -11   0   5   -6.20    4.00
 -10   0   5   -3.80    2.70
 -10   0   5    2.10    3.20
  -9   0   5   -1.70    2.00
  -9   0   5   -4.70    3.00
  -8   0   5    1.00    1.70
  -8   0   5    6.00    2.80
   7   0  -5   -3.80    2.80
  -7   0   5    0.00    2.20
  -6   0   5   -0.60    1.60
   6   0  -5   -0.90    1.80
  -6   0   5    2.60    1.30
  -5   0   5   10.40    1.40
  -5   0   5   10.40    2.30
  -4   0   5    1.30    0.80
  -4   0   5    0.70    1.60
  -3   0   5   -0.20    0.60
  -3   0   5    0.60    1.50
  -2   0   5    0.80    0.70
   2   0  -5   -1.00    1.40
  -2   0   5   -1.70    1.40
   1   0  -5    0.80    0.80
   1   0  -5    0.70    1.30
   1   0  -5   -1.90    1.10
  -1   0   5    2.00    1.30
  -1   0   5   -0.90    0.80
   0   0  -5    0.30    1.00
   0   0  -5    2.10    1.20
   0   0  -5   -2.20    1.60
   0   0   5    5.90    1.30
   0   0   5   -0.30    1.10
   1   0   5    3.60    1.40
  -1   0  -5   -0.30    1.20
  -1   0  -5    0.00    1.20
   1   0   5    1.80    1.30
  -1   0  -5    0.40    1.50
  -2   0  -5    0.60    1.30
  -2   0  -5    1.40    1.50
   2   0   5    0.00    1.50
  -2   0  -5   -0.20    1.70
  -3   0  -5   -3.90    1.90
   3   0   5   -2.70    1.70
  -3   0  -5    1.30    1.20
  -3   0  -5    2.40    1.40
  -3   0  -5    1.70    1.70
  -4   0  -5    4.10    1.90
  -4   0  -5    2.50    1.90
  -4   0  -5    3.20    1.40
   5   0   5    4.10    2.20
  -5   0  -5   -1.30    1.30
  -5   0  -5    1.00    2.00
  -5   0  -5    2.20    2.10
  -6   0  -5    0.90    2.50
  -6   0  -5    2.80    2.70
  -6   0  -5    0.10    1.30
  -7   0  -5   -2.70    2.70
  -7   0  -5   -1.20    2.70
  -7   0  -5    3.40    1.80
   7   0   5   -1.60    2.40
  -8   0  -5   -4.70    3.60
   8   0   5    7.20    3.60
  -8   0  -5   -0.60    3.00
  -9   0  -5    3.00    3.40
   9   0   5   -4.10    3.60
  -9   0  -5   -1.20    3.30
  10   0   5   -2.90    4.00
 -10   0  -5    1.70    3.70
 -10   0  -5   -2.50    3.60
 -11   0  -5    0.70    3.80
  11   0   5    1.80    4.50
 -11   0  -5   -0.40    3.70
 -12   0  -5   -0.80    5.50
 -12   0  -5   -4.00    4.70
  12   0   5  -10.00    9.30
 -13   0  -5   -0.50    7.60
 -13   0  -5   -7.10    9.10
  13   0   5   -8.50   17.30
 -14   0  -5   15.50    9.80
 -15   0  -5    2.10   20.40
 -15  -1   5   -2.90   14.10
 -15  -1   5   -5.40   16.00
 -14  -1   5   31.70    7.70
 -14  -1   5   31.90    9.40
 -14   1   5   39.00   11.40
 -13  -1   5  187.78   10.70
 -13  -1   5  203.08   12.60
 -13   1   5  186.68   10.10
 -13   1   5  184.88   11.60
 -12  -1   5   59.69    5.90
 -12  -1   5   68.59    7.20
 -12   1   5   62.69    5.70
 -12   1   5   68.59    8.00
 -11  -1   5   52.29    5.30
 -11  -1   5   63.49    6.50
 -11   1   5   56.39    5.00
 -11   1   5   47.80    5.80
 -10  -1   5    2.20    2.50
 -10  -1   5    4.70    3.30
 -10   1   5    1.60    2.20
 -10   1   5    0.90    3.00
  -9  -1   5    1.10    2.50
  -9  -1   5   -0.20    2.40
  -9  -1   5    5.10    2.30
  -9   1   5    1.50    2.40
  -9   1   5    8.30    2.40
  -8  -1   5   -1.10    2.40
  -8  -1   5    3.70    2.20
  -8  -1   5    1.80    1.90
  -8   1   5    1.40    1.60
   8   1  -5   -1.70    3.90
  -8   1   5    0.10    2.30
  -7  -1   5  139.49    7.40
  -7  -1   5  140.89    6.40
  -7  -1   5  141.59    6.90
   7   1  -5  144.69    6.60
  -7   1   5  133.89    5.70
  -7   1   5  149.09    7.20
  -6  -1   5   17.00    2.90
  -6  -1   5   11.90    2.60
  -6  -1   5   20.40    2.30
   6  -1  -5   15.20    1.90
  -6   1   5   14.70    1.80
  -6   1   5   16.60    2.50
  -5  -1   5  513.15   14.90
  -5  -1   5  465.05   14.90
  -5  -1   5  469.65   13.50
  -5   1   5  464.45   14.40
   5   1  -5  494.25   13.70
  -5   1   5  458.55   12.40
  -4  -1   5   56.29    3.90
  -4  -1   5   57.09    3.00
  -4  -1   5   57.59    3.90
  -4   1   5   54.29    2.10
  -4   1   5   54.79    3.60
   4   1  -5   53.49    2.90
  -3  -1   5   95.99    4.70
  -3  -1   5   91.79    3.70
   3   1  -5   90.39    3.80
   3   1  -5   94.29    4.80
  -3   1   5   93.49    4.40
  -2  -1   5   13.90    1.50
  -2  -1   5   11.10    2.10
   2   1  -5   10.90    1.30
   2   1  -5   10.30    1.80
  -2   1   5   14.90    1.90
  -1  -1   5  779.42   20.60
   1  -1  -5  795.92   20.00
  -1  -1   5  759.32   19.80
   1  -1  -5  793.52   20.30
   1   1  -5  797.32   20.70
  -1   1   5  819.22   20.60
  -1   1   5  800.22   19.10
   1   1  -5  754.32   19.80
   0  -1  -5  498.65   14.00
   0  -1   5  524.05   13.90
   0  -1  -5  495.85   13.40
   0  -1  -5  508.05   13.40
   0  -1   5  501.25   14.20
   0   1  -5  545.45   14.10
   0   1   5  487.15   13.30
   0   1   5  501.55   14.20
   0   1  -5  516.05   14.40
   0   1  -5  518.15   14.30
  -1  -1  -5  783.12   21.10
   1  -1   5  806.82   21.10
   1  -1   5  798.82   21.00
  -1  -1  -5  829.32   20.90
  -1  -1  -5  807.02   20.00
   1   1   5  814.52   20.70
  -1   1  -5  806.62   21.10
  -1   1  -5  777.72   21.40
  -1   1  -5  804.82   21.10
  -2  -1  -5 3469.55   81.59
  -2  -1  -5 3589.34   81.89
  -2  -1  -5 3445.36   81.99
   2  -1   5 3529.75   81.89
  -2  -1  -5 3215.38   80.29
   2   1   5 3527.85   81.69
  -2   1  -5 3376.36   81.99
  -2   1  -5 3458.95   81.69
  -2   1  -5 3490.05   81.89
  -3  -1  -5 1913.91   47.80
  -3  -1  -5 1870.31   46.10
   3  -1   5 1893.31   47.60
  -3  -1  -5 1949.70   47.00
  -3  -1  -5 2025.60   47.90
  -3   1  -5 1889.81   47.80
  -3   1  -5 1916.21   47.70
   3   1   5 1966.80   47.60
  -3   1  -5 1927.61   46.10
  -3   1  -5 1824.22   47.00
  -4  -1  -5  309.27   11.00
  -4  -1  -5  298.27   11.00
  -4  -1  -5  275.87    9.70
   4  -1   5  288.77   10.70
  -4   1  -5  293.87   10.30
   4   1   5  298.47   10.80
  -4   1  -5  278.67    9.00
  -4   1  -5  284.57   10.70
  -4   1  -5  281.77   10.70
  -5  -1  -5    1.60    2.00
  -5  -1  -5    2.70    2.40
  -5  -1  -5    2.70    1.70
   5  -1   5    0.10    2.10
  -5   1  -5    2.90    1.30
   5   1   5   -0.50    2.10
  -5   1  -5    5.10    2.60
  -5   1  -5    3.70    2.20
  -6  -1  -5  230.38    8.90
  -6  -1  -5  234.18   10.30
   6  -1   5  231.38   10.40
  -6  -1  -5  237.98   10.70
   6   1   5  254.27   10.70
  -6   1  -5  225.88   10.30
  -6   1  -5  229.18   10.40
  -6   1  -5  224.38    7.90
  -7  -1  -5   43.80    4.70
   7  -1   5   43.10    4.90
  -7  -1  -5   37.80    3.50
  -7  -1  -5   44.90    5.00
  -7   1  -5   42.10    4.90
   7   1   5   38.60    4.80
  -7   1  -5   42.60    3.00
  -7   1  -5   40.20    4.60
  -8  -1  -5    6.40    3.70
  -8  -1  -5    7.10    2.70
   8  -1   5    3.10    2.80
  -8  -1  -5    7.80    3.70
   8   1   5    5.20    3.50
  -8   1  -5    3.80    3.20
  -8   1  -5   -2.40    2.70
  -9  -1  -5  466.25   19.10
  -9  -1  -5  452.65   18.50
   9  -1   5  466.85   18.40
  -9   1  -5  458.65   18.20
  -9   1  -5  457.25   18.50
   9   1   5  436.26   18.20
 -10  -1  -5   12.70    4.40
  10  -1   5    4.00    4.40
 -10  -1  -5    2.40    3.90
 -10   1  -5    6.60    4.10
 -10   1  -5    7.20    4.20
  10   1   5   12.40    4.40
 -11  -1  -5   31.80    5.90
 -11  -1  -5   32.90    6.10
 -11   1  -5   20.40    5.30
  11   1   5   16.70    6.30
 -11   1  -5   24.50    5.50
 -12  -1  -5   11.40    5.40
 -12  -1  -5   11.40    5.70
  12  -1   5   20.00    9.80
 -12   1  -5   29.70    6.00
 -12   1  -5    5.40    4.40
  12   1   5   12.90    8.00
 -13  -1  -5   11.80   11.30
 -13   1  -5    1.80    6.20
  13   1   5    5.50   14.70
 -14  -1  -5   12.20    9.20
 -14  -1  -5   16.00   14.60
 -14   1  -5   16.10   10.30
 -15  -1  -5    2.20   13.50
 -15   1  -5   -0.10   14.60
 -16  -2   5    5.30   37.90
  16   2  -5   21.70   25.40
 -15  -2   5   12.10   16.90
 -15  -2   5    0.20   16.50
 -14  -2   5   70.59    9.00
 -14  -2   5   64.49    7.80
 -13  -2   5   30.80    8.10
 -13  -2   5   45.90    5.90
 -13   2   5   32.20    7.20
 -12  -2   5   12.10    4.80
 -12   2   5   12.60    5.80
 -12   2   5   14.90    5.00
 -11  -2   5   14.00    3.80
 -11  -2   5    7.20    4.10
 -11  -2   5    9.50    5.20
 -11   2   5   -0.80    3.80
 -11   2   5   -2.00    5.50
 -10  -2   5   18.00    3.50
 -10  -2   5   27.20    4.20
 -10  -2   5   33.70    5.20
 -10   2   5   22.70    4.10
 -10   2   5   24.40    3.30
  -9  -2   5    3.60    3.00
  -9  -2   5    0.00    2.30
  -9  -2   5    0.70    2.90
  -9   2   5    5.60    2.80
  -9   2   5    2.50    2.00
  -8  -2   5   33.30    4.40
  -8  -2   5   32.30    3.80
  -8  -2   5   24.00    3.20
   8   2  -5   29.80    3.50
  -8   2   5   22.60    2.50
  -8   2   5   24.50    3.30
  -7  -2   5   42.90    4.50
  -7  -2   5   35.40    3.50
  -7  -2   5   46.00    4.30
  -7   2   5   43.20    3.80
  -7   2   5   39.70    2.80
  -6  -2   5  792.32   23.40
  -6  -2   5  786.12   22.20
  -6  -2   5  815.92   23.20
  -6   2   5  840.62   22.50
   6   2  -5  825.62   22.40
  -6   2   5  773.62   20.20
  -5  -2   5 1706.33   43.50
  -5  -2   5 1723.03   42.00
  -5  -2   5 1700.73   43.10
  -5   2   5 1643.94   42.00
   5   2  -5 1699.63   41.90
  -4  -2   5  120.19    6.10
  -4  -2   5  132.49    5.40
  -4  -2   5  128.79    6.10
  -4   2   5  128.49    5.40
   4   2  -5  135.49    5.50
   4   2  -5  124.59    6.20
  -3  -2   5  118.79    4.90
  -3  -2   5  122.29    5.70
  -3  -2   5  118.59    5.60
  -3   2   5  119.19    5.00
   3   2  -5  120.39    4.90
   3   2  -5  114.99    5.60
  -2  -2   5   22.10    2.10
  -2  -2   5   30.60    2.90
   2  -2  -5   22.30    1.80
  -2  -2   5   24.30    2.50
   2   2  -5   24.80    2.20
   2   2  -5   21.50    2.50
  -2   2   5   26.70    2.30
   1  -2  -5 1619.84   38.90
  -1  -2   5 1621.14   40.00
   1  -2  -5 1663.03   39.40
  -1  -2   5 1599.04   39.60
   1   2  -5 1725.73   39.80
  -1   2   5 1604.84   38.10
   1   2  -5 1578.84   40.20
  -1   2   5 1659.33   39.80
   0  -2   5   22.80    2.20
   0  -2  -5   21.80    1.50
   0  -2   5   19.60    2.10
   0  -2  -5   22.30    1.80
   0  -2  -5   21.70    2.40
   0  -2  -5   22.60    2.00
   0   2  -5   20.10    2.10
   0   2  -5   21.50    2.30
   0   2   5   21.20    2.40
   0   2  -5   20.80    2.30
   0   2   5   23.70    1.80
  -1  -2  -5 1624.84   39.90
  -1  -2  -5 1572.44   40.40
   1  -2   5 1681.23   40.10
   1  -2   5 1585.24   40.30
  -1  -2  -5 1580.64   38.40
  -1  -2  -5 1632.34   40.20
  -1   2  -5 1768.42   40.90
   1   2   5 1616.64   39.80
  -1   2  -5 1674.73   40.80
  -1   2  -5 1647.24   40.50
  -2  -2  -5  457.25   14.10
  -2  -2  -5  478.75   14.10
  -2  -2  -5  460.25   12.30
  -2  -2  -5  493.15   14.30
   2  -2   5  477.15   14.40
  -2   2  -5  473.45   14.40
  -2   2  -5  496.05   14.60
  -2   2  -5  484.85   14.40
   2   2   5  478.15   14.00
  -3  -2  -5  479.15   14.60
  -3  -2  -5  456.55   14.50
  -3  -2  -5  463.25   14.10
   3  -2   5  464.85   14.50
   3   2   5  438.56   14.20
  -3   2  -5  471.95   14.60
  -3   2  -5  440.56   14.30
  -3   2  -5  481.25   14.60
  -4  -2  -5  480.15   14.50
  -4  -2  -5  471.55   15.10
  -4  -2  -5  464.55   15.10
   4  -2   5  464.25   15.00
   4   2   5  440.96   14.80
  -4   2  -5  481.95   15.20
  -4   2  -5  465.85   14.90
  -4   2  -5  434.96   14.80
  -4   2  -5  443.96   12.70
  -5  -2  -5   48.70    3.90
   5  -2   5   44.00    4.20
  -5  -2  -5   56.19    4.70
  -5  -2  -5   48.90    4.40
   5   2   5   42.40    4.20
  -5   2  -5   43.30    2.60
  -5   2  -5   41.10    4.20
  -5   2  -5   52.39    4.50
  -6  -2  -5    7.70    3.00
   6  -2   5    5.60    2.90
  -6  -2  -5    7.80    2.30
  -6  -2  -5   -1.10    2.70
  -6   2  -5    0.20    2.10
  -6   2  -5    6.70    2.20
   6   2   5    6.00    3.00
  -6   2  -5    7.60    3.00
  -7  -2  -5   12.00    3.40
   7  -2   5   -2.00    2.40
  -7  -2  -5    6.90    2.20
   7   2   5    4.40    2.80
  -7   2  -5    5.00    2.80
  -7   2  -5    9.70    3.00
   8  -2   5  159.78    9.50
  -8  -2  -5  183.18   10.20
  -8  -2  -5  170.78   10.10
  -8  -2  -5  174.18    8.40
   8   2   5  167.98    9.90
  -8   2  -5  179.78   10.00
  -8   2  -5  179.98   10.20
  -9  -2  -5  192.08   11.40
   9  -2   5  188.78   10.90
  -9  -2  -5  186.58   11.20
  -9  -2  -5  188.28    9.00
   9   2   5  184.48   11.10
  -9   2  -5  186.98   10.80
  -9   2  -5  207.08   11.40
  10  -2   5    8.90    4.00
 -10  -2  -5   11.30    4.50
 -10  -2  -5    8.90    4.70
 -10   2  -5   -0.60    3.70
  10   2   5   -2.10    4.50
 -10   2  -5    5.20    3.80
 -11  -2  -5  230.28   14.00
  11  -2   5  257.87   14.20
 -11  -2  -5  259.17   14.70
 -11   2  -5  256.07   14.30
  11   2   5  248.88   14.40
 -11   2  -5  229.08   13.50
 -12  -2  -5  100.79    9.90
  12  -2   5   93.39    9.20
 -12   2  -5  102.99    9.40
 -12   2  -5   94.79    9.60
  12   2   5   78.09    9.00
 -13  -2  -5   -3.30    7.90
 -13  -2  -5   -4.40   10.60
  13   2   5    1.90   10.20
 -13   2  -5   14.70    8.00
 -14  -2  -5   -2.10    8.60
 -14  -2  -5    8.10   13.00
 -14   2  -5   -1.20    9.40
 -15  -2  -5   15.70   26.10
 -15  -2  -5   -0.70   17.30
 -15   2  -5    4.20   14.50
 -16  -3   5   13.90   26.10
 -16  -3   5   -4.60   18.60
  16   3  -5  -27.40   21.80
 -15  -3   5   -7.00   18.90
 -15  -3   5   -0.20   16.40
  15   3  -5    6.70   14.60
 -14  -3   5    3.10   12.20
 -14  -3   5   -7.10   12.20
  14   3  -5   12.80   12.60
 -13  -3   5  187.48   11.40
 -13  -3   5  202.28   13.40
 -12  -3   5  159.98    9.80
 -12  -3   5  153.98   10.90
 -12   3   5  135.19    7.80
 -11  -3   5  170.88   10.90
 -11  -3   5  156.68    9.40
 -11  -3   5  178.88    9.90
 -11   3   5  146.29    7.60
 -10  -3   5  166.68    9.20
 -10  -3   5  190.98    9.80
 -10  -3   5  170.38   10.50
 -10   3   5  164.78    8.70
 -10   3   5  151.78    7.40
  -9  -3   5   47.90    5.00
  -9  -3   5   35.80    4.20
  -9  -3   5   41.80    5.10
  -9   3   5   38.70    4.10
  -9   3   5   44.00    3.50
  -8  -3   5  232.48   10.30
  -8  -3   5  269.87   11.40
  -8  -3   5  262.17   11.90
  -8   3   5  256.77   10.00
  -8   3   5  264.37    8.90
  -7  -3   5  177.88    8.20
  -7  -3   5  191.48    9.30
  -7  -3   5  170.58    8.40
  -7   3   5  168.48    7.40
  -7   3   5  172.18    6.20
   7   3  -5  185.28    8.40
  -6  -3   5  197.08    9.20
  -6  -3   5  200.58    8.80
  -6  -3   5  186.78    8.10
  -6   3   5  179.48    7.40
   6   3  -5  197.58    9.00
  -6   3   5  181.48    5.90
   6   3  -5  188.38    8.20
  -5  -3   5 4403.76  104.59
  -5  -3   5 4434.76  104.79
  -5  -3   5 4362.06  103.59
   5   3  -5 4436.96  103.59
   5   3  -5 4350.86  104.69
  -5   3   5 4298.67  102.59
  -4  -3   5  845.32   22.70
  -4  -3   5  823.42   23.40
  -4  -3   5  834.42   23.50
   4   3  -5  846.02   22.70
   4   3  -5  824.82   23.50
  -4   3   5  845.72   21.90
  -3  -3   5  664.73   18.80
  -3  -3   5  725.43   19.80
  -3  -3   5  710.43   19.90
  -3   3   5  674.23   18.20
   3   3  -5  689.23   19.00
   3   3  -5  674.53   19.60
  -2  -3   5 1531.15   37.60
   2  -3  -5 1467.55   35.50
  -2  -3   5 1472.15   36.70
  -2  -3   5 1497.25   37.10
  -2   3   5 1445.26   36.20
   2   3  -5 1463.55   37.40
   2   3  -5 1495.95   36.80
   1  -3  -5  115.69    5.40
  -1  -3   5  122.09    5.30
  -1  -3   5  118.69    5.50
   1  -3  -5  128.49    4.60
  -1  -3   5  114.69    5.30
   1   3  -5  116.39    5.30
  -1   3   5  127.69    4.10
  -1   3   5  133.89    5.20
   1   3  -5  135.59    6.00
   0  -3   5  187.08    7.00
   0  -3  -5  172.28    6.10
   0  -3  -5  186.88    6.10
   0  -3   5  176.58    6.60
   0  -3   5  185.78    6.80
   0  -3  -5  178.18    7.10
   0  -3  -5  168.48    5.00
   0   3  -5  185.58    7.10
   0   3   5  177.58    5.90
   0   3  -5  181.68    7.30
   0   3  -5  184.58    7.10
   1  -3   5  131.19    6.00
  -1  -3  -5  128.69    5.40
  -1  -3  -5  138.29    5.50
   1  -3   5  134.99    5.40
  -1  -3  -5  137.99    6.10
  -1   3  -5  132.99    5.90
  -1   3  -5  137.49    6.40
  -1   3  -5  136.09    6.10
   1   3   5  133.19    5.40
  -2  -3  -5  282.87    9.70
  -2  -3  -5  271.87    9.80
  -2  -3  -5  277.27    9.60
   2  -3   5  275.87    9.00
   2  -3   5  294.27   10.10
  -2   3  -5  288.47   10.00
  -2   3  -5  289.67   10.00
  -2   3  -5  274.07   10.20
   2   3   5  279.77    9.60
  -3  -3  -5 1265.97   33.20
  -3  -3  -5 1307.57   33.30
  -3  -3  -5 1283.87   33.20
   3  -3   5 1243.98   33.30
  -3   3  -5 1273.97   33.10
  -3   3  -5 1268.47   33.50
  -3   3  -5 1237.38   33.30
   3   3   5 1248.88   32.90
  -4  -3  -5  601.84   18.10
  -4  -3  -5  560.04   17.90
   4  -3   5  575.44   18.00
  -4  -3  -5  595.14   17.80
  -4   3  -5  581.64   18.20
  -4   3  -5  571.74   18.00
   4   3   5  588.04   17.90
  -4   3  -5  581.94   17.80
  -4   3  -5  542.95   15.10
  -5  -3  -5    0.80    1.70
   5  -3   5   -0.50    2.30
  -5  -3  -5    4.50    2.50
  -5  -3  -5   -1.10    2.20
   5   3   5   -0.20    2.10
  -5   3  -5    2.40    2.20
  -5   3  -5   -1.90    1.40
  -5   3  -5   -3.40    2.40
  -5   3  -5   -1.10    1.80
  -6  -3  -5  209.48   10.20
  -6  -3  -5  217.58   10.40
  -6  -3  -5  208.18    9.20
   6  -3   5  218.08   10.20
  -6   3  -5  210.68   10.10
   6   3   5  216.28   10.20
  -6   3  -5  205.38    9.70
  -7  -3  -5    1.00    2.50
  -7  -3  -5    2.80    2.70
  -7  -3  -5    2.60    2.50
   7  -3   5    5.30    3.10
  -7   3  -5    9.50    3.20
   7   3   5    2.00    2.70
  -7   3  -5    8.20    2.90
  -8  -3  -5    1.00    3.40
  -8  -3  -5    4.60    2.80
  -8  -3  -5   -0.70    3.40
   8  -3   5    4.10    3.20
  -8   3  -5    5.40    3.20
  -8   3  -5    1.30    2.90
  -9  -3  -5  144.09    8.30
  -9  -3  -5  163.38   10.80
  -9  -3  -5  154.68   10.30
   9  -3   5  141.59    9.60
   9   3   5  142.59    9.90
  -9   3  -5  153.98    9.80
  -9   3  -5  144.89    9.50
  10  -3   5   16.30    4.60
 -10  -3  -5   13.00    4.80
 -10  -3  -5   23.00    5.30
 -10   3  -5   24.70    5.20
  10   3   5   17.10    4.90
 -10   3  -5   13.10    4.50
 -11  -3  -5  173.58   12.30
 -11  -3  -5  160.88   12.00
  11  -3   5  141.79   11.00
  11   3   5  157.88   11.80
 -11   3  -5  157.18   11.30
 -11   3  -5  162.78   11.30
 -12  -3  -5  178.78   12.90
 -12   3  -5  184.58   12.60
 -12   3  -5  178.08   12.30
  12   3   5  178.98   13.10
 -13  -3  -5   20.50   13.30
 -13  -3  -5    8.70    9.00
  13   3   5   27.90   12.70
 -13   3  -5   27.70    8.00
 -14  -3  -5   28.60   15.10
 -14  -3  -5   50.89   10.70
 -14   3  -5    8.80   11.10
 -15  -3  -5   20.80   24.40
 -15  -3  -5   20.20   23.30
 -15   3  -5   23.90   14.00
 -16  -4   5   19.90   30.90
 -16  -4   5    6.00   26.10
  16   4  -5   16.30   27.70
 -15  -4   5   36.50   16.60
 -15  -4   5   16.30   15.80
  15   4  -5   27.80   19.80
 -14  -4   5   12.70   11.30
 -14  -4   5    1.90    6.00
  14   4  -5    1.90    8.00
 -13  -4   5   20.90    8.20
 -13  -4   5   23.10    5.40
  13   4  -5    9.60    8.30
 -12  -4   5    5.40    5.30
 -12  -4   5   12.70    5.00
 -12  -4   5   -2.30    5.40
  12   4  -5   15.30    5.70
 -11  -4   5   15.70    5.10
 -11  -4   5   28.90    5.20
 -11  -4   5   23.80    4.60
 -11   4   5   11.10    6.20
  11   4  -5   23.30    5.40
 -10  -4   5   -5.30    3.30
 -10  -4   5    1.90    3.40
 -10  -4   5    0.10    3.30
  10   4  -5   -7.20    3.80
 -10   4   5   -1.20    3.90
  -9  -4   5    1.30    3.00
  -9  -4   5    8.60    3.50
  -9  -4   5    2.50    3.20
  -9   4   5    5.30    2.60
   9   4  -5    2.00    4.90
  -9   4   5    0.20    2.90
   9   4  -5    2.50    3.10
  -8  -4   5   76.09    5.80
  -8  -4   5   61.49    6.10
  -8  -4   5   80.19    6.30
   8   4  -5   75.19    5.80
  -8   4   5   71.89    4.70
   8   4  -5   63.89    5.90
  -8   4   5   70.79    3.90
  -7  -4   5  186.78    9.40
  -7  -4   5  154.08    8.10
  -7  -4   5  176.08    8.90
  -7   4   5  176.48    7.30
   7   4  -5  180.08    8.60
   7   4  -5  178.38    9.20
  -7   4   5  173.58    6.10
  -6  -4   5  144.19    7.10
  -6  -4   5  140.09    7.50
  -6  -4   5  124.39    7.30
   6   4  -5  131.19    6.80
  -6   4   5  135.99    5.80
  -6   4   5  126.69    4.50
   6   4  -5  131.89    7.40
  -5  -4   5  760.02   22.40
  -5  -4   5  757.52   22.50
  -5  -4   5  759.52   21.80
   5   4  -5  766.62   21.90
   5   4  -5  749.92   22.40
  -5   4   5  733.73   20.00
  -4  -4   5   31.90    3.10
  -4  -4   5   29.60    3.30
   4  -4  -5   26.50    2.60
  -4  -4   5   29.30    3.40
  -4   4   5   27.00    2.30
   4   4  -5   26.60    2.90
   4   4  -5   30.90    3.30
  -3  -4   5   18.20    2.50
   3  -4  -5   13.90    1.30
  -3  -4   5   14.10    2.30
  -3  -4   5   14.80    2.50
  -3   4   5   15.30    1.80
   3   4  -5   15.40    2.30
   3   4  -5   19.00    2.70
  -2  -4   5    6.20    1.80
  -2  -4   5    5.60    1.90
  -2  -4   5    5.60    1.80
   2  -4  -5    3.20    1.60
   2  -4  -5    4.80    0.90
   2   4  -5    6.50    1.80
  -2   4   5    5.90    0.90
   2   4  -5    3.70    2.00
  -2   4   5    6.20    1.50
  -1  -4   5 3169.98   74.79
   1  -4  -5 3100.39   74.19
   1  -4  -5 3177.98   77.59
   1  -4  -5 3066.09   74.59
  -1  -4   5 3093.49   74.69
  -1  -4   5 3083.59   74.09
   1   4  -5 3103.19   74.99
   1   4  -5 3188.58   74.89
   0  -4  -5    3.20    1.10
   0  -4   5    2.60    1.60
   0  -4  -5    1.00    1.20
   0  -4  -5    3.00    1.90
   0  -4   5    4.30    1.60
   0  -4   5    1.00    1.20
   0   4   5    3.90    1.30
   0   4  -5    7.10    2.10
   0   4  -5    1.90    1.60
   0   4  -5    6.10    1.80
   1  -4   5  947.51   23.80
   1  -4   5  928.51   24.90
  -1  -4  -5  913.21   24.10
  -1  -4  -5  921.71   23.80
  -1  -4  -5  906.01   25.00
  -1   4  -5  912.31   24.60
  -1   4  -5  921.61   25.20
  -1   4  -5  919.31   24.90
   1   4   5  881.71   23.80
  -2  -4  -5   18.80    2.40
   2  -4   5   15.20    2.50
   2  -4   5   14.30    1.80
  -2  -4  -5   19.80    2.90
  -2  -4  -5   16.20    2.40
  -2   4  -5   15.50    2.60
  -2   4  -5   15.20    2.50
  -2   4  -5   16.70    2.30
   2   4   5   14.30    2.20
   3  -4   5    0.80    1.90
  -3  -4  -5    4.30    2.00
  -3  -4  -5    3.70    2.00
   3   4   5    0.10    1.60
  -3   4  -5   -2.20    2.00
  -3   4  -5    3.30    2.20
  -3   4  -5   -1.00    1.50
  -4  -4  -5    1.50    2.10
   4  -4   5    6.90    2.40
  -4  -4  -5    0.90    2.10
  -4  -4  -5    5.40    2.10
  -4   4  -5    3.20    2.10
  -4   4  -5    4.20    2.20
   4   4   5    6.10    2.50
  -4   4  -5    6.50    2.40
  -5  -4  -5  166.58    8.20
   5  -4   5  170.98    8.50
  -5  -4  -5  166.68    8.60
  -5  -4  -5  159.38    8.30
  -5   4  -5  163.78    8.60
  -5   4  -5  154.68    8.20
  -5   4  -5  167.08    8.10
   5   4   5  161.08    8.30
   6  -4   5  372.46   14.20
  -6  -4  -5  339.47   14.10
  -6  -4  -5  350.66   14.10
  -6  -4  -5  359.56   13.50
  -6   4  -5  343.67   13.40
  -6   4  -5  351.96   13.90
   6   4   5  338.67   14.00
  -7  -4  -5   53.99    5.00
  -7  -4  -5   59.79    5.80
   7  -4   5   48.40    5.20
  -7  -4  -5   62.69    6.00
  -7   4  -5   49.60    5.00
  -7   4  -5   54.99    5.50
   7   4   5   56.69    5.60
  -8  -4  -5  106.49    8.10
  -8  -4  -5  100.19    8.20
   8  -4   5  102.09    7.70
  -8  -4  -5   91.49    6.80
  -8   4  -5  101.69    7.60
  -8   4  -5   96.29    7.30
   8   4   5  105.89    8.10
  -9  -4  -5   31.50    5.70
  -9  -4  -5   34.00    5.80
   9  -4   5   36.50    5.30
  -9  -4  -5   28.70    4.60
   9   4   5   42.60    6.30
  -9   4  -5   36.10    5.30
  -9   4  -5   30.00    5.00
 -10  -4  -5    5.10    4.10
 -10  -4  -5    0.20    6.10
 -10  -4  -5   -4.50    4.00
  10  -4   5   -5.20    5.60
 -10   4  -5   -3.60    4.00
 -10   4  -5    3.80    4.20
  10   4   5    4.60    4.00
  11  -4   5   15.20   11.60
 -11  -4  -5   14.20    5.10
  11   4   5   13.30    5.00
 -11   4  -5   16.30    5.30
 -12  -4  -5   11.20    6.30
  12   4   5   18.40   12.00
 -12   4  -5    0.00    5.20
 -12   4  -5   14.60    5.40
 -13  -4  -5    4.30   10.40
 -13  -4  -5    6.10    8.30
  13   4   5    9.60    9.70
 -13   4  -5   13.50    7.30
 -14  -4  -5    5.40   14.00
 -14  -4  -5   -2.00   10.30
  14   4   5    6.10   19.30
 -14   4  -5   11.30   17.20
 -15  -4  -5   33.10   18.70
 -15  -4  -5   32.20   21.60
 -15   4  -5   42.10   16.10
 -15  -5   5    5.60   19.10
 -15  -5   5    5.00   13.50
  15   5  -5   13.10   26.90
 -14  -5   5   -4.50   10.70
 -14  -5   5   12.50   12.50
  14   5  -5    6.70   12.80
 -13  -5   5   11.50    5.60
 -13  -5   5   10.30    6.80
  13   5  -5    3.70   10.70
 -12  -5   5   47.40    6.30
 -12  -5   5   39.30    7.70
 -12  -5   5   52.29    7.40
  12   5  -5   40.90    7.20
 -11  -5   5  121.19    9.20
 -11  -5   5  117.39    9.70
 -11  -5   5  107.19    8.40
  11   5  -5  119.69    9.50
 -10  -5   5    1.70    3.40
 -10  -5   5    3.60    3.30
 -10  -5   5    0.40    3.70
  10   5  -5   -4.60    3.70
 -10   5   5    0.80    3.20
  -9  -5   5  132.99    8.80
  -9  -5   5  148.69    8.80
  -9  -5   5  144.89    9.60
   9   5  -5  149.39    9.20
  -9   5   5  132.99    6.10
   9   5  -5  135.49    8.60
  -8  -5   5   32.60    4.60
  -8  -5   5   29.70    4.70
  -8  -5   5   26.50    4.10
   8   5  -5   38.20    4.70
   8   5  -5   26.90    4.30
  -8   5   5   35.40    2.80
  -7  -5   5  161.48    8.40
   7  -5  -5  142.49    6.10
[truncated: 869,582 more chars]
