# Supplementary material for: Strain‐Release Pentafluorosulfanylation and Tetrafluoro(aryl)sulfanylation of [1.1.1]Propellane: Reactivity and Structural Insight
Source: Angew Chem Int Ed Engl. 2022 Oct 25;61(48):e202211892. doi: 10.1002/anie.202211892 (PMC9828730; doi:10.1002/anie.202211892)
Supplement: Supplementary file 6 — Supporting Information [file ANIE-61-0-s002.cif]

 
data_JF3121_90K_FMI 
  
_audit_creation_method            'SHELXL-2018/3' 
_shelx_SHELXL_version_number      '2018/3' 
_chemical_name_systematic         ? 
_chemical_name_common             ? 
_chemical_melting_point           ? 
_chemical_formula_moiety          'C10 H9 Cl2 F4 N S' 
_chemical_formula_sum 
 'C10 H9 Cl2 F4 N S' 
_chemical_formula_weight          322.14 
  
loop_ 
 _atom_type_symbol 
 _atom_type_description 
 _atom_type_scat_dispersion_real 
 _atom_type_scat_dispersion_imag 
 _atom_type_scat_source 
 'C'  'C'   0.0033   0.0016 
 'International Tables Vol C Tables 4.2.6.8 and 6.1.1.4' 
 'H'  'H'   0.0000   0.0000 
 'International Tables Vol C Tables 4.2.6.8 and 6.1.1.4' 
 'N'  'N'   0.0061   0.0033 
 'International Tables Vol C Tables 4.2.6.8 and 6.1.1.4' 
 'F'  'F'   0.0171   0.0103 
 'International Tables Vol C Tables 4.2.6.8 and 6.1.1.4' 
 'S'  'S'   0.1246   0.1234 
 'International Tables Vol C Tables 4.2.6.8 and 6.1.1.4' 
 'Cl'  'Cl'   0.1484   0.1585 
 'International Tables Vol C Tables 4.2.6.8 and 6.1.1.4' 
  
_space_group_crystal_system       orthorhombic 
_space_group_IT_number            57 
_space_group_name_H-M_alt         'P b c m' 
_space_group_name_Hall            '-P 2c 2b' 
  
_shelx_space_group_comment 
; 
The symmetry employed for this shelxl refinement is uniquely defined 
by the following loop, which should always be used as a source of 
symmetry information in preference to the above space-group names. 
They are only intended as comments. 
; 
  
loop_ 
 _space_group_symop_operation_xyz 
 'x, y, z' 
 '-x, -y, z+1/2' 
 '-x, y+1/2, -z+1/2' 
 'x, -y+1/2, -z' 
 '-x, -y, -z' 
 'x, y, -z-1/2' 
 'x, -y-1/2, z-1/2' 
 '-x, y-1/2, z' 
  
_cell_length_a                    6.1409(2) 
_cell_length_b                    26.9844(8) 
_cell_length_c                    7.3502(2) 
_cell_angle_alpha                 90 
_cell_angle_beta                  90 
_cell_angle_gamma                 90 
_cell_volume                      1217.99(6) 
_cell_formula_units_Z             4 
_cell_measurement_temperature     90(2) 
_cell_measurement_reflns_used     9150 
_cell_measurement_theta_min       2.26 
_cell_measurement_theta_max       30.67 
  
_exptl_crystal_description        Block 
_exptl_crystal_colour             Colorless 
_exptl_crystal_density_meas       ? 
_exptl_crystal_density_method     ? 
_exptl_crystal_density_diffrn     1.757 
_exptl_crystal_F_000              648 
_exptl_transmission_factor_min    ? 
_exptl_transmission_factor_max    ? 
_exptl_crystal_size_max           0.284 
_exptl_crystal_size_mid           0.218 
_exptl_crystal_size_min           0.131 
_exptl_absorpt_coefficient_mu     0.734 
_shelx_estimated_absorpt_T_min    0.819 
_shelx_estimated_absorpt_T_max    0.910 
_exptl_absorpt_correction_type    Multi-scan 
_exptl_absorpt_correction_T_min   0.8265 
_exptl_absorpt_correction_T_max   0.8932 
_exptl_absorpt_process_details    'SADABS 2016/2 (Sheldrick, 2016)' 
_exptl_absorpt_special_details    ? 
_diffrn_ambient_temperature       90(2) 
_diffrn_radiation_wavelength      0.71073 
_diffrn_radiation_type            MoK\a 
_diffrn_source                    ? 
_diffrn_measurement_device_type   'Bruker APEX-II CCD' 
_diffrn_measurement_method        '\f and \w scans' 
_diffrn_detector_area_resol_mean  ? 
_diffrn_reflns_number             13905 
_diffrn_reflns_av_unetI/netI      0.0109 
_diffrn_reflns_av_R_equivalents   0.0183 
_diffrn_reflns_limit_h_min        -8 
_diffrn_reflns_limit_h_max        8 
_diffrn_reflns_limit_k_min        -38 
_diffrn_reflns_limit_k_max        38 
_diffrn_reflns_limit_l_min        -10 
_diffrn_reflns_limit_l_max        10 
_diffrn_reflns_theta_min          1.509 
_diffrn_reflns_theta_max          30.762 
_diffrn_reflns_theta_full         25.242 
_diffrn_measured_fraction_theta_max   0.999 
_diffrn_measured_fraction_theta_full  1.000 
_diffrn_reflns_Laue_measured_fraction_max    0.999 
_diffrn_reflns_Laue_measured_fraction_full   1.000 
_diffrn_reflns_point_group_measured_fraction_max   0.999 
_diffrn_reflns_point_group_measured_fraction_full  1.000 
_reflns_number_total              2035 
_reflns_number_gt                 1931 
_reflns_threshold_expression      'I > 2\s(I)' 
_reflns_Friedel_coverage          0.000 
_reflns_Friedel_fraction_max      . 
_reflns_Friedel_fraction_full     . 
  
_reflns_special_details 
; 
 Reflections were merged by SHELXL according to the crystal 
 class for the calculation of statistics and refinement. 
  
 _reflns_Friedel_fraction is defined as the number of unique 
 Friedel pairs measured divided by the number that would be 
 possible theoretically, ignoring centric projections and 
 systematic absences. 
; 
  
_computing_data_collection        'Apex3 (2019.1) (Bruker, 2019)' 
_computing_cell_refinement        'SAINT (8.38a) (Bruker, 2017)' 
_computing_data_reduction         'SAINT (8.38a) (Bruker, 2017)' 
_computing_structure_solution     'SHELXT (Sheldrick, 2014)' 
_computing_structure_refinement   'SHELXL-2018/3 (Sheldrick, 2018)' 
_computing_molecular_graphics     'Bruker SHELXTL' 
_computing_publication_material   'Bruker SHELXTL' 
_refine_special_details           
;

16 June, 2022 
JF3121 APEX2
 A colorless block with approximate orthogonal dimensions 0.131 x
 0.218 x 0.284mm3 was placed and optically centered on the Bruker(1)
 APEXII CCD system at –183°C(90K).  Indexing of the unit cell used a
 random set of reflections collected from three series of 0.5° wide
 omega-scans, 10 seconds per frame, and 30 frames per series that were
 well distributed in reciprocal space. Eight omega-scan data frame
 series were collected [MoKa] with 0.3° wide scans, 10 seconds per
 frame and 606 frames collected per series with the detector set at
 32.0° at varying phi angles (phi=0°, 90°, 180°, 270°) and the
 detector set at -32.0° at varying phi angles (phi=45°, 135°, 225°,
 315°) due to a bad quadrant on the detector. The crystal to detector
 distance was 5.00cm, thus providing a complete sphere of data to
 2thetamax=61.52°.

Structural determination and Refinement:

All crystallographic calculations were performed on a Surface Pro7
with Intel i7-1065G7 at 1.30GHz with four cores, eight processors and
16GB of extended memory. Data collected were corrected for Lorentz and
polarization effects with Saint(1) and absorption using Blessing’s
method and merged as incorporated with the program Sadabs(2,3). The
SHELXTL(4) program package was implemented to determine the probable
space group and set up the initial files. System symmetry, systematic
absences and intensity statistics indicated the non-centrosymmetric
orthorhombic space group Pbcm (no. 57). The structure was determined
by direct methods with the non-hydrogen atoms being located using the
program XT(5).  The structure was refined with XL(6). The 30806 data
collected were merged based upon identical indices to 13905, then
merged for least squares refinement to 72035 unique data
[R(int)=0.0183]. All non-hydrogen atoms were refined anisotropically.
Hydrogen atoms were located directly from a difference-Fourier map and
allowed to refine freely throughout the final refinement stages. The
final structure was refined to convergence with R(F)=2.40%,
wR(F2)=6.38%, GOF=1.039 for all 2035 unique reflections [R(F)=2.29,
wR(F2)=6.31 for those 1931 data with Fo > 4sgma(Fo)]. The final
difference-Fourier map was featureless indicating that the structure
is both correct and complete. An empirical correction for extinction
was also attempted and found to be negative and therefore not applied.


References:

1.	Bruker (2019) APEXII (Version 2019.0) and (2017) SAINT (Version
8.38a). Bruker AXS Inc., Madison, Wisconsin, USA.

2.	An Empirical Correction for Absorption Anisotropy, Blessing, R. H.
(1995). Acta Cryst., A51, 33-38.

3.	Sheldrick, G.M., SADABS (2016) Version 2016/2, ‘Siemens Area
Detector Absorption Correction’ Universität Göttingen: Göttingen,
Germany.

4.	Sheldrick, G.M., (2002). SHELXTL. Version 6.1. Bruker AXS Inc.,
Madison, Wisconsin, USA.

5.	Sheldrick, G. M., (2014) SHELXT, Universität Göttingen: Göttingen,
Germany.  Structure determination program. Private communication.

6.	Sheldrick, G. M., (2018). SHELXL2018/3. Universität Göttingen:
Göttingen, Germany.


; 
_refine_ls_structure_factor_coef  Fsqd 
_refine_ls_matrix_type            full 
_refine_ls_weighting_scheme       calc 
_refine_ls_weighting_details 
'w=1/[\s^2^(Fo^2^)+(0.0331P)^2^+0.6095P] where P=(Fo^2^+2Fc^2^)/3' 
_atom_sites_solution_primary      dual 
_atom_sites_solution_secondary    ? 
_atom_sites_solution_hydrogens    difmap 
_refine_ls_hydrogen_treatment     refall 
_refine_ls_extinction_method      none 
_refine_ls_extinction_coef        . 
_refine_ls_number_reflns          2035 
_refine_ls_number_parameters      121 
_refine_ls_number_restraints      0 
_refine_ls_R_factor_all           0.0240 
_refine_ls_R_factor_gt            0.0229 
_refine_ls_wR_factor_ref          0.0638 
_refine_ls_wR_factor_gt           0.0631 
_refine_ls_goodness_of_fit_ref    1.039 
_refine_ls_restrained_S_all       1.039 
_refine_ls_shift/su_max           0.001 
_refine_ls_shift/su_mean          0.000 
  
loop_ 
 _atom_site_label 
 _atom_site_type_symbol 
 _atom_site_fract_x 
 _atom_site_fract_y 
 _atom_site_fract_z 
 _atom_site_U_iso_or_equiv 
 _atom_site_adp_type 
 _atom_site_occupancy 
 _atom_site_site_symmetry_order 
 _atom_site_calc_flag 
 _atom_site_refinement_flags_posn 
 _atom_site_refinement_flags_adp 
 _atom_site_refinement_flags_occupancy 
 _atom_site_disorder_assembly 
 _atom_site_disorder_group 
S1 S 0.57791(5) 0.35130(2) 0.250000 0.01041(8) Uani 1 2 d S T P . . 
Cl1 Cl 0.18515(6) 0.52986(2) 0.250000 0.02330(9) Uani 1 2 d S T P . . 
C1 C 0.3109(2) 0.47105(5) 0.250000 0.0161(2) Uani 1 2 d S T P . . 
F1 F 0.41566(8) 0.33038(2) 0.09386(8) 0.01466(12) Uani 1 1 d . . . . . 
C2 C 0.28361(17) 0.43068(3) 0.10219(14) 0.01847(18) Uani 1 1 d . . . . . 
H2A H 0.144(2) 0.4149(5) 0.096(2) 0.029(4) Uiso 1 1 d . . . . . 
H2B H 0.347(2) 0.4373(5) -0.017(2) 0.020(3) Uiso 1 1 d . . . . . 
F2 F 0.74118(9) 0.37248(2) 0.40796(8) 0.01656(12) Uani 1 1 d . . . . . 
C3 C 0.5589(2) 0.46135(5) 0.250000 0.0182(3) Uani 1 2 d S T P . . 
H3 H 0.633(2) 0.4690(5) 0.138(2) 0.024(3) Uiso 1 1 d . . . . . 
C4 C 0.4402(2) 0.41068(4) 0.250000 0.0126(2) Uani 1 2 d S T P . . 
C5 C 0.7297(2) 0.29257(5) 0.250000 0.0117(2) Uani 1 2 d S T P . . 
N5 N 0.60980(17) 0.25200(4) 0.250000 0.01301(19) Uani 1 2 d S T P . . 
C6 C 0.9553(2) 0.29372(5) 0.250000 0.0168(2) Uani 1 2 d S T P . . 
H6 H 1.030(4) 0.3221(8) 0.250000 0.024(5) Uiso 1 2 d S . P . . 
C7 C 1.0644(2) 0.24868(5) 0.250000 0.0174(2) Uani 1 2 d S T P . . 
H7 H 1.220(3) 0.2474(7) 0.250000 0.019(5) Uiso 1 2 d S . P . . 
C8 C 0.9407(2) 0.20573(5) 0.250000 0.0127(2) Uani 1 2 d S T P . . 
Cl8 Cl 1.06731(5) 0.14847(2) 0.250000 0.01575(8) Uani 1 2 d S T P . . 
C9 C 0.7148(2) 0.20832(5) 0.250000 0.0129(2) Uani 1 2 d S T P . . 
H9 H 0.628(3) 0.1796(7) 0.250000 0.020(5) Uiso 1 2 d S . P . . 
  
loop_ 
 _atom_site_aniso_label 
 _atom_site_aniso_U_11 
 _atom_site_aniso_U_22 
 _atom_site_aniso_U_33 
 _atom_site_aniso_U_23 
 _atom_site_aniso_U_13 
 _atom_site_aniso_U_12 
S1 0.00876(13) 0.01111(14) 0.01135(14) 0.000 0.000 -0.00092(9) 
Cl1 0.02913(19) 0.01378(15) 0.02699(18) 0.000 0.000 0.00682(12) 
C1 0.0188(6) 0.0112(5) 0.0183(6) 0.000 0.000 0.0022(4) 
F1 0.0137(2) 0.0142(2) 0.0161(2) -0.00227(19) -0.0051(2) 0.00061(18) 
C2 0.0218(4) 0.0150(4) 0.0186(4) -0.0007(3) -0.0054(4) 0.0037(3) 
F2 0.0152(2) 0.0155(2) 0.0190(3) -0.0034(2) -0.0063(2) -0.00064(19) 
C3 0.0175(6) 0.0108(5) 0.0262(7) 0.000 0.000 -0.0016(4) 
C4 0.0125(5) 0.0110(5) 0.0144(5) 0.000 0.000 -0.0004(4) 
C5 0.0092(5) 0.0127(5) 0.0132(5) 0.000 0.000 0.0003(4) 
N5 0.0103(4) 0.0135(5) 0.0152(5) 0.000 0.000 -0.0005(4) 
C6 0.0094(5) 0.0147(6) 0.0263(6) 0.000 0.000 -0.0020(4) 
C7 0.0093(5) 0.0174(6) 0.0254(6) 0.000 0.000 0.0003(4) 
C8 0.0117(5) 0.0129(5) 0.0134(5) 0.000 0.000 0.0022(4) 
Cl8 0.01381(14) 0.01429(14) 0.01913(15) 0.000 0.000 0.00366(9) 
C9 0.0105(5) 0.0133(5) 0.0150(5) 0.000 0.000 -0.0006(4) 
  
_geom_special_details 
; 
 All esds (except the esd in the dihedral angle between two l.s. planes) 
 are estimated using the full covariance matrix.  The cell esds are taken 
 into account individually in the estimation of esds in distances, angles 
 and torsion angles; correlations between esds in cell parameters are only 
 used when they are defined by crystal symmetry.  An approximate (isotropic) 
 treatment of cell esds is used for estimating esds involving l.s. planes. 
; 
  
loop_ 
 _geom_bond_atom_site_label_1 
 _geom_bond_atom_site_label_2 
 _geom_bond_distance 
 _geom_bond_site_symmetry_2 
 _geom_bond_publ_flag 
S1 F1 1.6213(6) . ? 
S1 F1 1.6213(6) 6_556 ? 
S1 F2 1.6371(6) . ? 
S1 F2 1.6371(6) 6_556 ? 
S1 C4 1.8119(12) . ? 
S1 C5 1.8386(13) . ? 
Cl1 C1 1.7648(14) . ? 
C1 C3 1.545(2) . ? 
C1 C2 1.5476(13) 6_556 ? 
C1 C2 1.5476(13) . ? 
C1 C4 1.8123(18) . ? 
C2 C4 1.5480(13) . ? 
C2 H2A 0.962(15) . ? 
C2 H2B 0.976(14) . ? 
C3 C4 1.5494(18) . ? 
C3 H3 0.964(15) . ? 
C3 H3 0.964(15) 6_556 ? 
C5 N5 1.3194(16) . ? 
C5 C6 1.3853(17) . ? 
N5 C9 1.3435(16) . ? 
C6 C7 1.3880(19) . ? 
C6 H6 0.89(2) . ? 
C7 C8 1.3855(18) . ? 
C7 H7 0.957(19) . ? 
C8 C9 1.3892(17) . ? 
C8 Cl8 1.7296(13) . ? 
C9 H9 0.94(2) . ? 
  
loop_ 
 _geom_angle_atom_site_label_1 
 _geom_angle_atom_site_label_2 
 _geom_angle_atom_site_label_3 
 _geom_angle 
 _geom_angle_site_symmetry_1 
 _geom_angle_site_symmetry_3 
 _geom_angle_publ_flag 
F1 S1 F1 90.12(4) . 6_556 ? 
F1 S1 F2 179.85(4) . . ? 
F1 S1 F2 89.77(3) 6_556 . ? 
F1 S1 F2 89.77(3) . 6_556 ? 
F1 S1 F2 179.85(4) 6_556 6_556 ? 
F2 S1 F2 90.34(4) . 6_556 ? 
F1 S1 C4 91.21(3) . . ? 
F1 S1 C4 91.21(3) 6_556 . ? 
F2 S1 C4 88.69(4) . . ? 
F2 S1 C4 88.68(4) 6_556 . ? 
F1 S1 C5 90.66(4) . . ? 
F1 S1 C5 90.66(4) 6_556 . ? 
F2 S1 C5 89.45(4) . . ? 
F2 S1 C5 89.45(4) 6_556 . ? 
C4 S1 C5 177.36(6) . . ? 
C3 C1 C2 89.28(8) . 6_556 ? 
C3 C1 C2 89.28(8) . . ? 
C2 C1 C2 89.17(10) 6_556 . ? 
C3 C1 Cl1 125.71(10) . . ? 
C2 C1 Cl1 125.84(7) 6_556 . ? 
C2 C1 Cl1 125.84(7) . . ? 
C3 C1 C4 54.26(7) . . ? 
C2 C1 C4 54.18(6) 6_556 . ? 
C2 C1 C4 54.18(6) . . ? 
Cl1 C1 C4 179.97(10) . . ? 
C1 C2 C4 71.67(7) . . ? 
C1 C2 H2A 116.4(9) . . ? 
C4 C2 H2A 115.8(9) . . ? 
C1 C2 H2B 117.3(8) . . ? 
C4 C2 H2B 116.5(8) . . ? 
H2A C2 H2B 113.2(12) . . ? 
C1 C3 C4 71.70(9) . . ? 
C1 C3 H3 115.3(9) . . ? 
C4 C3 H3 114.2(8) . . ? 
C1 C3 H3 115.3(9) . 6_556 ? 
C4 C3 H3 114.2(8) . 6_556 ? 
H3 C3 H3 117.8(18) . 6_556 ? 
C2 C4 C2 89.15(10) . 6_556 ? 
C2 C4 C3 89.11(7) . . ? 
C2 C4 C3 89.11(7) 6_556 . ? 
C2 C4 S1 126.75(6) . . ? 
C2 C4 S1 126.75(6) 6_556 . ? 
C3 C4 S1 124.12(9) . . ? 
C2 C4 C1 54.16(5) . . ? 
C2 C4 C1 54.15(5) 6_556 . ? 
C3 C4 C1 54.04(8) . . ? 
S1 C4 C1 178.16(9) . . ? 
N5 C5 C6 125.22(12) . . ? 
N5 C5 S1 115.60(9) . . ? 
C6 C5 S1 119.18(10) . . ? 
C5 N5 C9 117.38(10) . . ? 
C5 C6 C7 117.57(12) . . ? 
C5 C6 H6 122.2(14) . . ? 
C7 C6 H6 120.3(14) . . ? 
C8 C7 C6 117.91(11) . . ? 
C8 C7 H7 121.2(12) . . ? 
C6 C7 H7 120.9(12) . . ? 
C7 C8 C9 120.34(12) . . ? 
C7 C8 Cl8 120.07(10) . . ? 
C9 C8 Cl8 119.59(10) . . ? 
N5 C9 C8 121.57(12) . . ? 
N5 C9 H9 116.7(12) . . ? 
C8 C9 H9 121.7(12) . . ? 
  
loop_ 
 _geom_torsion_atom_site_label_1 
 _geom_torsion_atom_site_label_2 
 _geom_torsion_atom_site_label_3 
 _geom_torsion_atom_site_label_4 
 _geom_torsion 
 _geom_torsion_site_symmetry_1 
 _geom_torsion_site_symmetry_2 
 _geom_torsion_site_symmetry_3 
 _geom_torsion_site_symmetry_4 
 _geom_torsion_publ_flag 
C3 C1 C2 C4 44.65(7) . . . . ? 
C2 C1 C2 C4 -44.64(8) 6_556 . . . ? 
Cl1 C1 C2 C4 179.97(11) . . . . ? 
C2 C1 C3 C4 44.59(5) 6_556 . . . ? 
C2 C1 C3 C4 -44.59(5) . . . . ? 
Cl1 C1 C3 C4 180.0 . . . . ? 
C1 C2 C4 C2 44.62(8) . . . 6_556 ? 
C1 C2 C4 C3 -44.49(7) . . . . ? 
C1 C2 C4 S1 -178.01(10) . . . . ? 
C1 C3 C4 C2 44.58(5) . . . . ? 
C1 C3 C4 C2 -44.58(5) . . . 6_556 ? 
C1 C3 C4 S1 180.0 . . . . ? 
F1 S1 C4 C2 -16.08(9) . . . . ? 
F1 S1 C4 C2 -106.22(9) 6_556 . . . ? 
F2 S1 C4 C2 164.04(9) . . . . ? 
F2 S1 C4 C2 73.66(9) 6_556 . . . ? 
F1 S1 C4 C2 106.23(9) . . . 6_556 ? 
F1 S1 C4 C2 16.08(9) 6_556 . . 6_556 ? 
F2 S1 C4 C2 -73.66(9) . . . 6_556 ? 
F2 S1 C4 C2 -164.03(9) 6_556 . . 6_556 ? 
F1 S1 C4 C3 -134.93(2) . . . . ? 
F1 S1 C4 C3 134.93(2) 6_556 . . . ? 
F2 S1 C4 C3 45.19(2) . . . . ? 
F2 S1 C4 C3 -45.19(2) 6_556 . . . ? 
C3 C1 C4 C2 -120.03(6) . . . . ? 
C2 C1 C4 C2 119.95(12) 6_556 . . . ? 
C3 C1 C4 C2 120.03(6) . . . 6_556 ? 
C2 C1 C4 C2 -119.95(12) . . . 6_556 ? 
C2 C1 C4 C3 -120.03(6) 6_556 . . . ? 
C2 C1 C4 C3 120.03(6) . . . . ? 
F1 S1 C5 N5 -45.06(2) . . . . ? 
F1 S1 C5 N5 45.07(2) 6_556 . . . ? 
F2 S1 C5 N5 134.83(2) . . . . ? 
F2 S1 C5 N5 -134.83(2) 6_556 . . . ? 
F1 S1 C5 C6 134.94(2) . . . . ? 
F1 S1 C5 C6 -134.93(2) 6_556 . . . ? 
F2 S1 C5 C6 -45.17(2) . . . . ? 
F2 S1 C5 C6 45.17(2) 6_556 . . . ? 
C6 C5 N5 C9 0.0 . . . . ? 
S1 C5 N5 C9 180.0 . . . . ? 
N5 C5 C6 C7 0.0 . . . . ? 
S1 C5 C6 C7 180.0 . . . . ? 
C5 C6 C7 C8 0.0 . . . . ? 
C6 C7 C8 C9 0.0 . . . . ? 
C6 C7 C8 Cl8 180.0 . . . . ? 
C5 N5 C9 C8 0.0 . . . . ? 
C7 C8 C9 N5 0.0 . . . . ? 
Cl8 C8 C9 N5 180.0 . . . . ? 
  
loop_ 
 _geom_hbond_atom_site_label_D 
 _geom_hbond_atom_site_label_H 
 _geom_hbond_atom_site_label_A 
 _geom_hbond_distance_DH 
 _geom_hbond_distance_HA 
 _geom_hbond_distance_DA 
 _geom_hbond_angle_DHA 
 _geom_hbond_site_symmetry_A 
 _geom_hbond_publ_flag 
C7 H7 N5  0.957(19) 2.396(19) 3.3506(16) 175.0(17) 1_655 yes 
  
_refine_diff_density_max    0.457 
_refine_diff_density_min   -0.407 
_refine_diff_density_rms    0.068 
  
_shelx_res_file 
; 
TITL JF3121_90K_Fmi in Pbcm FINAL ALL DATA 90K 
    JF3121_90K_FMI.res 
    created by SHELXL-2018/3 at 00:55:02 on 16-Jun-2022 
CELL 0.71073   6.1409  26.9844   7.3502  90.0000  90.0000  90.0000 
ZERR    4.00   0.0002   0.0008   0.0002   0.0000   0.0000   0.0000 
LATT 1 
SYMM -X, -Y, 1/2+Z 
SYMM -X, 1/2+Y, 1/2-Z 
SYMM X, 1/2-Y, -Z 
SFAC C  H  N  F  S  Cl 
UNIT 40  36  4  16  4  8 
L.S. 7 
ACTA 
BOND $H 
FMAP 2 
PLAN 20 
HTAB 
EQIV $2 x+1, y, z 
HTAB C7 N5_$2 
WPDB -2 
CONF 
SIZE 0.131 0.218 0.284 
TEMP -183. 
WGHT    0.033100    0.609500 
FVAR       0.12088 
S1    5    0.577911    0.351298    0.250000    10.50000    0.00876    0.01111 = 
         0.01135    0.00000    0.00000   -0.00092 
CL1   6    0.185145    0.529859    0.250000    10.50000    0.02913    0.01378 = 
         0.02699    0.00000    0.00000    0.00682 
C1    1    0.310906    0.471054    0.250000    10.50000    0.01877    0.01123 = 
         0.01830    0.00000    0.00000    0.00221 
F1    4    0.415659    0.330375    0.093860    11.00000    0.01374    0.01418 = 
         0.01606   -0.00227   -0.00512    0.00061 
C2    1    0.283607    0.430684    0.102193    11.00000    0.02181    0.01499 = 
         0.01862   -0.00074   -0.00542    0.00370 
H2A   2    0.143508    0.414854    0.095679    11.00000    0.02887 
H2B   2    0.347087    0.437306   -0.017111    11.00000    0.02048 
F2    4    0.741184    0.372481    0.407959    11.00000    0.01523    0.01549 = 
         0.01896   -0.00341   -0.00633   -0.00064 
C3    1    0.558858    0.461354    0.250000    10.50000    0.01753    0.01077 = 
         0.02616    0.00000    0.00000   -0.00158 
H3    2    0.632610    0.468997    0.137690    11.00000    0.02370 
C4    1    0.440192    0.410682    0.250000    10.50000    0.01250    0.01104 = 
         0.01440    0.00000    0.00000   -0.00038 
C5    1    0.729729    0.292569    0.250000    10.50000    0.00922    0.01266 = 
         0.01323    0.00000    0.00000    0.00033 
N5    3    0.609799    0.252001    0.250000    10.50000    0.01029    0.01350 = 
         0.01524    0.00000    0.00000   -0.00045 
C6    1    0.955265    0.293724    0.250000    10.50000    0.00935    0.01472 = 
         0.02629    0.00000    0.00000   -0.00196 
H6    2    1.029934    0.322138    0.250000    10.50000    0.02375 
C7    1    1.064369    0.248675    0.250000    10.50000    0.00933    0.01740 = 
         0.02541    0.00000    0.00000    0.00028 
H7    2    1.220152    0.247392    0.250000    10.50000    0.01942 
C8    1    0.940738    0.205726    0.250000    10.50000    0.01170    0.01291 = 
         0.01338    0.00000    0.00000    0.00217 
CL8   6    1.067309    0.148467    0.250000    10.50000    0.01381    0.01429 = 
         0.01913    0.00000    0.00000    0.00366 
C9    1    0.714812    0.208321    0.250000    10.50000    0.01046    0.01326 = 
         0.01502    0.00000    0.00000   -0.00057 
H9    2    0.627711    0.179603    0.250000    10.50000    0.02032 
HKLF 4 
  
  
  
  
REM  JF3121_90K_Fmi in Pbcm FINAL ALL DATA 90K 
REM wR2 = 0.0638, GooF = S = 1.039, Restrained GooF = 1.039 for all data 
REM R1 = 0.0229 for 1931 Fo > 4sig(Fo) and 0.0240 for all 2035 data 
REM 121 parameters refined using 0 restraints 
  
END 
  
WGHT      0.0331      0.6095 
  
REM Instructions for potential hydrogen bonds 
HTAB C7 N5_$2 
  
REM Highest difference peak  0.457,  deepest hole -0.407,  1-sigma level  0.068 
Q1    1   0.8284  0.2073  0.2500  10.50000  0.05    0.46 
Q2    1   0.8383  0.2937  0.2500  10.50000  0.05    0.43 
Q3    1   0.9976  0.2282  0.2500  10.50000  0.05    0.38 
Q4    1   0.6478  0.3207  0.2500  10.50000  0.05    0.36 
Q5    1   0.5023  0.3825  0.2500  10.50000  0.05    0.33 
Q6    1   0.2889  0.4551  0.1628  11.00000  0.05    0.32 
Q7    1   0.6752  0.2712  0.2500  10.50000  0.05    0.32 
Q8    1   0.3718  0.4163  0.1674  11.00000  0.05    0.31 
Q9    1   1.0019  0.2709  0.2500  10.50000  0.05    0.30 
Q10   1   0.6671  0.2323  0.2500  10.50000  0.05    0.30 
Q11   1   0.4315  0.4713  0.2500  10.50000  0.05    0.29 
Q12   1   0.5071  0.4321  0.2500  10.50000  0.05    0.26 
Q13   1   0.4989  0.2526  0.2500  10.50000  0.05    0.17 
Q14   1   0.7578  0.3994  0.4151  11.00000  0.05    0.16 
Q15   1   0.4384  0.4426 -0.0211  11.00000  0.05    0.16 
Q16   1   0.1601  0.5306  0.3619  11.00000  0.05    0.16 
Q17   1   0.6558  0.3668  0.3677  11.00000  0.05    0.15 
Q18   1   0.4576  0.3423  0.0071  11.00000  0.05    0.14 
Q19   1   0.4989  0.3393  0.1527  11.00000  0.05    0.13 
Q20   1   0.7410  0.3478  0.4999  11.00000  0.05    0.13 
; 
_shelx_res_checksum   50017 
  
_shelx_hkl_file 
; 
   0 -12 -10    1.91    0.14 
  -1 -11 -10    0.21    0.10 
   0 -11 -10    0.03    0.04 
   1 -11 -10    0.07    0.05 
  -1 -10 -10    0.12    0.09 
   0 -10 -10    4.67    0.22 
   1 -10 -10    0.04    0.05 
  -1  -9 -10    0.33    0.11 
   0  -9 -10   -0.01    0.05 
   1  -9 -10    0.59    0.09 
  -2  -8 -10    1.90    0.20 
  -1  -8 -10    0.63    0.10 
   0  -8 -10    1.83    0.14 
   1  -8 -10    0.97    0.12 
   2  -8 -10    1.86    0.11 
  -2  -7 -10    0.11    0.09 
  -1  -7 -10    4.24    0.21 
   0  -7 -10   -0.03    0.05 
   1  -7 -10    4.43    0.21 
   2  -7 -10    0.07    0.05 
  -2  -6 -10    0.05    0.07 
  -1  -6 -10    1.32    0.12 
   0  -6 -10    3.13    0.18 
   1  -6 -10    1.32    0.12 
   2  -6 -10    0.14    0.05 
  -2  -5 -10    9.49    0.33 
  -1  -5 -10    2.37    0.15 
   0  -5 -10    0.04    0.05 
   1  -5 -10    2.18    0.15 
   2  -5 -10    9.60    0.26 
  -2  -4 -10    9.28    0.32 
  -1  -4 -10    0.06    0.05 
   0  -4 -10    0.96    0.12 
   1  -4 -10    0.05    0.05 
   2  -4 -10    9.24    0.25 
  -2  -3 -10    0.11    0.05 
  -1  -3 -10    0.05    0.05 
   0  -3 -10    0.03    0.04 
   1  -3 -10    0.17    0.06 
   2  -3 -10    0.09    0.04 
  -2  -2 -10    0.46    0.09 
  -1  -2 -10    0.45    0.08 
   0  -2 -10    0.86    0.11 
   1  -2 -10    0.65    0.09 
   2  -2 -10    0.38    0.07 
  -2  -1 -10    9.06    0.32 
  -1  -1 -10    2.58    0.16 
   0  -1 -10    0.06    0.05 
   1  -1 -10    2.49    0.15 
   2  -1 -10    9.57    0.25 
  -2   0 -10    5.80    0.25 
  -1   0 -10    0.72    0.10 
   0   0 -10   26.77    0.62 
   1   0 -10    0.56    0.09 
   2   0 -10    6.46    0.25 
  -2   1 -10    9.25    0.32 
  -1   1 -10    2.13    0.14 
   0   1 -10    0.00    0.04 
   1   1 -10    2.35    0.15 
   2   1 -10    9.53    0.31 
  -2   2 -10    0.55    0.09 
  -1   2 -10    0.53    0.09 
   0   2 -10    1.02    0.11 
   1   2 -10    0.57    0.09 
   2   2 -10    0.38    0.08 
  -2   3 -10    0.07    0.06 
  -1   3 -10    0.18    0.06 
   0   3 -10    0.00    0.04 
   1   3 -10    0.13    0.06 
   2   3 -10    0.06    0.05 
  -2   4 -10    9.38    0.32 
  -1   4 -10    0.05    0.05 
   0   4 -10    1.00    0.11 
   1   4 -10    0.01    0.05 
   2   4 -10    9.28    0.31 
  -2   5 -10    9.12    0.32 
  -1   5 -10    2.22    0.15 
   0   5 -10   -0.06    0.04 
   1   5 -10    2.55    0.15 
   2   5 -10    9.46    0.31 
  -2   6 -10    0.13    0.06 
  -1   6 -10    1.30    0.12 
   0   6 -10    3.41    0.18 
   1   6 -10    1.18    0.11 
   2   6 -10    0.19    0.09 
  -2   7 -10    0.04    0.05 
  -1   7 -10    4.39    0.21 
   0   7 -10    0.07    0.04 
   1   7 -10    4.29    0.20 
   2   7 -10    0.08    0.08 
  -2   8 -10    1.76    0.14 
  -1   8 -10    0.68    0.10 
   0   8 -10    1.90    0.14 
   1   8 -10    0.67    0.10 
   2   8 -10    1.51    0.19 
  -1   9 -10    0.41    0.08 
   0   9 -10   -0.01    0.05 
   1   9 -10    0.61    0.14 
  -1  10 -10    0.04    0.05 
   0  10 -10    4.68    0.21 
   1  10 -10    0.09    0.08 
  -1  11 -10    0.06    0.06 
   0  11 -10    0.05    0.05 
   1  11 -10    0.08    0.08 
   0  12 -10    1.59    0.13 
   0 -20  -9    0.62    0.13 
  -1 -19  -9    7.13    0.37 
   0 -19  -9    0.05    0.07 
  -2 -18  -9    0.07    0.09 
  -1 -18  -9   13.00    0.52 
   0 -18  -9    3.17    0.23 
  -2 -17  -9    0.01    0.07 
  -1 -17  -9    0.03    0.07 
   0 -17  -9   -0.03    0.06 
   1 -17  -9    0.07    0.08 
   2 -17  -9   -0.01    0.06 
  -2 -16  -9    0.37    0.10 
  -1 -16  -9    8.68    0.42 
   0 -16  -9    0.17    0.09 
   1 -16  -9    8.98    0.40 
   2 -16  -9    0.27    0.11 
  -3 -15  -9    0.51    0.13 
  -2 -15  -9    1.37    0.16 
  -1 -15  -9    0.22    0.10 
   0 -15  -9   -0.03    0.05 
   1 -15  -9    0.55    0.12 
   2 -15  -9    1.36    0.17 
   3 -15  -9    0.42    0.08 
  -3 -14  -9    0.45    0.12 
  -2 -14  -9    0.49    0.12 
  -1 -14  -9    3.47    0.24 
   0 -14  -9    0.26    0.10 
   1 -14  -9    2.93    0.16 
   2 -14  -9    0.29    0.10 
   3 -14  -9    0.55    0.09 
  -3 -13  -9    3.26    0.25 
  -2 -13  -9   -0.02    0.06 
  -1 -13  -9   11.54    0.48 
   0 -13  -9   -0.03    0.06 
   1 -13  -9   11.72    0.35 
   2 -13  -9   -0.04    0.06 
   3 -13  -9    3.44    0.19 
  -3 -12  -9    3.59    0.26 
  -2 -12  -9   -0.02    0.06 
  -1 -12  -9    5.96    0.32 
   0 -12  -9    0.12    0.07 
   1 -12  -9    6.60    0.25 
   2 -12  -9    0.05    0.07 
   3 -12  -9    3.62    0.19 
  -3 -11  -9   11.28    0.49 
  -2 -11  -9    0.14    0.08 
  -1 -11  -9    0.15    0.07 
   0 -11  -9    0.01    0.06 
   1 -11  -9    0.24    0.06 
   2 -11  -9    0.22    0.06 
   3 -11  -9   10.76    0.35 
  -4 -10  -9    0.86    0.16 
  -3 -10  -9    1.40    0.17 
  -2 -10  -9    2.59    0.21 
  -1 -10  -9    3.27    0.24 
   0 -10  -9    0.48    0.07 
   1 -10  -9    3.61    0.17 
   2 -10  -9    2.47    0.15 
   3 -10  -9    1.68    0.13 
   4 -10  -9    0.97    0.12 
  -4  -9  -9    0.14    0.08 
  -3  -9  -9    5.38    0.33 
  -2  -9  -9    2.28    0.20 
  -1  -9  -9    4.62    0.29 
   0  -9  -9    0.03    0.04 
   1  -9  -9    4.99    0.21 
   2  -9  -9    2.42    0.14 
   3  -9  -9    5.96    0.24 
   4  -9  -9    0.28    0.08 
  -4  -8  -9    0.17    0.10 
  -3  -8  -9    1.03    0.15 
  -2  -8  -9    0.10    0.07 
  -1  -8  -9    8.45    0.40 
   0  -8  -9    2.56    0.15 
   1  -8  -9    8.55    0.28 
   2  -8  -9    0.10    0.05 
   3  -8  -9    1.26    0.12 
   4  -8  -9    0.15    0.06 
  -4  -7  -9    0.72    0.14 
  -3  -7  -9   27.24    0.87 
  -2  -7  -9    0.35    0.11 
  -1  -7  -9    0.17    0.06 
   0  -7  -9    0.01    0.04 
   1  -7  -9    0.13    0.05 
   2  -7  -9    0.33    0.07 
   3  -7  -9   27.29    0.62 
   4  -7  -9    0.85    0.11 
  -4  -6  -9    1.95    0.19 
  -3  -6  -9    2.60    0.22 
  -2  -6  -9    0.01    0.05 
  -1  -6  -9    1.31    0.11 
   0  -6  -9    0.04    0.04 
   1  -6  -9    1.71    0.12 
   2  -6  -9    0.06    0.04 
   3  -6  -9    3.04    0.17 
   4  -6  -9    1.59    0.13 
  -4  -5  -9    0.60    0.13 
  -3  -5  -9    0.17    0.08 
  -2  -5  -9    1.89    0.18 
  -1  -5  -9   -0.03    0.03 
   0  -5  -9   -0.02    0.03 
   1  -5  -9    0.01    0.04 
   2  -5  -9    1.76    0.10 
   3  -5  -9    0.25    0.06 
   4  -5  -9    0.70    0.10 
  -4  -4  -9    0.07    0.07 
  -3  -4  -9    0.71    0.14 
  -2  -4  -9    3.24    0.23 
  -1  -4  -9    0.03    0.04 
   0  -4  -9    0.21    0.06 
   1  -4  -9    0.03    0.04 
   2  -4  -9    3.10    0.13 
   3  -4  -9    0.77    0.08 
   4  -4  -9    0.09    0.06 
  -4  -3  -9    3.69    0.27 
  -3  -3  -9   16.95    0.63 
  -2  -3  -9    0.08    0.05 
  -1  -3  -9    6.16    0.23 
   0  -3  -9    0.01    0.03 
   1  -3  -9    6.62    0.24 
   2  -3  -9    0.11    0.04 
   3  -3  -9   17.37    0.36 
   4  -3  -9    3.42    0.18 
  -4  -2  -9    0.98    0.17 
  -3  -2  -9    0.65    0.14 
  -2  -2  -9    1.86    0.13 
  -1  -2  -9   10.42    0.32 
   0  -2  -9    3.69    0.17 
   1  -2  -9   10.54    0.32 
   2  -2  -9    1.87    0.10 
   3  -2  -9    0.61    0.07 
   4  -2  -9    1.02    0.10 
  -4  -1  -9    0.05    0.07 
  -3  -1  -9   11.81    0.50 
  -2  -1  -9    1.82    0.13 
  -1  -1  -9    0.44    0.07 
   0  -1  -9    0.03    0.04 
   1  -1  -9    0.60    0.09 
   2  -1  -9    2.04    0.10 
   3  -1  -9   12.43    0.28 
   4  -1  -9    0.15    0.05 
  -4   0  -9    0.02    0.06 
  -3   0  -9    0.14    0.05 
  -2   0  -9    0.00    0.04 
  -1   0  -9    0.05    0.04 
   0   0  -9    0.05    0.04 
   1   0  -9    0.01    0.04 
   2   0  -9    0.00    0.03 
   3   0  -9    0.10    0.04 
   4   0  -9    0.02    0.05 
  -4   1  -9   -0.04    0.05 
  -3   1  -9   12.09    0.36 
  -2   1  -9    2.04    0.14 
  -1   1  -9    0.64    0.09 
   0   1  -9    0.06    0.04 
   1   1  -9    0.60    0.09 
   2   1  -9    2.06    0.11 
   3   1  -9   12.50    0.28 
   4   1  -9    0.12    0.07 
  -4   2  -9    0.99    0.15 
  -3   2  -9    0.67    0.10 
  -2   2  -9    1.77    0.13 
  -1   2  -9   10.82    0.32 
   0   2  -9    3.67    0.17 
   1   2  -9   10.29    0.31 
   2   2  -9    1.93    0.10 
   3   2  -9    0.71    0.08 
  -4   3  -9    3.16    0.24 
  -3   3  -9   17.41    0.45 
  -2   3  -9    0.32    0.07 
  -1   3  -9    6.40    0.24 
   0   3  -9   -0.03    0.03 
   1   3  -9    6.54    0.23 
   2   3  -9    0.16    0.06 
   3   3  -9   16.95    0.43 
   4   3  -9    2.98    0.23 
  -4   4  -9    0.05    0.05 
  -3   4  -9    0.87    0.11 
  -2   4  -9    3.27    0.17 
  -1   4  -9    0.03    0.04 
   0   4  -9    0.32    0.06 
   1   4  -9    0.05    0.05 
   2   4  -9    3.39    0.16 
   3   4  -9    0.94    0.16 
   4   4  -9    0.11    0.09 
  -4   5  -9    0.50    0.09 
  -3   5  -9    0.46    0.08 
  -2   5  -9    1.94    0.13 
  -1   5  -9    0.05    0.04 
   0   5  -9    0.01    0.03 
   1   5  -9    0.08    0.04 
   2   5  -9    1.84    0.12 
   3   5  -9    0.33    0.11 
   4   5  -9    0.68    0.14 
  -4   6  -9    1.66    0.13 
  -3   6  -9    2.83    0.17 
  -2   6  -9    0.06    0.04 
  -1   6  -9    1.62    0.12 
   0   6  -9    0.08    0.04 
   1   6  -9    1.48    0.11 
   2   6  -9    0.05    0.04 
   3   6  -9    3.13    0.23 
   4   6  -9    1.77    0.18 
  -4   7  -9    0.64    0.10 
  -3   7  -9   25.90    0.61 
  -2   7  -9    0.38    0.08 
  -1   7  -9   -0.01    0.03 
   0   7  -9    0.03    0.04 
   1   7  -9    0.09    0.04 
   2   7  -9    0.31    0.07 
   3   7  -9   26.06    0.85 
   4   7  -9    0.69    0.14 
  -4   8  -9    0.05    0.06 
  -3   8  -9    1.16    0.11 
  -2   8  -9    0.01    0.04 
  -1   8  -9    8.14    0.28 
   0   8  -9    2.56    0.15 
   1   8  -9    8.33    0.27 
   2   8  -9   -0.04    0.05 
   3   8  -9    1.02    0.15 
   4   8  -9    0.15    0.09 
  -4   9  -9    0.26    0.07 
  -3   9  -9    6.03    0.24 
  -2   9  -9    2.50    0.15 
  -1   9  -9    4.83    0.21 
   0   9  -9    0.02    0.04 
   1   9  -9    5.21    0.21 
   2   9  -9    2.25    0.20 
   3   9  -9    6.98    0.35 
   4   9  -9    0.13    0.09 
  -4  10  -9    1.26    0.12 
  -3  10  -9    1.50    0.12 
  -2  10  -9    2.46    0.15 
  -1  10  -9    3.50    0.17 
   0  10  -9    0.43    0.08 
   1  10  -9    3.52    0.17 
   2  10  -9    2.19    0.21 
   3  10  -9    1.59    0.18 
   4  10  -9    0.93    0.16 
  -3  11  -9   10.21    0.34 
  -2  11  -9    0.04    0.05 
  -1  11  -9    0.23    0.07 
   0  11  -9    0.00    0.04 
   1  11  -9    0.37    0.12 
   2  11  -9    0.14    0.06 
   3  11  -9   11.84    0.49 
  -3  12  -9    3.93    0.20 
  -2  12  -9    0.00    0.04 
  -1  12  -9    6.20    0.24 
   0  12  -9    0.14    0.06 
   1  12  -9    6.22    0.34 
   2  12  -9   -0.02    0.06 
   3  12  -9    3.92    0.27 
  -3  13  -9    3.80    0.19 
  -2  13  -9    0.02    0.04 
  -1  13  -9   11.91    0.35 
   0  13  -9    0.03    0.04 
   1  13  -9   11.95    0.50 
   2  13  -9   -0.02    0.05 
   3  13  -9    3.45    0.26 
  -3  14  -9    0.49    0.09 
  -2  14  -9    0.46    0.08 
  -1  14  -9    3.24    0.17 
   0  14  -9    0.32    0.07 
   1  14  -9    3.37    0.26 
   2  14  -9    0.49    0.13 
   3  14  -9    0.51    0.13 
  -3  15  -9    0.73    0.11 
  -2  15  -9    1.47    0.12 
  -1  15  -9    0.42    0.08 
   0  15  -9    0.07    0.07 
   1  15  -9    0.50    0.11 
   2  15  -9    1.26    0.16 
   3  15  -9    0.47    0.12 
  -2  16  -9    0.61    0.10 
  -1  16  -9    9.34    0.30 
   0  16  -9    0.11    0.08 
   1  16  -9    8.79    0.43 
   2  16  -9    0.43    0.12 
  -2  17  -9    0.06    0.05 
  -1  17  -9    0.11    0.06 
   0  17  -9   -0.01    0.06 
   1  17  -9    0.04    0.06 
   2  17  -9    0.15    0.08 
  -2  18  -9    0.16    0.06 
  -1  18  -9   12.32    0.54 
   0  18  -9    3.57    0.26 
   1  18  -9   12.76    0.54 
   2  18  -9    0.11    0.08 
  -1  19  -9    6.91    0.38 
   0  19  -9   -0.01    0.07 
   1  19  -9    6.84    0.38 
   0  20  -9    0.86    0.16 
   0 -25  -8   -0.03    0.05 
  -1 -24  -8    0.05    0.08 
   0 -24  -8    0.94    0.14 
  -2 -23  -8    2.60    0.22 
  -1 -23  -8    3.48    0.25 
   0 -23  -8    0.01    0.06 
   2 -23  -8    2.24    0.22 
  -2 -22  -8    1.56    0.18 
  -1 -22  -8    1.62    0.17 
   0 -22  -8   10.57    0.45 
   2 -22  -8    1.34    0.17 
  -3 -21  -8    0.52    0.13 
  -2 -21  -8   10.48    0.46 
  -1 -21  -8    0.29    0.10 
   0 -21  -8   -0.01    0.05 
   3 -21  -8    0.29    0.10 
  -3 -20  -8    2.18    0.21 
  -2 -20  -8   13.64    0.54 
  -1 -20  -8    0.08    0.08 
   0 -20  -8   14.01    0.53 
   3 -20  -8    2.43    0.16 
  -3 -19  -8    0.06    0.06 
  -2 -19  -8    7.00    0.37 
  -1 -19  -8    1.92    0.19 
   0 -19  -8    0.01    0.06 
   1 -19  -8    2.42    0.19 
   3 -19  -8    0.00    0.03 
  -4 -18  -8    0.31    0.10 
  -3 -18  -8    0.43    0.12 
  -2 -18  -8    0.74    0.15 
  -1 -18  -8   -0.02    0.06 
   0 -18  -8   25.85    0.81 
   1 -18  -8    0.01    0.06 
   3 -18  -8    0.37    0.07 
   4 -18  -8    0.27    0.07 
  -4 -17  -8   -0.03    0.05 
  -3 -17  -8    0.19    0.09 
  -2 -17  -8    0.18    0.08 
  -1 -17  -8    0.55    0.12 
   1 -17  -8    0.43    0.10 
   3 -17  -8    0.13    0.05 
   4 -17  -8    0.04    0.05 
  -4 -16  -8   -0.01    0.06 
  -3 -16  -8    0.74    0.14 
  -2 -16  -8    0.26    0.09 
  -1 -16  -8    0.02    0.05 
   0 -16  -8   25.62    0.79 
   1 -16  -8    0.06    0.05 
   2 -16  -8    0.18    0.07 
   3 -16  -8    0.70    0.10 
   4 -16  -8    0.02    0.04 
  -4 -15  -8    4.06    0.28 
  -3 -15  -8   -0.01    0.06 
  -2 -15  -8    2.15    0.19 
  -1 -15  -8    0.73    0.13 
   0 -15  -8    0.04    0.06 
   1 -15  -8    0.72    0.13 
   2 -15  -8    2.38    0.21 
   3 -15  -8    0.04    0.05 
   4 -15  -8    3.87    0.20 
  -4 -14  -8    0.64    0.13 
  -3 -14  -8    2.41    0.21 
  -2 -14  -8    5.00    0.29 
  -1 -14  -8    0.02    0.06 
   0 -14  -8    5.18    0.28 
   1 -14  -8    0.09    0.06 
   2 -14  -8    4.83    0.30 
   3 -14  -8    2.42    0.15 
   4 -14  -8    0.33    0.08 
  -4 -13  -8    0.47    0.12 
  -3 -13  -8    0.33    0.10 
  -2 -13  -8    1.92    0.18 
  -1 -13  -8    0.16    0.07 
   0 -13  -8   -0.02    0.04 
   1 -13  -8    0.02    0.04 
   2 -13  -8    2.28    0.13 
   3 -13  -8    0.31    0.07 
   4 -13  -8    0.41    0.09 
  -5 -12  -8    0.06    0.05 
  -4 -12  -8    2.33    0.21 
  -3 -12  -8    0.21    0.08 
  -2 -12  -8    2.85    0.21 
  -1 -12  -8    1.26    0.14 
   0 -12  -8    1.50    0.14 
   1 -12  -8    1.48    0.11 
   2 -12  -8    2.66    0.14 
   3 -12  -8    0.13    0.05 
   4 -12  -8    2.31    0.15 
   5 -12  -8    0.11    0.06 
  -5 -11  -8    2.47    0.16 
  -4 -11  -8    7.94    0.40 
  -3 -11  -8    0.68    0.13 
  -2 -11  -8   21.26    0.70 
  -1 -11  -8    5.09    0.28 
   0 -11  -8    0.03    0.04 
   1 -11  -8    5.17    0.20 
   2 -11  -8   20.72    0.48 
   3 -11  -8    0.92    0.11 
   4 -11  -8    8.17    0.29 
   5 -11  -8    2.94    0.17 
  -5 -10  -8    2.83    0.23 
  -4 -10  -8    4.24    0.28 
  -3 -10  -8    0.10    0.07 
  -2 -10  -8    5.58    0.31 
  -1 -10  -8    0.33    0.09 
   0 -10  -8   16.50    0.57 
   1 -10  -8    0.41    0.07 
   2 -10  -8    6.06    0.22 
   3 -10  -8    0.10    0.05 
   4 -10  -8    4.59    0.21 
   5 -10  -8    2.92    0.17 
  -5  -9  -8    1.12    0.16 
  -4  -9  -8   48.71    1.36 
  -3  -9  -8    0.70    0.13 
  -2  -9  -8    8.27    0.38 
  -1  -9  -8    1.21    0.13 
   0  -9  -8    0.03    0.03 
   1  -9  -8    0.99    0.09 
   2  -9  -8    8.77    0.27 
   3  -9  -8    0.50    0.08 
   4  -9  -8   48.28    0.96 
   5  -9  -8    1.18    0.12 
  -5  -8  -8    1.18    0.16 
  -4  -8  -8    2.49    0.22 
  -3  -8  -8    0.13    0.07 
  -2  -8  -8    2.70    0.20 
  -1  -8  -8    0.04    0.05 
   0  -8  -8    0.66    0.08 
   1  -8  -8    0.03    0.03 
   2  -8  -8    2.86    0.15 
   3  -8  -8    0.17    0.05 
   4  -8  -8    2.62    0.15 
   5  -8  -8    1.13    0.11 
  -5  -7  -8    1.27    0.16 
  -4  -7  -8    4.68    0.29 
  -3  -7  -8    0.02    0.05 
  -2  -7  -8    0.85    0.12 
  -1  -7  -8    2.76    0.20 
   0  -7  -8   -0.03    0.03 
   1  -7  -8    2.76    0.14 
   2  -7  -8    0.96    0.09 
   3  -7  -8    0.11    0.05 
   4  -7  -8    4.80    0.21 
   5  -7  -8    1.43    0.12 
  -5  -6  -8    0.41    0.12 
  -4  -6  -8    0.64    0.13 
  -3  -6  -8    0.00    0.04 
  -2  -6  -8    1.42    0.15 
  -1  -6  -8    0.63    0.08 
   0  -6  -8    7.53    0.25 
   1  -6  -8    0.57    0.08 
   2  -6  -8    1.23    0.10 
   3  -6  -8    0.08    0.04 
   4  -6  -8    0.70    0.09 
   5  -6  -8    0.27    0.07 
  -5  -5  -8    0.13    0.08 
  -4  -5  -8    4.47    0.27 
  -3  -5  -8    0.03    0.05 
  -2  -5  -8   12.80    0.50 
  -1  -5  -8    1.23    0.10 
   0  -5  -8    0.07    0.04 
   1  -5  -8    1.16    0.09 
   2  -5  -8   13.50    0.36 
   3  -5  -8    0.12    0.04 
   4  -5  -8    4.15    0.19 
   5  -5  -8    0.29    0.07 
  -5  -4  -8    0.11    0.08 
  -4  -4  -8    0.32    0.10 
  -3  -4  -8    0.08    0.06 
  -2  -4  -8   10.24    0.42 
  -1  -4  -8    0.63    0.08 
   0  -4  -8    0.06    0.04 
   1  -4  -8    0.79    0.08 
   2  -4  -8   10.48    0.30 
   3  -4  -8   -0.01    0.03 
   4  -4  -8    0.54    0.08 
   5  -4  -8    0.12    0.06 
  -5  -3  -8    1.19    0.15 
  -4  -3  -8    7.06    0.35 
  -3  -3  -8   -0.01    0.04 
  -2  -3  -8    0.52    0.11 
  -1  -3  -8    0.91    0.08 
   0  -3  -8    0.05    0.04 
   1  -3  -8    1.07    0.09 
   2  -3  -8    0.63    0.07 
   3  -3  -8    0.03    0.03 
   4  -3  -8    6.85    0.24 
   5  -3  -8    1.22    0.11 
  -5  -2  -8    0.46    0.11 
  -4  -2  -8    0.21    0.08 
  -3  -2  -8    6.57    0.33 
  -2  -2  -8    4.28    0.18 
  -1  -2  -8    0.47    0.07 
   0  -2  -8    1.28    0.10 
   1  -2  -8    0.39    0.07 
   2  -2  -8    4.60    0.15 
   3  -2  -8    6.40    0.18 
   4  -2  -8    0.10    0.05 
   5  -2  -8    0.24    0.09 
  -5  -1  -8    0.21    0.09 
  -4  -1  -8    6.94    0.35 
  -3  -1  -8    0.05    0.06 
  -2  -1  -8    8.26    0.27 
  -1  -1  -8    2.36    0.13 
   0  -1  -8    0.12    0.05 
   1  -1  -8    2.85    0.14 
   2  -1  -8    8.60    0.21 
   3  -1  -8    0.09    0.03 
   4  -1  -8    7.15    0.24 
   5  -1  -8    0.28    0.10 
  -5   0  -8    1.45    0.17 
  -4   0  -8    0.23    0.08 
  -3   0  -8    0.14    0.07 
  -2   0  -8    2.82    0.14 
  -1   0  -8    0.07    0.04 
   0   0  -8  129.97    2.22 
   1   0  -8    0.02    0.03 
   2   0  -8    2.90    0.11 
   3   0  -8    0.14    0.04 
   4   0  -8    0.18    0.05 
   5   0  -8    1.62    0.17 
  -5   1  -8    0.31    0.10 
  -4   1  -8    6.90    0.35 
  -3   1  -8    0.10    0.05 
  -2   1  -8    8.50    0.27 
  -1   1  -8    2.58    0.14 
   0   1  -8    0.22    0.06 
   1   1  -8    2.74    0.14 
   2   1  -8    8.73    0.21 
   3   1  -8    0.10    0.04 
   4   1  -8    7.10    0.19 
   5   1  -8    0.27    0.09 
  -5   2  -8    0.30    0.10 
  -4   2  -8    0.13    0.07 
  -3   2  -8    6.75    0.24 
  -2   2  -8    4.40    0.19 
  -1   2  -8    0.33    0.06 
   0   2  -8    1.13    0.09 
   1   2  -8    0.43    0.07 
   2   2  -8    4.53    0.14 
   3   2  -8    6.81    0.18 
   4   2  -8    0.20    0.05 
   5   2  -8    0.24    0.08 
  -5   3  -8    1.22    0.15 
  -4   3  -8    7.33    0.35 
  -3   3  -8    0.02    0.04 
  -2   3  -8    0.46    0.07 
  -1   3  -8    0.92    0.08 
   0   3  -8    0.03    0.03 
   1   3  -8    0.99    0.09 
   2   3  -8    0.68    0.06 
   3   3  -8   -0.01    0.03 
   4   3  -8    7.22    0.24 
   5   3  -8    1.20    0.14 
  -5   4  -8    0.21    0.09 
  -4   4  -8    0.74    0.14 
  -3   4  -8   -0.01    0.03 
  -2   4  -8   10.04    0.30 
  -1   4  -8    0.57    0.08 
   0   4  -8    0.02    0.03 
   1   4  -8    0.75    0.08 
   2   4  -8   10.31    0.23 
   3   4  -8    0.01    0.03 
   4   4  -8    0.58    0.08 
  -5   5  -8    0.21    0.09 
  -4   5  -8    4.10    0.19 
  -3   5  -8    0.08    0.04 
  -2   5  -8   13.67    0.37 
  -1   5  -8    1.24    0.10 
   0   5  -8    0.05    0.03 
   1   5  -8    1.14    0.09 
   2   5  -8   14.47    0.36 
   3   5  -8    0.18    0.05 
   4   5  -8    4.30    0.25 
  -5   6  -8    0.40    0.11 
  -4   6  -8    0.64    0.09 
  -3   6  -8    0.05    0.04 
  -2   6  -8    0.99    0.09 
  -1   6  -8    0.75    0.08 
   0   6  -8    7.58    0.24 
   1   6  -8    0.62    0.08 
   2   6  -8    1.17    0.09 
   3   6  -8    0.14    0.07 
   4   6  -8    0.84    0.12 
  -5   7  -8    1.57    0.17 
  -4   7  -8    4.66    0.20 
  -3   7  -8    0.07    0.04 
  -2   7  -8    0.95    0.09 
  -1   7  -8    2.76    0.14 
   0   7  -8    0.03    0.03 
   1   7  -8    3.06    0.14 
   2   7  -8    1.00    0.09 
   3   7  -8    0.02    0.05 
   4   7  -8    4.91    0.28 
  -5   8  -8    1.45    0.12 
  -4   8  -8    2.61    0.16 
  -3   8  -8    0.11    0.05 
  -2   8  -8    2.91    0.15 
  -1   8  -8    0.01    0.03 
   0   8  -8    0.85    0.09 
   1   8  -8    0.00    0.03 
   2   8  -8    2.77    0.14 
   3   8  -8    0.14    0.07 
   4   8  -8    2.76    0.22 
  -5   9  -8    1.35    0.12 
  -4   9  -8   47.85    0.96 
  -3   9  -8    0.48    0.08 
  -2   9  -8    8.77    0.27 
  -1   9  -8    1.07    0.09 
   0   9  -8    0.05    0.04 
   1   9  -8    1.06    0.09 
   2   9  -8    8.41    0.26 
   3   9  -8    0.42    0.11 
   4   9  -8   48.55    1.32 
   5   9  -8    1.34    0.17 
  -5  10  -8    2.99    0.17 
  -4  10  -8    4.66    0.21 
  -3  10  -8    0.11    0.05 
  -2  10  -8    6.04    0.22 
  -1  10  -8    0.46    0.07 
   0  10  -8   16.93    0.41 
   1  10  -8    0.44    0.07 
   2  10  -8    6.10    0.32 
   3  10  -8    0.05    0.07 
   4  10  -8    4.80    0.28 
   5  10  -8    2.69    0.22 
  -5  11  -8    2.46    0.23 
  -4  11  -8    8.43    0.29 
  -3  11  -8    0.88    0.10 
  -2  11  -8   20.90    0.49 
  -1  11  -8    5.28    0.20 
   0  11  -8    0.03    0.03 
   1  11  -8    5.22    0.20 
   2  11  -8   21.53    0.71 
   3  11  -8    0.79    0.14 
   4  11  -8    8.61    0.40 
   5  11  -8    2.85    0.23 
  -5  12  -8    0.10    0.08 
  -4  12  -8    2.57    0.15 
  -3  12  -8    0.16    0.06 
  -2  12  -8    2.91    0.15 
  -1  12  -8    1.61    0.11 
   0  12  -8    0.81    0.08 
   1  12  -8    1.52    0.11 
   2  12  -8    2.75    0.21 
   3  12  -8    0.16    0.07 
   4  12  -8    2.17    0.20 
   5  12  -8    0.19    0.09 
  -4  13  -8    0.36    0.07 
  -3  13  -8    0.37    0.07 
  -2  13  -8    2.32    0.14 
  -1  13  -8    0.04    0.04 
   0  13  -8    0.02    0.03 
   1  13  -8    0.11    0.07 
   2  13  -8    2.04    0.19 
   3  13  -8    0.51    0.12 
   4  13  -8    0.48    0.12 
  -4  14  -8    0.31    0.08 
  -3  14  -8    2.54    0.15 
  -2  14  -8    5.12    0.20 
  -1  14  -8    0.10    0.05 
   0  14  -8    5.17    0.20 
   1  14  -8    0.05    0.06 
   2  14  -8    4.86    0.29 
   3  14  -8    2.82    0.22 
   4  14  -8    0.45    0.12 
  -4  15  -8    3.94    0.19 
  -3  15  -8    0.07    0.05 
  -2  15  -8    2.31    0.14 
  -1  15  -8    0.71    0.09 
   0  15  -8    0.08    0.05 
   1  15  -8    0.49    0.10 
   2  15  -8    2.13    0.19 
   3  15  -8    0.08    0.07 
   4  15  -8    4.28    0.28 
  -4  16  -8    0.02    0.05 
  -3  16  -8    0.82    0.09 
  -2  16  -8    0.14    0.05 
  -1  16  -8   -0.01    0.04 
   0  16  -8   24.38    0.81 
   1  16  -8    0.03    0.05 
   2  16  -8    0.26    0.09 
   3  16  -8    0.66    0.13 
   4  16  -8    0.01    0.07 
  -4  17  -8    0.06    0.05 
  -3  17  -8    0.15    0.06 
  -2  17  -8    0.10    0.05 
  -1  17  -8    0.54    0.08 
   0  17  -8    0.29    0.10 
   1  17  -8    0.43    0.11 
   2  17  -8    0.10    0.08 
   3  17  -8    0.14    0.08 
   4  17  -8    0.05    0.07 
  -4  18  -8    0.47    0.14 
  -3  18  -8    0.29    0.07 
  -2  18  -8    0.70    0.09 
  -1  18  -8    0.01    0.04 
   0  18  -8   25.79    0.83 
   1  18  -8   -0.02    0.05 
   2  18  -8    0.53    0.13 
   3  18  -8    0.48    0.12 
   4  18  -8    0.26    0.10 
  -3  19  -8    0.02    0.04 
  -2  19  -8    7.20    0.26 
  -1  19  -8    2.08    0.13 
   0  19  -8    0.01    0.06 
   1  19  -8    2.11    0.19 
   2  19  -8    7.47    0.38 
   3  19  -8    0.02    0.06 
  -3  20  -8    2.54    0.16 
  -2  20  -8   13.14    0.37 
  -1  20  -8    0.12    0.07 
   0  20  -8   13.98    0.56 
   1  20  -8    0.01    0.06 
   2  20  -8   13.11    0.54 
   3  20  -8    2.66    0.23 
  -3  21  -8    0.42    0.08 
  -2  21  -8   10.13    0.32 
  -1  21  -8    0.31    0.10 
   0  21  -8    0.07    0.07 
   1  21  -8    0.30    0.10 
   2  21  -8    9.62    0.45 
   3  21  -8    0.47    0.13 
  -2  22  -8    1.21    0.11 
  -1  22  -8    1.58    0.17 
   0  22  -8   11.64    0.49 
   1  22  -8    1.28    0.16 
   2  22  -8    1.22    0.16 
  -2  23  -8    2.49    0.21 
  -1  23  -8    3.18    0.25 
   0  23  -8    0.03    0.07 
   1  23  -8    3.56    0.26 
   2  23  -8    1.95    0.20 
  -1  24  -8   -0.02    0.07 
   0  24  -8    0.80    0.15 
   1  24  -8   -0.01    0.06 
   0  25  -8   -0.07    0.06 
  -1 -28  -7    1.19    0.16 
  -2 -27  -7    1.70    0.18 
  -1 -27  -7    0.06    0.06 
   2 -27  -7    1.37    0.18 
  -2 -26  -7   -0.01    0.07 
  -1 -26  -7    5.03    0.29 
   0 -26  -7    3.46    0.24 
   2 -26  -7    0.00    0.07 
  -3 -25  -7    0.56    0.13 
  -2 -25  -7    0.13    0.09 
  -1 -25  -7    0.38    0.11 
   0 -25  -7    0.01    0.06 
   2 -25  -7    0.17    0.08 
   3 -25  -7    0.45    0.12 
  -3 -24  -7    3.45    0.25 
  -2 -24  -7   -0.05    0.06 
  -1 -24  -7    3.24    0.23 
   0 -24  -7    1.48    0.16 
   2 -24  -7    0.06    0.08 
   3 -24  -7    2.85    0.24 
  -4 -23  -7    1.16    0.11 
  -3 -23  -7   27.33    0.90 
  -2 -23  -7    1.61    0.18 
  -1 -23  -7    0.08    0.07 
   0 -23  -7    0.04    0.06 
   3 -23  -7   27.27    0.91 
   4 -23  -7    1.14    0.19 
  -4 -22  -7    1.04    0.10 
  -3 -22  -7    3.78    0.27 
  -2 -22  -7    0.55    0.12 
  -1 -22  -7    3.04    0.22 
   0 -22  -7    1.45    0.15 
   3 -22  -7    3.69    0.27 
   4 -22  -7    0.91    0.17 
  -4 -21  -7    0.37    0.11 
  -3 -21  -7    8.67    0.42 
  -2 -21  -7    0.44    0.11 
  -1 -21  -7   12.81    0.49 
   0 -21  -7    0.00    0.05 
   1 -21  -7   12.04    0.45 
   3 -21  -7    8.45    0.42 
   4 -21  -7    0.21    0.09 
  -4 -20  -7    0.01    0.05 
  -3 -20  -7    0.05    0.07 
  -2 -20  -7    1.27    0.15 
  -1 -20  -7    1.67    0.17 
   0 -20  -7    0.59    0.11 
   1 -20  -7    1.74    0.16 
   3 -20  -7    0.02    0.06 
   4 -20  -7   -0.01    0.06 
  -5 -19  -7    0.04    0.07 
  -4 -19  -7    0.98    0.14 
  -3 -19  -7    1.66    0.17 
  -2 -19  -7    0.32    0.10 
  -1 -19  -7    4.27    0.25 
   0 -19  -7    0.03    0.04 
   1 -19  -7    3.91    0.23 
   3 -19  -7    1.20    0.15 
   4 -19  -7    0.95    0.17 
   5 -19  -7    0.01    0.06 
  -5 -18  -7    5.44    0.23 
  -4 -18  -7    1.78    0.18 
  -3 -18  -7    1.41    0.16 
  -2 -18  -7    5.34    0.29 
  -1 -18  -7   12.89    0.48 
   0 -18  -7    4.40    0.25 
   1 -18  -7   12.35    0.45 
   3 -18  -7    1.77    0.18 
   4 -18  -7    1.72    0.19 
   5 -18  -7    5.17    0.32 
  -5 -17  -7    8.26    0.29 
  -4 -17  -7    0.27    0.10 
  -3 -17  -7   25.06    0.81 
  -2 -17  -7    4.01    0.25 
  -1 -17  -7    0.05    0.06 
   0 -17  -7   -0.04    0.04 
   1 -17  -7    0.14    0.07 
   3 -17  -7   23.72    0.82 
   4 -17  -7    0.18    0.09 
   5 -17  -7    8.58    0.43 
  -5 -16  -7    0.15    0.06 
  -4 -16  -7    1.57    0.17 
  -3 -16  -7    0.03    0.05 
  -2 -16  -7    2.24    0.19 
  -1 -16  -7    3.70    0.22 
   0 -16  -7    0.53    0.10 
   1 -16  -7    3.76    0.21 
   3 -16  -7    0.06    0.05 
   4 -16  -7    1.66    0.18 
   5 -16  -7    0.10    0.08 
  -5 -15  -7    0.22    0.06 
  -4 -15  -7    5.35    0.31 
  -3 -15  -7    0.16    0.07 
  -2 -15  -7    0.08    0.06 
  -1 -15  -7    8.66    0.37 
   0 -15  -7   -0.02    0.03 
   1 -15  -7    9.43    0.36 
   2 -15  -7    0.00    0.03 
   3 -15  -7    0.10    0.06 
   4 -15  -7    5.67    0.33 
   5 -15  -7    0.11    0.08 
  -5 -14  -7    2.16    0.14 
  -4 -14  -7    3.22    0.23 
  -3 -14  -7    0.18    0.08 
  -2 -14  -7    5.93    0.30 
  -1 -14  -7   14.19    0.51 
   0 -14  -7    0.09    0.06 
   1 -14  -7   14.27    0.48 
   2 -14  -7    6.47    0.21 
   3 -14  -7    0.26    0.09 
   4 -14  -7    2.96    0.23 
   5 -14  -7    1.77    0.18 
  -5 -13  -7    0.16    0.06 
  -4 -13  -7    0.37    0.10 
  -3 -13  -7   14.56    0.54 
  -2 -13  -7    2.23    0.18 
  -1 -13  -7    2.97    0.20 
   0 -13  -7   -0.02    0.04 
   1 -13  -7    3.14    0.19 
   2 -13  -7    2.41    0.12 
   3 -13  -7   14.63    0.55 
   4 -13  -7    0.22    0.08 
   5 -13  -7    0.25    0.09 
  -6 -12  -7    0.03    0.05 
  -5 -12  -7    7.02    0.26 
  -4 -12  -7    0.02    0.05 
  -3 -12  -7    3.04    0.21 
  -2 -12  -7    4.32    0.25 
  -1 -12  -7    8.88    0.38 
   0 -12  -7    3.09    0.19 
   1 -12  -7    9.58    0.37 
   2 -12  -7    4.35    0.17 
   3 -12  -7    3.53    0.24 
   4 -12  -7    0.01    0.05 
   5 -12  -7    6.88    0.37 
   6 -12  -7    0.04    0.06 
  -6 -11  -7    0.05    0.05 
  -5 -11  -7   15.71    0.41 
  -4 -11  -7    0.91    0.13 
  -3 -11  -7   17.57    0.60 
  -2 -11  -7    5.02    0.27 
  -1 -11  -7    5.91    0.29 
   0 -11  -7    0.06    0.05 
   1 -11  -7    6.52    0.21 
   2 -11  -7    5.43    0.19 
   3 -11  -7   16.99    0.61 
   4 -11  -7    0.88    0.13 
   5 -11  -7   15.13    0.59 
   6 -11  -7    0.19    0.09 
  -6 -10  -7    0.05    0.05 
  -5 -10  -7    2.27    0.14 
  -4 -10  -7    1.62    0.16 
  -3 -10  -7    1.79    0.16 
  -2 -10  -7    0.04    0.04 
  -1 -10  -7    0.02    0.04 
   0 -10  -7    6.91    0.31 
   1 -10  -7    0.00    0.03 
   2 -10  -7    0.12    0.04 
   3 -10  -7    1.84    0.12 
   4 -10  -7    1.59    0.17 
   5 -10  -7    2.45    0.21 
   6 -10  -7   -0.03    0.06 
  -6  -9  -7    0.04    0.05 
  -5  -9  -7    0.19    0.06 
  -4  -9  -7    0.01    0.05 
  -3  -9  -7    8.64    0.37 
  -2  -9  -7    1.30    0.13 
  -1  -9  -7    2.10    0.16 
   0  -9  -7   -0.01    0.04 
   1  -9  -7    1.91    0.11 
   2  -9  -7    1.20    0.09 
   3  -9  -7    8.64    0.27 
   4  -9  -7    0.20    0.08 
   5  -9  -7    0.10    0.07 
   6  -9  -7    0.01    0.06 
  -6  -8  -7    3.05    0.16 
  -5  -8  -7    2.25    0.13 
  -4  -8  -7    1.92    0.17 
  -3  -8  -7    1.80    0.16 
  -2  -8  -7    2.84    0.19 
  -1  -8  -7   36.93    1.03 
   0  -8  -7    0.11    0.04 
   1  -8  -7   37.72    0.73 
   2  -8  -7    2.70    0.13 
   3  -8  -7    1.91    0.09 
   4  -8  -7    1.70    0.16 
   5  -8  -7    2.31    0.20 
   6  -8  -7    2.72    0.23 
  -6  -7  -7    0.29    0.07 
  -5  -7  -7   17.67    0.43 
  -4  -7  -7    1.27    0.14 
  -3  -7  -7    8.24    0.36 
  -2  -7  -7    0.58    0.11 
  -1  -7  -7   13.45    0.47 
   0  -7  -7    0.03    0.03 
   1  -7  -7   13.56    0.33 
   2  -7  -7    0.63    0.07 
   3  -7  -7    8.15    0.20 
   4  -7  -7    1.44    0.15 
   5  -7  -7   17.40    0.63 
   6  -7  -7    0.54    0.13 
  -6  -6  -7    0.01    0.04 
  -5  -6  -7    7.11    0.24 
  -4  -6  -7   -0.03    0.04 
  -3  -6  -7    6.04    0.30 
  -2  -6  -7    5.02    0.26 
  -1  -6  -7    1.64    0.14 
   0  -6  -7    4.55    0.17 
   1  -6  -7    1.81    0.10 
   2  -6  -7    4.72    0.17 
   3  -6  -7    6.77    0.18 
   4  -6  -7    0.03    0.03 
   5  -6  -7    7.14    0.36 
   6  -6  -7    0.11    0.07 
  -6  -5  -7    0.72    0.14 
  -5  -5  -7    0.21    0.06 
  -4  -5  -7    0.42    0.10 
  -3  -5  -7    0.01    0.04 
  -2  -5  -7    0.25    0.07 
  -1  -5  -7    4.66    0.24 
   0  -5  -7    0.03    0.03 
   1  -5  -7    5.29    0.14 
   2  -5  -7    0.35    0.06 
   3  -5  -7    0.05    0.03 
   4  -5  -7    0.40    0.07 
   5  -5  -7    0.32    0.09 
   6  -5  -7    0.86    0.16 
  -6  -4  -7    0.04    0.06 
  -5  -4  -7   18.36    0.44 
  -4  -4  -7    2.22    0.18 
  -3  -4  -7    4.07    0.24 
  -2  -4  -7    0.00    0.04 
  -1  -4  -7    5.07    0.19 
   0  -4  -7    0.69    0.07 
   1  -4  -7    5.35    0.14 
   2  -4  -7    0.01    0.02 
   3  -4  -7    4.24    0.13 
   4  -4  -7    2.01    0.12 
   5  -4  -7   16.79    0.63 
   6  -4  -7    0.01    0.05 
  -6  -3  -7    0.46    0.11 
  -5  -3  -7    5.68    0.21 
  -4  -3  -7    0.36    0.09 
  -3  -3  -7    0.36    0.09 
  -2  -3  -7    3.53    0.21 
  -1  -3  -7   21.94    0.49 
   0  -3  -7    0.01    0.03 
   1  -3  -7   22.86    0.39 
   2  -3  -7    4.27    0.16 
   3  -3  -7    0.37    0.05 
   4  -3  -7    0.16    0.05 
   5  -3  -7    5.73    0.22 
   6  -3  -7    0.72    0.14 
  -6  -2  -7    7.70    0.38 
  -5  -2  -7    6.57    0.22 
  -4  -2  -7    0.17    0.07 
  -3  -2  -7    0.00    0.04 
  -2  -2  -7    0.69    0.09 
  -1  -2  -7   50.46    0.97 
   0  -2  -7   21.00    0.46 
   1  -2  -7   52.46    0.78 
   2  -2  -7    0.64    0.07 
   3  -2  -7    0.00    0.02 
   4  -2  -7    0.24    0.05 
   5  -2  -7    6.26    0.23 
   6  -2  -7    8.00    0.39 
  -6  -1  -7    0.08    0.08 
  -5  -1  -7    6.85    0.34 
  -4  -1  -7    1.02    0.12 
  -3  -1  -7    6.79    0.31 
  -2  -1  -7    0.09    0.04 
  -1  -1  -7    2.29    0.12 
   0  -1  -7    0.01    0.03 
   1  -1  -7    2.47    0.10 
   2  -1  -7    0.07    0.03 
   3  -1  -7    7.02    0.18 
   4  -1  -7    1.08    0.07 
   5  -1  -7    6.80    0.23 
   6  -1  -7    0.21    0.08 
  -6   0  -7    0.00    0.06 
  -5   0  -7    0.02    0.05 
  -4   0  -7    0.02    0.04 
  -3   0  -7   -0.02    0.03 
  -2   0  -7   -0.03    0.02 
  -1   0  -7    0.01    0.03 
   0   0  -7    0.02    0.03 
   1   0  -7   -0.03    0.02 
   2   0  -7    0.00    0.02 
   3   0  -7    0.06    0.03 
   4   0  -7    0.01    0.03 
   5   0  -7    0.04    0.05 
   6   0  -7   -0.01    0.05 
  -6   1  -7    0.15    0.07 
  -5   1  -7    6.85    0.33 
  -4   1  -7    1.37    0.14 
  -3   1  -7    7.20    0.32 
  -2   1  -7    0.10    0.04 
  -1   1  -7    2.21    0.12 
   0   1  -7    0.00    0.03 
   1   1  -7    2.35    0.09 
   2   1  -7    0.08    0.03 
   3   1  -7    7.24    0.18 
   4   1  -7    1.05    0.07 
   5   1  -7    6.55    0.33 
   6   1  -7    0.21    0.08 
  -6   2  -7    8.69    0.39 
  -5   2  -7    6.72    0.33 
  -4   2  -7    0.31    0.09 
  -3   2  -7   -0.03    0.03 
  -2   2  -7    0.63    0.07 
  -1   2  -7   52.77    0.98 
   0   2  -7   21.10    0.46 
   1   2  -7   52.06    0.78 
   2   2  -7    0.64    0.05 
   3   2  -7    0.03    0.03 
   4   2  -7    0.30    0.05 
   5   2  -7    6.63    0.32 
   6   2  -7    8.58    0.39 
  -6   3  -7    0.73    0.13 
  -5   3  -7    5.67    0.30 
  -4   3  -7    0.14    0.06 
  -3   3  -7    0.41    0.07 
  -2   3  -7    3.96    0.16 
  -1   3  -7   22.04    0.49 
   0   3  -7    0.01    0.02 
   1   3  -7   22.40    0.48 
   2   3  -7    4.22    0.13 
   3   3  -7    0.33    0.05 
   4   3  -7    0.13    0.04 
   5   3  -7    5.95    0.30 
   6   3  -7    0.77    0.13 
  -5   4  -7   18.81    0.63 
  -4   4  -7    2.24    0.17 
  -3   4  -7    3.99    0.17 
  -2   4  -7   -0.02    0.02 
  -1   4  -7    4.94    0.18 
   0   4  -7    0.59    0.05 
   1   4  -7    5.45    0.15 
   2   4  -7    0.03    0.02 
   3   4  -7    4.24    0.13 
   4   4  -7    2.13    0.12 
   5   4  -7   18.84    0.62 
   6   4  -7    0.02    0.06 
  -5   5  -7    0.11    0.08 
  -4   5  -7    0.43    0.10 
  -3   5  -7    0.06    0.04 
  -2   5  -7    0.24    0.05 
  -1   5  -7    5.15    0.18 
   0   5  -7    0.01    0.02 
   1   5  -7    5.21    0.18 
   2   5  -7    0.26    0.05 
   3   5  -7    0.04    0.03 
   4   5  -7    0.41    0.07 
   5   5  -7    0.05    0.05 
   6   5  -7    0.74    0.13 
  -5   6  -7    7.18    0.34 
  -4   6  -7    0.12    0.04 
  -3   6  -7    6.94    0.23 
  -2   6  -7    4.79    0.18 
  -1   6  -7    1.59    0.10 
   0   6  -7    4.42    0.13 
   1   6  -7    1.70    0.10 
   2   6  -7    5.03    0.14 
   3   6  -7    6.87    0.21 
   4   6  -7    0.04    0.03 
   5   6  -7    6.58    0.22 
  -5   7  -7   18.51    0.61 
  -4   7  -7    1.43    0.11 
  -3   7  -7    8.04    0.25 
  -2   7  -7    0.59    0.07 
  -1   7  -7   13.15    0.34 
   0   7  -7    0.02    0.02 
   1   7  -7   13.38    0.33 
   2   7  -7    0.53    0.05 
   3   7  -7    8.31    0.19 
   4   7  -7    1.32    0.14 
   5   7  -7   17.65    0.59 
  -5   8  -7    2.26    0.18 
  -4   8  -7    1.89    0.12 
  -3   8  -7    1.81    0.11 
  -2   8  -7    2.87    0.14 
  -1   8  -7   37.31    0.73 
   0   8  -7    0.13    0.03 
   1   8  -7   38.11    0.72 
   2   8  -7    2.79    0.13 
   3   8  -7    2.06    0.17 
   4   8  -7    2.26    0.17 
   5   8  -7    2.05    0.18 
  -5   9  -7    0.27    0.09 
  -4   9  -7    0.17    0.05 
  -3   9  -7    8.67    0.26 
  -2   9  -7    1.15    0.09 
  -1   9  -7    1.95    0.11 
   0   9  -7    0.08    0.03 
   1   9  -7    2.13    0.11 
   2   9  -7    1.27    0.09 
   3   9  -7    8.07    0.36 
   4   9  -7    0.05    0.06 
   5   9  -7    0.28    0.09 
  -5  10  -7    2.29    0.14 
  -4  10  -7    1.52    0.11 
  -3  10  -7    1.84    0.12 
  -2  10  -7    0.09    0.04 
  -1  10  -7    0.08    0.02 
   0  10  -7    7.24    0.23 
   1  10  -7    0.04    0.03 
   2  10  -7    0.08    0.04 
   3  10  -7    1.72    0.16 
   4  10  -7    1.91    0.16 
   5  10  -7    2.46    0.20 
  -5  11  -7   15.97    0.61 
  -4  11  -7    1.01    0.09 
  -3  11  -7   18.14    0.43 
  -2  11  -7    5.08    0.19 
  -1  11  -7    6.64    0.18 
   0  11  -7    0.02    0.03 
   1  11  -7    6.46    0.21 
   2  11  -7    4.93    0.27 
   3  11  -7   17.35    0.59 
   4  11  -7    1.25    0.14 
   5  11  -7   16.05    0.56 
  -5  12  -7    7.85    0.40 
  -4  12  -7    0.07    0.04 
  -3  12  -7    3.73    0.16 
  -2  12  -7    4.46    0.18 
  -1  12  -7    9.69    0.28 
   0  12  -7    3.14    0.14 
   1  12  -7    9.72    0.27 
   2  12  -7    4.60    0.26 
   3  12  -7    3.58    0.23 
   4  12  -7    0.10    0.07 
   5  12  -7    7.24    0.35 
  -5  13  -7    0.38    0.12 
  -4  13  -7    0.34    0.07 
  -3  13  -7   15.39    0.39 
  -2  13  -7    2.23    0.12 
  -1  13  -7    2.84    0.14 
   0  13  -7    0.01    0.03 
   1  13  -7    2.99    0.14 
   2  13  -7    1.99    0.17 
   3  13  -7   14.36    0.53 
   4  13  -7    0.31    0.10 
   5  13  -7    0.34    0.10 
  -5  14  -7    2.04    0.20 
  -4  14  -7    3.35    0.16 
  -3  14  -7    0.20    0.06 
  -2  14  -7    6.51    0.22 
  -1  14  -7   14.78    0.36 
   0  14  -7    0.16    0.05 
   1  14  -7   13.86    0.35 
   2  14  -7    5.90    0.31 
   3  14  -7    0.33    0.09 
   4  14  -7    2.99    0.22 
   5  14  -7    2.20    0.19 
  -5  15  -7    0.23    0.09 
  -4  15  -7    5.83    0.22 
  -3  15  -7    0.11    0.04 
  -2  15  -7    0.00    0.03 
  -1  15  -7    8.63    0.26 
   0  15  -7    0.00    0.03 
   1  15  -7    8.06    0.37 
   2  15  -7   -0.01    0.03 
   3  15  -7    0.07    0.06 
   4  15  -7    5.41    0.30 
   5  15  -7    0.29    0.09 
  -5  16  -7    0.05    0.08 
  -4  16  -7    1.52    0.11 
  -3  16  -7    0.07    0.04 
  -2  16  -7    2.23    0.13 
  -1  16  -7    3.62    0.16 
   0  16  -7    0.55    0.07 
   1  16  -7    3.31    0.22 
   2  16  -7    2.27    0.18 
   3  16  -7    0.07    0.06 
   4  16  -7    1.56    0.17 
   5  16  -7    0.05    0.07 
  -5  17  -7    8.54    0.43 
  -4  17  -7    0.23    0.06 
  -3  17  -7   26.16    0.57 
  -2  17  -7    4.75    0.19 
  -1  17  -7    0.06    0.04 
   0  17  -7    0.03    0.03 
   1  17  -7    0.09    0.06 
   2  17  -7    3.99    0.25 
   3  17  -7   25.71    0.82 
   4  17  -7    0.14    0.07 
   5  17  -7    9.06    0.41 
  -5  18  -7    5.14    0.33 
  -4  18  -7    2.11    0.19 
  -3  18  -7    1.57    0.11 
  -2  18  -7    5.69    0.21 
  -1  18  -7   13.35    0.34 
   0  18  -7    4.00    0.25 
   1  18  -7   12.68    0.49 
   2  18  -7    5.11    0.29 
   3  18  -7    1.56    0.16 
   4  18  -7    1.75    0.18 
   5  18  -7    5.53    0.31 
  -4  19  -7    0.84    0.16 
  -3  19  -7    1.66    0.12 
  -2  19  -7    0.39    0.07 
  -1  19  -7    4.33    0.17 
   0  19  -7    0.08    0.05 
   1  19  -7    3.57    0.24 
   2  19  -7    0.37    0.10 
   3  19  -7    1.85    0.18 
   4  19  -7    1.06    0.15 
   5  19  -7    0.01    0.07 
  -4  20  -7    0.05    0.07 
  -3  20  -7   -0.02    0.04 
  -2  20  -7    1.06    0.09 
  -1  20  -7    2.04    0.12 
   0  20  -7    0.45    0.11 
   1  20  -7    1.86    0.18 
   2  20  -7    0.80    0.14 
   3  20  -7    0.01    0.07 
   4  20  -7    0.08    0.06 
  -4  21  -7    0.26    0.10 
  -3  21  -7    9.54    0.29 
  -2  21  -7    0.57    0.08 
  -1  21  -7   12.81    0.49 
   0  21  -7   -0.02    0.04 
   1  21  -7   12.21    0.49 
   2  21  -7    0.65    0.13 
   3  21  -7    8.67    0.41 
   4  21  -7    0.42    0.11 
  -4  22  -7    1.01    0.17 
  -3  22  -7    3.74    0.18 
  -2  22  -7    0.33    0.07 
  -1  22  -7    3.33    0.23 
   0  22  -7    1.47    0.16 
   1  22  -7    2.22    0.20 
   2  22  -7    0.29    0.10 
   3  22  -7    3.99    0.27 
   4  22  -7    1.09    0.15 
  -4  23  -7    1.11    0.16 
  -3  23  -7   28.10    0.62 
  -2  23  -7    1.70    0.12 
  -1  23  -7    0.03    0.06 
   0  23  -7    0.01    0.05 
   1  23  -7    0.04    0.06 
   2  23  -7    1.89    0.18 
   3  23  -7   28.06    0.90 
   4  23  -7    1.13    0.16 
  -3  24  -7    3.14    0.24 
  -2  24  -7    0.02    0.05 
  -1  24  -7    3.54    0.24 
   0  24  -7    1.37    0.15 
   1  24  -7    3.40    0.24 
   2  24  -7    0.02    0.05 
   3  24  -7    3.51    0.25 
  -3  25  -7    0.53    0.13 
  -2  25  -7    0.06    0.06 
  -1  25  -7    0.29    0.09 
   0  25  -7    0.02    0.05 
   1  25  -7    0.20    0.09 
   2  25  -7    0.15    0.08 
   3  25  -7    0.52    0.12 
  -2  26  -7    0.17    0.08 
  -1  26  -7    4.43    0.28 
   0  26  -7    3.60    0.25 
   1  26  -7    4.60    0.29 
   2  26  -7    0.04    0.07 
  -2  27  -7    1.77    0.17 
  -1  27  -7    0.09    0.07 
   0  27  -7    0.00    0.06 
   1  27  -7    0.12    0.08 
   2  27  -7    1.97    0.20 
  -1  28  -7    0.79    0.14 
   0  28  -7   -0.14    0.05 
   1  28  -7    1.05    0.15 
   0  29  -7   -0.04    0.06 
  -1 -31  -6    1.27    0.17 
  -2 -30  -6   12.43    0.51 
  -1 -30  -6    0.08    0.07 
   2 -30  -6   12.35    0.52 
  -3 -29  -6    3.66    0.27 
  -2 -29  -6   26.62    0.85 
  -1 -29  -6    0.76    0.14 
   2 -29  -6   25.49    0.86 
   3 -29  -6    4.36    0.29 
  -3 -28  -6    0.21    0.08 
  -2 -28  -6    0.64    0.13 
  -1 -28  -6    0.07    0.06 
   0 -28  -6   12.96    0.49 
   2 -28  -6    0.81    0.15 
   3 -28  -6    0.28    0.10 
  -3 -27  -6    0.12    0.08 
  -2 -27  -6    2.56    0.21 
  -1 -27  -6    0.57    0.12 
   0 -27  -6   -0.02    0.06 
   2 -27  -6    2.32    0.21 
   3 -27  -6    0.05    0.07 
  -4 -26  -6    0.43    0.12 
  -3 -26  -6    1.06    0.15 
  -2 -26  -6    1.24    0.16 
  -1 -26  -6    0.05    0.06 
   0 -26  -6    0.28    0.09 
   2 -26  -6    1.14    0.15 
   3 -26  -6    1.18    0.16 
   4 -26  -6    0.55    0.13 
  -4 -25  -6   56.82    1.55 
  -3 -25  -6    9.60    0.43 
  -2 -25  -6    3.30    0.23 
  -1 -25  -6    0.89    0.12 
   0 -25  -6   -0.01    0.05 
   2 -25  -6    3.32    0.24 
   3 -25  -6    9.48    0.44 
   4 -25  -6   54.38    1.55 
  -4 -24  -6    2.98    0.24 
  -3 -24  -6    0.65    0.13 
  -2 -24  -6    2.64    0.20 
  -1 -24  -6    1.24    0.14 
   0 -24  -6    1.22    0.13 
   2 -24  -6    2.58    0.21 
   3 -24  -6    0.45    0.11 
   4 -24  -6    2.84    0.24 
  -5 -23  -6    0.83    0.11 
  -4 -23  -6    1.14    0.15 
  -3 -23  -6    0.83    0.15 
  -2 -23  -6    8.20    0.38 
  -1 -23  -6    5.71    0.29 
   0 -23  -6    0.01    0.05 
   3 -23  -6    0.86    0.15 
   4 -23  -6    1.32    0.17 
   5 -23  -6    1.09    0.18 
  -5 -22  -6    0.21    0.07 
  -4 -22  -6    0.06    0.05 
  -3 -22  -6    1.43    0.16 
  -2 -22  -6    1.14    0.14 
  -1 -22  -6    2.10    0.17 
   0 -22  -6   20.17    0.63 
   1 -22  -6    1.68    0.14 
   3 -22  -6    1.63    0.17 
   4 -22  -6    0.07    0.07 
   5 -22  -6    0.28    0.10 
  -5 -21  -6   -0.01    0.04 
  -4 -21  -6    2.01    0.13 
  -3 -21  -6    6.04    0.32 
  -2 -21  -6   17.63    0.61 
  -1 -21  -6    0.69    0.12 
   0 -21  -6    0.02    0.05 
   1 -21  -6    0.78    0.10 
   3 -21  -6    5.79    0.32 
   4 -21  -6    1.86    0.19 
   5 -21  -6   -0.02    0.04 
  -5 -20  -6    0.07    0.04 
  -4 -20  -6    2.94    0.16 
  -3 -20  -6    2.92    0.22 
  -2 -20  -6   32.43    0.97 
  -1 -20  -6    1.18    0.13 
   0 -20  -6    3.52    0.20 
   1 -20  -6    0.93    0.11 
   3 -20  -6    2.93    0.22 
   4 -20  -6    3.21    0.24 
   5 -20  -6    0.02    0.06 
  -5 -19  -6    0.05    0.04 
  -4 -19  -6   22.70    0.77 
  -3 -19  -6    2.40    0.19 
  -2 -19  -6   22.22    0.71 
  -1 -19  -6    5.64    0.28 
   0 -19  -6   -0.01    0.04 
   1 -19  -6    5.60    0.26 
   3 -19  -6    2.48    0.20 
   4 -19  -6   24.12    0.79 
   5 -19  -6    0.01    0.06 
  -6 -18  -6    0.19    0.09 
  -5 -18  -6    0.27    0.06 
  -4 -18  -6    0.03    0.05 
  -3 -18  -6    0.61    0.12 
  -2 -18  -6    0.43    0.09 
  -1 -18  -6    2.98    0.19 
   0 -18  -6   35.07    0.96 
   1 -18  -6    2.93    0.18 
   3 -18  -6    0.55    0.12 
   4 -18  -6    0.05    0.06 
   5 -18  -6    0.08    0.08 
   6 -18  -6    0.46    0.13 
  -6 -17  -6    0.18    0.06 
  -5 -17  -6    0.01    0.03 
  -4 -17  -6    0.51    0.11 
  -3 -17  -6    0.25    0.08 
  -2 -17  -6    0.68    0.12 
  -1 -17  -6    0.99    0.12 
   0 -17  -6    0.17    0.06 
   1 -17  -6    0.84    0.10 
   3 -17  -6    0.13    0.07 
   4 -17  -6    0.42    0.10 
   5 -17  -6    0.01    0.05 
   6 -17  -6    0.26    0.10 
  -6 -16  -6    0.58    0.09 
  -5 -16  -6    3.63    0.17 
  -4 -16  -6    2.53    0.20 
  -3 -16  -6    4.89    0.26 
  -2 -16  -6    6.45    0.31 
  -1 -16  -6    0.04    0.04 
   0 -16  -6   26.49    0.76 
   1 -16  -6    0.03    0.04 
   2 -16  -6    6.81    0.27 
   3 -16  -6    4.17    0.26 
   4 -16  -6    2.55    0.20 
   5 -16  -6    3.52    0.25 
   6 -16  -6    0.28    0.09 
  -6 -15  -6    0.40    0.08 
  -5 -15  -6    0.06    0.04 
  -4 -15  -6   10.81    0.44 
  -3 -15  -6    0.59    0.11 
  -2 -15  -6    3.53    0.21 
  -1 -15  -6    0.04    0.04 
   0 -15  -6    0.05    0.04 
   1 -15  -6    0.02    0.02 
   2 -15  -6    3.19    0.18 
   3 -15  -6    0.60    0.12 
   4 -15  -6   10.83    0.45 
   5 -15  -6    0.04    0.06 
   6 -15  -6    0.42    0.11 
  -6 -14  -6    9.64    0.31 
  -5 -14  -6    6.91    0.24 
  -4 -14  -6    3.09    0.21 
  -3 -14  -6    7.48    0.34 
  -2 -14  -6    2.32    0.17 
  -1 -14  -6    2.28    0.16 
   0 -14  -6    5.18    0.24 
   1 -14  -6    2.25    0.10 
   2 -14  -6    2.22    0.14 
   3 -14  -6    7.37    0.34 
   4 -14  -6    2.85    0.21 
   5 -14  -6    6.49    0.34 
   6 -14  -6    9.17    0.45 
  -6 -13  -6    3.35    0.17 
  -5 -13  -6   16.83    0.42 
  -4 -13  -6    0.07    0.06 
  -3 -13  -6    1.14    0.13 
  -2 -13  -6   13.11    0.46 
  -1 -13  -6    8.03    0.33 
   0 -13  -6   -0.01    0.04 
   1 -13  -6    8.59    0.22 
   2 -13  -6   13.45    0.43 
   3 -13  -6    1.19    0.13 
   4 -13  -6    0.02    0.05 
   5 -13  -6   16.17    0.60 
   6 -13  -6    3.47    0.26 
  -6 -12  -6    2.08    0.14 
  -5 -12  -6    3.71    0.17 
  -4 -12  -6   15.08    0.55 
  -3 -12  -6    0.08    0.05 
  -2 -12  -6   24.73    0.75 
  -1 -12  -6   10.11    0.38 
   0 -12  -6    1.72    0.13 
   1 -12  -6   10.28    0.25 
   2 -12  -6   26.60    0.72 
   3 -12  -6    0.01    0.04 
   4 -12  -6   15.80    0.57 
   5 -12  -6    3.36    0.24 
   6 -12  -6    1.90    0.19 
  -6 -11  -6    0.50    0.08 
  -5 -11  -6   11.44    0.33 
  -4 -11  -6   11.12    0.43 
  -3 -11  -6    0.71    0.10 
  -2 -11  -6   22.28    0.67 
  -1 -11  -6   30.86    0.89 
   0 -11  -6    0.11    0.05 
   1 -11  -6   32.95    0.61 
   2 -11  -6   22.82    0.49 
   3 -11  -6    0.70    0.10 
   4 -11  -6   10.23    0.43 
   5 -11  -6   11.34    0.47 
   6 -11  -6    0.48    0.11 
  -6 -10  -6   12.58    0.35 
  -5 -10  -6    5.00    0.20 
  -4 -10  -6    6.89    0.32 
  -3 -10  -6    0.16    0.06 
  -2 -10  -6    9.38    0.37 
  -1 -10  -6    2.38    0.16 
   0 -10  -6   46.97    1.23 
   1 -10  -6    2.66    0.09 
   2 -10  -6   10.03    0.35 
   3 -10  -6    0.07    0.05 
   4 -10  -6    6.37    0.32 
   5 -10  -6    4.84    0.28 
   6 -10  -6   12.54    0.52 
  -6  -9  -6    1.91    0.13 
  -5  -9  -6    0.30    0.06 
  -4  -9  -6   75.87    1.91 
  -3  -9  -6    0.51    0.10 
  -2  -9  -6   19.30    0.61 
  -1  -9  -6   13.82    0.47 
   0  -9  -6   -0.01    0.03 
   1  -9  -6   14.78    0.27 
   2  -9  -6   20.55    0.59 
   3  -9  -6    0.71    0.10 
   4  -9  -6   73.87    1.92 
   5  -9  -6    0.13    0.07 
   6  -9  -6    2.08    0.19 
  -7  -8  -6    1.10    0.11 
  -6  -8  -6    1.80    0.12 
  -5  -8  -6    0.14    0.05 
  -4  -8  -6    0.17    0.07 
  -3  -8  -6   -0.03    0.03 
  -2  -8  -6    0.33    0.08 
  -1  -8  -6    0.82    0.10 
   0  -8  -6    3.94    0.20 
   1  -8  -6    0.90    0.05 
   2  -8  -6    0.21    0.05 
   3  -8  -6    0.02    0.03 
   4  -8  -6    0.19    0.07 
   5  -8  -6    0.17    0.07 
   6  -8  -6    1.97    0.19 
   7  -8  -6    1.33    0.17 
  -7  -7  -6    5.86    0.32 
  -6  -7  -6    0.26    0.06 
  -5  -7  -6   -0.01    0.03 
  -4  -7  -6    4.04    0.23 
  -3  -7  -6    0.06    0.05 
  -2  -7  -6   11.94    0.44 
  -1  -7  -6    0.01    0.03 
   0  -7  -6    0.05    0.03 
   1  -7  -6    0.01    0.02 
   2  -7  -6   13.39    0.31 
   3  -7  -6    0.09    0.05 
   4  -7  -6    3.95    0.23 
   5  -7  -6    0.04    0.05 
   6  -7  -6    0.10    0.07 
   7  -7  -6    5.62    0.33 
  -7  -6  -6    0.77    0.14 
  -6  -6  -6    7.10    0.24 
  -5  -6  -6    4.58    0.18 
  -4  -6  -6    2.54    0.18 
  -3  -6  -6    0.73    0.10 
  -2  -6  -6    6.71    0.29 
  -1  -6  -6    0.89    0.09 
   0  -6  -6   35.64    0.55 
   1  -6  -6    0.87    0.05 
   2  -6  -6    6.38    0.19 
   3  -6  -6    0.54    0.10 
   4  -6  -6    2.37    0.18 
   5  -6  -6    4.35    0.26 
   6  -6  -6    6.89    0.36 
   7  -6  -6    0.50    0.13 
  -7  -5  -6    0.67    0.13 
  -6  -5  -6   10.45    0.30 
  -5  -5  -6    0.66    0.08 
  -4  -5  -6    0.08    0.05 
  -3  -5  -6    9.07    0.37 
  -2  -5  -6   13.21    0.48 
  -1  -5  -6    0.19    0.05 
   0  -5  -6    0.00    0.02 
   1  -5  -6    0.18    0.03 
   2  -5  -6   14.76    0.34 
   3  -5  -6    9.21    0.37 
   4  -5  -6    0.06    0.05 
   5  -5  -6    0.49    0.11 
   6  -5  -6    9.82    0.43 
   7  -5  -6    1.25    0.16 
  -6  -4  -6   22.00    0.49 
  -5  -4  -6    0.00    0.03 
  -4  -4  -6    0.42    0.09 
  -3  -4  -6    0.45    0.09 
  -2  -4  -6    6.01    0.26 
  -1  -4  -6    5.27    0.24 
   0  -4  -6   13.29    0.24 
   1  -4  -6    5.40    0.17 
   2  -4  -6    5.89    0.15 
   3  -4  -6    0.69    0.09 
   4  -4  -6    0.19    0.07 
   5  -4  -6    0.00    0.04 
   6  -4  -6   20.77    0.72 
   7  -4  -6    2.16    0.20 
  -6  -3  -6    0.09    0.07 
  -5  -3  -6    0.27    0.06 
  -4  -3  -6   11.67    0.44 
  -3  -3  -6    1.11    0.11 
  -2  -3  -6    0.74    0.09 
  -1  -3  -6    0.03    0.03 
   0  -3  -6    0.01    0.02 
   1  -3  -6    0.01    0.02 
   2  -3  -6    0.85    0.06 
   3  -3  -6    1.20    0.07 
   4  -3  -6   12.44    0.45 
   5  -3  -6    0.06    0.05 
   6  -3  -6    0.42    0.11 
   7  -3  -6    0.13    0.08 
  -6  -2  -6   13.90    0.52 
  -5  -2  -6    0.04    0.03 
  -4  -2  -6    0.64    0.11 
  -3  -2  -6   11.65    0.42 
  -2  -2  -6   13.88    0.47 
  -1  -2  -6    0.05    0.03 
   0  -2  -6    8.84    0.18 
   1  -2  -6    0.07    0.02 
   2  -2  -6   14.46    0.33 
   3  -2  -6   12.02    0.24 
   4  -2  -6    0.66    0.06 
   5  -2  -6    0.07    0.05 
   6  -2  -6   14.50    0.55 
   7  -2  -6    0.08    0.07 
  -6  -1  -6    0.76    0.13 
  -5  -1  -6    0.46    0.07 
  -4  -1  -6    2.89    0.19 
  -3  -1  -6    8.12    0.34 
  -2  -1  -6    6.36    0.28 
  -1  -1  -6    9.05    0.24 
   1  -1  -6    9.17    0.19 
   2  -1  -6    6.71    0.14 
   3  -1  -6    8.85    0.19 
   4  -1  -6    3.23    0.13 
   5  -1  -6    0.43    0.10 
   6  -1  -6    0.69    0.13 
   7  -1  -6    1.08    0.18 
  -6   0  -6   46.12    1.24 
  -5   0  -6    2.79    0.13 
  -4   0  -6    0.22    0.07 
  -3   0  -6    1.09    0.11 
  -2   0  -6    0.62    0.06 
  -1   0  -6    4.11    0.15 
   0   0  -6  482.25    6.25 
   1   0  -6    4.20    0.12 
   2   0  -6    0.58    0.04 
   3   0  -6    1.41    0.07 
   4   0  -6    0.32    0.04 
   5   0  -6    2.72    0.19 
   6   0  -6   44.71    1.26 
   7   0  -6    5.72    0.33 
  -6   1  -6    0.79    0.13 
  -5   1  -6    0.52    0.10 
  -4   1  -6    2.98    0.19 
  -3   1  -6    8.20    0.33 
  -2   1  -6    6.85    0.21 
  -1   1  -6    8.72    0.24 
   0   1  -6    0.06    0.03 
   1   1  -6    9.05    0.19 
   2   1  -6    6.99    0.14 
   3   1  -6    8.90    0.19 
   4   1  -6    3.23    0.11 
   5   1  -6    0.43    0.09 
   6   1  -6    0.73    0.13 
   7   1  -6    1.39    0.17 
  -6   2  -6   15.32    0.52 
  -5   2  -6    0.07    0.04 
  -4   2  -6    0.69    0.10 
  -3   2  -6   11.22    0.41 
  -2   2  -6   13.76    0.34 
  -1   2  -6    0.02    0.02 
   0   2  -6    8.90    0.18 
   1   2  -6    0.03    0.02 
   2   2  -6   14.88    0.23 
   3   2  -6   12.10    0.24 
   4   2  -6    0.68    0.06 
   5   2  -6    0.01    0.04 
   6   2  -6   14.72    0.54 
   7   2  -6    0.00    0.07 
  -6   3  -6    0.17    0.05 
  -5   3  -6    0.21    0.05 
  -4   3  -6   12.55    0.30 
  -3   3  -6    0.98    0.11 
  -2   3  -6    0.75    0.07 
  -1   3  -6   -0.01    0.01 
   0   3  -6   -0.02    0.02 
   1   3  -6   -0.02    0.02 
   2   3  -6    0.84    0.05 
   3   3  -6    1.15    0.06 
   4   3  -6   12.85    0.25 
   5   3  -6    0.21    0.07 
   6   3  -6    0.20    0.08 
   7   3  -6    0.19    0.08 
  -7   4  -6    1.46    0.17 
  -6   4  -6   22.09    0.69 
  -5   4  -6    0.02    0.03 
  -4   4  -6    0.34    0.05 
  -3   4  -6    0.55    0.07 
  -2   4  -6    5.52    0.19 
  -1   4  -6    5.19    0.13 
   0   4  -6   13.44    0.25 
   1   4  -6    5.31    0.14 
   2   4  -6    5.85    0.14 
   3   4  -6    0.63    0.05 
   4   4  -6    0.26    0.04 
   5   4  -6    0.07    0.05 
   6   4  -6   21.98    0.70 
   7   4  -6    2.29    0.20 
  -7   5  -6    1.17    0.15 
  -6   5  -6   10.48    0.42 
  -5   5  -6    0.66    0.07 
  -4   5  -6    0.04    0.03 
  -3   5  -6    9.55    0.27 
  -2   5  -6   14.62    0.35 
  -1   5  -6    0.13    0.03 
   0   5  -6    0.02    0.02 
   1   5  -6    0.14    0.03 
   2   5  -6   15.26    0.34 
   3   5  -6   10.13    0.21 
   4   5  -6    0.09    0.03 
   5   5  -6    0.78    0.08 
   6   5  -6    9.78    0.41 
   7   5  -6    1.40    0.14 
  -7   6  -6    0.47    0.11 
  -6   6  -6    7.08    0.34 
  -5   6  -6    4.98    0.18 
  -4   6  -6    2.70    0.12 
  -3   6  -6    0.67    0.07 
  -2   6  -6    6.58    0.20 
  -1   6  -6    0.78    0.05 
   0   6  -6   37.13    0.56 
   1   6  -6    0.85    0.05 
   2   6  -6    6.58    0.15 
   3   6  -6    0.70    0.06 
   4   6  -6    2.83    0.12 
   5   6  -6    4.72    0.17 
   6   6  -6    7.28    0.34 
   7   6  -6    0.51    0.09 
  -7   7  -6    6.04    0.33 
  -6   7  -6    0.30    0.09 
  -5   7  -6    0.08    0.04 
  -4   7  -6    3.97    0.13 
  -3   7  -6    0.06    0.03 
  -2   7  -6   12.70    0.32 
  -1   7  -6    0.02    0.02 
   0   7  -6    0.01    0.02 
   1   7  -6    0.01    0.02 
   2   7  -6   13.34    0.25 
   3   7  -6    0.04    0.02 
   4   7  -6    3.86    0.15 
   5   7  -6    0.09    0.04 
   6   7  -6    0.35    0.09 
   7   7  -6    5.45    0.35 
  -7   8  -6    1.20    0.16 
  -6   8  -6    1.99    0.18 
  -5   8  -6    0.18    0.05 
  -4   8  -6    0.07    0.03 
  -3   8  -6    0.03    0.03 
  -2   8  -6    0.19    0.04 
  -1   8  -6    0.86    0.05 
   0   8  -6    4.06    0.12 
   1   8  -6    0.87    0.05 
   2   8  -6    0.24    0.04 
   3   8  -6    0.01    0.02 
   4   8  -6    0.07    0.03 
   5   8  -6    0.25    0.05 
   7   8  -6    0.94    0.17 
  -6   9  -6    1.98    0.18 
  -5   9  -6    0.22    0.05 
  -4   9  -6   76.44    1.09 
  -3   9  -6    0.62    0.07 
  -2   9  -6   19.18    0.34 
  -1   9  -6   14.59    0.27 
   0   9  -6   -0.01    0.02 
   1   9  -6   14.98    0.23 
   2   9  -6   19.92    0.33 
   3   9  -6    0.72    0.06 
   4   9  -6   76.28    1.32 
   5   9  -6    0.30    0.08 
  -6  10  -6   12.69    0.49 
  -5  10  -6    4.89    0.18 
  -4  10  -6    6.83    0.18 
  -3  10  -6    0.19    0.03 
  -2  10  -6    9.86    0.21 
  -1  10  -6    2.48    0.09 
   0  10  -6   48.01    0.72 
   1  10  -6    2.58    0.11 
   2  10  -6    9.66    0.25 
   3  10  -6    0.06    0.05 
   4  10  -6    6.85    0.31 
   5  10  -6    5.34    0.27 
  -6  11  -6    0.49    0.12 
  -5  11  -6   12.23    0.33 
  -4  11  -6   10.68    0.24 
  -3  11  -6    0.81    0.06 
  -2  11  -6   21.99    0.38 
  -1  11  -6   32.35    0.51 
   0  11  -6    0.06    0.02 
   1  11  -6   32.69    0.63 
   2  11  -6   22.44    0.46 
   3  11  -6    0.84    0.11 
   4  11  -6   11.25    0.42 
   5  11  -6   11.86    0.44 
  -6  12  -6    1.62    0.17 
  -5  12  -6    3.59    0.17 
  -4  12  -6   16.60    0.32 
  -3  12  -6    0.09    0.03 
  -2  12  -6   24.95    0.42 
  -1  12  -6   10.39    0.22 
   0  12  -6    1.73    0.09 
   1  12  -6   10.73    0.27 
   2  12  -6   24.93    0.75 
   3  12  -6    0.04    0.05 
   4  12  -6   15.99    0.55 
   5  12  -6    3.40    0.22 
   6  12  -6    1.36    0.16 
  -6  13  -6    3.05    0.23 
  -5  13  -6   16.43    0.42 
  -4  13  -6    0.03    0.02 
  -3  13  -6    1.21    0.07 
  -2  13  -6   13.01    0.22 
  -1  13  -6    8.37    0.19 
   0  13  -6    0.06    0.03 
   1  13  -6    8.76    0.23 
   2  13  -6   12.81    0.46 
   3  13  -6    1.23    0.13 
   4  13  -6    0.01    0.05 
   5  13  -6   16.98    0.57 
   6  13  -6    3.28    0.19 
  -6  14  -6    9.84    0.32 
  -5  14  -6    7.19    0.25 
  -4  14  -6    2.78    0.11 
  -3  14  -6    7.52    0.19 
  -2  14  -6    2.20    0.09 
  -1  14  -6    2.19    0.11 
   0  14  -6    5.10    0.17 
   1  14  -6    2.40    0.11 
   2  14  -6    2.00    0.16 
   3  14  -6    7.32    0.33 
   4  14  -6    2.79    0.20 
   5  14  -6    7.49    0.34 
   6  14  -6    9.65    0.31 
  -6  15  -6    0.38    0.08 
  -5  15  -6    0.03    0.04 
  -4  15  -6   10.80    0.25 
  -3  15  -6    0.54    0.06 
  -2  15  -6    3.34    0.11 
  -1  15  -6    0.04    0.03 
   0  15  -6    0.00    0.03 
   1  15  -6    0.10    0.03 
   2  15  -6    3.47    0.21 
   3  15  -6    0.66    0.12 
   4  15  -6   10.87    0.43 
   5  15  -6    0.06    0.06 
   6  15  -6    0.41    0.08 
  -6  16  -6    0.40    0.08 
  -5  16  -6    3.60    0.17 
  -4  16  -6    2.89    0.11 
  -3  16  -6    4.39    0.14 
  -2  16  -6    6.77    0.17 
  -1  16  -6    0.05    0.02 
   0  16  -6   26.90    0.44 
   1  16  -6    0.06    0.03 
   2  16  -6    7.01    0.32 
   3  16  -6    4.08    0.24 
   4  16  -6    2.45    0.19 
   5  16  -6    3.33    0.23 
   6  16  -6    0.48    0.09 
  -6  17  -6    0.21    0.07 
  -5  17  -6    0.04    0.04 
  -4  17  -6    0.53    0.08 
  -3  17  -6    0.17    0.04 
  -2  17  -6    0.62    0.05 
  -1  17  -6    0.92    0.06 
   0  17  -6    0.12    0.03 
   1  17  -6    0.97    0.08 
   2  17  -6    0.57    0.11 
   3  17  -6    0.25    0.08 
   4  17  -6    0.71    0.13 
   5  17  -6   -0.02    0.06 
   6  17  -6    0.23    0.06 
  -6  18  -6    0.21    0.06 
  -5  18  -6    0.23    0.06 
  -4  18  -6    0.09    0.05 
  -3  18  -6    0.49    0.06 
  -2  18  -6    0.29    0.05 
  -1  18  -6    3.01    0.11 
   0  18  -6   35.70    0.55 
   1  18  -6    2.66    0.13 
   2  18  -6    0.34    0.08 
   3  18  -6    0.40    0.10 
   4  18  -6    0.05    0.05 
   5  18  -6    0.23    0.09 
   6  18  -6    0.31    0.07 
  -5  19  -6    0.07    0.05 
  -4  19  -6   24.40    0.55 
  -3  19  -6    2.47    0.11 
  -2  19  -6   23.13    0.41 
  -1  19  -6    5.36    0.15 
   0  19  -6    0.03    0.02 
   1  19  -6    5.42    0.19 
   2  19  -6   22.16    0.72 
   3  19  -6    2.32    0.19 
   4  19  -6   22.84    0.75 
   5  19  -6    0.00    0.07 
  -5  20  -6   -0.01    0.04 
  -4  20  -6    3.09    0.16 
  -3  20  -6    2.97    0.12 
  -2  20  -6   34.47    0.56 
  -1  20  -6    0.98    0.07 
   0  20  -6    3.21    0.14 
   1  20  -6    1.10    0.09 
   2  20  -6   34.33    0.99 
   3  20  -6    3.00    0.22 
   4  20  -6    3.31    0.23 
   5  20  -6   -0.01    0.06 
  -5  21  -6    0.01    0.04 
  -4  21  -6    1.67    0.12 
  -3  21  -6    6.39    0.18 
  -2  21  -6   18.15    0.35 
  -1  21  -6    0.65    0.06 
   0  21  -6   -0.01    0.03 
   1  21  -6    0.81    0.08 
   2  21  -6   17.86    0.62 
   3  21  -6    5.84    0.31 
   4  21  -6    1.49    0.16 
   5  21  -6    0.02    0.05 
  -5  22  -6    0.43    0.09 
  -4  22  -6    0.06    0.05 
  -3  22  -6    1.48    0.09 
  -2  22  -6    1.11    0.07 
  -1  22  -6    1.89    0.09 
   0  22  -6   19.93    0.45 
   1  22  -6    1.71    0.11 
   2  22  -6    1.08    0.14 
   3  22  -6    1.33    0.15 
   4  22  -6    0.08    0.07 
   5  22  -6    0.43    0.08 
  -5  23  -6    0.72    0.10 
  -4  23  -6    0.94    0.11 
  -3  23  -6    1.10    0.08 
  -2  23  -6    8.49    0.21 
  -1  23  -6    6.27    0.21 
   0  23  -6    0.02    0.03 
   1  23  -6    5.73    0.21 
   2  23  -6    8.11    0.38 
   3  23  -6    0.85    0.12 
   4  23  -6    0.87    0.15 
   5  23  -6    0.85    0.10 
  -4  24  -6    3.21    0.17 
  -3  24  -6    0.57    0.08 
  -2  24  -6    2.67    0.11 
  -1  24  -6    1.22    0.10 
   0  24  -6    1.29    0.10 
   1  24  -6    1.23    0.10 
   2  24  -6    2.98    0.22 
   3  24  -6    0.72    0.13 
   4  24  -6    3.38    0.25 
  -4  25  -6   56.43    1.09 
  -3  25  -6    9.35    0.30 
  -2  25  -6    3.55    0.13 
  -1  25  -6    0.65    0.08 
   0  25  -6    0.00    0.03 
   1  25  -6    0.72    0.08 
   2  25  -6    3.30    0.23 
   3  25  -6    9.46    0.42 
   4  25  -6   55.76    1.55 
  -4  26  -6    0.26    0.07 
  -3  26  -6    1.21    0.12 
  -2  26  -6    1.26    0.10 
  -1  26  -6    0.04    0.04 
   0  26  -6    0.18    0.06 
   1  26  -6    0.06    0.04 
   2  26  -6    1.26    0.15 
   3  26  -6    1.28    0.16 
   4  26  -6    0.56    0.13 
  -3  27  -6    0.04    0.05 
  -2  27  -6    2.30    0.14 
  -1  27  -6    0.62    0.09 
   0  27  -6    0.05    0.05 
   1  27  -6    0.75    0.09 
   2  27  -6    2.53    0.20 
   3  27  -6    0.08    0.06 
  -3  28  -6    0.18    0.06 
  -2  28  -6    0.57    0.09 
  -1  28  -6    0.08    0.04 
   0  28  -6   14.17    0.38 
   1  28  -6    0.08    0.05 
   2  28  -6    0.93    0.15 
   3  28  -6    0.02    0.07 
  -3  29  -6    4.19    0.29 
  -2  29  -6   25.78    0.86 
  -1  29  -6    0.64    0.09 
   0  29  -6    0.04    0.05 
   1  29  -6    0.65    0.09 
   2  29  -6   25.69    0.85 
   3  29  -6    3.47    0.26 
  -2  30  -6   12.85    0.53 
  -1  30  -6    0.08    0.05 
   0  30  -6    0.08    0.05 
   1  30  -6    0.04    0.05 
   2  30  -6   12.59    0.52 
  -1  31  -6    0.99    0.11 
   0  31  -6    0.07    0.04 
   1  31  -6    1.01    0.10 
   1 -33  -5    0.31    0.11 
   2 -33  -5    0.67    0.14 
   2 -32  -5   -0.02    0.07 
   2 -31  -5    0.22    0.09 
   3 -31  -5    5.46    0.32 
   2 -30  -5    0.06    0.07 
   3 -30  -5    2.68    0.22 
   0 -29  -5    0.03    0.06 
   2 -29  -5    1.00    0.16 
   3 -29  -5    0.14    0.08 
   4 -29  -5    0.04    0.06 
   0 -28  -5    0.93    0.12 
   2 -28  -5    0.17    0.08 
   3 -28  -5    4.93    0.30 
   4 -28  -5    0.52    0.12 
   0 -27  -5   -0.03    0.04 
   2 -27  -5    1.02    0.13 
   3 -27  -5   28.06    0.89 
   4 -27  -5    0.37    0.11 
   0 -26  -5    6.46    0.29 
   2 -26  -5    0.63    0.12 
   3 -26  -5    2.13    0.19 
   4 -26  -5    0.41    0.11 
   5 -26  -5    0.00    0.06 
   0 -25  -5   -0.02    0.04 
   2 -25  -5    0.17    0.07 
   3 -25  -5    0.16    0.07 
   4 -25  -5    0.03    0.06 
   5 -25  -5    0.31    0.10 
  -1 -24  -5    6.79    0.31 
   0 -24  -5    3.94    0.21 
   1 -24  -5    6.31    0.28 
   2 -24  -5    0.88    0.12 
   3 -24  -5    3.57    0.24 
   4 -24  -5    0.09    0.07 
   5 -24  -5    0.04    0.07 
  -5 -23  -5    8.56    0.41 
  -1 -23  -5    0.68    0.11 
   0 -23  -5    0.02    0.05 
   1 -23  -5    0.76    0.10 
   2 -23  -5    1.06    0.13 
   3 -23  -5   21.12    0.70 
   4 -23  -5    0.07    0.06 
   5 -23  -5    8.98    0.43 
  -5 -22  -5   13.92    0.55 
  -1 -22  -5    8.97    0.36 
   0 -22  -5    0.45    0.08 
   1 -22  -5    8.95    0.33 
   3 -22  -5    5.84    0.30 
   4 -22  -5    1.13    0.14 
   5 -22  -5   14.39    0.57 
  -6 -21  -5    0.57    0.09 
  -5 -21  -5    1.90    0.18 
  -1 -21  -5   13.00    0.45 
   0 -21  -5   -0.02    0.03 
   1 -21  -5   12.88    0.43 
   3 -21  -5   11.21    0.45 
   4 -21  -5    0.64    0.13 
   5 -21  -5    1.54    0.17 
   6 -21  -5    0.48    0.13 
  -6 -20  -5    0.84    0.11 
  -5 -20  -5    0.49    0.12 
  -4 -20  -5   -0.01    0.04 
  -1 -20  -5    6.33    0.28 
   0 -20  -5    0.06    0.05 
   1 -20  -5    5.83    0.25 
   3 -20  -5    0.57    0.11 
   4 -20  -5    0.05    0.05 
   5 -20  -5    0.64    0.13 
   6 -20  -5    0.78    0.15 
  -6 -19  -5    0.59    0.08 
  -5 -19  -5    0.08    0.06 
  -4 -19  -5    2.64    0.20 
  -2 -19  -5    1.41    0.13 
  -1 -19  -5    8.23    0.34 
   0 -19  -5    0.00    0.03 
   1 -19  -5    9.11    0.23 
   3 -19  -5    2.13    0.17 
   4 -19  -5    3.16    0.22 
   5 -19  -5    0.07    0.06 
   6 -19  -5    0.57    0.13 
  -6 -18  -5    0.71    0.10 
  -5 -18  -5    7.13    0.25 
  -4 -18  -5    0.12    0.06 
  -2 -18  -5    1.58    0.14 
  -1 -18  -5   24.83    0.74 
   0 -18  -5   -0.02    0.03 
   1 -18  -5   26.37    0.51 
   3 -18  -5    0.84    0.11 
   4 -18  -5    0.31    0.09 
   5 -18  -5    7.14    0.36 
   6 -18  -5    0.36    0.10 
  -6 -17  -5    0.16    0.05 
  -5 -17  -5   15.56    0.40 
  -4 -17  -5    0.95    0.08 
  -3 -17  -5   29.20    0.86 
  -2 -17  -5    2.03    0.15 
  -1 -17  -5    0.97    0.10 
   0 -17  -5    0.01    0.02 
   1 -17  -5    0.85    0.09 
   3 -17  -5   28.28    0.87 
   4 -17  -5    1.03    0.13 
   5 -17  -5   15.50    0.58 
   6 -17  -5    0.12    0.07 
  -6 -16  -5    0.03    0.04 
  -5 -16  -5    2.51    0.14 
  -4 -16  -5    0.04    0.03 
  -3 -16  -5    0.09    0.05 
  -2 -16  -5    0.57    0.09 
  -1 -16  -5    9.82    0.37 
   0 -16  -5    0.49    0.05 
   1 -16  -5   10.82    0.35 
   3 -16  -5    0.10    0.06 
   4 -16  -5    0.04    0.04 
   5 -16  -5    2.60    0.20 
   6 -16  -5    0.08    0.07 
  -6 -15  -5    0.13    0.05 
  -5 -15  -5    0.20    0.04 
  -4 -15  -5    2.06    0.09 
  -3 -15  -5    0.89    0.11 
  -2 -15  -5    0.67    0.09 
  -1 -15  -5   14.91    0.48 
   0 -15  -5    0.02    0.02 
   1 -15  -5   15.76    0.45 
   3 -15  -5    0.72    0.10 
   4 -15  -5    2.61    0.19 
   5 -15  -5    0.28    0.08 
   6 -15  -5    0.22    0.09 
  -7 -14  -5    3.37    0.18 
  -6 -14  -5    1.01    0.08 
  -5 -14  -5    1.24    0.08 
  -4 -14  -5    0.50    0.06 
  -3 -14  -5    0.23    0.07 
  -2 -14  -5    2.86    0.17 
  -1 -14  -5   18.30    0.55 
   0 -14  -5    0.21    0.03 
   1 -14  -5   17.91    0.51 
   2 -14  -5    2.78    0.16 
   3 -14  -5    0.20    0.06 
   4 -14  -5    0.62    0.11 
   5 -14  -5    1.47    0.15 
   6 -14  -5    0.87    0.15 
   7 -14  -5    3.69    0.27 
  -7 -13  -5    0.09    0.04 
  -6 -13  -5    3.66    0.14 
  -5 -13  -5    2.71    0.11 
  -4 -13  -5    0.09    0.03 
  -3 -13  -5   12.27    0.45 
  -2 -13  -5    2.42    0.16 
  -1 -13  -5   19.34    0.59 
   0 -13  -5    0.00    0.02 
   1 -13  -5   21.04    0.56 
   2 -13  -5    2.60    0.15 
   3 -13  -5   12.39    0.46 
   4 -13  -5    0.19    0.07 
   5 -13  -5    2.51    0.20 
   6 -13  -5    3.31    0.24 
   7 -13  -5    0.15    0.08 
  -7 -12  -5    8.25    0.28 
  -6 -12  -5    0.08    0.04 
  -5 -12  -5   19.08    0.36 
  -4 -12  -5    1.33    0.08 
  -3 -12  -5    8.87    0.36 
  -2 -12  -5    2.66    0.17 
  -1 -12  -5   17.63    0.53 
   0 -12  -5    2.19    0.11 
   1 -12  -5   17.29    0.49 
   2 -12  -5    2.87    0.16 
   3 -12  -5    8.95    0.37 
   4 -12  -5    1.34    0.13 
   5 -12  -5   19.11    0.66 
   6 -12  -5   -0.03    0.04 
   7 -12  -5    8.23    0.41 
  -7 -11  -5    0.27    0.05 
  -6 -11  -5    0.58    0.07 
  -5 -11  -5   17.75    0.34 
  -4 -11  -5    0.21    0.04 
  -3 -11  -5   28.15    0.81 
  -2 -11  -5    4.35    0.22 
  -1 -11  -5    2.61    0.11 
   0 -11  -5    0.01    0.02 
   1 -11  -5    2.72    0.14 
   2 -11  -5    4.95    0.21 
   3 -11  -5   27.78    0.82 
   4 -11  -5    0.08    0.04 
   5 -11  -5   16.67    0.61 
   6 -11  -5    0.39    0.10 
   7 -11  -5    0.32    0.10 
  -7 -10  -5    0.59    0.07 
  -6 -10  -5    1.00    0.07 
  -5 -10  -5    4.06    0.13 
  -4 -10  -5    0.50    0.09 
  -3 -10  -5    8.18    0.33 
  -2 -10  -5    0.03    0.04 
  -1 -10  -5    3.08    0.12 
   0 -10  -5    3.86    0.12 
   1 -10  -5    3.32    0.15 
   2 -10  -5    0.05    0.03 
   3 -10  -5    8.21    0.34 
   4 -10  -5    0.25    0.07 
   5 -10  -5    4.09    0.25 
   6 -10  -5    0.98    0.13 
   7 -10  -5    0.58    0.13 
  -7  -9  -5    0.00    0.03 
  -6  -9  -5    0.04    0.03 
  -5  -9  -5    2.77    0.11 
  -4  -9  -5    0.01    0.04 
  -3  -9  -5   11.68    0.42 
  -2  -9  -5    0.01    0.02 
  -1  -9  -5    0.97    0.10 
   0  -9  -5    0.07    0.02 
   1  -9  -5    0.94    0.06 
   2  -9  -5    0.08    0.04 
   3  -9  -5   11.82    0.43 
   4  -9  -5   -0.01    0.03 
   5  -9  -5    2.73    0.20 
   6  -9  -5    0.03    0.05 
   7  -9  -5    0.10    0.07 
  -7  -8  -5   15.21    0.33 
  -6  -8  -5    2.52    0.11 
  -5  -8  -5    0.36    0.05 
  -4  -8  -5    0.44    0.09 
  -3  -8  -5    3.26    0.19 
  -2  -8  -5    1.73    0.09 
  -1  -8  -5   52.39    1.35 
   0  -8  -5    2.90    0.10 
   1  -8  -5   53.49    0.93 
   2  -8  -5    1.77    0.12 
   3  -8  -5    3.49    0.20 
   4  -8  -5    0.35    0.08 
   5  -8  -5    0.10    0.06 
   6  -8  -5    2.79    0.21 
   7  -8  -5   14.87    0.59 
  -7  -7  -5    0.12    0.04 
  -6  -7  -5    0.04    0.03 
  -5  -7  -5   16.61    0.39 
  -4  -7  -5    0.47    0.09 
  -3  -7  -5   32.74    0.93 
  -2  -7  -5    0.97    0.07 
  -1  -7  -5    5.65    0.25 
   0  -7  -5    0.04    0.02 
   1  -7  -5    5.92    0.16 
   2  -7  -5    0.78    0.08 
   3  -7  -5   32.96    0.94 
   4  -7  -5    0.32    0.07 
   5  -7  -5   15.94    0.57 
   6  -7  -5    0.02    0.05 
   7  -7  -5    0.20    0.09 
  -7  -6  -5    3.11    0.13 
  -6  -6  -5    0.04    0.03 
  -5  -6  -5    9.21    0.21 
  -4  -6  -5    0.29    0.07 
  -3  -6  -5    8.14    0.32 
  -2  -6  -5    6.94    0.20 
  -1  -6  -5    4.87    0.22 
   0  -6  -5    7.67    0.18 
   1  -6  -5    5.06    0.15 
   2  -6  -5    7.68    0.28 
   3  -6  -5    7.95    0.32 
   4  -6  -5    0.34    0.07 
   5  -6  -5    8.24    0.37 
   6  -6  -5    0.03    0.05 
   7  -6  -5    3.21    0.24 
  -7  -5  -5    0.37    0.07 
  -6  -5  -5    0.13    0.04 
  -5  -5  -5    0.66    0.06 
  -4  -5  -5    0.05    0.04 
  -3  -5  -5    1.18    0.11 
  -2  -5  -5    1.27    0.08 
  -1  -5  -5    7.09    0.17 
   0  -5  -5    0.01    0.01 
   1  -5  -5    7.90    0.19 
   2  -5  -5    1.33    0.10 
   3  -5  -5    0.98    0.10 
   4  -5  -5    0.02    0.04 
   5  -5  -5    0.58    0.11 
   6  -5  -5    0.07    0.06 
   7  -5  -5    0.11    0.07 
  -7  -4  -5    3.07    0.22 
  -6  -4  -5    0.08    0.03 
  -5  -4  -5   13.80    0.27 
  -4  -4  -5    0.00    0.03 
  -3  -4  -5    4.73    0.22 
  -2  -4  -5    4.25    0.14 
  -1  -4  -5    3.48    0.10 
   0  -4  -5    1.65    0.07 
   1  -4  -5    3.66    0.12 
   2  -4  -5    4.43    0.20 
   3  -4  -5    5.03    0.23 
   4  -4  -5    0.03    0.04 
   5  -4  -5   13.29    0.49 
   6  -4  -5    0.08    0.06 
   7  -4  -5    2.42    0.15 
  -7  -3  -5    0.34    0.10 
  -6  -3  -5    2.36    0.10 
  -5  -3  -5    5.53    0.15 
  -4  -3  -5    0.14    0.05 
  -3  -3  -5    9.87    0.36 
  -2  -3  -5    2.29    0.10 
  -1  -3  -5   39.38    0.68 
   0  -3  -5    0.01    0.01 
   1  -3  -5   39.45    0.71 
   2  -3  -5    2.30    0.14 
   3  -3  -5    9.60    0.36 
   4  -3  -5    0.25    0.07 
   5  -3  -5    5.03    0.27 
   6  -3  -5    2.18    0.18 
   7  -3  -5    0.29    0.07 
  -7  -2  -5   24.05    0.78 
  -6  -2  -5    3.10    0.11 
  -5  -2  -5    7.17    0.17 
  -4  -2  -5   -0.01    0.03 
  -3  -2  -5    0.27    0.07 
  -2  -2  -5    0.86    0.06 
  -1  -2  -5   70.64    1.18 
   0  -2  -5    2.58    0.09 
   1  -2  -5   71.39    1.71 
   2  -2  -5    1.04    0.05 
   3  -2  -5    0.31    0.07 
   4  -2  -5    0.02    0.03 
   5  -2  -5    6.57    0.31 
   6  -2  -5    2.83    0.20 
   7  -2  -5   24.21    0.58 
  -7  -1  -5    3.54    0.25 
  -6  -1  -5    0.11    0.04 
  -5  -1  -5   12.55    0.25 
  -4  -1  -5    4.35    0.21 
  -3  -1  -5   14.60    0.48 
  -2  -1  -5    2.97    0.12 
  -1  -1  -5    1.78    0.07 
   0  -1  -5    0.00    0.01 
   1  -1  -5    1.81    0.08 
   2  -1  -5    3.26    0.10 
   3  -1  -5   14.92    0.48 
   4  -1  -5    4.03    0.21 
   5  -1  -5   11.88    0.45 
   6  -1  -5    0.10    0.06 
   7  -1  -5    3.39    0.18 
  -7   0  -5    0.01    0.06 
  -6   0  -5   -0.01    0.03 
  -5   0  -5    0.01    0.02 
  -4   0  -5    0.08    0.05 
  -3   0  -5   -0.01    0.03 
  -2   0  -5    0.01    0.02 
  -1   0  -5    0.03    0.01 
   0   0  -5    0.04    0.02 
   1   0  -5    0.03    0.02 
   2   0  -5    0.01    0.01 
   3   0  -5    0.02    0.03 
   4   0  -5    0.03    0.03 
   5   0  -5    0.03    0.04 
   6   0  -5    0.04    0.05 
   7   0  -5    0.01    0.04 
  -7   1  -5    3.56    0.25 
  -6   1  -5    0.06    0.04 
  -5   1  -5   12.44    0.25 
  -4   1  -5    3.70    0.20 
  -3   1  -5   14.61    0.47 
  -2   1  -5    2.84    0.12 
  -1   1  -5    1.82    0.06 
   0   1  -5    0.03    0.02 
   1   1  -5    1.75    0.08 
   2   1  -5    3.24    0.10 
   3   1  -5   15.04    0.47 
   4   1  -5    4.12    0.21 
   5   1  -5   11.58    0.44 
   6   1  -5    0.02    0.05 
   7   1  -5    3.98    0.19 
  -7   2  -5   24.61    0.79 
  -6   2  -5    2.97    0.14 
  -5   2  -5    7.31    0.17 
  -4   2  -5    0.03    0.03 
  -3   2  -5    0.28    0.06 
  -2   2  -5    0.96    0.04 
  -1   2  -5   70.17    0.97 
   0   2  -5    2.47    0.09 
   1   2  -5   70.91    1.20 
   2   2  -5    0.89    0.05 
   3   2  -5    0.29    0.04 
   4   2  -5    0.00    0.03 
   5   2  -5    7.22    0.31 
   6   2  -5    2.91    0.20 
   7   2  -5   24.17    0.57 
  -7   3  -5    0.34    0.10 
  -6   3  -5    2.75    0.19 
  -5   3  -5    5.17    0.18 
  -4   3  -5    0.17    0.06 
  -3   3  -5    9.66    0.35 
  -2   3  -5    2.51    0.07 
  -1   3  -5   39.38    0.57 
   0   3  -5    0.01    0.01 
   1   3  -5   39.74    0.71 
   2   3  -5    2.43    0.08 
   3   3  -5   10.54    0.25 
   4   3  -5    0.12    0.03 
   5   3  -5    5.13    0.17 
   6   3  -5    2.30    0.15 
   7   3  -5    0.27    0.07 
  -7   4  -5    2.68    0.21 
  -6   4  -5    0.06    0.06 
  -5   4  -5   13.59    0.33 
  -4   4  -5    0.02    0.02 
  -3   4  -5    4.74    0.22 
  -2   4  -5    4.27    0.11 
  -1   4  -5    3.45    0.09 
   0   4  -5    1.75    0.08 
   1   4  -5    3.36    0.12 
   2   4  -5    4.47    0.11 
   3   4  -5    5.16    0.15 
   4   4  -5    0.03    0.02 
   5   4  -5   13.62    0.32 
   6   4  -5    0.08    0.04 
   7   4  -5    2.73    0.16 
  -7   5  -5    0.39    0.11 
  -6   5  -5    0.23    0.07 
  -5   5  -5    0.85    0.07 
  -4   5  -5    0.04    0.03 
  -3   5  -5    1.11    0.07 
  -2   5  -5    1.27    0.05 
  -1   5  -5    7.70    0.16 
   0   5  -5    0.02    0.02 
   1   5  -5    7.69    0.20 
   2   5  -5    1.31    0.07 
   3   5  -5    1.16    0.06 
   4   5  -5   -0.01    0.02 
   5   5  -5    0.68    0.06 
   6   5  -5    0.12    0.05 
   7   5  -5    0.50    0.09 
  -7   6  -5    3.09    0.23 
  -6   6  -5    0.07    0.06 
  -5   6  -5    9.34    0.25 
  -4   6  -5    0.30    0.05 
  -3   6  -5    7.94    0.22 
  -2   6  -5    7.18    0.15 
  -1   6  -5    5.07    0.12 
   0   6  -5    7.67    0.19 
   1   6  -5    4.97    0.15 
   2   6  -5    7.50    0.16 
   3   6  -5    8.51    0.21 
   4   6  -5    0.31    0.04 
   5   6  -5    8.87    0.24 
   6   6  -5    0.09    0.04 
   7   6  -5    2.98    0.16 
  -7   7  -5    0.05    0.06 
  -6   7  -5    0.01    0.05 
  -5   7  -5   16.71    0.55 
  -4   7  -5    0.53    0.05 
  -3   7  -5   34.27    0.66 
  -2   7  -5    0.86    0.05 
  -1   7  -5    5.82    0.13 
   0   7  -5    0.02    0.01 
   1   7  -5    6.09    0.17 
   2   7  -5    0.86    0.04 
   3   7  -5   35.84    0.64 
   4   7  -5    0.45    0.05 
   5   7  -5   16.71    0.37 
   6   7  -5   -0.01    0.03 
   7   7  -5    0.16    0.06 
  -7   8  -5   14.93    0.58 
  -6   8  -5    2.68    0.20 
  -5   8  -5    0.39    0.09 
  -4   8  -5    0.47    0.06 
  -3   8  -5    3.42    0.10 
  -2   8  -5    1.69    0.07 
  -1   8  -5   53.09    0.77 
   0   8  -5    2.92    0.09 
   1   8  -5   54.09    0.75 
   2   8  -5    1.83    0.06 
   3   8  -5    3.53    0.10 
   4   8  -5    0.53    0.09 
   5   8  -5    0.46    0.06 
   6   8  -5    2.67    0.14 
   7   8  -5   15.03    0.41 
  -7   9  -5    0.05    0.07 
  -6   9  -5    0.02    0.06 
  -5   9  -5    2.72    0.12 
  -4   9  -5    0.04    0.02 
  -3   9  -5   12.42    0.24 
  -2   9  -5    0.05    0.02 
  -1   9  -5    0.89    0.05 
   0   9  -5    0.00    0.01 
   1   9  -5    1.07    0.04 
   2   9  -5    0.11    0.02 
   3   9  -5   12.45    0.23 
   4   9  -5    0.02    0.02 
   5   9  -5    2.80    0.12 
   6   9  -5    0.01    0.03 
   7   9  -5    0.04    0.05 
  -7  10  -5    0.38    0.11 
  -6  10  -5    1.01    0.13 
  -5  10  -5    4.29    0.24 
  -4  10  -5    0.49    0.05 
  -3  10  -5    8.54    0.18 
  -2  10  -5    0.02    0.02 
  -1  10  -5    3.04    0.09 
   0  10  -5    3.83    0.11 
   1  10  -5    3.22    0.08 
   2  10  -5    0.07    0.02 
   3  10  -5    8.86    0.22 
   4  10  -5    0.54    0.06 
   5  10  -5    4.36    0.22 
   6  10  -5    0.88    0.07 
   7  10  -5    0.63    0.14 
  -7  11  -5    0.22    0.09 
  -6  11  -5    0.55    0.12 
  -5  11  -5   17.07    0.58 
  -4  11  -5    0.17    0.03 
  -3  11  -5   28.67    0.39 
  -2  11  -5    4.49    0.12 
  -1  11  -5    2.63    0.09 
   0  11  -5    0.00    0.01 
   1  11  -5    2.73    0.07 
   2  11  -5    4.69    0.11 
   3  11  -5   28.65    0.54 
   4  11  -5    0.27    0.04 
   5  11  -5   17.30    0.44 
   6  11  -5    0.53    0.08 
   7  11  -5    0.33    0.12 
  -7  12  -5    8.17    0.40 
  -6  12  -5    0.07    0.07 
  -5  12  -5   19.37    0.45 
  -4  12  -5    1.27    0.07 
  -3  12  -5    9.17    0.17 
  -2  12  -5    2.70    0.09 
  -1  12  -5   17.37    0.30 
   0  12  -5    2.11    0.08 
   1  12  -5   17.61    0.30 
   2  12  -5    2.87    0.11 
   3  12  -5    9.33    0.36 
   4  12  -5    1.40    0.13 
   5  12  -5   20.02    0.46 
   6  12  -5    0.04    0.05 
   7  12  -5    7.68    0.42 
  -7  13  -5    0.07    0.08 
  -6  13  -5    3.43    0.24 
  -5  13  -5    2.69    0.14 
  -4  13  -5    0.06    0.02 
  -3  13  -5   12.98    0.22 
  -2  13  -5    2.36    0.09 
  -1  13  -5   19.92    0.34 
   0  13  -5    0.02    0.02 
   1  13  -5   20.44    0.55 
   2  13  -5    2.22    0.15 
   3  13  -5   12.79    0.45 
   4  13  -5    0.05    0.05 
   5  13  -5    2.35    0.13 
   6  13  -5    3.56    0.17 
   7  13  -5    0.04    0.08 
  -7  14  -5    3.27    0.25 
  -6  14  -5    0.93    0.13 
  -5  14  -5    1.05    0.09 
  -4  14  -5    0.61    0.07 
  -3  14  -5    0.30    0.04 
  -2  14  -5    2.73    0.08 
  -1  14  -5   17.64    0.31 
   0  14  -5    0.12    0.03 
   1  14  -5   17.94    0.37 
   2  14  -5    2.41    0.17 
   3  14  -5    0.36    0.09 
   4  14  -5    0.56    0.10 
   5  14  -5    1.28    0.10 
   6  14  -5    0.96    0.10 
   7  14  -5    3.07    0.26 
  -6  15  -5    0.17    0.08 
  -5  15  -5    0.25    0.06 
  -4  15  -5    2.17    0.09 
  -3  15  -5    0.94    0.06 
  -2  15  -5    0.71    0.04 
  -1  15  -5   14.80    0.28 
   0  15  -5    0.00    0.02 
   1  15  -5   14.83    0.32 
   2  15  -5    0.64    0.08 
   3  15  -5    0.83    0.11 
   4  15  -5    2.15    0.16 
   5  15  -5    0.14    0.05 
   6  15  -5    0.14    0.05 
  -6  16  -5    0.14    0.05 
  -5  16  -5    2.53    0.14 
  -4  16  -5    0.05    0.03 
  -3  16  -5    0.05    0.03 
  -2  16  -5    0.59    0.05 
  -1  16  -5   10.62    0.22 
   0  16  -5    0.29    0.04 
   1  16  -5   10.37    0.25 
   2  16  -5    0.60    0.09 
   3  16  -5    0.06    0.05 
   4  16  -5    0.06    0.06 
   5  16  -5    2.74    0.15 
   6  16  -5    0.04    0.05 
  -6  17  -5    0.10    0.05 
  -5  17  -5   15.62    0.40 
  -4  17  -5    1.11    0.09 
  -3  17  -5   30.55    0.49 
  -2  17  -5    2.04    0.08 
  -1  17  -5    0.91    0.06 
   0  17  -5   -0.01    0.02 
   1  17  -5    0.88    0.07 
   2  17  -5    1.84    0.15 
   3  17  -5   29.69    0.87 
   4  17  -5    1.24    0.13 
   5  17  -5   15.39    0.41 
   6  17  -5    0.14    0.06 
  -6  18  -5    0.52    0.09 
  -5  18  -5    7.18    0.25 
  -4  18  -5    0.18    0.05 
  -3  18  -5    1.01    0.07 
  -2  18  -5    1.54    0.08 
  -1  18  -5   26.40    0.43 
   0  18  -5    0.01    0.02 
   1  18  -5   25.55    0.53 
   2  18  -5    1.43    0.13 
   3  18  -5    1.01    0.12 
   4  18  -5    0.21    0.07 
   5  18  -5    7.23    0.25 
   6  18  -5    0.51    0.09 
  -6  19  -5    0.61    0.09 
  -5  19  -5    0.08    0.04 
  -4  19  -5    2.73    0.14 
  -3  19  -5    2.31    0.10 
  -2  19  -5    1.47    0.07 
  -1  19  -5    9.03    0.20 
   0  19  -5    0.00    0.02 
   1  19  -5    8.52    0.25 
   2  19  -5    1.36    0.13 
   3  19  -5    2.13    0.17 
   4  19  -5    2.88    0.15 
   5  19  -5    0.09    0.05 
   6  19  -5    0.59    0.09 
  -6  20  -5    0.94    0.11 
  -5  20  -5    0.61    0.09 
  -4  20  -5    0.09    0.05 
  -3  20  -5    0.35    0.05 
  -2  20  -5    0.96    0.06 
  -1  20  -5    6.21    0.16 
   0  20  -5    0.05    0.02 
   1  20  -5    6.36    0.20 
   2  20  -5    0.73    0.10 
   3  20  -5    0.40    0.10 
   4  20  -5    0.01    0.03 
   5  20  -5    0.66    0.09 
   6  20  -5    0.93    0.12 
  -6  21  -5    0.58    0.10 
  -5  21  -5    1.65    0.13 
  -4  21  -5    0.82    0.09 
  -3  21  -5   10.90    0.24 
  -2  21  -5    0.13    0.03 
  -1  21  -5   12.86    0.26 
   0  21  -5    0.01    0.02 
   1  21  -5   12.30    0.32 
   2  21  -5    0.07    0.05 
   3  21  -5   10.58    0.42 
   4  21  -5    0.64    0.09 
   5  21  -5    1.71    0.13 
   6  21  -5    0.75    0.10 
  -5  22  -5   14.09    0.40 
  -4  22  -5    1.05    0.10 
  -3  22  -5    5.90    0.21 
  -2  22  -5    2.30    0.10 
  -1  22  -5    8.81    0.20 
   0  22  -5    0.21    0.05 
   1  22  -5    9.08    0.26 
   2  22  -5    2.24    0.18 
   3  22  -5    5.45    0.28 
   4  22  -5    0.98    0.10 
   5  22  -5   13.92    0.40 
  -5  23  -5    8.61    0.29 
  -4  23  -5    0.02    0.04 
  -3  23  -5   21.01    0.49 
  -2  23  -5    1.11    0.07 
  -1  23  -5    0.69    0.06 
   0  23  -5    0.00    0.03 
   1  23  -5    0.67    0.08 
   2  23  -5    1.14    0.13 
   3  23  -5   20.87    0.69 
   4  23  -5   -0.01    0.03 
   5  23  -5    8.70    0.30 
  -5  24  -5    0.03    0.05 
  -4  24  -5    0.16    0.06 
  -3  24  -5    3.88    0.17 
  -2  24  -5    1.15    0.07 
  -1  24  -5    6.93    0.23 
   0  24  -5    3.87    0.16 
   1  24  -5    7.09    0.23 
   2  24  -5    1.05    0.12 
   3  24  -5    3.95    0.25 
   4  24  -5    0.20    0.06 
   5  24  -5    0.10    0.05 
  -5  25  -5    0.37    0.08 
  -4  25  -5    0.03    0.04 
  -3  25  -5    0.08    0.04 
  -2  25  -5    0.10    0.03 
  -1  25  -5    0.03    0.03 
   0  25  -5    0.02    0.03 
   1  25  -5    0.13    0.04 
   2  25  -5    0.09    0.07 
   3  25  -5    0.23    0.08 
   4  25  -5    0.03    0.04 
   5  25  -5    0.38    0.08 
  -5  26  -5    0.14    0.06 
  -4  26  -5    0.31    0.07 
  -3  26  -5    1.66    0.12 
  -2  26  -5    0.58    0.06 
  -1  26  -5    8.63    0.27 
   0  26  -5    6.11    0.22 
   1  26  -5    9.06    0.28 
   2  26  -5    0.56    0.11 
   3  26  -5    1.98    0.18 
   4  26  -5    0.34    0.07 
   5  26  -5    0.09    0.06 
  -4  27  -5    0.27    0.07 
  -3  27  -5   27.58    0.86 
  -2  27  -5    1.20    0.10 
  -1  27  -5    1.22    0.10 
   0  27  -5    0.02    0.04 
   1  27  -5    1.10    0.10 
   2  27  -5    1.04    0.13 
   3  27  -5   27.72    0.65 
   4  27  -5    0.23    0.06 
  -4  28  -5    0.62    0.10 
  -3  28  -5    5.47    0.22 
  -2  28  -5    0.22    0.06 
  -1  28  -5    3.78    0.17 
   0  28  -5    0.98    0.09 
   1  28  -5    3.99    0.18 
   2  28  -5    0.19    0.08 
   3  28  -5    5.21    0.22 
   4  28  -5    0.66    0.10 
  -4  29  -5    0.00    0.05 
  -3  29  -5    0.25    0.06 
  -2  29  -5    0.46    0.12 
  -1  29  -5    2.62    0.14 
   0  29  -5   -0.02    0.03 
   1  29  -5    2.66    0.15 
   2  29  -5    0.88    0.15 
   3  29  -5    0.04    0.05 
   4  29  -5    0.00    0.04 
  -3  30  -5    2.38    0.22 
  -2  30  -5    0.12    0.08 
  -1  30  -5    0.12    0.05 
   0  30  -5    0.18    0.06 
   1  30  -5    0.28    0.07 
   2  30  -5    0.04    0.06 
   3  30  -5    2.39    0.15 
  -3  31  -5    4.93    0.32 
  -2  31  -5    0.30    0.10 
  -1  31  -5    7.59    0.26 
   0  31  -5   -0.01    0.04 
   1  31  -5    7.12    0.26 
   2  31  -5    0.22    0.09 
   3  31  -5    4.99    0.23 
  -2  32  -5   -0.01    0.06 
  -1  32  -5   11.69    0.34 
   0  32  -5    0.12    0.05 
   1  32  -5   11.89    0.35 
   2  32  -5    0.11    0.07 
  -2  33  -5    0.86    0.17 
  -1  33  -5    0.27    0.07 
   0  33  -5    0.06    0.05 
   1  33  -5    0.38    0.08 
   2  33  -5    0.87    0.16 
   0  34  -5    0.07    0.05 
   2 -31  -4    0.20    0.08 
   3 -31  -4    0.63    0.13 
   4 -31  -4    9.00    0.41 
   2 -30  -4   10.46    0.43 
   3 -30  -4    3.22    0.22 
   4 -30  -4    2.23    0.20 
   2 -29  -4   32.15    0.91 
   3 -29  -4    0.41    0.11 
   4 -29  -4    6.56    0.33 
  -4 -28  -4    0.01    0.05 
  -3 -28  -4   -0.02    0.04 
  -2 -28  -4    0.24    0.07 
   2 -28  -4    0.16    0.06 
   3 -28  -4   -0.01    0.05 
   4 -28  -4    0.04    0.06 
   5 -28  -4    1.39    0.17 
  -5 -27  -4    0.08    0.08 
  -4 -27  -4    2.63    0.20 
  -3 -27  -4    0.49    0.10 
  -2 -27  -4    0.15    0.06 
  -1 -27  -4   12.73    0.45 
   2 -27  -4    0.12    0.06 
   3 -27  -4    0.69    0.13 
   4 -27  -4    2.82    0.21 
   5 -27  -4    0.08    0.07 
  -5 -26  -4    2.96    0.22 
  -4 -26  -4    1.19    0.14 
  -3 -26  -4    1.84    0.15 
  -2 -26  -4    3.24    0.19 
  -1 -26  -4    2.43    0.16 
   2 -26  -4    3.57    0.22 
   3 -26  -4    1.97    0.17 
   4 -26  -4    1.69    0.17 
   5 -26  -4    3.32    0.24 
  -5 -25  -4    0.05    0.07 
  -4 -25  -4   36.18    1.00 
  -3 -25  -4    4.54    0.24 
  -2 -25  -4    0.53    0.09 
  -1 -25  -4    2.86    0.17 
   1 -25  -4    3.00    0.17 
   2 -25  -4    0.62    0.11 
   3 -25  -4    4.69    0.26 
   4 -25  -4   34.44    1.01 
   5 -25  -4    0.10    0.07 
  -6 -24  -4    3.60    0.18 
  -5 -24  -4    3.07    0.22 
  -4 -24  -4    2.92    0.20 
  -3 -24  -4    1.04    0.11 
  -2 -24  -4    2.13    0.15 
  -1 -24  -4    0.53    0.09 
   1 -24  -4    0.57    0.08 
   2 -24  -4    2.19    0.17 
   3 -24  -4    1.20    0.13 
   4 -24  -4    3.35    0.22 
   5 -24  -4    3.03    0.23 
   6 -24  -4    3.65    0.26 
  -6 -23  -4    2.47    0.15 
  -5 -23  -4    1.99    0.18 
  -4 -23  -4    0.00    0.04 
  -3 -23  -4    0.21    0.06 
  -2 -23  -4    3.81    0.20 
  -1 -23  -4   14.50    0.46 
   0 -23  -4    0.05    0.04 
   1 -23  -4   14.62    0.45 
   2 -23  -4    4.13    0.23 
   3 -23  -4    0.28    0.08 
   4 -23  -4    0.07    0.06 
   5 -23  -4    1.71    0.17 
   6 -23  -4    2.29    0.21 
  -6 -22  -4    0.36    0.07 
  -5 -22  -4    0.00    0.05 
  -4 -22  -4    0.23    0.07 
  -3 -22  -4    0.11    0.05 
  -2 -22  -4    0.51    0.08 
   0 -22  -4   20.79    0.58 
   1 -22  -4    5.96    0.28 
   2 -22  -4    0.74    0.10 
   3 -22  -4    0.26    0.08 
   4 -22  -4    0.32    0.09 
   5 -22  -4    0.00    0.05 
   6 -22  -4    0.37    0.11 
  -6 -21  -4    3.18    0.17 
  -5 -21  -4    2.68    0.14 
  -4 -21  -4    0.09    0.06 
  -3 -21  -4    0.99    0.10 
  -2 -21  -4   22.86    0.64 
   0 -21  -4   -0.02    0.03 
   2 -21  -4   21.95    0.68 
   3 -21  -4    1.03    0.12 
   4 -21  -4    0.06    0.05 
   5 -21  -4    2.19    0.19 
   6 -21  -4    3.53    0.25 
  -6 -20  -4   56.87    1.07 
  -5 -20  -4    0.02    0.03 
  -4 -20  -4    0.05    0.05 
  -3 -20  -4   11.59    0.30 
  -2 -20  -4   16.87    0.53 
   0 -20  -4  100.57    2.33 
   1 -20  -4    2.39    0.15 
   3 -20  -4   11.06    0.43 
   4 -20  -4    0.02    0.04 
   5 -20  -4    0.02    0.04 
   6 -20  -4   56.17    1.52 
  -6 -19  -4    0.07    0.05 
  -5 -19  -4    0.34    0.07 
  -4 -19  -4   18.37    0.61 
  -3 -19  -4    1.81    0.09 
  -2 -19  -4    5.27    0.24 
  -1 -19  -4    1.06    0.10 
   0 -19  -4    0.04    0.04 
   1 -19  -4    0.91    0.09 
   3 -19  -4    1.86    0.15 
   4 -19  -4   20.77    0.67 
   5 -19  -4    0.32    0.09 
   6 -19  -4    0.07    0.07 
  -7 -18  -4    0.08    0.05 
  -6 -18  -4    4.02    0.18 
  -5 -18  -4    7.27    0.24 
  -4 -18  -4    3.71    0.15 
  -3 -18  -4    0.90    0.07 
  -2 -18  -4    3.62    0.19 
  -1 -18  -4    0.99    0.10 
   0 -18  -4  104.54    2.45 
   1 -18  -4    1.07    0.09 
   3 -18  -4    0.78    0.10 
   4 -18  -4    3.71    0.23 
   5 -18  -4    6.95    0.34 
   6 -18  -4    3.67    0.25 
   7 -18  -4    0.11    0.07 
  -7 -17  -4    0.03    0.05 
  -6 -17  -4    0.00    0.04 
  -5 -17  -4    3.89    0.16 
  -4 -17  -4    1.86    0.10 
  -3 -17  -4    0.20    0.06 
  -2 -17  -4    0.82    0.09 
  -1 -17  -4    2.68    0.10 
   0 -17  -4    0.05    0.04 
   1 -17  -4    2.81    0.15 
   3 -17  -4    0.14    0.06 
   4 -17  -4    1.63    0.15 
   5 -17  -4    3.78    0.24 
   6 -17  -4    0.10    0.06 
   7 -17  -4    0.05    0.07 
  -7 -16  -4    2.90    0.16 
  -6 -16  -4    5.58    0.21 
  -5 -16  -4    0.09    0.04 
  -4 -16  -4    4.00    0.15 
  -3 -16  -4    2.14    0.14 
  -2 -16  -4    6.06    0.26 
  -1 -16  -4    0.13    0.03 
   0 -16  -4  130.39    2.93 
   1 -16  -4    0.12    0.04 
   2 -16  -4    6.51    0.26 
   3 -16  -4    2.20    0.16 
   4 -16  -4    4.35    0.24 
   5 -16  -4    0.02    0.05 
   6 -16  -4    5.16    0.30 
   7 -16  -4    3.02    0.24 
  -7 -15  -4    0.14    0.05 
  -6 -15  -4    1.93    0.12 
  -5 -15  -4    0.97    0.08 
  -4 -15  -4    7.19    0.18 
  -3 -15  -4    6.47    0.27 
  -2 -15  -4    1.48    0.12 
  -1 -15  -4    7.25    0.18 
   0 -15  -4    0.02    0.03 
   1 -15  -4    7.14    0.26 
   2 -15  -4    1.43    0.12 
   3 -15  -4    6.42    0.29 
   4 -15  -4    6.63    0.31 
   5 -15  -4    0.91    0.12 
   6 -15  -4    1.92    0.18 
   7 -15  -4    0.16    0.07 
  -7 -14  -4    0.62    0.08 
  -6 -14  -4   21.02    0.48 
  -5 -14  -4    0.03    0.03 
  -4 -14  -4    1.22    0.07 
  -3 -14  -4    6.25    0.26 
  -2 -14  -4   39.39    1.01 
  -1 -14  -4    0.19    0.03 
   0 -14  -4    6.51    0.22 
   2 -14  -4   38.60    1.00 
   3 -14  -4    6.03    0.28 
   4 -14  -4    1.06    0.11 
   5 -14  -4    0.07    0.05 
   6 -14  -4   20.23    0.70 
   7 -14  -4    0.55    0.09 
  -7 -13  -4    1.63    0.10 
  -6 -13  -4    6.50    0.23 
  -5 -13  -4    4.41    0.17 
  -4 -13  -4   10.63    0.22 
  -3 -13  -4    0.14    0.05 
  -2 -13  -4    0.76    0.08 
  -1 -13  -4    2.40    0.08 
   0 -13  -4    0.01    0.01 
   1 -13  -4    2.48    0.13 
   2 -13  -4    0.54    0.07 
   3 -13  -4    0.07    0.04 
   4 -13  -4   10.32    0.40 
   5 -13  -4    4.16    0.25 
   6 -13  -4    6.02    0.32 
   7 -13  -4    1.65    0.12 
  -7 -12  -4    1.72    0.10 
  -6 -12  -4    1.88    0.10 
  -5 -12  -4    0.21    0.05 
  -4 -12  -4    0.43    0.05 
  -3 -12  -4    0.19    0.06 
  -2 -12  -4    1.00    0.09 
  -1 -12  -4    0.01    0.01 
   0 -12  -4   12.33    0.26 
   1 -12  -4    0.00    0.02 
   2 -12  -4    1.07    0.09 
   3 -12  -4    0.20    0.06 
   4 -12  -4    0.36    0.08 
   5 -12  -4    0.06    0.05 
   6 -12  -4    1.72    0.17 
   7 -12  -4    1.83    0.13 
  -7 -11  -4   12.73    0.29 
  -6 -11  -4    7.25    0.19 
  -5 -11  -4    0.97    0.08 
  -4 -11  -4   19.23    0.33 
  -3 -11  -4    0.01    0.03 
  -2 -11  -4  114.67    2.69 
  -1 -11  -4    0.11    0.02 
   0 -11  -4    0.02    0.01 
   1 -11  -4    0.04    0.03 
   2 -11  -4  115.86    2.68 
   3 -11  -4    0.01    0.03 
   4 -11  -4   17.81    0.59 
   5 -11  -4    0.93    0.11 
   6 -11  -4    6.92    0.34 
   7 -11  -4   11.70    0.36 
  -7 -10  -4    1.81    0.10 
  -6 -10  -4    9.98    0.23 
  -5 -10  -4    5.84    0.16 
  -4 -10  -4   12.55    0.30 
  -3 -10  -4    1.20    0.10 
  -2 -10  -4   21.81    0.62 
  -1 -10  -4    0.08    0.02 
   0 -10  -4   33.48    0.60 
   1 -10  -4    0.02    0.02 
   2 -10  -4   22.40    0.61 
   3 -10  -4    1.12    0.07 
   4 -10  -4   12.44    0.44 
   5 -10  -4    5.62    0.28 
   6 -10  -4    9.56    0.41 
   7 -10  -4    1.52    0.12 
  -7  -9  -4    0.06    0.03 
  -6  -9  -4    0.15    0.04 
  -5  -9  -4   14.15    0.28 
  -4  -9  -4  142.68    1.92 
  -3  -9  -4    7.29    0.20 
  -2  -9  -4   16.49    0.50 
  -1  -9  -4    5.10    0.12 
   0  -9  -4    0.07    0.02 
   1  -9  -4    4.95    0.19 
   2  -9  -4   17.61    0.49 
   3  -9  -4    6.99    0.20 
   4  -9  -4  141.35    3.35 
   5  -9  -4   13.27    0.49 
   6  -9  -4    0.08    0.05 
   7  -9  -4    0.02    0.04 
  -7  -8  -4    0.03    0.03 
  -6  -8  -4    1.65    0.09 
  -5  -8  -4    2.38    0.09 
  -4  -8  -4   13.66    0.26 
  -3  -8  -4    0.18    0.04 
  -2  -8  -4   15.06    0.33 
  -1  -8  -4    4.19    0.10 
   0  -8  -4   10.60    0.22 
   1  -8  -4    3.98    0.16 
   2  -8  -4   15.32    0.45 
   3  -8  -4    0.17    0.04 
   4  -8  -4   14.00    0.47 
   5  -8  -4    2.49    0.18 
   6  -8  -4    1.56    0.15 
   7  -8  -4    0.04    0.04 
  -8  -7  -4    1.84    0.19 
  -7  -7  -4    0.65    0.07 
  -6  -7  -4    0.07    0.03 
  -5  -7  -4    9.44    0.21 
  -4  -7  -4   25.39    0.42 
  -3  -7  -4    0.91    0.06 
  -2  -7  -4    0.08    0.02 
  -1  -7  -4   46.41    0.78 
   0  -7  -4    0.00    0.01 
   1  -7  -4   47.02    1.12 
   2  -7  -4    0.11    0.04 
   3  -7  -4    0.81    0.06 
   4  -7  -4   25.37    0.73 
   5  -7  -4    9.14    0.38 
   6  -7  -4    0.08    0.06 
   7  -7  -4    0.47    0.08 
   8  -7  -4    1.53    0.13 
  -8  -6  -4    4.88    0.31 
  -7  -6  -4    0.02    0.04 
  -6  -6  -4    0.50    0.06 
  -5  -6  -4    2.24    0.09 
  -4  -6  -4    1.04    0.06 
  -3  -6  -4    0.13    0.03 
  -2  -6  -4    1.64    0.08 
  -1  -6  -4   19.68    0.35 
   0  -6  -4   12.76    0.25 
   1  -6  -4   19.68    0.52 
   2  -6  -4    1.72    0.11 
   3  -6  -4    0.16    0.03 
   4  -6  -4    0.82    0.10 
   5  -6  -4    2.00    0.16 
   6  -6  -4    0.44    0.07 
   7  -6  -4    0.04    0.04 
   8  -6  -4    4.83    0.22 
  -8  -5  -4    1.25    0.16 
  -7  -5  -4    0.89    0.09 
  -6  -5  -4    4.11    0.13 
  -5  -5  -4    0.74    0.05 
  -4  -5  -4   20.37    0.36 
  -3  -5  -4   24.22    0.48 
  -2  -5  -4   65.92    1.14 
  -1  -5  -4   27.16    0.47 
   0  -5  -4    0.05    0.02 
   1  -5  -4   27.39    0.68 
   2  -5  -4   67.77    1.61 
   3  -5  -4   24.04    0.49 
   4  -5  -4   20.04    0.62 
   5  -5  -4    0.70    0.09 
   6  -5  -4    3.59    0.16 
   7  -5  -4    0.83    0.10 
   8  -5  -4    1.26    0.12 
  -8  -4  -4    3.19    0.25 
  -7  -4  -4    0.02    0.04 
  -6  -4  -4    4.28    0.13 
  -5  -4  -4    0.23    0.04 
  -4  -4  -4    6.30    0.18 
  -3  -4  -4    0.01    0.02 
  -2  -4  -4   63.81    1.12 
  -1  -4  -4    0.13    0.02 
   0  -4  -4   43.61    0.74 
   1  -4  -4    0.10    0.04 
   2  -4  -4   64.18    1.11 
   3  -4  -4    0.04    0.02 
   4  -4  -4    6.58    0.27 
   5  -4  -4    0.17    0.06 
   6  -4  -4    4.12    0.17 
   7  -4  -4    0.02    0.04 
   8  -4  -4    3.42    0.19 
  -8  -3  -4    0.17    0.08 
  -7  -3  -4    0.90    0.09 
  -6  -3  -4    0.25    0.04 
  -5  -3  -4    3.11    0.10 
  -4  -3  -4   11.70    0.27 
  -3  -3  -4    0.31    0.04 
  -2  -3  -4    3.34    0.12 
  -1  -3  -4    3.31    0.08 
   0  -3  -4    0.04    0.02 
   1  -3  -4    3.33    0.10 
   2  -3  -4    3.37    0.11 
   3  -3  -4    0.21    0.04 
   4  -3  -4   12.06    0.42 
   5  -3  -4    2.85    0.19 
   6  -3  -4    0.17    0.05 
   7  -3  -4    0.84    0.09 
   8  -3  -4    0.16    0.06 
  -8  -2  -4    0.16    0.08 
  -7  -2  -4    0.39    0.10 
  -6  -2  -4   12.19    0.25 
  -5  -2  -4    8.48    0.18 
  -4  -2  -4    1.10    0.07 
  -3  -2  -4   31.01    0.59 
  -2  -2  -4    4.85    0.15 
  -1  -2  -4    9.75    0.19 
   0  -2  -4    8.91    0.25 
   1  -2  -4    9.33    0.21 
   2  -2  -4    5.12    0.15 
   3  -2  -4   31.38    0.59 
   4  -2  -4    1.14    0.11 
   5  -2  -4    7.84    0.33 
   6  -2  -4   11.41    0.32 
   7  -2  -4    0.29    0.07 
   8  -2  -4    0.18    0.07 
  -8  -1  -4   14.22    0.58 
  -7  -1  -4    1.18    0.14 
  -6  -1  -4    0.85    0.06 
  -5  -1  -4    0.05    0.02 
  -4  -1  -4   27.33    0.52 
  -3  -1  -4   10.76    0.25 
  -2  -1  -4   67.73    1.15 
  -1  -1  -4   17.84    0.27 
   0  -1  -4    0.12    0.02 
   1  -1  -4   17.39    0.34 
   2  -1  -4   68.55    1.15 
   3  -1  -4   10.51    0.25 
   4  -1  -4   26.87    0.77 
   5  -1  -4    0.04    0.04 
   6  -1  -4    0.84    0.08 
   7  -1  -4    1.02    0.10 
   8  -1  -4   14.31    0.42 
  -8   0  -4   37.77    1.13 
  -7   0  -4    1.39    0.15 
  -6   0  -4    6.65    0.21 
  -5   0  -4    2.45    0.09 
  -4   0  -4    5.27    0.15 
  -3   0  -4    0.23    0.04 
  -2   0  -4   45.93    0.64 
  -1   0  -4   16.47    0.26 
   0   0  -4  245.36    3.87 
   1   0  -4   16.43    0.47 
   2   0  -4   45.41    0.80 
   3   0  -4    0.30    0.04 
   4   0  -4    4.77    0.23 
   5   0  -4    2.61    0.17 
   6   0  -4    6.15    0.22 
   7   0  -4    1.19    0.11 
   8   0  -4   37.47    0.82 
  -8   1  -4   14.99    0.59 
  -7   1  -4    1.09    0.14 
  -6   1  -4    0.72    0.07 
  -5   1  -4    0.02    0.02 
  -4   1  -4   27.47    0.52 
  -3   1  -4   10.80    0.25 
  -2   1  -4   67.97    0.92 
  -1   1  -4   17.39    0.27 
   0   1  -4    0.00    0.02 
   1   1  -4   17.25    0.34 
   2   1  -4   69.31    1.15 
   3   1  -4   10.83    0.26 
   4   1  -4   27.51    0.76 
   5   1  -4    0.00    0.02 
   6   1  -4    0.84    0.08 
   7   1  -4    0.86    0.10 
   8   1  -4   14.89    0.42 
  -8   2  -4    0.08    0.08 
  -7   2  -4    0.44    0.10 
  -6   2  -4   12.35    0.46 
  -5   2  -4    8.24    0.18 
  -4   2  -4    1.04    0.06 
  -3   2  -4   31.87    0.59 
  -2   2  -4    5.07    0.11 
  -1   2  -4    9.37    0.17 
   0   2  -4    8.75    0.19 
   1   2  -4    9.85    0.21 
   2   2  -4    5.12    0.14 
   3   2  -4   31.80    0.59 
   4   2  -4    0.93    0.09 
   5   2  -4    8.06    0.24 
   6   2  -4   11.73    0.33 
   7   2  -4    0.26    0.06 
   8   2  -4    0.11    0.06 
  -8   3  -4    0.00    0.06 
  -7   3  -4    0.87    0.14 
  -6   3  -4    0.20    0.07 
  -5   3  -4    3.36    0.12 
  -4   3  -4   12.53    0.27 
  -3   3  -4    0.22    0.04 
  -2   3  -4    3.43    0.08 
  -1   3  -4    3.31    0.08 
   0   3  -4    0.01    0.01 
   1   3  -4    3.26    0.10 
   2   3  -4    3.49    0.09 
   3   3  -4    0.32    0.04 
   4   3  -4   12.18    0.40 
   5   3  -4    3.13    0.14 
   6   3  -4    0.18    0.05 
   7   3  -4    0.88    0.09 
   8   3  -4    0.09    0.06 
  -8   4  -4    3.24    0.25 
  -7   4  -4   -0.01    0.06 
  -6   4  -4    4.45    0.25 
  -5   4  -4    0.13    0.05 
  -4   4  -4    6.41    0.17 
  -3   4  -4    0.03    0.01 
  -2   4  -4   65.90    0.90 
  -1   4  -4    0.15    0.02 
   0   4  -4   43.33    0.74 
   1   4  -4    0.14    0.03 
   2   4  -4   65.86    0.90 
   3   4  -4    0.10    0.02 
   4   4  -4    6.13    0.25 
   5   4  -4    0.16    0.04 
   6   4  -4    4.27    0.18 
   7   4  -4    0.03    0.04 
   8   4  -4    3.22    0.19 
  -8   5  -4    1.13    0.16 
  -7   5  -4    0.82    0.14 
  -6   5  -4    4.04    0.24 
  -5   5  -4    0.73    0.06 
  -4   5  -4   21.74    0.40 
  -3   5  -4   25.00    0.46 
  -2   5  -4   66.69    0.92 
  -1   5  -4   26.72    0.40 
   0   5  -4    0.04    0.01 
   1   5  -4   26.57    0.49 
   2   5  -4   66.99    1.13 
   3   5  -4   25.23    0.39 
   4   5  -4   21.62    0.60 
   5   5  -4    0.67    0.05 
   6   5  -4    4.17    0.17 
   7   5  -4    0.89    0.10 
   8   5  -4    1.11    0.11 
  -8   6  -4    5.09    0.32 
  -7   6  -4   -0.01    0.05 
  -6   6  -4    0.46    0.10 
  -5   6  -4    2.38    0.11 
  -4   6  -4    0.95    0.05 
  -3   6  -4    0.16    0.02 
  -2   6  -4    1.82    0.06 
  -1   6  -4   19.70    0.31 
   0   6  -4   12.63    0.22 
   1   6  -4   19.66    0.38 
   2   6  -4    1.80    0.06 
   3   6  -4    0.16    0.02 
   4   6  -4    1.17    0.10 
   5   6  -4    2.20    0.09 
   6   6  -4    0.54    0.08 
   7   6  -4    0.00    0.04 
   8   6  -4    4.97    0.22 
  -8   7  -4    1.61    0.19 
  -7   7  -4    0.61    0.13 
  -6   7  -4    0.02    0.05 
  -5   7  -4    9.23    0.24 
  -4   7  -4   26.01    0.72 
  -3   7  -4    0.88    0.05 
  -2   7  -4    0.08    0.02 
  -1   7  -4   46.47    0.66 
   0   7  -4    0.04    0.01 
   1   7  -4   46.91    0.65 
   2   7  -4    0.06    0.02 
   3   7  -4    0.92    0.06 
   4   7  -4   25.18    0.39 
   5   7  -4    9.62    0.21 
   6   7  -4    0.09    0.04 
   7   7  -4    0.52    0.08 
   8   7  -4    1.61    0.13 
  -7   8  -4   -0.01    0.05 
  -6   8  -4    2.22    0.18 
  -5   8  -4    2.37    0.11 
  -4   8  -4   14.41    0.46 
  -3   8  -4    0.27    0.03 
  -2   8  -4   15.01    0.26 
  -1   8  -4    4.13    0.10 
   0   8  -4   10.47    0.19 
   1   8  -4    4.08    0.09 
   2   8  -4   15.56    0.25 
   3   8  -4    0.24    0.03 
   4   8  -4   13.94    0.25 
   5   8  -4    2.47    0.09 
   6   8  -4    1.77    0.11 
   7   8  -4    0.01    0.04 
  -7   9  -4    0.04    0.06 
  -6   9  -4    0.09    0.06 
  -5   9  -4   14.13    0.49 
  -4   9  -4  143.88    2.34 
  -3   9  -4    7.13    0.15 
  -2   9  -4   16.19    0.28 
  -1   9  -4    4.97    0.12 
   0   9  -4    0.02    0.01 
   1   9  -4    4.87    0.10 
   2   9  -4   17.08    0.27 
   3   9  -4    7.17    0.17 
   4   9  -4  141.63    1.92 
   5   9  -4   14.18    0.27 
   6   9  -4    0.05    0.03 
   7   9  -4    0.08    0.05 
  -7  10  -4    1.54    0.17 
  -6  10  -4    9.59    0.41 
  -5  10  -4    5.97    0.28 
  -4  10  -4   12.49    0.21 
  -3  10  -4    1.06    0.05 
  -2  10  -4   22.23    0.35 
  -1  10  -4    0.03    0.01 
   0  10  -4   33.64    0.50 
   1  10  -4    0.04    0.02 
   2  10  -4   22.14    0.34 
   3  10  -4    1.07    0.05 
   4  10  -4   12.23    0.20 
   5  10  -4    5.88    0.16 
   6  10  -4    9.95    0.23 
   7  10  -4    1.62    0.12 
  -7  11  -4   13.37    0.53 
  -6  11  -4    7.59    0.35 
  -5  11  -4    0.71    0.10 
  -4  11  -4   19.11    0.29 
  -3  11  -4   -0.01    0.01 
  -2  11  -4  114.94    1.55 
  -1  11  -4    0.04    0.02 
   0  11  -4    0.04    0.02 
   1  11  -4    0.04    0.01 
   2  11  -4  117.70    1.53 
   3  11  -4    0.02    0.02 
   4  11  -4   18.92    0.28 
   5  11  -4    0.78    0.06 
   6  11  -4    7.07    0.19 
   7  11  -4   12.26    0.35 
  -7  12  -4    1.80    0.18 
  -6  12  -4    1.92    0.17 
  -5  12  -4    0.13    0.06 
  -4  12  -4    0.43    0.04 
  -3  12  -4    0.13    0.02 
  -2  12  -4    1.16    0.06 
  -1  12  -4    0.01    0.01 
   0  12  -4   12.22    0.22 
   1  12  -4    0.03    0.01 
   2  12  -4    1.06    0.04 
   3  12  -4    0.17    0.03 
   4  12  -4    0.45    0.04 
   5  12  -4    0.07    0.02 
   6  12  -4    1.82    0.09 
   7  12  -4    1.31    0.11 
  -7  13  -4    1.81    0.19 
  -6  13  -4    5.95    0.32 
  -5  13  -4    4.33    0.18 
  -4  13  -4   10.92    0.19 
  -3  13  -4    0.13    0.02 
  -2  13  -4    0.60    0.04 
  -1  13  -4    2.36    0.08 
   0  13  -4    0.02    0.01 
   1  13  -4    2.32    0.08 
   2  13  -4    0.68    0.03 
   3  13  -4    0.13    0.03 
   4  13  -4   10.84    0.19 
   5  13  -4    4.33    0.13 
   6  13  -4    6.20    0.22 
   7  13  -4    1.41    0.18 
  -7  14  -4    0.70    0.14 
  -6  14  -4   21.03    0.70 
  -5  14  -4    0.05    0.04 
  -4  14  -4    0.93    0.06 
  -3  14  -4    6.33    0.15 
  -2  14  -4   38.60    0.71 
  -1  14  -4    0.13    0.02 
   0  14  -4    6.21    0.14 
   1  14  -4    0.14    0.02 
   2  14  -4   39.05    1.02 
   3  14  -4    6.47    0.27 
   4  14  -4    1.33    0.09 
   5  14  -4    0.04    0.03 
   6  14  -4   21.22    0.49 
   7  14  -4    0.82    0.16 
  -7  15  -4    0.15    0.09 
  -6  15  -4    1.93    0.18 
  -5  15  -4    0.83    0.08 
  -4  15  -4    7.17    0.22 
  -3  15  -4    6.42    0.16 
  -2  15  -4    1.65    0.07 
  -1  15  -4    7.22    0.16 
   0  15  -4    0.03    0.02 
   1  15  -4    7.19    0.15 
   2  15  -4    1.59    0.12 
   3  15  -4    6.32    0.28 
   4  15  -4    6.99    0.22 
   5  15  -4    0.88    0.08 
   6  15  -4    1.79    0.12 
   7  15  -4    0.14    0.09 
  -7  16  -4    2.73    0.23 
  -6  16  -4    5.03    0.30 
  -5  16  -4    0.05    0.03 
  -4  16  -4    4.05    0.16 
  -3  16  -4    1.96    0.10 
  -2  16  -4    6.33    0.13 
  -1  16  -4    0.06    0.02 
   0  16  -4  126.46    1.71 
   1  16  -4    0.14    0.03 
   2  16  -4    6.59    0.27 
   3  16  -4    2.03    0.15 
   4  16  -4    4.21    0.17 
   5  16  -4    0.07    0.04 
   6  16  -4    5.42    0.21 
   7  16  -4    2.75    0.24 
  -7  17  -4    0.00    0.06 
  -6  17  -4    0.01    0.04 
  -5  17  -4    3.95    0.17 
  -4  17  -4    1.90    0.11 
  -3  17  -4    0.13    0.03 
  -2  17  -4    0.72    0.05 
  -1  17  -4    2.83    0.09 
   0  17  -4    0.10    0.03 
   1  17  -4    2.67    0.10 
   2  17  -4    0.67    0.09 
   3  17  -4    0.13    0.04 
   4  17  -4    2.15    0.12 
   5  17  -4    4.03    0.17 
   6  17  -4    0.04    0.04 
   7  17  -4    0.00    0.07 
  -7  18  -4    0.10    0.08 
  -6  18  -4    4.07    0.19 
  -5  18  -4    7.06    0.25 
  -4  18  -4    3.86    0.16 
  -3  18  -4    0.82    0.05 
  -2  18  -4    3.67    0.11 
  -1  18  -4    0.95    0.05 
   0  18  -4  104.77    1.43 
   1  18  -4    0.96    0.07 
   2  18  -4    3.59    0.20 
   3  18  -4    0.75    0.07 
   4  18  -4    3.72    0.16 
   5  18  -4    7.27    0.25 
   6  18  -4    3.51    0.17 
   7  18  -4    0.12    0.06 
  -6  19  -4    0.10    0.05 
  -5  19  -4    0.28    0.06 
  -4  19  -4   21.04    0.47 
  -3  19  -4    1.80    0.08 
  -2  19  -4    4.94    0.14 
  -1  19  -4    0.97    0.06 
   0  19  -4    0.00    0.02 
   1  19  -4    0.94    0.07 
   2  19  -4    5.32    0.18 
   3  19  -4    1.81    0.11 
   4  19  -4   21.20    0.48 
   5  19  -4    0.36    0.07 
   6  19  -4    0.08    0.05 
  -6  20  -4   53.77    1.08 
  -5  20  -4    0.04    0.04 
  -4  20  -4    0.00    0.03 
  -3  20  -4   11.40    0.24 
  -2  20  -4   16.27    0.30 
  -1  20  -4    2.58    0.09 
   0  20  -4   98.76    1.36 
   1  20  -4    2.49    0.12 
   2  20  -4   16.87    0.39 
   3  20  -4   11.14    0.31 
   4  20  -4    0.04    0.03 
   5  20  -4    0.02    0.03 
   6  20  -4   53.14    1.06 
  -6  21  -4    3.30    0.18 
  -5  21  -4    2.29    0.14 
  -4  21  -4    0.09    0.04 
  -3  21  -4    0.85    0.06 
  -2  21  -4   22.10    0.38 
  -1  21  -4    1.99    0.08 
   0  21  -4    0.03    0.02 
   1  21  -4    1.99    0.11 
   2  21  -4   21.69    0.48 
   3  21  -4    0.90    0.08 
   4  21  -4    0.01    0.03 
   5  21  -4    2.28    0.14 
   6  21  -4    3.27    0.17 
  -6  22  -4    0.19    0.06 
  -5  22  -4    0.03    0.04 
  -4  22  -4    0.17    0.05 
  -3  22  -4    0.24    0.05 
  -2  22  -4    0.54    0.05 
  -1  22  -4    5.84    0.15 
   0  22  -4   19.83    0.44 
   1  22  -4    6.03    0.20 
   2  22  -4    0.59    0.08 
   3  22  -4    0.11    0.04 
   4  22  -4    0.23    0.06 
   5  22  -4    0.04    0.04 
   6  22  -4    0.18    0.06 
  -6  23  -4    2.27    0.15 
  -5  23  -4    1.53    0.12 
  -4  23  -4    0.01    0.03 
  -3  23  -4    0.22    0.06 
  -2  23  -4    3.65    0.12 
  -1  23  -4   14.33    0.28 
   0  23  -4    0.06    0.03 
   1  23  -4   14.01    0.35 
   2  23  -4    4.27    0.17 
   3  23  -4    0.31    0.06 
   4  23  -4    0.03    0.04 
   5  23  -4    1.54    0.12 
   6  23  -4    2.65    0.16 
  -6  24  -4    3.65    0.19 
  -5  24  -4    3.19    0.17 
  -4  24  -4    2.77    0.15 
  -3  24  -4    1.07    0.09 
  -2  24  -4    2.12    0.11 
  -1  24  -4    0.48    0.05 
   0  24  -4    9.70    0.27 
   1  24  -4    0.55    0.07 
   2  24  -4    2.20    0.12 
   3  24  -4    1.03    0.09 
   4  24  -4    2.51    0.15 
   5  24  -4    2.93    0.16 
   6  24  -4    3.87    0.19 
  -5  25  -4    0.05    0.05 
  -4  25  -4   34.73    0.73 
  -3  25  -4    4.61    0.19 
  -2  25  -4    0.53    0.06 
  -1  25  -4    2.77    0.11 
   0  25  -4   -0.01    0.02 
   1  25  -4    2.85    0.14 
   2  25  -4    0.63    0.06 
   3  25  -4    4.68    0.19 
   4  25  -4   33.79    0.73 
   5  25  -4    0.03    0.05 
  -5  26  -4    2.89    0.17 
  -4  26  -4    1.36    0.11 
  -3  26  -4    1.60    0.11 
  -2  26  -4    3.44    0.12 
  -1  26  -4    2.48    0.13 
   0  26  -4    4.74    0.18 
   1  26  -4    2.54    0.13 
   2  26  -4    3.38    0.13 
   3  26  -4    1.73    0.12 
   4  26  -4    1.34    0.11 
   5  26  -4    2.77    0.16 
  -5  27  -4    0.18    0.06 
  -4  27  -4    2.89    0.16 
  -3  27  -4    0.67    0.09 
  -2  27  -4    0.20    0.04 
  -1  27  -4   12.93    0.34 
   0  27  -4    0.06    0.03 
   1  27  -4   12.96    0.35 
   2  27  -4    0.18    0.04 
   3  27  -4    0.48    0.08 
   4  27  -4    2.82    0.16 
   5  27  -4    0.13    0.06 
  -5  28  -4    1.20    0.13 
  -4  28  -4    0.00    0.04 
  -3  28  -4    0.02    0.04 
  -2  28  -4    0.13    0.05 
  -1  28  -4    0.44    0.07 
   0  28  -4   27.42    0.59 
   1  28  -4    0.40    0.07 
   2  28  -4    0.15    0.04 
   3  28  -4   -0.04    0.03 
   4  28  -4    0.01    0.04 
   5  28  -4    1.30    0.12 
  -4  29  -4    6.11    0.36 
  -3  29  -4    0.35    0.07 
  -2  29  -4   29.93    0.94 
  -1  29  -4    0.19    0.05 
   0  29  -4    0.09    0.04 
   1  29  -4    0.18    0.05 
   2  29  -4   29.53    0.54 
   3  29  -4    0.30    0.07 
   4  29  -4    6.12    0.25 
  -4  30  -4    2.30    0.15 
  -3  30  -4    3.24    0.17 
  -2  30  -4   10.04    0.46 
  -1  30  -4    2.83    0.15 
   0  30  -4   18.97    0.46 
   1  30  -4    3.08    0.16 
   2  30  -4   10.11    0.26 
   3  30  -4    2.94    0.16 
   4  30  -4    1.87    0.14 
  -4  31  -4    8.74    0.30 
  -3  31  -4    0.75    0.15 
  -2  31  -4    0.16    0.09 
  -1  31  -4    2.42    0.14 
   0  31  -4   -0.01    0.03 
   1  31  -4    2.51    0.14 
   2  31  -4    0.20    0.06 
   3  31  -4    0.62    0.09 
   4  31  -4    8.48    0.30 
  -3  32  -4    2.98    0.24 
  -2  32  -4    0.00    0.06 
  -1  32  -4    1.53    0.11 
   0  32  -4    4.66    0.20 
   1  32  -4    1.41    0.11 
   2  32  -4    0.05    0.04 
   3  32  -4    2.63    0.17 
  -3  33  -4    0.05    0.07 
  -2  33  -4    0.05    0.06 
  -1  33  -4    1.16    0.10 
   0  33  -4    0.04    0.06 
   1  33  -4    1.06    0.09 
   2  33  -4    0.01    0.04 
   3  33  -4    0.04    0.04 
  -2  34  -4    0.10    0.08 
  -1  34  -4    0.97    0.15 
   0  34  -4   51.09    1.01 
   1  34  -4    0.74    0.08 
   2  34  -4    0.09    0.05 
  -1  35  -4    2.20    0.22 
   0  35  -4    0.06    0.05 
   1  35  -4    1.81    0.11 
  -2 -36  -3   -0.02    0.07 
  -1 -36  -3    7.03    0.36 
   1 -36  -3    7.46    0.37 
  -2 -35  -3    1.93    0.19 
  -1 -35  -3    0.96    0.14 
  -3 -34  -3    0.76    0.14 
  -2 -34  -3    7.75    0.38 
  -1 -34  -3    6.10    0.32 
  -3 -33  -3    9.13    0.41 
  -2 -33  -3   -0.01    0.05 
  -1 -33  -3    3.69    0.23 
  -4 -32  -3    0.32    0.10 
  -3 -32  -3    0.30    0.09 
  -2 -32  -3    1.38    0.15 
  -4 -31  -3    1.26    0.15 
  -3 -31  -3    2.44    0.19 
  -2 -31  -3    0.59    0.12 
  -4 -30  -3    0.21    0.08 
  -3 -30  -3    3.08    0.21 
  -2 -30  -3    3.67    0.23 
  -5 -29  -3    2.01    0.19 
  -4 -29  -3    0.01    0.05 
  -3 -29  -3    0.12    0.06 
  -2 -29  -3    8.24    0.35 
   2 -29  -3    8.14    0.34 
   3 -29  -3    0.02    0.04 
   4 -29  -3   -0.01    0.05 
   5 -29  -3    1.66    0.18 
  -5 -28  -3   13.04    0.53 
  -4 -28  -3    0.68    0.12 
  -3 -28  -3    6.19    0.30 
  -2 -28  -3    0.65    0.11 
   2 -28  -3    0.82    0.11 
   3 -28  -3    6.09    0.29 
   4 -28  -3    0.35    0.10 
   5 -28  -3   14.01    0.53 
  -5 -27  -3   16.88    0.60 
  -4 -27  -3    1.89    0.17 
  -3 -27  -3    6.59    0.31 
  -2 -27  -3    0.12    0.06 
   2 -27  -3    0.10    0.06 
   3 -27  -3    6.27    0.29 
   4 -27  -3    2.02    0.18 
   5 -27  -3   15.85    0.59 
  -6 -26  -3    4.42    0.29 
  -5 -26  -3    0.13    0.06 
  -4 -26  -3    0.01    0.04 
  -3 -26  -3    2.03    0.16 
  -2 -26  -3    0.30    0.08 
   2 -26  -3    0.16    0.06 
   3 -26  -3    1.97    0.16 
   4 -26  -3    0.01    0.04 
   5 -26  -3    0.22    0.08 
   6 -26  -3    4.42    0.28 
  -6 -25  -3    0.17    0.09 
  -5 -25  -3    1.08    0.14 
  -4 -25  -3    0.71    0.11 
  -3 -25  -3    0.29    0.08 
  -2 -25  -3    0.08    0.05 
  -1 -25  -3    0.50    0.09 
   2 -25  -3    0.08    0.05 
   3 -25  -3    0.31    0.08 
   4 -25  -3    0.82    0.11 
   5 -25  -3    1.03    0.13 
   6 -25  -3    0.08    0.08 
  -6 -24  -3    1.85    0.19 
  -5 -24  -3    0.21    0.08 
  -4 -24  -3    0.18    0.07 
  -3 -24  -3    4.36    0.23 
  -2 -24  -3    2.48    0.16 
  -1 -24  -3   15.44    0.49 
   2 -24  -3    2.79    0.17 
   3 -24  -3    4.84    0.24 
   4 -24  -3    0.12    0.06 
   5 -24  -3    0.32    0.09 
   6 -24  -3    1.63    0.18 
  -6 -23  -3    0.23    0.07 
  -5 -23  -3   19.92    0.65 
  -4 -23  -3    5.77    0.28 
  -3 -23  -3    1.29    0.12 
  -2 -23  -3    0.14    0.05 
  -1 -23  -3   11.23    0.38 
   2 -23  -3    0.18    0.06 
   3 -23  -3    1.08    0.12 
   4 -23  -3    5.57    0.28 
   5 -23  -3   19.07    0.65 
   6 -23  -3    0.14    0.08 
  -6 -22  -3    3.14    0.17 
  -5 -22  -3   27.62    0.82 
  -4 -22  -3    0.08    0.05 
  -3 -22  -3    6.18    0.27 
  -2 -22  -3   10.28    0.25 
  -1 -22  -3   36.79    0.95 
   2 -22  -3   10.25    0.38 
   3 -22  -3    6.29    0.28 
   4 -22  -3    0.04    0.05 
   5 -22  -3   27.48    0.83 
   6 -22  -3    3.73    0.25 
  -6 -21  -3    1.77    0.13 
  -5 -21  -3    0.75    0.13 
  -4 -21  -3    0.09    0.05 
  -3 -21  -3    2.44    0.16 
  -2 -21  -3    9.58    0.24 
  -1 -21  -3    9.43    0.34 
   2 -21  -3    9.68    0.36 
   3 -21  -3    2.35    0.17 
   4 -21  -3    0.05    0.04 
   5 -21  -3    0.85    0.12 
   6 -21  -3    1.77    0.17 
  -7 -20  -3    7.13    0.26 
  -6 -20  -3    2.51    0.15 
  -5 -20  -3    0.16    0.05 
  -4 -20  -3    1.62    0.14 
  -3 -20  -3    1.41    0.12 
  -2 -20  -3    6.88    0.26 
  -1 -20  -3   25.93    0.71 
   2 -20  -3    6.32    0.18 
   3 -20  -3    1.23    0.12 
   4 -20  -3    1.78    0.15 
   5 -20  -3    0.03    0.04 
   6 -20  -3    2.31    0.20 
   7 -20  -3    6.60    0.26 
  -7 -19  -3    0.12    0.05 
  -6 -19  -3    0.27    0.06 
  -5 -19  -3    3.63    0.16 
  -4 -19  -3    4.52    0.23 
  -3 -19  -3    0.09    0.03 
  -2 -19  -3    0.70    0.08 
  -1 -19  -3   42.54    1.07 
   2 -19  -3    0.67    0.05 
   3 -19  -3    0.06    0.04 
   4 -19  -3    4.44    0.24 
   5 -19  -3    3.61    0.23 
   6 -19  -3    0.37    0.10 
   7 -19  -3    0.13    0.06 
  -7 -18  -3   30.13    0.67 
  -6 -18  -3    7.88    0.26 
  -5 -18  -3    4.57    0.18 
  -4 -18  -3    3.48    0.20 
  -3 -18  -3    0.12    0.03 
  -2 -18  -3    4.99    0.21 
  -1 -18  -3   58.61    1.42 
   1 -18  -3   57.75    1.42 
   2 -18  -3    4.95    0.12 
   3 -18  -3    0.03    0.04 
   4 -18  -3    3.68    0.21 
   5 -18  -3    3.86    0.24 
   6 -18  -3    7.43    0.36 
   7 -18  -3   29.99    0.67 
  -7 -17  -3    3.73    0.18 
  -6 -17  -3    0.14    0.05 
  -5 -17  -3   22.11    0.49 
  -4 -17  -3    8.56    0.24 
  -3 -17  -3   13.25    0.31 
  -2 -17  -3    0.30    0.06 
  -1 -17  -3    1.87    0.12 
   1 -17  -3    2.04    0.12 
   2 -17  -3    0.26    0.03 
   3 -17  -3   12.73    0.44 
   4 -17  -3    8.26    0.34 
   5 -17  -3   22.55    0.70 
   6 -17  -3    0.18    0.07 
   7 -17  -3    3.41    0.18 
  -7 -16  -3    8.54    0.29 
  -6 -16  -3    2.04    0.12 
  -5 -16  -3   18.54    0.42 
  -4 -16  -3    3.50    0.14 
  -3 -16  -3    0.82    0.08 
  -2 -16  -3    7.39    0.26 
  -1 -16  -3   49.10    1.22 
   1 -16  -3   48.49    1.21 
   2 -16  -3    7.16    0.17 
   3 -16  -3    0.78    0.09 
   4 -16  -3    3.26    0.20 
   5 -16  -3   17.34    0.59 
   6 -16  -3    2.20    0.13 
   7 -16  -3    8.76    0.30 
  -7 -15  -3    9.20    0.30 
  -6 -15  -3    0.52    0.08 
  -5 -15  -3    4.89    0.18 
  -4 -15  -3    0.34    0.04 
  -3 -15  -3    5.95    0.23 
  -2 -15  -3   16.68    0.49 
  -1 -15  -3    0.81    0.08 
   1 -15  -3    0.70    0.07 
   2 -15  -3   17.02    0.33 
   3 -15  -3    6.12    0.26 
   4 -15  -3    0.40    0.08 
   5 -15  -3    4.33    0.25 
   6 -15  -3    0.41    0.07 
   7 -15  -3    9.02    0.30 
  -7 -14  -3    4.12    0.19 
  -6 -14  -3    1.75    0.11 
  -5 -14  -3    1.28    0.09 
  -4 -14  -3    7.52    0.17 
  -3 -14  -3    3.49    0.13 
  -2 -14  -3   12.03    0.37 
  -1 -14  -3   10.45    0.34 
   1 -14  -3   10.79    0.33 
   2 -14  -3   12.14    0.25 
   3 -14  -3    3.58    0.19 
   4 -14  -3    7.25    0.31 
   5 -14  -3    1.11    0.13 
   6 -14  -3    1.86    0.12 
   7 -14  -3    3.68    0.19 
  -7 -13  -3    0.12    0.05 
  -6 -13  -3    1.17    0.09 
  -5 -13  -3   13.10    0.33 
  -4 -13  -3    0.06    0.02 
  -3 -13  -3    6.50    0.25 
  -2 -13  -3    0.20    0.05 
  -1 -13  -3  106.38    2.52 
   1 -13  -3  109.24    2.51 
   2 -13  -3    0.18    0.02 
   3 -13  -3    6.56    0.19 
   4 -13  -3    0.01    0.03 
   5 -13  -3   12.47    0.46 
   6 -13  -3    1.08    0.10 
   7 -13  -3    0.19    0.06 
  -8 -12  -3    0.00    0.05 
  -7 -12  -3    8.17    0.27 
  -6 -12  -3    0.20    0.05 
  -5 -12  -3   42.08    0.65 
  -4 -12  -3    8.24    0.18 
  -3 -12  -3   23.17    0.62 
  -2 -12  -3    0.13    0.04 
  -1 -12  -3   30.60    0.79 
   0 -12  -3    0.01    0.02 
   1 -12  -3   31.54    0.78 
   2 -12  -3    0.12    0.02 
   3 -12  -3   22.26    0.48 
   4 -12  -3    8.02    0.32 
   5 -12  -3   41.07    1.15 
   6 -12  -3    0.25    0.06 
   7 -12  -3    8.01    0.27 
   8 -12  -3   -0.01    0.04 
  -8 -11  -3    0.10    0.06 
  -7 -11  -3    0.90    0.10 
  -6 -11  -3    0.02    0.03 
  -5 -11  -3    4.64    0.13 
  -4 -11  -3    0.52    0.04 
  -3 -11  -3   56.26    1.34 
  -2 -11  -3    0.02    0.02 
  -1 -11  -3   18.21    0.51 
   0 -11  -3    0.02    0.01 
   1 -11  -3   18.03    0.49 
   2 -11  -3    0.04    0.01 
   3 -11  -3   54.25    1.37 
   4 -11  -3    0.50    0.09 
   5 -11  -3    4.42    0.24 
   6 -11  -3    0.01    0.03 
   7 -11  -3    1.03    0.10 
   8 -11  -3    0.11    0.05 
  -8 -10  -3    0.15    0.06 
  -7 -10  -3    4.48    0.19 
  -6 -10  -3    1.85    0.11 
  -5 -10  -3    0.16    0.03 
  -4 -10  -3    8.78    0.22 
  -3 -10  -3   12.12    0.37 
  -2 -10  -3   34.08    0.86 
  -1 -10  -3   44.68    1.11 
   0 -10  -3    1.13    0.07 
   1 -10  -3   45.18    1.09 
   2 -10  -3   33.79    0.87 
   3 -10  -3   11.00    0.37 
   4 -10  -3    8.51    0.33 
   5 -10  -3    0.16    0.06 
   6 -10  -3    1.74    0.11 
   7 -10  -3    4.39    0.19 
   8 -10  -3    0.18    0.06 
  -8  -9  -3    4.04    0.19 
  -7  -9  -3    2.30    0.11 
  -6  -9  -3    1.93    0.11 
  -5  -9  -3   25.78    0.42 
  -4  -9  -3    2.06    0.09 
  -3  -9  -3   26.89    0.71 
  -2  -9  -3   29.03    0.75 
  -1  -9  -3   69.92    1.14 
   0  -9  -3    0.04    0.02 
   1  -9  -3   70.98    1.63 
   2  -9  -3   27.76    0.75 
   3  -9  -3   26.70    0.72 
   4  -9  -3    1.93    0.14 
   5  -9  -3   23.94    0.55 
   6  -9  -3    2.04    0.12 
   7  -9  -3    1.89    0.13 
   8  -9  -3    3.69    0.19 
  -8  -8  -3    0.72    0.10 
  -7  -8  -3   12.82    0.28 
  -6  -8  -3    0.01    0.03 
  -5  -8  -3    1.80    0.08 
  -4  -8  -3    0.14    0.03 
  -3  -8  -3    7.71    0.27 
  -2  -8  -3    0.10    0.03 
  -1  -8  -3   33.96    0.57 
   0  -8  -3   54.24    1.25 
   1  -8  -3   33.50    0.82 
   2  -8  -3    0.20    0.04 
   3  -8  -3    6.91    0.27 
   4  -8  -3    0.06    0.03 
   5  -8  -3    2.00    0.11 
   6  -8  -3    0.02    0.03 
   7  -8  -3   12.07    0.35 
   8  -8  -3    0.49    0.08 
  -8  -7  -3    0.02    0.04 
  -7  -7  -3    0.10    0.04 
  -6  -7  -3    2.17    0.12 
  -5  -7  -3    9.46    0.20 
  -4  -7  -3    3.87    0.13 
  -3  -7  -3  182.82    4.11 
  -2  -7  -3    3.07    0.15 
  -1  -7  -3    8.20    0.16 
   0  -7  -3    0.01    0.01 
   1  -7  -3    8.19    0.25 
   2  -7  -3    2.92    0.14 
   3  -7  -3  177.05    2.92 
   4  -7  -3    3.47    0.19 
   5  -7  -3    9.06    0.26 
   6  -7  -3    2.10    0.12 
   7  -7  -3    0.07    0.04 
   8  -7  -3    0.01    0.05 
  -8  -6  -3    3.33    0.17 
  -7  -6  -3    2.76    0.14 
  -6  -6  -3    4.86    0.14 
  -5  -6  -3   19.57    0.34 
  -4  -6  -3   15.00    0.32 
  -3  -6  -3   19.87    0.55 
  -2  -6  -3    0.98    0.08 
  -1  -6  -3    8.62    0.17 
   0  -6  -3    2.62    0.08 
   1  -6  -3    8.47    0.26 
   2  -6  -3    0.98    0.05 
   3  -6  -3   19.01    0.39 
   4  -6  -3   13.46    0.46 
   5  -6  -3   18.96    0.43 
   6  -6  -3    4.32    0.18 
   7  -6  -3    2.79    0.15 
   8  -6  -3    3.16    0.18 
  -8  -5  -3    0.21    0.09 
  -7  -5  -3    4.77    0.19 
  -6  -5  -3    0.51    0.05 
  -5  -5  -3   12.01    0.21 
  -4  -5  -3    2.91    0.11 
  -3  -5  -3    3.32    0.16 
  -2  -5  -3   22.53    0.43 
   0  -5  -3    0.06    0.01 
   1  -5  -3    0.12    0.03 
   2  -5  -3   23.02    0.43 
   3  -5  -3    3.18    0.11 
   4  -5  -3    2.68    0.16 
   5  -5  -3   11.16    0.30 
   6  -5  -3    0.46    0.07 
   7  -5  -3    4.64    0.20 
   8  -5  -3    0.41    0.08 
  -8  -4  -3    1.62    0.18 
  -7  -4  -3    1.29    0.10 
  -6  -4  -3    6.43    0.16 
  -5  -4  -3    2.02    0.08 
  -4  -4  -3    3.12    0.09 
  -3  -4  -3    3.83    0.12 
  -2  -4  -3   50.03    0.85 
  -1  -4  -3   10.00    0.31 
   0  -4  -3    7.12    0.15 
   1  -4  -3   10.46    0.29 
   2  -4  -3   48.96    0.85 
   3  -4  -3    3.95    0.13 
   4  -4  -3    3.18    0.12 
   5  -4  -3    1.92    0.10 
   6  -4  -3    6.02    0.21 
   7  -4  -3    1.24    0.10 
   8  -4  -3    1.26    0.12 
  -8  -3  -3    3.70    0.26 
  -7  -3  -3    1.20    0.09 
  -6  -3  -3    7.73    0.22 
  -5  -3  -3    4.65    0.12 
  -4  -3  -3   23.48    0.37 
  -3  -3  -3  145.52    2.36 
  -2  -3  -3    1.94    0.08 
  -1  -3  -3   45.06    1.09 
   0  -3  -3    0.03    0.01 
   1  -3  -3   44.74    1.06 
   2  -3  -3    1.95    0.08 
   3  -3  -3  144.15    2.36 
   4  -3  -3   22.48    0.46 
   5  -3  -3    4.64    0.16 
   6  -3  -3    7.07    0.23 
   7  -3  -3    0.99    0.09 
   8  -3  -3    3.40    0.18 
  -8  -2  -3    0.02    0.06 
  -7  -2  -3    8.91    0.27 
  -6  -2  -3    4.37    0.16 
  -5  -2  -3    8.77    0.18 
  -4  -2  -3    7.18    0.15 
  -3  -2  -3    4.27    0.13 
  -2  -2  -3   37.79    0.67 
  -1  -2  -3   43.19    0.71 
   0  -2  -3  169.83    2.73 
   1  -2  -3   43.49    1.03 
   2  -2  -3   38.54    0.67 
   3  -2  -3    4.12    0.13 
   4  -2  -3    6.97    0.27 
   5  -2  -3    8.05    0.23 
   6  -2  -3    3.75    0.16 
   7  -2  -3    8.81    0.28 
   8  -2  -3    0.07    0.05 
  -8  -1  -3    1.28    0.17 
  -7  -1  -3    1.88    0.17 
  -6  -1  -3    0.36    0.05 
  -5  -1  -3   12.30    0.23 
  -4  -1  -3    1.20    0.05 
  -3  -1  -3   91.85    1.50 
  -2  -1  -3   19.45    0.38 
  -1  -1  -3   11.39    0.18 
   0  -1  -3    0.02    0.01 
   1  -1  -3   11.22    0.32 
   2  -1  -3   19.73    0.38 
   3  -1  -3   89.07    1.51 
   4  -1  -3    1.31    0.08 
   5  -1  -3   12.13    0.30 
   6  -1  -3    0.35    0.06 
   7  -1  -3    1.90    0.12 
   8  -1  -3    1.58    0.13 
  -8   0  -3    0.05    0.07 
  -7   0  -3    0.04    0.05 
  -6   0  -3    0.02    0.02 
  -5   0  -3    0.03    0.02 
  -4   0  -3    0.04    0.02 
  -3   0  -3    0.03    0.02 
  -2   0  -3    0.00    0.01 
  -1   0  -3    0.02    0.01 
   0   0  -3    0.28    0.03 
   1   0  -3    0.00    0.01 
   2   0  -3    0.01    0.01 
   3   0  -3    0.05    0.01 
   4   0  -3    0.00    0.01 
   5   0  -3    0.01    0.02 
   6   0  -3    0.00    0.02 
   7   0  -3    0.05    0.04 
   8   0  -3    0.05    0.05 
  -8   1  -3    1.50    0.18 
  -7   1  -3    1.92    0.18 
  -6   1  -3    0.37    0.06 
  -5   1  -3   12.10    0.23 
  -4   1  -3    1.18    0.05 
  -3   1  -3   88.59    1.50 
  -2   1  -3   20.08    0.30 
  -1   1  -3   11.67    0.18 
   0   1  -3    0.02    0.01 
   1   1  -3   11.24    0.33 
   2   1  -3   19.98    0.38 
   3   1  -3   90.55    1.21 
   4   1  -3    1.22    0.05 
   5   1  -3   11.48    0.30 
   6   1  -3    0.34    0.06 
   7   1  -3    1.87    0.12 
   8   1  -3    1.46    0.12 
  -8   2  -3    0.04    0.06 
  -7   2  -3    8.13    0.39 
  -6   2  -3    4.34    0.15 
  -5   2  -3    8.68    0.18 
  -4   2  -3    6.81    0.18 
  -3   2  -3    4.40    0.18 
  -2   2  -3   37.89    0.53 
  -1   2  -3   42.58    0.59 
   0   2  -3  172.92    2.73 
   1   2  -3   42.32    0.73 
   2   2  -3   37.49    0.66 
   3   2  -3    4.33    0.09 
   4   2  -3    6.93    0.14 
   5   2  -3    8.13    0.23 
   6   2  -3    4.28    0.17 
   7   2  -3    8.85    0.28 
   8   2  -3    0.00    0.04 
  -8   3  -3    3.15    0.25 
  -7   3  -3    1.19    0.14 
  -6   3  -3    7.31    0.33 
  -5   3  -3    4.53    0.12 
  -4   3  -3   23.45    0.45 
  -3   3  -3  145.92    2.36 
  -2   3  -3    2.13    0.06 
  -1   3  -3   44.92    0.62 
   0   3  -3    0.02    0.01 
   1   3  -3   44.90    0.76 
   2   3  -3    2.09    0.10 
   3   3  -3  145.86    1.91 
   4   3  -3   23.40    0.36 
   5   3  -3    4.58    0.16 
   6   3  -3    7.47    0.24 
   7   3  -3    1.14    0.10 
   8   3  -3    3.45    0.18 
  -8   4  -3    1.22    0.17 
  -7   4  -3    1.28    0.15 
  -6   4  -3    5.98    0.30 
  -5   4  -3    2.11    0.07 
  -4   4  -3    3.36    0.09 
  -3   4  -3    4.24    0.13 
  -2   4  -3   49.05    0.68 
  -1   4  -3   10.06    0.17 
   0   4  -3    6.95    0.13 
   1   4  -3   10.43    0.21 
   2   4  -3   49.52    0.68 
   3   4  -3    4.30    0.11 
   4   4  -3    3.30    0.09 
   5   4  -3    1.99    0.10 
   6   4  -3    6.46    0.21 
   7   4  -3    1.23    0.10 
   8   4  -3    1.10    0.11 
  -8   5  -3    0.12    0.08 
  -7   5  -3    4.73    0.28 
  -6   5  -3    0.46    0.10 
  -5   5  -3   12.16    0.22 
  -4   5  -3    3.01    0.08 
  -3   5  -3    3.16    0.08 
  -2   5  -3   22.72    0.34 
  -1   5  -3    0.15    0.02 
   0   5  -3    0.01    0.01 
   1   5  -3    0.19    0.02 
   2   5  -3   23.05    0.42 
   3   5  -3    3.34    0.08 
   4   5  -3    2.82    0.08 
   5   5  -3   12.25    0.30 
   6   5  -3    0.46    0.07 
   7   5  -3    4.80    0.20 
   8   5  -3    0.38    0.08 
  -8   6  -3    2.88    0.24 
  -7   6  -3    2.59    0.21 
  -6   6  -3    4.12    0.24 
  -5   6  -3   19.30    0.40 
  -4   6  -3   14.98    0.29 
  -3   6  -3   19.64    0.30 
  -2   6  -3    0.97    0.04 
  -1   6  -3    8.55    0.15 
   0   6  -3    2.62    0.07 
   1   6  -3    8.75    0.15 
   2   6  -3    1.03    0.04 
   3   6  -3   19.47    0.31 
   4   6  -3   14.88    0.26 
   5   6  -3   19.33    0.42 
   6   6  -3    4.73    0.18 
   7   6  -3    3.04    0.15 
   8   6  -3    3.35    0.18 
  -8   7  -3    0.08    0.07 
  -7   7  -3    0.09    0.06 
  -6   7  -3    2.23    0.17 
  -5   7  -3    9.50    0.37 
  -4   7  -3    4.16    0.11 
  -3   7  -3  180.07    2.36 
  -2   7  -3    3.18    0.08 
  -1   7  -3    7.97    0.15 
   0   7  -3    0.02    0.01 
   1   7  -3    8.11    0.14 
   2   7  -3    3.19    0.08 
   3   7  -3  178.67    2.90 
   4   7  -3    3.94    0.10 
   5   7  -3    9.46    0.20 
   6   7  -3    2.39    0.12 
   7   7  -3    0.10    0.05 
   8   7  -3    0.04    0.04 
  -8   8  -3    0.64    0.14 
  -7   8  -3   12.90    0.51 
  -6   8  -3    0.09    0.06 
  -5   8  -3    1.72    0.14 
  -4   8  -3    0.04    0.02 
  -3   8  -3    7.24    0.14 
  -2   8  -3    0.11    0.02 
  -1   8  -3   33.42    0.48 
   0   8  -3   53.73    0.74 
   1   8  -3   34.57    0.47 
   2   8  -3    0.15    0.02 
   3   8  -3    7.11    0.14 
   4   8  -3    0.07    0.02 
   5   8  -3    1.80    0.06 
   6   8  -3   -0.01    0.02 
   7   8  -3   12.88    0.35 
   8   8  -3    0.62    0.10 
  -8   9  -3    3.61    0.27 
  -7   9  -3    2.21    0.20 
  -6   9  -3    1.98    0.17 
  -5   9  -3   25.20    0.75 
  -4   9  -3    2.16    0.09 
  -3   9  -3   26.38    0.34 
  -2   9  -3   29.13    0.43 
  -1   9  -3   69.87    0.95 
   0   9  -3    0.04    0.01 
   1   9  -3   70.02    0.93 
   2   9  -3   29.38    0.42 
   3   9  -3   26.67    0.34 
   4   9  -3    1.98    0.07 
   5   9  -3   25.44    0.36 
   6   9  -3    2.17    0.09 
   7   9  -3    2.03    0.13 
   8   9  -3    3.74    0.19 
  -8  10  -3    0.32    0.11 
  -7  10  -3    4.40    0.28 
  -6  10  -3    2.16    0.17 
  -5  10  -3    0.29    0.07 
  -4  10  -3    8.85    0.22 
  -3  10  -3   11.36    0.17 
  -2  10  -3   33.97    0.49 
  -1  10  -3   44.89    0.64 
   0  10  -3    1.18    0.05 
   1  10  -3   45.75    0.62 
   2  10  -3   34.08    0.48 
   3  10  -3   11.53    0.17 
   4  10  -3    9.01    0.19 
   5  10  -3    0.14    0.03 
   6  10  -3    1.86    0.09 
   7  10  -3    4.51    0.19 
   8  10  -3    0.24    0.07 
  -8  11  -3    0.14    0.08 
  -7  11  -3    0.83    0.13 
  -6  11  -3    0.03    0.05 
  -5  11  -3    4.57    0.24 
  -4  11  -3    0.53    0.04 
  -3  11  -3   55.52    0.78 
  -2  11  -3    0.02    0.01 
  -1  11  -3   18.28    0.29 
   0  11  -3    0.01    0.01 
   1  11  -3   18.25    0.24 
   2  11  -3    0.05    0.01 
   3  11  -3   55.38    0.77 
   4  11  -3    0.47    0.03 
   5  11  -3    4.63    0.11 
   6  11  -3   -0.01    0.02 
   7  11  -3    1.23    0.10 
   8  11  -3    0.14    0.06 
  -8  12  -3   -0.05    0.06 
  -7  12  -3    8.53    0.40 
  -6  12  -3    0.26    0.08 
  -5  12  -3   41.70    1.15 
  -4  12  -3    8.20    0.15 
  -3  12  -3   22.99    0.36 
  -2  12  -3    0.12    0.02 
  -1  12  -3   30.77    0.46 
   0  12  -3    0.06    0.01 
   1  12  -3   30.53    0.38 
   2  12  -3    0.11    0.02 
   3  12  -3   23.30    0.36 
   4  12  -3    8.23    0.15 
   5  12  -3   42.46    0.65 
   6  12  -3    0.25    0.04 
   7  12  -3    8.04    0.27 
   8  12  -3    0.00    0.05 
  -7  13  -3    0.15    0.08 
  -6  13  -3    0.97    0.13 
  -5  13  -3   12.93    0.47 
  -4  13  -3    0.00    0.01 
  -3  13  -3    7.24    0.15 
  -2  13  -3    0.19    0.03 
  -1  13  -3  107.53    1.46 
   0  13  -3    0.00    0.01 
   1  13  -3  108.99    1.45 
   2  13  -3    0.17    0.02 
   3  13  -3    6.77    0.13 
   4  13  -3    0.01    0.01 
   5  13  -3   13.27    0.33 
   6  13  -3    1.12    0.07 
   7  13  -3    0.24    0.06 
  -7  14  -3    4.09    0.27 
  -6  14  -3    1.88    0.18 
  -5  14  -3    1.39    0.14 
  -4  14  -3    7.51    0.22 
  -3  14  -3    3.68    0.09 
  -2  14  -3   11.69    0.22 
  -1  14  -3   10.31    0.19 
   0  14  -3    0.33    0.03 
   1  14  -3   10.40    0.19 
   2  14  -3   12.15    0.25 
   3  14  -3    3.69    0.09 
   4  14  -3    7.83    0.15 
   5  14  -3    1.20    0.07 
   6  14  -3    1.97    0.09 
   7  14  -3    4.03    0.18 
  -7  15  -3    9.08    0.43 
  -6  15  -3    0.61    0.12 
  -5  15  -3    4.81    0.18 
  -4  15  -3    0.30    0.05 
  -3  15  -3    5.93    0.12 
  -2  15  -3   17.14    0.36 
  -1  15  -3    0.63    0.04 
   0  15  -3    0.01    0.01 
   1  15  -3    0.76    0.04 
   2  15  -3   16.87    0.39 
   3  15  -3    5.87    0.12 
   4  15  -3    0.36    0.04 
   5  15  -3    4.63    0.14 
   6  15  -3    0.54    0.06 
   7  15  -3    8.95    0.43 
  -7  16  -3    8.77    0.42 
  -6  16  -3    2.07    0.18 
  -5  16  -3   17.48    0.43 
  -4  16  -3    3.64    0.15 
  -3  16  -3    0.63    0.04 
  -2  16  -3    7.32    0.20 
  -1  16  -3   48.71    0.71 
   0  16  -3    0.32    0.03 
   1  16  -3   48.31    0.70 
   2  16  -3    6.99    0.20 
   3  16  -3    0.67    0.05 
   4  16  -3    3.65    0.15 
   5  16  -3   17.77    0.42 
   6  16  -3    2.08    0.12 
   7  16  -3    8.65    0.28 
  -7  17  -3    3.86    0.27 
  -6  17  -3    0.26    0.09 
  -5  17  -3   21.09    0.49 
  -4  17  -3    8.54    0.25 
  -3  17  -3   13.39    0.25 
  -2  17  -3    0.19    0.02 
  -1  17  -3    2.09    0.07 
   0  17  -3    0.01    0.01 
   1  17  -3    1.92    0.07 
   2  17  -3    0.28    0.04 
   3  17  -3   12.47    0.31 
   4  17  -3    8.64    0.25 
   5  17  -3   22.35    0.49 
   6  17  -3    0.22    0.06 
   7  17  -3    3.47    0.17 
  -7  18  -3   28.85    0.95 
  -6  18  -3    7.95    0.27 
  -5  18  -3    3.75    0.17 
  -4  18  -3    3.73    0.15 
  -3  18  -3    0.05    0.02 
  -2  18  -3    4.60    0.15 
  -1  18  -3   58.59    0.73 
   0  18  -3   33.51    0.51 
   1  18  -3   58.00    0.99 
   2  18  -3    4.73    0.13 
   3  18  -3    0.06    0.03 
   4  18  -3    3.39    0.15 
   5  18  -3    3.97    0.17 
   6  18  -3    8.51    0.27 
   7  18  -3   29.28    0.65 
  -7  19  -3    0.05    0.08 
  -6  19  -3    0.30    0.07 
  -5  19  -3    3.51    0.16 
  -4  19  -3    4.13    0.17 
  -3  19  -3    0.08    0.02 
  -2  19  -3    0.48    0.05 
  -1  19  -3   41.79    0.62 
   0  19  -3   -0.01    0.01 
   1  19  -3   42.25    0.78 
   2  19  -3    0.60    0.05 
   3  19  -3    0.07    0.03 
   4  19  -3    4.09    0.17 
   5  19  -3    3.75    0.16 
   6  19  -3    0.39    0.07 
   7  19  -3    0.03    0.05 
  -7  20  -3    6.98    0.38 
  -6  20  -3    2.35    0.15 
  -5  20  -3    0.08    0.04 
  -4  20  -3    1.78    0.11 
  -3  20  -3    1.30    0.07 
  -2  20  -3    6.25    0.19 
  -1  20  -3   25.26    0.41 
   0  20  -3    2.59    0.08 
   1  20  -3   25.47    0.52 
   2  20  -3    6.05    0.16 
   3  20  -3    1.23    0.09 
   4  20  -3    1.75    0.11 
   5  20  -3    0.14    0.05 
   6  20  -3    2.38    0.14 
   7  20  -3    6.68    0.25 
  -6  21  -3    1.71    0.13 
  -5  21  -3    0.93    0.09 
  -4  21  -3    0.09    0.04 
  -3  21  -3    2.38    0.12 
  -2  21  -3    9.18    0.25 
  -1  21  -3    9.59    0.20 
   0  21  -3    0.01    0.02 
   1  21  -3    9.43    0.25 
   2  21  -3    9.17    0.21 
   3  21  -3    2.20    0.12 
   4  21  -3    0.16    0.05 
   5  21  -3    0.76    0.09 
   6  21  -3    1.94    0.13 
   7  21  -3    1.42    0.16 
  -6  22  -3    3.31    0.17 
  -5  22  -3   26.36    0.59 
  -4  22  -3    0.02    0.03 
  -3  22  -3    6.05    0.21 
  -2  22  -3   10.19    0.27 
  -1  22  -3   36.28    0.55 
   0  22  -3   38.05    0.57 
   1  22  -3   34.82    0.69 
   2  22  -3    9.73    0.22 
   3  22  -3    5.96    0.21 
   4  22  -3    0.02    0.03 
   5  22  -3   25.46    0.58 
   6  22  -3    3.39    0.17 
  -6  23  -3    0.38    0.08 
  -5  23  -3   19.25    0.47 
  -4  23  -3    5.55    0.21 
  -3  23  -3    1.11    0.09 
  -2  23  -3    0.07    0.02 
  -1  23  -3   10.68    0.22 
   0  23  -3    0.03    0.03 
   1  23  -3   10.63    0.23 
   2  23  -3    0.13    0.03 
   3  23  -3    1.14    0.09 
   4  23  -3    5.60    0.21 
   5  23  -3   19.31    0.47 
   6  23  -3    0.16    0.06 
  -6  24  -3    1.80    0.13 
  -5  24  -3    0.27    0.06 
  -4  24  -3    0.09    0.04 
  -3  24  -3    3.95    0.17 
  -2  24  -3    2.43    0.12 
  -1  24  -3   15.16    0.28 
   0  24  -3    1.78    0.10 
   1  24  -3   15.17    0.30 
   2  24  -3    2.49    0.10 
   3  24  -3    4.22    0.17 
   4  24  -3    0.19    0.05 
   5  24  -3    0.26    0.06 
   6  24  -3    1.89    0.13 
  -6  25  -3    0.17    0.07 
  -5  25  -3    0.96    0.10 
  -4  25  -3    0.80    0.09 
  -3  25  -3    0.11    0.04 
  -2  25  -3    0.06    0.02 
  -1  25  -3    0.46    0.05 
   0  25  -3    0.01    0.03 
   1  25  -3    0.43    0.05 
   2  25  -3    0.02    0.03 
   3  25  -3    0.39    0.07 
   4  25  -3    0.42    0.07 
   5  25  -3    1.05    0.10 
   6  25  -3    0.06    0.05 
  -6  26  -3    4.35    0.21 
  -5  26  -3    0.22    0.06 
  -4  26  -3   -0.06    0.03 
  -3  26  -3    1.98    0.12 
  -2  26  -3    0.17    0.04 
  -1  26  -3   20.61    0.37 
   0  26  -3    0.78    0.07 
   1  26  -3   20.86    0.39 
   2  26  -3    0.21    0.04 
   3  26  -3    1.87    0.12 
   4  26  -3    0.02    0.04 
   5  26  -3    0.13    0.05 
   6  26  -3    4.01    0.20 
  -5  27  -3   16.26    0.44 
  -4  27  -3    2.13    0.14 
  -3  27  -3    6.43    0.23 
  -2  27  -3    0.08    0.03 
  -1  27  -3    8.81    0.26 
   0  27  -3   -0.01    0.03 
   1  27  -3    8.73    0.22 
   2  27  -3    0.11    0.03 
   3  27  -3    5.91    0.22 
   4  27  -3    2.08    0.13 
   5  27  -3   16.44    0.44 
  -5  28  -3   13.40    0.39 
  -4  28  -3    0.41    0.08 
  -3  28  -3    5.94    0.22 
  -2  28  -3    0.65    0.08 
  -1  28  -3   16.71    0.40 
   0  28  -3   20.43    0.47 
   1  28  -3   16.98    0.34 
   2  28  -3    0.73    0.07 
   3  28  -3    5.69    0.22 
   4  28  -3    0.65    0.09 
   5  28  -3   13.22    0.39 
  -5  29  -3    1.76    0.14 
  -4  29  -3    0.07    0.04 
  -3  29  -3    0.04    0.04 
  -2  29  -3    8.08    0.25 
  -1  29  -3    0.00    0.03 
   0  29  -3    0.01    0.03 
   1  29  -3   -0.01    0.02 
   2  29  -3    7.84    0.22 
   3  29  -3    0.08    0.04 
   4  29  -3    0.02    0.04 
   5  29  -3    1.51    0.13 
  -5  30  -3    1.23    0.13 
  -4  30  -3    0.39    0.08 
  -3  30  -3    3.01    0.22 
  -2  30  -3    3.43    0.24 
  -1  30  -3    0.06    0.04 
   0  30  -3    0.92    0.09 
   1  30  -3    0.06    0.03 
   2  30  -3    3.29    0.14 
   3  30  -3    2.94    0.16 
   4  30  -3    0.27    0.07 
   5  30  -3    1.40    0.13 
  -4  31  -3    1.59    0.13 
  -3  31  -3    2.39    0.14 
  -2  31  -3    0.83    0.15 
  -1  31  -3   19.74    0.46 
   0  31  -3   -0.01    0.03 
   1  31  -3   18.89    0.39 
   2  31  -3    0.52    0.07 
   3  31  -3    2.09    0.14 
   4  31  -3    1.43    0.12 
  -4  32  -3    0.18    0.07 
  -3  32  -3    0.29    0.07 
  -2  32  -3    1.08    0.15 
  -1  32  -3   23.74    0.54 
   0  32  -3    3.37    0.13 
   1  32  -3   23.93    0.46 
   2  32  -3    1.17    0.09 
   3  32  -3    0.34    0.07 
   4  32  -3    0.23    0.07 
  -3  33  -3    9.00    0.44 
  -2  33  -3    0.07    0.07 
  -1  33  -3    3.41    0.25 
   0  33  -3   -0.01    0.03 
   1  33  -3    3.29    0.14 
   2  33  -3    0.01    0.03 
   3  33  -3    8.68    0.30 
  -3  34  -3    0.69    0.14 
  -2  34  -3    7.53    0.40 
  -1  34  -3    6.24    0.36 
   0  34  -3    0.03    0.03 
   1  34  -3    5.90    0.19 
   2  34  -3    7.94    0.28 
   3  34  -3    0.62    0.09 
  -2  35  -3    1.56    0.18 
  -1  35  -3    0.79    0.16 
   0  35  -3    0.05    0.04 
   1  35  -3    0.98    0.09 
   2  35  -3    1.40    0.12 
  -2  36  -3    0.04    0.06 
  -1  36  -3    7.32    0.40 
   0  36  -3   -0.01    0.03 
   1  36  -3    7.05    0.22 
   2  36  -3    0.06    0.04 
   0  37  -3    0.03    0.04 
  -2 -37  -2    0.15    0.07 
   1 -37  -2    0.17    0.09 
   2 -37  -2    0.12    0.07 
  -2 -36  -2    7.16    0.37 
   1 -36  -2    0.12    0.08 
   2 -36  -2    8.02    0.38 
  -3 -35  -2    0.21    0.09 
  -2 -35  -2    2.33    0.20 
   1 -35  -2    2.83    0.21 
   2 -35  -2    2.43    0.20 
   3 -35  -2    0.14    0.08 
  -3 -34  -2    0.10    0.07 
  -2 -34  -2    0.02    0.05 
   1 -34  -2    0.75    0.13 
   2 -34  -2    0.01    0.05 
  -4 -33  -2    0.03    0.06 
  -3 -33  -2    0.13    0.07 
  -2 -33  -2    0.00    0.05 
   1 -33  -2    1.83    0.17 
  -4 -32  -2    2.56    0.22 
  -3 -32  -2    3.81    0.25 
  -2 -32  -2    0.23    0.08 
   0 -32  -2    6.24    0.29 
  -5 -31  -2    7.83    0.39 
  -4 -31  -2   10.81    0.47 
  -3 -31  -2    1.43    0.15 
  -2 -31  -2    1.22    0.14 
   0 -31  -2    0.02    0.05 
  -5 -30  -2    0.07    0.07 
  -4 -30  -2    2.69    0.22 
  -3 -30  -2    2.90    0.21 
  -2 -30  -2   16.11    0.56 
   0 -30  -2   16.17    0.53 
  -5 -29  -2    0.17    0.08 
  -4 -29  -2    8.10    0.38 
  -3 -29  -2    0.06    0.06 
  -2 -29  -2   40.86    1.13 
  -5 -28  -2    1.12    0.15 
  -4 -28  -2    0.00    0.04 
  -3 -28  -2    0.09    0.06 
  -2 -28  -2    0.13    0.06 
   2 -28  -2    0.08    0.04 
   3 -28  -2    0.06    0.05 
   4 -28  -2    0.00    0.04 
  -6 -27  -2    0.08    0.07 
  -5 -27  -2    0.04    0.06 
  -4 -27  -2    3.33    0.23 
  -3 -27  -2    0.49    0.10 
  -2 -27  -2    0.69    0.10 
  -1 -27  -2   10.75    0.37 
   1 -27  -2   11.76    0.39 
   2 -27  -2    0.68    0.09 
   3 -27  -2    0.51    0.09 
   4 -27  -2    4.10    0.23 
   5 -27  -2    0.13    0.07 
   6 -27  -2    0.32    0.11 
  -6 -26  -2    3.38    0.25 
  -5 -26  -2    1.76    0.18 
  -4 -26  -2    0.69    0.12 
  -3 -26  -2    2.25    0.17 
  -2 -26  -2    3.05    0.19 
   1 -26  -2    2.16    0.14 
   2 -26  -2    2.90    0.17 
   3 -26  -2    1.94    0.15 
   4 -26  -2    1.00    0.12 
   5 -26  -2    1.93    0.17 
   6 -26  -2    3.17    0.17 
  -6 -25  -2    0.93    0.14 
  -5 -25  -2    0.90    0.13 
  -4 -25  -2   50.78    1.37 
  -3 -25  -2    1.25    0.12 
  -2 -25  -2    1.67    0.14 
   2 -25  -2    1.45    0.09 
   3 -25  -2    1.26    0.12 
   4 -25  -2   54.62    1.35 
   5 -25  -2    0.57    0.12 
   6 -25  -2    0.98    0.10 
  -6 -24  -2    2.66    0.22 
  -5 -24  -2    1.65    0.17 
  -4 -24  -2    3.11    0.21 
  -3 -24  -2    1.11    0.12 
  -2 -24  -2    2.70    0.17 
   1 -24  -2    0.14    0.05 
   2 -24  -2    2.93    0.12 
   3 -24  -2    1.34    0.12 
   4 -24  -2    3.51    0.21 
   5 -24  -2    1.52    0.15 
   6 -24  -2    2.53    0.15 
  -6 -23  -2    3.43    0.25 
  -5 -23  -2    1.91    0.17 
  -4 -23  -2   -0.01    0.03 
  -3 -23  -2    0.27    0.07 
  -2 -23  -2    7.61    0.31 
   1 -23  -2   18.29    0.53 
   2 -23  -2    7.72    0.21 
   3 -23  -2    0.25    0.07 
   4 -23  -2    0.00    0.03 
   5 -23  -2    2.09    0.17 
   6 -23  -2    3.69    0.18 
  -7 -22  -2    0.83    0.11 
  -6 -22  -2    0.49    0.12 
  -5 -22  -2    0.10    0.05 
  -4 -22  -2    0.00    0.03 
  -3 -22  -2    0.40    0.08 
  -2 -22  -2    1.96    0.14 
   1 -22  -2    7.92    0.29 
   2 -22  -2    2.12    0.10 
   3 -22  -2    0.28    0.07 
   4 -22  -2   -0.03    0.03 
   5 -22  -2    0.05    0.05 
   6 -22  -2    0.44    0.08 
   7 -22  -2    0.75    0.10 
  -7 -21  -2    2.57    0.16 
  -6 -21  -2    3.51    0.17 
  -5 -21  -2    1.78    0.16 
  -4 -21  -2   -0.02    0.03 
  -3 -21  -2    0.02    0.04 
  -2 -21  -2   32.88    0.62 
   2 -21  -2   35.12    0.87 
   3 -21  -2    0.14    0.05 
   4 -21  -2    0.02    0.04 
   5 -21  -2    1.94    0.16 
   6 -21  -2    3.51    0.17 
   7 -21  -2    2.32    0.15 
  -7 -20  -2    0.24    0.07 
  -6 -20  -2   55.50    1.05 
  -5 -20  -2    0.27    0.08 
  -4 -20  -2    0.31    0.08 
  -3 -20  -2   12.84    0.43 
  -2 -20  -2   31.24    0.58 
   2 -20  -2   31.63    0.81 
   3 -20  -2   12.41    0.28 
   4 -20  -2    0.28    0.08 
   5 -20  -2    0.34    0.08 
   6 -20  -2   53.72    1.05 
   7 -20  -2    0.33    0.07 
  -7 -19  -2    0.92    0.11 
  -6 -19  -2    0.18    0.05 
  -5 -19  -2    0.31    0.08 
  -4 -19  -2   29.30    0.82 
  -3 -19  -2    1.24    0.11 
  -2 -19  -2   11.58    0.26 
   2 -19  -2   11.53    0.36 
   3 -19  -2    1.25    0.07 
   4 -19  -2   29.20    0.81 
   5 -19  -2    0.31    0.08 
   6 -19  -2    0.12    0.05 
   7 -19  -2    0.99    0.10 
  -7 -18  -2    0.02    0.04 
  -6 -18  -2    3.16    0.16 
  -5 -18  -2    7.37    0.23 
  -4 -18  -2    3.83    0.21 
  -3 -18  -2    1.49    0.12 
  -2 -18  -2    3.14    0.11 
   2 -18  -2    3.32    0.15 
   3 -18  -2    1.49    0.07 
   4 -18  -2    4.07    0.21 
   5 -18  -2    7.12    0.23 
   6 -18  -2    3.25    0.16 
   7 -18  -2    0.00    0.04 
  -7 -17  -2    0.15    0.06 
  -6 -17  -2    0.18    0.05 
  -5 -17  -2    4.91    0.18 
  -4 -17  -2    0.82    0.09 
  -3 -17  -2    0.02    0.02 
  -2 -17  -2    0.42    0.04 
   2 -17  -2    0.54    0.06 
   3 -17  -2    0.05    0.02 
   4 -17  -2    0.84    0.10 
   5 -17  -2    5.29    0.19 
   6 -17  -2    0.22    0.05 
   7 -17  -2    0.10    0.05 
  -7 -16  -2    2.74    0.15 
  -6 -16  -2    3.75    0.17 
  -5 -16  -2    0.28    0.05 
  -4 -16  -2    1.32    0.12 
  -3 -16  -2    2.83    0.13 
  -2 -16  -2    3.40    0.11 
   2 -16  -2    3.42    0.11 
   3 -16  -2    2.71    0.12 
   4 -16  -2    1.38    0.12 
   5 -16  -2    0.37    0.06 
   6 -16  -2    3.67    0.17 
   7 -16  -2    2.49    0.15 
  -7 -15  -2    0.00    0.04 
  -6 -15  -2    1.90    0.12 
  -5 -15  -2    0.33    0.06 
  -4 -15  -2   10.48    0.27 
  -3 -15  -2    5.17    0.15 
  -2 -15  -2    1.53    0.09 
   2 -15  -2    1.67    0.07 
   3 -15  -2    5.23    0.14 
   4 -15  -2   10.24    0.37 
   5 -15  -2    0.41    0.06 
   6 -15  -2    2.26    0.13 
   7 -15  -2    0.08    0.05 
  -8 -14  -2    2.76    0.17 
  -7 -14  -2    1.05    0.10 
  -6 -14  -2   24.86    0.55 
  -5 -14  -2    1.55    0.10 
  -4 -14  -2    0.00    0.02 
  -3 -14  -2    8.53    0.20 
  -2 -14  -2   42.24    1.01 
  -1 -14  -2    0.84    0.07 
   2 -14  -2   41.37    0.72 
   3 -14  -2    9.06    0.20 
   4 -14  -2    0.02    0.03 
   5 -14  -2    1.54    0.10 
   6 -14  -2   24.84    0.55 
   7 -14  -2    1.10    0.10 
   8 -14  -2    2.49    0.16 
  -8 -13  -2    0.58    0.09 
  -7 -13  -2    0.71    0.09 
  -6 -13  -2    4.55    0.18 
  -5 -13  -2    6.82    0.21 
  -4 -13  -2    9.30    0.19 
  -3 -13  -2    0.29    0.04 
  -2 -13  -2    3.12    0.13 
  -1 -13  -2    0.43    0.05 
   2 -13  -2    2.96    0.09 
   3 -13  -2    0.23    0.03 
   4 -13  -2    9.31    0.35 
   5 -13  -2    6.76    0.21 
   6 -13  -2    4.69    0.18 
   7 -13  -2    0.73    0.10 
   8 -13  -2    0.47    0.09 
  -8 -12  -2    1.72    0.13 
  -7 -12  -2    0.91    0.09 
  -6 -12  -2    3.26    0.15 
  -5 -12  -2    0.04    0.03 
  -4 -12  -2    2.92    0.09 
  -3 -12  -2    1.22    0.06 
  -2 -12  -2    5.54    0.19 
  -1 -12  -2    1.67    0.09 
   2 -12  -2    5.30    0.13 
   3 -12  -2    1.21    0.06 
   4 -12  -2    2.94    0.17 
   5 -12  -2    0.04    0.03 
   6 -12  -2    3.09    0.15 
   7 -12  -2    0.88    0.09 
   8 -12  -2    1.98    0.14 
  -8 -11  -2    0.99    0.12 
  -7 -11  -2   10.78    0.32 
  -6 -11  -2    7.78    0.24 
  -5 -11  -2    3.70    0.11 
  -4 -11  -2   23.77    0.38 
  -3 -11  -2    0.46    0.04 
  -2 -11  -2  166.53    3.77 
  -1 -11  -2    9.16    0.28 
   2 -11  -2  165.79    2.66 
   3 -11  -2    0.35    0.03 
   4 -11  -2   21.78    0.49 
   5 -11  -2    3.57    0.14 
   6 -11  -2    7.99    0.25 
   7 -11  -2   10.37    0.32 
   8 -11  -2    0.94    0.11 
  -8 -10  -2    8.43    0.29 
  -7 -10  -2    1.67    0.12 
  -6 -10  -2   14.40    0.36 
  -5 -10  -2    7.60    0.17 
  -4 -10  -2   15.93    0.33 
  -3 -10  -2    1.48    0.07 
  -2 -10  -2   31.48    0.77 
  -1 -10  -2    0.19    0.04 
   1 -10  -2    0.14    0.03 
   2 -10  -2   30.95    0.54 
   3 -10  -2    1.51    0.06 
   4 -10  -2   14.83    0.34 
   5 -10  -2    7.40    0.22 
   6 -10  -2   13.83    0.36 
   7 -10  -2    1.76    0.12 
   8 -10  -2    8.09    0.29 
  -8  -9  -2    0.20    0.06 
  -7  -9  -2    0.09    0.04 
  -6  -9  -2    0.18    0.05 
  -5  -9  -2   13.74    0.26 
  -4  -9  -2  201.37    3.18 
  -3  -9  -2    5.85    0.15 
  -2  -9  -2   34.65    0.86 
  -1  -9  -2    1.24    0.07 
   1  -9  -2    1.17    0.07 
   2  -9  -2   35.30    0.60 
   3  -9  -2    5.28    0.22 
   4  -9  -2  195.18    3.20 
   5  -9  -2   13.31    0.33 
   6  -9  -2    0.25    0.05 
   7  -9  -2    0.04    0.04 
   8  -9  -2    0.18    0.06 
  -8  -8  -2    2.19    0.14 
  -7  -8  -2    0.37    0.06 
  -6  -8  -2    1.75    0.10 
  -5  -8  -2    3.52    0.11 
  -4  -8  -2   15.95    0.33 
  -3  -8  -2    0.02    0.01 
  -2  -8  -2   19.99    0.52 
  -1  -8  -2    3.27    0.13 
   1  -8  -2    3.52    0.13 
   2  -8  -2   19.73    0.35 
   3  -8  -2    0.03    0.01 
   4  -8  -2   15.15    0.26 
   5  -8  -2    3.31    0.14 
   6  -8  -2    1.54    0.10 
   7  -8  -2    0.43    0.07 
   8  -8  -2    1.73    0.13 
  -8  -7  -2    1.04    0.10 
  -7  -7  -2    2.43    0.14 
  -6  -7  -2    0.06    0.03 
  -5  -7  -2    7.68    0.17 
  -4  -7  -2   29.84    0.55 
  -3  -7  -2    1.32    0.06 
  -2  -7  -2    1.92    0.10 
  -1  -7  -2   65.00    1.54 
   1  -7  -2   63.82    1.54 
   2  -7  -2    1.78    0.10 
   3  -7  -2    1.37    0.05 
   4  -7  -2   29.09    0.53 
   5  -7  -2    7.71    0.22 
   6  -7  -2   -0.02    0.02 
   7  -7  -2    2.47    0.14 
   8  -7  -2    0.99    0.10 
  -8  -6  -2    6.22    0.24 
  -7  -6  -2    0.02    0.03 
  -6  -6  -2    0.98    0.08 
  -5  -6  -2    0.36    0.04 
  -4  -6  -2    0.03    0.02 
  -3  -6  -2    0.10    0.02 
  -2  -6  -2    0.47    0.05 
  -1  -6  -2   23.77    0.60 
   0  -6  -2   35.36    0.79 
   1  -6  -2   24.45    0.59 
   2  -6  -2    0.45    0.05 
   3  -6  -2    0.15    0.02 
   4  -6  -2    0.02    0.02 
   5  -6  -2    0.30    0.05 
   6  -6  -2    1.01    0.08 
   7  -6  -2    0.03    0.04 
   8  -6  -2    6.09    0.24 
  -8  -5  -2    1.35    0.11 
  -7  -5  -2    1.45    0.10 
  -6  -5  -2    7.94    0.24 
  -5  -5  -2    0.02    0.02 
  -4  -5  -2   19.35    0.38 
  -3  -5  -2    9.43    0.21 
  -2  -5  -2   73.98    1.74 
  -1  -5  -2   49.43    1.17 
   0  -5  -2    0.03    0.01 
   1  -5  -2   49.69    1.17 
   2  -5  -2   72.08    1.75 
   3  -5  -2    9.78    0.19 
   4  -5  -2   19.15    0.31 
   5  -5  -2    0.03    0.02 
   6  -5  -2    7.78    0.24 
   7  -5  -2    1.38    0.10 
   8  -5  -2    1.35    0.11 
  -8  -4  -2    2.67    0.15 
  -7  -4  -2    0.03    0.03 
  -6  -4  -2   10.13    0.27 
  -5  -4  -2    0.14    0.02 
  -4  -4  -2    5.22    0.15 
  -3  -4  -2    0.02    0.01 
  -2  -4  -2   92.28    2.10 
  -1  -4  -2    0.67    0.05 
   0  -4  -2   80.73    1.80 
   1  -4  -2    0.78    0.05 
   2  -4  -2   88.58    1.49 
   3  -4  -2    0.02    0.01 
   4  -4  -2    5.22    0.11 
   5  -4  -2    0.17    0.04 
   6  -4  -2    9.36    0.27 
   7  -4  -2    0.00    0.03 
   8  -4  -2    2.62    0.15 
  -8  -3  -2    0.65    0.14 
  -7  -3  -2    0.84    0.08 
  -6  -3  -2    0.03    0.03 
  -5  -3  -2    4.76    0.13 
  -4  -3  -2   23.00    0.44 
  -3  -3  -2    0.17    0.03 
  -2  -3  -2    7.07    0.23 
  -1  -3  -2    6.77    0.15 
   0  -3  -2    0.01    0.01 
   1  -3  -2    6.53    0.20 
   2  -3  -2    7.41    0.16 
   3  -3  -2    0.12    0.01 
   4  -3  -2   22.59    0.35 
   5  -3  -2    4.83    0.16 
   6  -3  -2    0.08    0.04 
   7  -3  -2    0.75    0.09 
   8  -3  -2    0.71    0.10 
  -8  -2  -2    0.17    0.08 
  -7  -2  -2    0.64    0.08 
  -6  -2  -2   15.89    0.29 
  -5  -2  -2    6.69    0.15 
  -4  -2  -2    0.27    0.03 
  -3  -2  -2   53.83    0.93 
  -2  -2  -2   19.70    0.51 
  -1  -2  -2   20.65    0.37 
   0  -2  -2   30.40    0.51 
   1  -2  -2   20.80    0.51 
   2  -2  -2   19.52    0.36 
   3  -2  -2   56.12    0.76 
   4  -2  -2    0.20    0.02 
   5  -2  -2    6.24    0.19 
   6  -2  -2   15.86    0.38 
   7  -2  -2    0.71    0.09 
   8  -2  -2    0.18    0.06 
  -8  -1  -2   13.41    0.55 
  -7  -1  -2    0.80    0.08 
  -6  -1  -2    0.81    0.06 
  -5  -1  -2    0.01    0.01 
  -4  -1  -2   35.32    0.64 
  -3  -1  -2    6.91    0.13 
  -2  -1  -2   97.51    1.58 
  -1  -1  -2   40.47    0.64 
   1  -1  -2   40.16    0.93 
   2  -1  -2   97.62    1.58 
   3  -1  -2    6.66    0.12 
   4  -1  -2   35.28    0.52 
   5  -1  -2    0.01    0.02 
   6  -1  -2    0.96    0.08 
   7  -1  -2    0.85    0.08 
   8  -1  -2   12.83    0.37 
  -8   0  -2   41.11    1.21 
  -7   0  -2    0.41    0.07 
  -6   0  -2   17.23    0.39 
  -5   0  -2    5.37    0.11 
  -4   0  -2    3.24    0.11 
  -3   0  -2    0.04    0.01 
  -2   0  -2   53.08    0.88 
  -1   0  -2   22.85    0.32 
   0   0  -2  902.42   21.13 
   1   0  -2   22.86    0.56 
   2   0  -2   53.31    0.71 
   3   0  -2    0.11    0.02 
   4   0  -2    3.30    0.09 
   5   0  -2    5.15    0.13 
   6   0  -2   17.27    0.40 
   7   0  -2    0.40    0.07 
   8   0  -2   41.32    0.85 
  -8   1  -2   12.53    0.53 
  -7   1  -2    0.84    0.14 
  -6   1  -2    0.94    0.07 
  -5   1  -2    0.03    0.02 
  -4   1  -2   35.27    0.51 
  -3   1  -2    6.69    0.16 
  -2   1  -2   96.74    1.58 
  -1   1  -2   39.52    0.53 
   1   1  -2   38.87    0.66 
   2   1  -2   97.59    1.28 
   3   1  -2    6.91    0.13 
   4   1  -2   35.38    0.52 
   5   1  -2    0.02    0.02 
   6   1  -2    0.76    0.07 
   7   1  -2    0.96    0.09 
   8   1  -2   12.72    0.37 
  -8   2  -2    0.23    0.10 
  -7   2  -2    0.73    0.13 
  -6   2  -2   16.09    0.36 
  -5   2  -2    6.46    0.14 
  -4   2  -2    0.15    0.02 
  -3   2  -2   54.63    0.93 
  -2   2  -2   19.25    0.29 
  -1   2  -2   20.71    0.29 
   0   2  -2   30.28    0.51 
   1   2  -2   20.10    0.52 
   2   2  -2   19.58    0.29 
   3   2  -2   55.41    0.76 
   4   2  -2    0.13    0.02 
   5   2  -2    6.46    0.15 
   6   2  -2   15.30    0.38 
   7   2  -2    0.66    0.09 
   8   2  -2    0.26    0.07 
  -8   3  -2    0.65    0.14 
  -7   3  -2    0.92    0.13 
  -6   3  -2    0.01    0.02 
  -5   3  -2    4.78    0.12 
  -4   3  -2   23.34    0.43 
  -3   3  -2    0.16    0.02 
  -2   3  -2    7.15    0.13 
  -1   3  -2    6.82    0.12 
   0   3  -2    0.01    0.01 
   1   3  -2    6.87    0.14 
   2   3  -2    7.15    0.13 
   3   3  -2    0.13    0.02 
   4   3  -2   22.56    0.36 
   5   3  -2    4.54    0.12 
   6   3  -2    0.04    0.03 
   7   3  -2    0.78    0.08 
   8   3  -2    0.68    0.10 
  -8   4  -2    2.62    0.22 
  -7   4  -2   -0.01    0.05 
  -6   4  -2    9.11    0.26 
  -5   4  -2    0.10    0.02 
  -4   4  -2    5.21    0.11 
  -3   4  -2    0.01    0.01 
  -2   4  -2   90.40    1.48 
  -1   4  -2    0.67    0.03 
   0   4  -2   80.42    1.29 
   1   4  -2    0.67    0.03 
   2   4  -2   91.58    1.47 
   3   4  -2    0.05    0.01 
   4   4  -2    5.26    0.12 
   5   4  -2    0.12    0.03 
   6   4  -2    9.94    0.27 
   7   4  -2    0.01    0.03 
   8   4  -2    2.51    0.15 
  -8   5  -2    1.12    0.16 
  -7   5  -2    1.26    0.15 
  -6   5  -2    8.12    0.35 
  -5   5  -2    0.03    0.02 
  -4   5  -2   19.46    0.30 
  -3   5  -2    9.61    0.16 
  -2   5  -2   74.29    1.23 
  -1   5  -2   50.12    0.67 
   0   5  -2    0.05    0.01 
   1   5  -2   50.46    0.67 
   2   5  -2   74.87    1.23 
   3   5  -2    9.56    0.17 
   4   5  -2   19.84    0.32 
   5   5  -2    0.10    0.02 
   6   5  -2    8.30    0.25 
   7   5  -2    1.51    0.11 
   8   5  -2    1.11    0.11 
  -8   6  -2    6.11    0.35 
  -7   6  -2    0.00    0.04 
  -6   6  -2    0.95    0.12 
  -5   6  -2    0.37    0.04 
  -4   6  -2    0.11    0.02 
  -3   6  -2    0.12    0.02 
  -2   6  -2    0.41    0.03 
  -1   6  -2   23.79    0.42 
   0   6  -2   33.47    0.47 
   1   6  -2   23.93    0.33 
   2   6  -2    0.47    0.03 
   3   6  -2    0.18    0.02 
   4   6  -2    0.06    0.02 
   5   6  -2    0.25    0.03 
   6   6  -2    0.98    0.06 
   7   6  -2    0.03    0.04 
   8   6  -2    6.77    0.25 
  -8   7  -2    1.23    0.16 
  -7   7  -2    2.72    0.21 
  -6   7  -2    0.03    0.05 
  -5   7  -2    7.94    0.32 
  -4   7  -2   29.92    0.43 
  -3   7  -2    1.35    0.05 
  -2   7  -2    1.83    0.05 
  -1   7  -2   66.63    0.89 
   0   7  -2    0.02    0.01 
   1   7  -2   67.99    0.88 
   2   7  -2    1.97    0.04 
   3   7  -2    1.26    0.05 
   4   7  -2   29.71    0.45 
   5   7  -2    7.73    0.17 
   6   7  -2    0.05    0.02 
   7   7  -2    2.65    0.14 
   8   7  -2    1.08    0.11 
  -8   8  -2    1.56    0.18 
  -7   8  -2    0.35    0.10 
  -6   8  -2    1.86    0.16 
  -5   8  -2    3.27    0.19 
  -4   8  -2   15.87    0.25 
  -3   8  -2    0.03    0.01 
  -2   8  -2   19.85    0.25 
  -1   8  -2    3.36    0.08 
   0   8  -2   15.60    0.24 
   1   8  -2    3.46    0.07 
   2   8  -2   20.18    0.25 
   3   8  -2    0.01    0.01 
   4   8  -2   15.68    0.27 
   5   8  -2    3.38    0.10 
   6   8  -2    1.93    0.08 
   7   8  -2    0.32    0.07 
   8   8  -2    1.85    0.13 
  -8   9  -2    0.22    0.09 
  -7   9  -2    0.03    0.05 
  -6   9  -2    0.14    0.07 
  -5   9  -2   13.75    0.47 
  -4   9  -2  195.84    2.57 
  -3   9  -2    5.74    0.09 
  -2   9  -2   34.57    0.50 
  -1   9  -2    1.24    0.04 
   0   9  -2    0.03    0.01 
   1   9  -2    1.23    0.03 
   2   9  -2   35.70    0.42 
   3   9  -2    5.67    0.15 
   4   9  -2  199.00    2.60 
   5   9  -2   13.85    0.22 
   6   9  -2    0.25    0.04 
   7   9  -2    0.03    0.04 
   8   9  -2    0.14    0.06 
  -8  10  -2    8.75    0.43 
  -7  10  -2    1.63    0.17 
  -6  10  -2   13.46    0.51 
  -5  10  -2    7.24    0.32 
  -4  10  -2   15.41    0.31 
  -3  10  -2    1.47    0.04 
  -2  10  -2   30.82    0.45 
  -1  10  -2    0.18    0.02 
   0  10  -2   64.21    0.86 
   1  10  -2    0.16    0.01 
   2  10  -2   30.97    0.38 
   3  10  -2    1.61    0.04 
   4  10  -2   15.55    0.27 
   5  10  -2    7.53    0.15 
   6  10  -2   14.60    0.28 
   7  10  -2    1.48    0.11 
   8  10  -2    8.48    0.29 
  -8  11  -2    0.92    0.16 
  -7  11  -2   10.50    0.46 
  -6  11  -2    8.22    0.36 
  -5  11  -2    3.64    0.21 
  -4  11  -2   23.44    0.44 
  -3  11  -2    0.36    0.03 
  -2  11  -2  165.50    2.18 
  -1  11  -2    9.41    0.16 
   0  11  -2    0.03    0.01 
   1  11  -2    9.27    0.12 
   2  11  -2  167.12    2.18 
   3  11  -2    0.43    0.03 
   4  11  -2   23.04    0.37 
   5  11  -2    3.87    0.10 
   6  11  -2    8.10    0.19 
   7  11  -2   11.10    0.32 
   8  11  -2    1.14    0.11 
  -8  12  -2    2.00    0.20 
  -7  12  -2    0.89    0.13 
  -6  12  -2    2.90    0.21 
  -5  12  -2    0.07    0.05 
  -4  12  -2    2.82    0.12 
  -3  12  -2    1.16    0.05 
  -2  12  -2    5.31    0.11 
  -1  12  -2    1.66    0.05 
   0  12  -2   16.99    0.27 
   1  12  -2    1.71    0.03 
   2  12  -2    5.58    0.11 
   3  12  -2    1.22    0.05 
   4  12  -2    2.82    0.09 
   5  12  -2    0.04    0.02 
   6  12  -2    3.03    0.11 
   7  12  -2    0.89    0.09 
   8  12  -2    1.88    0.14 
  -8  13  -2    0.51    0.13 
  -7  13  -2    0.80    0.14 
  -6  13  -2    4.90    0.27 
  -5  13  -2    6.83    0.31 
  -4  13  -2    9.44    0.20 
  -3  13  -2    0.27    0.03 
  -2  13  -2    3.08    0.08 
  -1  13  -2    0.43    0.03 
   0  13  -2    0.00    0.01 
   1  13  -2    0.41    0.01 
   2  13  -2    3.11    0.08 
   3  13  -2    0.22    0.03 
   4  13  -2    9.32    0.19 
   5  13  -2    6.79    0.17 
   6  13  -2    4.70    0.14 
   7  13  -2    0.69    0.09 
   8  13  -2    0.67    0.10 
  -8  14  -2    2.47    0.23 
  -7  14  -2    0.96    0.13 
  -6  14  -2   24.32    0.79 
  -5  14  -2    1.71    0.14 
  -4  14  -2   -0.01    0.02 
  -3  14  -2    8.70    0.17 
  -2  14  -2   41.39    0.59 
  -1  14  -2    0.81    0.04 
   0  14  -2    3.98    0.09 
   1  14  -2    0.85    0.03 
   2  14  -2   42.05    0.59 
   3  14  -2    8.71    0.17 
   4  14  -2    0.05    0.02 
   5  14  -2    1.61    0.07 
   6  14  -2   26.08    0.44 
   7  14  -2    1.00    0.07 
   8  14  -2    2.62    0.16 
  -7  15  -2    0.03    0.06 
  -6  15  -2    2.04    0.18 
  -5  15  -2    0.35    0.08 
  -4  15  -2   10.29    0.27 
  -3  15  -2    5.28    0.11 
  -2  15  -2    1.63    0.06 
  -1  15  -2    6.43    0.13 
   0  15  -2    0.00    0.01 
   1  15  -2    6.54    0.13 
   2  15  -2    1.65    0.05 
   3  15  -2    5.08    0.11 
   4  15  -2   10.37    0.21 
   5  15  -2    0.30    0.04 
   6  15  -2    2.11    0.09 
   7  15  -2    0.06    0.03 
  -7  16  -2    2.93    0.23 
  -6  16  -2    3.74    0.25 
  -5  16  -2    0.58    0.07 
  -4  16  -2    1.29    0.08 
  -3  16  -2    2.80    0.07 
  -2  16  -2    3.29    0.09 
  -1  16  -2    0.03    0.01 
   0  16  -2  167.14    2.17 
   1  16  -2    0.03    0.01 
   2  16  -2    3.54    0.09 
   3  16  -2    2.69    0.07 
   4  16  -2    1.30    0.06 
   5  16  -2    0.35    0.04 
   6  16  -2    3.90    0.13 
   7  16  -2    2.48    0.11 
  -7  17  -2    0.04    0.06 
  -6  17  -2    0.21    0.09 
  -5  17  -2    4.98    0.19 
  -4  17  -2    0.88    0.07 
  -3  17  -2    0.03    0.02 
  -2  17  -2    0.44    0.03 
  -1  17  -2    3.11    0.09 
   0  17  -2    0.01    0.02 
   1  17  -2    3.16    0.08 
   2  17  -2    0.41    0.03 
   3  17  -2    0.03    0.02 
   4  17  -2    0.79    0.05 
   5  17  -2    5.04    0.14 
   6  17  -2    0.28    0.05 
   7  17  -2    0.14    0.06 
  -7  18  -2   -0.01    0.05 
  -6  18  -2    3.01    0.22 
  -5  18  -2    6.91    0.23 
  -4  18  -2    3.74    0.15 
  -3  18  -2    1.56    0.06 
  -2  18  -2    3.10    0.08 
  -1  18  -2    0.42    0.03 
   0  18  -2  146.68    1.94 
   1  18  -2    0.41    0.03 
   2  18  -2    2.99    0.08 
   3  18  -2    1.42    0.09 
   4  18  -2    3.63    0.15 
   5  18  -2    7.33    0.23 
   6  18  -2    3.10    0.15 
   7  18  -2   -0.02    0.04 
  -7  19  -2    1.18    0.16 
  -6  19  -2    0.23    0.06 
  -5  19  -2    0.39    0.06 
  -4  19  -2   28.28    0.59 
  -3  19  -2    1.13    0.08 
  -2  19  -2   11.81    0.22 
  -1  19  -2    2.72    0.08 
   0  19  -2    0.02    0.02 
   1  19  -2    2.67    0.07 
   2  19  -2   11.39    0.23 
   3  19  -2    1.11    0.08 
   4  19  -2   28.15    0.58 
   5  19  -2    0.20    0.05 
   6  19  -2    0.17    0.05 
   7  19  -2    0.94    0.10 
  -7  20  -2    0.25    0.10 
  -6  20  -2   54.72    1.06 
  -5  20  -2    0.22    0.05 
  -4  20  -2    0.23    0.05 
  -3  20  -2   12.40    0.31 
  -2  20  -2   31.05    0.48 
  -1  20  -2    0.96    0.05 
   0  20  -2   84.69    1.04 
   1  20  -2    0.99    0.06 
   2  20  -2   30.30    0.50 
   3  20  -2   12.53    0.31 
   4  20  -2    0.24    0.05 
   5  20  -2    0.11    0.04 
   6  20  -2   54.73    1.04 
   7  20  -2    0.22    0.07 
  -7  21  -2    1.97    0.20 
  -6  21  -2    3.52    0.18 
  -5  21  -2    1.98    0.12 
  -4  21  -2   -0.02    0.02 
  -3  21  -2    0.02    0.03 
  -2  21  -2   33.56    0.51 
  -1  21  -2    1.44    0.08 
   0  21  -2   -0.02    0.02 
   1  21  -2    1.41    0.07 
   2  21  -2   32.09    0.53 
   3  21  -2    0.02    0.03 
   4  21  -2    0.00    0.03 
   5  21  -2    2.00    0.12 
   6  21  -2    3.58    0.17 
   7  21  -2    2.58    0.15 
  -7  22  -2    0.76    0.15 
  -6  22  -2    0.44    0.08 
  -5  22  -2    0.03    0.03 
  -4  22  -2    0.03    0.03 
  -3  22  -2    0.38    0.06 
  -2  22  -2    2.14    0.08 
  -1  22  -2    7.50    0.17 
   0  22  -2   32.37    0.44 
   1  22  -2    7.94    0.18 
   2  22  -2    2.03    0.09 
   3  22  -2    0.38    0.06 
   4  22  -2    0.02    0.03 
   5  22  -2    0.03    0.04 
   6  22  -2    0.48    0.08 
   7  22  -2    0.82    0.10 
  -6  23  -2    3.46    0.18 
  -5  23  -2    2.29    0.14 
  -4  23  -2    0.02    0.03 
  -3  23  -2    0.13    0.04 
  -2  23  -2    7.94    0.17 
  -1  23  -2   17.83    0.31 
   0  23  -2    0.07    0.02 
   1  23  -2   17.55    0.33 
   2  23  -2    7.18    0.18 
   3  23  -2    0.25    0.05 
   4  23  -2   -0.02    0.03 
   5  23  -2    2.11    0.13 
   6  23  -2    3.86    0.18 
  -6  24  -2    2.48    0.15 
  -5  24  -2    1.56    0.12 
  -4  24  -2    3.11    0.15 
  -3  24  -2    1.15    0.09 
  -2  24  -2    2.90    0.10 
  -1  24  -2    0.21    0.03 
   0  24  -2    6.52    0.16 
   1  24  -2    0.08    0.03 
   2  24  -2    2.85    0.11 
   3  24  -2    1.15    0.09 
   4  24  -2    2.97    0.14 
   5  24  -2    1.45    0.11 
   6  24  -2    2.49    0.15 
  -6  25  -2    0.97    0.11 
  -5  25  -2    0.71    0.10 
  -4  25  -2   51.34    0.98 
  -3  25  -2    1.38    0.10 
  -2  25  -2    1.56    0.07 
  -1  25  -2    2.17    0.09 
   0  25  -2    0.00    0.02 
   1  25  -2    2.30    0.10 
   2  25  -2    1.35    0.08 
   3  25  -2    1.32    0.09 
   4  25  -2   50.19    0.97 
   5  25  -2    0.85    0.09 
   6  25  -2    1.08    0.12 
  -6  26  -2    3.29    0.18 
  -5  26  -2    1.96    0.13 
  -4  26  -2    0.86    0.09 
  -3  26  -2    2.04    0.12 
  -2  26  -2    2.65    0.12 
  -1  26  -2    2.19    0.09 
   0  26  -2    4.93    0.15 
   1  26  -2    2.20    0.10 
   2  26  -2    2.97    0.11 
   3  26  -2    2.13    0.12 
   4  26  -2    0.81    0.09 
   5  26  -2    1.86    0.13 
   6  26  -2    2.82    0.16 
  -6  27  -2    0.22    0.07 
  -5  27  -2    0.04    0.05 
  -4  27  -2    4.02    0.18 
  -3  27  -2    0.48    0.07 
  -2  27  -2    0.69    0.07 
  -1  27  -2   11.38    0.24 
   0  27  -2    0.06    0.03 
   1  27  -2   11.03    0.25 
   2  27  -2    0.72    0.06 
   3  27  -2    0.46    0.07 
   4  27  -2    3.71    0.17 
   5  27  -2   -0.01    0.04 
   6  27  -2    0.25    0.07 
  -5  28  -2    1.05    0.11 
  -4  28  -2    0.03    0.04 
  -3  28  -2    0.02    0.04 
  -2  28  -2    0.09    0.04 
  -1  28  -2    0.33    0.06 
   0  28  -2   38.52    0.63 
   1  28  -2    0.29    0.04 
   2  28  -2    0.07    0.04 
   3  28  -2    0.13    0.04 
   4  28  -2    0.04    0.04 
   5  28  -2    1.16    0.11 
  -5  29  -2    0.23    0.07 
  -4  29  -2    8.03    0.27 
  -3  29  -2    0.13    0.05 
  -2  29  -2   41.05    0.80 
  -1  29  -2    0.01    0.02 
   1  29  -2   -0.01    0.02 
   2  29  -2   40.46    0.67 
   3  29  -2    0.05    0.04 
   4  29  -2    7.47    0.26 
   5  29  -2    0.23    0.07 
  -5  30  -2    0.01    0.04 
  -4  30  -2    2.95    0.16 
  -3  30  -2    3.63    0.17 
  -2  30  -2   15.58    0.39 
  -1  30  -2    2.27    0.10 
   0  30  -2   15.36    0.32 
   1  30  -2    2.31    0.11 
   2  30  -2   15.14    0.33 
   3  30  -2    3.20    0.16 
   4  30  -2    2.78    0.16 
   5  30  -2   -0.01    0.04 
  -5  31  -2    7.73    0.29 
  -4  31  -2   11.83    0.35 
  -3  31  -2    1.37    0.15 
  -2  31  -2    0.94    0.14 
  -1  31  -2    0.58    0.06 
   0  31  -2    0.11    0.03 
   1  31  -2    0.58    0.07 
   2  31  -2    1.16    0.08 
   3  31  -2    1.17    0.10 
   4  31  -2   11.17    0.34 
   5  31  -2    7.83    0.28 
  -4  32  -2    2.80    0.17 
  -3  32  -2    3.81    0.18 
  -2  32  -2    0.21    0.08 
  -1  32  -2    0.70    0.07 
   0  32  -2    6.09    0.18 
   1  32  -2    0.83    0.07 
   2  32  -2    0.13    0.04 
   3  32  -2    3.82    0.18 
   4  32  -2    2.71    0.16 
  -4  33  -2    0.05    0.05 
  -3  33  -2    0.04    0.05 
  -2  33  -2    0.09    0.07 
  -1  33  -2    1.45    0.12 
   1  33  -2    1.59    0.10 
   2  33  -2    0.02    0.03 
   3  33  -2    0.09    0.05 
   4  33  -2    0.06    0.05 
  -3  34  -2    0.09    0.08 
  -2  34  -2   -0.04    0.05 
  -1  34  -2    0.98    0.11 
   0  34  -2   62.52    0.97 
   1  34  -2    0.86    0.08 
   2  34  -2    0.03    0.03 
   3  34  -2    0.04    0.04 
  -3  35  -2    0.20    0.09 
  -2  35  -2    2.57    0.22 
  -1  35  -2    2.69    0.16 
   1  35  -2    2.63    0.13 
   2  35  -2    2.35    0.15 
   3  35  -2    0.16    0.06 
  -2  36  -2    7.29    0.30 
  -1  36  -2    0.23    0.06 
   0  36  -2    0.87    0.09 
   1  36  -2    0.31    0.06 
   2  36  -2    7.76    0.28 
  -2  37  -2    0.12    0.05 
  -1  37  -2    0.16    0.06 
   0  37  -2    0.02    0.03 
   1  37  -2    0.16    0.05 
   2  37  -2    0.12    0.05 
   0  38  -2    0.61    0.10 
   1 -38  -1    1.80    0.18 
  -2 -37  -1    0.29    0.10 
   1 -37  -1    8.47    0.39 
   2 -37  -1    0.33    0.10 
  -3 -36  -1    0.07    0.07 
  -2 -36  -1    2.02    0.19 
   1 -36  -1   15.09    0.56 
   2 -36  -1    1.90    0.19 
   3 -36  -1    0.13    0.08 
  -3 -35  -1    0.11    0.07 
  -2 -35  -1    0.01    0.06 
   0 -35  -1    0.04    0.05 
   1 -35  -1    6.58    0.33 
   2 -35  -1    0.08    0.07 
   3 -35  -1    0.12    0.08 
  -4 -34  -1    0.42    0.12 
  -3 -34  -1    0.07    0.07 
  -2 -34  -1    0.20    0.08 
   0 -34  -1    0.85    0.13 
   1 -34  -1    1.79    0.17 
   2 -34  -1    0.24    0.09 
   3 -34  -1   -0.02    0.05 
   4 -34  -1    0.13    0.08 
  -4 -33  -1    1.49    0.17 
  -3 -33  -1   16.53    0.61 
  -2 -33  -1    2.39    0.20 
   0 -33  -1   -0.02    0.05 
   1 -33  -1    0.19    0.07 
   2 -33  -1    1.99    0.18 
   3 -33  -1   16.27    0.60 
   4 -33  -1    1.32    0.16 
  -4 -32  -1    0.43    0.11 
  -3 -32  -1    0.13    0.07 
  -2 -32  -1    0.44    0.11 
   0 -32  -1    2.75    0.19 
   1 -32  -1   16.83    0.57 
   2 -32  -1    0.23    0.09 
   3 -32  -1    0.06    0.06 
   4 -32  -1    0.65    0.14 
  -5 -31  -1    1.81    0.19 
  -4 -31  -1    0.92    0.14 
  -3 -31  -1    7.69    0.37 
  -2 -31  -1    0.81    0.12 
   0 -31  -1    0.11    0.05 
   1 -31  -1   11.99    0.44 
   2 -31  -1    0.66    0.12 
   3 -31  -1    7.37    0.36 
   4 -31  -1    1.18    0.16 
   5 -31  -1    1.51    0.18 
  -5 -30  -1    4.96    0.31 
  -4 -30  -1    1.08    0.14 
  -3 -30  -1    3.38    0.23 
  -2 -30  -1    0.02    0.05 
   0 -30  -1    1.13    0.12 
   1 -30  -1    1.21    0.13 
   2 -30  -1    0.02    0.05 
  -5 -29  -1    0.23    0.09 
  -4 -29  -1    0.07    0.06 
  -3 -29  -1   -0.04    0.04 
  -2 -29  -1    0.16    0.07 
  -1 -29  -1   11.88    0.40 
   0 -29  -1    0.01    0.04 
   1 -29  -1   12.04    0.44 
  -6 -28  -1    1.27    0.17 
  -5 -28  -1    8.41    0.41 
  -4 -28  -1    0.70    0.13 
  -3 -28  -1   11.75    0.46 
  -2 -28  -1    0.56    0.10 
  -1 -28  -1    3.39    0.18 
   0 -28  -1    0.11    0.05 
   1 -28  -1    3.04    0.19 
   5 -28  -1    7.95    0.40 
   6 -28  -1    1.34    0.16 
  -6 -27  -1    0.07    0.06 
  -5 -27  -1    8.68    0.41 
  -4 -27  -1    1.33    0.14 
  -3 -27  -1   65.95    1.71 
  -2 -27  -1    3.36    0.21 
  -1 -27  -1    0.80    0.09 
   5 -27  -1    8.33    0.41 
   6 -27  -1    0.10    0.08 
  -6 -26  -1    0.12    0.08 
  -5 -26  -1    1.18    0.14 
  -4 -26  -1    0.28    0.08 
  -3 -26  -1    5.06    0.27 
  -2 -26  -1    0.68    0.11 
   0 -26  -1   15.84    0.34 
   3 -26  -1    4.51    0.22 
   4 -26  -1    0.58    0.10 
   5 -26  -1    1.48    0.11 
   6 -26  -1   -0.01    0.05 
  -6 -25  -1    0.85    0.16 
  -5 -25  -1    0.17    0.07 
  -4 -25  -1    0.14    0.07 
  -3 -25  -1    0.50    0.10 
  -2 -25  -1    0.23    0.07 
  -1 -25  -1    0.47    0.07 
   0 -25  -1    0.11    0.03 
   3 -25  -1    0.53    0.09 
   4 -25  -1    0.19    0.07 
   5 -25  -1    0.20    0.05 
   6 -25  -1    0.57    0.08 
  -6 -24  -1    0.10    0.07 
  -5 -24  -1    1.13    0.14 
  -4 -24  -1    0.11    0.06 
  -3 -24  -1    8.57    0.36 
  -2 -24  -1    0.69    0.10 
  -1 -24  -1   11.63    0.38 
   0 -24  -1    6.67    0.25 
   1 -24  -1   10.84    0.34 
   3 -24  -1    9.40    0.34 
   4 -24  -1    0.11    0.05 
   5 -24  -1    1.48    0.10 
   6 -24  -1    0.17    0.05 
  -7 -23  -1    0.84    0.11 
  -6 -23  -1    1.20    0.15 
  -5 -23  -1    9.30    0.41 
  -4 -23  -1    0.40    0.09 
  -3 -23  -1   59.17    1.52 
  -2 -23  -1    3.19    0.19 
   0 -23  -1    0.03    0.03 
   1 -23  -1    0.10    0.04 
   2 -23  -1    3.39    0.18 
   3 -23  -1   60.85    1.05 
   4 -23  -1    0.59    0.10 
   5 -23  -1   10.05    0.29 
   6 -23  -1    1.24    0.11 
   7 -23  -1    0.58    0.09 
  -7 -22  -1    3.59    0.19 
  -6 -22  -1    4.05    0.26 
  -5 -22  -1   16.90    0.60 
  -4 -22  -1    1.78    0.15 
  -3 -22  -1   12.05    0.43 
  -2 -22  -1    2.28    0.16 
  -1 -22  -1    7.32    0.27 
   0 -22  -1    4.28    0.18 
   1 -22  -1    7.28    0.28 
   2 -22  -1    2.57    0.15 
   3 -22  -1   12.73    0.29 
   4 -22  -1    1.95    0.14 
   5 -22  -1   17.29    0.42 
   6 -22  -1    3.86    0.17 
   7 -22  -1    4.36    0.20 
  -7 -21  -1    0.86    0.10 
  -6 -21  -1    0.82    0.14 
  -5 -21  -1    3.11    0.22 
  -4 -21  -1    1.49    0.14 
  -3 -21  -1   22.89    0.69 
  -2 -21  -1    0.10    0.03 
  -1 -21  -1   33.63    0.85 
   0 -21  -1    0.00    0.02 
   1 -21  -1   33.43    0.86 
   2 -21  -1    0.11    0.04 
   3 -21  -1   23.93    0.66 
   4 -21  -1    1.46    0.10 
   5 -21  -1    3.15    0.14 
   6 -21  -1    0.65    0.09 
   7 -21  -1    0.88    0.11 
  -7 -20  -1    1.77    0.13 
  -6 -20  -1    0.78    0.10 
  -5 -20  -1    1.10    0.13 
  -4 -20  -1    0.17    0.06 
  -3 -20  -1    0.30    0.07 
  -2 -20  -1    2.01    0.09 
  -1 -20  -1    8.26    0.28 
   1 -20  -1    8.15    0.29 
   2 -20  -1    2.13    0.13 
   3 -20  -1    0.42    0.06 
   4 -20  -1    0.16    0.03 
   5 -20  -1    1.11    0.09 
   6 -20  -1    0.62    0.09 
   7 -20  -1    1.72    0.13 
  -7 -19  -1    2.61    0.16 
  -6 -19  -1    0.59    0.08 
  -5 -19  -1    0.03    0.04 
  -4 -19  -1    3.83    0.21 
  -3 -19  -1    4.96    0.23 
  -2 -19  -1    3.93    0.12 
  -1 -19  -1   13.03    0.39 
   1 -19  -1   13.53    0.40 
   2 -19  -1    4.11    0.18 
   3 -19  -1    5.24    0.21 
   4 -19  -1    4.13    0.12 
   5 -19  -1    0.05    0.03 
   6 -19  -1    0.71    0.09 
   7 -19  -1    2.91    0.16 
  -7 -18  -1   12.85    0.37 
  -6 -18  -1    0.06    0.04 
  -5 -18  -1   10.60    0.43 
  -4 -18  -1    3.13    0.19 
  -3 -18  -1    2.50    0.16 
  -2 -18  -1   12.51    0.26 
  -1 -18  -1   39.36    0.98 
   1 -18  -1   40.86    0.99 
   2 -18  -1   13.06    0.39 
   3 -18  -1    2.91    0.15 
   4 -18  -1    3.03    0.10 
   5 -18  -1   11.24    0.30 
   6 -18  -1    0.03    0.03 
   7 -18  -1   13.01    0.37 
  -7 -17  -1    3.42    0.18 
  -6 -17  -1    0.18    0.05 
  -5 -17  -1   24.24    0.55 
  -4 -17  -1    2.41    0.16 
  -3 -17  -1   73.56    1.80 
  -2 -17  -1   10.89    0.24 
  -1 -17  -1    1.73    0.10 
   1 -17  -1    1.68    0.10 
   2 -17  -1   11.13    0.35 
   3 -17  -1   76.40    1.77 
   4 -17  -1    2.23    0.08 
   5 -17  -1   24.95    0.53 
   6 -17  -1    0.14    0.05 
   7 -17  -1    3.72    0.18 
  -7 -16  -1    5.76    0.23 
  -6 -16  -1    0.04    0.04 
  -5 -16  -1    0.96    0.08 
  -4 -16  -1    2.02    0.15 
  -3 -16  -1    0.03    0.02 
  -2 -16  -1    7.10    0.16 
  -1 -16  -1    9.96    0.31 
   1 -16  -1   10.23    0.31 
   2 -16  -1    7.03    0.24 
   3 -16  -1    0.00    0.02 
   4 -16  -1    2.32    0.08 
   5 -16  -1    0.96    0.08 
   6 -16  -1    0.00    0.03 
   7 -16  -1    5.25    0.21 
  -8 -15  -1    0.85    0.11 
  -7 -15  -1    0.60    0.09 
  -6 -15  -1    2.65    0.14 
  -5 -15  -1    0.65    0.06 
  -4 -15  -1   11.55    0.40 
  -3 -15  -1    0.08    0.02 
  -2 -15  -1    0.66    0.04 
  -1 -15  -1   43.68    1.09 
   1 -15  -1   44.49    1.09 
   2 -15  -1    0.71    0.06 
   3 -15  -1    0.11    0.03 
   4 -15  -1   11.55    0.22 
   5 -15  -1    0.56    0.06 
   6 -15  -1    2.58    0.13 
   7 -15  -1    0.65    0.09 
   8 -15  -1    0.83    0.11 
  -8 -14  -1    0.69    0.10 
  -7 -14  -1    5.88    0.23 
  -6 -14  -1    0.94    0.09 
  -5 -14  -1    3.58    0.15 
  -4 -14  -1    7.25    0.29 
  -3 -14  -1    1.07    0.05 
  -2 -14  -1   20.14    0.38 
   1 -14  -1   56.77    1.36 
   2 -14  -1   21.22    0.54 
   3 -14  -1    0.87    0.09 
   4 -14  -1    7.19    0.16 
   5 -14  -1    3.87    0.15 
   6 -14  -1    1.09    0.09 
   7 -14  -1    6.03    0.22 
   8 -14  -1    0.68    0.10 
  -8 -13  -1    0.03    0.04 
  -7 -13  -1    1.41    0.11 
  -6 -13  -1    7.81    0.24 
  -5 -13  -1    1.19    0.08 
  -4 -13  -1    0.30    0.05 
  -3 -13  -1   32.02    0.56 
  -2 -13  -1   14.04    0.27 
   1 -13  -1   16.41    0.43 
   2 -13  -1   14.73    0.39 
   3 -13  -1   31.58    0.58 
   4 -13  -1    0.31    0.03 
   5 -13  -1    1.16    0.08 
   6 -13  -1    7.13    0.23 
   7 -13  -1    1.30    0.10 
   8 -13  -1    0.05    0.05 
  -8 -12  -1    0.07    0.04 
  -7 -12  -1   13.87    0.38 
  -6 -12  -1    0.21    0.05 
  -5 -12  -1   23.61    0.49 
  -4 -12  -1    0.20    0.03 
  -3 -12  -1   17.56    0.33 
  -2 -12  -1   19.42    0.36 
   1 -12  -1   31.03    0.75 
   2 -12  -1   20.50    0.52 
   3 -12  -1   17.90    0.35 
   4 -12  -1    0.18    0.03 
   5 -12  -1   23.16    0.49 
   6 -12  -1    0.20    0.05 
   7 -12  -1   14.07    0.38 
   8 -12  -1    0.01    0.04 
  -8 -11  -1    1.50    0.12 
  -7 -11  -1    1.98    0.13 
  -6 -11  -1    0.45    0.07 
  -5 -11  -1   38.31    0.72 
  -4 -11  -1    1.09    0.05 
  -3 -11  -1   64.64    1.06 
  -2 -11  -1   22.76    0.41 
   1 -11  -1   29.59    0.73 
   2 -11  -1   23.40    0.57 
   3 -11  -1   64.10    1.07 
   4 -11  -1    0.98    0.07 
   5 -11  -1   37.51    0.72 
   6 -11  -1    0.45    0.07 
   7 -11  -1    1.97    0.13 
   8 -11  -1    1.59    0.13 
  -8 -10  -1    3.67    0.19 
  -7 -10  -1   -0.01    0.03 
  -6 -10  -1    1.07    0.08 
  -5 -10  -1    8.50    0.24 
  -4 -10  -1    4.59    0.13 
  -3 -10  -1   14.72    0.29 
  -2 -10  -1    0.93    0.04 
  -1 -10  -1    2.80    0.10 
   1 -10  -1    2.60    0.10 
   2 -10  -1    0.95    0.05 
   3 -10  -1   14.65    0.29 
   4 -10  -1    4.54    0.13 
   5 -10  -1    9.00    0.19 
   6 -10  -1    0.94    0.08 
   7 -10  -1    0.03    0.04 
   8 -10  -1    3.87    0.19 
  -8  -9  -1    0.63    0.09 
  -7  -9  -1    0.91    0.09 
  -6  -9  -1    0.00    0.02 
  -5  -9  -1    0.89    0.05 
  -4  -9  -1    0.42    0.04 
  -3  -9  -1   26.54    0.48 
  -2  -9  -1    4.45    0.11 
  -1  -9  -1    9.81    0.26 
   1  -9  -1   10.07    0.26 
   2  -9  -1    4.87    0.12 
   3  -9  -1   26.66    0.48 
   4  -9  -1    0.38    0.04 
   5  -9  -1    0.89    0.05 
   6  -9  -1    0.03    0.03 
   7  -9  -1    0.71    0.08 
   8  -9  -1    0.48    0.09 
  -8  -8  -1    0.22    0.06 
  -7  -8  -1   24.78    0.55 
  -6  -8  -1    6.20    0.20 
  -5  -8  -1    2.49    0.08 
  -4  -8  -1    2.87    0.10 
  -3  -8  -1   11.88    0.24 
  -2  -8  -1    8.77    0.18 
  -1  -8  -1  218.40    4.84 
   1  -8  -1  212.08    4.88 
   2  -8  -1    8.71    0.18 
   3  -8  -1   11.00    0.24 
   4  -8  -1    3.08    0.10 
   5  -8  -1    2.41    0.08 
   6  -8  -1    6.23    0.20 
   7  -8  -1   24.13    0.55 
   8  -8  -1    0.23    0.06 
  -8  -7  -1    0.86    0.11 
  -7  -7  -1    0.85    0.09 
  -6  -7  -1    0.55    0.07 
  -5  -7  -1   39.65    0.59 
  -4  -7  -1    5.22    0.14 
  -3  -7  -1   28.14    0.49 
  -2  -7  -1    1.35    0.05 
  -1  -7  -1   67.55    1.52 
   1  -7  -1   67.54    1.51 
   2  -7  -1    1.39    0.05 
   3  -7  -1   26.88    0.49 
   4  -7  -1    5.20    0.14 
   5  -7  -1   39.32    0.59 
   6  -7  -1    0.40    0.06 
   7  -7  -1    0.95    0.09 
   8  -7  -1    0.74    0.10 
  -8  -6  -1    0.00    0.04 
  -7  -6  -1    3.01    0.15 
  -6  -6  -1    0.01    0.02 
  -5  -6  -1   18.31    0.31 
  -4  -6  -1    0.21    0.03 
  -3  -6  -1   31.76    0.55 
  -2  -6  -1   41.31    0.70 
  -1  -6  -1    4.16    0.13 
   1  -6  -1    4.31    0.12 
   2  -6  -1   42.33    0.69 
   3  -6  -1   31.65    0.76 
   4  -6  -1    0.20    0.03 
   5  -6  -1   18.21    0.31 
   6  -6  -1    0.03    0.03 
   7  -6  -1    2.99    0.15 
   8  -6  -1    0.03    0.04 
  -8  -5  -1    0.14    0.05 
  -7  -5  -1    0.08    0.04 
  -6  -5  -1    1.02    0.06 
  -5  -5  -1    0.41    0.04 
  -4  -5  -1    1.03    0.06 
  -3  -5  -1    1.84    0.07 
  -2  -5  -1    2.23    0.07 
  -1  -5  -1   37.97    0.88 
   1  -5  -1   37.26    0.62 
   2  -5  -1    2.25    0.06 
   3  -5  -1    1.86    0.07 
   4  -5  -1    1.04    0.05 
   5  -5  -1    0.44    0.04 
   6  -5  -1    0.94    0.08 
   7  -5  -1    0.13    0.05 
   8  -5  -1    0.12    0.05 
  -8  -4  -1    0.43    0.08 
  -7  -4  -1    3.19    0.15 
  -6  -4  -1    0.02    0.02 
  -5  -4  -1   42.87    0.64 
  -4  -4  -1    2.39    0.09 
  -3  -4  -1   17.77    0.33 
  -2  -4  -1    0.70    0.03 
  -1  -4  -1    9.54    0.25 
   1  -4  -1    9.48    0.17 
   2  -4  -1    0.66    0.03 
   3  -4  -1   17.85    0.33 
   4  -4  -1    2.56    0.09 
   5  -4  -1   42.40    0.63 
   6  -4  -1    0.06    0.03 
   7  -4  -1    2.94    0.15 
   8  -4  -1    0.37    0.08 
  -8  -3  -1    1.08    0.10 
  -7  -3  -1    0.96    0.09 
  -6  -3  -1    2.87    0.11 
  -5  -3  -1   13.12    0.24 
  -4  -3  -1    1.01    0.05 
  -3  -3  -1    0.05    0.02 
  -2  -3  -1   43.53    0.74 
  -1  -3  -1  166.35    3.86 
   1  -3  -1  166.34    3.81 
   2  -3  -1   44.94    0.73 
   3  -3  -1    0.03    0.01 
   4  -3  -1    1.13    0.06 
   5  -3  -1   12.76    0.24 
   6  -3  -1    2.83    0.13 
   7  -3  -1    0.93    0.09 
   8  -3  -1    1.09    0.10 
  -8  -2  -1    0.49    0.08 
  -7  -2  -1   46.71    0.89 
  -6  -2  -1   14.60    0.34 
  -5  -2  -1   14.50    0.26 
  -4  -2  -1    1.35    0.06 
  -3  -2  -1    0.21    0.03 
  -2  -2  -1    2.19    0.07 
  -1  -2  -1  329.49    7.97 
   0  -2  -1  155.35    3.49 
   1  -2  -1  352.95    5.64 
   2  -2  -1    2.34    0.06 
   3  -2  -1    0.22    0.02 
   4  -2  -1    1.40    0.05 
   5  -2  -1   14.35    0.26 
   6  -2  -1   13.44    0.27 
   7  -2  -1   44.62    0.89 
   8  -2  -1    0.61    0.09 
  -8  -1  -1    0.03    0.05 
  -7  -1  -1    5.75    0.20 
  -6  -1  -1    0.03    0.03 
  -5  -1  -1   22.80    0.37 
  -4  -1  -1    8.57    0.20 
  -3  -1  -1   26.24    0.47 
  -2  -1  -1    2.45    0.07 
  -1  -1  -1   31.20    0.74 
   0  -1  -1    0.02    0.01 
   1  -1  -1   30.79    0.52 
   2  -1  -1    2.51    0.06 
   3  -1  -1   26.22    0.38 
   4  -1  -1    8.41    0.16 
   5  -1  -1   22.35    0.37 
   6  -1  -1    0.02    0.02 
   7  -1  -1    5.28    0.20 
   8  -1  -1    0.07    0.05 
  -8   0  -1    0.03    0.05 
  -7   0  -1    0.02    0.03 
  -6   0  -1    0.00    0.02 
  -5   0  -1    0.03    0.02 
  -4   0  -1    0.01    0.01 
  -3   0  -1    0.04    0.01 
  -2   0  -1    0.00    0.01 
  -1   0  -1    0.04    0.01 
   1   0  -1    0.09    0.01 
   2   0  -1    0.01    0.01 
   3   0  -1    0.03    0.01 
   4   0  -1    0.07    0.01 
   5   0  -1    0.00    0.01 
   6   0  -1   -0.01    0.02 
   7   0  -1    0.20    0.04 
   8   0  -1    0.03    0.05 
  -8   1  -1    0.08    0.06 
  -7   1  -1    5.79    0.20 
  -6   1  -1    0.00    0.02 
  -5   1  -1   22.65    0.37 
  -4   1  -1    8.71    0.20 
  -3   1  -1   26.45    0.47 
  -2   1  -1    2.46    0.07 
  -1   1  -1   31.32    0.42 
   0   1  -1    0.03    0.01 
   1   1  -1   31.86    0.42 
   2   1  -1    2.57    0.07 
   3   1  -1   26.44    0.38 
   4   1  -1    8.61    0.16 
   5   1  -1   23.10    0.37 
   6   1  -1    0.02    0.02 
   7   1  -1    5.48    0.20 
   8   1  -1    0.01    0.05 
  -8   2  -1    0.47    0.12 
  -7   2  -1   45.98    0.88 
  -6   2  -1   14.36    0.34 
  -5   2  -1   14.82    0.22 
  -4   2  -1    1.33    0.05 
  -3   2  -1    0.19    0.02 
  -2   2  -1    2.27    0.05 
  -1   2  -1  358.74    5.62 
   0   2  -1  158.03    2.04 
   1   2  -1  348.24    4.58 
   2   2  -1    2.33    0.05 
   3   2  -1    0.16    0.02 
   4   2  -1    1.34    0.05 
   5   2  -1   14.68    0.26 
   6   2  -1   14.01    0.27 
   7   2  -1   45.97    0.89 
   8   2  -1    0.46    0.08 
  -8   3  -1    1.12    0.15 
  -7   3  -1    0.97    0.13 
  -6   3  -1    2.81    0.12 
  -5   3  -1   13.06    0.20 
  -4   3  -1    1.01    0.04 
  -3   3  -1    0.03    0.01 
  -2   3  -1   44.76    0.60 
  -1   3  -1  173.21    2.66 
   0   3  -1    0.04    0.01 
   1   3  -1  167.60    2.70 
   2   3  -1   44.25    0.60 
   3   3  -1    0.02    0.01 
   4   3  -1    0.96    0.05 
   5   3  -1   12.61    0.24 
   6   3  -1    2.74    0.10 
   7   3  -1    0.89    0.09 
   8   3  -1    1.10    0.10 
  -8   4  -1    0.43    0.11 
  -7   4  -1    3.41    0.23 
  -6   4  -1    0.07    0.03 
  -5   4  -1   43.70    0.64 
  -4   4  -1    2.70    0.07 
  -3   4  -1   18.08    0.27 
  -2   4  -1    0.72    0.02 
  -1   4  -1    9.35    0.18 
   0   4  -1    0.07    0.01 
   1   4  -1    9.53    0.12 
   2   4  -1    0.69    0.03 
   3   4  -1   17.92    0.28 
   4   4  -1    2.47    0.08 
   5   4  -1   42.99    0.64 
   6   4  -1   -0.02    0.02 
   7   4  -1    3.21    0.15 
   8   4  -1    0.40    0.08 
  -8   5  -1    0.08    0.06 
  -7   5  -1    0.07    0.06 
  -6   5  -1    1.10    0.08 
  -5   5  -1    0.45    0.05 
  -4   5  -1    1.02    0.04 
  -3   5  -1    2.00    0.05 
  -2   5  -1    2.30    0.04 
  -1   5  -1   37.90    0.63 
   0   5  -1    0.04    0.01 
   1   5  -1   38.16    0.44 
   2   5  -1    2.28    0.06 
   3   5  -1    1.95    0.06 
   4   5  -1    1.04    0.05 
   5   5  -1    0.42    0.04 
   6   5  -1    1.06    0.08 
   7   5  -1    0.08    0.04 
   8   5  -1    0.13    0.05 
  -8   6  -1   -0.01    0.06 
  -7   6  -1    2.46    0.20 
  -6   6  -1    0.02    0.04 
  -5   6  -1   18.15    0.38 
  -4   6  -1    0.19    0.02 
  -3   6  -1   31.90    0.44 
  -2   6  -1   41.37    0.49 
  -1   6  -1    3.93    0.10 
   0   6  -1   15.70    0.22 
   1   6  -1    4.25    0.06 
   2   6  -1   41.12    0.70 
   3   6  -1   31.87    0.46 
   4   6  -1    0.21    0.03 
   5   6  -1   18.46    0.31 
   6   6  -1    0.00    0.02 
   7   6  -1    2.74    0.14 
   8   6  -1    0.06    0.05 
  -8   7  -1    0.92    0.16 
  -7   7  -1    0.84    0.12 
  -6   7  -1    0.32    0.08 
  -5   7  -1   39.43    0.71 
  -4   7  -1    5.34    0.10 
  -3   7  -1   27.97    0.39 
  -2   7  -1    1.37    0.03 
  -1   7  -1   68.18    1.09 
   0   7  -1    0.02    0.01 
   1   7  -1   67.16    0.76 
   2   7  -1    1.36    0.06 
   3   7  -1   27.94    0.41 
   4   7  -1    5.46    0.12 
   5   7  -1   39.88    0.59 
   6   7  -1    0.46    0.05 
   7   7  -1    1.08    0.10 
   8   7  -1    0.66    0.09 
  -8   8  -1    0.21    0.09 
  -7   8  -1   24.74    0.80 
  -6   8  -1    5.86    0.29 
  -5   8  -1    2.48    0.10 
  -4   8  -1    3.01    0.07 
  -3   8  -1   12.13    0.19 
  -2   8  -1    8.81    0.15 
  -1   8  -1  210.90    3.44 
   0   8  -1    4.76    0.09 
   1   8  -1  217.22    2.42 
   2   8  -1    8.44    0.15 
   3   8  -1   12.08    0.20 
   4   8  -1    2.75    0.08 
   5   8  -1    2.42    0.09 
   6   8  -1    6.22    0.16 
   7   8  -1   25.55    0.55 
   8   8  -1    0.21    0.06 
  -8   9  -1    0.57    0.13 
  -7   9  -1    0.98    0.13 
  -6   9  -1   -0.01    0.04 
  -5   9  -1    0.96    0.11 
  -4   9  -1    0.37    0.02 
  -3   9  -1   26.82    0.33 
  -2   9  -1    5.02    0.10 
  -1   9  -1    9.81    0.20 
   0   9  -1    0.07    0.01 
   1   9  -1    9.70    0.13 
   2   9  -1    4.75    0.10 
   3   9  -1   26.92    0.40 
   4   9  -1    0.43    0.04 
   5   9  -1    0.84    0.05 
   6   9  -1    0.02    0.02 
   7   9  -1    0.78    0.09 
   8   9  -1    0.53    0.09 
  -8  10  -1    3.28    0.26 
  -7  10  -1    0.02    0.05 
  -6  10  -1    0.86    0.11 
  -5  10  -1    8.95    0.23 
  -4  10  -1    4.54    0.11 
  -3  10  -1   15.06    0.20 
  -2  10  -1    0.96    0.04 
  -1  10  -1    2.80    0.08 
   0  10  -1   30.32    0.42 
   1  10  -1    2.89    0.04 
   2  10  -1    0.88    0.04 
   3  10  -1   14.19    0.24 
   4  10  -1    4.60    0.11 
   5  10  -1    9.05    0.16 
   6  10  -1    0.97    0.06 
   7  10  -1    0.01    0.04 
   8  10  -1    3.64    0.18 
  -8  11  -1    1.71    0.18 
  -7  11  -1    2.18    0.19 
  -6  11  -1    0.36    0.09 
  -5  11  -1   37.95    0.71 
  -4  11  -1    1.06    0.07 
  -3  11  -1   64.66    0.75 
  -2  11  -1   22.61    0.34 
  -1  11  -1   30.85    0.53 
   0  11  -1    0.00    0.01 
   1  11  -1   30.56    0.33 
   2  11  -1   22.52    0.34 
   3  11  -1   62.98    1.08 
   4  11  -1    1.10    0.05 
   5  11  -1   37.47    0.58 
   6  11  -1    0.46    0.05 
   7  11  -1    2.19    0.13 
   8  11  -1    1.69    0.13 
  -8  12  -1   -0.02    0.06 
  -7  12  -1   13.92    0.55 
  -6  12  -1    0.12    0.06 
  -5  12  -1   23.30    0.49 
  -4  12  -1    0.18    0.05 
  -3  12  -1   17.59    0.28 
  -2  12  -1   20.08    0.31 
  -1  12  -1   30.71    0.54 
   0  12  -1    6.06    0.11 
   1  12  -1   30.69    0.33 
   2  12  -1   20.28    0.31 
   3  12  -1   17.51    0.36 
   4  12  -1    0.15    0.03 
   5  12  -1   24.03    0.39 
   6  12  -1    0.25    0.04 
   7  12  -1   14.71    0.38 
   8  12  -1    0.07    0.06 
  -8  13  -1    0.08    0.07 
  -7  13  -1    1.10    0.14 
  -6  13  -1    7.28    0.34 
  -5  13  -1    1.06    0.08 
  -4  13  -1    0.32    0.05 
  -3  13  -1   32.52    0.47 
  -2  13  -1   14.25    0.23 
  -1  13  -1   16.65    0.32 
   0  13  -1    0.02    0.01 
   1  13  -1   16.18    0.19 
   2  13  -1   14.24    0.23 
   3  13  -1   31.81    0.47 
   4  13  -1    0.33    0.03 
   5  13  -1    1.07    0.06 
   6  13  -1    7.76    0.19 
   7  13  -1    1.33    0.08 
   8  13  -1    0.01    0.06 
  -8  14  -1    0.64    0.14 
  -7  14  -1    6.11    0.33 
  -6  14  -1    0.76    0.11 
  -5  14  -1    4.00    0.15 
  -4  14  -1    6.95    0.16 
  -3  14  -1    0.96    0.04 
  -2  14  -1   21.02    0.32 
  -1  14  -1   56.75    0.98 
   0  14  -1    1.41    0.05 
   1  14  -1   58.42    0.61 
   2  14  -1   21.07    0.32 
   3  14  -1    1.00    0.05 
   4  14  -1    6.77    0.14 
   5  14  -1    4.00    0.12 
   6  14  -1    0.96    0.07 
   7  14  -1    6.00    0.17 
   8  14  -1    0.64    0.13 
  -8  15  -1    0.93    0.17 
  -7  15  -1    0.46    0.12 
  -6  15  -1    2.64    0.20 
  -5  15  -1    0.55    0.10 
  -4  15  -1   11.17    0.23 
  -3  15  -1    0.07    0.01 
  -2  15  -1    0.64    0.03 
  -1  15  -1   44.96    1.09 
   0  15  -1    0.02    0.01 
   1  15  -1   44.68    0.48 
   2  15  -1    0.61    0.03 
   3  15  -1    0.17    0.02 
   4  15  -1   11.86    0.28 
   5  15  -1    0.65    0.05 
   6  15  -1    2.55    0.10 
   7  15  -1    0.55    0.07 
   8  15  -1    0.96    0.14 
  -7  16  -1    5.44    0.32 
  -6  16  -1    0.01    0.04 
  -5  16  -1    0.85    0.11 
  -4  16  -1    2.41    0.09 
  -3  16  -1    0.01    0.01 
  -2  16  -1    6.95    0.15 
   0  16  -1    3.32    0.10 
   1  16  -1   10.09    0.13 
   2  16  -1    7.17    0.12 
   3  16  -1    0.09    0.02 
   4  16  -1    2.11    0.08 
   5  16  -1    0.89    0.06 
   6  16  -1    0.02    0.03 
   7  16  -1    5.95    0.17 
  -7  17  -1    3.47    0.26 
  -6  17  -1    0.03    0.05 
  -5  17  -1   24.89    0.54 
  -4  17  -1    2.36    0.11 
  -3  17  -1   74.42    1.28 
  -2  17  -1   11.67    0.18 
  -1  17  -1    1.49    0.08 
   0  17  -1    0.02    0.01 
   1  17  -1    1.74    0.04 
   2  17  -1   11.15    0.18 
   3  17  -1   73.55    0.90 
   4  17  -1    2.25    0.08 
   5  17  -1   25.11    0.42 
   6  17  -1    0.24    0.04 
   7  17  -1    3.78    0.14 
  -7  18  -1   13.31    0.54 
  -6  18  -1    0.07    0.05 
  -5  18  -1   11.57    0.32 
  -4  18  -1    3.01    0.13 
  -3  18  -1    2.39    0.11 
  -2  18  -1   12.46    0.20 
  -1  18  -1   38.20    0.58 
   0  18  -1    9.68    0.16 
   1  18  -1   39.34    0.43 
   2  18  -1   12.57    0.19 
   3  18  -1    2.80    0.09 
   4  18  -1    3.17    0.10 
   5  18  -1   11.79    0.30 
   6  18  -1    0.02    0.03 
   7  18  -1   12.90    0.29 
  -7  19  -1    1.92    0.21 
  -6  19  -1    0.80    0.12 
  -5  19  -1    0.02    0.03 
  -4  19  -1    3.92    0.16 
  -3  19  -1    4.76    0.16 
  -2  19  -1    3.93    0.09 
  -1  19  -1   12.96    0.24 
   0  19  -1    0.01    0.01 
   1  19  -1   13.15    0.17 
   2  19  -1    4.01    0.08 
   3  19  -1    5.11    0.12 
   4  19  -1    3.78    0.11 
   5  19  -1   -0.01    0.02 
   6  19  -1    0.67    0.07 
   7  19  -1    2.91    0.15 
  -7  20  -1    2.11    0.20 
  -6  20  -1    0.66    0.13 
  -5  20  -1    1.15    0.09 
  -4  20  -1    0.23    0.05 
  -3  20  -1    0.56    0.06 
  -2  20  -1    2.07    0.07 
  -1  20  -1    8.29    0.21 
   0  20  -1    0.96    0.04 
   1  20  -1    8.09    0.13 
   2  20  -1    2.10    0.08 
   3  20  -1    0.38    0.04 
   4  20  -1    0.20    0.03 
   5  20  -1    1.21    0.09 
   6  20  -1    0.62    0.08 
   7  20  -1    1.72    0.17 
  -7  21  -1    0.72    0.15 
  -6  21  -1    0.75    0.10 
  -5  21  -1    3.18    0.15 
  -4  21  -1    1.42    0.10 
  -3  21  -1   23.16    0.49 
  -2  21  -1    0.09    0.02 
  -1  21  -1   32.48    0.51 
   0  21  -1    0.04    0.01 
   1  21  -1   32.22    0.44 
   2  21  -1    0.12    0.03 
   3  21  -1   23.08    0.49 
   4  21  -1    1.40    0.09 
   5  21  -1    2.98    0.14 
   6  21  -1    0.62    0.08 
   7  21  -1    0.64    0.13 
  -7  22  -1    4.04    0.28 
  -6  22  -1    3.59    0.18 
  -5  22  -1   17.90    0.44 
  -4  22  -1    1.74    0.11 
  -3  22  -1   12.34    0.31 
  -2  22  -1    2.66    0.09 
  -1  22  -1    7.14    0.17 
   0  22  -1    4.26    0.10 
   1  22  -1    7.01    0.15 
   2  22  -1    2.51    0.09 
   3  22  -1   11.73    0.30 
   4  22  -1    2.05    0.11 
   5  22  -1   17.41    0.42 
   6  22  -1    3.50    0.17 
   7  22  -1    3.93    0.26 
  -7  23  -1    0.56    0.14 
  -6  23  -1    1.18    0.11 
  -5  23  -1    9.75    0.30 
  -4  23  -1    0.68    0.08 
  -3  23  -1   59.32    1.08 
  -2  23  -1    3.33    0.10 
  -1  23  -1    0.06    0.02 
   0  23  -1    0.07    0.02 
   1  23  -1    0.09    0.02 
   2  23  -1    3.09    0.11 
   3  23  -1   58.06    1.07 
   4  23  -1    0.56    0.07 
   5  23  -1    9.63    0.28 
   6  23  -1    1.21    0.10 
   7  23  -1    0.38    0.10 
  -6  24  -1    0.10    0.05 
  -5  24  -1    1.38    0.11 
  -4  24  -1    0.09    0.04 
  -3  24  -1    8.67    0.26 
  -2  24  -1    0.67    0.05 
  -1  24  -1   11.30    0.23 
   0  24  -1    6.44    0.13 
   1  24  -1   11.48    0.21 
   2  24  -1    0.71    0.05 
   3  24  -1    8.98    0.26 
   4  24  -1    0.07    0.03 
   5  24  -1    1.35    0.10 
   6  24  -1    0.14    0.05 
  -6  25  -1    0.64    0.10 
  -5  25  -1    0.19    0.06 
  -4  25  -1    0.15    0.05 
  -3  25  -1    0.58    0.07 
  -2  25  -1    0.20    0.04 
  -1  25  -1    0.36    0.03 
   0  25  -1    0.06    0.02 
   1  25  -1    0.45    0.04 
   2  25  -1    0.24    0.04 
   3  25  -1    0.50    0.07 
   4  25  -1    0.10    0.04 
   5  25  -1    0.20    0.06 
   6  25  -1    0.54    0.08 
  -6  26  -1    0.02    0.04 
  -5  26  -1    1.51    0.12 
  -4  26  -1    0.46    0.08 
  -3  26  -1    4.74    0.18 
  -2  26  -1    0.65    0.07 
  -1  26  -1   14.41    0.28 
   0  26  -1   15.50    0.30 
   1  26  -1   14.50    0.29 
   2  26  -1    0.69    0.06 
   3  26  -1    4.88    0.18 
   4  26  -1    0.41    0.07 
   5  26  -1    1.50    0.11 
   6  26  -1    0.04    0.05 
  -6  27  -1    0.15    0.06 
  -5  27  -1    8.70    0.29 
  -4  27  -1    1.46    0.11 
  -3  27  -1   66.87    1.21 
  -2  27  -1    3.14    0.14 
  -1  27  -1    0.39    0.04 
   0  27  -1    0.19    0.05 
   1  27  -1    0.53    0.05 
   2  27  -1    3.16    0.11 
   3  27  -1   66.46    1.20 
   4  27  -1    1.39    0.10 
   5  27  -1    8.75    0.28 
   6  27  -1    0.10    0.07 
  -6  28  -1    1.21    0.12 
  -5  28  -1    8.26    0.29 
  -4  28  -1    0.83    0.09 
  -3  28  -1   11.66    0.32 
  -2  28  -1    0.50    0.06 
  -1  28  -1    3.03    0.11 
   0  28  -1    0.06    0.03 
   1  28  -1    3.05    0.12 
   2  28  -1    0.42    0.05 
   3  28  -1   11.34    0.32 
   4  28  -1    0.63    0.08 
   5  28  -1    8.32    0.28 
   6  28  -1    1.13    0.16 
  -5  29  -1    0.16    0.06 
  -4  29  -1    0.12    0.05 
  -3  29  -1    0.03    0.04 
  -2  29  -1    0.20    0.05 
  -1  29  -1   12.24    0.34 
   0  29  -1    0.02    0.02 
   1  29  -1   11.95    0.26 
   2  29  -1    0.20    0.04 
   3  29  -1   -0.01    0.03 
   4  29  -1    0.05    0.04 
   5  29  -1    0.14    0.06 
  -5  30  -1    4.17    0.21 
  -4  30  -1    1.39    0.12 
  -3  30  -1    3.55    0.17 
  -2  30  -1    0.01    0.03 
  -1  30  -1    1.12    0.10 
   0  30  -1    0.90    0.07 
   1  30  -1    1.11    0.08 
   2  30  -1   -0.01    0.02 
   3  30  -1    3.21    0.16 
   4  30  -1    1.18    0.10 
   5  30  -1    4.50    0.20 
  -5  31  -1    1.78    0.14 
  -4  31  -1    1.09    0.11 
  -3  31  -1    7.78    0.36 
  -2  31  -1    0.71    0.07 
  -1  31  -1   11.72    0.34 
   0  31  -1    0.03    0.03 
   1  31  -1   11.33    0.26 
   2  31  -1    0.70    0.06 
   3  31  -1    7.72    0.26 
   4  31  -1    0.89    0.09 
   5  31  -1    1.75    0.13 
  -4  32  -1    0.49    0.09 
  -3  32  -1    0.04    0.04 
  -2  32  -1    0.50    0.08 
  -1  32  -1   17.01    0.44 
   0  32  -1    2.30    0.11 
   1  32  -1   16.43    0.34 
   2  32  -1    0.27    0.05 
   3  32  -1    0.13    0.05 
   4  32  -1    0.61    0.09 
  -4  33  -1    1.48    0.12 
  -3  33  -1   16.32    0.43 
  -2  33  -1    2.27    0.15 
  -1  33  -1    0.29    0.06 
   0  33  -1    0.05    0.03 
   1  33  -1    0.15    0.04 
   2  33  -1    2.41    0.12 
   3  33  -1   16.05    0.43 
   4  33  -1    1.31    0.12 
  -4  34  -1    0.22    0.06 
  -3  34  -1    0.03    0.04 
  -2  34  -1    0.14    0.06 
  -1  34  -1    1.70    0.13 
   0  34  -1    0.61    0.07 
   1  34  -1    1.98    0.11 
   2  34  -1    0.19    0.05 
   3  34  -1    0.05    0.04 
   4  34  -1    0.36    0.08 
  -3  35  -1    0.09    0.05 
  -2  35  -1    0.01    0.04 
  -1  35  -1    6.81    0.26 
   0  35  -1   -0.01    0.03 
   1  35  -1    6.81    0.20 
   2  35  -1    0.03    0.04 
   3  35  -1    0.05    0.05 
  -3  36  -1    0.11    0.05 
  -2  36  -1    1.94    0.14 
  -1  36  -1   14.58    0.42 
   0  36  -1   -0.01    0.03 
   1  36  -1   14.69    0.33 
   2  36  -1    1.91    0.14 
   3  36  -1    0.04    0.05 
  -2  37  -1    0.42    0.08 
  -1  37  -1    7.81    0.30 
   0  37  -1    0.00    0.04 
   1  37  -1    8.09    0.23 
   2  37  -1    0.55    0.08 
  -1  38  -1    1.60    0.14 
   0  38  -1    1.92    0.15 
   1  38  -1    1.61    0.10 
   1 -38   0    4.88    0.29 
  -2 -37   0    1.45    0.18 
   1 -37   0    2.30    0.20 
   2 -37   0    1.82    0.18 
  -3 -36   0    4.37    0.30 
  -2 -36   0    0.08    0.07 
   0 -36   0    4.49    0.26 
   1 -36   0    0.15    0.08 
   2 -36   0    0.08    0.07 
   3 -36   0    3.82    0.28 
  -3 -35   0    0.01    0.05 
  -2 -35   0    3.46    0.25 
   1 -35   0    3.71    0.24 
   2 -35   0    3.85    0.25 
   3 -35   0    0.06    0.07 
  -4 -34   0    0.15    0.08 
  -3 -34   0    0.72    0.14 
  -2 -34   0    3.11    0.23 
   0 -34   0   43.94    1.20 
   1 -34   0    1.26    0.14 
   2 -34   0    2.65    0.22 
   3 -34   0    0.46    0.11 
   4 -34   0    0.18    0.10 
  -4 -33   0    1.08    0.14 
  -3 -33   0    0.17    0.08 
  -2 -33   0    0.36    0.10 
   0 -33   0    1.18    0.13 
   1 -33   0    0.11    0.06 
   2 -33   0    0.61    0.13 
   3 -33   0    0.21    0.08 
   4 -33   0    0.79    0.14 
  -4 -32   0    0.05    0.06 
  -3 -32   0    2.37    0.21 
  -2 -32   0    9.23    0.42 
   0 -32   0    8.75    0.35 
   1 -32   0    0.13    0.06 
   2 -32   0    9.82    0.41 
   3 -32   0    2.40    0.20 
   4 -32   0    0.21    0.08 
  -5 -31   0    2.02    0.20 
  -4 -31   0   18.20    0.67 
  -3 -31   0    0.08    0.06 
  -2 -31   0   11.51    0.47 
  -1 -31   0    3.34    0.20 
   0 -31   0    0.21    0.07 
   1 -31   0    3.41    0.21 
   2 -31   0   11.67    0.46 
   3 -31   0    0.23    0.08 
   4 -31   0   18.38    0.66 
   5 -31   0    1.88    0.13 
  -5 -30   0    0.08    0.06 
  -4 -30   0    5.11    0.30 
  -3 -30   0    0.88    0.13 
  -2 -30   0   27.35    0.85 
  -1 -30   0    0.57    0.10 
   0 -30   0    0.28    0.07 
   1 -30   0    0.42    0.09 
   2 -30   0   27.91    0.84 
   3 -30   0    1.14    0.14 
   4 -30   0    5.30    0.30 
   5 -30   0    0.01    0.04 
  -5 -29   0    0.41    0.11 
  -4 -29   0   16.21    0.60 
  -3 -29   0    8.17    0.38 
  -1 -29   0    3.32    0.19 
   1 -29   0    3.62    0.21 
   2 -29   0   54.97    1.47 
   3 -29   0    8.35    0.37 
   4 -29   0   15.52    0.58 
   5 -29   0    0.41    0.08 
  -6 -28   0    1.22    0.16 
  -5 -28   0    0.40    0.10 
  -4 -28   0    0.63    0.12 
  -3 -28   0    0.62    0.12 
  -1 -28   0    0.17    0.06 
   0 -28   0   30.95    0.85 
   1 -28   0    0.27    0.07 
   2 -28   0    1.88    0.15 
   3 -28   0    0.48    0.11 
   4 -28   0    0.79    0.14 
   5 -28   0    0.77    0.10 
   6 -28   0    1.36    0.12 
  -6 -27   0    1.59    0.17 
  -5 -27   0    1.71    0.17 
  -4 -27   0    4.76    0.28 
  -3 -27   0    0.11    0.06 
  -1 -27   0    0.85    0.09 
   0 -27   0    0.40    0.08 
   1 -27   0    1.06    0.11 
   2 -27   0    7.44    0.32 
   3 -27   0    0.03    0.05 
   4 -27   0    4.85    0.27 
   5 -27   0    1.79    0.13 
   6 -27   0    1.54    0.13 
  -6 -26   0   -0.03    0.04 
  -5 -26   0    0.00    0.04 
  -4 -26   0    0.20    0.09 
  -3 -26   0    2.42    0.19 
  -1 -26   0    0.48    0.05 
   0 -26   0    1.06    0.11 
   1 -26   0    0.50    0.09 
   2 -26   0    1.68    0.14 
   3 -26   0    2.37    0.18 
   4 -26   0    0.29    0.06 
   5 -26   0   -0.01    0.03 
   6 -26   0    0.00    0.04 
  -6 -25   0    0.26    0.09 
  -5 -25   0    4.80    0.28 
  -4 -25   0  114.25    2.85 
  -3 -25   0   24.18    0.76 
  -1 -25   0    2.08    0.13 
   0 -25   0    0.18    0.03 
   1 -25   0    2.06    0.14 
   2 -25   0    7.50    0.32 
   3 -25   0   24.33    0.75 
   4 -25   0  116.60    2.86 
   5 -25   0    4.48    0.19 
   6 -25   0    0.21    0.06 
  -6 -24   0    1.96    0.19 
  -5 -24   0    0.23    0.08 
  -4 -24   0    6.03    0.30 
  -3 -24   0    0.84    0.11 
  -1 -24   0    5.13    0.21 
   0 -24   0    8.27    0.20 
   1 -24   0    5.09    0.23 
   2 -24   0    6.10    0.27 
   4 -24   0    5.79    0.19 
   5 -24   0    0.11    0.04 
   6 -24   0    1.88    0.13 
  -7 -23   0    1.64    0.19 
  -6 -23   0    5.24    0.31 
  -5 -23   0    1.39    0.15 
  -4 -23   0    1.21    0.13 
  -3 -23   0    2.55    0.18 
  -1 -23   0   15.87    0.45 
   1 -23   0   15.57    0.48 
   4 -23   0    1.12    0.08 
   5 -23   0    1.51    0.10 
   6 -23   0    5.02    0.17 
   7 -23   0    1.65    0.11 
  -7 -22   0   -0.01    0.05 
  -6 -22   0    0.32    0.10 
  -5 -22   0    0.62    0.11 
  -4 -22   0    0.10    0.06 
  -3 -22   0    2.41    0.17 
  -2 -22   0    2.70    0.15 
  -1 -22   0    4.13    0.18 
   0 -22   0   53.26    1.27 
   1 -22   0    3.92    0.10 
   2 -22   0    2.49    0.15 
   4 -22   0    0.20    0.04 
   5 -22   0    0.79    0.08 
   6 -22   0    0.38    0.07 
   7 -22   0   -0.01    0.03 
  -7 -21   0    0.65    0.09 
  -6 -21   0    1.07    0.14 
  -5 -21   0    0.04    0.05 
  -4 -21   0    3.85    0.22 
  -3 -21   0   17.63    0.57 
  -2 -21   0   38.72    0.99 
  -1 -21   0    6.21    0.23 
   1 -21   0    6.26    0.15 
   2 -21   0   37.96    1.00 
   3 -21   0   18.10    0.54 
   4 -21   0    3.71    0.14 
   5 -21   0    0.10    0.04 
   6 -21   0    1.18    0.10 
   7 -21   0    0.59    0.07 
  -7 -20   0    3.66    0.19 
  -6 -20   0   17.75    0.63 
  -5 -20   0    0.34    0.08 
  -4 -20   0    6.68    0.31 
  -3 -20   0    5.56    0.26 
  -2 -20   0   91.88    2.16 
  -1 -20   0    6.80    0.24 
   1 -20   0    6.84    0.16 
   2 -20   0   91.75    2.17 
   3 -20   0    5.45    0.24 
   4 -20   0    7.54    0.18 
   5 -20   0    0.44    0.07 
   6 -20   0   17.97    0.43 
   7 -20   0    3.58    0.14 
  -7 -19   0    1.34    0.12 
  -6 -19   0    0.83    0.12 
  -5 -19   0    0.00    0.03 
  -4 -19   0   55.65    1.44 
  -3 -19   0    8.16    0.32 
  -2 -19   0   67.69    1.17 
  -1 -19   0   17.43    0.48 
   1 -19   0   17.73    0.33 
   2 -19   0   68.39    1.64 
   3 -19   0    8.46    0.31 
   4 -19   0   56.96    0.82 
   5 -19   0    0.05    0.03 
   6 -19   0    0.85    0.09 
   7 -19   0    1.40    0.09 
  -7 -18   0    1.70    0.13 
  -6 -18   0    0.18    0.05 
  -5 -18   0    0.27    0.07 
  -4 -18   0    0.08    0.05 
  -3 -18   0    2.08    0.14 
  -2 -18   0    3.16    0.16 
  -1 -18   0   14.85    0.41 
   0 -18   0   98.57    2.25 
   1 -18   0   14.14    0.28 
   2 -18   0    3.32    0.16 
   3 -18   0    2.38    0.14 
   4 -18   0    0.17    0.03 
   5 -18   0    0.42    0.06 
   6 -18   0    0.29    0.06 
   7 -18   0    1.53    0.12 
  -7 -17   0    4.66    0.20 
  -6 -17   0    0.62    0.08 
  -5 -17   0    0.09    0.05 
  -4 -17   0    1.89    0.14 
  -3 -17   0    0.56    0.09 
  -2 -17   0    3.80    0.09 
  -1 -17   0    5.14    0.19 
   1 -17   0    5.50    0.13 
   2 -17   0    3.64    0.17 
   3 -17   0    0.65    0.07 
   4 -17   0    2.27    0.08 
   5 -17   0    0.08    0.02 
   6 -17   0    0.64    0.08 
   7 -17   0    4.20    0.19 
  -8 -16   0   23.60    0.59 
  -7 -16   0    0.37    0.07 
  -6 -16   0    0.08    0.04 
  -5 -16   0    9.88    0.38 
  -4 -16   0   10.20    0.39 
  -3 -16   0   15.18    0.52 
  -2 -16   0   29.23    0.50 
  -1 -16   0    0.04    0.02 
   0 -16   0   56.20    1.30 
   1 -16   0    0.06    0.03 
   2 -16   0   29.60    0.76 
   3 -16   0   15.63    0.46 
   4 -16   0   11.19    0.27 
   5 -16   0    9.70    0.21 
   6 -16   0    0.12    0.04 
   7 -16   0    0.30    0.07 
   8 -16   0   24.87    0.58 
  -8 -15   0    5.81    0.24 
  -7 -15   0    0.32    0.07 
  -6 -15   0    0.53    0.08 
  -5 -15   0    0.37    0.06 
  -4 -15   0   21.75    0.66 
  -2 -15   0    5.36    0.12 
   1 -15   0    0.27    0.05 
   2 -15   0    5.43    0.21 
   3 -15   0    2.01    0.12 
   4 -15   0   23.29    0.46 
   5 -15   0    0.37    0.04 
   6 -15   0    0.49    0.07 
   7 -15   0    0.18    0.06 
   8 -15   0    5.59    0.23 
  -8 -14   0    0.98    0.11 
  -7 -14   0    1.05    0.10 
  -6 -14   0   18.54    0.45 
  -5 -14   0   21.86    0.48 
  -4 -14   0   11.12    0.39 
  -2 -14   0    0.82    0.03 
  -1 -14   0   21.30    0.55 
   0 -14   0    5.63    0.18 
   1 -14   0   20.84    0.56 
   2 -14   0    0.84    0.07 
   3 -14   0   20.89    0.58 
   4 -14   0   11.37    0.27 
   5 -14   0   22.44    0.38 
   6 -14   0   19.62    0.44 
   7 -14   0    0.97    0.09 
   8 -14   0    0.95    0.11 
  -8 -13   0    4.70    0.22 
  -7 -13   0    2.82    0.15 
  -6 -13   0    5.13    0.19 
  -5 -13   0   41.88    0.79 
  -4 -13   0    0.23    0.06 
  -3 -13   0    4.20    0.11 
  -2 -13   0   34.26    0.88 
  -1 -13   0   43.17    1.05 
   0 -13   0    0.05    0.02 
   1 -13   0   43.63    1.07 
   2 -13   0   35.37    0.88 
   3 -13   0    4.25    0.17 
   4 -13   0    0.16    0.03 
   5 -13   0   42.02    0.63 
   6 -13   0    5.47    0.19 
   7 -13   0    2.71    0.15 
   8 -13   0    5.21    0.22 
  -8 -12   0    0.42    0.08 
  -7 -12   0    0.18    0.05 
  -6 -12   0    4.64    0.18 
  -5 -12   0    8.13    0.24 
  -4 -12   0   51.51    0.93 
  -3 -12   0    0.14    0.02 
  -2 -12   0  118.71    1.90 
  -1 -12   0   54.97    1.27 
   0 -12   0    7.19    0.21 
   1 -12   0   54.05    1.28 
   2 -12   0  117.19    2.72 
   3 -12   0    0.12    0.03 
   4 -12   0   52.40    0.92 
   5 -12   0    8.50    0.18 
   6 -12   0    5.14    0.18 
   7 -12   0    0.36    0.07 
   8 -12   0    0.47    0.09 
  -8 -11   0    1.59    0.13 
  -7 -11   0    2.65    0.14 
  -6 -11   0    1.35    0.10 
  -5 -11   0   32.04    0.63 
  -4 -11   0   19.52    0.41 
  -3 -11   0    1.37    0.05 
  -2 -11   0   52.20    0.86 
  -1 -11   0  259.08    5.77 
   1 -11   0  255.37    5.78 
   2 -11   0   51.80    1.25 
   3 -11   0    1.28    0.06 
   4 -11   0   19.55    0.58 
   5 -11   0   31.92    0.50 
   6 -11   0    1.54    0.10 
   7 -11   0    2.51    0.14 
   8 -11   0    1.79    0.13 
  -8 -10   0    9.99    0.32 
  -7 -10   0    0.09    0.04 
  -6 -10   0   27.80    0.58 
  -5 -10   0    9.87    0.26 
  -4 -10   0   14.38    0.29 
  -3 -10   0    0.03    0.01 
  -2 -10   0   24.84    0.42 
  -1 -10   0   17.59    0.45 
   0 -10   0  254.85    5.58 
   1 -10   0   17.56    0.46 
   2 -10   0   24.07    0.62 
   3 -10   0    0.04    0.02 
   4 -10   0   14.67    0.31 
   5 -10   0   10.15    0.20 
   6 -10   0   27.99    0.46 
   7 -10   0    0.03    0.04 
   8 -10   0    9.88    0.31 
  -8  -9   0    3.74    0.19 
  -7  -9   0    4.03    0.18 
  -6  -9   0    4.18    0.17 
  -5  -9   0    0.35    0.05 
  -4  -9   0  188.65    2.98 
  -3  -9   0    6.42    0.14 
  -2  -9   0   94.07    1.51 
  -1  -9   0  120.89    2.73 
   1  -9   0  119.02    2.73 
   2  -9   0   93.75    2.16 
   3  -9   0    6.41    0.16 
   4  -9   0  186.74    3.00 
   5  -9   0    0.43    0.05 
   6  -9   0    4.43    0.13 
   7  -9   0    3.84    0.17 
   8  -9   0    3.71    0.18 
  -8  -8   0    0.53    0.08 
  -7  -8   0    3.43    0.16 
  -6  -8   0    4.01    0.16 
  -5  -8   0    0.08    0.02 
  -4  -8   0    1.21    0.06 
  -3  -8   0    0.54    0.03 
  -2  -8   0    4.09    0.09 
  -1  -8   0   15.02    0.40 
   1  -8   0   15.33    0.40 
   2  -8   0    4.03    0.14 
   3  -8   0    0.51    0.04 
   4  -8   0    1.10    0.06 
   5  -8   0    0.10    0.02 
   6  -8   0    3.92    0.12 
   7  -8   0    3.23    0.15 
   8  -8   0    0.38    0.08 
  -8  -7   0    0.83    0.10 
  -7  -7   0   14.37    0.38 
  -6  -7   0    0.85    0.07 
  -5  -7   0    1.32    0.06 
  -4  -7   0    9.43    0.20 
  -3  -7   0    0.16    0.02 
  -2  -7   0   96.52    1.55 
  -1  -7   0    1.54    0.04 
   1  -7   0    1.55    0.07 
   2  -7   0   95.70    2.21 
   3  -7   0    0.14    0.02 
   4  -7   0    9.18    0.21 
   5  -7   0    1.40    0.06 
   6  -7   0    0.91    0.06 
   7  -7   0   14.94    0.38 
   8  -7   0    0.82    0.10 
  -8  -6   0   10.93    0.33 
  -7  -6   0    0.79    0.08 
  -6  -6   0   15.22    0.37 
  -5  -6   0   15.52    0.27 
  -4  -6   0    9.92    0.22 
  -3  -6   0    3.66    0.09 
  -2  -6   0   39.46    0.65 
  -1  -6   0    5.51    0.10 
   1  -6   0    5.51    0.16 
   2  -6   0   38.21    0.66 
   3  -6   0    3.47    0.10 
   4  -6   0   10.05    0.23 
   5  -6   0   15.88    0.28 
   6  -6   0   14.81    0.28 
   7  -6   0    0.80    0.08 
   8  -6   0   10.25    0.32 
  -8  -5   0    1.35    0.11 
  -7  -5   0    3.58    0.16 
  -6  -5   0   23.91    0.41 
  -5  -5   0    2.28    0.08 
  -4  -5   0    3.49    0.11 
  -3  -5   0   95.20    1.55 
  -2  -5   0   37.44    0.85 
  -1  -5   0    1.12    0.05 
   1  -5   0    1.11    0.05 
   2  -5   0   36.36    0.62 
   3  -5   0   93.90    1.56 
   4  -5   0    3.49    0.11 
   5  -5   0    2.35    0.08 
   6  -5   0   24.64    0.41 
   7  -5   0    3.29    0.15 
   8  -5   0    1.35    0.11 
  -8  -4   0    0.27    0.07 
  -7  -4   0    4.36    0.18 
  -6  -4   0   54.52    0.80 
  -5  -4   0    0.18    0.03 
  -4  -4   0    3.54    0.09 
  -3  -4   0    1.37    0.05 
  -2  -4   0    9.34    0.24 
  -1  -4   0   29.32    0.49 
   1  -4   0   29.93    0.70 
   2  -4   0    9.12    0.18 
   3  -4   0    1.47    0.06 
   4  -4   0    3.65    0.11 
   5  -4   0    0.21    0.03 
   6  -4   0   54.93    0.80 
   7  -4   0    4.33    0.18 
   8  -4   0    0.29    0.07 
  -8  -3   0    1.05    0.10 
  -7  -3   0    0.18    0.05 
  -6  -3   0    0.77    0.06 
  -5  -3   0    0.01    0.01 
  -4  -3   0   39.20    0.56 
  -3  -3   0    7.87    0.14 
  -2  -3   0   15.17    0.27 
  -1  -3   0    8.28    0.15 
   1  -3   0    8.53    0.21 
   2  -3   0   15.26    0.28 
   3  -3   0    7.81    0.17 
   4  -3   0   39.01    0.69 
   5  -3   0    0.02    0.02 
   6  -3   0    0.68    0.05 
   7  -3   0    0.19    0.05 
   8  -3   0    1.06    0.10 
  -8  -2   0    0.04    0.04 
  -7  -2   0    0.28    0.06 
  -6  -2   0   33.12    0.52 
  -5  -2   0    0.02    0.02 
  -4  -2   0    1.69    0.06 
  -3  -2   0   44.34    0.61 
  -2  -2   0  116.04    1.51 
  -1  -2   0    5.96    0.11 
   1  -2   0    5.93    0.11 
   2  -2   0  115.15    1.84 
   3  -2   0   43.81    0.74 
   4  -2   0    1.66    0.07 
   5  -2   0    0.03    0.02 
   6  -2   0   32.51    0.51 
   7  -2   0    0.21    0.05 
   8  -2   0    0.06    0.04 
  -8  -1   0    6.84    0.24 
  -7  -1   0    1.96    0.12 
  -6  -1   0    1.27    0.07 
  -5  -1   0    0.64    0.04 
  -4  -1   0    3.55    0.09 
  -3  -1   0   66.81    0.90 
  -2  -1   0   18.21    0.26 
  -1  -1   0   60.78    0.97 
   1  -1   0   59.91    0.97 
   2  -1   0   18.38    0.32 
   3  -1   0   65.84    1.09 
   4  -1   0    3.37    0.11 
   5  -1   0    0.66    0.04 
   6  -1   0    1.31    0.07 
   7  -1   0    1.88    0.12 
   8  -1   0    6.60    0.24 
  -8   0   0   38.34    0.79 
  -7   0   0   10.85    0.30 
  -6   0   0  103.92    1.77 
  -5   0   0   10.06    0.20 
  -4   0   0    2.19    0.07 
  -3   0   0   19.31    0.29 
  -2   0   0    1.90    0.05 
  -1   0   0   51.00    0.67 
   1   0   0   51.67    0.67 
   2   0   0    2.00    0.05 
   3   0   0   19.21    0.29 
   4   0   0    2.20    0.07 
   5   0   0    9.79    0.20 
   6   0   0  104.37    1.46 
   7   0   0   11.33    0.31 
   8   0   0   38.75    0.80 
  -8   1   0    7.15    0.37 
  -7   1   0    1.93    0.12 
  -6   1   0    1.27    0.09 
  -5   1   0    0.59    0.04 
  -4   1   0    3.46    0.09 
  -3   1   0   66.51    0.90 
  -2   1   0   18.30    0.26 
  -1   1   0   61.56    0.80 
   0   1   0    0.00    0.00 
   1   1   0   61.81    0.80 
   2   1   0   18.31    0.26 
   3   1   0   66.20    0.90 
   4   1   0    3.50    0.09 
   5   1   0    0.63    0.04 
   6   1   0    1.36    0.09 
   7   1   0    1.95    0.12 
   8   1   0    6.39    0.24 
  -8   2   0    0.00    0.05 
  -7   2   0    0.26    0.06 
  -6   2   0   32.11    0.63 
  -5   2   0    0.03    0.02 
  -4   2   0    1.66    0.06 
  -3   2   0   43.35    0.61 
  -2   2   0  114.54    1.50 
  -1   2   0    5.87    0.08 
   0   2   0   42.69    0.68 
   1   2   0    5.91    0.09 
   2   2   0  114.62    1.50 
   3   2   0   43.26    0.61 
   4   2   0    1.77    0.08 
   5   2   0    0.05    0.02 
   6   2   0   32.30    0.64 
   7   2   0    0.15    0.05 
   8   2   0    0.02    0.05 
  -8   3   0    1.12    0.15 
  -7   3   0    0.17    0.05 
  -6   3   0    0.63    0.06 
  -5   3   0    0.04    0.02 
  -4   3   0   38.53    0.56 
  -3   3   0    7.64    0.14 
  -2   3   0   15.37    0.23 
  -1   3   0    8.29    0.09 
   0   3   0    0.11    0.00 
   1   3   0    8.48    0.12 
   2   3   0   15.44    0.23 
   3   3   0    7.68    0.14 
   4   3   0   39.58    0.56 
   5   3   0    0.02    0.02 
   6   3   0    0.64    0.08 
   7   3   0    0.24    0.06 
   8   3   0    1.10    0.15 
  -8   4   0    0.37    0.11 
  -7   4   0    3.74    0.16 
  -6   4   0   54.88    0.98 
  -5   4   0    0.21    0.03 
  -4   4   0    3.56    0.07 
  -3   4   0    1.42    0.04 
  -2   4   0    9.26    0.12 
  -1   4   0   30.34    0.31 
   0   4   0   45.13    0.39 
   1   4   0   30.75    0.41 
   2   4   0    9.32    0.15 
   3   4   0    1.38    0.05 
   4   4   0    3.52    0.09 
   5   4   0    0.20    0.03 
   6   4   0   53.83    0.99 
   7   4   0    4.14    0.17 
   8   4   0    0.26    0.10 
  -8   5   0    1.40    0.17 
  -7   5   0    3.25    0.22 
  -6   5   0   23.62    0.49 
  -5   5   0    2.38    0.08 
  -4   5   0    3.47    0.07 
  -3   5   0   97.43    1.10 
  -2   5   0   36.99    0.43 
  -1   5   0    1.04    0.02 
   0   5   0    0.19    0.01 
   1   5   0    1.19    0.06 
   2   5   0   37.04    0.51 
   3   5   0   96.33    1.28 
   4   5   0    3.37    0.09 
   5   5   0    2.40    0.08 
   6   5   0   24.05    0.51 
   7   5   0    3.51    0.16 
   8   5   0    1.60    0.17 
  -8   6   0   10.27    0.46 
  -7   6   0    0.72    0.13 
  -6   6   0   15.26    0.28 
  -5   6   0   15.71    0.29 
  -4   6   0    9.95    0.15 
  -3   6   0    3.43    0.06 
  -2   6   0   39.78    0.46 
  -1   6   0    5.55    0.07 
   0   6   0  135.79    1.15 
   1   6   0    5.54    0.12 
   2   6   0   39.64    0.54 
   3   6   0    3.56    0.08 
   4   6   0    9.59    0.18 
   5   6   0   15.70    0.28 
   6   6   0   15.83    0.36 
   7   6   0    0.77    0.08 
   8   6   0   10.25    0.46 
  -8   7   0    0.92    0.14 
  -7   7   0   14.65    0.55 
  -6   7   0    0.96    0.06 
  -5   7   0    1.38    0.07 
  -4   7   0    8.83    0.17 
  -3   7   0    0.21    0.02 
  -2   7   0   97.70    0.98 
  -1   7   0    1.49    0.03 
   0   7   0    0.10    0.01 
   1   7   0    1.54    0.04 
   2   7   0   95.99    1.28 
   3   7   0    0.20    0.02 
   4   7   0    9.10    0.18 
   5   7   0    1.36    0.06 
   6   7   0    0.92    0.06 
   7   7   0   14.90    0.37 
   8   7   0    0.83    0.15 
  -8   8   0    0.51    0.12 
  -7   8   0    3.07    0.22 
  -6   8   0    4.00    0.15 
  -5   8   0    0.09    0.03 
  -4   8   0    1.10    0.05 
  -3   8   0    0.55    0.03 
  -2   8   0    4.06    0.06 
  -1   8   0   15.65    0.16 
   0   8   0    3.46    0.05 
   1   8   0   15.80    0.16 
   2   8   0    4.26    0.11 
   3   8   0    0.50    0.03 
   4   8   0    1.17    0.05 
   5   8   0    0.07    0.02 
   6   8   0    4.28    0.12 
   7   8   0    3.70    0.16 
   8   8   0    0.53    0.13 
  -8   9   0    3.88    0.27 
  -7   9   0    3.98    0.25 
  -6   9   0    4.03    0.15 
  -5   9   0    0.47    0.05 
  -4   9   0  182.76    2.45 
  -3   9   0    6.31    0.12 
  -2   9   0   94.76    0.96 
  -1   9   0  121.25    1.11 
   1   9   0  120.51    1.11 
   2   9   0   93.62    1.25 
   3   9   0    6.26    0.13 
   4   9   0  187.34    2.45 
   5   9   0    0.39    0.05 
   6   9   0    4.29    0.13 
   7   9   0    4.04    0.17 
   8   9   0    3.82    0.26 
  -8  10   0    9.89    0.46 
  -7  10   0    0.08    0.04 
  -6  10   0   27.43    0.56 
  -5  10   0    9.73    0.19 
  -4  10   0   14.75    0.25 
  -3  10   0   -0.01    0.01 
  -2  10   0   24.62    0.27 
  -1  10   0   17.77    0.18 
   0  10   0  247.65    2.11 
   1  10   0   17.77    0.18 
   2  10   0   24.43    0.44 
   3  10   0    0.04    0.01 
   4  10   0   14.38    0.25 
   5  10   0    9.99    0.20 
   6  10   0   28.30    0.46 
   7  10   0    0.05    0.04 
   8  10   0   10.24    0.45 
  -8  11   0    1.52    0.18 
  -7  11   0    2.37    0.13 
  -6  11   0    1.63    0.10 
  -5  11   0   31.67    0.61 
  -4  11   0   20.00    0.32 
  -3  11   0    1.36    0.05 
  -2  11   0   53.30    0.55 
  -1  11   0  255.58    2.36 
   1  11   0  260.77    2.37 
   2  11   0   51.59    0.89 
   3  11   0    1.29    0.05 
   4  11   0   20.26    0.33 
   5  11   0   31.96    0.50 
   6  11   0    1.59    0.08 
   7  11   0    2.43    0.10 
   8  11   0    1.47    0.17 
  -8  12   0    0.45    0.13 
  -7  12   0    0.18    0.05 
  -6  12   0    5.00    0.18 
  -5  12   0    8.44    0.23 
  -4  12   0   52.99    0.76 
  -3  12   0    0.15    0.02 
  -2  12   0  121.24    1.21 
  -1  12   0   53.66    0.52 
   0  12   0    7.31    0.08 
   1  12   0   54.36    0.52 
   2  12   0  115.75    1.57 
   3  12   0    0.17    0.02 
   4  12   0   52.10    0.75 
   5  12   0    8.35    0.18 
   6  12   0    4.99    0.14 
   7  12   0    0.25    0.06 
   8  12   0    0.57    0.13 
  -8  13   0    4.54    0.30 
  -7  13   0    2.80    0.14 
  -6  13   0    5.19    0.19 
  -5  13   0   41.77    0.78 
  -4  13   0    0.19    0.04 
  -3  13   0    4.12    0.08 
  -2  13   0   35.38    0.39 
  -1  13   0   44.59    0.43 
   0  13   0    0.03    0.01 
   1  13   0   44.20    0.43 
   2  13   0   36.31    0.51 
   3  13   0    4.09    0.10 
   4  13   0    0.12    0.02 
   5  13   0   42.20    0.63 
   6  13   0    5.26    0.15 
   7  13   0    2.63    0.13 
   8  13   0    5.00    0.30 
  -8  14   0    1.08    0.16 
  -7  14   0    0.98    0.09 
  -6  14   0   18.58    0.43 
  -5  14   0   21.89    0.47 
  -4  14   0   10.95    0.27 
  -3  14   0   21.38    0.29 
  -2  14   0    0.91    0.03 
  -1  14   0   20.99    0.22 
   0  14   0    5.57    0.07 
   1  14   0   21.11    0.22 
   2  14   0    0.89    0.04 
   3  14   0   21.14    0.42 
   4  14   0   11.50    0.22 
   5  14   0   22.43    0.38 
   6  14   0   19.27    0.35 
   7  14   0    0.80    0.08 
   8  14   0    0.95    0.16 
  -8  15   0    5.54    0.34 
  -7  15   0    0.18    0.06 
  -6  15   0    0.60    0.07 
  -5  15   0    0.40    0.06 
  -4  15   0   22.66    0.38 
  -3  15   0    1.87    0.05 
  -2  15   0    5.46    0.08 
  -1  15   0    0.23    0.02 
   1  15   0    0.19    0.01 
   2  15   0    5.30    0.10 
   3  15   0    1.98    0.09 
   4  15   0   23.36    0.37 
   5  15   0    0.34    0.04 
   6  15   0    0.44    0.05 
   7  15   0    0.32    0.06 
   8  15   0    5.82    0.33 
  -8  16   0   24.04    0.83 
  -7  16   0    0.38    0.07 
  -6  16   0    0.21    0.05 
  -5  16   0    9.41    0.26 
  -4  16   0   10.81    0.22 
  -3  16   0   15.34    0.24 
  -2  16   0   29.07    0.30 
  -1  16   0    0.02    0.01 
   0  16   0   55.27    0.54 
   1  16   0    0.04    0.01 
   2  16   0   28.64    0.38 
   3  16   0   15.12    0.28 
   4  16   0   11.38    0.22 
   5  16   0    9.53    0.21 
   6  16   0    0.10    0.03 
   7  16   0    0.34    0.06 
   8  16   0   24.10    0.80 
  -7  17   0    4.68    0.20 
  -6  17   0    0.66    0.07 
  -5  17   0    0.04    0.03 
  -4  17   0    2.15    0.09 
  -3  17   0    0.64    0.05 
  -2  17   0    3.75    0.06 
  -1  17   0    5.27    0.09 
   1  17   0    5.37    0.08 
   2  17   0    3.72    0.08 
   3  17   0    0.58    0.04 
   4  17   0    2.16    0.08 
   5  17   0    0.03    0.02 
   6  17   0    0.61    0.06 
   7  17   0    4.79    0.19 
  -7  18   0    1.47    0.11 
  -6  18   0    0.22    0.06 
  -5  18   0    0.37    0.05 
  -4  18   0    0.17    0.03 
  -3  18   0    2.16    0.08 
  -2  18   0    3.22    0.06 
  -1  18   0   14.09    0.19 
   0  18   0   97.95    0.93 
   1  18   0   14.00    0.17 
   2  18   0    3.13    0.07 
   3  18   0    2.11    0.07 
   4  18   0    0.13    0.03 
   5  18   0    0.35    0.04 
   6  18   0    0.24    0.04 
   7  18   0    1.56    0.11 
  -7  19   0    1.33    0.11 
  -6  19   0    0.84    0.09 
  -5  19   0    0.00    0.02 
  -4  19   0   55.16    0.83 
  -3  19   0    8.10    0.18 
  -2  19   0   68.32    0.73 
  -1  19   0   17.18    0.22 
   1  19   0   17.30    0.20 
   2  19   0   67.55    0.73 
   3  19   0    8.37    0.17 
   4  19   0   55.72    1.00 
   5  19   0    0.01    0.02 
   6  19   0    0.88    0.07 
   7  19   0    1.17    0.10 
  -7  20   0    3.42    0.25 
  -6  20   0   18.00    0.44 
  -5  20   0    0.41    0.05 
  -4  20   0    7.35    0.18 
  -3  20   0    5.40    0.14 
  -2  20   0   91.37    0.97 
  -1  20   0    6.65    0.12 
   0  20   0    0.14    0.02 
   1  20   0    6.53    0.10 
   2  20   0   90.64    0.97 
   3  20   0    5.35    0.13 
   4  20   0    7.66    0.17 
   5  20   0    0.37    0.05 
   6  20   0   17.75    0.42 
   7  20   0    3.74    0.17 
  -7  21   0    0.43    0.12 
  -6  21   0    1.21    0.10 
  -5  21   0    0.03    0.02 
  -4  21   0    3.85    0.13 
  -3  21   0   17.44    0.32 
  -2  21   0   38.48    0.45 
  -1  21   0    5.98    0.11 
   0  21   0    0.69    0.08 
   1  21   0    6.03    0.09 
   2  21   0   38.59    0.45 
   3  21   0   17.84    0.31 
   4  21   0    4.00    0.12 
   5  21   0    0.05    0.03 
   6  21   0    1.00    0.09 
   7  21   0    0.52    0.12 
  -7  22   0    0.09    0.07 
  -6  22   0    0.32    0.05 
  -5  22   0    0.71    0.07 
  -4  22   0    0.13    0.03 
  -3  22   0    2.14    0.09 
  -2  22   0    2.66    0.07 
  -1  22   0    3.72    0.09 
   0  22   0   53.02    0.53 
   1  22   0    4.08    0.07 
   2  22   0    2.65    0.07 
   3  22   0    2.18    0.08 
   4  22   0    0.12    0.03 
   5  22   0    0.86    0.08 
   6  22   0    0.29    0.09 
   7  22   0    0.03    0.06 
  -7  23   0    1.93    0.20 
  -6  23   0    5.14    0.18 
  -5  23   0    1.51    0.09 
  -4  23   0    1.21    0.07 
  -3  23   0    2.55    0.10 
  -2  23   0   21.46    0.28 
  -1  23   0   15.05    0.28 
   0  23   0    1.16    0.11 
   1  23   0   14.80    0.24 
   2  23   0   20.81    0.32 
   3  23   0    2.48    0.12 
   4  23   0    1.08    0.08 
   5  23   0    1.25    0.10 
   6  23   0    5.71    0.30 
   7  23   0    1.44    0.16 
  -6  24   0    1.90    0.13 
  -5  24   0    0.09    0.03 
  -4  24   0    6.14    0.17 
  -3  24   0    0.83    0.06 
  -2  24   0    5.69    0.13 
  -1  24   0    4.92    0.14 
   0  24   0    7.98    0.15 
   1  24   0    5.08    0.12 
   2  24   0    5.93    0.13 
   3  24   0    0.80    0.07 
   4  24   0    5.97    0.20 
   5  24   0    0.01    0.04 
   6  24   0    2.04    0.18 
  -6  25   0    0.17    0.06 
  -5  25   0    4.52    0.16 
  -4  25   0  117.44    1.65 
  -3  25   0   24.69    0.38 
  -2  25   0    7.43    0.19 
  -1  25   0    1.80    0.07 
   0  25   0    0.17    0.02 
   1  25   0    2.05    0.07 
   2  25   0    7.62    0.16 
   3  25   0   25.07    0.52 
   4  25   0  120.07    2.01 
   5  25   0    4.65    0.19 
   6  25   0    0.09    0.08 
  -6  26   0    0.03    0.05 
  -5  26   0    0.00    0.03 
  -4  26   0    0.41    0.07 
  -3  26   0    2.49    0.11 
  -2  26   0    1.80    0.09 
  -1  26   0    0.46    0.04 
   0  26   0    1.06    0.05 
   1  26   0    0.41    0.04 
   2  26   0    1.57    0.07 
   3  26   0    2.22    0.12 
   4  26   0    0.29    0.06 
   5  26   0    0.02    0.03 
   6  26   0    0.08    0.07 
  -6  27   0    1.55    0.13 
  -5  27   0    1.98    0.13 
  -4  27   0    4.79    0.20 
  -3  27   0    0.06    0.03 
  -2  27   0    7.54    0.23 
  -1  27   0    0.82    0.06 
   0  27   0    0.42    0.08 
   1  27   0    0.88    0.05 
   2  27   0    7.29    0.16 
   3  27   0    0.02    0.04 
   4  27   0    4.87    0.19 
   5  27   0    2.02    0.18 
   6  27   0    1.74    0.18 
  -6  28   0    1.25    0.12 
  -5  28   0    0.62    0.09 
  -4  28   0    0.69    0.09 
  -3  28   0    0.48    0.06 
  -2  28   0    1.73    0.09 
  -1  28   0    0.27    0.03 
   0  28   0   30.97    0.51 
   1  28   0    0.15    0.03 
   2  28   0    1.79    0.08 
   3  28   0    0.45    0.06 
   4  28   0    0.85    0.09 
   5  28   0    0.44    0.11 
   6  28   0    1.18    0.16 
  -5  29   0    0.51    0.09 
  -4  29   0   16.65    0.43 
  -3  29   0    8.45    0.22 
  -2  29   0   56.48    0.86 
  -1  29   0    3.31    0.12 
   0  29   0    0.81    0.11 
   1  29   0    3.36    0.11 
   2  29   0   56.46    0.74 
   3  29   0    8.63    0.22 
   4  29   0   16.59    0.41 
   5  29   0    0.62    0.13 
  -5  30   0    0.01    0.05 
  -4  30   0    5.83    0.23 
  -3  30   0    1.02    0.08 
  -2  30   0   27.87    0.49 
  -1  30   0    0.35    0.05 
   0  30   0    0.24    0.04 
   1  30   0    0.48    0.05 
   2  30   0   27.90    0.42 
   3  30   0    1.00    0.07 
   4  30   0    5.21    0.21 
   5  30   0   -0.01    0.04 
  -5  31   0    1.86    0.14 
  -4  31   0   19.34    0.48 
  -3  31   0    0.15    0.04 
  -2  31   0   12.06    0.27 
  -1  31   0    3.40    0.16 
   0  31   0    0.16    0.04 
   1  31   0    3.22    0.12 
   2  31   0   11.64    0.23 
   3  31   0    0.25    0.05 
   4  31   0   18.03    0.45 
   5  31   0    1.62    0.17 
  -5  32   0    0.09    0.08 
  -4  32   0    0.14    0.05 
  -3  32   0    2.48    0.12 
  -2  32   0    9.82    0.25 
  -1  32   0    0.21    0.06 
   0  32   0    8.37    0.21 
   1  32   0    0.22    0.04 
   2  32   0    9.75    0.24 
   3  32   0    2.45    0.11 
   4  32   0    0.16    0.05 
   5  32   0    0.10    0.07 
  -4  33   0    0.94    0.09 
  -3  33   0    0.16    0.05 
  -2  33   0    0.47    0.07 
  -1  33   0    0.00    0.03 
   0  33   0    1.10    0.10 
   1  33   0    0.04    0.03 
   2  33   0    0.63    0.07 
   3  33   0    0.15    0.04 
   4  33   0    0.49    0.11 
  -4  34   0    0.23    0.07 
  -3  34   0    0.66    0.08 
  -2  34   0    2.51    0.15 
  -1  34   0    1.28    0.11 
   0  34   0   44.48    0.72 
   1  34   0    1.27    0.08 
   2  34   0    2.78    0.12 
   3  34   0    0.50    0.07 
   4  34   0    0.36    0.11 
  -3  35   0    0.00    0.04 
  -2  35   0    3.58    0.19 
  -1  35   0    3.68    0.18 
   0  35   0    1.65    0.18 
   1  35   0    3.38    0.14 
   2  35   0    3.98    0.15 
   3  35   0    0.02    0.03 
  -3  36   0    4.05    0.21 
  -2  36   0    0.02    0.04 
  -1  36   0    0.24    0.07 
   0  36   0    4.10    0.20 
   1  36   0    0.17    0.05 
   2  36   0    0.06    0.05 
   3  36   0    4.09    0.16 
  -2  37   0    1.58    0.13 
  -1  37   0    2.24    0.15 
   0  37   0    0.21    0.06 
   1  37   0    2.27    0.12 
   2  37   0    1.40    0.12 
  -1  38   0    5.26    0.23 
   0  38   0    4.59    0.22 
   1  38   0    4.89    0.18 
   1 -38   1    1.79    0.19 
  -2 -37   1    0.59    0.13 
   0 -37   1   -0.03    0.05 
   1 -37   1    7.86    0.39 
   2 -37   1    0.53    0.11 
  -3 -36   1    0.07    0.07 
  -2 -36   1    1.76    0.18 
   0 -36   1    0.03    0.06 
   1 -36   1   14.76    0.56 
   2 -36   1    1.91    0.18 
   3 -36   1    0.05    0.07 
  -3 -35   1    0.12    0.08 
  -2 -35   1    0.13    0.08 
   0 -35   1    0.02    0.07 
   1 -35   1    6.80    0.34 
   2 -35   1    0.04    0.06 
   3 -35   1    0.02    0.06 
  -4 -34   1    0.16    0.08 
  -3 -34   1    0.02    0.06 
  -2 -34   1    0.07    0.06 
   0 -34   1    0.70    0.13 
   1 -34   1    1.85    0.17 
   2 -34   1    0.20    0.08 
   3 -34   1    0.00    0.05 
   4 -34   1    0.41    0.11 
  -4 -33   1    1.43    0.17 
  -3 -33   1   15.93    0.62 
  -2 -33   1    2.14    0.19 
   0 -33   1   -0.01    0.05 
   2 -33   1    2.23    0.19 
   3 -33   1   15.70    0.60 
   4 -33   1    1.50    0.16 
  -4 -32   1    0.48    0.12 
  -3 -32   1    0.08    0.06 
  -1 -32   1   16.75    0.55 
   0 -32   1    2.59    0.19 
   1 -32   1   16.19    0.57 
   2 -32   1    0.60    0.12 
   3 -32   1    0.24    0.08 
   4 -32   1    0.48    0.12 
  -5 -31   1    1.76    0.19 
  -4 -31   1    0.86    0.15 
  -3 -31   1    7.17    0.37 
  -1 -31   1   12.13    0.43 
   0 -31   1    0.09    0.06 
   1 -31   1   11.06    0.44 
   2 -31   1    0.71    0.11 
   3 -31   1    8.14    0.37 
   4 -31   1    1.03    0.15 
   5 -31   1    1.63    0.13 
  -5 -30   1    4.10    0.28 
  -4 -30   1    1.27    0.16 
  -3 -30   1    3.12    0.23 
  -1 -30   1    1.06    0.12 
   0 -30   1    0.98    0.11 
   1 -30   1    1.35    0.13 
   2 -30   1   -0.03    0.04 
   3 -30   1    3.33    0.23 
   4 -30   1    1.38    0.16 
   5 -30   1    4.79    0.21 
  -5 -29   1    0.15    0.07 
  -4 -29   1    0.06    0.06 
  -3 -29   1    0.57    0.12 
  -1 -29   1   12.29    0.43 
   0 -29   1   -0.04    0.04 
   1 -29   1   12.35    0.45 
   2 -29   1    0.18    0.07 
   3 -29   1    0.01    0.04 
   4 -29   1    0.11    0.07 
   5 -29   1    0.23    0.06 
  -6 -28   1    1.26    0.17 
  -5 -28   1    7.96    0.40 
  -4 -28   1    0.72    0.13 
  -3 -28   1   10.86    0.46 
  -1 -28   1    3.13    0.18 
   0 -28   1    0.02    0.04 
   1 -28   1    3.22    0.20 
   2 -28   1    0.58    0.11 
   3 -28   1   10.82    0.44 
   4 -28   1    0.69    0.13 
   5 -28   1    8.96    0.29 
   6 -28   1    1.32    0.12 
  -6 -27   1    0.23    0.09 
  -5 -27   1    7.80    0.40 
  -4 -27   1    1.40    0.15 
  -3 -27   1   63.58    1.72 
  -1 -27   1    0.44    0.05 
   1 -27   1    0.74    0.09 
   2 -27   1    3.18    0.20 
   3 -27   1   65.78    1.70 
   4 -27   1    1.43    0.15 
   5 -27   1    9.12    0.29 
   6 -27   1    0.09    0.05 
  -6 -26   1    0.04    0.04 
  -5 -26   1    1.37    0.15 
  -4 -26   1    0.62    0.12 
  -3 -26   1    4.57    0.26 
  -1 -26   1   15.18    0.33 
   0 -26   1   15.11    0.49 
   1 -26   1   14.91    0.49 
   2 -26   1    0.68    0.10 
   3 -26   1    4.45    0.25 
   4 -26   1    0.51    0.11 
   5 -26   1    1.21    0.10 
   6 -26   1    0.07    0.04 
  -6 -25   1    0.53    0.12 
  -5 -25   1    0.17    0.07 
  -4 -25   1    0.09    0.05 
  -3 -25   1    0.49    0.10 
  -1 -25   1    0.50    0.05 
   1 -25   1    0.65    0.08 
   2 -25   1    0.22    0.06 
   3 -25   1    0.40    0.08 
   4 -25   1    0.11    0.06 
   5 -25   1    0.21    0.06 
   6 -25   1    0.80    0.09 
  -6 -24   1    0.11    0.06 
  -5 -24   1    1.35    0.15 
  -4 -24   1    0.16    0.06 
  -3 -24   1    8.47    0.37 
  -1 -24   1   11.82    0.37 
   0 -24   1    6.77    0.27 
   1 -24   1   11.12    0.40 
   2 -24   1    0.77    0.09 
   3 -24   1    8.87    0.36 
   4 -24   1    0.00    0.05 
   5 -24   1    1.29    0.10 
   6 -24   1    0.11    0.05 
  -7 -23   1    0.34    0.10 
  -6 -23   1    1.15    0.14 
  -5 -23   1    9.70    0.42 
  -4 -23   1    0.41    0.09 
  -3 -23   1   59.78    1.54 
  -2 -23   1    3.63    0.18 
   0 -23   1    0.04    0.02 
   1 -23   1    0.08    0.04 
   2 -23   1    3.39    0.19 
   3 -23   1   56.99    1.51 
   4 -23   1    0.50    0.10 
   5 -23   1    9.62    0.29 
   6 -23   1    1.25    0.10 
   7 -23   1    0.73    0.10 
  -7 -22   1    3.37    0.26 
  -6 -22   1    4.00    0.26 
  -5 -22   1   17.16    0.61 
  -4 -22   1    1.90    0.16 
  -3 -22   1   11.50    0.44 
  -2 -22   1    2.63    0.15 
  -1 -22   1    7.58    0.26 
   0 -22   1    4.32    0.16 
   1 -22   1    6.90    0.28 
   2 -22   1    2.48    0.16 
   3 -22   1   12.03    0.43 
   4 -22   1    1.75    0.15 
   5 -22   1   18.07    0.43 
   6 -22   1    3.98    0.18 
   7 -22   1    3.83    0.19 
  -7 -21   1    0.96    0.18 
  -6 -21   1    0.68    0.13 
  -5 -21   1    2.76    0.20 
  -4 -21   1    1.42    0.13 
  -3 -21   1   23.09    0.70 
  -2 -21   1    0.08    0.04 
  -1 -21   1   33.43    0.83 
   0 -21   1    0.02    0.02 
   1 -21   1   32.39    0.62 
   2 -21   1    0.28    0.06 
   3 -21   1   23.17    0.69 
   4 -21   1    1.48    0.09 
   5 -21   1    2.99    0.11 
   6 -21   1    0.50    0.06 
   7 -21   1    0.81    0.08 
  -7 -20   1    1.77    0.14 
  -6 -20   1    0.74    0.13 
  -5 -20   1    1.09    0.12 
  -4 -20   1    0.20    0.06 
  -3 -20   1    0.32    0.07 
  -2 -20   1    2.07    0.13 
  -1 -20   1    8.75    0.28 
   0 -20   1    1.04    0.06 
   1 -20   1    8.02    0.30 
   2 -20   1    1.96    0.10 
   3 -20   1    0.42    0.08 
   4 -20   1    0.22    0.05 
   5 -20   1    1.16    0.07 
   6 -20   1    0.69    0.07 
   7 -20   1    1.74    0.10 
  -7 -19   1    2.57    0.16 
  -6 -19   1    0.57    0.12 
  -5 -19   1   -0.03    0.03 
  -4 -19   1    3.88    0.22 
  -3 -19   1    4.97    0.24 
  -2 -19   1    3.76    0.18 
  -1 -19   1   13.79    0.39 
   0 -19   1    0.02    0.01 
   1 -19   1   13.07    0.26 
   2 -19   1    3.97    0.14 
   3 -19   1    4.84    0.16 
   4 -19   1    3.47    0.20 
   5 -19   1   -0.01    0.02 
   6 -19   1    0.52    0.06 
   7 -19   1    3.05    0.13 
  -7 -18   1   13.14    0.38 
  -6 -18   1    0.07    0.05 
  -5 -18   1   12.27    0.46 
  -4 -18   1    3.15    0.19 
  -3 -18   1    2.59    0.16 
  -2 -18   1   12.20    0.39 
  -1 -18   1   39.33    0.97 
   0 -18   1    9.82    0.22 
   1 -18   1   39.85    0.68 
   2 -18   1   12.41    0.41 
   3 -18   1    2.77    0.11 
   4 -18   1    3.05    0.18 
   5 -18   1   12.06    0.25 
   6 -18   1   -0.02    0.02 
   7 -18   1   13.31    0.30 
  -7 -17   1    3.66    0.18 
  -6 -17   1    0.10    0.05 
  -5 -17   1   24.13    0.76 
  -4 -17   1    2.31    0.16 
  -3 -17   1   71.89    1.27 
  -2 -17   1   11.05    0.35 
  -1 -17   1    1.82    0.10 
   0 -17   1    0.05    0.02 
   1 -17   1    1.68    0.06 
   2 -17   1   11.12    0.37 
   3 -17   1   74.35    1.27 
   4 -17   1    2.34    0.12 
   5 -17   1   25.41    0.43 
   6 -17   1    0.19    0.04 
   7 -17   1    3.99    0.14 
  -7 -16   1    5.61    0.23 
  -6 -16   1    0.02    0.03 
  -5 -16   1    0.77    0.10 
  -4 -16   1    2.18    0.15 
  -3 -16   1    0.06    0.03 
  -2 -16   1    7.08    0.18 
  -1 -16   1    9.88    0.30 
   0 -16   1    3.40    0.10 
   1 -16   1   10.11    0.20 
   2 -16   1    7.02    0.27 
   3 -16   1    0.04    0.02 
   4 -16   1    2.32    0.09 
   5 -16   1    0.95    0.06 
   6 -16   1    0.02    0.03 
   7 -16   1    5.95    0.18 
  -8 -15   1    1.02    0.11 
  -7 -15   1    0.62    0.09 
  -6 -15   1    2.38    0.13 
  -5 -15   1    0.58    0.09 
  -4 -15   1   11.12    0.40 
  -3 -15   1    0.13    0.03 
  -2 -15   1    0.65    0.05 
  -1 -15   1   44.85    1.08 
   0 -15   1    0.00    0.01 
   1 -15   1   45.02    0.75 
   2 -15   1    0.60    0.05 
   3 -15   1    0.11    0.03 
   4 -15   1   11.70    0.28 
   5 -15   1    0.66    0.05 
   6 -15   1    2.55    0.10 
   7 -15   1    0.70    0.07 
   8 -15   1    1.04    0.11 
  -8 -14   1    0.51    0.09 
  -7 -14   1    5.96    0.23 
  -6 -14   1    0.87    0.08 
  -5 -14   1    3.69    0.21 
  -4 -14   1    7.04    0.29 
  -3 -14   1    1.00    0.06 
  -2 -14   1   20.32    0.40 
  -1 -14   1   57.33    1.36 
   0 -14   1    1.49    0.06 
   1 -14   1   58.52    0.95 
   2 -14   1   20.96    0.40 
   3 -14   1    1.06    0.09 
   4 -14   1    7.15    0.20 
   5 -14   1    3.95    0.12 
   6 -14   1    0.98    0.07 
   7 -14   1    6.24    0.18 
   8 -14   1    0.56    0.09 
  -8 -13   1    0.11    0.06 
  -7 -13   1    1.07    0.10 
  -6 -13   1    7.38    0.24 
  -5 -13   1    1.09    0.08 
  -4 -13   1    0.26    0.06 
  -3 -13   1   31.22    0.59 
  -2 -13   1   13.90    0.29 
  -1 -13   1   16.14    0.43 
   0 -13   1    0.03    0.01 
   1 -13   1   16.21    0.29 
   2 -13   1   13.96    0.29 
   3 -13   1   32.17    0.83 
   4 -13   1    0.38    0.05 
   5 -13   1    1.04    0.07 
   6 -13   1    7.78    0.19 
   7 -13   1    1.22    0.08 
   8 -13   1    0.09    0.05 
  -8 -12   1    0.01    0.04 
  -7 -12   1   14.23    0.39 
  -6 -12   1    0.13    0.04 
  -5 -12   1   23.43    0.50 
  -4 -12   1    0.44    0.06 
  -3 -12   1   17.16    0.36 
  -2 -12   1   19.61    0.38 
  -1 -12   1   29.74    0.75 
   0 -12   1    6.03    0.13 
   1 -12   1   30.69    0.52 
   2 -12   1   19.80    0.39 
   3 -12   1   18.20    0.51 
   4 -12   1    0.23    0.04 
   5 -12   1   23.81    0.40 
   6 -12   1    0.20    0.04 
   7 -12   1   14.93    0.30 
   8 -12   1    0.05    0.04 
  -8 -11   1    1.87    0.14 
  -7 -11   1    2.28    0.14 
  -6 -11   1    0.39    0.06 
  -5 -11   1   38.09    0.73 
  -4 -11   1    1.01    0.07 
  -3 -11   1   61.16    1.09 
  -2 -11   1   22.22    0.42 
  -1 -11   1   30.80    0.74 
   0 -11   1    0.02    0.01 
   1 -11   1   30.18    0.51 
   2 -11   1   22.77    0.42 
   3 -11   1   63.70    1.53 
   4 -11   1    1.20    0.07 
   5 -11   1   38.66    0.58 
   6 -11   1    0.40    0.05 
   7 -11   1    2.13    0.13 
   8 -11   1    1.77    0.13 
  -8 -10   1    3.35    0.18 
  -7 -10   1    0.02    0.03 
  -6 -10   1    0.93    0.08 
  -5 -10   1    9.04    0.25 
  -4 -10   1    4.35    0.15 
  -3 -10   1   14.57    0.31 
  -2 -10   1    0.96    0.05 
  -1 -10   1    2.72    0.11 
   0 -10   1   30.05    0.51 
   1 -10   1    2.54    0.12 
   2 -10   1    0.87    0.07 
   3 -10   1   14.87    0.43 
   4 -10   1    4.53    0.14 
   5 -10   1    8.85    0.19 
   6 -10   1    1.02    0.06 
   7 -10   1    0.02    0.04 
   8 -10   1    3.66    0.18 
  -8  -9   1    0.54    0.08 
  -7  -9   1    0.84    0.08 
  -6  -9   1   -0.01    0.02 
  -5  -9   1    0.87    0.07 
  -4  -9   1    0.37    0.03 
  -3  -9   1   26.90    0.47 
  -2  -9   1    4.74    0.13 
  -1  -9   1    9.58    0.27 
   0  -9   1    0.06    0.02 
   1  -9   1    9.75    0.29 
   2  -9   1    4.76    0.18 
   3  -9   1   26.67    0.70 
   4  -9   1    0.39    0.04 
   5  -9   1    0.87    0.05 
   6  -9   1    0.02    0.02 
   7  -9   1    0.80    0.09 
   8  -9   1    0.56    0.09 
  -8  -8   1    0.20    0.06 
  -7  -8   1   23.88    0.55 
  -6  -8   1    6.30    0.21 
  -5  -8   1    2.41    0.11 
  -4  -8   1    2.90    0.08 
  -3  -8   1   12.03    0.20 
  -2  -8   1    8.87    0.19 
  -1  -8   1  211.15    4.83 
   0  -8   1    4.78    0.10 
   1  -8   1  215.47    3.46 
   2  -8   1    8.74    0.27 
   3  -8   1   12.04    0.25 
   4  -8   1    2.81    0.10 
   5  -8   1    2.54    0.09 
   6  -8   1    6.18    0.20 
   7  -8   1   25.58    0.55 
   8  -8   1    0.22    0.06 
  -8  -7   1    0.69    0.10 
  -7  -7   1    0.90    0.09 
  -6  -7   1    0.40    0.06 
  -5  -7   1   38.38    0.74 
  -4  -7   1    5.30    0.12 
  -3  -7   1   28.21    0.40 
  -2  -7   1    1.39    0.03 
  -1  -7   1   66.59    1.53 
   0  -7   1    0.01    0.01 
   1  -7   1   65.11    1.09 
   2  -7   1    1.39    0.08 
   3  -7   1   27.09    0.50 
   4  -7   1    5.25    0.15 
   5  -7   1   39.92    0.59 
   6  -7   1    0.52    0.05 
   7  -7   1    1.04    0.09 
   8  -7   1    0.76    0.14 
  -8  -6   1    0.04    0.04 
  -7  -6   1    2.88    0.15 
  -6  -6   1    0.00    0.02 
  -5  -6   1   18.16    0.31 
  -4  -6   1    0.21    0.02 
  -3  -6   1   31.97    0.45 
  -2  -6   1   41.68    0.57 
  -1  -6   1    4.07    0.14 
   0  -6   1   15.47    0.27 
   1  -6   1    4.06    0.14 
   2  -6   1   41.70    1.00 
   3  -6   1   31.82    0.56 
   4  -6   1    0.18    0.03 
   5  -6   1   18.29    0.31 
   6  -6   1    0.04    0.02 
   7  -6   1    2.95    0.14 
   8  -6   1    0.02    0.05 
  -8  -5   1    0.16    0.06 
  -7  -5   1    0.07    0.04 
  -6  -5   1    1.16    0.08 
  -5  -5   1    0.40    0.04 
  -4  -5   1    0.91    0.04 
  -3  -5   1    1.95    0.06 
  -2  -5   1    2.27    0.05 
  -1  -5   1   38.04    0.63 
   0  -5   1    0.07    0.01 
   1  -5   1   37.40    0.50 
   2  -5   1    2.29    0.10 
   3  -5   1    1.82    0.07 
   4  -5   1    1.07    0.06 
   5  -5   1    0.40    0.04 
   6  -5   1    1.08    0.06 
   7  -5   1    0.26    0.06 
   8  -5   1    0.19    0.09 
  -8  -4   1    0.58    0.09 
  -7  -4   1    3.03    0.15 
  -6  -4   1    0.02    0.03 
  -5  -4   1   43.68    0.64 
  -4  -4   1    2.63    0.08 
  -3  -4   1   18.05    0.27 
  -2  -4   1    0.69    0.03 
  -1  -4   1    9.49    0.18 
   0  -4   1    0.09    0.01 
   1  -4   1    9.25    0.14 
   2  -4   1    0.75    0.04 
   3  -4   1   17.50    0.34 
   4  -4   1    2.55    0.09 
   5  -4   1   43.57    0.64 
   6  -4   1    0.04    0.03 
   7  -4   1    3.25    0.15 
   8  -4   1    0.51    0.12 
  -8  -3   1    1.20    0.11 
  -7  -3   1    0.95    0.09 
  -6  -3   1    2.83    0.10 
  -5  -3   1   12.95    0.24 
  -4  -3   1    0.99    0.05 
  -3  -3   1    0.04    0.01 
  -2  -3   1   44.44    0.60 
  -1  -3   1  168.33    2.18 
   0  -3   1    0.03    0.01 
   1  -3   1  166.87    2.19 
   2  -3   1   44.53    0.74 
   3  -3   1    0.04    0.02 
   4  -3   1    1.00    0.06 
   5  -3   1   13.16    0.24 
   6  -3   1    2.92    0.13 
   7  -3   1    0.82    0.08 
   8  -3   1    1.01    0.14 
  -8  -2   1    0.56    0.09 
  -7  -2   1   47.35    0.90 
  -6  -2   1   14.24    0.27 
  -5  -2   1   14.54    0.26 
  -4  -2   1    1.31    0.05 
  -3  -2   1    0.24    0.02 
  -2  -2   1    2.44    0.05 
  -1  -2   1  358.40    4.58 
   0  -2   1  155.58    2.49 
   1  -2   1  341.85    4.57 
   2  -2   1    2.27    0.07 
   3  -2   1    0.14    0.02 
   4  -2   1    1.36    0.06 
   5  -2   1   14.83    0.27 
   6  -2   1   14.05    0.33 
   7  -2   1   46.61    0.88 
   8  -2   1    0.33    0.11 
  -8  -1   1    0.04    0.04 
  -7  -1   1    5.89    0.21 
  -6  -1   1    0.03    0.02 
  -5  -1   1   22.71    0.37 
  -4  -1   1    8.48    0.17 
  -3  -1   1   26.36    0.39 
  -2  -1   1    2.57    0.06 
  -1  -1   1   31.98    0.52 
   0  -1   1    0.03    0.01 
   1  -1   1   31.50    0.52 
   2  -1   1    2.69    0.06 
   3  -1   1   26.50    0.47 
   4  -1   1    8.82    0.20 
   5  -1   1   23.45    0.37 
   6  -1   1   -0.01    0.02 
   7  -1   1    5.29    0.20 
   8  -1   1    0.00    0.05 
  -8   0   1    0.03    0.04 
  -7   0   1    0.00    0.03 
  -6   0   1    0.02    0.02 
  -5   0   1    0.05    0.02 
  -4   0   1    0.03    0.01 
  -3   0   1    0.02    0.01 
  -2   0   1    0.01    0.01 
  -1   0   1    0.04    0.01 
   0   0   1    0.75    0.02 
   1   0   1    0.06    0.01 
   2   0   1    0.02    0.01 
   3   0   1    0.03    0.01 
   4   0   1    0.00    0.01 
   5   0   1    0.01    0.01 
   6   0   1   -0.05    0.02 
   7   0   1   -0.01    0.03 
   8   0   1    0.04    0.06 
  -8   1   1    0.01    0.04 
  -7   1   1    5.66    0.20 
  -6   1   1    0.00    0.03 
  -5   1   1   22.67    0.37 
  -4   1   1    8.64    0.17 
  -3   1   1   26.37    0.39 
  -2   1   1    2.48    0.07 
  -1   1   1   31.87    0.52 
   0   1   1    0.02    0.00 
   1   1   1   31.81    0.36 
   2   1   1    2.55    0.05 
   3   1   1   27.13    0.38 
   4   1   1    8.47    0.20 
   5   1   1   23.08    0.31 
   6   1   1    0.01    0.02 
   7   1   1    5.61    0.20 
   8   1   1   -0.05    0.04 
  -8   2   1    0.62    0.13 
  -7   2   1   46.79    0.89 
  -6   2   1   14.45    0.34 
  -5   2   1   14.96    0.27 
  -4   2   1    1.35    0.05 
  -3   2   1    0.22    0.02 
  -2   2   1    2.26    0.06 
  -1   2   1  353.46    5.61 
   0   2   1  153.27    1.74 
   1   2   1  354.03    5.57 
   2   2   1    2.29    0.04 
   3   2   1    0.17    0.02 
   4   2   1    1.33    0.04 
   5   2   1   15.01    0.27 
   6   2   1   14.16    0.33 
   7   2   1   45.44    0.88 
   8   2   1    0.39    0.11 
  -8   3   1    1.09    0.15 
  -7   3   1    0.95    0.09 
  -6   3   1    2.70    0.12 
  -5   3   1   12.86    0.24 
  -4   3   1    0.99    0.05 
  -3   3   1    0.04    0.01 
  -2   3   1   44.59    0.60 
  -1   3   1  172.19    2.71 
   0   3   1    0.05    0.00 
   1   3   1  166.05    1.68 
   2   3   1   44.46    0.52 
   3   3   1    0.04    0.01 
   4   3   1    1.04    0.04 
   5   3   1   13.17    0.24 
   6   3   1    2.74    0.12 
   7   3   1    0.78    0.12 
   8   3   1    1.03    0.14 
  -8   4   1    0.43    0.11 
  -7   4   1    3.26    0.15 
  -6   4   1    0.02    0.02 
  -5   4   1   43.35    0.64 
  -4   4   1    2.53    0.08 
  -3   4   1   17.68    0.28 
  -2   4   1    0.70    0.03 
  -1   4   1    9.59    0.25 
   0   4   1    0.07    0.00 
   1   4   1    9.49    0.11 
   2   4   1    0.67    0.03 
   3   4   1   17.80    0.23 
   4   4   1    2.52    0.06 
   5   4   1   44.20    0.64 
   6   4   1    0.08    0.03 
   7   4   1    3.14    0.22 
   8   4   1    0.37    0.10 
  -8   5   1    0.17    0.08 
  -7   5   1    0.04    0.04 
  -6   5   1    1.10    0.06 
  -5   5   1    0.47    0.04 
  -4   5   1    0.95    0.05 
  -3   5   1    2.04    0.06 
  -2   5   1    2.34    0.06 
  -1   5   1   37.70    0.51 
   0   5   1    0.03    0.00 
   1   5   1   38.42    0.50 
   2   5   1    2.27    0.06 
   3   5   1    1.93    0.06 
   4   5   1    1.00    0.03 
   5   5   1    0.44    0.05 
   6   5   1    1.10    0.06 
   7   5   1    0.10    0.06 
   8   5   1    0.10    0.07 
  -8   6   1    0.04    0.07 
  -7   6   1    2.89    0.21 
  -6   6   1    0.01    0.02 
  -5   6   1   18.23    0.32 
  -4   6   1    0.25    0.03 
  -3   6   1   31.79    0.46 
  -2   6   1   42.56    0.70 
  -1   6   1    4.21    0.06 
   0   6   1   15.39    0.14 
   1   6   1    4.23    0.05 
   2   6   1   42.06    0.57 
   3   6   1   31.07    0.46 
   4   6   1    0.24    0.03 
   5   6   1   18.59    0.38 
   6   6   1    0.01    0.02 
   7   6   1    3.08    0.21 
   8   6   1    0.06    0.06 
  -8   7   1    0.59    0.13 
  -7   7   1    0.84    0.12 
  -6   7   1    0.44    0.05 
  -5   7   1   39.34    0.72 
  -4   7   1    5.22    0.12 
  -3   7   1   27.57    0.41 
  -2   7   1    1.36    0.04 
  -1   7   1   66.59    0.58 
   0   7   1    0.02    0.00 
   1   7   1   66.79    0.62 
   2   7   1    1.35    0.04 
   3   7   1   27.66    0.41 
   4   7   1    5.03    0.12 
   5   7   1   38.61    0.72 
   6   7   1    0.58    0.05 
   7   7   1    0.91    0.12 
   8   7   1    0.81    0.15 
  -8   8   1    0.21    0.09 
  -7   8   1   25.18    0.54 
  -6   8   1    6.19    0.16 
  -5   8   1    2.50    0.09 
  -4   8   1    2.88    0.09 
  -3   8   1   12.19    0.21 
  -2   8   1    8.96    0.18 
  -1   8   1  215.03    1.84 
   0   8   1    4.82    0.05 
   1   8   1  217.63    1.84 
   2   8   1    8.92    0.15 
   3   8   1   12.13    0.20 
   4   8   1    2.96    0.09 
   5   8   1    2.49    0.10 
   6   8   1    5.99    0.15 
   7   8   1   23.94    0.77 
   8   8   1    0.18    0.09 
  -8   9   1    0.66    0.14 
  -7   9   1    0.72    0.08 
  -6   9   1    0.01    0.03 
  -5   9   1    0.85    0.05 
  -4   9   1    0.43    0.04 
  -3   9   1   27.32    0.40 
  -2   9   1    4.97    0.10 
  -1   9   1    9.70    0.10 
   0   9   1    0.10    0.01 
   1   9   1    9.89    0.11 
   2   9   1    4.95    0.12 
   3   9   1   27.12    0.40 
   4   9   1    0.41    0.03 
   5   9   1    0.95    0.05 
   6   9   1    0.05    0.02 
   7   9   1    0.74    0.13 
   8   9   1    0.55    0.13 
  -8  10   1    4.09    0.28 
  -7  10   1    0.00    0.03 
  -6  10   1    1.12    0.08 
  -5  10   1    8.88    0.19 
  -4  10   1    4.65    0.11 
  -3  10   1   14.71    0.24 
  -2  10   1    0.90    0.04 
  -1  10   1    2.74    0.04 
   0  10   1   29.69    0.26 
   1  10   1    2.76    0.04 
   2  10   1    0.93    0.04 
   3  10   1   14.57    0.24 
   4  10   1    4.54    0.11 
   5  10   1    8.98    0.19 
   6  10   1    0.99    0.06 
   7  10   1    0.00    0.03 
   8  10   1    3.69    0.26 
  -8  11   1    1.66    0.18 
  -7  11   1    1.99    0.12 
  -6  11   1    0.39    0.06 
  -5  11   1   38.40    0.57 
  -4  11   1    1.05    0.05 
  -3  11   1   63.86    0.88 
  -2  11   1   22.94    0.26 
  -1  11   1   30.17    0.28 
   0  11   1    0.02    0.01 
   1  11   1   30.31    0.26 
   2  11   1   22.31    0.34 
   3  11   1   64.05    0.88 
   4  11   1    1.08    0.05 
   5  11   1   38.37    0.58 
   6  11   1    0.40    0.06 
   7  11   1    2.05    0.12 
   8  11   1    1.47    0.17 
  -8  12   1    0.00    0.06 
  -7  12   1   14.41    0.37 
  -6  12   1    0.27    0.05 
  -5  12   1   23.83    0.49 
  -4  12   1    0.22    0.03 
  -3  12   1   17.48    0.28 
  -2  12   1   20.15    0.21 
  -1  12   1   31.01    0.29 
   0  12   1    5.97    0.07 
   1  12   1   30.85    0.27 
   2  12   1   20.45    0.31 
   3  12   1   17.19    0.28 
   4  12   1    0.21    0.03 
   5  12   1   23.44    0.39 
   6  12   1    0.24    0.05 
   7  12   1   14.88    0.37 
   8  12   1    0.00    0.06 
  -8  13   1    0.05    0.06 
  -7  13   1    1.12    0.10 
  -6  13   1    8.08    0.24 
  -5  13   1    1.14    0.08 
  -4  13   1    0.34    0.03 
  -3  13   1   31.91    0.47 
  -2  13   1   14.09    0.16 
  -1  13   1   16.01    0.16 
   0  13   1    0.01    0.00 
   1  13   1   16.05    0.16 
   2  13   1   14.34    0.20 
   3  13   1   31.56    0.47 
   4  13   1    0.32    0.04 
   5  13   1    1.08    0.06 
   6  13   1    7.80    0.23 
   7  13   1    1.27    0.10 
   8  13   1    0.06    0.07 
  -8  14   1    0.62    0.14 
  -7  14   1    6.17    0.22 
  -6  14   1    1.05    0.08 
  -5  14   1    4.09    0.15 
  -4  14   1    7.14    0.15 
  -3  14   1    1.01    0.05 
  -2  14   1   20.47    0.22 
  -1  14   1   57.28    0.56 
   0  14   1    1.48    0.03 
   1  14   1   58.21    0.52 
   2  14   1   20.51    0.28 
   3  14   1    1.01    0.05 
   4  14   1    7.27    0.16 
   5  14   1    3.90    0.12 
   6  14   1    0.86    0.08 
   7  14   1    6.55    0.22 
   8  14   1    0.65    0.14 
  -8  15   1    0.94    0.15 
  -7  15   1    0.63    0.09 
  -6  15   1    2.35    0.13 
  -5  15   1    0.62    0.07 
  -4  15   1   11.03    0.28 
  -3  15   1    0.07    0.03 
  -2  15   1    0.62    0.02 
  -1  15   1   45.21    0.44 
   0  15   1    0.01    0.01 
   1  15   1   45.36    0.41 
   2  15   1    0.67    0.03 
   3  15   1    0.05    0.02 
   4  15   1   11.47    0.22 
   5  15   1    0.64    0.05 
   6  15   1    2.51    0.13 
   7  15   1    0.62    0.08 
   8  15   1    0.86    0.16 
  -7  16   1    5.78    0.22 
  -6  16   1    0.05    0.04 
  -5  16   1    0.80    0.07 
  -4  16   1    2.33    0.09 
  -3  16   1    0.03    0.01 
  -2  16   1    7.17    0.10 
  -1  16   1    9.71    0.12 
   0  16   1    3.26    0.05 
   1  16   1    9.85    0.12 
   2  16   1    6.99    0.15 
   3  16   1    0.01    0.01 
   4  16   1    2.36    0.08 
   5  16   1    0.87    0.06 
   6  16   1    0.00    0.03 
   7  16   1    5.66    0.21 
  -7  17   1    3.94    0.18 
  -6  17   1    0.15    0.05 
  -5  17   1   24.82    0.53 
  -4  17   1    2.22    0.09 
  -3  17   1   74.61    0.89 
  -2  17   1   11.55    0.14 
  -1  17   1    1.65    0.04 
   0  17   1    0.01    0.01 
   1  17   1    1.66    0.04 
   2  17   1   11.22    0.21 
   3  17   1   76.15    1.03 
   4  17   1    2.30    0.08 
   5  17   1   25.15    0.42 
   6  17   1    0.10    0.04 
   7  17   1    3.82    0.17 
  -7  18   1   13.01    0.36 
  -6  18   1    0.00    0.03 
  -5  18   1   11.69    0.31 
  -4  18   1    2.93    0.11 
  -3  18   1    2.72    0.08 
  -2  18   1   12.80    0.16 
  -1  18   1   39.14    0.37 
   0  18   1   10.04    0.11 
   1  18   1   40.36    0.37 
   2  18   1   12.26    0.23 
   3  18   1    2.70    0.09 
   4  18   1    3.09    0.10 
   5  18   1   11.43    0.24 
   6  18   1    0.02    0.03 
   7  18   1   13.26    0.36 
  -7  19   1    2.97    0.16 
  -6  19   1    0.65    0.09 
  -5  19   1    0.02    0.03 
  -4  19   1    3.97    0.13 
  -3  19   1    4.77    0.12 
  -2  19   1    4.07    0.07 
  -1  19   1   13.22    0.16 
   0  19   1    0.01    0.01 
   1  19   1   12.94    0.16 
   2  19   1    3.97    0.09 
   3  19   1    5.23    0.12 
   4  19   1    3.93    0.12 
   5  19   1    0.01    0.02 
   6  19   1    0.65    0.07 
   7  19   1    2.67    0.15 
  -7  20   1    1.85    0.13 
  -6  20   1    0.68    0.09 
  -5  20   1    1.04    0.07 
  -4  20   1    0.20    0.03 
  -3  20   1    0.36    0.04 
  -2  20   1    1.98    0.05 
  -1  20   1    8.24    0.11 
   0  20   1    1.04    0.03 
   1  20   1    8.30    0.12 
   2  20   1    1.96    0.06 
   3  20   1    0.36    0.04 
   4  20   1    0.15    0.03 
   5  20   1    1.14    0.08 
   6  20   1    0.71    0.09 
   7  20   1    1.81    0.12 
  -7  21   1    0.91    0.10 
  -6  21   1    0.56    0.08 
  -5  21   1    3.00    0.12 
  -4  21   1    1.53    0.08 
  -3  21   1   23.73    0.35 
  -2  21   1    0.16    0.02 
  -1  21   1   32.87    0.35 
   0  21   1    0.02    0.01 
   1  21   1   33.03    0.35 
   2  21   1    0.11    0.02 
   3  21   1   22.95    0.39 
   4  21   1    1.50    0.07 
   5  21   1    3.03    0.14 
   6  21   1    0.58    0.08 
   7  21   1    0.92    0.11 
  -7  22   1    3.69    0.19 
  -6  22   1    3.59    0.17 
  -5  22   1   16.91    0.34 
  -4  22   1    1.91    0.09 
  -3  22   1   11.76    0.22 
  -2  22   1    2.46    0.08 
  -1  22   1    7.33    0.11 
   0  22   1    4.32    0.07 
   1  22   1    7.44    0.11 
   2  22   1    2.61    0.08 
   3  22   1   12.28    0.21 
   4  22   1    1.89    0.08 
   5  22   1   17.59    0.41 
   6  22   1    3.63    0.16 
   7  22   1    3.72    0.18 
  -7  23   1    0.66    0.10 
  -6  23   1    1.22    0.09 
  -5  23   1    9.38    0.23 
  -4  23   1    0.68    0.06 
  -3  23   1   59.25    0.76 
  -2  23   1    3.32    0.09 
  -1  23   1    0.08    0.01 
   0  23   1    0.05    0.01 
   1  23   1    0.08    0.01 
   2  23   1    3.35    0.09 
   3  23   1   60.34    0.75 
   4  23   1    0.57    0.06 
   5  23   1    9.46    0.27 
   6  23   1    1.17    0.10 
   7  23   1    0.70    0.14 
  -6  24   1    0.13    0.05 
  -5  24   1    1.24    0.08 
  -4  24   1    0.03    0.03 
  -3  24   1    8.96    0.18 
  -2  24   1    0.67    0.05 
  -1  24   1   11.47    0.18 
   0  24   1    6.83    0.10 
   1  24   1   11.80    0.18 
   2  24   1    0.65    0.04 
   3  24   1    9.12    0.17 
   4  24   1    0.00    0.02 
   5  24   1    1.36    0.10 
   6  24   1    0.22    0.08 
  -6  25   1    0.57    0.08 
  -5  25   1    0.21    0.04 
  -4  25   1    0.08    0.03 
  -3  25   1    0.52    0.05 
  -2  25   1    0.17    0.03 
  -1  25   1    0.43    0.03 
   0  25   1    0.19    0.03 
   1  25   1    0.48    0.04 
   2  25   1    0.21    0.03 
   3  25   1    0.49    0.05 
   4  25   1    0.08    0.04 
   5  25   1    0.14    0.07 
   6  25   1    0.82    0.15 
  -6  26   1    0.03    0.04 
  -5  26   1    1.40    0.09 
  -4  26   1    0.46    0.06 
  -3  26   1    4.96    0.13 
  -2  26   1    0.66    0.05 
  -1  26   1   14.81    0.22 
   0  26   1   15.45    0.22 
   1  26   1   14.66    0.25 
   2  26   1    0.65    0.05 
   3  26   1    4.97    0.15 
   4  26   1    0.40    0.10 
   5  26   1    1.35    0.15 
   6  26   1    0.02    0.07 
  -6  27   1    0.13    0.05 
  -5  27   1    9.32    0.24 
  -4  27   1    1.44    0.09 
  -3  27   1   65.99    0.85 
  -2  27   1    3.29    0.10 
  -1  27   1    0.56    0.04 
   0  27   1    0.10    0.03 
   1  27   1    0.55    0.04 
   2  27   1    3.46    0.12 
   3  27   1   66.82    0.98 
   4  27   1    1.07    0.13 
   5  27   1    9.03    0.40 
   6  27   1    0.05    0.07 
  -6  28   1    1.11    0.09 
  -5  28   1    8.57    0.23 
  -4  28   1    0.60    0.07 
  -3  28   1   11.12    0.22 
  -2  28   1    0.51    0.05 
  -1  28   1    3.25    0.10 
   0  28   1    0.05    0.02 
   1  28   1    3.28    0.10 
   2  28   1    0.52    0.06 
   3  28   1   11.63    0.25 
   4  28   1    0.62    0.08 
   5  28   1    8.37    0.39 
   6  28   1    1.00    0.15 
  -5  29   1    0.10    0.04 
  -4  29   1    0.06    0.04 
  -3  29   1    0.01    0.02 
  -2  29   1    0.22    0.04 
  -1  29   1   12.05    0.22 
   0  29   1    0.03    0.02 
   1  29   1   12.12    0.22 
   2  29   1    0.21    0.04 
   3  29   1    0.05    0.03 
   4  29   1    0.01    0.03 
   5  29   1    0.23    0.08 
  -5  30   1    4.56    0.17 
  -4  30   1    1.13    0.09 
  -3  30   1    3.62    0.14 
  -2  30   1    0.01    0.02 
  -1  30   1    1.17    0.07 
   0  30   1    0.95    0.07 
   1  30   1    1.16    0.06 
   2  30   1    0.02    0.03 
   3  30   1    3.49    0.13 
   4  30   1    1.23    0.10 
   5  30   1    4.59    0.28 
  -5  31   1    2.02    0.15 
  -4  31   1    1.07    0.09 
  -3  31   1    7.88    0.19 
  -2  31   1    0.66    0.07 
  -1  31   1   11.23    0.26 
   0  31   1    0.04    0.03 
   1  31   1   12.08    0.23 
   2  31   1    0.77    0.07 
   3  31   1    7.84    0.21 
   4  31   1    0.89    0.10 
   5  31   1    1.50    0.17 
  -4  32   1    0.47    0.09 
  -3  32   1    0.11    0.04 
  -2  32   1    0.35    0.06 
  -1  32   1   16.27    0.42 
   0  32   1    2.68    0.11 
   1  32   1   16.83    0.29 
   2  32   1    0.31    0.05 
   3  32   1    0.07    0.03 
   4  32   1    0.51    0.08 
  -4  33   1    1.65    0.13 
  -3  33   1   17.10    0.36 
  -2  33   1    2.22    0.11 
  -1  33   1    0.16    0.05 
   0  33   1    0.02    0.03 
   1  33   1    0.19    0.04 
   2  33   1    2.36    0.11 
   3  33   1   15.98    0.42 
   4  33   1    1.48    0.12 
  -4  34   1    0.28    0.07 
  -3  34   1    0.07    0.04 
  -2  34   1    0.18    0.04 
  -1  34   1    1.69    0.13 
   0  34   1    0.61    0.07 
   1  34   1    1.98    0.10 
   2  34   1    0.23    0.05 
   3  34   1    0.01    0.04 
   4  34   1    0.32    0.07 
  -3  35   1    0.17    0.05 
  -2  35   1    0.01    0.04 
  -1  35   1    6.71    0.25 
   0  35   1   -0.01    0.04 
   1  35   1    6.66    0.20 
   2  35   1    0.03    0.03 
   3  35   1    0.07    0.05 
  -3  36   1    0.03    0.04 
  -2  36   1    2.01    0.14 
  -1  36   1   14.62    0.42 
   0  36   1    0.04    0.04 
   1  36   1   15.16    0.33 
   2  36   1    1.83    0.10 
   3  36   1    0.03    0.04 
  -2  37   1    0.45    0.09 
  -1  37   1    8.74    0.30 
   0  37   1   -0.02    0.04 
   1  37   1    8.16    0.23 
   2  37   1    0.47    0.07 
  -1  38   1    1.63    0.14 
   0  38   1    2.04    0.15 
   1  38   1    1.81    0.11 
   0 -38   2    0.70    0.14 
  -2 -37   2    0.09    0.06 
   0 -37   2    0.03    0.06 
   1 -37   2    0.22    0.10 
   2 -37   2    0.08    0.08 
  -2 -36   2    6.81    0.38 
   0 -36   2    0.82    0.14 
   1 -36   2    0.37    0.10 
   2 -36   2    7.56    0.39 
  -3 -35   2    0.16    0.05 
  -2 -35   2    2.41    0.21 
   1 -35   2    2.50    0.21 
   2 -35   2    2.87    0.23 
   3 -35   2    0.11    0.09 
  -3 -34   2    0.10    0.05 
  -2 -34   2    0.02    0.03 
  -1 -34   2    0.91    0.13 
   0 -34   2   64.14    1.66 
   1 -34   2    1.01    0.14 
   2 -34   2    0.04    0.06 
   3 -34   2    0.10    0.07 
  -4 -33   2    0.00    0.05 
  -3 -33   2    0.06    0.04 
  -2 -33   2   -0.01    0.05 
  -1 -33   2    1.70    0.16 
   1 -33   2    1.45    0.15 
   2 -33   2   -0.03    0.05 
   3 -33   2    0.13    0.08 
   4 -33   2    0.12    0.07 
  -4 -32   2    2.87    0.23 
  -3 -32   2    3.68    0.18 
  -2 -32   2    0.02    0.05 
  -1 -32   2    0.86    0.12 
   0 -32   2    6.28    0.31 
   1 -32   2    0.95    0.13 
   2 -32   2    0.04    0.06 
   3 -32   2    4.23    0.27 
   4 -32   2    2.98    0.23 
  -5 -31   2    6.90    0.39 
  -4 -31   2   10.97    0.49 
  -3 -31   2    1.13    0.10 
  -2 -31   2    1.07    0.14 
  -1 -31   2    0.78    0.13 
   0 -31   2    0.09    0.05 
   1 -31   2    0.57    0.11 
   2 -31   2    1.08    0.14 
   3 -31   2    1.30    0.15 
   4 -31   2   11.35    0.48 
   5 -31   2    7.76    0.28 
  -5 -30   2    0.10    0.07 
  -4 -30   2    2.63    0.22 
  -3 -30   2    3.23    0.23 
  -2 -30   2   15.40    0.57 
  -1 -30   2    2.49    0.18 
   0 -30   2   16.14    0.55 
   1 -30   2    2.18    0.18 
   2 -30   2   15.96    0.56 
   3 -30   2    3.10    0.22 
   4 -30   2    2.66    0.21 
   5 -30   2    0.04    0.04 
  -5 -29   2    0.16    0.08 
  -4 -29   2    7.75    0.38 
  -3 -29   2    0.04    0.05 
  -2 -29   2   40.62    1.15 
  -1 -29   2    0.05    0.05 
   1 -29   2    0.05    0.05 
   2 -29   2   39.58    1.13 
   3 -29   2    0.06    0.05 
   4 -29   2    7.54    0.37 
   5 -29   2    0.24    0.07 
  -5 -28   2    1.03    0.15 
  -4 -28   2   -0.02    0.04 
  -3 -28   2    0.07    0.05 
  -2 -28   2    0.12    0.04 
  -1 -28   2    0.26    0.07 
   0 -28   2   39.92    1.08 
   1 -28   2    0.28    0.07 
   2 -28   2    0.15    0.06 
   3 -28   2    0.11    0.06 
   4 -28   2   -0.03    0.04 
   5 -28   2    1.12    0.11 
  -6 -27   2    0.13    0.09 
  -5 -27   2    0.04    0.05 
  -4 -27   2    3.76    0.25 
  -3 -27   2    0.31    0.09 
  -2 -27   2    0.78    0.08 
  -1 -27   2   11.45    0.41 
   0 -27   2    0.08    0.05 
   1 -27   2   11.35    0.42 
   2 -27   2    0.75    0.11 
   3 -27   2    0.40    0.10 
   4 -27   2    3.70    0.24 
   5 -27   2    0.04    0.04 
   6 -27   2    0.15    0.06 
  -6 -26   2    3.04    0.25 
  -5 -26   2    1.89    0.18 
  -4 -26   2    0.88    0.12 
  -3 -26   2    2.05    0.17 
  -2 -26   2    2.98    0.13 
  -1 -26   2    2.28    0.16 
   0 -26   2    5.17    0.25 
   1 -26   2    2.29    0.16 
   2 -26   2    2.75    0.19 
   3 -26   2    2.19    0.17 
   4 -26   2    0.78    0.11 
   5 -26   2    1.97    0.13 
   6 -26   2    3.46    0.18 
  -6 -25   2    0.93    0.17 
  -5 -25   2    0.73    0.14 
  -4 -25   2   49.52    1.38 
  -3 -25   2    1.33    0.14 
  -2 -25   2    1.33    0.12 
  -1 -25   2    2.27    0.09 
   0 -25   2    0.02    0.03 
   1 -25   2    2.10    0.15 
   2 -25   2    1.59    0.14 
   3 -25   2    1.27    0.13 
   4 -25   2   50.45    1.37 
   5 -25   2    0.90    0.09 
   6 -25   2    1.08    0.10 
  -6 -24   2    2.35    0.21 
  -5 -24   2    1.71    0.16 
  -4 -24   2    2.68    0.20 
  -3 -24   2    1.03    0.12 
  -2 -24   2    3.00    0.17 
  -1 -24   2    0.08    0.02 
   0 -24   2    6.34    0.27 
   1 -24   2    0.02    0.04 
   2 -24   2    3.07    0.19 
   3 -24   2    1.26    0.12 
   4 -24   2    3.08    0.20 
   5 -24   2    1.65    0.11 
   6 -24   2    2.51    0.15 
  -6 -23   2    3.82    0.26 
  -5 -23   2    2.06    0.18 
  -4 -23   2   -0.01    0.04 
  -3 -23   2    0.16    0.06 
  -2 -23   2    7.48    0.35 
  -1 -23   2   17.87    0.31 
   0 -23   2    0.05    0.03 
   1 -23   2   16.94    0.55 
   2 -23   2    7.73    0.32 
   3 -23   2    0.06    0.05 
   4 -23   2   -0.03    0.03 
   5 -23   2    2.33    0.13 
   6 -23   2    4.01    0.18 
  -7 -22   2    0.98    0.17 
  -6 -22   2    0.35    0.10 
  -5 -22   2    0.01    0.04 
  -4 -22   2    0.00    0.03 
  -3 -22   2    0.43    0.09 
  -2 -22   2    2.11    0.14 
  -1 -22   2    7.94    0.21 
   0 -22   2   32.06    0.60 
   1 -22   2    7.66    0.30 
   2 -22   2    1.87    0.14 
   3 -22   2    0.48    0.09 
   4 -22   2   -0.02    0.04 
   5 -22   2    0.01    0.03 
   6 -22   2    0.43    0.08 
   7 -22   2    0.63    0.10 
  -7 -21   2    2.72    0.23 
  -6 -21   2    3.34    0.24 
  -5 -21   2    1.72    0.16 
  -4 -21   2    0.02    0.03 
  -3 -21   2    0.09    0.05 
  -2 -21   2   33.72    0.88 
  -1 -21   2    1.41    0.08 
   0 -21   2    0.00    0.02 
   1 -21   2    1.57    0.12 
   2 -21   2   33.05    0.91 
   3 -21   2    0.27    0.07 
   4 -21   2   -0.02    0.04 
   5 -21   2    1.89    0.12 
   6 -21   2    3.87    0.17 
   7 -21   2    2.36    0.14 
  -7 -20   2    0.20    0.10 
  -6 -20   2   54.29    1.50 
  -5 -20   2    0.23    0.08 
  -4 -20   2    0.17    0.06 
  -3 -20   2   12.65    0.45 
  -2 -20   2   31.42    0.83 
  -1 -20   2    1.14    0.07 
   0 -20   2   88.94    2.00 
   1 -20   2    1.13    0.10 
   2 -20   2   30.47    0.85 
   3 -20   2   12.64    0.43 
   4 -20   2    0.19    0.07 
   5 -20   2    0.15    0.05 
   6 -20   2   55.65    1.04 
   7 -20   2    0.31    0.07 
  -7 -19   2    0.91    0.14 
  -6 -19   2    0.05    0.07 
  -5 -19   2    0.27    0.08 
  -4 -19   2   27.87    0.82 
  -3 -19   2    1.17    0.11 
  -2 -19   2   11.66    0.38 
  -1 -19   2    2.85    0.10 
   0 -19   2    0.02    0.02 
   1 -19   2    2.82    0.16 
   2 -19   2   11.57    0.39 
   3 -19   2    1.29    0.11 
   4 -19   2   27.83    0.81 
   5 -19   2    0.38    0.05 
   6 -19   2    0.16    0.04 
   7 -19   2    0.94    0.08 
  -7 -18   2    0.02    0.04 
  -6 -18   2    3.18    0.22 
  -5 -18   2    7.00    0.33 
  -4 -18   2    3.66    0.21 
  -3 -18   2    1.22    0.11 
  -2 -18   2    3.03    0.16 
  -1 -18   2    0.47    0.04 
   0 -18   2  149.74    2.37 
   1 -18   2    0.39    0.06 
   2 -18   2    3.06    0.12 
   3 -18   2    1.48    0.12 
   4 -18   2    3.57    0.21 
   5 -18   2    7.25    0.18 
   6 -18   2    3.13    0.12 
   7 -18   2   -0.01    0.03 
  -7 -17   2    0.03    0.04 
  -6 -17   2    0.23    0.08 
  -5 -17   2    5.49    0.28 
  -4 -17   2    0.65    0.09 
  -3 -17   2    0.00    0.02 
  -2 -17   2    0.37    0.06 
  -1 -17   2    3.16    0.11 
   0 -17   2    0.04    0.02 
   1 -17   2    3.23    0.09 
   2 -17   2    0.41    0.05 
   3 -17   2    0.00    0.03 
   4 -17   2    0.80    0.09 
   5 -17   2    5.16    0.14 
   6 -17   2    0.18    0.04 
   7 -17   2    0.05    0.04 
  -7 -16   2    2.65    0.16 
  -6 -16   2    3.96    0.25 
  -5 -16   2    0.38    0.09 
  -4 -16   2    1.34    0.12 
  -3 -16   2    2.87    0.11 
  -2 -16   2    3.15    0.16 
  -1 -16   2    0.03    0.02 
   0 -16   2  164.17    2.65 
   1 -16   2    0.02    0.01 
   2 -16   2    3.54    0.12 
   3 -16   2    2.82    0.11 
   4 -16   2    1.37    0.12 
   5 -16   2    0.46    0.05 
   6 -16   2    3.95    0.13 
   7 -16   2    2.73    0.12 
  -7 -15   2   -0.01    0.04 
  -6 -15   2    2.03    0.12 
  -5 -15   2    0.39    0.08 
  -4 -15   2   10.18    0.38 
  -3 -15   2    4.85    0.16 
  -2 -15   2    1.64    0.08 
  -1 -15   2    6.50    0.22 
   0 -15   2    0.01    0.01 
   1 -15   2    6.56    0.14 
   2 -15   2    1.54    0.08 
   3 -15   2    5.16    0.16 
   4 -15   2   10.20    0.37 
   5 -15   2    0.41    0.05 
   6 -15   2    2.12    0.10 
   7 -15   2    0.04    0.03 
  -8 -14   2    2.70    0.16 
  -7 -14   2    0.93    0.09 
  -6 -14   2   25.68    0.56 
  -5 -14   2    1.52    0.13 
  -4 -14   2    0.01    0.02 
  -3 -14   2    8.44    0.22 
  -2 -14   2   41.37    0.73 
  -1 -14   2    0.88    0.07 
   0 -14   2    4.18    0.11 
   1 -14   2    0.87    0.04 
   2 -14   2   40.55    0.74 
   3 -14   2    8.26    0.22 
   4 -14   2    0.03    0.03 
   5 -14   2    1.53    0.07 
   6 -14   2   25.89    0.44 
   7 -14   2    0.96    0.08 
   8 -14   2    2.66    0.22 
  -8 -13   2    0.62    0.10 
  -7 -13   2    0.70    0.09 
  -6 -13   2    4.46    0.18 
  -5 -13   2    6.79    0.30 
  -4 -13   2    9.03    0.35 
  -3 -13   2    0.18    0.03 
  -2 -13   2    3.09    0.11 
  -1 -13   2    0.41    0.05 
   0 -13   2    0.02    0.01 
   1 -13   2    0.45    0.02 
   2 -13   2    3.05    0.11 
   3 -13   2    0.15    0.03 
   4 -13   2    8.91    0.25 
   5 -13   2    6.93    0.17 
   6 -13   2    4.88    0.14 
   7 -13   2    0.64    0.08 
   8 -13   2    0.61    0.13 
  -8 -12   2    1.84    0.14 
  -7 -12   2    0.91    0.09 
  -6 -12   2    2.88    0.14 
  -5 -12   2    0.02    0.02 
  -4 -12   2    2.70    0.16 
  -3 -12   2    1.18    0.07 
  -2 -12   2    5.09    0.15 
  -1 -12   2    1.61    0.09 
   0 -12   2   16.88    0.32 
   1 -12   2    1.72    0.05 
   2 -12   2    5.41    0.15 
   3 -12   2    1.10    0.07 
   4 -12   2    2.87    0.09 
   5 -12   2    0.07    0.03 
   6 -12   2    3.16    0.11 
   7 -12   2    0.87    0.09 
   8 -12   2    1.92    0.19 
  -8 -11   2    0.99    0.12 
  -7 -11   2   11.05    0.33 
  -6 -11   2    7.67    0.25 
  -5 -11   2    3.67    0.15 
  -4 -11   2   22.36    0.66 
  -3 -11   2    0.35    0.04 
  -2 -11   2  162.53    2.68 
  -1 -11   2    9.47    0.28 
   0 -11   2    0.04    0.01 
   1 -11   2    9.31    0.18 
   2 -11   2  163.17    2.68 
   3 -11   2    0.41    0.04 
   4 -11   2   23.53    0.38 
   5 -11   2    3.90    0.11 
   6 -11   2    8.19    0.19 
   7 -11   2   10.94    0.31 
   8 -11   2    0.81    0.15 
  -8 -10   2    8.59    0.30 
  -7 -10   2    1.52    0.11 
  -6 -10   2   13.92    0.36 
  -5 -10   2    7.46    0.22 
  -4 -10   2   15.32    0.48 
  -3 -10   2    1.51    0.07 
  -2 -10   2   31.36    0.56 
  -1 -10   2    0.13    0.03 
   0 -10   2   64.04    1.05 
   1 -10   2    0.19    0.01 
   2 -10   2   29.93    0.56 
   3 -10   2    1.48    0.07 
   4 -10   2   15.86    0.27 
   5 -10   2    7.78    0.17 
   6 -10   2   14.99    0.28 
   7 -10   2    1.65    0.11 
   8 -10   2    8.40    0.40 
  -8  -9   2    0.14    0.06 
  -7  -9   2    0.04    0.04 
  -6  -9   2    0.23    0.05 
  -5  -9   2   13.46    0.33 
  -4  -9   2  194.31    3.20 
  -3  -9   2    5.40    0.16 
  -2  -9   2   35.34    0.62 
  -1  -9   2    1.14    0.07 
   0  -9   2    0.07    0.01 
   1  -9   2    1.23    0.08 
   2  -9   2   34.14    0.62 
   3  -9   2    5.44    0.15 
   4  -9   2  197.31    2.60 
   5  -9   2   14.18    0.26 
   6  -9   2    0.25    0.05 
   7  -9   2    0.04    0.03 
   8  -9   2    0.24    0.10 
  -8  -8   2    1.80    0.14 
  -7  -8   2    0.33    0.07 
  -6  -8   2    1.74    0.11 
  -5  -8   2    3.65    0.14 
  -4  -8   2   15.51    0.26 
  -3  -8   2    0.01    0.01 
  -2  -8   2   19.43    0.37 
  -1  -8   2    3.32    0.09 
   0  -8   2   15.93    0.29 
   1  -8   2    3.33    0.07 
   2  -8   2   19.59    0.38 
   3  -8   2    0.00    0.01 
   4  -8   2   15.68    0.27 
   5  -8   2    3.54    0.10 
   6  -8   2    1.90    0.08 
   7  -8   2    0.32    0.06 
   8  -8   2    1.83    0.19 
  -8  -7   2    1.22    0.11 
  -7  -7   2    2.48    0.14 
  -6  -7   2    0.02    0.03 
  -5  -7   2    7.61    0.22 
  -4  -7   2   29.98    0.45 
  -3  -7   2    1.26    0.04 
  -2  -7   2    1.87    0.07 
  -1  -7   2   66.10    1.09 
   0  -7   2    0.02    0.01 
   1  -7   2   66.18    0.88 
   2  -7   2    1.89    0.07 
   3  -7   2    1.17    0.06 
   4  -7   2   30.01    0.45 
   5  -7   2    7.83    0.21 
   6  -7   2    0.06    0.02 
   7  -7   2    2.52    0.20 
   8  -7   2    1.05    0.15 
  -8  -6   2    6.91    0.26 
  -7  -6   2    0.03    0.04 
  -6  -6   2    1.09    0.08 
  -5  -6   2    0.25    0.04 
  -4  -6   2    0.08    0.02 
  -3  -6   2    0.15    0.02 
  -2  -6   2    0.48    0.02 
  -1  -6   2   23.59    0.42 
   0  -6   2   33.99    0.57 
   1  -6   2   23.90    0.34 
   2  -6   2    0.48    0.02 
   3  -6   2    0.11    0.02 
   4  -6   2    0.04    0.02 
   5  -6   2    0.31    0.04 
   6  -6   2    0.98    0.08 
   7  -6   2    0.04    0.05 
   8  -6   2    6.63    0.36 
  -8  -5   2    1.24    0.11 
  -7  -5   2    1.42    0.11 
  -6  -5   2    8.34    0.25 
  -5  -5   2    0.01    0.02 
  -4  -5   2   19.20    0.31 
  -3  -5   2    9.47    0.17 
  -2  -5   2   76.89    1.22 
  -1  -5   2   50.32    0.82 
   0  -5   2    0.03    0.01 
   1  -5   2   49.68    0.67 
   2  -5   2   74.87    1.22 
   3  -5   2    9.59    0.17 
   4  -5   2   19.30    0.38 
   5  -5   2   -0.01    0.01 
   6  -5   2    8.17    0.23 
   7  -5   2    1.41    0.15 
   8  -5   2    1.19    0.15 
  -8  -4   2    2.68    0.16 
  -7  -4   2    0.03    0.04 
  -6  -4   2    9.79    0.27 
  -5  -4   2    0.11    0.02 
  -4  -4   2    5.23    0.12 
  -3  -4   2    0.01    0.01 
  -2  -4   2   92.02    1.21 
  -1  -4   2    0.62    0.03 
   0  -4   2   81.31    1.29 
   1  -4   2    0.69    0.03 
   2  -4   2   90.69    1.20 
   3  -4   2    0.01    0.01 
   4  -4   2    5.19    0.12 
   5  -4   2    0.11    0.02 
   6  -4   2   10.09    0.26 
   7  -4   2    0.06    0.05 
   8  -4   2    2.71    0.22 
  -8  -3   2    0.70    0.09 
  -7  -3   2    0.81    0.08 
  -6  -3   2    0.01    0.03 
  -5  -3   2    4.68    0.12 
  -4  -3   2   22.53    0.36 
  -3  -3   2    0.13    0.02 
  -2  -3   2    7.14    0.13 
  -1  -3   2    6.79    0.11 
   0  -3   2    0.02    0.01 
   1  -3   2    6.86    0.11 
   2  -3   2    7.06    0.12 
   3  -3   2    0.15    0.02 
   4  -3   2   22.91    0.35 
   5  -3   2    4.80    0.12 
   6  -3   2    0.03    0.04 
   7  -3   2    0.70    0.12 
   8  -3   2    0.53    0.12 
  -8  -2   2    0.25    0.07 
  -7  -2   2    0.72    0.08 
  -6  -2   2   15.46    0.30 
  -5  -2   2    6.32    0.15 
  -4  -2   2    0.23    0.03 
  -3  -2   2   55.22    0.76 
  -2  -2   2   20.28    0.29 
  -1  -2   2   21.08    0.25 
   0  -2   2   31.12    0.42 
   1  -2   2   20.66    0.29 
   2  -2   2   19.22    0.35 
   3  -2   2   56.27    0.76 
   4  -2   2    0.18    0.02 
   5  -2   2    6.64    0.14 
   6  -2   2   15.73    0.36 
   7  -2   2    0.71    0.13 
   8  -2   2    0.22    0.09 
  -8  -1   2   13.43    0.37 
  -7  -1   2    0.67    0.09 
  -6  -1   2    0.73    0.06 
  -5  -1   2    0.00    0.01 
  -4  -1   2   34.80    0.52 
  -3  -1   2    6.75    0.13 
  -2  -1   2   96.86    1.58 
  -1  -1   2   39.50    0.46 
   1  -1   2   40.07    0.65 
   2  -1   2   98.46    1.11 
   3  -1   2    7.05    0.13 
   4  -1   2   36.27    0.51 
   5  -1   2    0.02    0.02 
   6  -1   2    0.96    0.07 
   7  -1   2    0.96    0.12 
   8  -1   2   13.01    0.53 
  -8   0   2   40.59    0.84 
  -7   0   2    0.46    0.07 
  -6   0   2   17.07    0.40 
  -5   0   2    5.29    0.13 
  -4   0   2    3.31    0.09 
  -3   0   2    0.05    0.01 
  -2   0   2   52.67    0.88 
  -1   0   2   23.07    0.32 
   0   0   2  952.58   12.17 
   1   0   2   22.54    0.39 
   2   0   2   53.19    0.62 
   3   0   2    0.05    0.01 
   4   0   2    3.42    0.08 
   5   0   2    5.08    0.15 
   6   0   2   17.03    0.38 
   7   0   2    0.28    0.09 
   8   0   2   40.01    1.19 
  -8   1   2   13.29    0.37 
  -7   1   2    0.85    0.09 
  -6   1   2    0.89    0.06 
  -5   1   2    0.01    0.02 
  -4   1   2   35.21    0.52 
  -3   1   2    6.61    0.13 
  -2   1   2   97.59    1.58 
  -1   1   2   38.83    0.53 
   1   1   2   39.13    0.66 
   2   1   2   97.34    1.11 
   3   1   2    6.87    0.12 
   4   1   2   36.14    0.51 
   5   1   2    0.02    0.02 
   6   1   2    0.64    0.09 
   7   1   2    0.92    0.12 
   8   1   2   12.29    0.52 
  -8   2   2    0.12    0.05 
  -7   2   2    0.68    0.08 
  -6   2   2   16.00    0.29 
  -5   2   2    6.37    0.15 
  -4   2   2    0.14    0.02 
  -3   2   2   55.14    0.76 
  -2   2   2   19.84    0.36 
  -1   2   2   20.19    0.29 
   0   2   2   30.24    0.42 
   1   2   2   20.29    0.29 
   2   2   2   19.76    0.24 
   3   2   2   56.26    0.75 
   4   2   2    0.17    0.02 
   5   2   2    6.34    0.18 
   6   2   2   16.16    0.54 
   7   2   2    0.78    0.13 
   8   2   2    0.28    0.10 
  -8   3   2    0.54    0.09 
  -7   3   2    0.86    0.08 
  -6   3   2    0.02    0.02 
  -5   3   2    4.64    0.12 
  -4   3   2   23.17    0.36 
  -3   3   2    0.10    0.02 
  -2   3   2    6.93    0.16 
  -1   3   2    6.73    0.11 
   0   3   2    0.03    0.01 
   1   3   2    6.62    0.11 
   2   3   2    7.34    0.12 
   3   3   2    0.17    0.02 
   4   3   2   23.00    0.34 
   5   3   2    4.66    0.14 
   6   3   2    0.05    0.03 
   7   3   2    0.72    0.13 
   8   3   2    0.81    0.14 
  -8   4   2    2.38    0.21 
  -7   4   2    0.00    0.03 
  -6   4   2    9.86    0.21 
  -5   4   2    0.11    0.03 
  -4   4   2    5.18    0.12 
  -3   4   2    0.00    0.01 
  -2   4   2   91.27    1.49 
  -1   4   2    0.61    0.03 
   0   4   2   79.40    0.81 
   1   4   2    0.70    0.03 
   2   4   2   92.34    1.04 
   3   4   2    0.00    0.01 
   4   4   2    5.31    0.09 
   5   4   2    0.08    0.02 
   6   4   2   10.10    0.26 
   7   4   2    0.01    0.04 
   8   4   2    2.32    0.21 
  -8   5   2    1.24    0.16 
  -7   5   2    1.47    0.10 
  -6   5   2    8.21    0.19 
  -5   5   2    0.00    0.02 
  -4   5   2   19.21    0.32 
  -3   5   2    9.49    0.17 
  -2   5   2   74.73    1.24 
  -1   5   2   49.62    0.52 
   0   5   2    0.03    0.01 
   1   5   2   49.92    0.47 
   2   5   2   76.07    0.77 
   3   5   2    9.65    0.14 
   4   5   2   18.79    0.31 
   5   5   2    0.03    0.02 
   6   5   2    7.89    0.23 
   7   5   2    1.74    0.16 
   8   5   2    1.17    0.15 
  -8   6   2    6.18    0.35 
  -7   6   2    0.02    0.03 
  -6   6   2    0.96    0.06 
  -5   6   2    0.33    0.04 
  -4   6   2    0.11    0.02 
  -3   6   2    0.14    0.02 
  -2   6   2    0.56    0.04 
  -1   6   2   23.70    0.24 
   0   6   2   33.84    0.33 
   1   6   2   23.72    0.24 
   2   6   2    0.47    0.02 
   3   6   2    0.15    0.02 
   4   6   2    0.07    0.02 
   5   6   2    0.38    0.05 
   6   6   2    0.95    0.07 
   7   6   2   -0.03    0.04 
   8   6   2    6.97    0.36 
  -8   7   2    0.93    0.16 
  -7   7   2    2.41    0.10 
  -6   7   2    0.02    0.02 
  -5   7   2    7.45    0.17 
  -4   7   2   29.04    0.45 
  -3   7   2    1.19    0.05 
  -2   7   2    1.90    0.07 
  -1   7   2   66.56    0.63 
   0   7   2    0.01    0.00 
   1   7   2   66.15    0.62 
   2   7   2    1.97    0.04 
   3   7   2    1.33    0.05 
   4   7   2   29.16    0.45 
   5   7   2    8.10    0.17 
   6   7   2    0.02    0.03 
   7   7   2    2.43    0.19 
   8   7   2    0.98    0.14 
  -8   8   2    1.67    0.18 
  -7   8   2    0.43    0.07 
  -6   8   2    1.72    0.08 
  -5   8   2    3.55    0.11 
  -4   8   2   15.13    0.27 
  -3   8   2   -0.02    0.01 
  -2   8   2   19.93    0.37 
  -1   8   2    3.36    0.05 
   0   8   2   16.04    0.15 
   1   8   2    3.46    0.05 
   2   8   2   19.90    0.23 
   3   8   2    0.01    0.01 
   4   8   2   15.13    0.34 
   5   8   2    3.41    0.13 
   6   8   2    1.71    0.10 
   7   8   2    0.36    0.09 
   8   8   2    1.91    0.19 
  -8   9   2    0.12    0.08 
  -7   9   2    0.08    0.04 
  -6   9   2    0.18    0.04 
  -5   9   2   13.90    0.26 
  -4   9   2  197.31    2.60 
  -3   9   2    5.88    0.13 
  -2   9   2   34.83    0.62 
  -1   9   2    1.30    0.03 
   0   9   2    0.04    0.01 
   1   9   2    1.25    0.03 
   2   9   2   35.06    0.38 
   3   9   2    5.76    0.12 
   4   9   2  196.60    2.59 
   5   9   2   13.77    0.32 
   6   9   2    0.22    0.05 
   7   9   2    0.05    0.04 
   8   9   2    0.25    0.09 
  -8  10   2    8.59    0.41 
  -7  10   2    1.60    0.11 
  -6  10   2   14.35    0.28 
  -5  10   2    7.43    0.17 
  -4  10   2   15.32    0.25 
  -3  10   2    1.53    0.06 
  -2  10   2   30.99    0.39 
  -1  10   2    0.17    0.01 
   0  10   2   63.64    0.52 
   1  10   2    0.16    0.01 
   2  10   2   31.53    0.34 
   3  10   2    1.57    0.05 
   4  10   2   15.21    0.32 
   5  10   2    7.80    0.22 
   6  10   2   14.66    0.35 
   7  10   2    1.51    0.11 
   8  10   2    8.01    0.41 
  -8  11   2    1.03    0.17 
  -7  11   2   11.02    0.31 
  -6  11   2    8.24    0.24 
  -5  11   2    3.73    0.11 
  -4  11   2   23.66    0.37 
  -3  11   2    0.34    0.03 
  -2  11   2  167.69    1.89 
  -1  11   2    9.35    0.10 
   0  11   2    0.00    0.00 
   1  11   2    9.16    0.11 
   2  11   2  168.38    1.68 
   3  11   2    0.41    0.03 
   4  11   2   22.93    0.37 
   5  11   2    3.73    0.14 
   6  11   2    7.81    0.24 
   7  11   2   10.51    0.30 
   8  11   2    0.94    0.17 
  -8  12   2    1.69    0.19 
  -7  12   2    0.93    0.09 
  -6  12   2    2.84    0.13 
  -5  12   2    0.06    0.02 
  -4  12   2    2.84    0.09 
  -3  12   2    1.19    0.05 
  -2  12   2    5.31    0.10 
  -1  12   2    1.65    0.03 
   0  12   2   17.15    0.17 
   1  12   2    1.71    0.03 
   2  12   2    5.29    0.08 
   3  12   2    1.19    0.05 
   4  12   2    2.87    0.09 
   5  12   2    0.03    0.03 
   6  12   2    3.17    0.14 
   7  12   2    0.98    0.09 
   8  12   2    2.22    0.21 
  -8  13   2    0.65    0.14 
  -7  13   2    0.82    0.09 
  -6  13   2    4.82    0.18 
  -5  13   2    6.85    0.16 
  -4  13   2    9.60    0.19 
  -3  13   2    0.19    0.03 
  -2  13   2    3.00    0.07 
  -1  13   2    0.41    0.02 
   0  13   2    0.02    0.01 
   1  13   2    0.43    0.02 
   2  13   2    2.98    0.05 
   3  13   2    0.22    0.02 
   4  13   2    9.48    0.19 
   5  13   2    6.89    0.21 
   6  13   2    4.82    0.18 
   7  13   2    0.72    0.09 
   8  13   2    0.55    0.13 
  -8  14   2    2.75    0.23 
  -7  14   2    1.10    0.10 
  -6  14   2   25.14    0.54 
  -5  14   2    1.48    0.09 
  -4  14   2    0.03    0.02 
  -3  14   2    8.50    0.17 
  -2  14   2   41.41    0.51 
  -1  14   2    0.86    0.02 
   0  14   2    4.01    0.06 
   1  14   2    0.83    0.03 
   2  14   2   41.43    0.42 
   3  14   2    8.71    0.17 
   4  14   2    0.00    0.01 
   5  14   2    1.51    0.09 
   6  14   2   26.03    0.55 
   7  14   2    1.10    0.09 
   8  14   2    3.22    0.25 
  -7  15   2    0.00    0.04 
  -6  15   2    2.06    0.12 
  -5  15   2    0.30    0.05 
  -4  15   2   10.11    0.20 
  -3  15   2    5.18    0.11 
  -2  15   2    1.69    0.04 
  -1  15   2    6.50    0.08 
   0  15   2    0.03    0.01 
   1  15   2    6.48    0.08 
   2  15   2    1.63    0.04 
   3  15   2    5.11    0.11 
   4  15   2   10.38    0.20 
   5  15   2    0.40    0.06 
   6  15   2    2.00    0.12 
   7  15   2    0.00    0.04 
  -7  16   2    2.85    0.15 
  -6  16   2    3.79    0.16 
  -5  16   2    0.41    0.06 
  -4  16   2    1.32    0.06 
  -3  16   2    2.72    0.07 
  -2  16   2    3.39    0.07 
  -1  16   2    0.04    0.01 
   0  16   2  164.26    1.33 
   1  16   2    0.05    0.01 
   2  16   2    3.41    0.06 
   3  16   2    2.53    0.09 
   4  16   2    1.36    0.08 
   5  16   2    0.43    0.06 
   6  16   2    4.11    0.17 
   7  16   2    2.71    0.15 
  -7  17   2    0.08    0.05 
  -6  17   2    0.24    0.06 
  -5  17   2    5.07    0.18 
  -4  17   2    0.81    0.06 
  -3  17   2    0.06    0.02 
  -2  17   2    0.46    0.02 
  -1  17   2    3.14    0.06 
   0  17   2    0.06    0.01 
   1  17   2    3.15    0.05 
   2  17   2    0.42    0.02 
   3  17   2    0.01    0.01 
   4  17   2    0.76    0.06 
   5  17   2    5.06    0.18 
   6  17   2    0.30    0.05 
   7  17   2    0.05    0.04 
  -7  18   2    0.01    0.04 
  -6  18   2    3.04    0.15 
  -5  18   2    7.47    0.23 
  -4  18   2    3.87    0.12 
  -3  18   2    1.41    0.05 
  -2  18   2    3.24    0.06 
  -1  18   2    0.43    0.02 
   0  18   2  145.28    1.19 
   1  18   2    0.46    0.02 
   2  18   2    3.19    0.07 
   3  18   2    1.35    0.05 
   4  18   2    3.89    0.15 
   5  18   2    7.61    0.23 
   6  18   2    3.14    0.15 
   7  18   2    0.05    0.04 
  -7  19   2    0.95    0.10 
  -6  19   2    0.18    0.06 
  -5  19   2    0.30    0.05 
  -4  19   2   28.30    0.47 
  -3  19   2    1.10    0.05 
  -2  19   2   11.77    0.15 
  -1  19   2    2.71    0.05 
   0  19   2    0.03    0.01 
   1  19   2    2.80    0.05 
   2  19   2   11.75    0.19 
   3  19   2    1.26    0.05 
   4  19   2   28.50    0.57 
   5  19   2    0.26    0.05 
   6  19   2    0.12    0.05 
   7  19   2    0.91    0.11 
  -7  20   2    0.26    0.07 
  -6  20   2   54.22    1.04 
  -5  20   2    0.11    0.04 
  -4  20   2    0.26    0.04 
  -3  20   2   12.57    0.25 
  -2  20   2   31.71    0.34 
  -1  20   2    1.04    0.03 
   0  20   2   87.02    0.72 
   1  20   2    1.07    0.03 
   2  20   2   31.44    0.42 
   3  20   2   12.39    0.21 
   4  20   2    0.21    0.04 
   5  20   2    0.15    0.05 
   6  20   2   55.18    1.04 
   7  20   2    0.34    0.07 
  -7  21   2    2.17    0.14 
  -6  21   2    3.32    0.16 
  -5  21   2    1.87    0.10 
  -4  21   2    0.02    0.02 
  -3  21   2    0.10    0.03 
  -2  21   2   33.52    0.40 
  -1  21   2    1.51    0.04 
   0  21   2    0.04    0.01 
   1  21   2    1.44    0.04 
   2  21   2   34.10    0.44 
   3  21   2    0.03    0.02 
   4  21   2    0.05    0.02 
   5  21   2    1.70    0.11 
   6  21   2    3.51    0.16 
   7  21   2    2.33    0.14 
  -7  22   2    0.83    0.11 
  -6  22   2    0.46    0.08 
  -5  22   2    0.03    0.03 
  -4  22   2    0.07    0.03 
  -3  22   2    0.36    0.05 
  -2  22   2    1.97    0.06 
  -1  22   2    8.05    0.11 
   0  22   2   33.99    0.33 
   1  22   2    7.88    0.12 
   2  22   2    2.06    0.07 
   3  22   2    0.37    0.04 
   4  22   2    0.01    0.02 
   5  22   2   -0.01    0.03 
   6  22   2    0.46    0.08 
   7  22   2    0.83    0.10 
  -6  23   2    3.53    0.17 
  -5  23   2    2.04    0.10 
  -4  23   2   -0.01    0.02 
  -3  23   2    0.20    0.04 
  -2  23   2    7.67    0.16 
  -1  23   2   17.77    0.20 
   0  23   2    0.02    0.01 
   1  23   2   18.03    0.22 
   2  23   2    7.80    0.15 
   3  23   2    0.14    0.03 
   4  23   2    0.00    0.02 
   5  23   2    1.96    0.12 
   6  23   2    3.76    0.17 
  -6  24   2    2.42    0.12 
  -5  24   2    1.50    0.09 
  -4  24   2    2.97    0.12 
  -3  24   2    1.08    0.07 
  -2  24   2    2.79    0.09 
  -1  24   2    0.07    0.01 
   0  24   2    6.43    0.10 
   1  24   2    0.13    0.02 
   2  24   2    2.84    0.13 
   3  24   2    1.33    0.06 
   4  24   2    2.86    0.11 
   5  24   2    1.72    0.11 
   6  24   2    2.47    0.14 
  -6  25   2    0.99    0.08 
  -5  25   2    0.75    0.08 
  -4  25   2   51.71    0.80 
  -3  25   2    1.38    0.08 
  -2  25   2    1.45    0.07 
  -1  25   2    2.20    0.06 
   0  25   2    0.03    0.01 
   1  25   2    2.20    0.05 
   2  25   2    1.49    0.07 
   3  25   2    1.34    0.07 
   4  25   2   50.88    0.78 
   5  25   2    0.82    0.09 
   6  25   2    0.92    0.10 
  -6  26   2    2.98    0.14 
  -5  26   2    1.86    0.10 
  -4  26   2    0.75    0.07 
  -3  26   2    2.10    0.10 
  -2  26   2    2.92    0.09 
  -1  26   2    2.29    0.06 
   0  26   2    5.11    0.08 
   1  26   2    2.43    0.07 
   2  26   2    3.06    0.09 
   3  26   2    2.07    0.12 
   4  26   2    0.74    0.06 
   5  26   2    1.74    0.11 
   6  26   2    3.06    0.24 
  -6  27   2    0.25    0.06 
  -5  27   2    0.00    0.03 
  -4  27   2    3.89    0.14 
  -3  27   2    0.40    0.05 
  -2  27   2    0.73    0.05 
  -1  27   2   11.35    0.18 
   0  27   2    0.08    0.02 
   1  27   2   11.62    0.18 
   2  27   2    0.77    0.05 
   3  27   2    0.42    0.07 
   4  27   2    3.95    0.17 
   5  27   2    0.03    0.05 
   6  27   2    0.15    0.08 
  -5  28   2    1.16    0.09 
  -4  28   2    0.04    0.03 
  -3  28   2    0.08    0.03 
  -2  28   2    0.13    0.03 
  -1  28   2    0.29    0.03 
   0  28   2   40.29    0.44 
   1  28   2    0.24    0.03 
   2  28   2    0.12    0.03 
   3  28   2    0.03    0.03 
   4  28   2    0.00    0.03 
   5  28   2    1.13    0.14 
  -5  29   2    0.25    0.06 
  -4  29   2    7.80    0.22 
  -3  29   2    0.05    0.03 
  -2  29   2   41.44    0.57 
  -1  29   2    0.00    0.02 
   0  29   2    0.05    0.04 
   1  29   2    0.00    0.02 
   2  29   2   41.15    0.65 
   3  29   2    0.03    0.04 
   4  29   2    7.70    0.26 
   5  29   2    0.15    0.05 
  -5  30   2   -0.02    0.03 
  -4  30   2    2.84    0.13 
  -3  30   2    3.25    0.13 
  -2  30   2   15.94    0.28 
  -1  30   2    2.20    0.09 
   0  30   2   15.83    0.27 
   1  30   2    2.28    0.09 
   2  30   2   16.22    0.32 
   3  30   2    3.13    0.16 
   4  30   2    2.70    0.15 
   5  30   2   -0.01    0.04 
  -5  31   2    8.12    0.23 
  -4  31   2   11.75    0.28 
  -3  31   2    1.23    0.09 
  -2  31   2    1.06    0.07 
  -1  31   2    0.60    0.05 
   0  31   2    0.09    0.03 
   1  31   2    0.69    0.06 
   2  31   2    1.04    0.07 
   3  31   2    1.21    0.10 
   4  31   2   11.26    0.34 
   5  31   2    7.60    0.28 
  -4  32   2    2.85    0.13 
  -3  32   2    4.00    0.15 
  -2  32   2    0.14    0.04 
  -1  32   2    0.86    0.06 
   0  32   2    6.45    0.18 
   1  32   2    0.82    0.06 
   2  32   2    0.16    0.05 
   3  32   2    4.04    0.18 
   4  32   2    2.83    0.16 
  -4  33   2   -0.01    0.04 
  -3  33   2    0.10    0.04 
  -2  33   2    0.00    0.03 
  -1  33   2    1.69    0.12 
   1  33   2    1.37    0.07 
   2  33   2   -0.01    0.03 
   3  33   2    0.08    0.05 
   4  33   2    0.06    0.04 
  -3  34   2    0.06    0.04 
  -2  34   2    0.04    0.03 
  -1  34   2    1.04    0.10 
   0  34   2   63.08    1.19 
   1  34   2    0.89    0.06 
   2  34   2    0.01    0.04 
   3  34   2    0.19    0.06 
  -3  35   2    0.15    0.05 
  -2  35   2    2.32    0.15 
  -1  35   2    2.66    0.15 
   1  35   2    2.71    0.11 
   2  35   2    2.42    0.14 
   3  35   2    0.19    0.06 
  -2  36   2    7.47    0.28 
  -1  36   2    0.40    0.08 
   0  36   2    1.12    0.11 
   1  36   2    0.28    0.05 
   2  36   2    7.49    0.26 
  -2  37   2    0.05    0.05 
  -1  37   2    0.15    0.06 
   0  37   2   -0.04    0.04 
   1  37   2    0.26    0.06 
   2  37   2    0.07    0.05 
   0  38   2    0.74    0.11 
   0 -37   3    0.03    0.08 
  -2 -36   3    0.02    0.04 
   0 -36   3   -0.05    0.05 
   1 -36   3    7.06    0.37 
   2 -36   3   -0.04    0.06 
  -2 -35   3    1.49    0.13 
  -1 -35   3    0.88    0.15 
   0 -35   3   -0.05    0.05 
   1 -35   3    1.11    0.15 
   2 -35   3    1.54    0.17 
  -3 -34   3    0.74    0.10 
  -2 -34   3    7.91    0.28 
  -1 -34   3    6.16    0.25 
   0 -34   3    0.06    0.06 
   1 -34   3    6.28    0.34 
   2 -34   3    6.97    0.38 
   3 -34   3    0.49    0.12 
  -3 -33   3    8.77    0.30 
  -2 -33   3   -0.02    0.03 
  -1 -33   3    3.02    0.16 
   0 -33   3    0.02    0.06 
   1 -33   3    3.52    0.24 
   2 -33   3    0.03    0.05 
   3 -33   3    8.73    0.42 
  -4 -32   3    0.19    0.06 
  -3 -32   3    0.26    0.06 
  -2 -32   3    1.25    0.15 
  -1 -32   3   24.62    0.55 
   0 -32   3    3.27    0.23 
   1 -32   3   23.16    0.77 
   2 -32   3    1.16    0.14 
   3 -32   3    0.14    0.08 
   4 -32   3    0.24    0.09 
  -4 -31   3    1.46    0.12 
  -3 -31   3    2.49    0.15 
  -2 -31   3    0.59    0.12 
  -1 -31   3   19.13    0.47 
   0 -31   3    0.06    0.06 
   1 -31   3   19.16    0.66 
   2 -31   3    0.64    0.12 
   3 -31   3    1.82    0.18 
   4 -31   3    1.24    0.16 
  -4 -30   3    0.30    0.07 
  -3 -30   3    3.17    0.16 
  -2 -30   3    2.83    0.15 
  -1 -30   3    0.02    0.03 
   0 -30   3    0.86    0.12 
   1 -30   3    0.09    0.06 
   2 -30   3    3.46    0.23 
   3 -30   3    3.34    0.23 
   4 -30   3    0.27    0.09 
   5 -30   3    1.58    0.18 
  -5 -29   3    1.73    0.19 
  -4 -29   3    0.06    0.04 
  -3 -29   3    0.02    0.03 
  -2 -29   3    7.88    0.25 
  -1 -29   3    0.02    0.03 
   0 -29   3   -0.02    0.04 
   1 -29   3    0.01    0.04 
   2 -29   3    7.92    0.37 
   3 -29   3    0.05    0.05 
   4 -29   3    0.02    0.05 
   5 -29   3    1.73    0.18 
  -5 -28   3   13.21    0.55 
  -4 -28   3    0.61    0.13 
  -3 -28   3    5.71    0.22 
  -2 -28   3    0.73    0.08 
  -1 -28   3   16.95    0.41 
   0 -28   3   20.51    0.66 
   1 -28   3   17.11    0.59 
   2 -28   3    0.66    0.12 
   3 -28   3    5.70    0.31 
   4 -28   3    0.76    0.14 
   5 -28   3   13.79    0.55 
  -5 -27   3   16.03    0.62 
  -4 -27   3    2.04    0.18 
  -3 -27   3    6.04    0.22 
  -2 -27   3    0.12    0.04 
  -1 -27   3    8.98    0.26 
   0 -27   3    0.05    0.05 
   1 -27   3    9.07    0.38 
   2 -27   3    0.07    0.05 
   3 -27   3    5.99    0.31 
   4 -27   3    2.02    0.18 
   5 -27   3   15.64    0.60 
  -6 -26   3    3.97    0.28 
  -5 -26   3    0.16    0.08 
  -4 -26   3    0.07    0.06 
  -3 -26   3    1.96    0.12 
  -2 -26   3    0.21    0.05 
  -1 -26   3   20.96    0.47 
   0 -26   3    0.68    0.10 
   1 -26   3   20.74    0.66 
   2 -26   3    0.23    0.07 
   3 -26   3    1.71    0.16 
   4 -26   3    0.01    0.05 
   5 -26   3    0.11    0.08 
   6 -26   3    4.48    0.21 
  -6 -25   3    0.04    0.06 
  -5 -25   3    0.99    0.13 
  -4 -25   3    0.63    0.12 
  -3 -25   3    0.24    0.06 
  -2 -25   3    0.06    0.03 
  -1 -25   3    0.47    0.07 
   0 -25   3    0.02    0.03 
   1 -25   3    0.41    0.09 
   2 -25   3    0.03    0.04 
   3 -25   3    0.24    0.08 
   4 -25   3    0.70    0.12 
   5 -25   3    1.07    0.14 
   6 -25   3    0.16    0.06 
  -6 -24   3    1.83    0.19 
  -5 -24   3    0.29    0.09 
  -4 -24   3    0.21    0.08 
  -3 -24   3    3.93    0.17 
  -2 -24   3    2.73    0.12 
  -1 -24   3   15.12    0.29 
   0 -24   3    1.73    0.10 
   1 -24   3   15.15    0.52 
   2 -24   3    2.62    0.18 
   3 -24   3    4.07    0.24 
   4 -24   3    0.08    0.06 
   5 -24   3    0.34    0.09 
   6 -24   3    1.81    0.13 
  -6 -23   3    0.27    0.09 
  -5 -23   3   19.45    0.67 
  -4 -23   3    5.52    0.29 
  -3 -23   3    1.25    0.08 
  -2 -23   3    0.15    0.04 
  -1 -23   3   10.64    0.22 
   0 -23   3    0.00    0.02 
   1 -23   3   10.93    0.40 
   2 -23   3    0.18    0.06 
   3 -23   3    1.05    0.12 
   4 -23   3    5.38    0.28 
   5 -23   3   18.86    0.46 
   6 -23   3    0.11    0.05 
  -6 -22   3    3.69    0.26 
  -5 -22   3   26.72    0.84 
  -4 -22   3    0.06    0.05 
  -3 -22   3    6.35    0.20 
  -2 -22   3   10.49    0.27 
  -1 -22   3   35.73    0.55 
   0 -22   3   37.02    0.72 
   1 -22   3   34.72    0.97 
   2 -22   3    9.79    0.38 
   3 -22   3    6.15    0.29 
   4 -22   3    0.01    0.04 
   5 -22   3   28.07    0.59 
   6 -22   3    3.38    0.17 
  -6 -21   3    1.91    0.19 
  -5 -21   3    0.97    0.13 
  -4 -21   3    0.04    0.04 
  -3 -21   3    2.20    0.11 
  -2 -21   3    9.64    0.20 
  -1 -21   3    9.89    0.20 
   0 -21   3    0.05    0.03 
   1 -21   3    9.53    0.36 
   2 -21   3    8.89    0.36 
   3 -21   3    2.21    0.16 
   4 -21   3    0.09    0.05 
   5 -21   3    0.95    0.09 
   6 -21   3    2.19    0.13 
  -7 -20   3    7.28    0.39 
  -6 -20   3    2.61    0.21 
  -5 -20   3    0.12    0.06 
  -4 -20   3    1.65    0.14 
  -3 -20   3    1.44    0.13 
  -2 -20   3    6.48    0.19 
  -1 -20   3   25.53    0.41 
   0 -20   3    2.85    0.09 
   1 -20   3   25.26    0.73 
   2 -20   3    6.45    0.28 
   3 -20   3    1.44    0.13 
   4 -20   3    1.64    0.14 
   5 -20   3    0.16    0.05 
   6 -20   3    2.60    0.14 
   7 -20   3    6.69    0.35 
  -7 -19   3    0.15    0.09 
  -6 -19   3    0.44    0.11 
  -5 -19   3    3.85    0.23 
  -4 -19   3    4.51    0.24 
  -3 -19   3    0.09    0.05 
  -2 -19   3    0.61    0.06 
  -1 -19   3   41.96    0.76 
   0 -19   3   -0.01    0.01 
   1 -19   3   40.24    1.09 
   2 -19   3    0.64    0.08 
   3 -19   3    0.07    0.04 
   4 -19   3    4.04    0.22 
   5 -19   3    3.68    0.16 
   6 -19   3    0.32    0.06 
   7 -19   3    0.11    0.08 
  -7 -18   3   30.90    0.97 
  -6 -18   3    7.41    0.37 
  -5 -18   3    3.88    0.24 
  -4 -18   3    3.66    0.21 
  -3 -18   3    0.02    0.03 
  -2 -18   3    4.71    0.15 
  -1 -18   3   58.95    1.01 
   0 -18   3   33.46    0.61 
   1 -18   3   55.40    1.44 
   2 -18   3    4.74    0.23 
   3 -18   3    0.10    0.05 
   4 -18   3    3.72    0.21 
   5 -18   3    4.21    0.17 
   6 -18   3    8.14    0.25 
   7 -18   3   31.06    0.91 
  -7 -17   3    3.99    0.27 
  -6 -17   3    0.19    0.08 
  -5 -17   3   21.43    0.70 
  -4 -17   3    8.73    0.35 
  -3 -17   3   13.31    0.44 
  -2 -17   3    0.26    0.04 
  -1 -17   3    2.21    0.09 
   0 -17   3    0.01    0.02 
   1 -17   3    2.02    0.10 
   2 -17   3    0.32    0.07 
   3 -17   3   13.35    0.44 
   4 -17   3    8.89    0.35 
   5 -17   3   22.25    0.38 
   6 -17   3    0.12    0.04 
   7 -17   3    3.39    0.17 
  -7 -16   3    8.75    0.30 
  -6 -16   3    2.17    0.19 
  -5 -16   3   17.98    0.60 
  -4 -16   3    3.43    0.20 
  -3 -16   3    0.68    0.08 
  -2 -16   3    7.47    0.16 
  -1 -16   3   49.40    0.86 
   0 -16   3    0.38    0.04 
   1 -16   3   48.84    0.84 
   2 -16   3    6.80    0.21 
   3 -16   3    0.63    0.08 
   4 -16   3    3.63    0.20 
   5 -16   3   18.84    0.33 
   6 -16   3    2.20    0.10 
   7 -16   3    8.91    0.39 
  -7 -15   3    8.92    0.30 
  -6 -15   3    0.41    0.10 
  -5 -15   3    4.47    0.25 
  -4 -15   3    0.43    0.08 
  -3 -15   3    6.18    0.25 
  -2 -15   3   16.82    0.29 
  -1 -15   3    0.69    0.05 
   0 -15   3    0.02    0.01 
   1 -15   3    0.59    0.04 
   2 -15   3   16.33    0.36 
   3 -15   3    5.57    0.25 
   4 -15   3    0.39    0.08 
   5 -15   3    4.89    0.14 
   6 -15   3    0.46    0.06 
   7 -15   3    8.93    0.40 
  -7 -14   3    4.12    0.19 
  -6 -14   3    2.15    0.18 
  -5 -14   3    1.38    0.13 
  -4 -14   3    7.38    0.30 
  -3 -14   3    3.79    0.14 
  -2 -14   3   12.45    0.22 
  -1 -14   3   10.85    0.24 
   0 -14   3    0.30    0.03 
   1 -14   3   10.47    0.28 
   2 -14   3   11.66    0.28 
   3 -14   3    3.51    0.18 
   4 -14   3    7.44    0.30 
   5 -14   3    1.30    0.07 
   6 -14   3    1.84    0.09 
   7 -14   3    4.08    0.25 
  -7 -13   3    0.20    0.06 
  -6 -13   3    1.19    0.10 
  -5 -13   3   12.84    0.47 
  -4 -13   3   -0.01    0.03 
  -3 -13   3    7.04    0.19 
  -2 -13   3    0.17    0.02 
  -1 -13   3  109.71    1.78 
   0 -13   3    0.03    0.01 
   1 -13   3  106.96    1.76 
   2 -13   3    0.20    0.03 
   3 -13   3    6.50    0.19 
   4 -13   3    0.05    0.04 
   5 -13   3   13.21    0.26 
   6 -13   3    1.19    0.07 
   7 -13   3    0.16    0.07 
  -8 -12   3   -0.01    0.04 
  -7 -12   3    8.06    0.28 
  -6 -12   3    0.35    0.06 
  -5 -12   3   44.68    1.15 
  -4 -12   3    8.38    0.32 
  -3 -12   3   22.63    0.45 
  -2 -12   3    0.12    0.03 
  -1 -12   3   30.32    0.55 
   0 -12   3    0.00    0.01 
   1 -12   3   30.70    0.45 
   2 -12   3    0.13    0.01 
   3 -12   3   22.48    0.46 
   4 -12   3    8.13    0.31 
   5 -12   3   43.72    0.65 
   6 -12   3    0.24    0.04 
   7 -12   3    8.37    0.37 
   8 -12   3    0.01    0.06 
  -8 -11   3    0.12    0.06 
  -7 -11   3    1.16    0.10 
  -6 -11   3   -0.01    0.03 
  -5 -11   3    4.73    0.24 
  -4 -11   3    0.66    0.08 
  -3 -11   3   55.20    0.96 
  -2 -11   3    0.02    0.02 
  -1 -11   3   18.90    0.36 
   0 -11   3    0.01    0.01 
   1 -11   3   18.35    0.28 
   2 -11   3    0.03    0.01 
   3 -11   3   55.24    0.97 
   4 -11   3    0.57    0.07 
   5 -11   3    4.79    0.13 
   6 -11   3    0.03    0.03 
   7 -11   3    1.11    0.14 
   8 -11   3    0.05    0.06 
  -8 -10   3    0.22    0.06 
  -7 -10   3    4.42    0.19 
  -6 -10   3    1.96    0.12 
  -5 -10   3    0.11    0.03 
  -4 -10   3    8.71    0.32 
  -3 -10   3   11.15    0.26 
  -2 -10   3   34.14    0.50 
  -1 -10   3   45.43    0.78 
   0 -10   3    1.16    0.05 
   1 -10   3   45.10    0.63 
   2 -10   3   33.36    0.48 
   3 -10   3   11.20    0.26 
   4 -10   3    8.68    0.22 
   5 -10   3    0.15    0.03 
   6 -10   3    1.84    0.10 
   7 -10   3    4.71    0.27 
   8 -10   3    0.30    0.10 
  -8  -9   3    3.63    0.19 
  -7  -9   3    2.06    0.13 
  -6  -9   3    2.12    0.12 
  -5  -9   3   24.96    0.53 
  -4  -9   3    2.08    0.13 
  -3  -9   3   26.75    0.51 
  -2  -9   3   29.08    0.43 
  -1  -9   3   68.72    1.15 
   0  -9   3    0.02    0.01 
   1  -9   3   69.34    0.94 
   2  -9   3   29.18    0.42 
   3  -9   3   26.00    0.51 
   4  -9   3    1.97    0.09 
   5  -9   3   25.70    0.41 
   6  -9   3    2.08    0.11 
   7  -9   3    2.30    0.19 
   8  -9   3    3.97    0.27 
  -8  -8   3    0.60    0.10 
  -7  -8   3   12.16    0.35 
  -6  -8   3    0.03    0.03 
  -5  -8   3    1.85    0.10 
  -4  -8   3    0.08    0.04 
  -3  -8   3    7.17    0.19 
  -2  -8   3    0.14    0.02 
  -1  -8   3   33.68    0.59 
   0  -8   3   53.83    0.90 
   1  -8   3   33.54    0.48 
   2  -8   3    0.14    0.02 
   3  -8   3    7.18    0.19 
   4  -8   3    0.06    0.02 
   5  -8   3    1.92    0.09 
   6  -8   3   -0.01    0.05 
   7  -8   3   12.93    0.49 
   8  -8   3    0.85    0.15 
  -8  -7   3   -0.01    0.04 
  -7  -7   3    0.12    0.04 
  -6  -7   3    2.07    0.12 
  -5  -7   3    9.64    0.26 
  -4  -7   3    3.87    0.10 
  -3  -7   3  179.10    2.91 
  -2  -7   3    3.24    0.08 
  -1  -7   3    8.07    0.18 
   0  -7   3    0.00    0.01 
   1  -7   3    7.82    0.14 
   2  -7   3    3.24    0.08 
   3  -7   3  180.04    2.91 
   4  -7   3    3.94    0.12 
   5  -7   3    9.50    0.24 
   6  -7   3    2.22    0.17 
   7  -7   3    0.21    0.08 
   8  -7   3   -0.02    0.06 
  -8  -6   3    3.03    0.17 
  -7  -6   3    2.53    0.14 
  -6  -6   3    4.60    0.18 
  -5  -6   3   19.04    0.42 
  -4  -6   3   14.45    0.25 
  -3  -6   3   19.82    0.31 
  -2  -6   3    1.08    0.05 
  -1  -6   3    8.89    0.19 
   0  -6   3    2.73    0.08 
   1  -6   3    8.56    0.15 
   2  -6   3    0.99    0.04 
   3  -6   3   19.89    0.39 
   4  -6   3   14.86    0.32 
   5  -6   3   19.80    0.33 
   6  -6   3    4.81    0.25 
   7  -6   3    2.62    0.20 
   8  -6   3    2.94    0.23 
  -8  -5   3    0.25    0.07 
  -7  -5   3    4.77    0.20 
  -6  -5   3    0.32    0.06 
  -5  -5   3   11.76    0.30 
  -4  -5   3    2.95    0.09 
  -3  -5   3    3.32    0.08 
  -2  -5   3   22.85    0.42 
  -1  -5   3    0.13    0.02 
   0  -5   3    0.02    0.01 
   1  -5   3    0.16    0.02 
   2  -5   3   23.09    0.34 
   3  -5   3    3.23    0.11 
   4  -5   3    2.72    0.08 
   5  -5   3   12.50    0.23 
   6  -5   3    0.24    0.08 
   7  -5   3    4.77    0.27 
   8  -5   3    0.28    0.11 
  -8  -4   3    1.44    0.12 
  -7  -4   3    1.38    0.11 
  -6  -4   3    6.08    0.21 
  -5  -4   3    1.91    0.08 
  -4  -4   3    3.22    0.09 
  -3  -4   3    3.70    0.09 
  -2  -4   3   48.97    0.83 
  -1  -4   3   10.51    0.17 
   0  -4   3    6.89    0.13 
   1  -4   3   10.18    0.17 
   2  -4   3   49.17    0.68 
   3  -4   3    3.98    0.09 
   4  -4   3    3.20    0.09 
   5  -4   3    1.99    0.07 
   6  -4   3    6.09    0.29 
   7  -4   3    1.38    0.15 
   8  -4   3    1.32    0.17 
  -8  -3   3    3.36    0.18 
  -7  -3   3    1.20    0.10 
  -6  -3   3    7.25    0.18 
  -5  -3   3    4.49    0.12 
  -4  -3   3   22.76    0.37 
  -3  -3   3  144.38    1.92 
  -2  -3   3    2.09    0.05 
  -1  -3   3   45.90    0.61 
   0  -3   3    0.01    0.01 
   1  -3   3   44.71    0.62 
   2  -3   3    2.14    0.07 
   3  -3   3  149.88    1.91 
   4  -3   3   23.56    0.36 
   5  -3   3    4.69    0.12 
   6  -3   3    7.00    0.32 
   7  -3   3    1.21    0.14 
   8  -3   3    3.84    0.26 
  -8  -2   3    0.05    0.05 
  -7  -2   3    9.15    0.28 
  -6  -2   3    4.07    0.13 
  -5  -2   3    8.46    0.18 
  -4  -2   3    7.30    0.15 
  -3  -2   3    4.29    0.10 
  -2  -2   3   38.50    0.46 
  -1  -2   3   44.15    0.58 
   0  -2   3  172.16    2.23 
   1  -2   3   43.03    0.59 
   2  -2   3   38.26    0.53 
   3  -2   3    4.23    0.08 
   4  -2   3    7.12    0.14 
   5  -2   3    7.92    0.21 
   6  -2   3    4.52    0.24 
   7  -2   3    8.33    0.39 
   8  -2   3    0.05    0.07 
  -8  -1   3    1.60    0.12 
  -7  -1   3    2.23    0.13 
  -6  -1   3    0.39    0.05 
  -5  -1   3   11.79    0.23 
  -4  -1   3    1.33    0.06 
  -3  -1   3   90.73    1.50 
  -2  -1   3   20.08    0.25 
  -1  -1   3   11.77    0.18 
   0  -1   3    0.01    0.01 
   1  -1   3   11.50    0.19 
   2  -1   3   19.90    0.37 
   3  -1   3   91.93    1.05 
   4  -1   3    1.29    0.05 
   5  -1   3   11.54    0.41 
   6  -1   3    0.42    0.09 
   7  -1   3    2.01    0.18 
   8  -1   3    1.59    0.18 
  -8   0   3    0.00    0.04 
  -7   0   3    0.02    0.03 
  -6   0   3    0.02    0.02 
  -5   0   3    0.02    0.02 
  -4   0   3    0.01    0.01 
  -3   0   3    0.02    0.01 
  -2   0   3    0.01    0.01 
  -1   0   3    0.02    0.01 
   0   0   3    0.29    0.04 
   1   0   3    0.00    0.01 
   2   0   3    0.00    0.01 
   3   0   3    0.03    0.01 
   4   0   3   -0.01    0.01 
   5   0   3    0.02    0.04 
   6   0   3    0.00    0.04 
   7   0   3   -0.03    0.04 
   8   0   3    0.08    0.08 
  -8   1   3    1.39    0.12 
  -7   1   3    2.01    0.12 
  -6   1   3    0.40    0.05 
  -5   1   3   11.77    0.20 
  -4   1   3    1.18    0.06 
  -3   1   3   90.06    1.50 
  -2   1   3   19.28    0.30 
  -1   1   3   11.70    0.15 
   0   1   3    0.01    0.01 
   1   1   3   11.32    0.19 
   2   1   3   20.05    0.25 
   3   1   3   90.64    1.04 
   4   1   3    1.16    0.04 
   5   1   3   12.11    0.42 
   6   1   3    0.43    0.10 
   7   1   3    1.62    0.16 
   8   1   3    1.42    0.18 
  -8   2   3    0.01    0.04 
  -7   2   3    9.21    0.28 
  -6   2   3    4.27    0.13 
  -5   2   3    8.43    0.16 
  -4   2   3    6.79    0.15 
  -3   2   3    4.22    0.13 
  -2   2   3   37.79    0.54 
  -1   2   3   43.50    0.45 
   0   2   3  170.27    2.23 
   1   2   3   42.39    0.59 
   2   2   3   38.04    0.53 
   3   2   3    4.21    0.08 
   4   2   3    6.92    0.12 
   5   2   3    8.66    0.34 
   6   2   3    4.06    0.24 
   7   2   3    8.32    0.39 
   8   2   3   -0.02    0.06 
  -8   3   3    3.20    0.17 
  -7   3   3    1.14    0.10 
  -6   3   3    7.59    0.18 
  -5   3   3    4.51    0.11 
  -4   3   3   22.46    0.37 
  -3   3   3  144.19    2.36 
  -2   3   3    2.06    0.06 
  -1   3   3   44.76    0.47 
   0   3   3    0.01    0.01 
   1   3   3   43.93    0.76 
   2   3   3    2.12    0.06 
   3   3   3  142.88    1.65 
   4   3   3   23.01    0.30 
   5   3   3    4.73    0.23 
   6   3   3    7.35    0.33 
   7   3   3    1.17    0.14 
   8   3   3    3.07    0.24 
  -8   4   3    1.28    0.11 
  -7   4   3    1.24    0.08 
  -6   4   3    5.98    0.16 
  -5   4   3    2.06    0.08 
  -4   4   3    3.28    0.10 
  -3   4   3    3.59    0.10 
  -2   4   3   49.79    0.68 
  -1   4   3   10.14    0.12 
   0   4   3    7.06    0.12 
   1   4   3    9.63    0.21 
   2   4   3   49.61    0.68 
   3   4   3    4.06    0.07 
   4   4   3    2.98    0.12 
   5   4   3    1.80    0.14 
   6   4   3    6.00    0.29 
   7   4   3    1.03    0.13 
   8   4   3    1.28    0.16 
  -8   5   3    0.23    0.10 
  -7   5   3    4.41    0.14 
  -6   5   3    0.44    0.05 
  -5   5   3   11.88    0.23 
  -4   5   3    2.81    0.09 
  -3   5   3    2.99    0.09 
  -2   5   3   23.36    0.35 
  -1   5   3    0.13    0.01 
   0   5   3    0.06    0.01 
   1   5   3    0.16    0.02 
   2   5   3   23.24    0.34 
   3   5   3    3.34    0.06 
   4   5   3    2.84    0.12 
   5   5   3   11.76    0.43 
   6   5   3    0.34    0.08 
   7   5   3    4.53    0.27 
   8   5   3    0.17    0.09 
  -8   6   3    3.27    0.24 
  -7   6   3    2.71    0.11 
  -6   6   3    4.61    0.14 
  -5   6   3   19.19    0.33 
  -4   6   3   14.67    0.26 
  -3   6   3   19.72    0.31 
  -2   6   3    1.09    0.04 
  -1   6   3    8.73    0.12 
   0   6   3    2.71    0.06 
   1   6   3    8.55    0.15 
   2   6   3    0.97    0.04 
   3   6   3   19.40    0.30 
   4   6   3   14.28    0.46 
   5   6   3   18.72    0.41 
   6   6   3    4.48    0.25 
   7   6   3    2.45    0.20 
   8   6   3    3.78    0.27 
  -8   7   3   -0.01    0.06 
  -7   7   3    0.15    0.04 
  -6   7   3    2.25    0.09 
  -5   7   3    9.41    0.20 
  -4   7   3    4.14    0.10 
  -3   7   3  180.46    2.37 
  -2   7   3    3.17    0.08 
  -1   7   3    7.96    0.11 
   0   7   3    0.01    0.01 
   1   7   3    8.00    0.13 
   2   7   3    3.20    0.07 
   3   7   3  181.54    1.82 
   4   7   3    3.95    0.20 
   5   7   3    9.06    0.25 
   6   7   3    2.20    0.11 
   7   7   3    0.04    0.05 
   8   7   3    0.00    0.07 
  -8   8   3    0.59    0.13 
  -7   8   3   12.18    0.27 
  -6   8   3   -0.01    0.02 
  -5   8   3    1.90    0.08 
  -4   8   3    0.05    0.02 
  -3   8   3    7.15    0.19 
  -2   8   3    0.16    0.02 
  -1   8   3   33.59    0.34 
   0   8   3   53.69    0.52 
   1   8   3   32.96    0.37 
   2   8   3    0.14    0.02 
   3   8   3    7.25    0.10 
   4   8   3    0.05    0.03 
   5   8   3    1.87    0.10 
   6   8   3    0.00    0.03 
   7   8   3   12.28    0.50 
   8   8   3    0.54    0.13 
  -8   9   3    4.04    0.27 
  -7   9   3    2.20    0.12 
  -6   9   3    2.04    0.09 
  -5   9   3   24.93    0.41 
  -4   9   3    2.02    0.08 
  -3   9   3   26.04    0.50 
  -2   9   3   28.73    0.37 
  -1   9   3   70.16    0.66 
   0   9   3    0.03    0.01 
   1   9   3   68.70    0.73 
   2   9   3   29.30    0.32 
   3   9   3   26.61    0.35 
   4   9   3    2.13    0.10 
   5   9   3   25.47    0.52 
   6   9   3    2.29    0.12 
   7   9   3    2.21    0.19 
   8   9   3    3.79    0.27 
  -8  10   3    0.19    0.09 
  -7  10   3    4.31    0.18 
  -6  10   3    1.90    0.09 
  -5  10   3    0.16    0.03 
  -4  10   3    8.72    0.18 
  -3  10   3   11.29    0.26 
  -2  10   3   33.67    0.43 
  -1  10   3   45.79    0.45 
   0  10   3    1.11    0.03 
   1  10   3   45.66    0.45 
   2  10   3   33.84    0.37 
   3  10   3   11.51    0.22 
   4  10   3    8.62    0.23 
   5  10   3    0.23    0.05 
   6  10   3    2.07    0.11 
   7  10   3    4.37    0.18 
   8  10   3    0.18    0.09 
  -8  11   3    0.17    0.08 
  -7  11   3    1.20    0.10 
  -6  11   3    0.01    0.02 
  -5  11   3    4.83    0.13 
  -4  11   3    0.61    0.05 
  -3  11   3   53.93    0.96 
  -2  11   3    0.08    0.02 
  -1  11   3   18.56    0.20 
   0  11   3    0.01    0.01 
   1  11   3   18.24    0.20 
   2  11   3    0.04    0.01 
   3  11   3   54.40    0.79 
   4  11   3    0.54    0.05 
   5  11   3    4.69    0.17 
   6  11   3    0.02    0.03 
   7  11   3    1.17    0.10 
   8  11   3    0.19    0.10 
  -8  12   3    0.02    0.06 
  -7  12   3    8.10    0.26 
  -6  12   3    0.27    0.04 
  -5  12   3   42.94    0.65 
  -4  12   3    8.19    0.18 
  -3  12   3   22.50    0.37 
  -2  12   3    0.14    0.02 
  -1  12   3   30.96    0.32 
   0  12   3    0.02    0.01 
   1  12   3   30.85    0.32 
   2  12   3    0.14    0.01 
   3  12   3   22.25    0.32 
   4  12   3    8.06    0.18 
   5  12   3   42.46    0.80 
   6  12   3    0.23    0.05 
   7  12   3    7.65    0.26 
   8  12   3   -0.01    0.06 
  -7  13   3    0.12    0.05 
  -6  13   3    1.26    0.09 
  -5  13   3   13.04    0.26 
  -4  13   3    0.01    0.02 
  -3  13   3    6.64    0.18 
  -2  13   3    0.19    0.03 
  -1  13   3  107.91    1.02 
   0  13   3    0.01    0.01 
   1  13   3  110.18    1.02 
   2  13   3    0.17    0.02 
   3  13   3    6.59    0.15 
   4  13   3    0.04    0.02 
   5  13   3   13.27    0.33 
   6  13   3    1.13    0.09 
   7  13   3    0.24    0.06 
  -7  14   3    4.44    0.19 
  -6  14   3    1.63    0.11 
  -5  14   3    1.32    0.07 
  -4  14   3    7.79    0.17 
  -3  14   3    3.85    0.13 
  -2  14   3   11.97    0.19 
  -1  14   3   10.28    0.13 
   0  14   3    0.36    0.02 
   1  14   3   10.51    0.13 
   2  14   3   12.23    0.15 
   3  14   3    3.53    0.11 
   4  14   3    7.49    0.18 
   5  14   3    1.43    0.09 
   6  14   3    1.90    0.12 
   7  14   3    4.22    0.18 
  -7  15   3    8.91    0.28 
  -6  15   3    0.36    0.06 
  -5  15   3    4.73    0.14 
  -4  15   3    0.39    0.04 
  -3  15   3    5.98    0.12 
  -2  15   3   17.18    0.25 
  -1  15   3    0.73    0.03 
   0  15   3    0.01    0.01 
   1  15   3    0.64    0.03 
   2  15   3   17.17    0.20 
   3  15   3    5.78    0.15 
   4  15   3    0.33    0.04 
   5  15   3    4.43    0.17 
   6  15   3    0.39    0.07 
   7  15   3    9.17    0.29 
  -7  16   3    8.81    0.28 
  -6  16   3    1.87    0.12 
  -5  16   3   17.82    0.41 
  -4  16   3    3.74    0.11 
  -3  16   3    0.64    0.04 
  -2  16   3    7.08    0.16 
  -1  16   3   50.34    0.46 
   0  16   3    0.34    0.02 
   1  16   3   49.85    0.49 
   2  16   3    7.02    0.10 
   3  16   3    0.62    0.05 
   4  16   3    3.73    0.12 
   5  16   3   17.87    0.42 
   6  16   3    2.11    0.12 
   7  16   3    8.72    0.28 
  -7  17   3    3.38    0.17 
  -6  17   3    0.18    0.05 
  -5  17   3   21.26    0.47 
  -4  17   3    8.86    0.19 
  -3  17   3   13.14    0.21 
  -2  17   3    0.24    0.03 
  -1  17   3    2.02    0.05 
   0  17   3    0.01    0.01 
   1  17   3    1.92    0.05 
   2  17   3    0.24    0.02 
   3  17   3   12.63    0.25 
   4  17   3    8.78    0.20 
   5  17   3   21.05    0.48 
   6  17   3    0.12    0.05 
   7  17   3    3.66    0.18 
  -7  18   3   29.41    0.65 
  -6  18   3    7.76    0.25 
  -5  18   3    4.28    0.17 
  -4  18   3    3.48    0.11 
  -3  18   3    0.08    0.02 
  -2  18   3    4.74    0.12 
  -1  18   3   58.16    0.54 
   0  18   3   34.05    0.33 
   1  18   3   58.34    0.58 
   2  18   3    4.81    0.09 
   3  18   3    0.05    0.02 
   4  18   3    3.59    0.12 
   5  18   3    4.11    0.17 
   6  18   3    7.81    0.26 
   7  18   3   29.69    0.66 
  -7  19   3    0.00    0.05 
  -6  19   3    0.26    0.06 
  -5  19   3    3.71    0.16 
  -4  19   3    4.33    0.13 
  -3  19   3    0.07    0.02 
  -2  19   3    0.53    0.04 
  -1  19   3   42.45    0.40 
   0  19   3    0.01    0.01 
   1  19   3   42.11    0.40 
   2  19   3    0.66    0.03 
   3  19   3    0.08    0.02 
   4  19   3    4.23    0.13 
   5  19   3    3.77    0.16 
   6  19   3    0.45    0.08 
   7  19   3    0.05    0.04 
  -7  20   3    6.61    0.25 
  -6  20   3    2.50    0.14 
  -5  20   3    0.07    0.04 
  -4  20   3    1.87    0.09 
  -3  20   3    1.41    0.06 
  -2  20   3    6.59    0.13 
  -1  20   3   25.48    0.26 
   0  20   3    2.80    0.06 
   1  20   3   25.91    0.27 
   2  20   3    6.51    0.12 
   3  20   3    1.30    0.07 
   4  20   3    1.92    0.09 
   5  20   3    0.09    0.03 
   6  20   3    2.51    0.14 
   7  20   3    6.66    0.25 
  -6  21   3    1.92    0.13 
  -5  21   3    0.78    0.08 
  -4  21   3    0.12    0.03 
  -3  21   3    2.30    0.08 
  -2  21   3    9.49    0.17 
  -1  21   3    9.71    0.12 
   0  21   3    0.02    0.01 
   1  21   3    9.64    0.13 
   2  21   3    9.19    0.15 
   3  21   3    2.39    0.09 
   4  21   3    0.07    0.03 
   5  21   3    0.69    0.07 
   6  21   3    2.04    0.13 
   7  21   3    1.16    0.16 
  -6  22   3    3.05    0.16 
  -5  22   3   26.40    0.48 
  -4  22   3    0.17    0.03 
  -3  22   3    6.26    0.17 
  -2  22   3   10.61    0.19 
  -1  22   3   36.34    0.34 
   0  22   3   38.56    0.35 
   1  22   3   36.16    0.36 
   2  22   3   10.07    0.22 
   3  22   3    6.24    0.17 
   4  22   3    0.03    0.03 
   5  22   3   26.15    0.47 
   6  22   3    3.61    0.17 
  -6  23   3    0.17    0.06 
  -5  23   3   18.96    0.38 
  -4  23   3    5.50    0.16 
  -3  23   3    1.15    0.07 
  -2  23   3    0.12    0.03 
  -1  23   3   10.75    0.13 
   0  23   3    0.01    0.01 
   1  23   3   10.93    0.14 
   2  23   3    0.12    0.03 
   3  23   3    1.13    0.07 
   4  23   3    5.57    0.16 
   5  23   3   18.76    0.37 
   6  23   3    0.17    0.06 
  -6  24   3    1.65    0.12 
  -5  24   3    0.35    0.06 
  -4  24   3    0.15    0.04 
  -3  24   3    4.35    0.14 
  -2  24   3    2.71    0.09 
  -1  24   3   15.59    0.17 
   0  24   3    1.78    0.05 
   1  24   3   15.64    0.19 
   2  24   3    2.55    0.10 
   3  24   3    4.11    0.13 
   4  24   3    0.31    0.05 
   5  24   3    0.28    0.05 
   6  24   3    1.88    0.13 
  -6  25   3    0.14    0.06 
  -5  25   3    0.97    0.08 
  -4  25   3    0.82    0.07 
  -3  25   3    0.35    0.05 
  -2  25   3    0.07    0.03 
  -1  25   3    0.48    0.03 
   0  25   3    0.01    0.01 
   1  25   3    0.51    0.03 
   2  25   3    0.10    0.03 
   3  25   3    0.22    0.04 
   4  25   3    0.84    0.07 
   5  25   3    1.06    0.08 
   6  25   3    0.17    0.06 
  -6  26   3    4.35    0.17 
  -5  26   3    0.11    0.04 
  -4  26   3   -0.03    0.03 
  -3  26   3    1.95    0.10 
  -2  26   3    0.17    0.04 
  -1  26   3   21.29    0.24 
   0  26   3    0.71    0.03 
   1  26   3   21.49    0.29 
   2  26   3    0.21    0.04 
   3  26   3    2.10    0.10 
   4  26   3    0.01    0.03 
   5  26   3    0.12    0.04 
   6  26   3    4.27    0.20 
  -5  27   3   16.42    0.36 
  -4  27   3    1.96    0.10 
  -3  27   3    6.46    0.18 
  -2  27   3    0.12    0.03 
  -1  27   3    9.17    0.15 
   0  27   3    0.03    0.01 
   1  27   3    9.17    0.15 
   2  27   3    0.08    0.03 
   3  27   3    6.22    0.17 
   4  27   3    2.28    0.11 
   5  27   3   16.38    0.35 
  -5  28   3   13.82    0.32 
  -4  28   3    0.66    0.07 
  -3  28   3    5.97    0.18 
  -2  28   3    0.84    0.07 
  -1  28   3   17.51    0.26 
   0  28   3   20.57    0.22 
   1  28   3   17.64    0.25 
   2  28   3    0.68    0.06 
   3  28   3    6.22    0.18 
   4  28   3    0.63    0.07 
   5  28   3   13.56    0.38 
  -5  29   3    1.70    0.11 
  -4  29   3    0.02    0.03 
  -3  29   3    0.02    0.03 
  -2  29   3    8.12    0.21 
  -1  29   3    0.03    0.02 
   0  29   3    0.03    0.02 
   1  29   3    0.01    0.02 
   2  29   3    8.07    0.20 
   3  29   3   -0.01    0.03 
   4  29   3    0.04    0.04 
   5  29   3    2.06    0.14 
  -5  30   3    1.39    0.10 
  -4  30   3    0.28    0.06 
  -3  30   3    3.12    0.13 
  -2  30   3    3.55    0.13 
  -1  30   3    0.02    0.02 
   0  30   3    0.86    0.04 
   1  30   3    0.04    0.03 
   2  30   3    3.39    0.16 
   3  30   3    3.17    0.16 
   4  30   3    0.28    0.06 
   5  30   3    1.43    0.12 
  -4  31   3    1.40    0.12 
  -3  31   3    2.28    0.11 
  -2  31   3    0.71    0.07 
  -1  31   3   20.62    0.33 
   0  31   3   -0.01    0.02 
   1  31   3   20.26    0.38 
   2  31   3    0.74    0.09 
   3  31   3    2.08    0.13 
   4  31   3    1.70    0.13 
  -4  32   3    0.37    0.06 
  -3  32   3    0.39    0.08 
  -2  32   3    1.25    0.08 
  -1  32   3   23.87    0.38 
   0  32   3    3.34    0.11 
   1  32   3   24.41    0.44 
   2  32   3    1.25    0.10 
   3  32   3    0.33    0.07 
   4  32   3    0.29    0.07 
  -3  33   3    8.72    0.24 
  -2  33   3    0.02    0.03 
  -1  33   3    3.14    0.11 
   0  33   3    0.02    0.04 
   1  33   3    3.17    0.15 
   2  33   3    0.03    0.04 
   3  33   3    9.14    0.30 
  -3  34   3    0.74    0.08 
  -2  34   3    8.03    0.22 
  -1  34   3    6.22    0.19 
   0  34   3    0.06    0.05 
   1  34   3    6.49    0.23 
   2  34   3    8.07    0.27 
   3  34   3    0.63    0.09 
  -2  35   3    1.57    0.10 
  -1  35   3    0.87    0.08 
   0  35   3    0.00    0.03 
   1  35   3    0.83    0.09 
   2  35   3    1.32    0.11 
  -2  36   3   -0.07    0.06 
  -1  36   3    7.55    0.27 
   0  36   3   -0.01    0.06 
   1  36   3    6.74    0.24 
   2  36   3    0.00    0.04 
   0  37   3   -0.09    0.05 
  -1 -35   4    1.93    0.14 
   0 -35   4    0.11    0.07 
   1 -35   4    1.86    0.20 
  -2 -34   4    0.04    0.04 
  -1 -34   4    0.53    0.08 
   0 -34   4   52.60    1.44 
   1 -34   4    0.70    0.14 
   2 -34   4    0.13    0.07 
  -3 -33   4    0.06    0.05 
  -2 -33   4    0.00    0.04 
  -1 -33   4    1.14    0.11 
   0 -33   4    0.09    0.05 
   1 -33   4    1.21    0.16 
   2 -33   4    0.05    0.07 
   3 -33   4    0.10    0.08 
  -3 -32   4    3.07    0.17 
  -2 -32   4   -0.03    0.03 
  -1 -32   4    1.41    0.11 
   0 -32   4    4.16    0.19 
   1 -32   4    1.54    0.17 
   2 -32   4    0.08    0.07 
   3 -32   4    2.39    0.21 
  -4 -31   4    8.89    0.31 
  -3 -31   4    0.70    0.10 
  -2 -31   4    0.23    0.05 
  -1 -31   4    2.57    0.15 
   0 -31   4    0.02    0.04 
   1 -31   4    2.08    0.19 
   2 -31   4    0.21    0.09 
   3 -31   4    0.56    0.13 
   4 -31   4    9.08    0.44 
  -4 -30   4    1.89    0.13 
  -3 -30   4    3.18    0.17 
  -2 -30   4    9.92    0.25 
  -1 -30   4    3.05    0.15 
   0 -30   4   18.65    0.47 
   1 -30   4    2.57    0.21 
   2 -30   4    9.99    0.44 
   3 -30   4    3.51    0.25 
   4 -30   4    2.14    0.21 
  -4 -29   4    6.30    0.24 
  -3 -29   4    0.30    0.07 
  -2 -29   4   30.41    0.53 
  -1 -29   4    0.21    0.05 
   0 -29   4    0.07    0.04 
   1 -29   4    0.26    0.09 
   2 -29   4   28.91    0.91 
   3 -29   4    0.32    0.10 
   4 -29   4    5.96    0.35 
  -5 -28   4    1.29    0.11 
  -4 -28   4    0.00    0.04 
  -3 -28   4   -0.03    0.03 
  -2 -28   4    0.10    0.04 
  -1 -28   4    0.37    0.07 
   0 -28   4   26.62    0.60 
   1 -28   4    0.33    0.08 
   2 -28   4    0.09    0.06 
   3 -28   4    0.04    0.05 
   4 -28   4   -0.03    0.05 
   5 -28   4    1.38    0.17 
  -5 -27   4    0.16    0.06 
  -4 -27   4    2.67    0.15 
  -3 -27   4    0.65    0.09 
  -2 -27   4    0.17    0.05 
  -1 -27   4   13.07    0.35 
   0 -27   4    0.04    0.03 
   1 -27   4   12.21    0.48 
   2 -27   4    0.18    0.07 
   3 -27   4    0.62    0.12 
   4 -27   4    2.52    0.22 
   5 -27   4    0.15    0.08 
  -5 -26   4    3.18    0.17 
  -4 -26   4    1.34    0.11 
  -3 -26   4    1.68    0.11 
  -2 -26   4    3.60    0.16 
  -1 -26   4    2.53    0.13 
   0 -26   4    4.88    0.19 
   1 -26   4    2.48    0.19 
   2 -26   4    3.52    0.23 
   3 -26   4    1.60    0.16 
   4 -26   4    1.47    0.16 
   5 -26   4    2.97    0.23 
  -5 -25   4    0.08    0.04 
  -4 -25   4   34.64    0.72 
  -3 -25   4    4.54    0.15 
  -2 -25   4    0.60    0.08 
  -1 -25   4    2.95    0.14 
   0 -25   4    0.02    0.03 
   1 -25   4    2.76    0.19 
   2 -25   4    0.46    0.10 
   3 -25   4    4.44    0.26 
   4 -25   4   34.04    1.02 
   5 -25   4    0.05    0.05 
  -6 -24   4    4.09    0.28 
  -5 -24   4    3.36    0.17 
  -4 -24   4    2.72    0.14 
  -3 -24   4    1.04    0.07 
  -2 -24   4    2.30    0.12 
  -1 -24   4    0.47    0.07 
   0 -24   4    9.21    0.27 
   1 -24   4    0.62    0.07 
   2 -24   4    2.12    0.17 
   3 -24   4    0.81    0.12 
   4 -24   4    3.04    0.22 
   5 -24   4    3.53    0.24 
   6 -24   4    3.79    0.19 
  -6 -23   4    2.68    0.23 
  -5 -23   4    1.64    0.12 
  -4 -23   4    0.02    0.03 
  -3 -23   4    0.32    0.05 
  -2 -23   4    3.77    0.15 
  -1 -23   4   14.03    0.35 
   0 -23   4    0.05    0.03 
   1 -23   4   13.76    0.35 
   2 -23   4    3.65    0.22 
   3 -23   4    0.31    0.09 
   4 -23   4    0.04    0.05 
   5 -23   4    1.50    0.16 
   6 -23   4    2.90    0.22 
  -6 -22   4    0.28    0.10 
  -5 -22   4    0.02    0.05 
  -4 -22   4    0.15    0.05 
  -3 -22   4    0.16    0.04 
  -2 -22   4    0.69    0.08 
  -1 -22   4    5.94    0.15 
   0 -22   4   19.53    0.44 
   1 -22   4    5.74    0.20 
   2 -22   4    0.52    0.10 
   3 -22   4    0.12    0.06 
   4 -22   4    0.15    0.06 
   5 -22   4    0.02    0.05 
   6 -22   4    0.36    0.10 
  -6 -21   4    3.53    0.25 
  -5 -21   4    2.15    0.18 
  -4 -21   4    0.03    0.03 
  -3 -21   4    0.90    0.06 
  -2 -21   4   22.95    0.48 
  -1 -21   4    2.05    0.08 
   0 -21   4    0.02    0.03 
   1 -21   4    1.85    0.11 
   2 -21   4   21.37    0.68 
   3 -21   4    1.08    0.12 
   4 -21   4    0.06    0.05 
   5 -21   4    2.40    0.19 
   6 -21   4    3.66    0.25 
  -6 -20   4   56.74    1.52 
  -5 -20   4    0.04    0.05 
  -4 -20   4   -0.03    0.03 
  -3 -20   4   11.67    0.24 
  -2 -20   4   17.31    0.31 
  -1 -20   4    2.35    0.09 
   0 -20   4   97.91    1.69 
   1 -20   4    2.33    0.12 
   2 -20   4   16.18    0.54 
   3 -20   4   11.44    0.43 
   4 -20   4    0.00    0.04 
   5 -20   4   -0.04    0.03 
   6 -20   4   55.28    1.49 
  -6 -19   4    0.05    0.06 
  -5 -19   4    0.29    0.09 
  -4 -19   4   20.38    0.37 
  -3 -19   4    1.80    0.08 
  -2 -19   4    5.25    0.14 
  -1 -19   4    0.95    0.06 
   0 -19   4    0.02    0.02 
   1 -19   4    0.84    0.07 
   2 -19   4    5.11    0.25 
   3 -19   4    1.72    0.14 
   4 -19   4   20.31    0.66 
   5 -19   4    0.44    0.07 
   6 -19   4    0.08    0.06 
  -7 -18   4   -0.01    0.07 
  -6 -18   4    3.54    0.25 
  -5 -18   4    7.60    0.35 
  -4 -18   4    3.85    0.15 
  -3 -18   4    0.82    0.05 
  -2 -18   4    3.56    0.10 
  -1 -18   4    0.95    0.05 
   0 -18   4  105.24    1.43 
   1 -18   4    0.85    0.07 
   2 -18   4    3.67    0.20 
   3 -18   4    0.94    0.11 
   4 -18   4    4.09    0.23 
   5 -18   4    7.55    0.24 
   6 -18   4    3.72    0.24 
  -7 -17   4    0.01    0.06 
  -6 -17   4    0.07    0.05 
  -5 -17   4    3.62    0.23 
  -4 -17   4    2.01    0.10 
  -3 -17   4    0.17    0.03 
  -2 -17   4    0.75    0.04 
  -1 -17   4    2.76    0.09 
   0 -17   4    0.10    0.03 
   1 -17   4    2.65    0.12 
   2 -17   4    0.75    0.09 
   3 -17   4    0.12    0.05 
   4 -17   4    1.67    0.14 
   5 -17   4    3.86    0.16 
   6 -17   4    0.04    0.05 
  -7 -16   4    3.27    0.25 
  -6 -16   4    5.56    0.31 
  -5 -16   4    0.05    0.05 
  -4 -16   4    4.34    0.23 
  -3 -16   4    2.18    0.08 
  -2 -16   4    6.38    0.13 
  -1 -16   4    0.09    0.02 
   0 -16   4  126.57    1.71 
   1 -16   4    0.08    0.03 
   2 -16   4    5.99    0.20 
   3 -16   4    1.92    0.15 
   4 -16   4    4.28    0.23 
   5 -16   4    0.07    0.04 
   6 -16   4    5.69    0.29 
  -7 -15   4    0.17    0.06 
  -6 -15   4    1.99    0.18 
  -5 -15   4    0.66    0.10 
  -4 -15   4    7.26    0.30 
  -3 -15   4    6.50    0.15 
  -2 -15   4    1.76    0.07 
  -1 -15   4    7.15    0.19 
   0 -15   4    0.02    0.02 
   1 -15   4    6.92    0.15 
   2 -15   4    1.71    0.09 
   3 -15   4    6.50    0.28 
   4 -15   4    6.93    0.30 
   5 -15   4    0.92    0.06 
   6 -15   4    2.16    0.12 
  -7 -14   4    0.68    0.10 
  -6 -14   4   20.96    0.69 
  -5 -14   4    0.03    0.04 
  -4 -14   4    1.00    0.07 
  -3 -14   4    6.34    0.18 
  -2 -14   4   39.85    0.58 
  -1 -14   4    0.12    0.03 
   0 -14   4    6.67    0.17 
   1 -14   4    0.11    0.02 
   2 -14   4   39.30    0.73 
   3 -14   4    6.16    0.27 
   4 -14   4    0.87    0.10 
   5 -14   4    0.05    0.03 
   6 -14   4   20.87    0.47 
   7 -14   4    0.61    0.12 
  -7 -13   4    1.93    0.13 
  -6 -13   4    6.61    0.32 
  -5 -13   4    4.50    0.24 
  -4 -13   4   10.40    0.26 
  -3 -13   4    0.11    0.03 
  -2 -13   4    0.79    0.05 
  -1 -13   4    2.42    0.09 
   0 -13   4   -0.01    0.01 
   1 -13   4    2.38    0.07 
   2 -13   4    0.68    0.06 
   3 -13   4    0.25    0.06 
   4 -13   4   11.06    0.39 
   5 -13   4    4.45    0.13 
   6 -13   4    6.64    0.21 
   7 -13   4    1.75    0.17 
  -7 -12   4    1.72    0.13 
  -6 -12   4    1.67    0.12 
  -5 -12   4    0.08    0.03 
  -4 -12   4    0.43    0.06 
  -3 -12   4    0.17    0.03 
  -2 -12   4    1.12    0.05 
  -1 -12   4    0.00    0.01 
   0 -12   4   12.24    0.27 
   1 -12   4    0.02    0.01 
   2 -12   4    0.99    0.07 
   3 -12   4    0.14    0.05 
   4 -12   4    0.37    0.08 
   5 -12   4    0.20    0.03 
   6 -12   4    1.95    0.11 
   7 -12   4    1.34    0.16 
  -7 -11   4   12.08    0.36 
  -6 -11   4    7.20    0.24 
  -5 -11   4    0.96    0.07 
  -4 -11   4   19.54    0.42 
  -3 -11   4   -0.01    0.01 
  -2 -11   4  115.70    1.54 
  -1 -11   4    0.07    0.02 
   0 -11   4    0.08    0.02 
   1 -11   4    0.05    0.02 
   2 -11   4  113.47    1.54 
   3 -11   4    0.01    0.03 
   4 -11   4   19.44    0.58 
   5 -11   4    0.86    0.07 
   6 -11   4    6.77    0.22 
   7 -11   4   12.13    0.49 
  -7 -10   4    1.53    0.12 
  -6 -10   4   10.27    0.30 
  -5 -10   4    6.09    0.19 
  -4 -10   4   12.15    0.41 
  -3 -10   4    1.11    0.06 
  -2 -10   4   22.26    0.43 
  -1 -10   4    0.03    0.02 
   0 -10   4   34.53    0.61 
   1 -10   4    0.05    0.02 
   2 -10   4   21.80    0.34 
   3 -10   4    0.99    0.09 
   4 -10   4   12.41    0.42 
   5 -10   4    6.17    0.19 
   6 -10   4    9.18    0.39 
   7 -10   4    1.36    0.15 
  -7  -9   4    0.01    0.04 
  -6  -9   4    0.10    0.04 
  -5  -9   4   13.97    0.28 
  -4  -9   4  145.11    3.32 
  -3  -9   4    7.04    0.16 
  -2  -9   4   16.83    0.34 
  -1  -9   4    4.94    0.14 
   0  -9   4    0.01    0.01 
   1  -9   4    4.86    0.11 
   2  -9   4   16.86    0.33 
   3  -9   4    6.91    0.17 
   4  -9   4  146.09    3.32 
   5  -9   4   14.54    0.33 
   6  -9   4    0.06    0.06 
   7  -9   4    0.15    0.08 
  -7  -8   4    0.00    0.04 
  -6  -8   4    1.88    0.12 
  -5  -8   4    2.33    0.09 
  -4  -8   4   14.03    0.45 
  -3  -8   4    0.17    0.02 
  -2  -8   4   15.26    0.25 
  -1  -8   4    4.10    0.12 
   0  -8   4   10.54    0.23 
   1  -8   4    3.95    0.10 
   2  -8   4   15.33    0.25 
   3  -8   4    0.25    0.03 
   4  -8   4   14.44    0.26 
   5  -8   4    2.36    0.16 
   6  -8   4    1.82    0.16 
   7  -8   4    0.02    0.05 
  -8  -7   4    1.68    0.13 
  -7  -7   4    0.55    0.09 
  -6  -7   4    0.06    0.03 
  -5  -7   4    9.41    0.21 
  -4  -7   4   25.37    0.71 
  -3  -7   4    0.91    0.06 
  -2  -7   4    0.06    0.02 
  -1  -7   4   46.72    0.80 
   0  -7   4    0.03    0.01 
   1  -7   4   46.52    0.66 
   2  -7   4    0.04    0.01 
   3  -7   4    0.96    0.05 
   4  -7   4   26.46    0.40 
   5  -7   4    8.89    0.24 
   6  -7   4    0.04    0.05 
   7  -7   4    0.58    0.12 
   8  -7   4    1.62    0.18 
  -8  -6   4    5.16    0.23 
  -7  -6   4   -0.02    0.04 
  -6  -6   4    0.65    0.08 
  -5  -6   4    2.22    0.09 
  -4  -6   4    1.01    0.06 
  -3  -6   4    0.20    0.03 
  -2  -6   4    1.77    0.06 
  -1  -6   4   19.62    0.30 
   0  -6   4   12.33    0.21 
   1  -6   4   19.63    0.31 
   2  -6   4    1.86    0.06 
   3  -6   4    0.18    0.03 
   4  -6   4    0.89    0.05 
   5  -6   4    2.37    0.11 
   6  -6   4    0.50    0.11 
   7  -6   4   -0.04    0.05 
   8  -6   4    4.96    0.31 
  -8  -5   4    1.39    0.12 
  -7  -5   4    0.83    0.10 
  -6  -5   4    3.85    0.13 
  -5  -5   4    0.76    0.05 
  -4  -5   4   20.77    0.34 
  -3  -5   4   25.07    0.46 
  -2  -5   4   68.11    0.91 
  -1  -5   4   26.98    0.39 
   0  -5   4    0.04    0.01 
   1  -5   4   26.27    0.40 
   2  -5   4   67.38    0.92 
   3  -5   4   24.67    0.38 
   4  -5   4   20.99    0.41 
   5  -5   4    0.64    0.06 
   6  -5   4    4.39    0.24 
   7  -5   4    1.09    0.14 
   8  -5   4    1.17    0.16 
  -8  -4   4    3.60    0.19 
  -7  -4   4   -0.01    0.03 
  -6  -4   4    4.22    0.13 
  -5  -4   4    0.15    0.03 
  -4  -4   4    6.16    0.14 
  -3  -4   4    0.05    0.01 
  -2  -4   4   66.47    0.89 
  -1  -4   4    0.13    0.02 
   0  -4   4   42.97    0.61 
   1  -4   4    0.14    0.02 
   2  -4   4   66.05    0.90 
   3  -4   4    0.07    0.02 
   4  -4   4    6.37    0.18 
   5  -4   4    0.15    0.04 
   6  -4   4    4.21    0.24 
   7  -4   4   -0.03    0.05 
   8  -4   4    3.58    0.26 
  -8  -3   4    0.09    0.05 
  -7  -3   4    0.78    0.10 
  -6  -3   4    0.22    0.04 
  -5  -3   4    3.14    0.09 
  -4  -3   4   11.43    0.22 
  -3  -3   4    0.29    0.02 
  -2  -3   4    3.51    0.08 
  -1  -3   4    3.34    0.07 
   0  -3   4    0.01    0.01 
   1  -3   4    3.21    0.08 
   2  -3   4    3.35    0.09 
   3  -3   4    0.27    0.03 
   4  -3   4   12.31    0.27 
   5  -3   4    3.32    0.19 
   6  -3   4    0.15    0.07 
   7  -3   4    0.85    0.14 
   8  -3   4    0.19    0.09 
  -8  -2   4    0.17    0.06 
  -7  -2   4    0.35    0.07 
  -6  -2   4   11.77    0.25 
  -5  -2   4    8.08    0.16 
  -4  -2   4    1.07    0.06 
  -3  -2   4   31.86    0.40 
  -2  -2   4    5.05    0.10 
  -1  -2   4    9.65    0.16 
   0  -2   4    8.73    0.16 
   1  -2   4    9.59    0.21 
   2  -2   4    5.09    0.11 
   3  -2   4   31.64    0.46 
   4  -2   4    1.14    0.07 
   5  -2   4    8.33    0.34 
   6  -2   4   11.53    0.45 
   7  -2   4    0.34    0.10 
   8  -2   4    0.03    0.08 
  -8  -1   4   15.26    0.42 
  -7  -1   4    0.91    0.09 
  -6  -1   4    0.77    0.06 
  -5  -1   4    0.05    0.02 
  -4  -1   4   27.73    0.44 
  -3  -1   4   11.05    0.20 
  -2  -1   4   67.71    0.79 
  -1  -1   4   17.48    0.26 
   0  -1   4    0.04    0.01 
   1  -1   4   17.39    0.28 
   2  -1   4   67.63    0.93 
   3  -1   4   10.67    0.16 
   4  -1   4   28.22    0.52 
   5  -1   4    0.04    0.04 
   6  -1   4    0.69    0.12 
   7  -1   4    0.92    0.13 
   8  -1   4   14.79    0.59 
  -8   0   4   38.06    0.80 
  -7   0   4    1.04    0.10 
  -6   0   4    6.38    0.17 
  -5   0   4    2.53    0.08 
  -4   0   4    5.23    0.13 
  -3   0   4    0.24    0.03 
  -2   0   4   46.07    0.55 
  -1   0   4   16.38    0.21 
   0   0   4  242.08    3.16 
   1   0   4   16.18    0.26 
   2   0   4   45.66    0.80 
   3   0   4    0.32    0.03 
   4   0   4    5.21    0.15 
   5   0   4    2.28    0.16 
   6   0   4    7.12    0.33 
   7   0   4    1.07    0.14 
   8   0   4   36.10    1.13 
  -8   1   4   14.82    0.41 
  -7   1   4    0.92    0.10 
  -6   1   4    0.69    0.06 
  -5   1   4    0.03    0.02 
  -4   1   4   27.26    0.44 
  -3   1   4   10.52    0.20 
  -2   1   4   68.29    0.93 
  -1   1   4   17.45    0.27 
   0   1   4    0.00    0.01 
   1   1   4   17.29    0.28 
   2   1   4   66.75    1.14 
   3   1   4   10.75    0.20 
   4   1   4   27.69    0.52 
   5   1   4    0.05    0.05 
   6   1   4    0.84    0.12 
   7   1   4    0.89    0.13 
   8   1   4   14.47    0.59 
  -8   2   4    0.17    0.06 
  -7   2   4    0.27    0.06 
  -6   2   4   11.95    0.25 
  -5   2   4    8.48    0.19 
  -4   2   4    0.98    0.05 
  -3   2   4   31.99    0.47 
  -2   2   4    4.89    0.11 
  -1   2   4    9.81    0.17 
   0   2   4    8.42    0.15 
   1   2   4    9.48    0.17 
   2   2   4    5.07    0.11 
   3   2   4   31.42    0.47 
   4   2   4    1.04    0.05 
   5   2   4    7.63    0.33 
   6   2   4   11.89    0.46 
   7   2   4    0.19    0.08 
   8   2   4    0.16    0.08 
  -8   3   4    0.04    0.05 
  -7   3   4    0.96    0.07 
  -6   3   4    0.19    0.04 
  -5   3   4    3.26    0.11 
  -4   3   4   11.82    0.20 
  -3   3   4    0.25    0.03 
  -2   3   4    3.34    0.08 
  -1   3   4    3.38    0.08 
   0   3   4    0.01    0.01 
   1   3   4    3.15    0.10 
   2   3   4    3.61    0.09 
   3   3   4    0.29    0.03 
   4   3   4   11.94    0.29 
   5   3   4    3.04    0.19 
   6   3   4    0.24    0.07 
   7   3   4    0.87    0.13 
   8   3   4    0.13    0.08 
  -8   4   4    3.60    0.18 
  -7   4   4    0.02    0.03 
  -6   4   4    4.18    0.13 
  -5   4   4    0.14    0.03 
  -4   4   4    6.20    0.13 
  -3   4   4    0.05    0.02 
  -2   4   4   66.07    0.90 
  -1   4   4    0.16    0.02 
   0   4   4   42.83    0.60 
   1   4   4    0.15    0.02 
   2   4   4   66.31    0.90 
   3   4   4    0.01    0.01 
   4   4   4    6.02    0.19 
   5   4   4    0.16    0.06 
   6   4   4    3.97    0.24 
   7   4   4    0.06    0.07 
   8   4   4    3.65    0.27 
  -8   5   4    0.99    0.11 
  -7   5   4    0.91    0.07 
  -6   5   4    3.99    0.13 
  -5   5   4    0.77    0.05 
  -4   5   4   20.04    0.30 
  -3   5   4   24.46    0.39 
  -2   5   4   66.70    0.92 
  -1   5   4   27.05    0.34 
   0   5   4    0.00    0.01 
   1   5   4   26.64    0.40 
   2   5   4   67.84    0.92 
   3   5   4   24.60    0.38 
   4   5   4   20.18    0.44 
   5   5   4    0.57    0.10 
   6   5   4    3.80    0.24 
   7   5   4    0.92    0.16 
   8   5   4    1.17    0.16 
  -8   6   4    4.82    0.30 
  -7   6   4    0.02    0.03 
  -6   6   4    0.58    0.06 
  -5   6   4    2.14    0.09 
  -4   6   4    0.88    0.05 
  -3   6   4    0.16    0.03 
  -2   6   4    1.90    0.05 
  -1   6   4   19.92    0.23 
   0   6   4   12.56    0.21 
   1   6   4   19.39    0.38 
   2   6   4    1.73    0.06 
   3   6   4    0.22    0.02 
   4   6   4    0.88    0.07 
   5   6   4    2.22    0.16 
   6   6   4    0.54    0.11 
   7   6   4    0.02    0.06 
   8   6   4    4.95    0.32 
  -8   7   4    1.46    0.17 
  -7   7   4    0.57    0.07 
  -6   7   4    0.02    0.02 
  -5   7   4    9.35    0.20 
  -4   7   4   25.33    0.41 
  -3   7   4    0.96    0.04 
  -2   7   4    0.02    0.01 
  -1   7   4   46.74    0.50 
   0   7   4    0.01    0.01 
   1   7   4   45.12    0.80 
   2   7   4    0.05    0.02 
   3   7   4    0.97    0.04 
   4   7   4   24.81    0.52 
   5   7   4    9.31    0.37 
   6   7   4    0.07    0.05 
   7   7   4    0.49    0.12 
   8   7   4    1.47    0.18 
  -7   8   4    0.05    0.03 
  -6   8   4    1.68    0.09 
  -5   8   4    2.25    0.09 
  -4   8   4   14.26    0.26 
  -3   8   4    0.19    0.02 
  -2   8   4   15.49    0.22 
  -1   8   4    4.05    0.07 
   0   8   4   10.84    0.19 
   1   8   4    3.82    0.12 
   2   8   4   15.39    0.25 
   3   8   4    0.23    0.02 
   4   8   4   13.58    0.33 
   5   8   4    2.43    0.17 
   6   8   4    1.84    0.16 
   7   8   4    0.01    0.05 
  -7   9   4    0.10    0.04 
  -6   9   4    0.10    0.03 
  -5   9   4   13.05    0.27 
  -4   9   4  143.04    1.92 
  -3   9   4    7.26    0.14 
  -2   9   4   16.66    0.24 
  -1   9   4    5.02    0.09 
   0   9   4    0.01    0.01 
   1   9   4    4.69    0.12 
   2   9   4   16.94    0.24 
   3   9   4    6.79    0.16 
   4   9   4  140.22    2.37 
   5   9   4   14.35    0.50 
   6   9   4    0.09    0.05 
   7   9   4    0.04    0.05 
  -7  10   4    1.53    0.11 
  -6  10   4    9.75    0.22 
  -5  10   4    6.10    0.20 
  -4  10   4   12.65    0.24 
  -3  10   4    1.11    0.05 
  -2  10   4   22.15    0.27 
  -1  10   4    0.06    0.01 
   0  10   4   34.30    0.49 
   1  10   4    0.04    0.01 
   2  10   4   22.06    0.30 
   3  10   4    1.14    0.06 
   4  10   4   12.28    0.25 
   5  10   4    5.66    0.19 
   6  10   4    9.97    0.42 
   7  10   4    1.42    0.16 
  -7  11   4   12.12    0.34 
  -6  11   4    7.08    0.18 
  -5  11   4    0.72    0.05 
  -4  11   4   19.21    0.33 
  -3  11   4    0.02    0.02 
  -2  11   4  114.02    1.20 
  -1  11   4    0.07    0.01 
   0  11   4    0.02    0.01 
   1  11   4    0.03    0.01 
   2  11   4  114.28    1.19 
   3  11   4    0.02    0.02 
   4  11   4   18.74    0.34 
   5  11   4    0.79    0.06 
   6  11   4    6.45    0.33 
   7  11   4   12.29    0.51 
  -7  12   4    1.57    0.11 
  -6  12   4    1.78    0.09 
  -5  12   4    0.10    0.03 
  -4  12   4    0.42    0.04 
  -3  12   4    0.13    0.02 
  -2  12   4    1.01    0.04 
  -1  12   4    0.02    0.01 
   0  12   4   12.38    0.16 
   1  12   4    0.01    0.01 
   2  12   4    1.00    0.04 
   3  12   4    0.17    0.03 
   4  12   4    0.44    0.05 
   5  12   4    0.20    0.04 
   6  12   4    1.72    0.11 
   7  12   4    1.96    0.19 
  -7  13   4    1.38    0.11 
  -6  13   4    6.25    0.17 
  -5  13   4    4.11    0.13 
  -4  13   4   10.36    0.22 
  -3  13   4    0.13    0.02 
  -2  13   4    0.70    0.03 
  -1  13   4    2.37    0.05 
   0  13   4    0.00    0.01 
   1  13   4    2.35    0.06 
   2  13   4    0.61    0.03 
   3  13   4    0.14    0.03 
   4  13   4   10.39    0.23 
   5  13   4    4.31    0.14 
   6  13   4    6.21    0.22 
   7  13   4    1.63    0.18 
  -7  14   4    0.66    0.14 
  -6  14   4   20.13    0.47 
  -5  14   4    0.03    0.02 
  -4  14   4    1.07    0.06 
  -3  14   4    6.43    0.15 
  -2  14   4   38.96    0.45 
  -1  14   4    0.17    0.02 
   0  14   4    6.45    0.10 
   1  14   4    0.11    0.02 
   2  14   4   38.69    0.45 
   3  14   4    6.12    0.16 
   4  14   4    1.00    0.06 
   5  14   4    0.05    0.03 
   6  14   4   20.48    0.48 
   7  14   4    0.49    0.13 
  -7  15   4    0.04    0.07 
  -6  15   4    2.13    0.12 
  -5  15   4    0.85    0.06 
  -4  15   4    7.31    0.17 
  -3  15   4    6.58    0.15 
  -2  15   4    1.69    0.05 
  -1  15   4    7.10    0.11 
   0  15   4    0.07    0.01 
   1  15   4    7.22    0.12 
   2  15   4    1.61    0.05 
   3  15   4    6.37    0.16 
   4  15   4    7.01    0.18 
   5  15   4    0.85    0.06 
   6  15   4    2.00    0.13 
   7  15   4    0.16    0.08 
  -7  16   4    2.92    0.22 
  -6  16   4    5.52    0.20 
  -5  16   4    0.06    0.03 
  -4  16   4    4.41    0.13 
  -3  16   4    2.19    0.07 
  -2  16   4    6.33    0.12 
  -1  16   4    0.09    0.02 
   0  16   4  127.86    1.21 
   1  16   4    0.09    0.02 
   2  16   4    6.13    0.13 
   3  16   4    1.95    0.08 
   4  16   4    4.26    0.13 
   5  16   4    0.06    0.03 
   6  16   4    5.84    0.22 
   7  16   4    2.82    0.16 
  -7  17   4    0.07    0.06 
  -6  17   4    0.03    0.06 
  -5  17   4    4.12    0.16 
  -4  17   4    1.93    0.08 
  -3  17   4    0.11    0.02 
  -2  17   4    0.71    0.04 
  -1  17   4    2.69    0.06 
   0  17   4    0.11    0.02 
   1  17   4    2.73    0.07 
   2  17   4    0.72    0.04 
   3  17   4    0.14    0.03 
   4  17   4    1.83    0.09 
   5  17   4    3.87    0.14 
   6  17   4    0.01    0.04 
   7  17   4    0.08    0.06 
  -7  18   4    0.03    0.06 
  -6  18   4    3.57    0.24 
  -5  18   4    7.44    0.23 
  -4  18   4    3.83    0.12 
  -3  18   4    0.84    0.05 
  -2  18   4    3.58    0.08 
  -1  18   4    1.02    0.04 
   0  18   4  105.45    0.94 
   1  18   4    0.97    0.04 
   2  18   4    3.59    0.10 
   3  18   4    0.86    0.05 
   4  18   4    3.88    0.13 
   5  18   4    7.19    0.20 
   6  18   4    3.84    0.18 
   7  18   4    0.07    0.05 
  -6  19   4   -0.01    0.06 
  -5  19   4    0.37    0.06 
  -4  19   4   21.78    0.45 
  -3  19   4    1.72    0.07 
  -2  19   4    5.01    0.12 
  -1  19   4    0.91    0.04 
   0  19   4    0.00    0.01 
   1  19   4    0.94    0.04 
   2  19   4    5.06    0.12 
   3  19   4    1.83    0.07 
   4  19   4   20.65    0.38 
   5  19   4    0.31    0.05 
   6  19   4    0.16    0.05 
  -6  20   4   55.54    1.50 
  -5  20   4    0.05    0.05 
  -4  20   4    0.02    0.02 
  -3  20   4   11.90    0.21 
  -2  20   4   17.08    0.24 
  -1  20   4    2.49    0.06 
   0  20   4   99.61    0.89 
   1  20   4    2.54    0.07 
   2  20   4   16.37    0.27 
   3  20   4   11.45    0.21 
   4  20   4    0.01    0.02 
   5  20   4    0.01    0.03 
   6  20   4   55.32    0.89 
  -6  21   4    2.74    0.22 
  -5  21   4    2.13    0.19 
  -4  21   4    0.02    0.02 
  -3  21   4    0.85    0.05 
  -2  21   4   22.45    0.30 
  -1  21   4    1.94    0.06 
   0  21   4    0.01    0.01 
   1  21   4    2.04    0.06 
   2  21   4   21.92    0.33 
   3  21   4    0.81    0.06 
   4  21   4    0.02    0.03 
   5  21   4    2.25    0.11 
   6  21   4    3.37    0.14 
  -6  22   4    0.26    0.09 
  -5  22   4    0.10    0.06 
  -4  22   4    0.19    0.05 
  -3  22   4    0.22    0.03 
  -2  22   4    0.59    0.04 
  -1  22   4    6.01    0.12 
   0  22   4   19.94    0.22 
   1  22   4    6.00    0.12 
   2  22   4    0.62    0.05 
   3  22   4    0.22    0.04 
   4  22   4    0.23    0.04 
   5  22   4    0.01    0.03 
   6  22   4    0.22    0.05 
  -6  23   4    2.57    0.22 
  -5  23   4    1.57    0.12 
  -4  23   4    0.09    0.04 
  -3  23   4    0.31    0.04 
  -2  23   4    4.02    0.11 
  -1  23   4   14.52    0.21 
   0  23   4    0.05    0.01 
   1  23   4   14.43    0.21 
   2  23   4    3.97    0.11 
   3  23   4    0.32    0.05 
   4  23   4    0.01    0.02 
   5  23   4    1.60    0.10 
   6  23   4    2.63    0.13 
  -6  24   4    3.86    0.27 
  -5  24   4    2.99    0.16 
  -4  24   4    2.44    0.14 
  -3  24   4    1.09    0.09 
  -2  24   4    2.20    0.08 
  -1  24   4    0.52    0.04 
   0  24   4   10.21    0.13 
   1  24   4    0.59    0.05 
   2  24   4    2.19    0.08 
   3  24   4    1.11    0.07 
   4  24   4    2.81    0.12 
   5  24   4    3.20    0.13 
   6  24   4    3.72    0.15 
  -5  25   4    0.04    0.04 
  -4  25   4   33.69    0.72 
  -3  25   4    4.77    0.19 
  -2  25   4    0.61    0.06 
  -1  25   4    3.07    0.08 
   0  25   4   -0.01    0.01 
   1  25   4    2.95    0.09 
   2  25   4    0.61    0.05 
   3  25   4    4.63    0.15 
   4  25   4   34.59    0.58 
   5  25   4    0.08    0.04 
  -5  26   4    2.86    0.17 
  -4  26   4    1.33    0.11 
  -3  26   4    1.58    0.11 
  -2  26   4    3.49    0.12 
  -1  26   4    2.57    0.09 
   0  26   4    5.04    0.09 
   1  26   4    2.57    0.09 
   2  26   4    3.78    0.11 
   3  26   4    1.64    0.09 
   4  26   4    1.44    0.09 
   5  26   4    3.04    0.13 
  -5  27   4    0.12    0.06 
  -4  27   4    2.62    0.15 
  -3  27   4    0.69    0.08 
  -2  27   4    0.12    0.04 
  -1  27   4   13.22    0.24 
   0  27   4    0.01    0.01 
   1  27   4   13.03    0.24 
   2  27   4    0.13    0.04 
   3  27   4    0.59    0.07 
   4  27   4    2.80    0.12 
   5  27   4    0.08    0.04 
  -5  28   4    1.43    0.12 
  -4  28   4    0.00    0.04 
  -3  28   4    0.01    0.04 
  -2  28   4    0.06    0.04 
  -1  28   4    0.43    0.05 
   0  28   4   28.43    0.33 
   1  28   4    0.33    0.04 
   2  28   4    0.15    0.04 
   3  28   4    0.00    0.02 
   4  28   4    0.00    0.03 
   5  28   4    1.34    0.09 
  -4  29   4    6.32    0.25 
  -3  29   4    0.31    0.07 
  -2  29   4   30.45    0.65 
  -1  29   4    0.15    0.03 
   0  29   4    0.04    0.02 
   1  29   4    0.27    0.04 
   2  29   4   29.76    0.52 
   3  29   4    0.44    0.06 
   4  29   4    6.33    0.19 
  -4  30   4    2.15    0.15 
  -3  30   4    3.24    0.17 
  -2  30   4    9.76    0.30 
  -1  30   4    3.08    0.12 
   0  30   4   19.41    0.31 
   1  30   4    2.96    0.10 
   2  30   4   10.24    0.24 
   3  30   4    3.23    0.13 
   4  30   4    1.87    0.11 
  -4  31   4    9.43    0.32 
  -3  31   4    0.66    0.10 
  -2  31   4    0.28    0.06 
  -1  31   4    2.65    0.11 
   0  31   4   -0.01    0.03 
   1  31   4    2.39    0.11 
   2  31   4    0.10    0.04 
   3  31   4    0.55    0.09 
   4  31   4    8.72    0.30 
  -3  32   4    3.00    0.17 
  -2  32   4    0.05    0.04 
  -1  32   4    1.33    0.11 
   1  32   4    1.42    0.11 
   2  32   4    0.08    0.04 
   3  32   4    3.02    0.16 
  -3  33   4    0.02    0.05 
  -2  33   4   -0.01    0.05 
  -1  33   4    1.20    0.10 
   1  33   4    0.99    0.09 
   2  33   4   -0.03    0.04 
   3  33   4    0.08    0.05 
  -2  34   4    0.10    0.06 
  -1  34   4    0.58    0.12 
   1  34   4    0.71    0.09 
   2  34   4    0.05    0.05 
   1  35   4    1.99    0.13 
   0 -34   5    0.21    0.06 
  -2 -33   5    0.82    0.10 
  -1 -33   5    0.34    0.08 
   0 -33   5   -0.01    0.04 
   1 -33   5    0.15    0.06 
   2 -33   5    0.65    0.14 
  -2 -32   5    0.01    0.03 
  -1 -32   5   12.08    0.36 
   0 -32   5    0.12    0.06 
   1 -32   5   11.18    0.36 
   2 -32   5   -0.01    0.06 
  -3 -31   5    5.32    0.23 
  -2 -31   5    0.24    0.05 
  -1 -31   5    7.66    0.27 
   0 -31   5   -0.04    0.04 
   1 -31   5    7.38    0.27 
   2 -31   5    0.21    0.09 
   3 -31   5    4.99    0.32 
  -3 -30   5    2.68    0.16 
  -2 -30   5    0.07    0.04 
  -1 -30   5    0.15    0.05 
   0 -30   5    0.23    0.06 
   1 -30   5    0.29    0.07 
   2 -30   5    0.14    0.08 
   3 -30   5    2.55    0.22 
  -4 -29   5    0.04    0.05 
  -3 -29   5    0.10    0.05 
  -2 -29   5    0.76    0.07 
  -1 -29   5    2.49    0.15 
   0 -29   5    0.05    0.04 
   1 -29   5    2.45    0.15 
   2 -29   5    0.80    0.14 
   3 -29   5    0.12    0.07 
   4 -29   5    0.09    0.08 
  -4 -28   5    0.68    0.10 
  -3 -28   5    5.47    0.22 
  -2 -28   5    0.19    0.04 
  -1 -28   5    3.67    0.18 
   0 -28   5    0.83    0.09 
   1 -28   5    3.62    0.18 
   2 -28   5    0.18    0.08 
   3 -28   5    5.23    0.31 
   4 -28   5    0.73    0.15 
  -4 -27   5    0.44    0.08 
  -3 -27   5   29.18    0.63 
  -2 -27   5    1.23    0.08 
  -1 -27   5    1.17    0.10 
   0 -27   5    0.02    0.03 
   1 -27   5    1.31    0.11 
   2 -27   5    1.11    0.14 
   3 -27   5   26.62    0.89 
   4 -27   5    0.36    0.10 
  -5 -26   5    0.12    0.08 
  -4 -26   5    0.35    0.07 
  -3 -26   5    1.85    0.10 
  -2 -26   5    0.58    0.07 
  -1 -26   5    8.61    0.27 
   0 -26   5    6.44    0.23 
   1 -26   5    8.65    0.28 
   2 -26   5    0.62    0.12 
   3 -26   5    1.80    0.18 
   4 -26   5    0.29    0.10 
   5 -26   5    0.11    0.08 
  -5 -25   5    0.26    0.10 
  -4 -25   5    0.05    0.04 
  -3 -25   5    0.15    0.04 
  -2 -25   5    0.05    0.03 
  -1 -25   5    0.01    0.03 
   0 -25   5    0.08    0.04 
   1 -25   5    0.00    0.03 
   2 -25   5    0.11    0.07 
   3 -25   5    0.14    0.08 
   4 -25   5    0.04    0.06 
   5 -25   5    0.43    0.12 
  -5 -24   5    0.06    0.06 
  -4 -24   5    0.14    0.05 
  -3 -24   5    3.79    0.14 
  -2 -24   5    1.12    0.07 
  -1 -24   5    6.82    0.23 
   0 -24   5    3.64    0.16 
   1 -24   5    6.75    0.23 
   2 -24   5    0.87    0.09 
   3 -24   5    4.18    0.26 
   4 -24   5    0.27    0.09 
   5 -24   5    0.08    0.07 
  -5 -23   5    8.59    0.40 
  -4 -23   5    0.10    0.05 
  -3 -23   5   21.55    0.39 
  -2 -23   5    1.05    0.07 
  -1 -23   5    0.68    0.08 
   0 -23   5    0.05    0.03 
   1 -23   5    0.53    0.07 
   2 -23   5    1.11    0.09 
   3 -23   5   20.54    0.70 
   4 -23   5    0.04    0.05 
   5 -23   5    8.45    0.40 
  -5 -22   5   13.95    0.54 
  -4 -22   5    1.05    0.09 
  -3 -22   5    5.89    0.17 
  -2 -22   5    2.43    0.10 
  -1 -22   5    8.80    0.26 
   0 -22   5    0.33    0.06 
   1 -22   5    8.45    0.26 
   2 -22   5    2.28    0.13 
   3 -22   5    5.67    0.30 
   4 -22   5    0.88    0.15 
   5 -22   5   13.98    0.55 
  -6 -21   5    0.60    0.13 
  -5 -21   5    1.94    0.18 
  -4 -21   5    0.68    0.08 
  -3 -21   5   11.32    0.24 
  -2 -21   5    0.15    0.03 
  -1 -21   5   12.48    0.33 
   0 -21   5    0.03    0.03 
   1 -21   5   12.73    0.34 
   2 -21   5    0.10    0.04 
   3 -21   5   10.80    0.44 
   4 -21   5    0.53    0.11 
   5 -21   5    1.83    0.18 
   6 -21   5    0.56    0.13 
  -6 -20   5    0.85    0.15 
  -5 -20   5    0.68    0.13 
  -4 -20   5    0.05    0.03 
  -3 -20   5    0.52    0.06 
  -2 -20   5    1.04    0.06 
  -1 -20   5    6.29    0.16 
   0 -20   5    0.01    0.02 
   1 -20   5    6.09    0.21 
   2 -20   5    0.95    0.08 
   3 -20   5    0.25    0.07 
   4 -20   5    0.10    0.05 
   5 -20   5    0.86    0.15 
   6 -20   5    0.97    0.14 
  -6 -19   5    0.58    0.12 
  -5 -19   5    0.16    0.07 
  -4 -19   5    3.12    0.11 
  -3 -19   5    2.16    0.09 
  -2 -19   5    1.35    0.07 
  -1 -19   5    8.89    0.20 
   0 -19   5    0.01    0.02 
   1 -19   5    8.42    0.25 
   2 -19   5    1.42    0.10 
   3 -19   5    2.31    0.18 
   4 -19   5    2.67    0.20 
   5 -19   5    0.08    0.07 
   6 -19   5    0.60    0.12 
  -6 -18   5    0.47    0.11 
  -5 -18   5    7.33    0.34 
  -4 -18   5    0.23    0.04 
  -3 -18   5    0.91    0.06 
  -2 -18   5    1.59    0.08 
  -1 -18   5   26.04    0.43 
   0 -18   5    0.00    0.02 
   1 -18   5   25.87    0.55 
   2 -18   5    1.48    0.10 
   3 -18   5    1.09    0.12 
   4 -18   5    0.22    0.07 
   5 -18   5    7.37    0.35 
   6 -18   5    0.71    0.14 
  -6 -17   5    0.15    0.07 
  -5 -17   5   15.29    0.55 
  -4 -17   5    1.09    0.07 
  -3 -17   5   30.81    0.49 
  -2 -17   5    2.19    0.09 
  -1 -17   5    0.91    0.06 
   0 -17   5    0.03    0.02 
   1 -17   5    1.06    0.08 
   2 -17   5    2.06    0.11 
   3 -17   5   28.98    0.86 
   4 -17   5    1.00    0.12 
   5 -17   5   15.72    0.56 
   6 -17   5    0.08    0.06 
  -6 -16   5    0.06    0.06 
  -5 -16   5    2.75    0.19 
  -4 -16   5    0.10    0.03 
  -3 -16   5    0.07    0.03 
  -2 -16   5    0.67    0.05 
  -1 -16   5   10.80    0.22 
   0 -16   5    0.38    0.04 
   1 -16   5   10.70    0.28 
   2 -16   5    0.52    0.07 
   3 -16   5    0.01    0.04 
   4 -16   5    0.09    0.06 
   5 -16   5    2.64    0.20 
   6 -16   5    0.12    0.07 
  -6 -15   5    0.16    0.07 
  -5 -15   5    0.27    0.08 
  -4 -15   5    2.53    0.09 
  -3 -15   5    0.92    0.06 
  -2 -15   5    0.70    0.05 
  -1 -15   5   14.80    0.27 
   0 -15   5    0.02    0.02 
   1 -15   5   14.36    0.35 
   2 -15   5    0.69    0.06 
   3 -15   5    0.76    0.07 
   4 -15   5    2.38    0.17 
   5 -15   5    0.36    0.09 
   6 -15   5    0.17    0.07 
  -7 -14   5    3.81    0.26 
  -6 -14   5    0.83    0.14 
  -5 -14   5    1.11    0.08 
  -4 -14   5    0.62    0.05 
  -3 -14   5    0.29    0.04 
  -2 -14   5    2.83    0.09 
  -1 -14   5   17.91    0.31 
   0 -14   5    0.12    0.02 
   1 -14   5   17.61    0.30 
   2 -14   5    2.60    0.12 
   3 -14   5    0.28    0.05 
   4 -14   5    0.50    0.10 
   5 -14   5    1.28    0.13 
   6 -14   5    1.11    0.13 
  -7 -13   5    0.15    0.05 
  -6 -13   5    3.73    0.24 
  -5 -13   5    2.82    0.13 
  -4 -13   5    0.08    0.04 
  -3 -13   5   13.17    0.25 
  -2 -13   5    2.43    0.11 
  -1 -13   5   19.95    0.34 
   0 -13   5    0.02    0.02 
   1 -13   5   20.05    0.33 
   2 -13   5    2.40    0.11 
   3 -13   5   12.82    0.32 
   4 -13   5    0.06    0.03 
   5 -13   5    2.59    0.13 
  -7 -12   5    7.99    0.28 
  -6 -12   5    0.04    0.06 
  -5 -12   5   19.36    0.43 
  -4 -12   5    1.35    0.08 
  -3 -12   5    9.86    0.24 
  -2 -12   5    2.80    0.11 
  -1 -12   5   17.31    0.30 
   0 -12   5    2.02    0.07 
   1 -12   5   16.97    0.30 
   2 -12   5    2.81    0.12 
   3 -12   5    8.97    0.25 
   4 -12   5    1.24    0.08 
   5 -12   5   19.33    0.43 
   6 -12   5    0.12    0.07 
   7 -12   5    7.76    0.37 
  -7 -11   5    0.15    0.06 
  -6 -11   5    0.59    0.11 
  -5 -11   5   18.78    0.41 
  -4 -11   5    0.14    0.06 
  -3 -11   5   29.14    0.76 
  -2 -11   5    4.60    0.11 
  -1 -11   5    2.76    0.09 
   0 -11   5    0.01    0.02 
   1 -11   5    2.63    0.09 
   2 -11   5    4.19    0.11 
   3 -11   5   28.76    0.58 
   4 -11   5    0.12    0.04 
   5 -11   5   18.35    0.41 
   6 -11   5    0.74    0.12 
   7 -11   5    0.30    0.09 
  -7 -10   5    0.55    0.09 
  -6 -10   5    0.95    0.09 
  -5 -10   5    4.18    0.16 
  -4 -10   5    0.56    0.06 
  -3 -10   5    8.31    0.17 
  -2 -10   5    0.04    0.01 
  -1 -10   5    3.17    0.10 
   0 -10   5    3.91    0.11 
   1 -10   5    3.10    0.09 
   2 -10   5    0.02    0.02 
   3 -10   5    8.49    0.24 
   4 -10   5    0.52    0.06 
   5 -10   5    4.23    0.16 
   6 -10   5    1.04    0.13 
   7 -10   5    0.89    0.15 
  -7  -9   5   -0.02    0.04 
  -6  -9   5    0.01    0.03 
  -5  -9   5    2.91    0.13 
  -4  -9   5    0.04    0.02 
  -3  -9   5   12.26    0.23 
  -2  -9   5    0.07    0.02 
  -1  -9   5    1.03    0.05 
   0  -9   5    0.01    0.01 
   1  -9   5    0.98    0.05 
   2  -9   5    0.13    0.02 
   3  -9   5   12.29    0.42 
   4  -9   5    0.00    0.02 
   5  -9   5    3.16    0.13 
   6  -9   5    0.02    0.05 
   7  -9   5   -0.01    0.07 
  -7  -8   5   15.96    0.42 
  -6  -8   5    2.49    0.14 
  -5  -8   5    0.43    0.06 
  -4  -8   5    0.43    0.09 
  -3  -8   5    3.64    0.10 
  -2  -8   5    1.92    0.06 
  -1  -8   5   54.66    0.75 
   0  -8   5    2.89    0.09 
   1  -8   5   53.31    0.76 
   2  -8   5    1.77    0.07 
   3  -8   5    3.54    0.10 
   4  -8   5    0.51    0.06 
   5  -8   5    0.39    0.09 
   6  -8   5    2.78    0.20 
   7  -8   5   15.42    0.57 
  -7  -7   5    0.06    0.05 
  -6  -7   5    0.00    0.02 
  -5  -7   5   16.84    0.32 
  -4  -7   5    0.49    0.06 
  -3  -7   5   35.54    0.51 
  -2  -7   5    0.84    0.04 
  -1  -7   5    5.85    0.12 
   0  -7   5    0.00    0.01 
   1  -7   5    6.00    0.14 
   2  -7   5    0.86    0.05 
   3  -7   5   34.22    0.52 
   4  -7   5    0.53    0.06 
   5  -7   5   17.10    0.55 
   6  -7   5    0.08    0.06 
   7  -7   5    0.23    0.09 
  -7  -6   5    3.18    0.17 
  -6  -6   5    0.07    0.03 
  -5  -6   5    9.17    0.21 
  -4  -6   5    0.35    0.05 
  -3  -6   5    8.00    0.16 
  -2  -6   5    7.43    0.15 
  -1  -6   5    5.04    0.11 
   0  -6   5    7.68    0.16 
   1  -6   5    4.97    0.12 
   2  -6   5    7.33    0.16 
   3  -6   5    8.27    0.17 
   4  -6   5    0.28    0.04 
   5  -6   5    8.84    0.24 
   6  -6   5    0.11    0.07 
   7  -6   5    3.23    0.23 
  -7  -5   5    0.39    0.08 
  -6  -5   5    0.15    0.04 
  -5  -5   5    0.64    0.05 
  -4  -5   5    0.05    0.03 
  -3  -5   5    1.05    0.06 
  -2  -5   5    1.31    0.05 
  -1  -5   5    7.77    0.15 
   0  -5   5    0.01    0.01 
   1  -5   5    7.42    0.16 
   2  -5   5    1.39    0.06 
   3  -5   5    1.03    0.05 
   4  -5   5    0.02    0.01 
   5  -5   5    0.91    0.11 
   6  -5   5    0.03    0.06 
   7  -5   5    0.56    0.13 
  -7  -4   5    2.71    0.15 
  -6  -4   5    0.05    0.03 
  -5  -4   5   13.68    0.34 
  -4  -4   5    0.03    0.02 
  -3  -4   5    4.86    0.14 
  -2  -4   5    4.35    0.10 
  -1  -4   5    3.56    0.08 
   0  -4   5    1.81    0.06 
   1  -4   5    3.32    0.09 
   2  -4   5    4.49    0.11 
   3  -4   5    4.79    0.12 
   4  -4   5    0.05    0.02 
   5  -4   5   14.01    0.48 
   6  -4   5    0.14    0.06 
   7  -4   5    2.40    0.21 
  -7  -3   5    0.23    0.06 
  -6  -3   5    2.36    0.10 
  -5  -3   5    5.45    0.19 
  -4  -3   5    0.18    0.03 
  -3  -3   5   10.32    0.23 
  -2  -3   5    2.37    0.07 
  -1  -3   5   39.62    0.49 
   0  -3   5    0.02    0.01 
   1  -3   5   38.92    0.70 
   2  -3   5    2.49    0.08 
   3  -3   5   10.32    0.20 
   4  -3   5    0.23    0.03 
   5  -3   5    5.87    0.27 
   6  -3   5    2.76    0.20 
   7  -3   5    0.28    0.10 
  -7  -2   5   24.42    0.82 
  -6  -2   5    2.69    0.11 
  -5  -2   5    7.00    0.18 
  -4  -2   5    0.01    0.01 
  -3  -2   5    0.28    0.04 
  -2  -2   5    0.95    0.04 
  -1  -2   5   71.64    0.95 
   0  -2   5    2.47    0.08 
   1  -2   5   70.09    0.97 
   2  -2   5    1.00    0.05 
   3  -2   5    0.25    0.03 
   4  -2   5    0.01    0.02 
   5  -2   5    7.28    0.32 
   6  -2   5    2.80    0.21 
   7  -2   5   24.30    0.80 
  -7  -1   5    3.23    0.24 
  -6  -1   5    0.07    0.03 
  -5  -1   5   12.35    0.25 
  -4  -1   5    4.07    0.10 
  -3  -1   5   15.21    0.24 
  -2  -1   5    3.24    0.07 
  -1  -1   5    1.78    0.04 
   0  -1   5    0.03    0.01 
   1  -1   5    1.86    0.07 
   2  -1   5    3.25    0.09 
   3  -1   5   15.08    0.27 
   4  -1   5    4.10    0.10 
   5  -1   5   12.29    0.45 
   6  -1   5    0.11    0.07 
   7  -1   5    3.32    0.25 
  -7   0   5   -0.03    0.05 
  -6   0   5    0.01    0.02 
  -5   0   5    0.01    0.02 
  -4   0   5    0.02    0.02 
  -3   0   5    0.02    0.01 
  -2   0   5    0.00    0.01 
  -1   0   5    0.00    0.01 
   0   0   5    0.01    0.01 
   1   0   5    0.01    0.01 
   2   0   5    0.01    0.01 
   3   0   5    0.02    0.01 
   4   0   5    0.01    0.01 
   5   0   5    0.03    0.04 
   6   0   5    0.04    0.05 
   7   0   5    0.02    0.05 
  -7   1   5    3.24    0.16 
  -6   1   5    0.08    0.03 
  -5   1   5   12.60    0.25 
  -4   1   5    4.17    0.12 
  -3   1   5   15.39    0.23 
  -2   1   5    3.09    0.09 
  -1   1   5    1.74    0.06 
   0   1   5    0.04    0.01 
   1   1   5    1.84    0.07 
   2   1   5    3.24    0.09 
   3   1   5   15.39    0.23 
   4   1   5    4.01    0.12 
   5   1   5   12.15    0.45 
   6   1   5    0.15    0.07 
   7   1   5    3.42    0.24 
  -7   2   5   24.64    0.55 
  -6   2   5    2.64    0.14 
  -5   2   5    7.05    0.17 
  -4   2   5    0.01    0.02 
  -3   2   5    0.30    0.03 
  -2   2   5    0.95    0.09 
  -1   2   5   71.48    0.97 
   0   2   5    2.53    0.08 
   1   2   5   70.26    0.97 
   2   2   5    0.83    0.06 
   3   2   5    0.40    0.03 
   4   2   5    0.01    0.02 
   5   2   5    7.04    0.32 
   6   2   5    2.70    0.20 
   7   2   5   24.01    0.80 
  -7   3   5    0.24    0.06 
  -6   3   5    2.38    0.13 
  -5   3   5    5.04    0.15 
  -4   3   5    0.19    0.03 
  -3   3   5    9.78    0.17 
  -2   3   5    2.25    0.09 
  -1   3   5   39.90    0.69 
   0   3   5    0.02    0.01 
   1   3   5   39.59    0.57 
   2   3   5    2.37    0.10 
   3   3   5   10.08    0.17 
   4   3   5    0.17    0.04 
   5   3   5    5.42    0.20 
   6   3   5    2.54    0.20 
   7   3   5    0.36    0.11 
  -7   4   5    2.58    0.14 
  -6   4   5    0.08    0.04 
  -5   4   5   13.69    0.34 
  -4   4   5    0.03    0.02 
  -3   4   5    5.02    0.13 
  -2   4   5    4.49    0.12 
  -1   4   5    3.36    0.09 
   0   4   5    1.76    0.06 
   1   4   5    3.25    0.09 
   2   4   5    4.01    0.14 
   3   4   5    4.88    0.11 
   4   4   5    0.04    0.03 
   5   4   5   12.90    0.34 
   6   4   5    0.05    0.05 
   7   4   5    2.70    0.22 
  -7   5   5    0.50    0.08 
  -6   5   5    0.17    0.05 
  -5   5   5    0.68    0.07 
  -4   5   5    0.01    0.02 
  -3   5   5    0.97    0.07 
  -2   5   5    1.28    0.06 
  -1   5   5    7.49    0.15 
   0   5   5    0.00    0.01 
   1   5   5    7.59    0.15 
   2   5   5    1.28    0.06 
   3   5   5    1.11    0.05 
   4   5   5    0.01    0.02 
   5   5   5    0.71    0.08 
   6   5   5    0.17    0.07 
   7   5   5    0.54    0.12 
  -7   6   5    2.90    0.15 
  -6   6   5    0.05    0.03 
  -5   6   5    8.82    0.26 
  -4   6   5    0.28    0.05 
  -3   6   5    8.18    0.22 
  -2   6   5    7.13    0.14 
  -1   6   5    4.95    0.11 
   0   6   5    7.57    0.15 
   1   6   5    4.90    0.12 
   2   6   5    7.23    0.14 
   3   6   5    8.37    0.17 
   4   6   5    0.33    0.06 
   5   6   5    8.79    0.27 
   6   6   5    0.04    0.06 
   7   6   5    2.81    0.23 
  -7   7   5    0.21    0.06 
  -6   7   5   -0.02    0.03 
  -5   7   5   16.64    0.39 
  -4   7   5    0.56    0.07 
  -3   7   5   34.10    0.66 
  -2   7   5    0.84    0.04 
  -1   7   5    5.75    0.12 
   0   7   5    0.01    0.01 
   1   7   5    5.69    0.13 
   2   7   5    0.89    0.04 
   3   7   5   34.62    0.52 
   4   7   5    0.60    0.07 
   5   7   5   16.51    0.40 
   6   7   5   -0.01    0.04 
   7   7   5    0.11    0.07 
  -7   8   5   15.12    0.40 
  -6   8   5    2.42    0.13 
  -5   8   5    0.38    0.06 
  -4   8   5    0.56    0.06 
  -3   8   5    3.25    0.13 
  -2   8   5    1.76    0.07 
  -1   8   5   53.33    0.75 
   0   8   5    2.92    0.08 
   1   8   5   53.58    0.76 
   2   8   5    1.78    0.07 
   3   8   5    3.32    0.13 
   4   8   5    0.48    0.06 
   5   8   5    0.39    0.06 
   6   8   5    2.37    0.20 
   7   8   5   15.46    0.60 
  -7   9   5    0.05    0.04 
  -6   9   5    0.00    0.03 
  -5   9   5    2.59    0.13 
  -4   9   5   -0.01    0.02 
  -3   9   5   12.34    0.30 
  -2   9   5    0.16    0.03 
  -1   9   5    0.87    0.04 
   0   9   5    0.01    0.01 
   1   9   5    0.97    0.04 
   2   9   5    0.06    0.02 
   3   9   5   12.30    0.30 
   4   9   5    0.03    0.03 
   5   9   5    2.82    0.14 
   6   9   5   -0.01    0.04 
   7   9   5    0.03    0.06 
  -7  10   5    0.63    0.09 
  -6  10   5    0.93    0.09 
  -5  10   5    3.85    0.16 
  -4  10   5    0.46    0.06 
  -3  10   5    8.32    0.23 
  -2  10   5    0.06    0.02 
  -1  10   5    3.00    0.07 
   0  10   5    3.84    0.09 
   1  10   5    3.06    0.10 
   2  10   5    0.06    0.02 
   3  10   5    8.55    0.24 
   4  10   5    0.52    0.07 
   5  10   5    3.59    0.16 
   6  10   5    0.97    0.13 
   7  10   5    0.63    0.13 
  -7  11   5    0.17    0.09 
  -6  11   5    0.61    0.08 
  -5  11   5   16.74    0.41 
  -4  11   5    0.06    0.05 
  -3  11   5   28.47    0.57 
  -2  11   5    4.46    0.13 
  -1  11   5    2.61    0.08 
   0  11   5    0.00    0.01 
   1  11   5    2.83    0.11 
   2  11   5    4.66    0.12 
   3  11   5   28.16    0.57 
   4  11   5    0.15    0.05 
   5  11   5   17.34    0.43 
   6  11   5    0.55    0.12 
   7  11   5    0.23    0.09 
  -7  12   5    7.70    0.37 
  -6  12   5    0.08    0.04 
  -5  12   5   18.54    0.44 
  -4  12   5    1.13    0.08 
  -3  12   5    9.30    0.25 
  -2  12   5    2.77    0.10 
  -1  12   5   17.12    0.27 
   0  12   5    2.11    0.06 
   1  12   5   16.90    0.30 
   2  12   5    2.76    0.09 
   3  12   5    9.16    0.25 
   4  12   5    1.24    0.09 
   5  12   5   18.11    0.45 
   6  12   5    0.04    0.04 
   7  12   5    8.03    0.41 
  -7  13   5    0.11    0.08 
  -6  13   5    3.50    0.16 
  -5  13   5    2.58    0.13 
  -4  13   5    0.10    0.03 
  -3  13   5   13.09    0.32 
  -2  13   5    2.31    0.09 
  -1  13   5   20.16    0.30 
   0  13   5    0.01    0.01 
   1  13   5   19.18    0.34 
   2  13   5    2.50    0.08 
   3  13   5   12.50    0.32 
   4  13   5    0.18    0.05 
   5  13   5    2.69    0.14 
   6  13   5    3.30    0.17 
   7  13   5    0.12    0.09 
  -7  14   5    3.55    0.25 
  -6  14   5    0.79    0.09 
  -5  14   5    1.36    0.10 
  -4  14   5    0.59    0.07 
  -3  14   5    0.18    0.04 
  -2  14   5    2.61    0.08 
  -1  14   5   17.90    0.28 
   0  14   5    0.10    0.02 
   1  14   5   17.61    0.27 
   2  14   5    2.82    0.09 
   3  14   5    0.30    0.05 
   4  14   5    0.67    0.08 
   5  14   5    1.26    0.10 
   6  14   5    0.90    0.10 
   7  14   5    3.39    0.26 
  -6  15   5    0.11    0.08 
  -5  15   5    0.21    0.05 
  -4  15   5    2.34    0.12 
  -3  15   5    0.87    0.07 
  -2  15   5    0.68    0.05 
  -1  15   5   14.79    0.24 
   0  15   5    0.00    0.01 
   1  15   5   14.97    0.23 
   2  15   5    0.74    0.05 
   3  15   5    0.97    0.08 
   4  15   5    2.38    0.12 
   5  15   5    0.20    0.05 
   6  15   5    0.24    0.06 
  -6  16   5    0.16    0.08 
  -5  16   5    2.38    0.13 
  -4  16   5    0.04    0.03 
  -3  16   5    0.06    0.03 
  -2  16   5    0.57    0.04 
  -1  16   5   10.29    0.19 
   0  16   5    0.36    0.03 
   1  16   5   10.93    0.19 
   2  16   5    0.58    0.05 
   3  16   5    0.09    0.03 
   4  16   5    0.06    0.03 
   5  16   5    2.49    0.14 
   6  16   5    0.15    0.05 
  -6  17   5    0.11    0.08 
  -5  17   5   15.54    0.39 
  -4  17   5    0.95    0.08 
  -3  17   5   29.34    0.60 
  -2  17   5    2.12    0.08 
  -1  17   5    0.82    0.05 
   0  17   5    0.02    0.01 
   1  17   5    0.87    0.05 
   2  17   5    1.98    0.09 
   3  17   5   30.25    0.50 
   4  17   5    0.94    0.07 
   5  17   5   15.22    0.57 
   6  17   5    0.08    0.04 
  -6  18   5    0.46    0.12 
  -5  18   5    6.90    0.34 
  -4  18   5    0.18    0.05 
  -3  18   5    0.93    0.07 
  -2  18   5    1.48    0.07 
  -1  18   5   25.81    0.38 
   0  18   5    0.00    0.01 
   1  18   5   26.38    0.37 
   2  18   5    1.55    0.08 
   3  18   5    1.02    0.06 
   4  18   5    0.18    0.04 
   5  18   5    6.76    0.20 
   6  18   5    0.59    0.09 
  -6  19   5    0.51    0.12 
  -5  19   5    0.16    0.06 
  -4  19   5    2.83    0.13 
  -3  19   5    2.10    0.10 
  -2  19   5    1.47    0.07 
  -1  19   5    8.90    0.18 
   0  19   5   -0.02    0.01 
   1  19   5    8.88    0.17 
   2  19   5    1.53    0.07 
   3  19   5    2.25    0.09 
   4  19   5    2.71    0.11 
   5  19   5    0.05    0.03 
   6  19   5    0.61    0.09 
  -6  20   5    0.80    0.15 
  -5  20   5    0.80    0.14 
  -4  20   5    0.03    0.03 
  -3  20   5    0.42    0.05 
  -2  20   5    1.00    0.06 
  -1  20   5    6.07    0.14 
   0  20   5    0.04    0.02 
   1  20   5    6.08    0.13 
   2  20   5    1.02    0.06 
   3  20   5    0.49    0.05 
   4  20   5    0.06    0.03 
   5  20   5    0.73    0.08 
   6  20   5    0.71    0.10 
  -6  21   5    0.68    0.14 
  -5  21   5    1.51    0.16 
  -4  21   5    0.71    0.07 
  -3  21   5   11.11    0.25 
  -2  21   5    0.13    0.03 
  -1  21   5   12.74    0.23 
   0  21   5    0.01    0.02 
   1  21   5   13.08    0.22 
   2  21   5    0.16    0.03 
   3  21   5   11.07    0.22 
   4  21   5    0.55    0.06 
   5  21   5    1.71    0.10 
   6  21   5    0.59    0.07 
  -5  22   5   14.05    0.55 
  -4  22   5    1.01    0.09 
  -3  22   5    5.63    0.17 
  -2  22   5    2.26    0.09 
  -1  22   5    8.96    0.18 
   0  22   5    0.21    0.03 
   1  22   5    8.74    0.21 
   2  22   5    2.14    0.08 
   3  22   5    5.61    0.15 
   4  22   5    0.99    0.08 
   5  22   5   14.16    0.32 
  -5  23   5    8.50    0.40 
  -4  23   5    0.03    0.04 
  -3  23   5   20.76    0.39 
  -2  23   5    1.13    0.06 
  -1  23   5    0.66    0.05 
   0  23   5   -0.02    0.02 
   1  23   5    0.72    0.05 
   2  23   5    1.15    0.06 
   3  23   5   21.75    0.40 
   4  23   5    0.06    0.03 
   5  23   5    8.38    0.23 
  -5  24   5   -0.05    0.05 
  -4  24   5    0.09    0.05 
  -3  24   5    3.66    0.13 
  -2  24   5    0.98    0.07 
  -1  24   5    7.06    0.16 
   0  24   5    3.83    0.12 
   1  24   5    7.27    0.16 
   2  24   5    1.06    0.06 
   3  24   5    4.00    0.12 
   4  24   5    0.09    0.04 
   5  24   5    0.09    0.04 
  -5  25   5    0.39    0.08 
  -4  25   5    0.07    0.05 
  -3  25   5    0.20    0.05 
  -2  25   5    0.10    0.03 
  -1  25   5    0.03    0.02 
   0  25   5    0.03    0.03 
   1  25   5    0.03    0.02 
   2  25   5    0.09    0.03 
   3  25   5    0.16    0.04 
   4  25   5    0.01    0.03 
   5  25   5    0.39    0.06 
  -5  26   5    0.13    0.05 
  -4  26   5    0.47    0.08 
  -3  26   5    1.74    0.13 
  -2  26   5    0.50    0.06 
  -1  26   5    9.03    0.19 
   0  26   5    6.33    0.17 
   1  26   5    9.10    0.19 
   2  26   5    0.45    0.05 
   3  26   5    1.84    0.10 
   4  26   5    0.37    0.06 
   5  26   5    0.05    0.04 
  -4  27   5    0.32    0.08 
  -3  27   5   28.29    0.63 
  -2  27   5    1.19    0.08 
  -1  27   5    1.34    0.07 
   0  27   5   -0.01    0.02 
   1  27   5    1.31    0.07 
   2  27   5    1.22    0.07 
   3  27   5   29.35    0.51 
   4  27   5    0.46    0.07 
  -4  28   5    0.81    0.11 
  -3  28   5    5.10    0.22 
  -2  28   5    0.20    0.06 
  -1  28   5    4.00    0.12 
   0  28   5    0.92    0.09 
   1  28   5    3.86    0.12 
   2  28   5    0.14    0.03 
   3  28   5    5.34    0.17 
   4  28   5    0.77    0.08 
  -4  29   5    0.02    0.04 
  -3  29   5    0.19    0.06 
  -2  29   5    0.79    0.10 
  -1  29   5    2.75    0.10 
   0  29   5   -0.01    0.03 
   1  29   5    2.65    0.10 
   2  29   5    0.78    0.07 
   3  29   5    0.15    0.04 
   4  29   5    0.03    0.04 
  -3  30   5    2.16    0.15 
  -2  30   5    0.07    0.05 
  -1  30   5    0.30    0.05 
   0  30   5    0.24    0.06 
   1  30   5    0.24    0.05 
   2  30   5    0.04    0.03 
   3  30   5    2.59    0.12 
  -3  31   5    5.22    0.23 
  -2  31   5    0.13    0.06 
  -1  31   5    7.57    0.21 
   0  31   5    0.03    0.04 
   1  31   5    7.68    0.21 
   2  31   5    0.24    0.05 
   3  31   5    5.51    0.18 
  -2  32   5   -0.01    0.05 
  -1  32   5   11.75    0.28 
   0  32   5    0.18    0.06 
   1  32   5   11.64    0.28 
   2  32   5   -0.02    0.03 
  -2  33   5    0.84    0.11 
  -1  33   5    0.27    0.07 
   0  33   5    0.08    0.06 
   1  33   5    0.36    0.07 
   2  33   5    0.64    0.09 
  -1 -31   6    0.98    0.11 
   0 -31   6   -0.01    0.04 
   1 -31   6    0.82    0.11 
  -2 -30   6   12.31    0.30 
  -1 -30   6    0.06    0.05 
   0 -30   6    0.03    0.04 
   1 -30   6    0.02    0.04 
   2 -30   6   11.85    0.38 
  -3 -29   6    4.00    0.19 
  -2 -29   6   26.30    0.49 
  -1 -29   6    0.71    0.10 
   0 -29   6    0.00    0.04 
   1 -29   6    0.51    0.08 
   2 -29   6   25.46    0.62 
   3 -29   6    3.62    0.27 
  -3 -28   6    0.28    0.07 
  -2 -28   6    0.62    0.08 
  -1 -28   6    0.02    0.04 
   0 -28   6   12.74    0.38 
   1 -28   6    0.03    0.04 
   2 -28   6    0.71    0.10 
   3 -28   6    0.10    0.08 
  -3 -27   6    0.06    0.04 
  -2 -27   6    2.47    0.12 
  -1 -27   6    0.66    0.09 
   0 -27   6   -0.01    0.03 
   1 -27   6    0.53    0.09 
   2 -27   6    2.42    0.15 
   3 -27   6    0.04    0.07 
  -4 -26   6    0.31    0.10 
  -3 -26   6    1.11    0.08 
  -2 -26   6    1.25    0.09 
  -1 -26   6    0.08    0.05 
   0 -26   6    0.11    0.05 
   1 -26   6    0.03    0.04 
   2 -26   6    1.20    0.11 
   3 -26   6    1.24    0.16 
   4 -26   6    0.32    0.10 
  -4 -25   6   55.75    1.52 
  -3 -25   6    9.52    0.24 
  -2 -25   6    3.58    0.14 
  -1 -25   6    0.89    0.09 
   0 -25   6   -0.01    0.03 
   1 -25   6    0.71    0.09 
   2 -25   6    3.14    0.17 
   3 -25   6    9.72    0.44 
   4 -25   6   55.61    1.55 
  -4 -24   6    2.92    0.22 
  -3 -24   6    0.54    0.06 
  -2 -24   6    2.87    0.12 
  -1 -24   6    1.17    0.10 
   0 -24   6    1.24    0.10 
   1 -24   6    1.27    0.10 
   2 -24   6    2.58    0.15 
   3 -24   6    0.57    0.09 
   4 -24   6    3.76    0.26 
  -5 -23   6    0.72    0.14 
  -4 -23   6    0.91    0.13 
  -3 -23   6    1.05    0.08 
  -2 -23   6    8.72    0.22 
  -1 -23   6    5.60    0.21 
   0 -23   6    0.07    0.04 
   1 -23   6    5.98    0.22 
   2 -23   6    8.10    0.28 
   3 -23   6    0.87    0.10 
   4 -23   6    1.16    0.15 
   5 -23   6    0.69    0.14 
  -5 -22   6    0.32    0.10 
  -4 -22   6    0.03    0.05 
  -3 -22   6    1.54    0.09 
  -2 -22   6    1.04    0.07 
  -1 -22   6    1.70    0.11 
   0 -22   6   19.52    0.47 
   1 -22   6    1.74    0.12 
   2 -22   6    1.12    0.10 
   3 -22   6    1.69    0.12 
   4 -22   6    0.06    0.06 
   5 -22   6    0.30    0.10 
  -5 -21   6    0.00    0.05 
  -4 -21   6    1.77    0.11 
  -3 -21   6    6.21    0.17 
  -2 -21   6   18.36    0.35 
  -1 -21   6    0.68    0.08 
   0 -21   6    0.03    0.03 
   1 -21   6    0.53    0.07 
   2 -21   6   17.72    0.45 
   3 -21   6    5.64    0.22 
   4 -21   6    1.75    0.17 
   5 -21   6    0.00    0.06 
  -5 -20   6   -0.01    0.05 
  -4 -20   6    3.35    0.15 
  -3 -20   6    2.90    0.11 
  -2 -20   6   34.70    0.56 
  -1 -20   6    0.98    0.08 
   0 -20   6    3.62    0.16 
   1 -20   6    0.97    0.09 
   2 -20   6   33.04    0.70 
   3 -20   6    2.88    0.15 
   4 -20   6    2.89    0.22 
   5 -20   6    0.02    0.05 
  -5 -19   6    0.07    0.05 
  -4 -19   6   24.80    0.75 
  -3 -19   6    2.60    0.10 
  -2 -19   6   23.03    0.41 
  -1 -19   6    5.55    0.20 
   0 -19   6    0.02    0.03 
   1 -19   6    5.13    0.20 
   2 -19   6   22.55    0.52 
   3 -19   6    2.28    0.13 
   4 -19   6   24.01    0.78 
   5 -19   6   -0.05    0.05 
  -5 -18   6    0.13    0.07 
  -4 -18   6    0.01    0.03 
  -3 -18   6    0.52    0.06 
  -2 -18   6    0.37    0.05 
  -1 -18   6    2.99    0.14 
   0 -18   6   34.69    0.70 
   1 -18   6    2.68    0.14 
   2 -18   6    0.34    0.06 
   3 -18   6    0.41    0.07 
   4 -18   6    0.02    0.05 
   5 -18   6    0.32    0.10 
   6 -18   6    0.41    0.11 
  -4 -17   6    0.55    0.07 
  -3 -17   6    0.16    0.03 
  -2 -17   6    0.63    0.07 
  -1 -17   6    1.03    0.08 
   0 -17   6    0.02    0.03 
   1 -17   6    1.06    0.08 
   2 -17   6    0.57    0.08 
   3 -17   6    0.20    0.05 
   4 -17   6    0.63    0.12 
   5 -17   6    0.04    0.06 
   6 -17   6    0.32    0.10 
  -4 -16   6    2.67    0.13 
  -3 -16   6    4.53    0.17 
  -2 -16   6    7.14    0.22 
  -1 -16   6    0.02    0.03 
   0 -16   6   25.71    0.44 
   1 -16   6    0.04    0.03 
   2 -16   6    6.76    0.23 
   3 -16   6    4.69    0.19 
   4 -16   6    2.11    0.18 
   5 -16   6    3.86    0.25 
  -5 -15   6    0.02    0.06 
  -4 -15   6   10.87    0.29 
  -3 -15   6    0.44    0.06 
  -2 -15   6    3.49    0.11
[truncated: 60,396 more chars]
