# Supplementary material for: Strain‐Release Pentafluorosulfanylation and Tetrafluoro(aryl)sulfanylation of [1.1.1]Propellane: Reactivity and Structural Insight
Source: Angew Chem Int Ed Engl. 2022 Oct 25;61(48):e202211892. doi: 10.1002/anie.202211892 (PMC9828730; doi:10.1002/anie.202211892)
Supplement: Supplementary file 7 — Supporting Information [file ANIE-61-0-s001.cif]

 
data_JF3119FMI 
  
_audit_creation_method            'SHELXL-2018/3' 
_shelx_SHELXL_version_number      '2018/3' 
_chemical_name_systematic         ? 
_chemical_name_common             ? 
_chemical_melting_point           ? 
_chemical_formula_moiety          'C9 H8 Cl2 F4 N2 S' 
_chemical_formula_sum 
 'C9 H8 Cl2 F4 N2 S' 
_chemical_formula_weight          323.13 
  
loop_ 
 _atom_type_symbol 
 _atom_type_description 
 _atom_type_scat_dispersion_real 
 _atom_type_scat_dispersion_imag 
 _atom_type_scat_source 
 'C'  'C'   0.0033   0.0016 
 'International Tables Vol C Tables 4.2.6.8 and 6.1.1.4' 
 'H'  'H'   0.0000   0.0000 
 'International Tables Vol C Tables 4.2.6.8 and 6.1.1.4' 
 'N'  'N'   0.0061   0.0033 
 'International Tables Vol C Tables 4.2.6.8 and 6.1.1.4' 
 'F'  'F'   0.0171   0.0103 
 'International Tables Vol C Tables 4.2.6.8 and 6.1.1.4' 
 'S'  'S'   0.1246   0.1234 
 'International Tables Vol C Tables 4.2.6.8 and 6.1.1.4' 
 'Cl'  'Cl'   0.1484   0.1585 
 'International Tables Vol C Tables 4.2.6.8 and 6.1.1.4' 
  
_space_group_crystal_system       monoclinic 
_space_group_IT_number            14 
_space_group_name_H-M_alt         'P 21/n' 
_space_group_name_Hall            '-P 2yn' 
  
_shelx_space_group_comment 
; 
The symmetry employed for this shelxl refinement is uniquely defined 
by the following loop, which should always be used as a source of 
symmetry information in preference to the above space-group names. 
They are only intended as comments. 
; 
  
loop_ 
 _space_group_symop_operation_xyz 
 'x, y, z' 
 '-x+1/2, y+1/2, -z+1/2' 
 '-x, -y, -z' 
 'x-1/2, -y-1/2, z-1/2' 
  
_cell_length_a                    6.1176(3) 
_cell_length_b                    23.9975(11) 
_cell_length_c                    8.5600(4) 
_cell_angle_alpha                 90 
_cell_angle_beta                  102.3627(15) 
_cell_angle_gamma                 90 
_cell_volume                      1227.53(10) 
_cell_formula_units_Z             4 
_cell_measurement_temperature     180(2) 
_cell_measurement_reflns_used     9864 
_cell_measurement_theta_min       2.44 
_cell_measurement_theta_max       30.48 
  
_exptl_crystal_description        Block 
_exptl_crystal_colour             Colorless 
_exptl_crystal_density_meas       ? 
_exptl_crystal_density_method     ? 
_exptl_crystal_density_diffrn     1.748 
_exptl_crystal_F_000              648 
_exptl_transmission_factor_min    ? 
_exptl_transmission_factor_max    ? 
_exptl_crystal_size_max           0.426 
_exptl_crystal_size_mid           0.355 
_exptl_crystal_size_min           0.222 
_exptl_absorpt_coefficient_mu     0.730 
_shelx_estimated_absorpt_T_min    0.746 
_shelx_estimated_absorpt_T_max    0.855 
_exptl_absorpt_correction_type    Multi-scan 
_exptl_absorpt_correction_T_min   0.7685 
_exptl_absorpt_correction_T_max   0.8374 
_exptl_absorpt_process_details    'SADABS 2016/2 (Sheldrick, 2016)' 
_exptl_absorpt_special_details    ? 
_diffrn_ambient_temperature       180(2) 
_diffrn_radiation_wavelength      0.71073 
_diffrn_radiation_type            MoK\a 
_diffrn_source                    ? 
_diffrn_measurement_device_type   'Bruker Photon2 CMOS' 
_diffrn_measurement_method        '\f and \w scans' 
_diffrn_detector_area_resol_mean  ? 
_diffrn_reflns_number             13815 
_diffrn_reflns_av_unetI/netI      0.0172 
_diffrn_reflns_av_R_equivalents   0.0185 
_diffrn_reflns_limit_h_min        -8 
_diffrn_reflns_limit_h_max        8 
_diffrn_reflns_limit_k_min        -34 
_diffrn_reflns_limit_k_max        34 
_diffrn_reflns_limit_l_min        -12 
_diffrn_reflns_limit_l_max        12 
_diffrn_reflns_theta_min          2.580 
_diffrn_reflns_theta_max          30.520 
_diffrn_reflns_theta_full         25.242 
_diffrn_measured_fraction_theta_max   0.998 
_diffrn_measured_fraction_theta_full  0.999 
_diffrn_reflns_Laue_measured_fraction_max    0.998 
_diffrn_reflns_Laue_measured_fraction_full   0.999 
_diffrn_reflns_point_group_measured_fraction_max   0.998 
_diffrn_reflns_point_group_measured_fraction_full  0.999 
_reflns_number_total              3751 
_reflns_number_gt                 3150 
_reflns_threshold_expression      'I > 2\s(I)' 
_reflns_Friedel_coverage          0.000 
_reflns_Friedel_fraction_max      . 
_reflns_Friedel_fraction_full     . 
  
_reflns_special_details 
; 
 Reflections were merged by SHELXL according to the crystal 
 class for the calculation of statistics and refinement. 
  
 _reflns_Friedel_fraction is defined as the number of unique 
 Friedel pairs measured divided by the number that would be 
 possible theoretically, ignoring centric projections and 
 systematic absences. 
; 
  
_computing_data_collection        'Apex3 (2019.11-0) (Bruker, 2019)' 
_computing_cell_refinement        'SAINT (8.38a) (Bruker, 2017)' 
_computing_data_reduction         'SAINT (8.38a) (Bruker, 2017)' 
_computing_structure_solution     'SHELXT (Sheldrick, 2014)' 
_computing_structure_refinement   'SHELXL-2018/3 (Sheldrick, 2018)' 
_computing_molecular_graphics     'Bruker SHELXTL' 
_computing_publication_material   'Bruker SHELXTL' 
_refine_special_details           
;
14 June, 2022 JF3119 Kappa Venture 180K

A colorless block with approximate orthogonal dimensions 0.222 x 0.355
x 0.426mm3 was placed and optically centered on the Bruker(1) Venture
Dual source Kappa diffractometer with Photon2 CMOS detector at
–93°C(180K).  Indexing of the unit cell used a random set of
reflections collected from three series of 0.5° wide omega-scans, 5
seconds per frame, and 30 frames per series that were well distributed
in reciprocal space. Data were collected [MoK?] with 0.3° wide scans,
variable time per frame dependent upon detector 2theta angle and varying phi
and omega angles such that nearly all unique reflections were
collected at least once.  The crystal to detector distance was
65.00mm, thus providing a complete sphere of data to 2thetamax=61.01°.

Structural determination and Refinement:

All crystallographic calculations were performed on a Surface Pro7
with Intel i7-1065G7 at 1.30GHz with four cores, eight processors and
16GB of extended memory. Data collected were corrected for Lorentz and
polarization effects with Saint(1) and absorption using Blessing’s
method and merged as incorporated with the program Sadabs(2,3). The
SHELXTL(4) program package was implemented to determine the probable
space group and set up the initial files. System symmetry, systematic
absences and intensity statistics indicated the standard
centrosymmetric monoclinic space group P21/n (no. 14). The structure
was determined by direct methods with nearly all non-hydrogen atoms
being located directly for the molecule using the program XT(5). The
structure was refined with XL(6). The 41957 data collected were merged,
based upon identical indices, to 13815 data, and then merged for least
squares refinement to 3821 unique data [R(int)=0.0185]. A disorder for
the C2, C3, C4 group was optimized to be 0.88:0.12. All non-hydrogen
atoms were refined anisotropically. All hydrogen atoms were initially
idealized and then those fully occupied had their thermal parameters
refined during the final refinement stage. The final structure was
refined to convergence with R(F)=3.83%, wR(F2)=8.40%, GOF=1.109 for
all 3751 unique reflections [R(F)=3.12, wR(F2)=8.12% for those 3150
data with Fo > 4sigma(Fo)]. The final difference-Fourier map was
featureless indicating that the structure is both correct and
complete.  An empirical correction for extinction was also attempted
but found to be negative and therefore not applied.

References:


1.	Bruker (2019) APEX3 (Version 2019.0) and (2016) SAINT (Version
8.37a). Bruker AXS Inc., Madison, Wisconsin, USA. 

2.	An Empirical Correction for Absorption Anisotropy, Blessing, R. H. 
(1995). Acta Cryst., A51, 33-38.

3.	Sheldrick, G.M., SADABS (2016) Version 2016/2, ‘Siemens Area
Detector Absorption Correction’ Universität Göttingen: Göttingen,
Germany.

4.	Sheldrick, G.M., (2002). SHELXTL. Version 6.1. Bruker AXS Inc.,
Madison, Wisconsin, USA.

5.	Sheldrick, G. M., (2014) SHELXT, Universität Göttingen: Göttingen,
Germany.  Structure determination program. Private communication.

6.	Sheldrick, G. M., (2017). SHELXL2017/1. Universität Göttingen:
Göttingen, Germany.

JC Fettinger, UC Davis 14 June 2022

; 
_refine_ls_structure_factor_coef  Fsqd 
_refine_ls_matrix_type            full 
_refine_ls_weighting_scheme       calc 
_refine_ls_weighting_details 
'w=1/[\s^2^(Fo^2^)+(0.0390P)^2^+0.4188P] where P=(Fo^2^+2Fc^2^)/3' 
_atom_sites_solution_primary      dual 
_atom_sites_solution_secondary    ? 
_atom_sites_solution_hydrogens    geom 
_refine_ls_hydrogen_treatment     mixed 
_refine_ls_extinction_method      none 
_refine_ls_extinction_coef        . 
_refine_ls_number_reflns          3751 
_refine_ls_number_parameters      177 
_refine_ls_number_restraints      15 
_refine_ls_R_factor_all           0.0383 
_refine_ls_R_factor_gt            0.0312 
_refine_ls_wR_factor_ref          0.0840 
_refine_ls_wR_factor_gt           0.0812 
_refine_ls_goodness_of_fit_ref    1.109 
_refine_ls_restrained_S_all       1.107 
_refine_ls_shift/su_max           0.002 
_refine_ls_shift/su_mean          0.000 
  
loop_ 
 _atom_site_label 
 _atom_site_type_symbol 
 _atom_site_fract_x 
 _atom_site_fract_y 
 _atom_site_fract_z 
 _atom_site_U_iso_or_equiv 
 _atom_site_adp_type 
 _atom_site_occupancy 
 _atom_site_site_symmetry_order 
 _atom_site_calc_flag 
 _atom_site_refinement_flags_posn 
 _atom_site_refinement_flags_adp 
 _atom_site_refinement_flags_occupancy 
 _atom_site_disorder_assembly 
 _atom_site_disorder_group 
S1 S 0.51077(5) 0.58848(2) 0.30731(4) 0.02421(8) Uani 1 1 d . . . . . 
Cl1 Cl 0.10858(8) 0.77855(2) 0.42227(6) 0.04524(11) Uani 1 1 d . . . . . 
Cl8 Cl 0.99047(7) 0.37261(2) 0.17375(5) 0.03829(10) Uani 1 1 d . . . . . 
C1 C 0.2411(3) 0.71634(6) 0.38338(18) 0.0306(3) Uani 1 1 d . . . . . 
C2 C 0.4915(3) 0.70882(7) 0.3869(3) 0.0458(5) Uani 0.88 1 d D . P A 1 
H2A H 0.548981 0.727380 0.300508 0.055 Uiso 0.88 1 calc R U P A 1 
H2B H 0.594274 0.711658 0.492987 0.055 Uiso 0.88 1 calc R U P A 1 
C3 C 0.2443(4) 0.66189(7) 0.4772(2) 0.0402(4) Uani 0.88 1 d D . P A 1 
H3A H 0.099897 0.641962 0.464691 0.048 Uiso 0.88 1 calc R U P A 1 
H3B H 0.332663 0.662065 0.588544 0.048 Uiso 0.88 1 calc R U P A 1 
C4 C 0.1868(3) 0.68231(7) 0.2277(2) 0.0395(4) Uani 0.88 1 d D . P A 1 
H4A H 0.227842 0.699471 0.132747 0.047 Uiso 0.88 1 calc R U P A 1 
H4B H 0.039725 0.663326 0.203290 0.047 Uiso 0.88 1 calc R U P A 1 
C2B C 0.412(5) 0.6842(13) 0.509(3) 0.107(9) Uiso 0.12 1 d D . P A 2 
H2B1 H 0.354261 0.665917 0.595701 0.128 Uiso 0.12 1 calc R U P A 2 
H2B2 H 0.559968 0.702164 0.546669 0.128 Uiso 0.12 1 calc R U P A 2 
C3B C 0.126(4) 0.6637(14) 0.324(4) 0.122(11) Uiso 0.12 1 d D . P A 2 
H3B1 H 0.038728 0.664151 0.212585 0.147 Uiso 0.12 1 calc R U P A 2 
H3B2 H 0.049624 0.644062 0.398726 0.147 Uiso 0.12 1 calc R U P A 2 
C4B C 0.399(5) 0.7104(13) 0.267(3) 0.108(9) Uiso 0.12 1 d D . P A 2 
H4B1 H 0.546267 0.728925 0.298122 0.129 Uiso 0.12 1 calc R U P A 2 
H4B2 H 0.329972 0.713897 0.151715 0.129 Uiso 0.12 1 calc R U P A 2 
C5 C 0.3756(2) 0.65246(5) 0.34541(15) 0.0252(2) Uani 1 1 d . . . . . 
C6 C 0.6529(2) 0.52380(6) 0.26730(16) 0.0271(3) Uani 1 1 d . . . . . 
N6 N 0.52166(19) 0.48084(5) 0.22084(14) 0.0276(2) Uani 1 1 d . . . . . 
C7 C 0.6256(2) 0.43421(6) 0.19179(16) 0.0295(3) Uani 1 1 d . . . . . 
H7 H 0.540057 0.401710 0.157563 0.041(5) Uiso 1 1 calc R . . . . 
N7 N 0.8719(2) 0.52715(6) 0.2887(2) 0.0444(3) Uani 1 1 d . . . . . 
C8 C 0.8549(2) 0.43254(6) 0.21072(16) 0.0295(3) Uani 1 1 d . . . . . 
C9 C 0.9747(3) 0.48005(7) 0.2599(2) 0.0442(4) Uani 1 1 d . . . . . 
H9 H 1.132933 0.479594 0.273689 0.059(6) Uiso 1 1 calc R . . . . 
F1 F 0.71170(15) 0.60120(4) 0.45894(12) 0.0438(2) Uani 1 1 d . . . . . 
F2 F 0.38314(15) 0.55393(3) 0.42271(10) 0.03385(19) Uani 1 1 d . . . . . 
F3 F 0.30906(15) 0.57497(4) 0.15748(10) 0.0349(2) Uani 1 1 d . . . . . 
F4 F 0.63959(17) 0.62185(4) 0.18909(13) 0.0445(2) Uani 1 1 d . . . . . 
  
loop_ 
 _atom_site_aniso_label 
 _atom_site_aniso_U_11 
 _atom_site_aniso_U_22 
 _atom_site_aniso_U_33 
 _atom_site_aniso_U_23 
 _atom_site_aniso_U_13 
 _atom_site_aniso_U_12 
S1 0.02352(15) 0.02188(15) 0.02685(15) -0.00079(11) 0.00456(11) -0.00049(11) 
Cl1 0.0561(3) 0.02572(17) 0.0601(3) -0.00380(15) 0.0262(2) 0.00670(15) 
Cl8 0.0411(2) 0.03291(18) 0.03989(19) -0.00671(14) 0.00650(15) 0.01172(14) 
C1 0.0365(7) 0.0212(6) 0.0366(7) -0.0023(5) 0.0135(6) 0.0018(5) 
C2 0.0339(9) 0.0265(8) 0.0794(15) -0.0152(9) 0.0174(9) -0.0063(7) 
C3 0.0591(11) 0.0277(8) 0.0416(9) 0.0052(7) 0.0280(8) 0.0093(8) 
C4 0.0500(10) 0.0313(8) 0.0333(8) -0.0035(7) 0.0001(7) 0.0173(7) 
C5 0.0265(6) 0.0213(6) 0.0281(6) -0.0010(4) 0.0069(5) 0.0001(4) 
C6 0.0258(6) 0.0236(6) 0.0320(6) -0.0011(5) 0.0067(5) 0.0009(5) 
N6 0.0267(5) 0.0258(5) 0.0302(5) -0.0017(4) 0.0053(4) 0.0000(4) 
C7 0.0311(7) 0.0256(6) 0.0309(6) -0.0036(5) 0.0047(5) 0.0004(5) 
N7 0.0245(6) 0.0284(6) 0.0807(11) -0.0093(6) 0.0122(6) -0.0001(5) 
C8 0.0317(7) 0.0264(6) 0.0304(6) -0.0015(5) 0.0069(5) 0.0055(5) 
C9 0.0269(7) 0.0324(8) 0.0746(12) -0.0092(8) 0.0136(7) 0.0015(6) 
F1 0.0329(5) 0.0351(5) 0.0536(6) -0.0159(4) -0.0124(4) 0.0040(4) 
F2 0.0454(5) 0.0251(4) 0.0355(4) 0.0026(3) 0.0185(4) 0.0016(3) 
F3 0.0371(5) 0.0321(4) 0.0299(4) -0.0058(3) -0.0052(3) 0.0090(3) 
F4 0.0529(6) 0.0265(4) 0.0659(7) 0.0061(4) 0.0389(5) 0.0020(4) 
  
_geom_special_details 
; 
 All esds (except the esd in the dihedral angle between two l.s. planes) 
 are estimated using the full covariance matrix.  The cell esds are taken 
 into account individually in the estimation of esds in distances, angles 
 and torsion angles; correlations between esds in cell parameters are only 
 used when they are defined by crystal symmetry.  An approximate (isotropic) 
 treatment of cell esds is used for estimating esds involving l.s. planes. 
; 
  
loop_ 
 _geom_bond_atom_site_label_1 
 _geom_bond_atom_site_label_2 
 _geom_bond_distance 
 _geom_bond_site_symmetry_2 
 _geom_bond_publ_flag 
S1 F3 1.6109(9) . ? 
S1 F2 1.6135(9) . ? 
S1 F1 1.6142(9) . ? 
S1 F4 1.6211(9) . ? 
S1 C5 1.8064(13) . ? 
S1 C6 1.8466(13) . ? 
Cl1 C1 1.7641(14) . ? 
Cl8 C8 1.7232(14) . ? 
C1 C3B 1.48(3) . ? 
C1 C3 1.532(2) . ? 
C1 C4B 1.54(3) . ? 
C1 C2 1.537(2) . ? 
C1 C4 1.538(2) . ? 
C1 C2B 1.54(2) . ? 
C1 C5 1.8021(18) . ? 
C2 C5 1.533(2) . ? 
C2 H2A 0.9900 . ? 
C2 H2B 0.9900 . ? 
C3 C5 1.535(2) . ? 
C3 H3A 0.9900 . ? 
C3 H3B 0.9900 . ? 
C4 C5 1.538(2) . ? 
C4 H4A 0.9900 . ? 
C4 H4B 0.9900 . ? 
C2B C5 1.57(2) . ? 
C2B H2B1 0.9900 . ? 
C2B H2B2 0.9900 . ? 
C3B C5 1.52(3) . ? 
C3B H3B1 0.9900 . ? 
C3B H3B2 0.9900 . ? 
C4B C5 1.56(3) . ? 
C4B H4B1 0.9900 . ? 
C4B H4B2 0.9900 . ? 
C6 N6 1.3150(17) . ? 
C6 N7 1.3154(18) . ? 
N6 C7 1.3364(18) . ? 
C7 C8 1.378(2) . ? 
C7 H7 0.9500 . ? 
N7 C9 1.342(2) . ? 
C8 C9 1.372(2) . ? 
C9 H9 0.9500 . ? 
  
loop_ 
 _geom_angle_atom_site_label_1 
 _geom_angle_atom_site_label_2 
 _geom_angle_atom_site_label_3 
 _geom_angle 
 _geom_angle_site_symmetry_1 
 _geom_angle_site_symmetry_3 
 _geom_angle_publ_flag 
F3 S1 F2 89.73(5) . . ? 
F3 S1 F1 179.10(6) . . ? 
F2 S1 F1 89.42(5) . . ? 
F3 S1 F4 89.68(6) . . ? 
F2 S1 F4 178.65(5) . . ? 
F1 S1 F4 91.16(6) . . ? 
F3 S1 C5 90.72(5) . . ? 
F2 S1 C5 91.49(5) . . ? 
F1 S1 C5 89.62(5) . . ? 
F4 S1 C5 89.74(5) . . ? 
F3 S1 C6 89.66(5) . . ? 
F2 S1 C6 89.45(5) . . ? 
F1 S1 C6 90.02(6) . . ? 
F4 S1 C6 89.33(5) . . ? 
C5 S1 C6 178.99(6) . . ? 
C3B C1 C4B 90.9(13) . . ? 
C3 C1 C2 89.35(13) . . ? 
C3 C1 C4 88.72(12) . . ? 
C2 C1 C4 89.08(13) . . ? 
C3B C1 C2B 90.8(13) . . ? 
C4B C1 C2B 88.8(11) . . ? 
C3B C1 Cl1 125.7(12) . . ? 
C3 C1 Cl1 125.30(11) . . ? 
C4B C1 Cl1 125.4(11) . . ? 
C2 C1 Cl1 126.31(11) . . ? 
C4 C1 Cl1 126.19(11) . . ? 
C2B C1 Cl1 124.3(10) . . ? 
C3B C1 C5 54.1(12) . . ? 
C3 C1 C5 54.10(9) . . ? 
C4B C1 C5 55.1(11) . . ? 
C2 C1 C5 53.97(9) . . ? 
C4 C1 C5 54.13(8) . . ? 
C2B C1 C5 55.4(10) . . ? 
Cl1 C1 C5 179.40(11) . . ? 
C5 C2 C1 71.89(11) . . ? 
C5 C2 H2A 116.4 . . ? 
C1 C2 H2A 116.4 . . ? 
C5 C2 H2B 116.4 . . ? 
C1 C2 H2B 116.4 . . ? 
H2A C2 H2B 113.4 . . ? 
C1 C3 C5 71.98(10) . . ? 
C1 C3 H3A 116.4 . . ? 
C5 C3 H3A 116.4 . . ? 
C1 C3 H3B 116.4 . . ? 
C5 C3 H3B 116.4 . . ? 
H3A C3 H3B 113.4 . . ? 
C1 C4 C5 71.74(10) . . ? 
C1 C4 H4A 116.4 . . ? 
C5 C4 H4A 116.4 . . ? 
C1 C4 H4B 116.4 . . ? 
C5 C4 H4B 116.4 . . ? 
H4A C4 H4B 113.4 . . ? 
C1 C2B C5 70.9(9) . . ? 
C1 C2B H2B1 116.5 . . ? 
C5 C2B H2B1 116.5 . . ? 
C1 C2B H2B2 116.5 . . ? 
C5 C2B H2B2 116.5 . . ? 
H2B1 C2B H2B2 113.5 . . ? 
C1 C3B C5 73.8(10) . . ? 
C1 C3B H3B1 116.1 . . ? 
C5 C3B H3B1 116.1 . . ? 
C1 C3B H3B2 116.1 . . ? 
C5 C3B H3B2 116.1 . . ? 
H3B1 C3B H3B2 113.1 . . ? 
C1 C4B C5 71.1(9) . . ? 
C1 C4B H4B1 116.5 . . ? 
C5 C4B H4B1 116.5 . . ? 
C1 C4B H4B2 116.5 . . ? 
C5 C4B H4B2 116.5 . . ? 
H4B1 C4B H4B2 113.5 . . ? 
C2 C5 C3 89.35(13) . . ? 
C2 C5 C4 89.21(13) . . ? 
C3 C5 C4 88.59(12) . . ? 
C3B C5 C4B 88.4(12) . . ? 
C3B C5 C2B 88.2(12) . . ? 
C4B C5 C2B 86.7(11) . . ? 
C3B C5 C1 52.1(12) . . ? 
C2 C5 C1 54.14(9) . . ? 
C3 C5 C1 53.92(9) . . ? 
C4 C5 C1 54.13(9) . . ? 
C4B C5 C1 53.7(11) . . ? 
C2B C5 C1 53.8(10) . . ? 
C3B C5 S1 128.0(12) . . ? 
C2 C5 S1 125.77(11) . . ? 
C3 C5 S1 126.14(10) . . ? 
C4 C5 S1 125.89(10) . . ? 
C4B C5 S1 126.2(11) . . ? 
C2B C5 S1 126.2(10) . . ? 
C1 C5 S1 179.91(10) . . ? 
N6 C6 N7 128.89(13) . . ? 
N6 C6 S1 115.71(10) . . ? 
N7 C6 S1 115.40(10) . . ? 
C6 N6 C7 115.38(12) . . ? 
N6 C7 C8 121.03(13) . . ? 
N6 C7 H7 119.5 . . ? 
C8 C7 H7 119.5 . . ? 
C6 N7 C9 115.23(13) . . ? 
C9 C8 C7 118.39(13) . . ? 
C9 C8 Cl8 120.24(11) . . ? 
C7 C8 Cl8 121.38(11) . . ? 
N7 C9 C8 121.07(14) . . ? 
N7 C9 H9 119.5 . . ? 
C8 C9 H9 119.5 . . ? 
  
loop_ 
 _geom_torsion_atom_site_label_1 
 _geom_torsion_atom_site_label_2 
 _geom_torsion_atom_site_label_3 
 _geom_torsion_atom_site_label_4 
 _geom_torsion 
 _geom_torsion_site_symmetry_1 
 _geom_torsion_site_symmetry_2 
 _geom_torsion_site_symmetry_3 
 _geom_torsion_site_symmetry_4 
 _geom_torsion_publ_flag 
C3 C1 C2 C5 44.21(12) . . . . ? 
C4 C1 C2 C5 -44.52(12) . . . . ? 
Cl1 C1 C2 C5 179.35(13) . . . . ? 
C2 C1 C3 C5 -44.11(12) . . . . ? 
C4 C1 C3 C5 44.98(12) . . . . ? 
Cl1 C1 C3 C5 -179.96(13) . . . . ? 
C3 C1 C4 C5 -44.96(12) . . . . ? 
C2 C1 C4 C5 44.40(12) . . . . ? 
Cl1 C1 C4 C5 -179.38(13) . . . . ? 
C3B C1 C2B C5 43.7(14) . . . . ? 
C4B C1 C2B C5 -47.1(13) . . . . ? 
Cl1 C1 C2B C5 179.44(13) . . . . ? 
C4B C1 C3B C5 44.2(14) . . . . ? 
C2B C1 C3B C5 -44.6(14) . . . . ? 
Cl1 C1 C3B C5 -179.31(13) . . . . ? 
C3B C1 C4B C5 -43.5(14) . . . . ? 
C2B C1 C4B C5 47.3(13) . . . . ? 
Cl1 C1 C4B C5 179.85(14) . . . . ? 
C1 C3B C5 C4B -43.3(13) . . . . ? 
C1 C3B C5 C2B 43.5(14) . . . . ? 
C1 C3B C5 S1 -179.95(12) . . . . ? 
C1 C2 C5 C3 -44.08(12) . . . . ? 
C1 C2 C5 C4 44.52(12) . . . . ? 
C1 C2 C5 S1 179.97(12) . . . . ? 
C1 C3 C5 C2 44.24(13) . . . . ? 
C1 C3 C5 C4 -44.99(12) . . . . ? 
C1 C3 C5 S1 179.93(12) . . . . ? 
C1 C4 C5 C2 -44.53(12) . . . . ? 
C1 C4 C5 C3 44.84(12) . . . . ? 
C1 C4 C5 S1 -179.90(11) . . . . ? 
C1 C4B C5 C3B 42.1(13) . . . . ? 
C1 C4B C5 C2B -46.2(13) . . . . ? 
C1 C4B C5 S1 -179.94(12) . . . . ? 
C1 C2B C5 C3B -42.3(14) . . . . ? 
C1 C2B C5 C4B 46.1(13) . . . . ? 
C1 C2B C5 S1 179.89(12) . . . . ? 
C4B C1 C5 C3B -121.8(17) . . . . ? 
C2B C1 C5 C3B 121.4(17) . . . . ? 
C3 C1 C5 C2 -120.61(18) . . . . ? 
C4 C1 C5 C2 120.10(17) . . . . ? 
C2 C1 C5 C3 120.61(18) . . . . ? 
C4 C1 C5 C3 -119.29(17) . . . . ? 
C3 C1 C5 C4 119.29(16) . . . . ? 
C2 C1 C5 C4 -120.10(17) . . . . ? 
C3B C1 C5 C4B 121.8(17) . . . . ? 
C2B C1 C5 C4B -116.7(16) . . . . ? 
C3B C1 C5 C2B -121.4(17) . . . . ? 
C4B C1 C5 C2B 116.7(16) . . . . ? 
F3 S1 C5 C3B 35.1(15) . . . . ? 
F2 S1 C5 C3B -54.7(15) . . . . ? 
F1 S1 C5 C3B -144.1(15) . . . . ? 
F4 S1 C5 C3B 124.7(15) . . . . ? 
F3 S1 C5 C2 -136.88(15) . . . . ? 
F2 S1 C5 C2 133.37(15) . . . . ? 
F1 S1 C5 C2 43.96(16) . . . . ? 
F4 S1 C5 C2 -47.21(16) . . . . ? 
F3 S1 C5 C3 102.54(14) . . . . ? 
F2 S1 C5 C3 12.78(15) . . . . ? 
F1 S1 C5 C3 -76.63(15) . . . . ? 
F4 S1 C5 C3 -167.79(15) . . . . ? 
F3 S1 C5 C4 -16.86(14) . . . . ? 
F2 S1 C5 C4 -106.61(14) . . . . ? 
F1 S1 C5 C4 163.98(14) . . . . ? 
F4 S1 C5 C4 72.81(14) . . . . ? 
F3 S1 C5 C4B -86.7(14) . . . . ? 
F2 S1 C5 C4B -176.5(14) . . . . ? 
F1 S1 C5 C4B 94.1(14) . . . . ? 
F4 S1 C5 C4B 2.9(14) . . . . ? 
F3 S1 C5 C2B 156.6(14) . . . . ? 
F2 S1 C5 C2B 66.9(14) . . . . ? 
F1 S1 C5 C2B -22.6(14) . . . . ? 
F4 S1 C5 C2B -113.7(14) . . . . ? 
F3 S1 C6 N6 -37.99(11) . . . . ? 
F2 S1 C6 N6 51.75(11) . . . . ? 
F1 S1 C6 N6 141.17(11) . . . . ? 
F4 S1 C6 N6 -127.67(11) . . . . ? 
F3 S1 C6 N7 141.77(13) . . . . ? 
F2 S1 C6 N7 -128.49(13) . . . . ? 
F1 S1 C6 N7 -39.07(13) . . . . ? 
F4 S1 C6 N7 52.09(13) . . . . ? 
N7 C6 N6 C7 0.2(2) . . . . ? 
S1 C6 N6 C7 179.87(10) . . . . ? 
C6 N6 C7 C8 0.2(2) . . . . ? 
N6 C6 N7 C9 -0.4(3) . . . . ? 
S1 C6 N7 C9 179.86(13) . . . . ? 
N6 C7 C8 C9 -0.2(2) . . . . ? 
N6 C7 C8 Cl8 179.94(11) . . . . ? 
C6 N7 C9 C8 0.4(3) . . . . ? 
C7 C8 C9 N7 -0.1(3) . . . . ? 
Cl8 C8 C9 N7 179.78(14) . . . . ? 
  
loop_ 
 _geom_hbond_atom_site_label_D 
 _geom_hbond_atom_site_label_H 
 _geom_hbond_atom_site_label_A 
 _geom_hbond_distance_DH 
 _geom_hbond_distance_HA 
 _geom_hbond_distance_DA 
 _geom_hbond_angle_DHA 
 _geom_hbond_site_symmetry_A 
 _geom_hbond_publ_flag 
C9 H9 F2  0.95 2.51 3.1367(19) 123. 1_655 yes 
C9 H9 N6  0.95 2.51 3.433(2) 163. 1_655 yes 
C4B H4B2 Cl1  0.99 2.87 3.47(2) 120. 4_675 yes 
C3B H3B1 F4  0.99 2.61 3.12(2) 112. 1_455 yes 
C3B H3B2 F1  0.99 2.46 3.36(3) 151. 1_455 yes 
C4 H4B F4  0.99 2.62 3.598(2) 169. 1_455 yes 
C3 H3A F1  0.99 2.56 3.542(2) 172. 1_455 yes 
C9 H9 F2  0.95 2.51 3.1367(19) 123. 1_655 yes 
C9 H9 N6  0.95 2.51 3.433(2) 163. 1_655 yes 
  
_refine_diff_density_max    0.270 
_refine_diff_density_min   -0.365 
_refine_diff_density_rms    0.059 
  
_shelx_res_file 
; 
TITL JF3119Fmi in P2(1)/n  FINAL ALL DATA MERGE-I 14JUNE2022 
    JF3119FMI.res 
    created by SHELXL-2018/3 at 17:15:56 on 14-Jun-2022 
CELL 0.71073   6.1176  23.9975   8.5600  90.0000 102.3627  90.0000 
ZERR    4.00   0.0003   0.0011   0.0004   0.0000   0.0015   0.0000 
LATT 1 
SYMM 0.5-X, 0.5+Y, 0.5-Z 
SFAC C  H  N  F  S  Cl 
UNIT 36  32  8  16  4  8 
L.S. 9 
ACTA 
BOND $H 
FMAP 2 
PLAN 20 
OMIT 0 2 0 
OMIT 0 2 1 
HTAB C9 F2_$1 
HTAB C9 N6_$1 
HTAB C4B Cl1_$3 
EQIV $3 x+1/2, -y+3/2, z-1/2 
HTAB C3B F4_$2 
HTAB C3B F1_$2 
HTAB C4 F4_$2 
HTAB C3 F1_$2 
EQIV $2 x-1, y, z 
SADI 0.01 C2 C3 C3 C4 C4 C2 C2B C3B C3B C4B C4B C2B 
SIZE 0.222 0.355 0.426 
CONF 
WPDB -2 
HTAB 
EQIV $1 x+1, y, z 
HTAB C9 F2_$1 
HTAB C9 N6_$1 
FREE C3B  C4B 
TEMP -93. 
WGHT    0.039000    0.418800 
FVAR       0.17339 
S1    5    0.510770    0.588481    0.307309    11.00000    0.02352    0.02188 = 
         0.02685   -0.00079    0.00456   -0.00049 
CL1   6    0.108580    0.778551    0.422273    11.00000    0.05610    0.02572 = 
         0.06008   -0.00380    0.02624    0.00670 
CL8   6    0.990468    0.372605    0.173747    11.00000    0.04111    0.03291 = 
         0.03989   -0.00671    0.00650    0.01172 
C1    1    0.241054    0.716341    0.383376    11.00000    0.03647    0.02120 = 
         0.03659   -0.00231    0.01347    0.00180 
PART 1  10.88 
C2    1    0.491516    0.708820    0.386895    10.88000    0.03387    0.02648 = 
         0.07944   -0.01524    0.01743   -0.00625 
AFIX  23 
H2A   2    0.548981    0.727380    0.300508    10.88000   -1.20000 
H2B   2    0.594274    0.711658    0.492987    10.88000   -1.20000 
AFIX   0 
C3    1    0.244298    0.661893    0.477195    10.88000    0.05909    0.02771 = 
         0.04158    0.00521    0.02805    0.00933 
AFIX  23 
H3A   2    0.099897    0.641962    0.464691    10.88000   -1.20000 
H3B   2    0.332663    0.662065    0.588544    10.88000   -1.20000 
AFIX   0 
C4    1    0.186788    0.682310    0.227658    10.88000    0.04999    0.03125 = 
         0.03328   -0.00350    0.00005    0.01728 
AFIX  23 
H4A   2    0.227842    0.699471    0.132747    10.88000   -1.20000 
H4B   2    0.039725    0.663326    0.203290    10.88000   -1.20000 
PART 2  10.12 
AFIX   0 
C2B   1    0.412272    0.684243    0.509202    10.12000    0.10691 
AFIX  23 
H2B1  2    0.354261    0.665917    0.595701    10.12000   -1.20000 
H2B2  2    0.559968    0.702164    0.546669    10.12000   -1.20000 
AFIX   0 
C3B   1    0.126490    0.663709    0.324099    10.12000    0.12213 
AFIX  23 
H3B1  2    0.038728    0.664151    0.212585    10.12000   -1.20000 
H3B2  2    0.049624    0.644062    0.398726    10.12000   -1.20000 
AFIX   0 
C4B   1    0.398852    0.710351    0.266968    10.12000    0.10787 
AFIX  23 
H4B1  2    0.546267    0.728925    0.298122    10.12000   -1.20000 
H4B2  2    0.329972    0.713897    0.151715    10.12000   -1.20000 
PART 0 
AFIX   0 
C5    1    0.375569    0.652458    0.345412    11.00000    0.02655    0.02130 = 
         0.02807   -0.00101    0.00687    0.00015 
C6    1    0.652909    0.523804    0.267299    11.00000    0.02581    0.02356 = 
         0.03204   -0.00109    0.00670    0.00092 
N6    3    0.521661    0.480840    0.220837    11.00000    0.02666    0.02576 = 
         0.03016   -0.00171    0.00526    0.00003 
C7    1    0.625607    0.434214    0.191794    11.00000    0.03114    0.02559 = 
         0.03085   -0.00356    0.00469    0.00038 
AFIX  43 
H7    2    0.540057    0.401710    0.157563    11.00000    0.04051 
AFIX   0 
N7    3    0.871939    0.527150    0.288709    11.00000    0.02446    0.02844 = 
         0.08070   -0.00934    0.01224   -0.00006 
C8    1    0.854898    0.432543    0.210718    11.00000    0.03172    0.02637 = 
         0.03039   -0.00155    0.00686    0.00551 
C9    1    0.974666    0.480051    0.259859    11.00000    0.02688    0.03237 = 
         0.07455   -0.00923    0.01361    0.00151 
AFIX  43 
H9    2    1.132933    0.479594    0.273689    11.00000    0.05886 
AFIX   0 
F1    4    0.711700    0.601199    0.458940    11.00000    0.03294    0.03512 = 
         0.05357   -0.01589   -0.01237    0.00397 
F2    4    0.383135    0.553927    0.422707    11.00000    0.04537    0.02513 = 
         0.03547    0.00262    0.01850    0.00163 
F3    4    0.309057    0.574969    0.157478    11.00000    0.03713    0.03213 = 
         0.02986   -0.00585   -0.00520    0.00898 
F4    4    0.639594    0.621854    0.189090    11.00000    0.05295    0.02648 = 
         0.06590    0.00606    0.03891    0.00204 
HKLF 4 
  
  
  
  
REM  JF3119Fmi in P2(1)/n  FINAL ALL DATA MERGE-I 14JUNE2022 
REM wR2 = 0.0840, GooF = S = 1.109, Restrained GooF = 1.107 for all data 
REM R1 = 0.0312 for 3150 Fo > 4sig(Fo) and 0.0383 for all 3751 data 
REM 177 parameters refined using 15 restraints 
  
END 
  
WGHT      0.0390      0.4188 
  
REM Instructions for potential hydrogen bonds 
HTAB C3 F1_$2 
HTAB C4 F4_$2 
HTAB C3B F4_$2 
HTAB C3B F1_$2 
HTAB C4B Cl1_$3 
HTAB C9 N6_$1 
HTAB C9 F2_$1 
  
REM Highest difference peak  0.270,  deepest hole -0.365,  1-sigma level  0.059 
Q1    1   0.5912  0.5518  0.2999  11.00000  0.05    0.27 
Q2    1   0.4198  0.6274  0.3266  11.00000  0.05    0.26 
Q3    1   0.7533  0.4325  0.1999  11.00000  0.05    0.26 
Q4    1   0.2961  0.7032  0.2228  11.00000  0.05    0.26 
Q5    1   0.1079  0.6752  0.1313  11.00000  0.05    0.25 
Q6    1   0.1555  0.6550  0.3983  11.00000  0.05    0.23 
Q7    1   0.1819  0.6468  0.5258  11.00000  0.05    0.23 
Q8    1   1.0407  0.3833  0.1053  11.00000  0.05    0.23 
Q9    1   0.9206  0.4532  0.2598  11.00000  0.05    0.23 
Q10   1   0.7697  0.5236  0.3059  11.00000  0.05    0.23 
Q11   1   0.4860  0.6988  0.4745  11.00000  0.05    0.22 
Q12   1   0.3882  0.5951  0.1432  11.00000  0.05    0.22 
Q13   1   0.9246  0.5060  0.3118  11.00000  0.05    0.21 
Q14   1   0.5839  0.7197  0.4025  11.00000  0.05    0.20 
Q15   1   0.2253  0.6634  0.2374  11.00000  0.05    0.20 
Q16   1   0.8412  0.5375  0.2104  11.00000  0.05    0.19 
Q17   1   0.3035  0.6496  0.4056  11.00000  0.05    0.19 
Q18   1   0.2221  0.6935  0.4483  11.00000  0.05    0.18 
Q19   1   0.3564  0.6769  0.5185  11.00000  0.05    0.17 
Q20   1   0.9607  0.5513  0.3150  11.00000  0.05    0.17 
; 
_shelx_res_checksum   42033 
  
_shelx_hkl_file 
; 
   2  -5 -12   -0.18    0.19 
   2  -4 -12   -0.19    0.19 
   3  -4 -12    0.11    0.19 
   2  -3 -12    0.14    0.20 
   3  -3 -12    0.50    0.21 
   2  -2 -12   -0.06    0.20 
   3  -2 -12    0.63    0.20 
   2  -1 -12    0.13    0.20 
   3  -1 -12    5.58    0.34 
   1   0 -12   -0.04    0.19 
   2   0 -12    0.37    0.20 
   3   0 -12    0.14    0.21 
   1   1 -12   -0.01    0.20 
   2   1 -12    0.22    0.19 
   3   1 -12    5.29    0.34 
   1   2 -12    0.08    0.20 
   2   2 -12    0.15    0.20 
   3   2 -12    0.40    0.21 
   1   3 -12   -0.15    0.20 
   2   3 -12    0.04    0.19 
   3   3 -12    0.37    0.21 
   1   4 -12    0.42    0.21 
   2   4 -12   -0.08    0.20 
   3   4 -12    0.17    0.20 
   1   5 -12    1.24    0.23 
   2   5 -12    0.11    0.20 
   2   6 -12    0.14    0.20 
   3 -14 -11    0.11    0.47 
   3 -13 -11    1.39    0.20 
   3 -12 -11    0.05    0.16 
   3 -11 -11    2.73    0.26 
   4 -11 -11    2.38    0.25 
  -1 -10 -11   -0.31    0.31 
   3 -10 -11    1.91    0.24 
   4 -10 -11    2.60    0.26 
  -1  -9 -11    1.98    0.36 
   0  -9 -11    0.87    0.31 
   2  -9 -11    0.25    0.17 
   3  -9 -11    3.38    0.26 
   4  -9 -11    0.23    0.18 
  -1  -8 -11    0.06    0.31 
   0  -8 -11    2.90    0.35 
   2  -8 -11    1.44    0.19 
   3  -8 -11    1.29    0.19 
   4  -8 -11    0.22    0.17 
  -1  -7 -11    0.42    0.32 
   0  -7 -11    1.52    0.31 
   2  -7 -11    0.29    0.16 
   3  -7 -11    0.01    0.17 
   4  -7 -11    1.18    0.19 
  -1  -6 -11    2.11    0.34 
   0  -6 -11    0.37    0.28 
   2  -6 -11    1.09    0.17 
   3  -6 -11    0.20    0.17 
   4  -6 -11    0.43    0.18 
   5  -6 -11    0.19    0.18 
  -1  -5 -11    0.92    0.30 
   0  -5 -11   -0.06    0.26 
   2  -5 -11    0.19    0.16 
   3  -5 -11    0.10    0.16 
   4  -5 -11    0.08    0.18 
   5  -5 -11    0.02    0.18 
  -1  -4 -11    2.26    0.34 
   0  -4 -11    0.41    0.27 
   1  -4 -11    1.25    0.19 
   2  -4 -11    3.17    0.24 
   3  -4 -11    3.42    0.26 
   4  -4 -11    3.05    0.26 
   5  -4 -11    1.78    0.22 
  -1  -3 -11    0.24    0.30 
   0  -3 -11    0.49    0.28 
   1  -3 -11    0.19    0.16 
   2  -3 -11    4.00    0.26 
   3  -3 -11    3.27    0.26 
   4  -3 -11    0.16    0.17 
   5  -3 -11    4.79    0.31 
  -2  -2 -11    1.46    0.37 
  -1  -2 -11    2.00    0.33 
   0  -2 -11    0.49    0.27 
   1  -2 -11    0.09    0.16 
   2  -2 -11    1.74    0.19 
   3  -2 -11    2.29    0.24 
   4  -2 -11    6.71    0.34 
   5  -2 -11    0.04    0.19 
  -2  -1 -11    1.48    0.37 
  -1  -1 -11    0.35    0.30 
   0  -1 -11    0.12    0.26 
   1  -1 -11    0.26    0.16 
   2  -1 -11    0.01    0.16 
   3  -1 -11    0.09    0.17 
   4  -1 -11    0.27    0.18 
   5  -1 -11    0.52    0.20 
  -2   0 -11   -0.17    0.33 
  -1   0 -11    7.74    0.53 
   0   0 -11   -0.12    0.26 
   1   0 -11    0.16    0.16 
   2   0 -11   -0.16    0.15 
   3   0 -11    2.27    0.24 
   4   0 -11    0.09    0.18 
   5   0 -11   15.23    0.57 
  -2   1 -11    2.35    0.37 
  -1   1 -11    0.25    0.30 
   0   1 -11    0.21    0.16 
   1   1 -11    0.17    0.17 
   2   1 -11    0.15    0.17 
   3   1 -11    0.15    0.17 
   4   1 -11    0.29    0.18 
   5   1 -11    0.18    0.19 
  -2   2 -11    0.86    0.36 
  -1   2 -11    1.87    0.34 
   0   2 -11    0.73    0.17 
   1   2 -11    0.25    0.16 
   2   2 -11    1.05    0.19 
   3   2 -11    2.18    0.24 
   4   2 -11    6.20    0.34 
   5   2 -11   -0.06    0.19 
   0   3 -11    0.68    0.18 
   1   3 -11    0.26    0.16 
   2   3 -11    3.77    0.27 
   3   3 -11    3.35    0.26 
   4   3 -11    0.06    0.18 
   5   3 -11    4.42    0.31 
   0   4 -11    0.85    0.19 
   1   4 -11    1.81    0.23 
   2   4 -11    2.65    0.25 
   3   4 -11    3.14    0.26 
   4   4 -11    3.04    0.27 
   5   4 -11    0.87    0.21 
   0   5 -11    0.16    0.17 
   1   5 -11    0.03    0.17 
   2   5 -11    0.21    0.18 
   3   5 -11   -0.07    0.18 
   4   5 -11    0.22    0.18 
   5   5 -11    0.22    0.20 
  -1   6 -11    2.19    0.34 
   0   6 -11    0.65    0.19 
   1   6 -11    0.22    0.18 
   2   6 -11    1.17    0.19 
   3   6 -11    0.24    0.18 
   4   6 -11    0.37    0.19 
   5   6 -11    0.43    0.20 
  -1   7 -11    0.38    0.20 
   0   7 -11    1.68    0.21 
   1   7 -11    1.77    0.21 
   2   7 -11    0.26    0.18 
   3   7 -11    0.03    0.18 
   4   7 -11    0.99    0.21 
  -1   8 -11   -0.03    0.20 
   0   8 -11    3.87    0.29 
   1   8 -11    2.49    0.26 
   2   8 -11    1.72    0.21 
   3   8 -11    1.49    0.21 
   4   8 -11    0.24    0.19 
  -1   9 -11    2.60    0.29 
   0   9 -11    0.82    0.21 
   1   9 -11    2.41    0.27 
   2   9 -11    0.02    0.18 
   3   9 -11    3.16    0.27 
   4   9 -11    0.20    0.20 
  -1  10 -11   -0.10    0.21 
   0  10 -11    1.75    0.23 
   1  10 -11    0.66    0.19 
   2  10 -11    4.10    0.29 
   3  10 -11    1.66    0.22 
   4  10 -11    2.48    0.29 
   0  11 -11    6.20    0.35 
   1  11 -11    0.59    0.20 
   2  11 -11    6.82    0.36 
   3  11 -11    2.51    0.28 
   4  11 -11    2.49    0.29 
   0  12 -11    0.76    0.22 
   1  12 -11    0.14    0.20 
   2  12 -11   -0.03    0.19 
   3  12 -11    0.04    0.20 
   0  13 -11    0.61    0.22 
   1  13 -11    0.12    0.20 
   2  13 -11   -0.15    0.19 
   3  13 -11    1.35    0.22 
   1  14 -11    0.74    0.22 
   2  14 -11    0.07    0.20 
   3 -18 -10   -0.11    0.41 
   3 -17 -10    5.25    0.55 
   4 -17 -10    8.70    0.68 
  -1 -16 -10    0.05    0.31 
   3 -16 -10   -0.04    0.38 
   4 -16 -10    9.53    0.68 
  -1 -15 -10    0.05    0.30 
   3 -15 -10    1.92    0.41 
   4 -15 -10    0.84    0.43 
  -1 -14 -10    1.72    0.32 
   2 -14 -10    0.71    0.32 
   3 -14 -10    1.12    0.15 
   4 -14 -10    0.49    0.15 
  -2 -13 -10    0.82    0.26 
  -1 -13 -10    0.66    0.28 
   2 -13 -10    0.12    0.17 
   3 -13 -10    3.17    0.20 
   4 -13 -10    0.18    0.14 
   5 -13 -10    0.27    0.16 
  -2 -12 -10    2.22    0.26 
  -1 -12 -10    1.31    0.29 
   2 -12 -10    3.36    0.20 
   3 -12 -10    2.24    0.18 
   4 -12 -10    1.82    0.19 
   5 -12 -10    0.85    0.16 
  -2 -11 -10    0.20    0.24 
  -1 -11 -10    3.32    0.41 
   0 -11 -10    0.09    0.24 
   2 -11 -10    0.37    0.13 
   3 -11 -10    6.31    0.25 
   4 -11 -10    0.31    0.14 
   5 -11 -10    2.40    0.22 
  -2 -10 -10    0.17    0.24 
  -1 -10 -10    5.37    0.45 
   0 -10 -10    1.23    0.26 
   2 -10 -10    6.10    0.23 
   3 -10 -10    9.12    0.29 
   4 -10 -10    1.13    0.16 
   5 -10 -10    0.87    0.16 
  -2  -9 -10    0.18    0.23 
  -1  -9 -10    0.30    0.23 
   0  -9 -10    0.00    0.22 
   2  -9 -10    0.39    0.12 
   3  -9 -10    4.10    0.21 
   4  -9 -10    0.11    0.14 
   5  -9 -10   -0.10    0.15 
  -2  -8 -10    0.41    0.23 
  -1  -8 -10    2.05    0.24 
   0  -8 -10    0.61    0.23 
   1  -8 -10    4.40    0.24 
   2  -8 -10   -0.01    0.12 
   3  -8 -10    0.21    0.13 
   4  -8 -10    0.77    0.15 
   5  -8 -10    0.17    0.15 
   6  -8 -10    0.06    0.16 
  -3  -7 -10    0.75    0.25 
  -2  -7 -10    3.44    0.27 
  -1  -7 -10   -0.01    0.19 
   0  -7 -10    1.60    0.25 
   1  -7 -10    6.02    0.28 
   2  -7 -10    1.66    0.19 
   3  -7 -10    5.88    0.24 
   4  -7 -10    2.91    0.20 
   5  -7 -10    0.03    0.15 
   6  -7 -10    0.15    0.16 
  -3  -6 -10    0.01    0.25 
  -2  -6 -10    4.23    0.31 
  -1  -6 -10    1.05    0.21 
   0  -6 -10    3.32    0.36 
   1  -6 -10    6.81    0.29 
   2  -6 -10    4.16    0.23 
   3  -6 -10    0.08    0.14 
   4  -6 -10    0.43    0.16 
   5  -6 -10    2.64    0.22 
   6  -6 -10    0.88    0.19 
  -3  -5 -10    2.08    0.28 
  -2  -5 -10    0.09    0.22 
  -1  -5 -10    2.84    0.24 
   0  -5 -10    0.25    0.22 
   1  -5 -10    0.96    0.15 
   2  -5 -10   -0.05    0.13 
   3  -5 -10    0.99    0.16 
   4  -5 -10    2.73    0.22 
   5  -5 -10    0.49    0.17 
   6  -5 -10    5.91    0.33 
  -3  -4 -10    0.09    0.25 
  -2  -4 -10    1.60    0.23 
  -1  -4 -10    0.12    0.19 
   0  -4 -10    0.15    0.21 
   1  -4 -10    1.15    0.15 
   2  -4 -10    0.21    0.14 
   3  -4 -10    2.12    0.21 
   4  -4 -10    0.27    0.16 
   5  -4 -10    0.71    0.17 
   6  -4 -10    4.29    0.28 
  -3  -3 -10    0.15    0.24 
  -2  -3 -10    4.05    0.34 
  -1  -3 -10    0.13    0.19 
   0  -3 -10    0.77    0.12 
   1  -3 -10    0.50    0.11 
   2  -3 -10    2.64    0.21 
   3  -3 -10    0.22    0.14 
   4  -3 -10    6.70    0.31 
   5  -3 -10    0.10    0.16 
   6  -3 -10    0.20    0.18 
  -3  -2 -10    0.01    0.24 
  -2  -2 -10    5.10    0.35 
  -1  -2 -10    0.00    0.19 
   0  -2 -10    0.25    0.11 
   1  -2 -10    0.43    0.12 
   2  -2 -10    0.58    0.15 
   3  -2 -10    2.52    0.22 
   4  -2 -10    0.10    0.15 
   5  -2 -10    2.41    0.24 
   6  -2 -10    5.68    0.32 
  -3  -1 -10    6.12    0.39 
  -2  -1 -10    4.64    0.34 
  -1  -1 -10    3.04    0.26 
   0  -1 -10    3.86    0.19 
   1  -1 -10    0.72    0.12 
   2  -1 -10    2.22    0.20 
   3  -1 -10    2.65    0.22 
   4  -1 -10    0.41    0.16 
   5  -1 -10    5.14    0.29 
   6  -1 -10    0.79    0.20 
  -3   0 -10   -0.25    0.24 
  -2   0 -10    5.02    0.34 
  -1   0 -10    0.05    0.19 
   0   0 -10    2.70    0.16 
   1   0 -10   -0.04    0.11 
   2   0 -10    4.28    0.24 
   3   0 -10   -0.11    0.14 
   4   0 -10    6.59    0.31 
   5   0 -10    0.29    0.17 
   6   0 -10    5.58    0.33 
  -3   1 -10    5.77    0.40 
  -2   1 -10    4.32    0.34 
  -1   1 -10    3.32    0.28 
   0   1 -10    3.53    0.19 
   1   1 -10    0.85    0.12 
   2   1 -10    2.51    0.21 
   3   1 -10    2.75    0.21 
   4   1 -10    0.47    0.17 
   5   1 -10    5.23    0.29 
   6   1 -10    0.72    0.19 
  -3   2 -10    0.02    0.24 
  -2   2 -10    4.83    0.33 
  -1   2 -10    0.12    0.12 
   0   2 -10    0.38    0.12 
   1   2 -10    0.38    0.11 
   2   2 -10    0.66    0.15 
   3   2 -10    2.97    0.22 
   4   2 -10   -0.01    0.15 
   5   2 -10    2.23    0.24 
   6   2 -10    6.19    0.34 
  -3   3 -10    0.18    0.24 
  -2   3 -10    4.92    0.34 
  -1   3 -10    0.04    0.13 
   0   3 -10    0.97    0.13 
   1   3 -10    0.48    0.15 
   2   3 -10    2.65    0.21 
   3   3 -10   -0.02    0.14 
   4   3 -10    7.13    0.32 
   5   3 -10    0.05    0.16 
   6   3 -10    0.15    0.18 
  -3   4 -10    0.17    0.24 
  -2   4 -10    1.52    0.23 
  -1   4 -10    0.32    0.13 
   0   4 -10    0.05    0.12 
   1   4 -10    1.06    0.16 
   2   4 -10    0.30    0.14 
   3   4 -10    2.00    0.21 
   4   4 -10    0.27    0.15 
   5   4 -10    0.50    0.18 
   6   4 -10    3.72    0.29 
  -3   5 -10    2.81    0.28 
  -2   5 -10    0.39    0.21 
  -1   5 -10    2.84    0.20 
   0   5 -10    0.36    0.15 
   1   5 -10    0.91    0.16 
   2   5 -10   -0.11    0.14 
   3   5 -10    1.04    0.17 
   4   5 -10    2.22    0.23 
   5   5 -10    0.21    0.17 
   6   5 -10    5.48    0.34 
  -3   6 -10   -0.25    0.25 
  -2   6 -10    4.18    0.31 
  -1   6 -10    1.35    0.18 
   0   6 -10    3.55    0.24 
   1   6 -10    7.04    0.31 
   2   6 -10    4.09    0.25 
   3   6 -10    0.03    0.15 
   4   6 -10    0.56    0.17 
   5   6 -10    2.83    0.26 
   6   6 -10    0.76    0.21 
  -3   7 -10    0.49    0.25 
  -2   7 -10    3.62    0.33 
  -1   7 -10    0.42    0.17 
   0   7 -10    1.74    0.22 
   1   7 -10    6.37    0.30 
   2   7 -10    1.33    0.18 
   3   7 -10    5.33    0.29 
   4   7 -10    2.81    0.24 
   5   7 -10    0.12    0.18 
   6   7 -10    0.27    0.20 
  -2   8 -10    0.71    0.17 
  -1   8 -10    2.49    0.25 
   0   8 -10    0.85    0.17 
   1   8 -10    5.18    0.28 
   2   8 -10    0.09    0.15 
   3   8 -10    0.28    0.16 
   4   8 -10    0.64    0.17 
   5   8 -10   -0.04    0.17 
   6   8 -10    0.23    0.21 
  -2   9 -10    0.16    0.17 
  -1   9 -10    0.29    0.17 
   0   9 -10   -0.17    0.15 
   1   9 -10    4.20    0.26 
   2   9 -10    0.28    0.16 
   3   9 -10    4.56    0.28 
   4   9 -10    0.12    0.17 
   5   9 -10    0.03    0.17 
  -2  10 -10    0.31    0.18 
  -1  10 -10    5.71    0.31 
   0  10 -10    1.25    0.19 
   1  10 -10    4.71    0.27 
   2  10 -10    5.99    0.31 
   3  10 -10    9.50    0.39 
   4  10 -10    0.95    0.18 
   5  10 -10    1.18    0.20 
  -2  11 -10    0.51    0.18 
  -1  11 -10    3.33    0.27 
   0  11 -10   -0.03    0.17 
   1  11 -10    1.09    0.18 
   2  11 -10    0.21    0.15 
   3  11 -10    6.49    0.33 
   4  11 -10    0.33    0.18 
   5  11 -10    2.19    0.28 
  -2  12 -10    2.63    0.23 
  -1  12 -10    1.75    0.22 
   0  12 -10    0.59    0.18 
   1  12 -10    2.18    0.24 
   2  12 -10    3.99    0.27 
   3  12 -10    1.48    0.20 
   4  12 -10    1.65    0.21 
   5  12 -10    1.05    0.21 
  -2  13 -10    0.73    0.19 
  -1  13 -10    0.48    0.20 
   0  13 -10    2.52    0.27 
   1  13 -10    2.98    0.26 
   2  13 -10    0.02    0.17 
   3  13 -10    3.27    0.27 
   4  13 -10    0.15    0.18 
   5  13 -10    0.30    0.20 
  -1  14 -10    2.43    0.23 
   0  14 -10    0.47    0.19 
   1  14 -10    0.74    0.20 
   2  14 -10    0.46    0.18 
   3  14 -10    0.95    0.20 
   4  14 -10    0.37    0.19 
  -1  15 -10    0.28    0.18 
   0  15 -10    0.82    0.20 
   1  15 -10    0.09    0.18 
   2  15 -10    0.01    0.18 
   3  15 -10    2.37    0.26 
   4  15 -10    1.22    0.23 
  -1  16 -10    0.02    0.18 
   0  16 -10    0.29    0.20 
   1  16 -10    1.50    0.22 
   2  16 -10    5.25    0.33 
   3  16 -10    0.04    0.18 
   4  16 -10   10.28    0.45 
   0  17 -10    0.10    0.20 
   1  17 -10    1.34    0.22 
   2  17 -10   -0.01    0.19 
   3  17 -10    5.07    0.32 
   4  17 -10   10.15    0.45 
   0  18 -10    0.39    0.21 
   1  18 -10    2.66    0.30 
   2  18 -10    2.81    0.29 
   3  18 -10    0.02    0.19 
   1  19 -10   -0.07    0.20 
   2  19 -10    0.02    0.20 
   3 -22  -9   -0.13    0.40 
   3 -21  -9    6.31    0.57 
  -1 -20  -9    0.85    0.40 
   3 -20  -9   11.69    0.66 
   4 -20  -9    0.42    0.41 
  -1 -19  -9    3.25    0.43 
   3 -19  -9    7.24    0.55 
   4 -19  -9    0.02    0.39 
  -2 -18  -9    2.30    0.27 
  -1 -18  -9    1.13    0.36 
   3 -18  -9    0.56    0.34 
   4 -18  -9    3.88    0.51 
   5 -18  -9    0.43    0.45 
  -2 -17  -9    1.51    0.24 
  -1 -17  -9    0.96    0.22 
   3 -17  -9    0.91    0.33 
   4 -17  -9   -0.07    0.37 
   5 -17  -9    0.19    0.43 
  -2 -16  -9    0.39    0.22 
  -1 -16  -9    1.39    0.22 
   3 -16  -9    0.08    0.30 
   4 -16  -9    0.99    0.37 
   5 -16  -9    2.45    0.47 
  -3 -15  -9    6.63    0.41 
  -2 -15  -9   -0.04    0.21 
  -1 -15  -9   -0.04    0.19 
   3 -15  -9    4.91    0.45 
   4 -15  -9    1.02    0.37 
   5 -15  -9   10.94    0.68 
  -3 -14  -9    0.00    0.24 
  -2 -14  -9    8.39    0.39 
  -1 -14  -9    0.30    0.18 
   2 -14  -9    6.96    0.29 
   3 -14  -9    0.65    0.12 
   4 -14  -9   13.12    0.37 
   5 -14  -9   -0.40    0.40 
  -3 -13  -9    0.89    0.24 
  -2 -13  -9    4.11    0.29 
  -1 -13  -9    1.13    0.20 
   0 -13  -9    0.37    0.22 
   2 -13  -9    3.90    0.20 
   3 -13  -9    2.39    0.17 
   4 -13  -9   -0.01    0.12 
   5 -13  -9    0.27    0.38 
   6 -13  -9    0.24    0.47 
  -3 -12  -9    0.06    0.22 
  -2 -12  -9    1.27    0.22 
  -1 -12  -9   -0.11    0.17 
   0 -12  -9    6.08    0.33 
   1 -12  -9    6.52    0.32 
   2 -12  -9    3.46    0.19 
   3 -12  -9    2.78    0.17 
   4 -12  -9    0.14    0.12 
   5 -12  -9    2.03    0.19 
   6 -12  -9   -0.54    0.46 
  -3 -11  -9   -0.22    0.21 
  -2 -11  -9    2.62    0.23 
  -1 -11  -9   -0.09    0.17 
   0 -11  -9    4.71    0.27 
   1 -11  -9    0.49    0.12 
   2 -11  -9    0.31    0.12 
   3 -11  -9    0.10    0.11 
   4 -11  -9    0.06    0.12 
   5 -11  -9    0.04    0.13 
   6 -11  -9    0.17    0.14 
  -3 -10  -9    0.32    0.22 
  -2 -10  -9    0.42    0.19 
  -1 -10  -9    0.33    0.17 
   0 -10  -9    3.06    0.24 
   1 -10  -9    0.07    0.11 
   2 -10  -9   26.26    0.60 
   3 -10  -9    0.17    0.11 
   4 -10  -9    1.02    0.14 
   5 -10  -9    0.12    0.13 
   6 -10  -9    0.80    0.16 
  -3  -9  -9    2.03    0.24 
  -2  -9  -9    1.68    0.21 
  -1  -9  -9    0.47    0.17 
   0  -9  -9    4.50    0.26 
   1  -9  -9    6.51    0.26 
   2  -9  -9   -0.03    0.10 
   3  -9  -9    4.46    0.19 
   4  -9  -9    0.55    0.13 
   5  -9  -9    0.43    0.13 
   6  -9  -9    0.37    0.15 
  -4  -8  -9    2.31    0.28 
  -3  -8  -9    0.26    0.21 
  -2  -8  -9    1.42    0.20 
  -1  -8  -9    1.96    0.19 
   0  -8  -9    0.57    0.16 
   1  -8  -9    8.06    0.30 
   2  -8  -9    9.46    0.27 
   3  -8  -9    0.55    0.11 
   4  -8  -9   12.19    0.34 
   5  -8  -9    6.62    0.26 
   6  -8  -9    6.47    0.28 
  -4  -7  -9    0.11    0.23 
  -3  -7  -9    2.35    0.24 
  -2  -7  -9    0.53    0.18 
  -1  -7  -9    0.30    0.16 
   0  -7  -9   -0.01    0.09 
   1  -7  -9    9.36    0.33 
   2  -7  -9   10.65    0.29 
   3  -7  -9    5.27    0.20 
   4  -7  -9    0.37    0.12 
   5  -7  -9    2.54    0.19 
   6  -7  -9    0.48    0.15 
  -4  -6  -9    0.21    0.24 
  -3  -6  -9    0.17    0.20 
  -2  -6  -9    0.03    0.17 
  -1  -6  -9    0.97    0.17 
   0  -6  -9    0.80    0.10 
   1  -6  -9    0.24    0.11 
   2  -6  -9    0.35    0.10 
   3  -6  -9   -0.03    0.10 
   4  -6  -9    2.16    0.17 
   5  -6  -9    0.15    0.13 
   6  -6  -9    0.02    0.14 
  -4  -5  -9    0.05    0.23 
  -3  -5  -9    1.04    0.20 
  -2  -5  -9    0.01    0.17 
  -1  -5  -9    0.16    0.15 
   0  -5  -9    0.39    0.09 
   1  -5  -9    0.05    0.09 
   2  -5  -9   13.98    0.35 
   3  -5  -9    0.19    0.11 
   4  -5  -9    2.02    0.16 
   5  -5  -9    0.21    0.13 
   6  -5  -9    0.05    0.15 
   7  -5  -9    0.03    0.16 
  -4  -4  -9    2.37    0.26 
  -3  -4  -9    2.95    0.24 
  -2  -4  -9    2.48    0.21 
  -1  -4  -9    7.70    0.31 
   0  -4  -9    8.44    0.24 
   1  -4  -9    0.17    0.09 
   2  -4  -9   11.44    0.30 
   3  -4  -9    1.21    0.12 
   4  -4  -9    0.56    0.12 
   5  -4  -9    0.98    0.15 
   6  -4  -9   -0.17    0.14 
   7  -4  -9    0.63    0.17 
  -4  -3  -9    1.70    0.25 
  -3  -3  -9    7.31    0.36 
  -2  -3  -9    2.03    0.20 
  -1  -3  -9    9.59    0.33 
   0  -3  -9    1.40    0.11 
   1  -3  -9   17.69    0.42 
   2  -3  -9    5.90    0.21 
   3  -3  -9    4.48    0.19 
   4  -3  -9    2.71    0.17 
   5  -3  -9    0.99    0.15 
   6  -3  -9    0.40    0.15 
   7  -3  -9    6.11    0.30 
  -4  -2  -9    5.46    0.38 
  -3  -2  -9    2.91    0.27 
  -2  -2  -9    4.15    0.27 
  -1  -2  -9    0.71    0.10 
   0  -2  -9    0.07    0.09 
   1  -2  -9    0.30    0.09 
   2  -2  -9    5.26    0.24 
   3  -2  -9    0.19    0.12 
   4  -2  -9    0.03    0.11 
   5  -2  -9    0.21    0.13 
   6  -2  -9    4.04    0.23 
   7  -2  -9    0.18    0.17 
  -4  -1  -9   -0.04    0.22 
  -3  -1  -9    6.00    0.33 
  -2  -1  -9   -0.06    0.16 
  -1  -1  -9    0.44    0.10 
   0  -1  -9    0.77    0.10 
   1  -1  -9    0.62    0.10 
   2  -1  -9   -0.02    0.11 
   3  -1  -9    1.44    0.17 
   4  -1  -9    1.29    0.14 
   5  -1  -9   17.29    0.45 
   6  -1  -9    1.98    0.20 
   7  -1  -9    2.14    0.26 
  -4   0  -9   -0.04    0.22 
  -3   0  -9    8.37    0.37 
  -2   0  -9   -0.10    0.16 
  -1   0  -9    6.40    0.19 
   0   0  -9   -0.03    0.09 
   1   0  -9    1.46    0.12 
   2   0  -9   -0.17    0.11 
   3   0  -9   23.42    0.73 
   4   0  -9    0.14    0.13 
   5   0  -9    0.93    0.16 
   6   0  -9   -0.06    0.15 
   7   0  -9    0.11    0.18 
  -4   1  -9   -0.17    0.22 
  -3   1  -9    6.06    0.33 
  -2   1  -9    0.08    0.16 
  -1   1  -9    0.73    0.10 
   0   1  -9    0.99    0.11 
   1   1  -9    0.69    0.10 
   2   1  -9   -0.05    0.11 
   3   1  -9    0.84    0.13 
   4   1  -9    1.19    0.15 
   5   1  -9   17.39    0.59 
   6   1  -9    1.83    0.23 
   7   1  -9    1.39    0.21 
  -4   2  -9    4.97    0.37 
  -3   2  -9    3.21    0.27 
  -2   2  -9    4.45    0.28 
  -1   2  -9    0.79    0.10 
   0   2  -9    0.23    0.10 
   1   2  -9    0.46    0.09 
   2   2  -9    5.73    0.25 
   3   2  -9    0.13    0.12 
   4   2  -9    0.04    0.13 
   5   2  -9    0.27    0.14 
   6   2  -9    3.80    0.27 
   7   2  -9    0.19    0.19 
  -4   3  -9    2.00    0.25 
  -3   3  -9    7.88    0.36 
  -2   3  -9    2.09    0.19 
  -1   3  -9    8.97    0.23 
   0   3  -9    1.51    0.13 
   1   3  -9   17.88    0.42 
   2   3  -9    6.21    0.27 
   3   3  -9    4.38    0.24 
   4   3  -9    2.37    0.20 
   5   3  -9    0.78    0.16 
   6   3  -9    0.41    0.17 
   7   3  -9    6.21    0.34 
  -4   4  -9    2.41    0.22 
  -3   4  -9    3.17    0.27 
  -2   4  -9    2.43    0.15 
  -1   4  -9    8.10    0.22 
   0   4  -9    7.95    0.25 
   1   4  -9    0.01    0.09 
   2   4  -9   11.60    0.41 
   3   4  -9    1.35    0.15 
   4   4  -9    0.30    0.13 
   5   4  -9    0.83    0.16 
   6   4  -9    0.25    0.17 
   7   4  -9    0.56    0.20 
  -4   5  -9    0.08    0.19 
  -3   5  -9    1.11    0.17 
  -2   5  -9    0.09    0.10 
  -1   5  -9    0.10    0.10 
   0   5  -9    0.39    0.10 
   1   5  -9    0.08    0.10 
   2   5  -9   13.89    0.47 
   3   5  -9    0.21    0.13 
   4   5  -9    2.12    0.21 
   5   5  -9    0.04    0.14 
   6   5  -9    0.03    0.17 
   7   5  -9    0.05    0.20 
  -4   6  -9    0.17    0.19 
  -3   6  -9    0.31    0.16 
  -2   6  -9    0.03    0.10 
  -1   6  -9    1.28    0.11 
   0   6  -9    0.85    0.11 
   1   6  -9    0.25    0.13 
   2   6  -9    0.28    0.13 
   3   6  -9   -0.16    0.12 
   4   6  -9    2.27    0.21 
   5   6  -9   -0.09    0.15 
   6   6  -9   -0.14    0.17 
  -4   7  -9    0.18    0.20 
  -3   7  -9    2.32    0.19 
  -2   7  -9    0.69    0.11 
  -1   7  -9    0.15    0.10 
   0   7  -9   -0.10    0.10 
   1   7  -9    9.09    0.35 
   2   7  -9   10.29    0.39 
   3   7  -9    5.25    0.26 
   4   7  -9    0.23    0.14 
   5   7  -9    2.60    0.23 
   6   7  -9    0.63    0.18 
  -4   8  -9    2.58    0.23 
  -3   8  -9    0.39    0.17 
  -2   8  -9    1.33    0.16 
  -1   8  -9    2.47    0.14 
   0   8  -9    1.00    0.15 
   1   8  -9    8.26    0.33 
   2   8  -9    9.42    0.36 
   3   8  -9    0.39    0.14 
   4   8  -9   11.87    0.44 
   5   8  -9    6.93    0.32 
   6   8  -9    6.89    0.34 
  -3   9  -9    1.72    0.19 
  -2   9  -9    1.76    0.17 
  -1   9  -9    0.39    0.12 
   0   9  -9    4.80    0.25 
   1   9  -9    6.67    0.29 
   2   9  -9    0.10    0.14 
   3   9  -9    4.62    0.25 
   4   9  -9    0.45    0.15 
   5   9  -9    0.50    0.16 
   6   9  -9    0.46    0.19 
  -3  10  -9    0.22    0.18 
  -2  10  -9    0.51    0.18 
  -1  10  -9    0.65    0.12 
   0  10  -9    3.24    0.22 
   1  10  -9   -0.02    0.13 
   2  10  -9   27.14    0.84 
   3  10  -9    0.09    0.14 
   4  10  -9    0.96    0.17 
   5  10  -9    0.00    0.16 
   6  10  -9    0.89    0.20 
  -3  11  -9   -0.01    0.24 
  -2  11  -9    3.11    0.26 
  -1  11  -9    0.06    0.18 
   0  11  -9    4.94    0.26 
   1  11  -9    0.55    0.15 
   2  11  -9    0.11    0.14 
   3  11  -9    0.08    0.14 
   4  11  -9   -0.01    0.15 
   5  11  -9    0.07    0.17 
   6  11  -9    0.19    0.19 
  -3  12  -9   -0.05    0.25 
  -2  12  -9    0.75    0.23 
  -1  12  -9   -0.18    0.19 
   0  12  -9    6.79    0.31 
   1  12  -9    7.34    0.31 
   2  12  -9    2.95    0.22 
   3  12  -9    2.93    0.23 
   4  12  -9    0.02    0.15 
   5  12  -9    2.00    0.25 
   6  12  -9    0.11    0.19 
  -3  13  -9    1.32    0.27 
  -2  13  -9    4.72    0.36 
  -1  13  -9    1.27    0.25 
   0  13  -9    0.38    0.16 
   1  13  -9    0.15    0.15 
   2  13  -9    3.91    0.25 
   3  13  -9    2.64    0.22 
   4  13  -9    0.00    0.17 
   5  13  -9   -0.02    0.18 
   6  13  -9    0.21    0.20 
  -3  14  -9   -0.06    0.26 
  -2  14  -9    8.80    0.43 
  -1  14  -9    0.10    0.27 
   0  14  -9    0.26    0.14 
   1  14  -9    0.53    0.16 
   2  14  -9    7.18    0.33 
   3  14  -9    0.42    0.16 
   4  14  -9   13.01    0.49 
   5  14  -9    0.00    0.18 
  -3  15  -9    6.83    0.46 
  -2  15  -9   -0.17    0.24 
  -1  15  -9    0.14    0.30 
   0  15  -9    1.35    0.16 
   1  15  -9    0.05    0.15 
   2  15  -9    3.20    0.25 
   3  15  -9    5.93    0.31 
   4  15  -9    1.48    0.20 
   5  15  -9   10.59    0.44 
  -2  16  -9    0.54    0.25 
  -1  16  -9    1.38    0.35 
   0  16  -9   -0.09    0.26 
   1  16  -9    0.14    0.16 
   2  16  -9    0.43    0.16 
   3  16  -9    0.24    0.17 
   4  16  -9    0.89    0.18 
   5  16  -9    2.93    0.28 
  -2  17  -9    1.11    0.27 
  -1  17  -9    0.88    0.35 
   0  17  -9   -0.08    0.28 
   1  17  -9    0.18    0.17 
   2  17  -9    0.73    0.18 
   3  17  -9    0.72    0.18 
   4  17  -9    0.10    0.18 
   5  17  -9    0.53    0.20 
  -2  18  -9    2.36    0.43 
  -1  18  -9    1.04    0.35 
   0  18  -9    1.21    0.32 
   1  18  -9   -0.16    0.16 
   2  18  -9    1.21    0.20 
   3  18  -9    0.77    0.19 
   4  18  -9    4.80    0.32 
   5  18  -9   -0.01    0.21 
  -1  19  -9    2.99    0.41 
   0  19  -9    1.13    0.34 
   1  19  -9    5.31    0.31 
   2  19  -9    2.31    0.26 
   3  19  -9    7.28    0.37 
   4  19  -9    0.12    0.19 
  -1  20  -9    0.59    0.37 
   0  20  -9    4.67    0.54 
   1  20  -9    0.25    0.19 
   2  20  -9    1.07    0.20 
   3  20  -9   12.74    0.48 
   4  20  -9    0.14    0.20 
  -1  21  -9    1.16    0.40 
   0  21  -9    1.81    0.40 
   1  21  -9    2.16    0.27 
   2  21  -9    0.17    0.20 
   3  21  -9    5.36    0.34 
   0  22  -9    0.49    0.39 
   1  22  -9    1.22    0.22 
   2  22  -9    0.20    0.20 
   3  22  -9    0.24    0.20 
   1  23  -9   -0.02    0.21 
   2  23  -9    0.03    0.21 
  -1 -24  -8    0.35    0.37 
   3 -24  -8   -0.18    0.38 
  -1 -23  -8    0.85    0.37 
   3 -23  -8    1.08    0.38 
   4 -23  -8    0.23    0.39 
  -2 -22  -8    2.55    0.41 
  -1 -22  -8    0.09    0.32 
   3 -22  -8    0.36    0.35 
   4 -22  -8    0.84    0.38 
  -2 -21  -8    1.97    0.25 
  -1 -21  -8    1.11    0.33 
   0 -21  -8    0.14    0.48 
   3 -21  -8    6.27    0.49 
   4 -21  -8    0.51    0.37 
   5 -21  -8    0.92    0.48 
  -2 -20  -8    0.56    0.22 
  -1 -20  -8    0.15    0.30 
   0 -20  -8    0.72    0.31 
   3 -20  -8    0.56    0.32 
   4 -20  -8    0.21    0.34 
   5 -20  -8   -0.12    0.44 
  -3 -19  -8    0.09    0.24 
  -2 -19  -8    0.61    0.21 
  -1 -19  -8    0.48    0.30 
   0 -19  -8    1.41    0.30 
   3 -19  -8   -0.12    0.29 
   4 -19  -8    5.02    0.47 
   5 -19  -8    0.14    0.40 
  -3 -18  -8    0.03    0.22 
  -2 -18  -8    0.98    0.20 
  -1 -18  -8    3.87    0.29 
   0 -18  -8    0.23    0.26 
   3 -18  -8    0.08    0.28 
   5 -18  -8    0.09    0.38 
  -3 -17  -8   10.90    0.44 
  -2 -17  -8    0.31    0.19 
  -1 -17  -8    3.41    0.27 
   0 -17  -8    0.12    0.25 
   3 -17  -8    6.90    0.44 
   4 -17  -8    0.17    0.30 
   5 -17  -8   12.15    0.67 
   6 -17  -8    1.00    0.48 
  -3 -16  -8   -0.02    0.21 
  -2 -16  -8    4.27    0.30 
  -1 -16  -8    1.65    0.19 
   0 -16  -8    0.59    0.25 
   3 -16  -8    0.95    0.27 
   4 -16  -8   -0.21    0.30 
   5 -16  -8    2.67    0.42 
   6 -16  -8    0.26    0.45 
  -4 -15  -8    0.35    0.24 
  -3 -15  -8    4.67    0.33 
  -2 -15  -8    0.13    0.17 
  -1 -15  -8   10.36    0.36 
   0 -15  -8   10.77    0.51 
   3 -15  -8    5.35    0.40 
   4 -15  -8    5.85    0.45 
   5 -15  -8    7.42    0.56 
   6 -15  -8    0.78    0.44 
  -4 -14  -8    0.39    0.24 
  -3 -14  -8    0.65    0.21 
  -2 -14  -8    3.02    0.24 
  -1 -14  -8    0.88    0.16 
   0 -14  -8    2.81    0.23 
   1 -14  -8    1.03    0.11 
   2 -14  -8    0.14    0.10 
   3 -14  -8    2.74    0.16 
   4 -14  -8    2.00    0.33 
   5 -14  -8    2.20    0.40 
   6 -14  -8    2.21    0.47 
  -4 -13  -8    0.63    0.23 
  -3 -13  -8    4.71    0.31 
  -2 -13  -8    6.35    0.30 
  -1 -13  -8    3.80    0.25 
   0 -13  -8    0.24    0.14 
   1 -13  -8    8.17    0.29 
   2 -13  -8    4.38    0.20 
   3 -13  -8    1.25    0.13 
   4 -13  -8    3.95    0.19 
   5 -13  -8   -0.01    0.31 
   6 -13  -8    6.12    0.59 
  -4 -12  -8    3.68    0.31 
  -3 -12  -8   -0.05    0.18 
  -2 -12  -8    0.12    0.16 
  -1 -12  -8    0.05    0.14 
   0 -12  -8    0.04    0.13 
   1 -12  -8    0.92    0.12 
   2 -12  -8    1.50    0.14 
   3 -12  -8    2.46    0.15 
   4 -12  -8    2.59    0.16 
   5 -12  -8    1.63    0.17 
   6 -12  -8    0.41    0.41 
  -4 -11  -8    0.20    0.21 
  -3 -11  -8    8.74    0.36 
  -2 -11  -8    0.16    0.16 
  -1 -11  -8    3.55    0.23 
   0 -11  -8    0.10    0.12 
   1 -11  -8   11.34    0.34 
   2 -11  -8    1.59    0.14 
   3 -11  -8   38.55    0.83 
   4 -11  -8    0.70    0.11 
   5 -11  -8   19.14    0.49 
   6 -11  -8    3.16    0.44 
   7 -11  -8    0.42    0.47 
  -4 -10  -8    3.98    0.30 
  -3 -10  -8    1.62    0.20 
  -2 -10  -8    0.72    0.16 
  -1 -10  -8    0.82    0.15 
   0 -10  -8    0.24    0.07 
   1 -10  -8   20.42    0.61 
   2 -10  -8    1.44    0.14 
   3 -10  -8    8.29    0.25 
   4 -10  -8    1.04    0.12 
   5 -10  -8    3.62    0.20 
   6 -10  -8    1.14    0.15 
   7 -10  -8    0.28    0.47 
  -4  -9  -8    0.04    0.20 
  -3  -9  -8    1.05    0.18 
  -2  -9  -8    0.60    0.15 
  -1  -9  -8    0.12    0.13 
   0  -9  -8    4.15    0.14 
   1  -9  -8    0.16    0.09 
   2  -9  -8    1.47    0.14 
   3  -9  -8   11.01    0.29 
   4  -9  -8    1.09    0.12 
   5  -9  -8    0.37    0.12 
   6  -9  -8    1.11    0.15 
   7  -9  -8    0.13    0.45 
  -4  -8  -8   -0.01    0.19 
  -3  -8  -8    0.54    0.17 
  -2  -8  -8    1.07    0.16 
  -1  -8  -8    0.32    0.13 
   0  -8  -8    0.46    0.08 
   1  -8  -8   10.86    0.35 
   2  -8  -8    0.16    0.10 
   3  -8  -8    1.36    0.12 
   4  -8  -8    4.80    0.19 
   5  -8  -8    1.04    0.13 
   6  -8  -8    1.07    0.15 
   7  -8  -8   -0.09    0.44 
  -4  -7  -8    0.02    0.19 
  -3  -7  -8    4.30    0.27 
  -2  -7  -8    6.12    0.28 
  -1  -7  -8    4.27    0.22 
   0  -7  -8    1.87    0.11 
   1  -7  -8   57.69    1.19 
   2  -7  -8    3.47    0.15 
   3  -7  -8    0.96    0.10 
   4  -7  -8   -0.03    0.10 
   5  -7  -8   -0.05    0.11 
   6  -7  -8    1.25    0.14 
   7  -7  -8    1.22    0.17 
  -5  -6  -8    0.91    0.25 
  -4  -6  -8    4.35    0.32 
  -3  -6  -8    2.74    0.21 
  -2  -6  -8    2.63    0.20 
  -1  -6  -8    1.12    0.14 
   0  -6  -8   27.05    0.50 
   1  -6  -8    0.49    0.08 
   2  -6  -8    7.86    0.22 
   3  -6  -8    8.03    0.24 
   4  -6  -8    0.23    0.10 
   5  -6  -8    0.17    0.11 
   6  -6  -8    1.00    0.14 
   7  -6  -8    0.08    0.14 
  -5  -5  -8    3.34    0.28 
  -4  -5  -8    0.08    0.19 
  -3  -5  -8    2.04    0.19 
  -2  -5  -8    1.98    0.17 
  -1  -5  -8    1.08    0.09 
   0  -5  -8   44.93    0.78 
   1  -5  -8   22.76    0.51 
   2  -5  -8    1.11    0.11 
   3  -5  -8    1.97    0.13 
   4  -5  -8    0.43    0.10 
   5  -5  -8    0.05    0.11 
   6  -5  -8    1.05    0.15 
   7  -5  -8    0.56    0.16 
  -5  -4  -8    0.48    0.23 
  -4  -4  -8   10.39    0.40 
  -3  -4  -8    0.38    0.16 
  -2  -4  -8    4.41    0.24 
  -1  -4  -8    8.97    0.21 
   0  -4  -8   19.97    0.38 
   1  -4  -8    2.89    0.13 
   2  -4  -8   16.65    0.38 
   3  -4  -8    0.16    0.09 
   4  -4  -8   10.48    0.30 
   5  -4  -8    5.85    0.23 
   6  -4  -8   10.23    0.32 
   7  -4  -8    4.96    0.25 
  -5  -3  -8   -0.09    0.22 
  -4  -3  -8    0.39    0.19 
  -3  -3  -8    0.43    0.16 
  -2  -3  -8    0.09    0.13 
  -1  -3  -8    0.54    0.08 
   0  -3  -8    0.39    0.07 
   1  -3  -8    6.27    0.19 
   2  -3  -8    4.96    0.17 
   3  -3  -8   16.18    0.39 
   4  -3  -8    0.79    0.11 
   5  -3  -8    2.40    0.17 
   6  -3  -8   10.32    0.33 
   7  -3  -8   -0.02    0.14 
  -5  -2  -8    0.16    0.23 
  -4  -2  -8    0.25    0.18 
  -3  -2  -8    4.00    0.26 
  -2  -2  -8    0.96    0.15 
  -1  -2  -8    4.29    0.14 
   0  -2  -8    3.70    0.13 
   1  -2  -8   17.70    0.40 
   2  -2  -8    5.65    0.18 
   3  -2  -8    3.06    0.15 
   4  -2  -8    8.60    0.26 
   5  -2  -8    5.27    0.21 
   6  -2  -8    0.00    0.12 
   7  -2  -8    0.53    0.16 
  -5  -1  -8    0.14    0.22 
  -4  -1  -8    1.49    0.20 
  -3  -1  -8    1.61    0.18 
  -2  -1  -8    0.98    0.15 
  -1  -1  -8    1.02    0.09 
   0  -1  -8    0.53    0.08 
   1  -1  -8   13.18    0.32 
   2  -1  -8    4.81    0.17 
   3  -1  -8    0.05    0.09 
   4  -1  -8    0.44    0.11 
   5  -1  -8    0.00    0.11 
   6  -1  -8    0.79    0.15 
   7  -1  -8    1.48    0.17 
  -5   0  -8   -0.11    0.22 
  -4   0  -8    4.67    0.31 
  -3   0  -8    0.00    0.15 
  -2   0  -8   17.35    0.35 
  -1   0  -8    0.14    0.07 
   0   0  -8   48.72    0.87 
   1   0  -8    0.02    0.07 
   2   0  -8   27.12    0.82 
   3   0  -8   -0.01    0.09 
   4   0  -8    1.39    0.14 
   5   0  -8   -0.01    0.11 
   6   0  -8   20.38    0.50 
   7   0  -8    0.06    0.15 
  -5   1  -8    0.34    0.18 
  -4   1  -8    1.49    0.17 
  -3   1  -8    1.89    0.18 
  -2   1  -8    0.87    0.09 
  -1   1  -8    1.04    0.09 
   0   1  -8    0.13    0.07 
   1   1  -8   13.15    0.32 
   2   1  -8    4.91    0.21 
   3   1  -8    0.18    0.10 
   4   1  -8    0.41    0.10 
   5   1  -8    0.09    0.11 
   6   1  -8    0.75    0.14 
   7   1  -8    1.12    0.17 
  -5   2  -8    0.38    0.19 
  -4   2  -8    0.48    0.15 
  -3   2  -8    4.10    0.21 
  -2   2  -8    0.92    0.09 
  -1   2  -8    4.42    0.15 
   0   2  -8    3.76    0.15 
   1   2  -8   17.25    0.40 
   2   2  -8    5.59    0.23 
   3   2  -8    3.19    0.19 
   4   2  -8    8.66    0.25 
   5   2  -8    5.31    0.21 
   6   2  -8   -0.08    0.13 
   7   2  -8    0.45    0.16 
  -5   3  -8    0.09    0.19 
  -4   3  -8    0.74    0.16 
  -3   3  -8    0.42    0.13 
  -2   3  -8    0.05    0.08 
  -1   3  -8    0.54    0.08 
   0   3  -8    0.43    0.08 
   1   3  -8    6.51    0.19 
   2   3  -8    4.87    0.22 
   3   3  -8   17.40    0.53 
   4   3  -8    0.89    0.11 
   5   3  -8    2.61    0.17 
   6   3  -8   10.53    0.33 
   7   3  -8    0.14    0.16 
  -5   4  -8    0.15    0.19 
  -4   4  -8   10.79    0.33 
  -3   4  -8    0.62    0.13 
  -2   4  -8    4.20    0.14 
  -1   4  -8    8.97    0.22 
   0   4  -8   19.95    0.44 
   1   4  -8    2.60    0.17 
   2   4  -8   16.34    0.53 
   3   4  -8    0.07    0.10 
   4   4  -8    9.88    0.32 
   5   4  -8    5.74    0.23 
   6   4  -8    9.62    0.32 
   7   4  -8    5.45    0.31 
  -5   5  -8    3.23    0.24 
  -4   5  -8    0.06    0.16 
  -3   5  -8    1.97    0.16 
  -2   5  -8    1.63    0.13 
  -1   5  -8    1.12    0.10 
   0   5  -8   44.52    0.94 
   1   5  -8   22.63    0.71 
   2   5  -8    0.80    0.12 
   3   5  -8    2.25    0.17 
   4   5  -8    0.31    0.12 
   5   5  -8   -0.06    0.13 
   6   5  -8    1.66    0.21 
   7   5  -8    0.33    0.18 
  -5   6  -8    0.73    0.20 
  -4   6  -8    4.54    0.26 
  -3   6  -8    2.91    0.20 
  -2   6  -8    2.27    0.16 
  -1   6  -8    0.86    0.08 
   0   6  -8   27.34    0.59 
   1   6  -8    0.14    0.10 
   2   6  -8    8.01    0.30 
   3   6  -8    8.05    0.31 
   4   6  -8    0.33    0.13 
   5   6  -8   -0.03    0.13 
   6   6  -8    0.97    0.17 
   7   6  -8    0.15    0.18 
  -4   7  -8    0.13    0.16 
  -3   7  -8    3.68    0.22 
  -2   7  -8    6.37    0.23 
  -1   7  -8    3.96    0.18 
   0   7  -8    1.71    0.14 
   1   7  -8   58.00    1.68 
   2   7  -8    3.46    0.20 
   3   7  -8    0.88    0.13 
   4   7  -8    0.02    0.12 
   5   7  -8    0.04    0.13 
   6   7  -8    1.73    0.22 
   7   7  -8    2.05    0.25 
  -4   8  -8    0.16    0.16 
  -3   8  -8    0.37    0.14 
  -2   8  -8    1.45    0.13 
  -1   8  -8    0.43    0.10 
   0   8  -8    0.49    0.11 
   1   8  -8   11.04    0.38 
   2   8  -8    0.20    0.11 
   3   8  -8    1.59    0.17 
   4   8  -8    5.08    0.24 
   5   8  -8    0.86    0.15 
   6   8  -8    0.83    0.17 
   7   8  -8   -0.14    0.17 
  -4   9  -8    0.03    0.16 
  -3   9  -8    1.01    0.15 
  -2   9  -8    0.53    0.12 
  -1   9  -8    0.15    0.11 
   0   9  -8    4.51    0.16 
   1   9  -8    0.07    0.11 
   2   9  -8    1.51    0.17 
   3   9  -8   10.50    0.39 
   4   9  -8    0.97    0.15 
   5   9  -8    0.30    0.14 
   6   9  -8    1.41    0.19 
   7   9  -8    0.15    0.18 
  -4  10  -8    4.17    0.26 
  -3  10  -8    1.33    0.16 
  -2  10  -8    0.60    0.13 
  -1  10  -8    0.57    0.11 
   0  10  -8    0.21    0.09 
   1  10  -8   20.18    0.63 
   2  10  -8    1.67    0.17 
   3  10  -8    8.39    0.33 
   4  10  -8    1.02    0.15 
   5  10  -8    3.84    0.24 
   6  10  -8    1.24    0.19 
   7  10  -8    0.33    0.19 
  -4  11  -8    0.41    0.18 
  -3  11  -8    8.12    0.28 
  -2  11  -8    0.21    0.12 
  -1  11  -8    3.61    0.19 
   0  11  -8    0.18    0.19 
   1  11  -8   12.49    0.43 
   2  11  -8    1.12    0.14 
   3  11  -8   37.06    1.14 
   4  11  -8    0.48    0.14 
   5  11  -8   20.24    0.65 
   6  11  -8    3.74    0.27 
   7  11  -8    1.51    0.22 
  -4  12  -8    3.77    0.27 
  -3  12  -8    0.01    0.15 
  -2  12  -8    0.08    0.13 
  -1  12  -8   -0.01    0.16 
   0  12  -8    0.16    0.20 
   1  12  -8    1.25    0.15 
   2  12  -8    1.23    0.15 
   3  12  -8    2.33    0.19 
   4  12  -8    3.08    0.22 
   5  12  -8    1.80    0.22 
   6  12  -8    0.39    0.17 
  -4  13  -8    0.89    0.20 
  -3  13  -8    4.93    0.27 
  -2  13  -8    6.19    0.33 
  -1  13  -8    3.25    0.27 
   0  13  -8    0.21    0.21 
   1  13  -8    9.46    0.34 
   2  13  -8    4.52    0.24 
   3  13  -8    1.27    0.16 
   4  13  -8    4.01    0.24 
   5  13  -8    0.23    0.15 
   6  13  -8    5.28    0.31 
  -4  14  -8    0.42    0.20 
  -3  14  -8    0.52    0.23 
  -2  14  -8    3.70    0.31 
  -1  14  -8    1.16    0.19 
   0  14  -8    1.85    0.26 
   1  14  -8    1.28    0.16 
   2  14  -8    0.12    0.13 
   3  14  -8    2.78    0.21 
   4  14  -8    2.39    0.22 
   5  14  -8    2.87    0.24 
   6  14  -8    2.19    0.26 
  -4  15  -8   -0.06    0.27 
  -3  15  -8    5.63    0.38 
  -2  15  -8    0.10    0.19 
  -1  15  -8   10.98    0.39 
   0  15  -8    8.93    0.51 
   1  15  -8    0.60    0.14 
   2  15  -8    5.74    0.28 
   3  15  -8    5.28    0.27 
   4  15  -8    6.06    0.30 
   5  15  -8    7.23    0.34 
   6  15  -8    1.12    0.21 
  -3  16  -8   -0.14    0.23 
  -2  16  -8    4.21    0.34 
  -1  16  -8    1.54    0.21 
   0  16  -8    0.43    0.25 
   1  16  -8    0.00    0.11 
   2  16  -8    0.29    0.14 
   3  16  -8    0.97    0.16 
   4  16  -8   -0.01    0.15 
   5  16  -8    3.30    0.26 
   6  16  -8    0.30    0.19 
  -3  17  -8   11.25    0.49 
  -2  17  -8    0.47    0.22 
  -1  17  -8    3.72    0.31 
   0  17  -8    0.18    0.24 
   1  17  -8    0.26    0.12 
   2  17  -8    7.15    0.32 
   3  17  -8    6.47    0.31 
   4  17  -8    0.17    0.16 
   5  17  -8   13.13    0.49 
   6  17  -8    0.81    0.21 
  -3  18  -8   -0.06    0.26 
  -2  18  -8    0.70    0.24 
  -1  18  -8    4.56    0.34 
   0  18  -8    0.02    0.25 
   1  18  -8    0.63    0.24 
   2  18  -8    7.61    0.33 
   3  18  -8    0.21    0.15 
   4  18  -8   21.60    0.70 
   5  18  -8    0.13    0.18 
  -3  19  -8    0.16    0.28 
  -2  19  -8    1.13    0.26 
  -1  19  -8    0.39    0.30 
   0  19  -8    1.13    0.29 
   1  19  -8    0.43    0.25 
   2  19  -8    0.47    0.16 
   3  19  -8    0.24    0.16 
   4  19  -8    5.49    0.31 
   5  19  -8    0.05    0.18 
  -2  20  -8    1.02    0.26 
  -1  20  -8    0.14    0.30 
   0  20  -8    0.60    0.28 
   1  20  -8    0.21    0.26 
   2  20  -8    0.56    0.17 
   3  20  -8    0.93    0.18 
   4  20  -8    0.09    0.17 
   5  20  -8    0.08    0.19 
  -2  21  -8    1.82    0.29 
  -1  21  -8    1.06    0.33 
   0  21  -8    0.55    0.29 
   1  21  -8    1.40    0.30 
   2  21  -8    0.74    0.18 
   3  21  -8    5.19    0.31 
   4  21  -8    0.17    0.18 
   5  21  -8    0.85    0.22 
  -2  22  -8    2.18    0.31 
  -1  22  -8    0.21    0.33 
   0  22  -8    5.13    0.51 
   2  22  -8    9.98    0.43 
   3  22  -8    0.45    0.19 
   4  22  -8    0.72    0.20 
  -1  23  -8    0.71    0.36 
   0  23  -8   -0.21    0.31 
   2  23  -8    2.02    0.23 
   3  23  -8    0.69    0.20 
   4  23  -8    0.62    0.20 
  -1  24  -8   -0.02    0.38 
   0  24  -8    0.87    0.35 
   2  24  -8    6.67    0.36 
   3  24  -8    0.13    0.20 
   2  25  -8    0.18    0.20 
   3 -27  -7    0.75    0.42 
  -1 -26  -7    0.29    0.35 
   0 -26  -7   -0.17    0.32 
   3 -26  -7    0.07    0.38 
  -2 -25  -7    0.20    0.34 
  -1 -25  -7    1.19    0.35 
   0 -25  -7    3.07    0.38 
   3 -25  -7    8.01    0.55 
   4 -25  -7    0.04    0.37 
  -2 -24  -7    0.06    0.32 
  -1 -24  -7    1.32    0.33 
   0 -24  -7   -0.07    0.29 
   3 -24  -7    2.32    0.38 
   4 -24  -7    0.17    0.37 
  -2 -23  -7    1.15    0.33 
  -1 -23  -7    0.34    0.29 
   0 -23  -7    0.23    0.27 
   3 -23  -7    1.84    0.34 
   4 -23  -7    1.16    0.36 
   5 -23  -7   -0.26    0.44 
  -3 -22  -7    1.57    0.24 
  -2 -22  -7    1.79    0.34 
  -1 -22  -7    0.18    0.28 
   0 -22  -7    0.63    0.27 
   3 -22  -7    5.43    0.44 
   4 -22  -7    4.99    0.47 
  -3 -21  -7    2.00    0.24 
  -2 -21  -7    0.61    0.19 
  -1 -21  -7    4.82    0.45 
   0 -21  -7    2.42    0.31 
   3 -21  -7   12.66    0.60 
   4 -21  -7    0.46    0.30 
   5 -21  -7    1.31    0.44 
  -3 -20  -7    4.30    0.33 
  -2 -20  -7    2.08    0.21 
  -1 -20  -7    1.80    0.29 
   0 -20  -7    0.79    0.25 
   1 -20  -7    5.60    0.57 
   3 -20  -7   -0.25    0.25 
   4 -20  -7    0.46    0.30 
   5 -20  -7    0.75    0.40 
  -4 -19  -7    0.22    0.24 
  -3 -19  -7    1.73    0.22 
  -2 -19  -7    0.84    0.18 
  -1 -19  -7    0.94    0.27 
   0 -19  -7    1.20    0.25 
   1 -19  -7   -0.13    0.21 
   3 -19  -7    0.38    0.25 
   4 -19  -7    0.34    0.28 
   5 -19  -7    0.30    0.37 
   6 -19  -7   -0.07    0.44 
  -4 -18  -7    0.01    0.22 
  -3 -18  -7   -0.11    0.18 
  -2 -18  -7    6.60    0.31 
  -1 -18  -7    6.99    0.30 
   0 -18  -7    9.59    0.49 
   1 -18  -7    0.33    0.21 
   3 -18  -7    0.02    0.23 
   4 -18  -7    5.36    0.43 
   5 -18  -7    2.23    0.38 
   6 -18  -7    1.48    0.45 
  -4 -17  -7   -0.11    0.22 
  -3 -17  -7    8.72    0.36 
  -2 -17  -7    1.04    0.17 
  -1 -17  -7    3.10    0.23 
   0 -17  -7    2.37    0.32 
   3 -17  -7    0.63    0.24 
   4 -17  -7    0.69    0.28 
   5 -17  -7    7.85    0.53 
   6 -17  -7    6.50    0.60 
  -4 -16  -7    1.07    0.23 
  -3 -16  -7    9.81    0.37 
  -2 -16  -7    2.51    0.21 
  -1 -16  -7    0.15    0.14 
   0 -16  -7    0.12    0.20 
   3 -16  -7    4.64    0.35 
   4 -16  -7    0.88    0.27 
   5 -16  -7   18.23    0.77 
   6 -16  -7    0.61    0.40 
  -4 -15  -7    0.04    0.19 
  -3 -15  -7    1.68    0.20 
  -2 -15  -7    0.15    0.15 
  -1 -15  -7    0.60    0.14 
   0 -15  -7    0.08    0.19 
   1 -15  -7    0.99    0.20 
   3 -15  -7    0.00    0.21 
   4 -15  -7    0.13    0.25 
   5 -15  -7    0.16    0.33 
   6 -15  -7   11.17    0.67 
  -4 -14  -7   10.43    0.35 
  -3 -14  -7    0.34    0.17 
  -2 -14  -7   21.19    0.54 
  -1 -14  -7    0.07    0.12 
   0 -14  -7   40.62    0.90 
   2 -14  -7   15.59    0.48 
   3 -14  -7    4.41    0.32 
   4 -14  -7   22.90    0.80 
   5 -14  -7    6.26    0.48 
   6 -14  -7    4.52    0.51 
   7 -14  -7    0.02    0.46 
  -5 -13  -7    0.51    0.20 
  -4 -13  -7    0.63    0.16 
  -3 -13  -7    1.54    0.15 
  -2 -13  -7   -0.05    0.13 
  -1 -13  -7    3.54    0.21 
   0 -13  -7    4.79    0.22 
   1 -13  -7    6.97    0.25 
   2 -13  -7    0.78    0.10 
   3 -13  -7    3.67    0.16 
   4 -13  -7   14.48    0.58 
   5 -13  -7    1.24    0.31 
   6 -13  -7    2.83    0.43 
   7 -13  -7    0.18    0.45 
  -5 -12  -7    1.89    0.21 
  -4 -12  -7    2.04    0.17 
  -3 -12  -7    0.53    0.13 
  -2 -12  -7    8.69    0.31 
  -1 -12  -7   18.39    0.46 
   0 -12  -7    4.53    0.21 
   1 -12  -7    1.35    0.11 
   2 -12  -7    1.69    0.13 
   3 -12  -7    0.75    0.10 
   4 -12  -7    1.23    0.13 
   5 -12  -7    1.79    0.32 
   6 -12  -7    0.91    0.35 
   7 -12  -7    5.04    0.59 
  -5 -11  -7    0.43    0.18 
  -4 -11  -7   -0.04    0.14 
  -3 -11  -7    0.07    0.12 
  -2 -11  -7    1.39    0.15 
  -1 -11  -7    1.40    0.14 
   0 -11  -7    7.98    0.19 
   1 -11  -7    1.03    0.11 
   2 -11  -7    1.04    0.12 
   3 -11  -7    1.83    0.12 
   4 -11  -7    0.95    0.11 
   5 -11  -7    1.00    0.12 
   6 -11  -7    4.83    0.49 
   7 -11  -7    0.09    0.43 
  -5 -10  -7    0.21    0.18 
  -4 -10  -7   19.26    0.43 
  -3 -10  -7    2.68    0.17 
  -2 -10  -7    5.06    0.19 
  -1 -10  -7    1.19    0.13 
   0 -10  -7   15.14    0.30 
   1 -10  -7    4.48    0.18 
   2 -10  -7    1.77    0.13 
   3 -10  -7    0.00    0.08 
   4 -10  -7   14.74    0.36 
   5 -10  -7    4.65    0.19 
   6 -10  -7   15.56    0.70 
   7 -10  -7   -0.02    0.41 
  -5  -9  -7    3.30    0.21 
  -4  -9  -7    1.48    0.16 
  -3  -9  -7    0.33    0.12 
  -2  -9  -7    1.18    0.11 
  -1  -9  -7    0.14    0.11 
   0  -9  -7    1.59    0.09 
   1  -9  -7    1.72    0.12 
   2  -9  -7    1.91    0.13 
   3  -9  -7    0.56    0.09 
   4  -9  -7    5.37    0.20 
   5  -9  -7    0.47    0.11 
   6  -9  -7    1.77    0.17 
   7  -9  -7    0.21    0.40 
  -5  -8  -7    1.54    0.22 
  -4  -8  -7    2.18    0.20 
  -3  -8  -7    0.47    0.14 
  -2  -8  -7    0.18    0.12 
  -1  -8  -7   12.81    0.35 
   0  -8  -7   11.96    0.25 
   1  -8  -7   12.30    0.37 
   2  -8  -7   30.22    0.86 
   3  -8  -7    0.13    0.07 
   4  -8  -7    0.24    0.09 
   5  -8  -7    0.10    0.10 
   6  -8  -7    0.70    0.12 
   7  -8  -7    0.40    0.39 
  -5  -7  -7    6.36    0.35 
  -4  -7  -7    0.18    0.16 
  -3  -7  -7    1.74    0.16 
  -2  -7  -7    0.40    0.12 
  -1  -7  -7    9.54    0.29 
   0  -7  -7    0.33    0.06 
   1  -7  -7   50.94    0.87 
   2  -7  -7    7.17    0.26 
   3  -7  -7    6.64    0.20 
   4  -7  -7   22.19    0.52 
   5  -7  -7    1.93    0.15 
   6  -7  -7    1.36    0.16 
   7  -7  -7    2.27    0.44 
  -5  -6  -7    0.69    0.20 
  -4  -6  -7    2.66    0.23 
  -3  -6  -7    0.21    0.13 
  -2  -6  -7    0.58    0.12 
  -1  -6  -7    1.65    0.14 
   0  -6  -7    0.52    0.06 
   1  -6  -7   28.31    0.50 
   2  -6  -7   65.85    1.35 
   3  -6  -7    5.72    0.18 
   4  -6  -7    9.79    0.27 
   5  -6  -7    8.26    0.26 
   6  -6  -7    0.99    0.13 
   7  -6  -7    1.69    0.19 
  -5  -5  -7    0.31    0.19 
  -4  -5  -7    6.96    0.31 
  -3  -5  -7    0.12    0.13 
  -2  -5  -7    0.80    0.12 
  -1  -5  -7   14.19    0.28 
   0  -5  -7   31.18    0.55 
   1  -5  -7    0.45    0.06 
   2  -5  -7   16.83    0.38 
   3  -5  -7    1.43    0.10 
   4  -5  -7    2.64    0.14 
   5  -5  -7    0.00    0.09 
   6  -5  -7    0.26    0.10 
   7  -5  -7    8.85    0.30 
  -5  -4  -7    0.09    0.19 
  -4  -4  -7   15.79    0.45 
  -3  -4  -7    0.39    0.13 
  -2  -4  -7    0.34    0.11 
  -1  -4  -7    2.92    0.11 
   0  -4  -7    9.46    0.20 
   1  -4  -7   11.38    0.23 
   2  -4  -7    5.65    0.17 
   3  -4  -7    7.70    0.21 
   4  -4  -7   10.87    0.29 
   5  -4  -7    0.02    0.10 
   6  -4  -7    1.28    0.13 
   7  -4  -7    4.17    0.21 
  -5  -3  -7    9.89    0.39 
  -4  -3  -7    5.29    0.28 
  -3  -3  -7   21.99    0.55 
  -2  -3  -7    2.14    0.17 
  -1  -3  -7   26.47    0.47 
   0  -3  -7   11.07    0.22 
   1  -3  -7   21.11    0.38 
   2  -3  -7    7.21    0.19 
   3  -3  -7    1.78    0.11 
   4  -3  -7    7.14    0.22 
   5  -3  -7   25.17    0.48 
   6  -3  -7    0.05    0.10 
   7  -3  -7    6.85    0.27 
   8  -3  -7    0.83    0.47 
  -5  -2  -7    0.08    0.18 
  -4  -2  -7    2.69    0.21 
  -3  -2  -7    2.99    0.22 
  -2  -2  -7    7.23    0.25 
  -1  -2  -7   10.94    0.23 
   0  -2  -7    3.43    0.11 
   1  -2  -7    4.70    0.13 
   2  -2  -7    0.55    0.07 
   3  -2  -7    5.46    0.17 
   4  -2  -7    3.49    0.16 
   5  -2  -7    5.78    0.21 
   6  -2  -7    1.02    0.12 
   7  -2  -7    0.10    0.12 
   8  -2  -7    0.07    0.15 
  -5  -1  -7    3.79    0.24 
  -4  -1  -7    0.33    0.13 
  -3  -1  -7    0.40    0.11 
  -2  -1  -7    0.29    0.07 
  -1  -1  -7   18.77    0.35 
   0  -1  -7    6.65    0.16 
   1  -1  -7   30.85    0.54 
   2  -1  -7    4.26    0.14 
   3  -1  -7   14.85    0.35 
   4  -1  -7    3.74    0.16 
   5  -1  -7    1.10    0.12 
   6  -1  -7    0.71    0.11 
   7  -1  -7    0.15    0.12 
   8  -1  -7    0.20    0.15 
  -5   0  -7    0.89    0.16 
  -4   0  -7   -0.01    0.12 
  -3   0  -7    2.34    0.15 
  -2   0  -7    0.02    0.06 
  -1   0  -7    5.33    0.14 
   0   0  -7   -0.02    0.05 
   1   0  -7    3.65    0.11 
   2   0  -7   -0.05    0.06 
   3   0  -7    3.01    0.13 
   4   0  -7    0.04    0.08 
   5   0  -7   14.21    0.36 
   6   0  -7    0.09    0.10 
   7   0  -7   -0.08    0.12 
   8   0  -7    0.05    0.15 
  -5   1  -7    4.01    0.26 
  -4   1  -7    0.30    0.12 
  -3   1  -7    0.27    0.10 
  -2   1  -7    0.36    0.06 
  -1   1  -7   18.36    0.35 
   0   1  -7    6.56    0.16 
   1   1  -7   30.64    0.46 
   2   1  -7    4.48    0.14 
   3   1  -7   15.30    0.35 
   4   1  -7    4.03    0.16 
   5   1  -7    1.21    0.12 
   6   1  -7    0.86    0.13 
   7   1  -7    0.09    0.12 
   8   1  -7    0.39    0.16 
  -5   2  -7    0.16    0.15 
  -4   2  -7    2.80    0.20 
  -3   2  -7    3.28    0.18 
  -2   2  -7    7.08    0.20 
  -1   2  -7   11.12    0.23 
   0   2  -7    3.24    0.11 
   1   2  -7    4.64    0.11 
   2   2  -7    0.66    0.08 
   3   2  -7    5.37    0.17 
   4   2  -7    3.55    0.16 
   5   2  -7    5.69    0.21 
   6   2  -7    1.17    0.14 
   7   2  -7    0.17    0.13 
   8   2  -7    0.16    0.16 
  -5   3  -7   10.19    0.32 
  -4   3  -7    5.50    0.23 
  -3   3  -7   22.65    0.45 
  -2   3  -7    2.08    0.13 
  -1   3  -7   26.53    0.41 
   0   3  -7   11.11    0.22 
   1   3  -7   20.95    0.33 
   2   3  -7    6.79    0.19 
   3   3  -7    1.93    0.11 
   4   3  -7    7.28    0.22 
   5   3  -7   25.94    0.59 
   6   3  -7   -0.08    0.11 
   7   3  -7    6.84    0.27 
   8   3  -7    0.43    0.18 
  -5   4  -7    0.18    0.16 
  -4   4  -7   15.51    0.37 
  -3   4  -7    0.18    0.10 
  -2   4  -7    0.35    0.09 
  -1   4  -7    2.56    0.13 
   0   4  -7    9.62    0.20 
   1   4  -7   11.35    0.19 
   2   4  -7    6.23    0.23 
   3   4  -7    7.64    0.28 
   4   4  -7   10.78    0.28 
   5   4  -7    0.08    0.10 
   6   4  -7    1.73    0.16 
   7   4  -7    4.24    0.23 
  -5   5  -7    0.23    0.16 
  -4   5  -7    7.05    0.26 
  -3   5  -7    0.12    0.10 
  -2   5  -7    0.50    0.09 
  -1   5  -7   14.11    0.29 
   0   5  -7   30.96    0.55 
   1   5  -7    0.38    0.05 
   2   5  -7   16.10    0.52 
   3   5  -7    1.08    0.13 
   4   5  -7    2.33    0.14 
   5   5  -7   -0.10    0.10 
   6   5  -7    0.19    0.12 
   7   5  -7    8.15    0.36 
  -5   6  -7    0.76    0.17 
  -4   6  -7    2.37    0.16 
  -3   6  -7    0.30    0.11 
  -2   6  -7    0.57    0.10 
  -1   6  -7    1.55    0.11 
   0   6  -7    0.12    0.05 
   1   6  -7   27.84    0.50 
   2   6  -7   65.22    1.89 
   3   6  -7    6.17    0.24 
   4   6  -7    9.68    0.35 
   5   6  -7    8.78    0.26 
   6   6  -7    1.31    0.14 
   7   6  -7    1.78    0.22 
  -5   7  -7    6.88    0.30 
  -4   7  -7    0.08    0.13 
  -3   7  -7    1.69    0.13 
  -2   7  -7    0.45    0.10 
  -1   7  -7    9.59    0.23 
   0   7  -7    0.29    0.06 
   1   7  -7   50.71    1.04 
   2   7  -7    6.78    0.27 
   3   7  -7    6.86    0.26 
   4   7  -7   22.41    0.70 
   5   7  -7    2.08    0.15 
   6   7  -7    1.30    0.16 
   7   7  -7    3.02    0.25 
  -5   8  -7    2.08    0.20 
  -4   8  -7    2.39    0.17 
  -3   8  -7    0.64    0.12 
  -2   8  -7    0.05    0.09 
  -1   8  -7   12.89    0.28 
   0   8  -7   12.00    0.27 
   1   8  -7   11.77    0.39 
   2   8  -7   28.24    0.87 
   3   8  -7    0.08    0.09 
   4   8  -7    0.09    0.11 
   5   8  -7    0.21    0.12 
   6   8  -7    0.92    0.16 
   7   8  -7    0.39    0.17 
  -5   9  -7    3.17    0.21 
  -4   9  -7    1.60    0.16 
  -3   9  -7    0.24    0.12 
  -2   9  -7    0.58    0.10 
  -1   9  -7    0.05    0.08 
   0   9  -7    1.09    0.13 
   1   9  -7    1.65    0.14 
   2   9  -7    1.57    0.14 
   3   9  -7    0.35    0.10 
   4   9  -7    5.26    0.24 
   5   9  -7    0.13    0.12 
   6   9  -7    1.98    0.21 
   7   9  -7    0.22    0.17 
  -5  10  -7    0.07    0.18 
  -4  10  -7   19.49    0.44 
  -3  10  -7    2.44    0.16 
  -2  10  -7    5.08    0.19 
  -1  10  -7    1.55    0.12 
   0  10  -7   15.54    0.40 
   1  10  -7    4.86    0.21 
   2  10  -7    2.02    0.15 
   3  10  -7   -0.01    0.10 
   4  10  -7   14.35    0.48 
   5  10  -7    4.45    0.24 
   6  10  -7   15.55    0.53 
   7  10  -7   -0.02    0.17 
  -5  11  -7    0.25    0.19 
  -4  11  -7    0.05    0.14 
  -3  11  -7    0.15    0.12 
  -2  11  -7    1.54    0.12 
  -1  11  -7    1.08    0.10 
   0  11  -7    8.22    0.28 
   1  11  -7    1.10    0.14 
   2  11  -7    0.92    0.12 
   3  11  -7    2.17    0.17 
   4  11  -7    0.77    0.14 
   5  11  -7    1.16    0.16 
   6  11  -7    4.65    0.27 
   7  11  -7    0.11    0.17 
  -5  12  -7    1.46    0.20 
  -4  12  -7    2.16    0.18 
  -3  12  -7    0.62    0.13 
  -2  12  -7    9.60    0.26 
  -1  12  -7   18.74    0.48 
   0  12  -7    4.66    0.22 
   1  12  -7    1.18    0.10 
   2  12  -7    1.90    0.16 
   3  12  -7    0.61    0.13 
   4  12  -7    0.83    0.14 
   5  12  -7    3.16    0.22 
   6  12  -7    0.50    0.16 
   7  12  -7    4.30    0.29 
  -5  13  -7    0.62    0.21 
  -4  13  -7    0.41    0.17 
  -3  13  -7    1.30    0.15 
  -2  13  -7   -0.02    0.11 
  -1  13  -7    3.23    0.23 
   0  13  -7    5.10    0.24 
   1  13  -7    7.10    0.36 
   2  13  -7    0.60    0.12 
   3  13  -7    4.12    0.21 
   4  13  -7   13.27    0.47 
   5  13  -7    1.06    0.16 
   6  13  -7    3.47    0.25 
   7  13  -7    0.04    0.19 
  -4  14  -7   11.44    0.35 
  -3  14  -7    0.36    0.14 
  -2  14  -7   21.38    0.44 
  -1  14  -7    0.13    0.15 
   0  14  -7   41.81    0.90 
   1  14  -7    0.63    0.18 
   2  14  -7   15.65    0.51 
   3  14  -7    3.28    0.21 
   4  14  -7   21.33    0.70 
   5  14  -7    6.55    0.30 
   6  14  -7    3.86    0.27 
   7  14  -7    0.04    0.19 
  -4  15  -7    0.00    0.17 
  -3  15  -7    1.62    0.16 
  -2  15  -7   -0.07    0.12 
  -1  15  -7    0.71    0.16 
   0  15  -7    0.00    0.14 
   1  15  -7    0.59    0.19 
   2  15  -7    0.00    0.11 
   3  15  -7    0.16    0.12 
   4  15  -7    0.29    0.14 
   5  15  -7   -0.06    0.15 
   6  15  -7   10.65    0.43 
  -4  16  -7    1.43    0.19 
  -3  16  -7    9.49    0.30 
  -2  16  -7    2.58    0.22 
  -1  16  -7    0.00    0.15 
   0  16  -7    0.08    0.15 
   1  16  -7    0.96    0.20 
   2  16  -7    0.07    0.12 
   3  16  -7    4.69    0.25 
   4  16  -7    1.21    0.16 
   5  16  -7   20.18    0.63 
   6  16  -7    0.84    0.18 
  -4  17  -7   -0.03    0.24 
  -3  17  -7    9.20    0.41 
  -2  17  -7    1.14    0.20 
  -1  17  -7    3.14    0.26 
   0  17  -7    1.76    0.18 
   1  17  -7    0.09    0.20 
   2  17  -7    0.11    0.12 
   3  17  -7    0.79    0.15 
   4  17  -7    0.29    0.14 
   5  17  -7    8.06    0.35 
   6  17  -7    6.89    0.34 
  -4  18  -7    0.14    0.25 
  -3  18  -7    0.15    0.22 
  -2  18  -7    6.30    0.34 
  -1  18  -7    7.38    0.33 
   0  18  -7   10.63    0.35 
   1  18  -7    0.34    0.22 
   2  18  -7    1.51    0.19 
   3  18  -7    0.06    0.14 
   4  18  -7    6.17    0.29 
   5  18  -7    3.14    0.25 
   6  18  -7    1.54    0.22 
  -4  19  -7    0.08    0.26 
  -3  19  -7    1.41    0.25 
  -2  19  -7    1.15    0.22 
  -1  19  -7    0.91    0.19 
   0  19  -7    1.64    0.21 
   1  19  -7    0.13    0.22 
   2  19  -7    1.17    0.16 
   3  19  -7    0.39    0.15 
   4  19  -7    0.45    0.16 
   5  19  -7    0.46    0.17 
   6  19  -7   -0.18    0.20 
  -3  20  -7    3.74    0.32 
  -2  20  -7    2.12    0.24 
  -1  20  -7    2.09    0.23 
   0  20  -7    0.91    0.25 
   1  20  -7    5.78    0.41 
   2  20  -7    0.47    0.15 
   3  20  -7    0.17    0.15 
   4  20  -7    0.70    0.18 
   5  20  -7    0.67    0.18 
  -3  21  -7    1.86    0.27 
  -2  21  -7    0.42    0.23 
  -1  21  -7    4.92    0.33 
   0  21  -7    3.09    0.41 
   1  21  -7   24.36    0.87 
   2  21  -7    0.34    0.15 
   3  21  -7   13.16    0.48 
   4  21  -7    0.93    0.19 
   5  21  -7    1.83    0.23 
  -3  22  -7    1.38    0.28 
  -2  22  -7    1.24    0.25 
  -1  22  -7    0.12    0.22 
   0  22  -7    1.03    0.29 
   1  22  -7    6.95    0.45 
   2  22  -7    0.73    0.17 
   3  22  -7    6.09    0.31 
   4  22  -7    6.36    0.33 
   5  22  -7    8.34    0.39 
  -2  23  -7    0.91    0.26 
  -1  23  -7    0.22    0.24 
   0  23  -7    0.14    0.29 
   2  23  -7    6.40    0.32 
   3  23  -7    2.56    0.25 
   4  23  -7    2.59    0.27 
   5  23  -7    0.00    0.20 
  -2  24  -7   -0.03    0.27 
  -1  24  -7    1.18    0.36 
   0  24  -7   -0.13    0.31 
   2  24  -7    8.96    0.39 
   3  24  -7    3.58    0.28 
   4  24  -7    0.19    0.20 
  -2  25  -7    0.20    0.29 
  -1  25  -7    1.00    0.38 
   0  25  -7    2.85    0.39 
   2  25  -7    0.88    0.19 
   3  25  -7    7.82    0.37 
   4  25  -7    0.23    0.20 
  -1  26  -7    0.32    0.39 
   2  26  -7    1.72    0.22 
   3  26  -7   -0.01    0.19 
   2  27  -7    0.65    0.21 
   3  27  -7    1.31    0.23 
   0 -29  -6    5.71    0.56 
  -1 -28  -6    0.65    0.34 
   0 -28  -6    3.23    0.38 
   3 -28  -6   -0.42    0.38 
  -2 -27  -6   -0.05    0.32 
  -1 -27  -6    0.59    0.31 
   0 -27  -6   -0.22    0.30 
   3 -27  -6    0.09    0.36 
   4 -27  -6    2.00    0.44 
  -2 -26  -6    0.22    0.31 
  -1 -26  -6    0.57    0.29 
   0 -26  -6    1.05    0.30 
   3 -26  -6   14.55    0.69 
   4 -26  -6    1.81    0.40 
  -3 -25  -6    0.19    0.33 
  -2 -25  -6   -0.16    0.28 
  -1 -25  -6    0.10    0.27 
   0 -25  -6    0.64    0.27 
   3 -25  -6    8.78    0.54 
   4 -25  -6    8.41    0.57 
  -3 -24  -6    0.51    0.22 
  -2 -24  -6    3.21    0.42 
  -1 -24  -6    0.16    0.25 
   0 -24  -6   15.25    0.66 
   1 -24  -6    5.85    0.44 
   3 -24  -6    1.78    0.33 
   4 -24  -6    0.25    0.33 
   5 -24  -6    0.30    0.43 
  -3 -23  -6    0.19    0.20 
  -2 -23  -6    0.71    0.27 
  -1 -23  -6    0.49    0.25 
   0 -23  -6    0.80    0.25 
   1 -23  -6    4.07    0.38 
   3 -23  -6    0.29    0.28 
   4 -23  -6   -0.11    0.30 
   5 -23  -6    0.02    0.40 
  -4 -22  -6    7.95    0.40 
  -3 -22  -6    0.35    0.19 
  -2 -22  -6    5.56    0.30 
  -1 -22  -6    0.58    0.24 
   0 -22  -6    0.02    0.22 
   1 -22  -6    3.76    0.35 
   3 -22  -6    0.34    0.27 
   4 -22  -6    2.15    0.35 
   5 -22  -6    0.19    0.37 
  -4 -21  -6    0.19    0.21 
  -3 -21  -6    2.32    0.21 
  -2 -21  -6    9.35    0.34 
  -1 -21  -6    6.71    0.44 
   0 -21  -6    0.85    0.22 
   1 -21  -6    0.85    0.22 
   3 -21  -6    1.66    0.29 
   4 -21  -6    3.04    0.38 
   5 -21  -6    0.60    0.36 
   6 -21  -6    3.26    0.53 
  -4 -20  -6    3.25    0.26 
  -3 -20  -6    1.42    0.20 
  -2 -20  -6   -0.05    0.14 
  -1 -20  -6    0.43    0.22 
   0 -20  -6    0.33    0.20 
   1 -20  -6    6.96    0.39 
   3 -20  -6    0.87    0.25 
   4 -20  -6    2.73    0.37 
   5 -20  -6    0.69    0.34 
   6 -20  -6    1.59    0.45 
  -4 -19  -6    3.90    0.25 
  -3 -19  -6    0.52    0.14 
  -2 -19  -6    0.35    0.15 
  -1 -19  -6    0.23    0.20 
   0 -19  -6    0.61    0.20 
   1 -19  -6    0.10    0.18 
   3 -19  -6    7.49    0.41 
   4 -19  -6   11.54    0.54 
   5 -19  -6    0.14    0.32 
   6 -19  -6    0.81    0.42 
  -5 -18  -6    0.24    0.19 
  -4 -18  -6    0.41    0.16 
  -3 -18  -6    0.97    0.14 
  -2 -18  -6    1.42    0.13 
  -1 -18  -6    0.54    0.13 
   0 -18  -6   16.00    0.62 
   1 -18  -6    0.79    0.19 
   3 -18  -6    0.01    0.21 
   4 -18  -6    1.41    0.28 
   5 -18  -6    4.64    0.44 
   6 -18  -6    0.36    0.39 
  -5 -17  -6    0.68    0.19 
  -4 -17  -6    2.17    0.17 
  -3 -17  -6    9.76    0.28 
  -2 -17  -6    0.61    0.14 
  -1 -17  -6   20.44    0.52 
   0 -17  -6    1.89    0.22 
   1 -17  -6    1.48    0.20 
   3 -17  -6    2.95    0.29 
   4 -17  -6    6.93    0.42 
   5 -17  -6    3.86    0.43 
   6 -17  -6    0.16    0.38 
   7 -17  -6    0.18    0.49 
  -5 -16  -6    0.16    0.18 
  -4 -16  -6    0.13    0.14 
  -3 -16  -6    2.61    0.16 
  -2 -16  -6    0.20    0.13 
  -1 -16  -6    5.24    0.23 
   0 -16  -6   11.54    0.46 
   1 -16  -6    0.39    0.16 
   3 -16  -6    0.99    0.22 
   4 -16  -6    1.41    0.26 
   5 -16  -6    7.34    0.49 
   6 -16  -6    0.03    0.36 
   7 -16  -6    0.22    0.45 
  -5 -15  -6    0.38    0.17 
  -4 -15  -6    0.36    0.14 
  -3 -15  -6   15.70    0.35 
  -2 -15  -6   27.45    0.52 
  -1 -15  -6   22.90    0.55 
   0 -15  -6   15.17    0.57 
   1 -15  -6    1.36    0.18 
   3 -15  -6    5.19    0.32 
   4 -15  -6    0.17    0.22 
   5 -15  -6   12.62    0.59 
   6 -15  -6   26.20    0.99 
   7 -15  -6    0.25    0.43 
  -5 -14  -6    0.93    0.18 
  -4 -14  -6    1.05    0.15 
  -3 -14  -6   10.39    0.27 
  -2 -14  -6    0.04    0.09 
  -1 -14  -6   51.29    1.10 
   0 -14  -6    0.98    0.11 
   1 -14  -6    4.13    0.27 
   3 -14  -6    1.43    0.21 
   4 -14  -6    0.60    0.23 
   5 -14  -6   35.70    1.18 
   6 -14  -6    2.40    0.40 
   7 -14  -6   18.57    0.86 
  -5 -13  -6    5.93    0.27 
  -4 -13  -6    5.99    0.24 
  -3 -13  -6    3.72    0.18 
  -2 -13  -6    0.81    0.10 
  -1 -13  -6    1.92    0.15 
   0 -13  -6   15.55    0.39 
   1 -13  -6   12.45    0.30 
   2 -13  -6    0.22    0.07 
   3 -13  -6    0.69    0.19 
   4 -13  -6   12.95    0.54 
   5 -13  -6    8.83    0.48 
   6 -13  -6    0.45    0.32 
   7 -13  -6    1.22    0.43 
  -5 -12  -6    2.75    0.19 
  -4 -12  -6    0.30    0.13 
  -3 -12  -6    0.12    0.10 
  -2 -12  -6    1.02    0.10 
  -1 -12  -6    0.19    0.10 
   0 -12  -6    9.00    0.19 
   1 -12  -6   23.80    0.52 
   2 -12  -6   11.48    0.36 
   3 -12  -6   16.18    0.38 
   4 -12  -6    4.01    0.32 
   5 -12  -6   14.60    0.61 
   6 -12  -6    0.63    0.32 
   7 -12  -6    0.28    0.40 
  -5 -11  -6    5.74    0.26 
  -4 -11  -6    0.44    0.12 
  -3 -11  -6    3.67    0.17 
  -2 -11  -6    0.05    0.08 
  -1 -11  -6   52.67    1.11 
   0 -11  -6    2.00    0.08 
   1 -11  -6   50.02    1.04 
   2 -11  -6    1.31    0.10 
   3 -11  -6    2.36    0.12 
   4 -11  -6    1.06    0.11 
   5 -11  -6    0.95    0.27 
   6 -11  -6    0.09    0.31 
   7 -11  -6    0.14    0.38 
  -6 -10  -6    1.18    0.20 
  -5 -10  -6    0.92    0.16 
  -4 -10  -6    0.43    0.12 
  -3 -10  -6    0.50    0.10 
  -2 -10  -6    2.41    0.13 
  -1 -10  -6    4.73    0.19 
   0 -10  -6    0.03    0.04 
   1 -10  -6   10.48    0.25 
   2 -10  -6    1.54    0.09 
   3 -10  -6   19.37    0.45 
   4 -10  -6   -0.04    0.08 
   5 -10  -6    1.69    0.13 
   6 -10  -6    0.07    0.21 
   7 -10  -6    0.21    0.38 
  -6  -9  -6    1.45    0.20 
  -5  -9  -6    0.05    0.14 
  -4  -9  -6    0.26    0.14 
  -3  -9  -6    0.07    0.11 
  -2  -9  -6    2.77    0.13 
  -1  -9  -6    0.07    0.07 
   0  -9  -6    5.76    0.12 
   1  -9  -6   45.67    0.93 
   2  -9  -6   -0.01    0.06 
   3  -9  -6    0.86    0.08 
   4  -9  -6    1.81    0.12 
   5  -9  -6    0.30    0.08 
   6  -9  -6    0.99    0.20 
   7  -9  -6    0.21    0.25 
   8  -9  -6    0.46    0.47 
  -6  -8  -6    0.23    0.19 
  -5  -8  -6    1.75    0.19 
  -4  -8  -6    0.14    0.13 
  -3  -8  -6    1.82    0.15 
  -2  -8  -6   10.04    0.29 
  -1  -8  -6   15.54    0.30 
   0  -8  -6    7.09    0.13 
   1  -8  -6    4.67    0.13 
   2  -8  -6   10.06    0.20 
   3  -8  -6    3.53    0.13 
   4  -8  -6    0.16    0.08 
   5  -8  -6    5.11    0.16 
   6  -8  -6    0.87    0.19 
   7  -8  -6    2.32    0.27 
   8  -8  -6    3.22    0.51 
  -6  -7  -6    0.23    0.22 
  -5  -7  -6   30.28    0.73 
  -4  -7  -6    7.11    0.28 
  -3  -7  -6    2.95    0.19 
  -2  -7  -6    0.58    0.10 
  -1  -7  -6    3.13    0.16 
   0  -7  -6    3.70    0.08 
   1  -7  -6    1.19    0.06 
   2  -7  -6    4.01    0.11 
   3  -7  -6   30.30    0.65 
   4  -7  -6    7.52    0.22 
   5  -7  -6   11.47    0.26 
   6  -7  -6    3.55    0.16 
   7  -7  -6   -0.14    0.23 
   8  -7  -6    0.88    0.31 
  -6  -6  -6    8.09    0.38 
  -5  -6  -6    1.70    0.19 
  -4  -6  -6    5.65    0.25 
  -3  -6  -6    0.07    0.10 
  -2  -6  -6    2.68    0.16 
  -1  -6  -6    7.64    0.15 
   0  -6  -6    8.13    0.15 
   1  -6  -6    0.89    0.06 
   2  -6  -6    0.07    0.04 
   3  -6  -6    5.36    0.13 
   4  -6  -6    7.61    0.22 
   5  -6  -6    3.32    0.14 
   6  -6  -6    3.49    0.16 
   7  -6  -6    1.72    0.25 
   8  -6  -6    0.96    0.31 
  -6  -5  -6    2.07    0.24 
  -5  -5  -6    2.93    0.23 
  -4  -5  -6    4.23    0.23 
  -3  -5  -6    4.26    0.21 
  -2  -5  -6    3.74    0.17 
  -1  -5  -6    0.84    0.06 
   0  -5  -6   26.19    0.39 
   1  -5  -6   32.53    0.49 
   2  -5  -6    0.64    0.05 
   3  -5  -6    3.20    0.13 
   4  -5  -6   13.73    0.27 
   5  -5  -6   17.84    0.34 
   6  -5  -6    1.21    0.12 
   7  -5  -6    0.16    0.22 
   8  -5  -6    0.28    0.28 
  -6  -4  -6    8.39    0.38 
  -5  -4  -6    1.24    0.17 
  -4  -4  -6    3.96    0.22 
  -3  -4  -6    0.05    0.10 
  -2  -4  -6   25.90    0.59 
  -1  -4  -6   14.94    0.25 
   0  -4  -6  158.61    2.24 
   1  -4  -6   27.62    0.41 
   2  -4  -6   35.11    0.52 
   3  -4  -6   63.62    1.05 
   4  -4  -6    0.08    0.06 
   5  -4  -6   10.17    0.24 
   6  -4  -6    0.21    0.09 
   7  -4  -6    0.05    0.11 
   8  -4  -6    5.08    0.43 
  -6  -3  -6    2.92    0.24 
  -5  -3  -6    0.31    0.13 
  -4  -3  -6    0.58    0.11 
  -3  -3  -6    7.89    0.26 
  -2  -3  -6    0.09    0.09 
  -1  -3  -6    0.85    0.06 
   0  -3  -6   92.63    1.31 
   1  -3  -6    5.46    0.11 
   2  -3  -6   34.19    0.51 
   3  -3  -6   13.97    0.23 
   4  -3  -6   51.48    0.88 
   5  -3  -6    5.02    0.16 
   6  -3  -6    1.80    0.13 
   7  -3  -6    0.08    0.11 
   8  -3  -6    2.78    0.31 
  -6  -2  -6    0.22    0.20 
  -5  -2  -6    3.50    0.21 
  -4  -2  -6    0.28    0.10 
  -3  -2  -6    1.24    0.10 
  -2  -2  -6    1.48    0.08 
  -1  -2  -6   16.72    0.27 
   0  -2  -6    5.13    0.11 
   1  -2  -6    0.32    0.04 
   2  -2  -6    1.10    0.06 
   3  -2  -6    5.31    0.13 
   4  -2  -6    0.87    0.07 
   5  -2  -6    5.37    0.16 
   6  -2  -6    2.13    0.13 
   7  -2  -6    0.15    0.11 
   8  -2  -6    0.07    0.28 
  -6  -1  -6   -0.05    0.20 
  -5  -1  -6    1.51    0.15 
  -4  -1  -6    0.17    0.10 
  -3  -1  -6    3.34    0.15 
  -2  -1  -6   17.04    0.28 
  -1  -1  -6    0.17    0.04 
   0  -1  -6   12.43    0.20 
   1  -1  -6    0.33    0.03 
   2  -1  -6    1.79    0.07 
   3  -1  -6    0.09    0.06 
   4  -1  -6    2.66    0.11 
   5  -1  -6   -0.09    0.07 
   6  -1  -6    7.56    0.21 
   7  -1  -6    0.19    0.11 
   8  -1  -6    2.36    0.31 
  -6   0  -6    5.09    0.34 
  -5   0  -6    0.05    0.13 
  -4   0  -6   14.10    0.32 
  -3   0  -6    0.00    0.08 
  -2   0  -6    8.98    0.21 
  -1   0  -6   -0.04    0.04 
   0   0  -6    9.02    0.16 
   1   0  -6    0.00    0.03 
   2   0  -6   10.83    0.18 
   3   0  -6    0.07    0.05 
   4   0  -6   35.68    0.75 
   5   0  -6    0.10    0.08 
   6   0  -6    6.43    0.19 
   7   0  -6    0.03    0.11 
   8   0  -6    0.26    0.13 
  -6   1  -6    0.06    0.20 
  -5   1  -6    1.87    0.15 
  -4   1  -6    0.12    0.10 
  -3   1  -6    3.33    0.15 
  -2   1  -6   17.09    0.34 
  -1   1  -6    0.24    0.04 
   0   1  -6   12.50    0.20 
   1   1  -6    0.33    0.03 
   2   1  -6    1.50    0.06 
   3   1  -6    0.05    0.06 
   4   1  -6    2.81    0.13 
   5   1  -6   -0.09    0.07 
   6   1  -6    7.29    0.21 
   7   1  -6    0.11    0.11 
   8   1  -6    3.01    0.19 
  -6   2  -6    0.10    0.20 
  -5   2  -6    3.98    0.22 
  -4   2  -6    0.33    0.11 
  -3   2  -6    1.28    0.10 
  -2   2  -6    1.40    0.10 
  -1   2  -6   16.97    0.33 
   0   2  -6    5.26    0.11 
   1   2  -6    0.36    0.04 
   2   2  -6    1.07    0.06 
   3   2  -6    4.98    0.14 
   4   2  -6    1.01    0.10 
   5   2  -6    5.66    0.16 
   6   2  -6    2.42    0.14 
   7   2  -6    0.23    0.12 
   8   2  -6    0.07    0.14 
  -6   3  -6    2.94    0.20 
  -5   3  -6    0.44    0.13 
  -4   3  -6    0.49    0.11 
  -3   3  -6    8.17    0.22 
  -2   3  -6    0.10    0.07 
  -1   3  -6    0.86    0.07 
   0   3  -6   90.42    1.31 
   1   3  -6    5.41    0.09 
   2   3  -6   32.91    0.45 
   3   3  -6   14.05    0.27 
   4   3  -6   51.39    1.07 
   5   3  -6    5.03    0.18 
   6   3  -6    1.79    0.13 
   7   3  -6    0.07    0.11 
   8   3  -6    2.99    0.21 
  -6   4  -6    7.57    0.32 
  -5   4  -6    1.26    0.15 
  -4   4  -6    4.34    0.19 
  -3   4  -6    0.10    0.09 
  -2   4  -6   25.82    0.48 
  -1   4  -6   15.23    0.30 
   0   4  -6  156.79    2.01 
   1   4  -6   27.37    0.36 
   2   4  -6   34.59    0.52 
   3   4  -6   63.83    1.28 
   4   4  -6    0.09    0.07 
   5   4  -6   10.24    0.28 
   6   4  -6    0.04    0.10 
   7   4  -6    0.24    0.12 
   8   4  -6    4.73    0.25 
  -6   5  -6    2.00    0.20 
  -5   5  -6    3.14    0.22 
  -4   5  -6    4.73    0.20 
  -3   5  -6    4.66    0.18 
  -2   5  -6    3.55    0.14 
  -1   5  -6    0.76    0.07 
   0   5  -6   25.79    0.40 
   1   5  -6   32.87    0.44 
   2   5  -6    0.70    0.05 
   3   5  -6    3.52    0.13 
   4   5  -6   13.65    0.33 
   5   5  -6   16.93    0.41 
   6   5  -6    1.26    0.12 
   7   5  -6    0.11    0.13 
   8   5  -6    0.34    0.15 
  -6   6  -6    8.50    0.32 
  -5   6  -6    1.87    0.17 
  -4   6  -6    6.19    0.22 
  -3   6  -6    0.00    0.09 
  -2   6  -6    3.17    0.14 
  -1   6  -6    7.69    0.18 
   0   6  -6    7.64    0.15 
   1   6  -6    0.78    0.05 
   2   6  -6    0.07    0.04 
   3   6  -6    5.37    0.15 
   4   6  -6    7.87    0.22 
   5   6  -6    3.52    0.16 
   6   6  -6    3.36    0.18 
   7   6  -6    2.05    0.21 
   8   6  -6    0.61    0.18 
  -6   7  -6    0.31    0.19 
  -5   7  -6   30.38    0.60 
  -4   7  -6    6.83    0.23 
  -3   7  -6    3.26    0.16 
  -2   7  -6    0.62    0.08 
  -1   7  -6    3.20    0.13 
   0   7  -6    3.63    0.12 
   1   7  -6    1.17    0.06 
   2   7  -6    4.05    0.10 
   3   7  -6   30.26    0.64 
   4   7  -6    7.63    0.22 
   5   7  -6   11.43    0.30 
   6   7  -6    3.79    0.21 
   7   7  -6    0.04    0.14 
   8   7  -6    1.15    0.19 
  -6   8  -6    0.29    0.19 
  -5   8  -6    1.58    0.17 
  -4   8  -6   -0.01    0.11 
  -3   8  -6    1.99    0.12 
  -2   8  -6    9.80    0.24 
  -1   8  -6   15.31    0.31 
   0   8  -6    7.06    0.17 
   1   8  -6    4.52    0.11 
   2   8  -6   10.30    0.34 
   3   8  -6    3.63    0.13 
   4   8  -6    0.12    0.09 
   5   8  -6    4.85    0.23 
   6   8  -6    0.72    0.14 
   7   8  -6    3.18    0.23 
  -6   9  -6    1.42    0.21 
  -5   9  -6    0.06    0.15 
  -4   9  -6    0.06    0.12 
  -3   9  -6    0.22    0.10 
  -2   9  -6    2.64    0.14 
  -1   9  -6    0.02    0.07 
   0   9  -6    5.96    0.15 
   1   9  -6   44.88    0.66 
   2   9  -6    0.07    0.08 
   3   9  -6    0.75    0.10 
   4   9  -6    1.48    0.14 
   5   9  -6    0.25    0.11 
   6   9  -6    1.46    0.16 
   7   9  -6    0.24    0.16 
  -6  10  -6    1.23    0.21 
  -5  10  -6    0.85    0.16 
  -4  10  -6    0.29    0.12 
  -3  10  -6    0.42    0.10 
  -2  10  -6    2.30    0.14 
  -1  10  -6    4.34    0.15 
   0  10  -6    0.06    0.06 
   1  10  -6   10.46    0.26 
   2  10  -6    1.53    0.13 
   3  10  -6   19.31    0.61 
   4  10  -6   -0.09    0.09 
   5  10  -6    1.56    0.16 
   6  10  -6   -0.06    0.13 
   7  10  -6    0.54    0.16 
  -5  11  -6    5.43    0.27 
  -4  11  -6    0.38    0.13 
  -3  11  -6    3.81    0.18 
  -2  11  -6    0.07    0.08 
  -1  11  -6   53.02    0.90 
   0  11  -6    1.98    0.11 
   1  11  -6   50.04    0.85 
   2  11  -6    0.90    0.11 
   3  11  -6    1.86    0.15 
   4  11  -6    1.18    0.15 
   5  11  -6    1.02    0.14 
   6  11  -6   -0.04    0.14 
   7  11  -6    0.17    0.16 
  -5  12  -6    2.48    0.19 
  -4  12  -6    0.41    0.13 
  -3  12  -6    0.15    0.11 
  -2  12  -6    0.81    0.10 
  -1  12  -6    0.01    0.09 
   0  12  -6    9.02    0.22 
   1  12  -6   23.51    0.55 
   2  12  -6   11.00    0.37 
   3  12  -6   15.95    0.51 
   4  12  -6    3.46    0.19 
   5  12  -6   14.21    0.49 
   6  12  -6    1.09    0.16 
   7  12  -6    0.64    0.17 
  -5  13  -6    5.90    0.28 
  -4  13  -6    6.14    0.24 
  -3  13  -6    3.94    0.19 
  -2  13  -6    0.74    0.10 
  -1  13  -6    1.98    0.16 
   0  13  -6   15.07    0.39 
   1  13  -6   12.50    0.47 
   2  13  -6    0.16    0.09 
   3  13  -6    0.80    0.11 
   4  13  -6   13.51    0.44 
   5  13  -6    8.98    0.35 
   6  13  -6    0.41    0.15 
   7  13  -6    1.88    0.24 
  -5  14  -6    1.59    0.19 
  -4  14  -6    0.87    0.15 
  -3  14  -6   10.32    0.28 
  -2  14  -6    0.07    0.10 
  -1  14  -6   51.14    1.10 
   0  14  -6    0.85    0.12 
   1  14  -6    3.83    0.26 
   2  14  -6    2.28    0.16 
   3  14  -6    1.86    0.16 
   4  14  -6    0.38    0.12 
   5  14  -6   36.06    1.07 
   6  14  -6    3.89    0.24 
  -5  15  -6    0.32    0.18 
  -4  15  -6    0.30    0.14 
  -3  15  -6   15.16    0.35 
  -2  15  -6   28.18    0.53 
  -1  15  -6   23.32    0.56 
   0  15  -6   15.08    0.41 
   1  15  -6    0.88    0.16 
   2  15  -6    8.56    0.31 
   3  15  -6    5.17    0.23 
   4  15  -6    0.34    0.12 
   5  15  -6   13.71    0.46 
   6  15  -6   26.24    0.82 
  -5  16  -6    0.20    0.18 
  -4  16  -6    0.10    0.15 
  -3  16  -6    2.42    0.16 
  -2  16  -6    0.07    0.11 
  -1  16  -6    5.29    0.25 
   0  16  -6   10.81    0.33 
   1  16  -6    0.45    0.16 
   2  16  -6   13.89    0.46 
   3  16  -6    1.40    0.16 
   4  16  -6    1.73    0.17 
   5  16  -6    7.11    0.31 
   6  16  -6   -0.04    0.16 
  -5  17  -6    0.49    0.19 
  -4  17  -6    2.57    0.19 
  -3  17  -6    9.90    0.29 
  -2  17  -6    0.45    0.11 
  -1  17  -6   21.37    0.53 
   0  17  -6    2.05    0.18 
   1  17  -6    1.93    0.26 
   2  17  -6    7.52    0.30 
   3  17  -6    2.67    0.19 
   4  17  -6    7.43    0.30 
   5  17  -6    3.70    0.24 
   6  17  -6   -0.14    0.16 
  -5  18  -6    0.29    0.20 
  -4  18  -6    0.32    0.17 
  -3  18  -6    0.83    0.15 
  -2  18  -6    1.32    0.18 
  -1  18  -6    0.19    0.15 
   0  18  -6   16.74    0.44 
   1  18  -6    0.84    0.19 
   3  18  -6    0.24    0.12 
   4  18  -6    2.06    0.19 
   5  18  -6    4.27    0.25 
   6  18  -6    0.61    0.18 
  -4  19  -6    3.73    0.25 
  -3  19  -6    0.49    0.20 
  -2  19  -6    0.40    0.17 
  -1  19  -6    0.32    0.16 
   0  19  -6    0.64    0.15 
   1  19  -6    0.13    0.18 
   3  19  -6    7.37    0.31 
   4  19  -6   11.95    0.42 
   5  19  -6    0.08    0.15 
  -4  20  -6    3.25    0.29 
  -3  20  -6    1.43    0.23 
  -2  20  -6   -0.15    0.18 
  -1  20  -6    0.25    0.16 
   0  20  -6    0.14    0.15 
   1  20  -6    6.59    0.38 
   3  20  -6    1.08    0.16 
   4  20  -6    3.64    0.24 
   5  20  -6    0.96    0.17 
  -4  21  -6   -0.07    0.25 
  -3  21  -6    2.16    0.25 
  -2  21  -6    8.68    0.38 
  -1  21  -6    8.30    0.34 
   0  21  -6    1.16    0.18 
   1  21  -6    1.00    0.22 
   3  21  -6    2.23    0.21 
   4  21  -6    2.55    0.23 
   5  21  -6    0.85    0.18 
  -4  22  -6    7.91    0.45 
  -3  22  -6    0.51    0.23 
  -2  22  -6    6.50    0.35 
  -1  22  -6    0.42    0.18 
   0  22  -6   -0.05    0.17 
   1  22  -6    3.27    0.35 
   3  22  -6    0.66    0.16 
   4  22  -6    3.26    0.24 
   5  22  -6    0.10    0.18 
  -3  23  -6    0.22    0.24 
  -2  23  -6    0.46    0.22 
  -1  23  -6    0.50    0.19 
   0  23  -6    1.02    0.27 
   3  23  -6    0.15    0.16 
   4  23  -6    0.05    0.16 
   5  23  -6    0.06    0.19 
  -3  24  -6    0.41    0.26 
  -2  24  -6    2.63    0.27 
  -1  24  -6    0.11    0.20 
   0  24  -6   16.66    0.67 
   3  24  -6    2.36    0.24 
   4  24  -6    0.54    0.18 
  -3  25  -6   -0.12    0.27 
  -2  25  -6    0.15    0.24 
  -1  25  -6    0.44    0.22 
   0  25  -6    0.29    0.28 
   3  25  -6    9.82    0.39 
   4  25  -6    9.50    0.39 
  -2  26  -6    0.19    0.26 
  -1  26  -6    0.17    0.24 
   3  26  -6   15.07    0.53 
   4  26  -6    1.53    0.22 
  -2  27  -6    0.04    0.28 
  -1  27  -6    0.75    0.35 
   3  27  -6    0.10    0.19 
   4  27  -6    3.40    0.30 
  -1  28  -6    0.48    0.37 
   3  28  -6    0.25    0.20 
   0 -31  -5   -0.01    0.34 
  -1 -30  -5    0.23    0.33 
   0 -30  -5    0.38    0.32 
  -2 -29  -5    0.02    0.34 
  -1 -29  -5    0.15    0.30 
   0 -29  -5    5.54    0.49 
   3 -29  -5    0.91    0.40 
  -2 -28  -5    0.42    0.31 
  -1 -28  -5    0.29    0.29 
   0 -28  -5    8.28    0.53 
   1 -28  -5    7.35    0.51 
   3 -28  -5    7.04    0.56 
   4 -28  -5    5.90    0.58 
  -3 -27  -5    0.15    0.31 
  -2 -27  -5    0.45    0.28 
  -1 -27  -5    0.24    0.27 
   0 -27  -5    0.31    0.25 
   1 -27  -5   15.43    0.64 
   3 -27  -5   -0.08    0.32 
   4 -27  -5    0.47    0.40 
  -3 -26  -5    0.28    0.29 
  -2 -26  -5    1.26    0.29 
  -1 -26  -5    0.13    0.24 
   0 -26  -5    2.59    0.30 
   1 -26  -5    0.26    0.24 
   3 -26  -5    0.27    0.31 
   4 -26  -5    0.20    0.35 
   5 -26  -5   -0.09    0.44 
  -3 -25  -5    3.47    0.44 
  -2 -25  -5    0.30    0.26 
  -1 -25  -5   -0.04    0.23 
   0 -25  -5    0.34    0.24 
   1 -25  -5    1.79    0.26 
   3 -25  -5    4.32    0.42 
   4 -25  -5    1.14    0.37 
   5 -25  -5   -0.44    0.41 
  -4 -24  -5    0.50    0.18 
  -3 -24  -5    7.17    0.27 
  -2 -24  -5    5.33    0.42 
  -1 -24  -5    3.57    0.36 
   0 -24  -5   -0.02    0.21 
   1 -24  -5    9.85    0.48 
   3 -24  -5   10.01    0.53 
   4 -24  -5    0.00    0.31 
   5 -24  -5    5.75    0.56 
  -4 -23  -5    0.47    0.17 
  -3 -23  -5    0.33    0.14 
  -2 -23  -5    0.09    0.15 
  -1 -23  -5   -0.01    0.20 
   0 -23  -5    5.56    0.37 
   1 -23  -5    7.20    0.42 
   3 -23  -5    1.17    0.28 
   4 -23  -5    0.27    0.30 
   5 -23  -5    2.67    0.42 
   6 -23  -5    0.54    0.49 
  -4 -22  -5    0.01    0.15 
  -3 -22  -5    1.22    0.15 
  -2 -22  -5    6.38    0.27 
  -1 -22  -5    8.88    0.32 
   0 -22  -5    1.40    0.23 
   1 -22  -5   60.42    1.77 
   3 -22  -5   25.48    0.89 
   4 -22  -5    3.99    0.41 
   5 -22  -5    3.48    0.47 
   6 -22  -5    0.30    0.45 
  -5 -21  -5    3.26    0.22 
  -4 -21  -5    7.09    0.27 
  -3 -21  -5    0.40    0.13 
  -2 -21  -5    4.23    0.19 
  -1 -21  -5   14.78    0.60 
   0 -21  -5    7.10    0.38 
   1 -21  -5    9.39    0.43 
   3 -21  -5    0.15    0.22 
   4 -21  -5    8.17    0.47 
   5 -21  -5    0.53    0.34 
   6 -21  -5    5.85    0.60 
  -5 -20  -5    0.02    0.18 
  -4 -20  -5    0.03    0.14 
  -3 -20  -5    0.16    0.12 
  -2 -20  -5    1.27    0.12 
  -1 -20  -5    2.02    0.23 
   0 -20  -5    1.15    0.20 
   1 -20  -5    5.62    0.32 
   3 -20  -5    2.98    0.31 
   4 -20  -5    0.68    0.27 
   5 -20  -5    0.15    0.32 
   6 -20  -5    0.34    0.41 
  -5 -19  -5    0.43    0.17 
  -4 -19  -5    0.24    0.14 
  -3 -19  -5    0.76    0.13 
  -2 -19  -5    1.84    0.13 
  -1 -19  -5    7.86    0.25 
   0 -19  -5    0.05    0.15 
   1 -19  -5   -0.08    0.15 
   3 -19  -5    2.48    0.29 
   4 -19  -5   -0.07    0.23 
   5 -19  -5    1.36    0.34 
   6 -19  -5    0.38    0.40 
  -5 -18  -5    0.25    0.16 
  -4 -18  -5    0.02    0.13 
  -3 -18  -5   13.12    0.31 
  -2 -18  -5   13.25    0.30 
  -1 -18  -5   16.47    0.43 
   0 -18  -5    0.55    0.16 
   1 -18  -5    0.29    0.15 
   3 -18  -5    0.23    0.20 
   4 -18  -5    0.82    0.26 
   5 -18  -5   23.84    0.89 
   6 -18  -5    1.29    0.39 
   7 -18  -5    2.61    0.51 
  -5 -17  -5    4.40    0.26 
  -4 -17  -5    0.32    0.13 
  -3 -17  -5    0.28    0.11 
  -2 -17  -5   19.60    0.39 
  -1 -17  -5    0.22    0.10 
   0 -17  -5   55.90    1.70 
   1 -17  -5    1.13    0.16 
   3 -17  -5    7.76    0.37 
   4 -17  -5    0.19    0.22 
   5 -17  -5    7.08    0.46 
   6 -17  -5   18.54    0.78 
   7 -17  -5    2.78    0.49 
  -5 -16  -5    0.03    0.15 
  -4 -16  -5    0.78    0.13 
  -3 -16  -5    0.43    0.11 
  -2 -16  -5    1.19    0.10 
  -1 -16  -5   19.50    0.48 
   0 -16  -5   13.37    0.49 
   1 -16  -5    2.93    0.24 
   3 -16  -5    3.16    0.27 
   4 -16  -5    3.92    0.33 
   5 -16  -5    0.89    0.28 
   6 -16  -5    0.28    0.35 
   7 -16  -5   -0.01    0.42 
  -6 -15  -5    1.08    0.20 
  -5 -15  -5   -0.09    0.14 
  -4 -15  -5   -0.08    0.12 
  -3 -15  -5    0.03    0.10 
  -2 -15  -5    5.94    0.18 
  -1 -15  -5   16.73    0.33 
   0 -15  -5   90.93    2.62 
   1 -15  -5    1.10    0.15 
   3 -15  -5   16.28    0.58 
   4 -15  -5    4.43    0.33 
   5 -15  -5    5.16    0.39 
   6 -15  -5    7.51    0.51 
   7 -15  -5    0.29    0.40 
  -6 -14  -5    6.00    0.30 
  -5 -14  -5    1.00    0.15 
  -4 -14  -5    4.92    0.20 
  -3 -14  -5    0.69    0.10 
  -2 -14  -5   35.23    0.64 
  -1 -14  -5    4.86    0.15 
   0 -14  -5   39.55    0.85 
   1 -14  -5    5.51    0.16 
   2 -14  -5   10.55    0.40 
   3 -14  -5    3.33    0.25 
   4 -14  -5    0.28    0.20 
   5 -14  -5    0.68    0.25 
   6 -14  -5   -0.08    0.20 
   7 -14  -5    0.25    0.40 
  -6 -13  -5    0.51    0.18 
  -5 -13  -5    0.50    0.14 
  -4 -13  -5    2.12    0.14 
  -3 -13  -5    0.90    0.10 
  -2 -13  -5   13.22    0.28 
  -1 -13  -5   14.03    0.28 
   0 -13  -5   27.02    0.48 
   1 -13  -5    0.08    0.05 
   2 -13  -5   12.39    0.43 
   3 -13  -5    0.18    0.15 
   4 -13  -5    7.48    0.38 
   5 -13  -5    0.60    0.18 
   6 -13  -5    1.30    0.21 
   7 -13  -5    5.42    0.39 
  -6 -12  -5    1.82    0.19 
  -5 -12  -5    0.29    0.14 
  -4 -12  -5    2.59    0.17 
  -3 -12  -5    3.93    0.16 
  -2 -12  -5    2.54    0.12 
  -1 -12  -5   18.03    0.34 
   0 -12  -5   14.50    0.28 
   1 -12  -5    0.01    0.03 
   2 -12  -5   59.98    1.22 
   3 -12  -5    3.68    0.25 
   4 -12  -5    5.88    0.34 
   5 -12  -5    9.03    0.31 
   6 -12  -5    4.58    0.29 
   7 -12  -5    4.23    0.36 
  -6 -11  -5    3.57    0.21 
  -5 -11  -5    0.08    0.13 
  -4 -11  -5    7.20    0.22 
  -3 -11  -5    4.40    0.16 
  -2 -11  -5   50.37    0.86 
  -1 -11  -5    2.15    0.10 
   0 -11  -5   39.94    0.53 
   1 -11  -5    4.69    0.10 
   2 -11  -5    0.16    0.06 
   3 -11  -5   17.93    0.33 
   4 -11  -5   50.67    1.54 
   5 -11  -5    7.39    0.28 
   6 -11  -5   22.78    0.59 
   7 -11  -5    2.14    0.26 
   8 -11  -5    8.99    0.49 
  -6 -10  -5    4.18    0.24 
  -5 -10  -5    3.50    0.21 
  -4 -10  -5    2.67    0.16 
  -3 -10  -5    0.55    0.09 
  -2 -10  -5    0.35    0.07 
  -1 -10  -5   24.89    0.45 
   0 -10  -5    1.15    0.05 
   1 -10  -5    2.95    0.09 
   2 -10  -5    0.54    0.05 
   3 -10  -5    1.05    0.07 
   4 -10  -5    9.83    0.22 
   5 -10  -5    0.67    0.14 
   6 -10  -5    4.64    0.28 
   7 -10  -5    0.03    0.23 
   8 -10  -5    0.38    0.31 
  -6  -9  -5    0.14    0.16 
  -5  -9  -5    0.23    0.13 
  -4  -9  -5    9.16    0.30 
  -3  -9  -5    4.54    0.19 
  -2  -9  -5    1.12    0.08 
  -1  -9  -5    0.82    0.04 
   0  -9  -5   11.60    0.17 
   1  -9  -5   15.82    0.29 
   2  -9  -5    7.31    0.15 
   3  -9  -5    2.02    0.07 
   4  -9  -5   24.14    0.44 
   5  -9  -5    0.48    0.14 
   6  -9  -5    1.66    0.19 
   7  -9  -5    0.26    0.22 
   8  -9  -5   -0.08    0.30 
  -6  -8  -5    0.62    0.16 
  -5  -8  -5    0.03    0.14 
  -4  -8  -5    0.01    0.11 
  -3  -8  -5    1.69    0.14 
  -2  -8  -5    5.80    0.19 
  -1  -8  -5    3.25    0.08 
   0  -8  -5   19.01    0.26 
   1  -8  -5    1.54    0.06 
   2  -8  -5   17.59    0.32 
   3  -8  -5    3.46    0.08 
   4  -8  -5   14.23    0.28 
   5  -8  -5   -0.02    0.07 
   6  -8  -5    0.19    0.17 
   7  -8  -5   -0.05    0.22 
   8  -8  -5   -0.05    0.28 
  -6  -7  -5    7.09    0.33 
  -5  -7  -5    3.09    0.23 
  -4  -7  -5    2.71    0.19 
  -3  -7  -5    1.48    0.12 
  -2  -7  -5   14.27    0.34 
  -1  -7  -5    3.14    0.09 
   0  -7  -5   14.13    0.20 
   1  -7  -5   43.45    0.73 
   2  -7  -5  158.36    2.24 
   3  -7  -5   14.10    0.20 
   4  -7  -5   31.01    0.53 
   5  -7  -5   10.95    0.24 
   6  -7  -5    0.04    0.16 
   7  -7  -5    1.10    0.23 
   8  -7  -5    0.40    0.29 
  -6  -6  -5    0.09    0.17 
  -5  -6  -5    7.51    0.29 
  -4  -6  -5   23.14    0.55 
  -3  -6  -5   -0.02    0.08 
  -2  -6  -5   40.88    0.88 
  -1  -6  -5   54.38    0.80 
   0  -6  -5   30.44    0.41 
   1  -6  -5   13.96    0.22 
   2  -6  -5   12.27    0.17 
   3  -6  -5  107.67    1.36 
   4  -6  -5   10.35    0.22 
   5  -6  -5    3.58    0.13 
   6  -6  -5    5.27    0.18 
   7  -6  -5    1.00    0.21 
   8  -6  -5    0.08    0.26 
  -6  -5  -5    4.47    0.30 
  -5  -5  -5    1.23    0.15 
  -4  -5  -5   16.31    0.34 
  -3  -5  -5    3.37    0.16 
  -2  -5  -5   15.32    0.37 
  -1  -5  -5   12.97    0.22 
   0  -5  -5    2.15    0.06 
   1  -5  -5  138.43    1.96 
   2  -5  -5    1.29    0.06 
   3  -5  -5   20.12    0.25 
   4  -5  -5   78.73    1.30 
   5  -5  -5    4.32    0.14 
   6  -5  -5    1.73    0.11 
   7  -5  -5   -0.11    0.20 
   8  -5  -5    1.06    0.28 
  -6  -4  -5    4.87    0.30 
  -5  -4  -5    6.32    0.22 
  -4  -4  -5    6.10    0.19 
  -3  -4  -5   27.67    0.50 
  -2  -4  -5    1.83    0.07 
  -1  -4  -5   50.84    0.66 
   0  -4  -5    1.46    0.05 
   1  -4  -5   14.64    0.23 
   2  -4  -5    1.81    0.06 
   3  -4  -5   74.31    0.96 
   4  -4  -5   17.39    0.33 
   5  -4  -5   51.71    0.88 
   6  -4  -5    0.17    0.08 
   7  -4  -5   16.26    0.48 
   8  -4  -5    2.57    0.30 
  -6  -3  -5    0.26    0.18 
  -5  -3  -5    3.90    0.19 
  -4  -3  -5    1.10    0.10 
  -3  -3  -5   18.07    0.35 
  -2  -3  -5    0.32    0.04 
  -1  -3  -5    5.47    0.10 
   0  -3  -5    1.01    0.04 
   1  -3  -5    0.12    0.03 
   2  -3  -5    2.11    0.06 
   3  -3  -5    7.64    0.13 
   4  -3  -5    3.40    0.11 
   5  -3  -5   13.22    0.27 
   6  -3  -5    6.39    0.19 
   7  -3  -5    1.06    0.22 
   8  -3  -5    0.21    0.26 
  -7  -2  -5    1.75    0.26 
  -6  -2  -5    0.08    0.17 
  -5  -2  -5    2.31    0.15 
  -4  -2  -5    2.24    0.14 
  -3  -2  -5    8.36    0.20 
  -2  -2  -5    0.19    0.06 
  -1  -2  -5    0.73    0.04 
   0  -2  -5    2.83    0.06 
   1  -2  -5   68.00    0.97 
   2  -2  -5    1.88    0.06 
   3  -2  -5    6.71    0.11 
   4  -2  -5   24.35    0.43 
   5  -2  -5   20.00    0.37 
   6  -2  -5    1.28    0.11 
   7  -2  -5    0.05    0.10 
   8  -2  -5   -0.11    0.26 
  -7  -1  -5    1.70    0.25 
  -6  -1  -5    2.97    0.24 
  -5  -1  -5    1.63    0.13 
  -4  -1  -5    0.11    0.08 
  -3  -1  -5    7.68    0.19 
  -2  -1  -5    5.55    0.15 
  -1  -1  -5   96.07    1.23 
   0  -1  -5    7.86    0.12 
   1  -1  -5    5.44    0.09 
   2  -1  -5    0.19    0.03 
   3  -1  -5    7.87    0.14 
   4  -1  -5   35.47    0.62 
   5  -1  -5    0.64    0.08 
   6  -1  -5    1.92    0.12 
   7  -1  -5    2.72    0.15 
   8  -1  -5    0.09    0.26 
  -7   0  -5    3.14    0.27 
  -6   0  -5    0.04    0.17 
  -5   0  -5    9.20    0.25 
  -4   0  -5   -0.02    0.08 
  -3   0  -5    2.49    0.12 
  -2   0  -5    0.26    0.06 
  -1   0  -5   71.26    1.03 
   0   0  -5    0.05    0.03 
   1   0  -5    9.42    0.14 
   2   0  -5    0.08    0.03 
   3   0  -5  110.80    1.42 
   4   0  -5    0.00    0.05 
   5   0  -5   17.46    0.33 
   6   0  -5   -0.03    0.08 
   7   0  -5   -0.03    0.10 
   8   0  -5   -0.07    0.25 
  -7   1  -5    1.45    0.25 
  -6   1  -5    3.11    0.25 
  -5   1  -5    1.12    0.12 
  -4   1  -5    0.00    0.08 
  -3   1  -5    7.99    0.20 
  -2   1  -5    5.91    0.15 
  -1   1  -5   97.27    1.38 
   0   1  -5    7.97    0.12 
   1   1  -5    5.70    0.08 
   2   1  -5    0.14    0.03 
   3   1  -5    8.09    0.14 
   4   1  -5   35.70    0.62 
   5   1  -5    0.70    0.08 
   6   1  -5    1.74    0.11 
   7   1  -5    2.43    0.15 
   8   1  -5    0.10    0.25 
  -7   2  -5    1.51    0.24 
  -6   2  -5    0.22    0.15 
  -5   2  -5    2.84    0.16 
  -4   2  -5    2.23    0.15 
  -3   2  -5    8.21    0.20 
  -2   2  -5    0.18    0.06 
  -1   2  -5    0.79    0.05 
   0   2  -5    2.78    0.06 
   1   2  -5   68.02    0.79 
   2   2  -5    1.94    0.06 
   3   2  -5    6.64    0.15 
   4   2  -5   24.05    0.43 
   5   2  -5   19.49    0.37 
   6   2  -5    1.05    0.10 
   7   2  -5    0.04    0.10 
   8   2  -5    0.01    0.33 
  -6   3  -5    0.33    0.15 
  -5   3  -5    3.97    0.20 
  -4   3  -5    1.27    0.11 
  -3   3  -5   18.65    0.36 
  -2   3  -5    0.29    0.06 
  -1   3  -5    5.53    0.11 
   0   3  -5    1.12    0.05 
   1   3  -5    0.14    0.03 
   2   3  -5    1.98    0.06 
   3   3  -5    7.61    0.16 
   4   3  -5    3.30    0.11 
   5   3  -5   13.47    0.27 
   6   3  -5    6.67    0.19 
   7   3  -5    1.07    0.11 
   8   3  -5   -0.03    0.13 
  -6   4  -5    5.59    0.26 
  -5   4  -5    6.82    0.23 
  -4   4  -5    5.87    0.19 
  -3   4  -5   27.86    0.50 
  -2   4  -5    1.84    0.10 
  -1   4  -5   50.71    0.60 
   0   4  -5    1.46    0.06 
   1   4  -5   14.43    0.18 
   2   4  -5    1.67    0.05 
   3   4  -5   75.57    1.52 
   4   4  -5   17.72    0.39 
   5   4  -5   51.55    0.88 
   6   4  -5    0.17    0.09 
   7   4  -5   16.09    0.41 
   8   4  -5    2.74    0.20 
  -6   5  -5    4.22    0.25 
  -5   5  -5    0.90    0.13 
  -4   5  -5   17.30    0.35 
  -3   5  -5    3.14    0.14 
  -2   5  -5   15.91    0.26 
  -1   5  -5   12.80    0.18 
   0   5  -5    2.12    0.07 
   1   5  -5  137.26    1.59 
   2   5  -5    1.20    0.05 
   3   5  -5   19.85    0.36 
   4   5  -5   77.72    1.58 
   5   5  -5    4.42    0.14 
   6   5  -5    1.43    0.12 
   7   5  -5    0.09    0.12 
   8   5  -5    0.75    0.15 
  -6   6  -5    0.08    0.15 
  -5   6  -5    7.22    0.24 
  -4   6  -5   23.47    0.45 
  -3   6  -5    0.03    0.07 
  -2   6  -5   41.82    0.72 
  -1   6  -5   54.42    0.92 
   0   6  -5   31.09    0.46 
   1   6  -5   13.16    0.19 
   2   6  -5   11.80    0.17 
   3   6  -5  105.23    1.75 
   4   6  -5   10.47    0.26 
   5   6  -5    3.60    0.15 
   6   6  -5    5.21    0.20 
   7   6  -5    1.37    0.15 
   8   6  -5   -0.15    0.36 
  -6   7  -5    7.37    0.29 
  -5   7  -5    2.77    0.19 
  -4   7  -5    2.20    0.16 
  -3   7  -5    1.33    0.09 
  -2   7  -5   13.85    0.28 
  -1   7  -5    3.13    0.11 
   0   7  -5   14.08    0.23 
   1   7  -5   42.97    0.52 
   2   7  -5  158.18    2.24 
   3   7  -5   13.70    0.22 
   4   7  -5   29.76    0.64 
   5   7  -5   11.20    0.37 
   6   7  -5    0.05    0.10 
   7   7  -5    0.87    0.13 
   8   7  -5    0.62    0.37 
  -6   8  -5    0.88    0.16 
  -5   8  -5    0.14    0.12 
  -4   8  -5   -0.04    0.10 
  -3   8  -5    1.82    0.12 
  -2   8  -5    5.14    0.15 
  -1   8  -5    3.41    0.11 
   0   8  -5   19.11    0.30 
   1   8  -5    1.46    0.06 
   2   8  -5   18.05    0.32 
   3   8  -5    3.15    0.11 
   4   8  -5   14.06    0.45 
   5   8  -5   -0.03    0.09 
   6   8  -5   -0.06    0.10 
   7   8  -5   -0.04    0.13 
  -6   9  -5    0.24    0.16 
  -5   9  -5    0.32    0.13 
  -4   9  -5    9.46    0.25 
  -3   9  -5    4.55    0.16 
  -2   9  -5    0.89    0.08 
  -1   9  -5    0.92    0.07 
   0   9  -5   12.15    0.23 
   1   9  -5   15.83    0.25 
   2   9  -5    7.11    0.16 
   3   9  -5    2.03    0.10 
   4   9  -5   24.73    0.74 
   5   9  -5    0.53    0.11 
   6   9  -5    1.78    0.17 
   7   9  -5    0.24    0.14 
  -6  10  -5    3.73    0.25 
  -5  10  -5    3.54    0.21 
  -4  10  -5    2.41    0.15 
  -3  10  -5    0.43    0.09 
  -2  10  -5    0.36    0.07 
  -1  10  -5   24.93    0.45 
   0  10  -5    1.05    0.07 
   1  10  -5    3.02    0.09 
   2  10  -5    0.62    0.07 
   3  10  -5    1.22    0.11 
   4  10  -5    9.96    0.33 
   5  10  -5    0.41    0.10 
   6  10  -5    4.23    0.22 
   7  10  -5    0.24    0.15 
  -6  11  -5    2.88    0.22 
  -5  11  -5    0.04    0.13 
  -4  11  -5    7.41    0.23 
  -3  11  -5    4.44    0.17 
  -2  11  -5   50.33    0.86 
  -1  11  -5    1.90    0.10 
   0  11  -5   40.37    0.69 
   1  11  -5    4.55    0.12 
   2  11  -5    0.07    0.06 
   3  11  -5   16.88    0.55 
   4  11  -5   50.96    1.48 
   5  11  -5    7.34    0.28 
   6  11  -5   24.06    0.71 
   7  11  -5    1.89    0.21 
  -6  12  -5    1.24    0.19 
  -5  12  -5    0.37    0.14 
  -4  12  -5    2.46    0.16 
  -3  12  -5    3.77    0.16 
  -2  12  -5    2.23    0.13 
  -1  12  -5   17.99    0.34 
   0  12  -5   15.10    0.28 
   1  12  -5   -0.02    0.04 
   2  12  -5   61.11    1.22 
   3  12  -5    3.45    0.17 
   4  12  -5    5.98    0.24 
   5  12  -5    8.55    0.32 
   6  12  -5    4.59    0.23 
  -6  13  -5    0.31    0.18 
  -5  13  -5    0.35    0.14 
  -4  13  -5    1.92    0.14 
  -3  13  -5    0.76    0.10 
  -2  13  -5   13.52    0.29 
  -1  13  -5   13.99    0.28 
   0  13  -5   27.16    0.48 
   1  13  -5    0.02    0.08 
   2  13  -5   11.76    0.29 
   3  13  -5    0.58    0.10 
   4  13  -5    6.95    0.27 
   5  13  -5    0.84    0.13 
   6  13  -5    1.93    0.19 
  -6  14  -5    6.06    0.32 
  -5  14  -5    0.96    0.16 
  -4  14  -5    5.07    0.21 
  -3  14  -5    0.65    0.10 
  -2  14  -5   35.83    0.64 
  -1  14  -5    4.87    0.15 
   0  14  -5   39.20    0.69 
   1  14  -5    5.59    0.19 
   2  14  -5   10.42    0.35 
   3  14  -5    2.74    0.16 
   4  14  -5    0.11    0.10 
   5  14  -5    1.42    0.17 
   6  14  -5   -0.02    0.14 
  -6  15  -5    0.79    0.20 
  -5  15  -5   -0.04    0.15 
  -4  15  -5    0.10    0.12 
  -3  15  -5   -0.11    0.10 
  -2  15  -5    6.21    0.19 
  -1  15  -5   16.42    0.42 
   0  15  -5   88.83    1.84 
   1  15  -5    1.20    0.11 
   3  15  -5   16.64    0.51 
   4  15  -5    4.06    0.21 
   5  15  -5    5.72    0.25 
   6  15  -5    7.37    0.31 
  -5  16  -5    0.19    0.16 
  -4  16  -5    0.69    0.14 
  -3  16  -5    0.24    0.11 
  -2  16  -5    0.88    0.10 
  -1  16  -5   19.82    0.49 
   0  16  -5   13.58    0.35 
   1  16  -5    3.48    0.24 
   2  16  -5    0.06    0.12 
   3  16  -5    2.99    0.18 
   4  16  -5    3.92    0.21 
   5  16  -5    1.01    0.14 
   6  16  -5   -0.22    0.14 
  -5  17  -5    4.80    0.27 
  -4  17  -5    0.22    0.14 
  -3  17  -5    0.11    0.11 
  -2  17  -5   20.15    0.40 
  -1  17  -5    0.37    0.12 
   0  17  -5   57.21    1.20 
   1  17  -5    1.23    0.17 
   3  17  -5    7.52    0.29 
   4  17  -5   -0.08    0.11 
   5  17  -5    7.24    0.30 
  -5  18  -5    0.10    0.17 
  -4  18  -5   -0.01    0.14 
  -3  18  -5   13.20    0.32 
  -2  18  -5   13.64    0.30 
  -1  18  -5   17.29    0.45 
   0  18  -5    0.52    0.12 
   1  18  -5    0.14    0.15 
   3  18  -5    0.04    0.11 
   4  18  -5    1.16    0.14 
   5  18  -5   24.33    0.74 
  -5  19  -5    0.09    0.18 
  -4  19  -5    0.19    0.15 
  -3  19  -5    0.92    0.13 
  -2  19  -5    1.85    0.13 
  -1  19  -5    7.70    0.29 
   0  19  -5   -0.03    0.12 
   1  19  -5   -0.02    0.15 
   3  19  -5    2.57    0.18 
   4  19  -5    0.13    0.12 
   5  19  -5    1.28    0.16 
  -5  20  -5   -0.18    0.19 
  -4  20  -5   -0.08    0.15 
  -3  20  -5    0.12    0.13 
  -2  20  -5    0.82    0.16 
  -1  20  -5    2.37    0.22 
   0  20  -5    0.81    0.14 
   1  20  -5    5.45    0.31 
   3  20  -5    3.18    0.20 
   4  20  -5    0.45    0.14 
   5  20  -5    0.24    0.14 
  -5  21  -5    2.96    0.23 
  -4  21  -5    6.69    0.29 
  -3  21  -5    0.42    0.19 
  -2  21  -5    4.23    0.27 
  -1  21  -5   15.77    0.44 
   0  21  -5    7.14    0.28 
   1  21  -5    9.08    0.33 
   3  21  -5   -0.01    0.12 
   4  21  -5    8.78    0.33 
   5  21  -5    0.53    0.16 
  -4  22  -5    0.09    0.23 
  -3  22  -5    1.14    0.22 
  -2  22  -5    6.06    0.31 
  -1  22  -5    8.91    0.34 
   0  22  -5    1.11    0.16 
   3  22  -5   25.73    0.79 
   4  22  -5    4.70    0.25 
  -4  23  -5    0.39    0.25 
  -3  23  -5   -0.14    0.21 
  -2  23  -5    0.02    0.18 
  -1  23  -5    0.06    0.17 
   0  23  -5    6.31    0.29 
   1  23  -5    7.19    0.41 
   3  23  -5    1.77    0.19 
   4  23  -5    0.61    0.16 
  -4  24  -5    0.52    0.26 
  -3  24  -5    7.45    0.39 
  -2  24  -5    5.45    0.33 
  -1  24  -5    3.50    0.28 
   0  24  -5   -0.10    0.17 
   3  24  -5   11.22    0.40 
   4  24  -5    0.04    0.16 
  -3  25  -5    3.02    0.28 
  -2  25  -5    0.24    0.20 
  -1  25  -5    0.02    0.19 
   0  25  -5    0.16    0.18 
   3  25  -5    4.19    0.26 
   4  25  -5    2.36    0.24 
  -3  26  -5    0.23    0.26 
  -2  26  -5    1.51    0.23 
  -1  26  -5   -0.03    0.21 
   0  26  -5    1.91    0.24 
   3  26  -5    0.65    0.17 
   4  26  -5    0.10    0.22 
  -3  27  -5   -0.05    0.26 
  -2  27  -5    0.55    0.24 
  -1  27  -5    0.30    0.22 
   3  27  -5    0.19    0.17 
  -2  28  -5    0.23    0.25 
  -1  28  -5    0.55    0.24 
   3  28  -5    7.92    0.37 
  -2  29  -5    0.20    0.27 
  -1  29  -5   -0.02    0.38 
   3  29  -5    1.47    0.22 
   0 -32  -4    0.55    0.33 
  -1 -31  -4    2.69    0.37 
   0 -31  -4    1.05    0.32 
   1 -31  -4    0.44    0.30 
  -2 -30  -4    2.57    0.36 
  -1 -30  -4    0.10    0.29 
   0 -30  -4    1.73    0.31 
   1 -30  -4    0.54    0.28 
   3 -30  -4    0.11    0.41 
  -2 -29  -4    1.63    0.31 
  -1 -29  -4    0.11    0.27 
   0 -29  -4   11.22    0.58 
   1 -29  -4   -0.18    0.25 
   3 -29  -4    0.02    0.35 
   4 -29  -4    0.91    0.45 
  -3 -28  -4    0.17    0.21 
  -2 -28  -4    0.67    0.29 
  -1 -28  -4    0.05    0.24 
   0 -28  -4    1.69    0.28 
   1 -28  -4    0.00    0.24 
   3 -28  -4    2.35    0.38 
   4 -28  -4    2.60    0.45 
  -3 -27  -4    4.56    0.31 
  -2 -27  -4    2.52    0.21 
  -1 -27  -4    0.18    0.23 
   0 -27  -4    0.71    0.24 
   1 -27  -4   11.40    0.53 
   3 -27  -4    1.44    0.34 
   4 -27  -4    7.71    0.57 
   5 -27  -4   -0.44    0.47 
  -4 -26  -4    1.21    0.23 
  -3 -26  -4    1.04    0.19 
  -2 -26  -4    0.35    0.16 
  -1 -26  -4    0.78    0.16 
   0 -26  -4    1.85    0.26 
   1 -26  -4    2.10    0.26 
   3 -26  -4    2.35    0.33 
   4 -26  -4    0.69    0.37 
   5 -26  -4   -0.02    0.44 
  -4 -25  -4   19.76    0.57 
  -3 -25  -4    0.13    0.17 
  -2 -25  -4    8.51    0.31 
  -1 -25  -4    0.23    0.13 
   0 -25  -4    8.71    0.30 
   1 -25  -4    4.61    0.36 
   2 -25  -4   22.34    0.78 
   3 -25  -4    1.55    0.30 
   4 -25  -4   19.09    0.79 
   5 -25  -4    0.17    0.42 
  -4 -24  -4    1.97    0.22 
  -3 -24  -4   -0.03    0.16 
  -2 -24  -4    4.29    0.24 
  -1 -24  -4    0.17    0.12 
   0 -24  -4    7.79    0.41 
   1 -24  -4    0.16    0.19 
   2 -24  -4    0.13    0.19 
   3 -24  -4    8.96    0.49 
   4 -24  -4    0.10    0.31 
   5 -24  -4    1.79    0.42 
   6 -24  -4    0.26    0.48 
  -5 -23  -4   -0.01    0.21 
  -4 -23  -4    0.43    0.15 
  -3 -23  -4    1.10    0.14 
  -2 -23  -4    0.01    0.13 
  -1 -23  -4    0.20    0.12 
   0 -23  -4    2.73    0.30 
   1 -23  -4   -0.02    0.17 
   2 -23  -4    0.34    0.17 
   3 -23  -4    0.28    0.24 
   4 -23  -4    2.18    0.34 
   5 -23  -4    0.91    0.39 
   6 -23  -4   -0.21    0.45 
  -5 -22  -4    0.32    0.21 
  -4 -22  -4    0.59    0.14 
  -3 -22  -4    0.40    0.12 
  -2 -22  -4    0.12    0.13 
  -1 -22  -4    7.71    0.25 
   0 -22  -4    1.75    0.14 
   1 -22  -4    9.16    0.43 
   2 -22  -4    0.07    0.16 
   3 -22  -4    2.52    0.32 
   4 -22  -4    5.13    0.41 
   5 -22  -4    0.20    0.32 
   6 -22  -4    1.16    0.44 
  -5 -21  -4    0.25    0.20 
  -4 -21  -4   13.89    0.34 
  -3 -21  -4    6.87    0.22 
  -2 -21  -4    5.32    0.19 
  -1 -21  -4    0.23    0.10 
   0 -21  -4    5.41    0.22 
   1 -21  -4    2.17    0.25 
   2 -21  -4   27.00    0.87 
   3 -21  -4    7.25    0.40 
   4 -21  -4   46.51    1.47 
   5 -21  -4    1.64    0.35 
   6 -21  -4    2.42    0.45 
  -5 -20  -4    1.56    0.17 
  -4 -20  -4   -0.02    0.12 
  -3 -20  -4    3.46    0.17 
  -2 -20  -4    7.37    0.21 
  -1 -20  -4   10.94    0.31 
   0 -20  -4   -0.13    0.14 
   1 -20  -4    9.59    0.40 
   3 -20  -4    0.34    0.20 
   4 -20  -4   12.10    0.56 
   5 -20  -4    0.82    0.31 
   6 -20  -4    9.31    0.64 
  -5 -19  -4    0.08    0.15 
  -4 -19  -4    0.48    0.12 
  -3 -19  -4    4.44    0.18 
  -2 -19  -4    3.78    0.16 
  -1 -19  -4    0.09    0.09 
   0 -19  -4   19.03    0.66 
   1 -19  -4   13.93    0.50 
   3 -19  -4    0.25    0.19 
   4 -19  -4    2.46    0.32 
   5 -19  -4    1.79    0.22 
   6 -19  -4    0.17    0.35 
   7 -19  -4    0.80    0.47 
  -6 -18  -4    0.36    0.23 
  -5 -18  -4    3.63    0.23 
  -4 -18  -4    0.55    0.12 
  -3 -18  -4    8.77    0.23 
  -2 -18  -4    1.64    0.12 
  -1 -18  -4   33.39    0.73 
   0 -18  -4   12.68    0.32 
   1 -18  -4   12.71    0.46 
   3 -18  -4    4.78    0.31 
   4 -18  -4    0.10    0.14 
   5 -18  -4    4.26    0.27 
   6 -18  -4    0.74    0.23 
   7 -18  -4    1.86    0.48 
  -6 -17  -4   -0.09    0.17 
  -5 -17  -4    0.05    0.13 
  -4 -17  -4    0.48    0.12 
  -3 -17  -4    3.87    0.16 
  -2 -17  -4   13.59    0.28 
  -1 -17  -4    3.33    0.13 
   0 -17  -4   59.77    1.27 
   1 -17  -4    1.03    0.09 
   2 -17  -4    2.25    0.21 
   3 -17  -4    0.06    0.16 
   4 -17  -4    0.40    0.14 
   5 -17  -4    0.01    0.16 
   6 -17  -4    0.34    0.22 
   7 -17  -4   -0.24    0.27 
  -6 -16  -4    0.45    0.17 
  -5 -16  -4    0.13    0.13 
  -4 -16  -4    2.34    0.16 
  -3 -16  -4    0.29    0.09 
  -2 -16  -4   17.46    0.35 
  -1 -16  -4   23.28    0.43 
   0 -16  -4    0.75    0.08 
   1 -16  -4    2.70    0.12 
   2 -16  -4    5.76    0.27 
   3 -16  -4    2.51    0.24 
   4 -16  -4    2.14    0.19 
   5 -16  -4    0.17    0.16 
   6 -16  -4    6.47    0.34 
   7 -16  -4    0.58    0.27 
  -6 -15  -4    1.61    0.18 
  -5 -15  -4    1.43    0.14 
  -4 -15  -4    0.26    0.10 
  -3 -15  -4    8.73    0.22 
  -2 -15  -4    2.96    0.13 
  -1 -15  -4    0.25    0.06 
   0 -15  -4   10.80    0.23 
   1 -15  -4    0.48    0.06 
   2 -15  -4    5.38    0.16 
   3 -15  -4    0.03    0.14 
   4 -15  -4    2.14    0.18 
   5 -15  -4    0.43    0.16 
   6 -15  -4    2.99    0.37 
   7 -15  -4    0.79    0.26 
  -6 -14  -4    3.95    0.25 
  -5 -14  -4    6.23    0.23 
  -4 -14  -4    1.28    0.12 
  -3 -14  -4   29.33    0.54 
  -2 -14  -4    2.85    0.12 
  -1 -14  -4  101.90    1.68 
   0 -14  -4   41.36    0.71 
   1 -14  -4   77.37    1.30 
   2 -14  -4    2.25    0.09 
   3 -14  -4   58.42    1.20 
   4 -14  -4    4.11    0.20 
   5 -14  -4   55.55    1.16 
   6 -14  -4    6.28    0.32 
   7 -14  -4   17.35    0.80 
  -6 -13  -4    1.20    0.16 
  -5 -13  -4    3.26    0.19 
  -4 -13  -4    2.19    0.15 
  -3 -13  -4   14.79    0.30 
  -2 -13  -4   12.98    0.26 
  -1 -13  -4    2.93    0.09 
   0 -13  -4   21.62    0.40 
   1 -13  -4    8.25    0.17 
   2 -13  -4    2.15    0.08 
   3 -13  -4    6.34    0.16 
   4 -13  -4    4.20    0.20 
   5 -13  -4    2.89    0.22 
   6 -13  -4    0.10    0.18 
   7 -13  -4    1.84    0.27 
   8 -13  -4    1.60    0.43 
  -6 -12  -4    0.00    0.15 
  -5 -12  -4    0.02    0.11 
  -4 -12  -4    5.73    0.19 
  -3 -12  -4    3.89    0.14 
  -2 -12  -4    0.41    0.07 
  -1 -12  -4   33.63    0.51 
   0 -12  -4   23.75    0.37 
   1 -12  -4   37.95    0.63 
   2 -12  -4   25.95    0.35 
   3 -12  -4    1.71    0.09 
   4 -12  -4    6.44    0.22 
   5 -12  -4    4.29    0.34 
   6 -12  -4    0.13    0.17 
   7 -12  -4    2.64    0.27 
   8 -12  -4    2.00    0.33 
  -6 -11  -4    1.20    0.16 
  -5 -11  -4    2.53    0.16 
  -4 -11  -4    6.40    0.19 
  -3 -11  -4   11.11    0.24 
  -2 -11  -4    0.13    0.05 
  -1 -11  -4    0.96    0.06 
   0 -11  -4    0.73    0.05 
   1 -11  -4   17.62    0.28 
   2 -11  -4   26.83    0.35 
   3 -11  -4   13.51    0.25 
   4 -11  -4   12.16    0.32 
   5 -11  -4    1.52    0.15 
   6 -11  -4    0.08    0.17 
   7 -11  -4    0.49    0.23 
   8 -11  -4    0.75    0.30 
  -7 -10  -4    4.61    0.29 
  -6 -10  -4    0.59    0.15 
  -5 -10  -4    3.17    0.18 
  -4 -10  -4    1.55    0.11 
  -3 -10  -4   21.52    0.40 
  -2 -10  -4    6.53    0.16 
  -1 -10  -4   70.39    1.01 
   0 -10  -4    2.52    0.06 
   1 -10  -4  168.94    2.10 
   2 -10  -4    6.89    0.10 
   3 -10  -4    0.43    0.05 
   4 -10  -4   -0.02    0.09 
   5 -10  -4    0.18    0.12 
   6 -10  -4    0.93    0.18 
   7 -10  -4    6.48    0.36 
   8 -10  -4    0.24    0.29 
  -7  -9  -4   -0.07    0.18 
  -6  -9  -4    2.61    0.17 
  -5  -9  -4    2.84    0.17 
  -4  -9  -4    0.18    0.10 
  -3  -9  -4    0.24    0.07 
  -2  -9  -4   11.48    0.23 
  -1  -9  -4   65.81    0.85 
   0  -9  -4    6.60    0.11 
   1  -9  -4   27.53    0.36 
   2  -9  -4    2.37    0.06 
   3  -9  -4   23.06    0.35 
   4  -9  -4    0.28    0.09 
   5  -9  -4    5.80    0.23 
   6  -9  -4    0.58    0.17 
   7  -9  -4    1.61    0.24 
   8  -9  -4    0.27    0.28 
  -7  -8  -4    5.44    0.29 
  -6  -8  -4    0.09    0.13 
  -5  -8  -4   17.58    0.45 
  -4  -8  -4    1.29    0.12 
  -3  -8  -4    7.81    0.23 
  -2  -8  -4   11.78    0.29 
  -1  -8  -4    2.37    0.05 
   0  -8  -4    0.86    0.04 
   1  -8  -4    1.78    0.06 
   2  -8  -4   51.27    0.66 
   3  -8  -4  155.65    1.81 
   4  -8  -4    0.67    0.06 
   5  -8  -4    0.08    0.12 
   6  -8  -4    1.26    0.18 
   7  -8  -4    0.26    0.21 
   8  -8  -4    0.12    0.27 
  -7  -7  -4    4.20    0.28 
  -6  -7  -4    6.54    0.30 
  -5  -7  -4    8.01    0.27 
  -4  -7  -4   20.32    0.48 
  -3  -7  -4    1.46    0.11 
  -2  -7  -4   29.30    0.65 
  -1  -7  -4   13.41    0.22 
   0  -7  -4    0.41    0.03 
   1  -7  -4   17.76    0.25 
   2  -7  -4   85.81    1.00 
   3  -7  -4    0.27    0.03 
   4  -7  -4   52.52    0.75 
   5  -7  -4    3.21    0.19 
   6  -7  -4    3.94    0.25 
   7  -7  -4    3.10    0.26 
   8  -7  -4    0.93    0.27 
  -7  -6  -4    0.22    0.20 
  -6  -6  -4    1.43    0.17 
  -5  -6  -4    8.04    0.28 
  -4  -6  -4    0.25    0.08 
  -3  -6  -4    4.61    0.16 
  -2  -6  -4    0.71    0.07 
  -1  -6  -4    3.39    0.08 
   0  -6  -4   36.75    0.47 
   1  -6  -4    0.00    0.03 
   2  -6  -4    6.96    0.10 
   3  -6  -4   47.28    0.56 
   4  -6  -4    1.07    0.07 
   5  -6  -4   34.68    0.61 
   6  -6  -4    1.31    0.17 
   7  -6  -4    1.47    0.22 
   8  -6  -4    1.67    0.29 
  -7  -5  -4    0.53    0.21 
  -6  -5  -4    0.87    0.17 
  -5  -5  -4    0.02    0.10 
  -4  -5  -4    0.73    0.08 
  -3  -5  -4    0.52    0.07 
  -2  -5  -4    2.56    0.10 
  -1  -5  -4   33.32    0.49 
   0  -5  -4   11.48    0.18 
   1  -5  -4    0.41    0.03 
   2  -5  -4    7.95    0.11 
   3  -5  -4   30.77    0.46 
   4  -5  -4    0.89    0.07 
   5  -5  -4    5.74    0.15 
   6  -5  -4    0.15    0.15 
   7  -5  -4    1.11    0.21 
   8  -5  -4    0.46    0.27 
  -7  -4  -4    4.14    0.32 
  -6  -4  -4    5.00    0.27 
  -5  -4  -4   -0.06    0.09 
  -4  -4  -4    7.10    0.19 
  -3  -4  -4   38.85    0.68 
  -2  -4  -4   20.82    0.28 
  -1  -4  -4   67.38    0.96 
   0  -4  -4    6.73    0.10 
   1  -4  -4    0.86    0.04 
   2  -4  -4   20.59    0.24 
   3  -4  -4   74.66    1.07 
   4  -4  -4   18.40    0.34 
   5  -4  -4    7.49    0.18 
   6  -4  -4    0.86    0.16 
   7  -4  -4    4.13    0.30 
   8  -4  -4    0.05    0.25 
  -7  -3  -4    0.31    0.20 
  -6  -3  -4    9.66    0.34 
  -5  -3  -4    0.25    0.09 
  -4  -3  -4    1.54    0.10 
  -3  -3  -4   17.87    0.34 
  -2  -3  -4  246.37    3.49 
  -1  -3  -4   15.89    0.24 
   0  -3  -4   98.96    1.25 
   1  -3  -4   47.97    0.69 
   2  -3  -4   54.29    0.64 
   3  -3  -4   15.94    0.22 
   4  -3  -4   33.59    0.57 
   5  -3  -4    9.64    0.22 
   6  -3  -4   11.76    0.26 
   7  -3  -4    0.41    0.19 
   8  -3  -4   11.72    0.47 
  -7  -2  -4    0.81    0.21 
  -6  -2  -4    1.15    0.17 
  -5  -2  -4    0.11    0.09 
  -4  -2  -4    0.50    0.08 
  -3  -2  -4   13.28    0.26 
  -2  -2  -4    5.32    0.10 
  -1  -2  -4    0.60    0.03 
   0  -2  -4   75.33    0.96 
   1  -2  -4   63.48    0.92 
   2  -2  -4  118.13    1.37 
   3  -2  -4   32.94    0.48 
   4  -2  -4    0.70    0.06 
   5  -2  -4    1.64    0.09 
   6  -2  -4    0.36    0.08 
   7  -2  -4    0.00    0.18 
   8  -2  -4    0.98    0.26 
  -7  -1  -4   -0.12    0.20 
  -6  -1  -4    7.76    0.31 
  -5  -1  -4    1.11    0.11 
  -4  -1  -4    5.84    0.17 
  -3  -1  -4    7.80    0.18 
  -2  -1  -4   88.31    1.04 
  -1  -1  -4    0.09    0.03 
   0  -1  -4    9.12    0.13 
   1  -1  -4    2.30    0.06 
   2  -1  -4   55.83    0.66 
   3  -1  -4    9.92    0.19 
   4  -1  -4   84.18    1.37 
   5  -1  -4    7.74    0.18 
   6  -1  -4   10.85    0.25 
   7  -1  -4    0.64    0.19 
   8  -1  -4    0.51    0.25 
  -7   0  -4   -0.02    0.20 
  -6   0  -4    0.73    0.16 
  -5   0  -4   -0.05    0.09 
  -4   0  -4    0.25    0.07 
  -3   0  -4   -0.05    0.06 
  -2   0  -4   11.94    0.17 
  -1   0  -4    0.01    0.03 
   0   0  -4    0.25    0.02 
   1   0  -4    0.02    0.02 
   2   0  -4   59.42    0.86 
   3   0  -4    0.02    0.04 
   4   0  -4    2.30    0.09 
   5   0  -4   -0.03    0.06 
   6   0  -4   27.33    0.50 
   7   0  -4    0.17    0.18 
   8   0  -4    1.40    0.34 
  -7   1  -4    0.11    0.20 
  -6   1  -4    7.28    0.25 
  -5   1  -4    1.13    0.11 
  -4   1  -4    5.80    0.17 
  -3   1  -4    7.84    0.16 
  -2   1  -4   88.05    1.04 
  -1   1  -4    0.06    0.03 
   0   1  -4    9.10    0.12 
   1   1  -4    2.37    0.04 
   2   1  -4   56.94    0.81 
   3   1  -4    9.80    0.19 
   4   1  -4   82.97    1.37 
   5   1  -4    7.52    0.18 
   6   1  -4   10.59    0.25 
   7   1  -4    0.57    0.10 
   8   1  -4    0.09    0.32 
  -7   2  -4    1.13    0.21 
  -6   2  -4    1.01    0.13 
  -5   2  -4    0.16    0.09 
  -4   2  -4    0.48    0.08 
  -3   2  -4   13.38    0.23 
  -2   2  -4    5.40    0.09 
  -1   2  -4    0.62    0.04 
   0   2  -4   75.02    0.88 
   1   2  -4   65.12    0.70 
   2   2  -4  117.79    1.68 
   3   2  -4   32.78    0.56 
   4   2  -4    0.47    0.06 
   5   2  -4    1.53    0.09 
   6   2  -4    0.44    0.08 
   7   2  -4    0.06    0.09 
   8   2  -4    1.01    0.34 
  -7   3  -4    0.93    0.21 
  -6   3  -4    9.62    0.28 
  -5   3  -4    0.19    0.10 
  -4   3  -4    1.44    0.10 
  -3   3  -4   17.55    0.26 
  -2   3  -4  245.17    2.85 
  -1   3  -4   15.62    0.22 
   0   3  -4   97.60    1.14 
   1   3  -4   48.94    0.57 
   2   3  -4   53.81    0.78 
   3   3  -4   15.85    0.29 
   4   3  -4   33.26    0.57 
   5   3  -4    9.99    0.22 
   6   3  -4   11.31    0.25 
   7   3  -4    0.56    0.11 
   8   3  -4   11.22    0.63 
  -7   4  -4    3.58    0.32 
  -6   4  -4    4.96    0.22 
  -5   4  -4   -0.02    0.09 
  -4   4  -4    7.12    0.19 
  -3   4  -4   38.71    0.52 
  -2   4  -4   20.58    0.27 
  -1   4  -4   66.31    0.79 
   0   4  -4    6.61    0.10 
   1   4  -4    0.95    0.03 
   2   4  -4   20.28    0.27 
   3   4  -4   74.54    1.51 
   4   4  -4   17.98    0.33 
   5   4  -4    7.44    0.18 
   6   4  -4    0.82    0.09 
   7   4  -4    3.87    0.18 
   8   4  -4    0.00    0.32 
  -7   5  -4    0.23    0.20 
  -6   5  -4    0.87    0.14 
  -5   5  -4   -0.10    0.10 
  -4   5  -4    0.64    0.08 
  -3   5  -4    0.50    0.06 
  -2   5  -4    2.61    0.07 
  -1   5  -4   32.98    0.40 
   0   5  -4   11.27    0.16 
   1   5  -4    0.39    0.02 
   2   5  -4    7.89    0.12 
   3   5  -4   30.79    0.45 
   4   5  -4    0.97    0.07 
   5   5  -4    5.39    0.15 
   6   5  -4    0.12    0.09 
   7   5  -4    0.84    0.11 
   8   5  -4    0.26    0.32 
  -7   6  -4    0.08    0.20 
  -6   6  -4    1.36    0.15 
  -5   6  -4    8.14    0.23 
  -4   6  -4    0.40    0.08 
  -3   6  -4    4.23    0.12 
  -2   6  -4    0.76    0.05 
  -1   6  -4    3.51    0.07 
   0   6  -4   35.33    0.47 
   1   6  -4    0.00    0.02 
   2   6  -4    6.79    0.11 
   3   6  -4   46.72    0.61 
   4   6  -4    1.04    0.07 
   5   6  -4   35.03    0.74 
   6   6  -4    1.44    0.12 
   7   6  -4    1.47    0.15 
   8   6  -4    1.98    0.35 
  -7   7  -4    3.72    0.25 
  -6   7  -4    6.82    0.25 
  -5   7  -4    7.30    0.22 
  -4   7  -4   20.14    0.39 
  -3   7  -4    1.48    0.09 
  -2   7  -4   29.94    0.41 
  -1   7  -4   13.81    0.26 
   0   7  -4    0.35    0.03 
   1   7  -4   17.83    0.27 
   2   7  -4   88.04    1.73 
   3   7  -4    0.20    0.04 
   4   7  -4   52.59    1.48 
   5   7  -4    3.01    0.13 
   6   7  -4    3.69    0.17 
   7   7  -4    3.68    0.18 
   8   7  -4    1.43    0.36 
  -7   8  -4    4.98    0.30 
  -6   8  -4    0.13    0.13 
  -5   8  -4   17.66    0.37 
  -4   8  -4    1.22    0.10 
  -3   8  -4    7.56    0.19 
  -2   8  -4   11.78    0.20 
  -1   8  -4    2.29    0.08 
   0   8  -4    0.83    0.04 
   1   8  -4    1.77    0.06 
   2   8  -4   50.15    0.74 
   3   8  -4  157.22    3.12 
   4   8  -4    0.74    0.09 
   5   8  -4    0.21    0.08 
   6   8  -4    1.21    0.11 
   7   8  -4    0.20    0.11 
   8   8  -4    0.03    0.35 
  -7   9  -4    0.09    0.19 
  -6   9  -4    2.39    0.17 
  -5   9  -4    2.86    0.18 
  -4   9  -4    0.15    0.09 
  -3   9  -4    0.21    0.07 
  -2   9  -4   11.16    0.20 
  -1   9  -4   66.19    0.95 
   0   9  -4    6.46    0.12 
   1   9  -4   27.46    0.41 
   2   9  -4    2.11    0.07 
   3   9  -4   23.09    0.40 
   4   9  -4    0.40    0.08 
   5   9  -4    5.78    0.22 
   6   9  -4    0.44    0.10 
   7   9  -4    1.53    0.16 
   8   9  -4    0.15    0.35 
  -7  10  -4    4.55    0.31 
  -6  10  -4    0.32    0.14 
  -5  10  -4    3.37    0.19 
  -4  10  -4    1.87    0.12 
  -3  10  -4   21.95    0.41 
  -2  10  -4    6.32    0.13 
  -1  10  -4   70.41    1.17 
   0  10  -4    2.36    0.07 
   1  10  -4  163.44    2.36 
   2  10  -4    6.63    0.13 
   3  10  -4    0.54    0.06 
   4  10  -4    0.05    0.08 
   5  10  -4    0.45    0.10 
   6  10  -4    0.78    0.12 
  -6  11  -4    0.96    0.16 
  -5  11  -4    2.51    0.18 
  -4  11  -4    6.38    0.20 
  -3  11  -4   11.23    0.25 
  -2  11  -4    0.32    0.06 
  -1  11  -4    0.77    0.06 
   0  11  -4    0.67    0.05 
   1  11  -4   17.63    0.33 
   2  11  -4   26.27    0.46 
   3  11  -4   12.90    0.29 
   4  11  -4   12.42    0.39 
   5  11  -4    1.68    0.14 
   6  11  -4    0.02    0.11 
  -6  12  -4    0.01    0.15 
  -5  12  -4    0.01    0.12 
  -4  12  -4    5.59    0.19 
  -3  12  -4    3.98    0.15 
  -2  12  -4    0.44    0.07 
  -1  12  -4   34.35    0.59 
   0  12  -4   24.32    0.42 
   1  12  -4   38.05    0.79 
   2  12  -4   26.39    0.56 
   3  12  -4    1.61    0.09 
   4  12  -4    6.22    0.23 
   5  12  -4    4.67    0.21 
   6  12  -4    0.19    0.12 
  -6  13  -4    1.15    0.17 
  -5  13  -4    3.37    0.20 
  -4  13  -4    2.15    0.14 
  -3  13  -4   14.27    0.31 
  -2  13  -4   12.61    0.26 
  -1  13  -4    2.83    0.11 
   0  13  -4   22.65    0.39 
   1  13  -4    8.25    0.22 
   2  13  -4    1.87    0.11 
   3  13  -4    6.14    0.18 
   4  13  -4    4.36    0.19 
   5  13  -4    2.69    0.17 
   6  13  -4    0.15    0.12 
  -6  14  -4    3.95    0.27 
  -5  14  -4    6.52    0.24 
  -4  14  -4    1.19    0.12 
  -3  14  -4   29.42    0.55 
  -2  14  -4    2.57    0.12 
  -1  14  -4  101.68    1.68 
   0  14  -4   42.09    0.70 
   1  14  -4   78.99    1.60 
   2  14  -4    2.15    0.12 
   3  14  -4   58.19    1.67 
   4  14  -4    3.97    0.18 
   5  14  -4   55.07    1.56 
   6  14  -4    6.54    0.27 
  -6  15  -4    1.79    0.19 
  -5  15  -4    1.30    0.15 
  -4  15  -4    0.12    0.10 
  -3  15  -4    8.88    0.23 
  -2  15  -4    3.14    0.13 
  -1  15  -4    0.20    0.07 
   0  15  -4   11.05    0.22 
   1  15  -4    0.43    0.08 
   2  15  -4    5.11    0.17 
   3  15  -4    0.25    0.09 
   4  15  -4    2.18    0.15 
   5  15  -4    0.28    0.11 
  -6  16  -4    0.41    0.18 
  -5  16  -4    0.09    0.14 
  -4  16  -4    2.40    0.17 
  -3  16  -4    0.19    0.09 
  -2  16  -4   18.27    0.36 
  -1  16  -4   23.40    0.43 
   0  16  -4    0.67    0.06 
   1  16  -4    2.45    0.14 
   2  16  -4    5.29    0.24 
   3  16  -4    2.67    0.15 
   4  16  -4    2.50    0.16 
   5  16  -4   -0.05    0.11 
  -6  17  -4   -0.04    0.18 
  -5  17  -4   -0.02    0.14 
  -4  17  -4    0.38    0.12 
  -3  17  -4    4.19    0.18 
  -2  17  -4   13.41    0.29 
  -1  17  -4    3.11    0.18 
   0  17  -4   60.47    1.28 
   1  17  -4    0.91    0.10 
   3  17  -4    0.02    0.09 
   4  17  -4    0.23    0.10 
   5  17  -4    0.10    0.12 
  -6  18  -4    0.39    0.20 
  -5  18  -4    4.04    0.25 
  -4  18  -4    0.47    0.13 
  -3  18  -4    9.04    0.24 
  -2  18  -4    1.31    0.09 
  -1  18  -4   33.31    0.60 
   0  18  -4   12.48    0.33 
   1  18  -4   12.79    0.32 
   3  18  -4    5.07    0.22 
   4  18  -4    0.13    0.11 
   5  18  -4    4.77    0.23 
  -5  19  -4    0.00    0.15 
  -4  19  -4    0.41    0.13 
  -3  19  -4    4.06    0.19 
  -2  19  -4    3.81    0.15 
  -1  19  -4    0.06    0.09 
   0  19  -4   19.23    0.47 
   1  19  -4   13.33    0.48 
   3  19  -4    0.19    0.10 
   4  19  -4    2.74    0.18 
   5  19  -4    1.91    0.19 
  -5  20  -4    1.29    0.18 
  -4  20  -4    0.08    0.13 
  -3  20  -4    3.35    0.19 
  -2  20  -4    7.10    0.19 
  -1  20  -4   11.59    0.28 
   0  20  -4    0.05    0.11 
   1  20  -4    9.28    0.38 
   3  20  -4    0.05    0.11 
   4  20  -4   13.24    0.44 
  -5  21  -4    0.07    0.17 
  -4  21  -4   14.10    0.36 
  -3  21  -4    6.64    0.21 
  -2  21  -4    5.45    0.18 
  -1  21  -4    0.15    0.11 
   0  21  -4    5.01    0.22 
   3  21  -4    7.42    0.29 
   4  21  -4   47.71    1.37 
  -5  22  -4    0.52    0.18 
  -4  22  -4    0.63    0.16 
  -3  22  -4    0.34    0.12 
  -2  22  -4    0.25    0.12 
  -1  22  -4    7.53    0.24 
   0  22  -4    1.63    0.12 
   1  22  -4    9.65    0.45 
   3  22  -4    2.89    0.19 
   4  22  -4    4.82    0.24 
  -5  23  -4    0.14    0.19 
  -4  23  -4    0.58    0.17 
  -3  23  -4    1.00    0.16 
  -2  23  -4    0.05    0.13 
  -1  23  -4    0.29    0.12 
   0  23  -4    2.76    0.18 
   3  23  -4    0.03    0.13 
   4  23  -4    3.36    0.22 
  -4  24  -4    2.09    0.25 
  -3  24  -4    0.08    0.15 
  -2  24  -4    4.28    0.23 
  -1  24  -4    0.24    0.13 
   0  24  -4    7.48    0.24 
   3  24  -4   10.02    0.37 
   4  24  -4    0.09    0.18 
  -4  25  -4   21.80    0.87 
  -3  25  -4    0.13    0.16 
  -2  25  -4    9.24    0.30 
  -1  25  -4    0.25    0.14 
   0  25  -4    8.94    0.27 
   3  25  -4    2.09    0.20 
  -4  26  -4    0.62    0.27 
  -3  26  -4    1.07    0.19 
  -2  26  -4    0.33    0.16 
  -1  26  -4    0.42    0.15 
   0  26  -4    1.78    0.16 
   3  26  -4    2.46    0.22 
  -3  27  -4    4.67    0.37 
  -2  27  -4    2.34    0.20 
  -1  27  -4   -0.02    0.16 
   0  27  -4    0.58    0.19 
   3  27  -4    2.30    0.23 
  -3  28  -4    0.09    0.21 
  -2  28  -4    0.77    0.19 
  -1  28  -4    0.03    0.17 
   0  28  -4    1.45    0.32 
   3  28  -4    3.27    0.26 
  -2  29  -4    1.98    0.22 
  -1  29  -4    0.01    0.18 
  -2  30  -4    2.52    0.24 
  -1  30  -4   -0.02    0.24 
  -1  31  -4    2.80    0.44 
   0 -33  -3    2.26    0.36 
   1 -33  -3    1.61    0.37 
  -1 -32  -3   11.12    0.62 
   0 -32  -3   -0.10    0.29 
   1 -32  -3   -0.04    0.31 
   2 -32  -3    0.56    0.40 
  -2 -31  -3    0.40    0.20 
  -1 -31  -3    4.67    0.47 
   0 -31  -3    4.92    0.46 
   1 -31  -3    0.25    0.27 
   3 -31  -3   -0.02    0.41 
  -3 -30  -3    0.02    0.21 
  -2 -30  -3    0.52    0.20 
  -1 -30  -3    2.46    0.21 
   0 -30  -3    6.65    0.46 
   1 -30  -3    0.29    0.25 
   3 -30  -3    0.56    0.38 
   4 -30  -3    0.24    0.45 
  -3 -29  -3   -0.11    0.19 
  -2 -29  -3    8.02    0.34 
  -1 -29  -3    0.06    0.16 
   0 -29  -3    4.73    0.27 
   1 -29  -3    0.29    0.24 
   3 -29  -3    2.00    0.40 
   4 -29  -3    0.52    0.42 
  -3 -28  -3    6.98    0.33 
  -2 -28  -3    0.73    0.17 
  -1 -28  -3   11.37    0.36 
   0 -28  -3    7.28    0.29 
   1 -28  -3    7.03    0.43 
   2 -28  -3    1.67    0.28 
   3 -28  -3    5.34    0.48 
   4 -28  -3   -0.15    0.38 
  -4 -27  -3   -0.10    0.20 
  -3 -27  -3    4.93    0.29 
  -2 -27  -3    1.05    0.16 
  -1 -27  -3    1.61    0.16 
   0 -27  -3    0.11    0.13 
   1 -27  -3   -0.01    0.14 
   2 -27  -3    0.29    0.23 
   3 -27  -3    0.56    0.32 
   4 -27  -3    0.35    0.36 
   5 -27  -3    5.54    0.60 
  -4 -26  -3    3.09    0.26 
  -3 -26  -3    2.40    0.20 
  -2 -26  -3    0.04    0.14 
  -1 -26  -3    2.38    0.19 
   0 -26  -3    2.35    0.20 
   1 -26  -3   -0.06    0.13 
   2 -26  -3    0.15    0.20 
   3 -26  -3    0.13    0.29 
   4 -26  -3    8.67    0.56 
   5 -26  -3    0.17    0.40 
  -4 -25  -3    0.29    0.18 
  -3 -25  -3    0.03    0.15 
  -2 -25  -3    3.18    0.22 
  -1 -25  -3    2.27    0.17 
   0 -25  -3    1.64    0.15 
   1 -25  -3    0.41    0.13 
   2 -25  -3   11.40    0.34 
   3 -25  -3    4.49    0.39 
   4 -25  -3   -0.02    0.31 
   5 -25  -3    7.62    0.58 
  -5 -24  -3    9.21    0.39 
  -4 -24  -3    0.40    0.17 
  -3 -24  -3    4.94    0.25 
  -2 -24  -3    0.26    0.13 
  -1 -24  -3   13.60    0.36 
   0 -24  -3    3.00    0.18 
   1 -24  -3   21.15    0.50 
   2 -24  -3    2.48    0.28 
   3 -24  -3   56.90    1.78 
   4 -24  -3    0.47    0.30 
   5 -24  -3    5.66    0.52 
   6 -24  -3    0.44    0.47 
  -5 -23  -3    0.36    0.20 
  -4 -23  -3    2.98    0.25 
  -3 -23  -3   -0.05    0.11 
  -2 -23  -3    4.86    0.22 
  -1 -23  -3    3.25    0.19 
   0 -23  -3    1.66    0.14 
   1 -23  -3   -0.02    0.10 
   2 -23  -3    7.13    0.25 
   3 -23  -3   15.76    0.59 
   4 -23  -3    1.15    0.30 
   5 -23  -3    0.01    0.34 
   6 -23  -3    0.24    0.43 
  -5 -22  -3    6.86    0.33 
  -4 -22  -3    0.59    0.13 
  -3 -22  -3    9.88    0.26 
  -2 -22  -3    0.12    0.11 
  -1 -22  -3   12.70    0.34 
   0 -22  -3   23.88    0.55 
   1 -22  -3   30.53    0.66 
   2 -22  -3    1.01    0.12 
   3 -22  -3    1.37    0.24 
   4 -22  -3   16.90    0.68 
   5 -22  -3    0.77    0.21 
   6 -22  -3    0.72    0.29 
  -5 -21  -3   -0.02    0.17 
  -4 -21  -3    2.60    0.16 
  -3 -21  -3    0.07    0.10 
  -2 -21  -3    1.82    0.17 
  -1 -21  -3   11.62    0.31 
   0 -21  -3   21.94    0.51 
   1 -21  -3   34.96    0.74 
   2 -21  -3   16.92    0.59 
   3 -21  -3    4.47    0.33 
   4 -21  -3    1.15    0.27 
   5 -21  -3    0.10    0.20 
   6 -21  -3    2.14    0.28 
  -6 -20  -3    0.74    0.22 
  -5 -20  -3    1.34    0.19 
  -4 -20  -3    4.43    0.19 
  -3 -20  -3   13.74    0.30 
  -2 -20  -3    1.30    0.10 
  -1 -20  -3   18.72    0.44 
   0 -20  -3   18.99    0.44 
   1 -20  -3    8.62    0.25 
   2 -20  -3    1.59    0.21 
   3 -20  -3    2.47    0.28 
   4 -20  -3    9.47    0.31 
   5 -20  -3    4.21    0.28 
   6 -20  -3    0.30    0.25 
   7 -20  -3    0.17    0.31 
  -6 -19  -3    0.12    0.20 
  -5 -19  -3   -0.03    0.13 
  -4 -19  -3    3.73    0.18 
  -3 -19  -3    6.42    0.19 
  -2 -19  -3    4.31    0.15 
  -1 -19  -3    0.28    0.08 
   0 -19  -3    8.06    0.23 
   1 -19  -3   10.73    0.27 
   2 -19  -3    0.07    0.08 
   3 -19  -3   16.61    0.59 
   4 -19  -3    0.89    0.16 
   5 -19  -3   15.46    0.44 
   6 -19  -3    7.47    0.37 
   7 -19  -3    0.74    0.30 
  -6 -18  -3    0.36    0.20 
  -5 -18  -3    3.30    0.20 
  -4 -18  -3    0.43    0.10 
  -3 -18  -3    1.41    0.10 
  -2 -18  -3   15.94    0.32 
  -1 -18  -3    0.86    0.09 
   0 -18  -3    0.08    0.07 
   1 -18  -3   28.64    0.63 
   2 -18  -3    8.70    0.24 
   3 -18  -3   30.26    0.93 
   4 -18  -3    3.44    0.21 
   5 -18  -3    1.30    0.19 
   6 -18  -3    1.17    0.23 
   7 -18  -3    1.28    0.29 
  -6 -17  -3    8.48    0.31 
  -5 -17  -3    0.72    0.13 
  -4 -17  -3    3.68    0.17 
  -3 -17  -3    0.00    0.08 
  -2 -17  -3    8.39    0.19 
  -1 -17  -3   23.95    0.54 
   0 -17  -3   95.03    1.93 
   1 -17  -3    6.99    0.16 
   2 -17  -3   52.99    1.11 
   3 -17  -3    0.38    0.17 
   4 -17  -3    3.23    0.20 
   5 -17  -3    5.45    0.27 
   6 -17  -3    5.94    0.34 
   7 -17  -3    1.51    0.27 
  -6 -16  -3    1.49    0.16 
  -5 -16  -3    0.18    0.11 
  -4 -16  -3    0.53    0.10 
  -3 -16  -3    0.18    0.08 
  -2 -16  -3    8.56    0.19 
  -1 -16  -3   11.69    0.21 
   0 -16  -3    1.71    0.09 
   1 -16  -3    2.00    0.09 
   2 -16  -3    2.00    0.11 
   3 -16  -3   12.64    0.33 
   4 -16  -3    7.77    0.25 
   5 -16  -3    3.85    0.24 
   6 -16  -3    0.29    0.20 
   7 -16  -3    0.72    0.25 
  -6 -15  -3    3.65    0.23 
  -5 -15  -3    0.22    0.11 
  -4 -15  -3    2.11    0.14 
  -3 -15  -3    5.30    0.16 
  -2 -15  -3   23.15    0.42 
  -1 -15  -3    9.13    0.16 
   0 -15  -3   75.88    1.27 
   1 -15  -3   59.79    1.00 
   2 -15  -3   21.88    0.47 
   3 -15  -3    0.83    0.08 
   4 -15  -3    0.88    0.12 
   5 -15  -3    1.28    0.17 
   6 -15  -3    9.95    0.37 
   7 -15  -3    2.24    0.27 
  -7 -14  -3    0.19    0.23 
  -6 -14  -3    0.49    0.14 
  -5 -14  -3   -0.02    0.11 
  -4 -14  -3    9.82    0.24 
  -3 -14  -3    2.82    0.12 
  -2 -14  -3    1.81    0.10 
  -1 -14  -3   59.13    0.78 
   0 -14  -3   29.79    0.51 
   1 -14  -3   11.16    0.22 
   2 -14  -3   24.62    0.53 
   3 -14  -3    0.11    0.06 
   4 -14  -3    3.21    0.18 
   5 -14  -3    0.13    0.14 
   6 -14  -3    3.85    0.28 
   7 -14  -3    2.89    0.28 
  -7 -13  -3    0.51    0.18 
  -6 -13  -3    1.58    0.15 
  -5 -13  -3    0.17    0.11 
  -4 -13  -3   13.32    0.29 
  -3 -13  -3    5.61    0.16 
  -2 -13  -3   54.53    0.92 
  -1 -13  -3    0.10    0.04 
   0 -13  -3   25.02    0.43 
   1 -13  -3    0.08    0.04 
   2 -13  -3   14.86    0.27 
   3 -13  -3   12.31    0.19 
   4 -13  -3    0.18    0.10 
   5 -13  -3    2.51    0.21 
   6 -13  -3    6.04    0.30 
   7 -13  -3    0.91    0.23 
   8 -13  -3    3.79    0.36 
  -7 -12  -3    1.91    0.19 
  -6 -12  -3    0.63    0.14 
  -5 -12  -3    0.01    0.10 
  -4 -12  -3   17.40    0.34 
  -3 -12  -3    4.48    0.14 
  -2 -12  -3    0.44    0.06 
  -1 -12  -3   17.32    0.22 
   0 -12  -3    1.11    0.05 
   1 -12  -3   21.87    0.37 
   2 -12  -3   21.37    0.33 
   3 -12  -3    1.52    0.07 
   4 -12  -3    0.80    0.11 
   5 -12  -3    9.55    0.31 
   6 -12  -3    4.01    0.26 
   7 -12  -3    0.44    0.22 
   8 -12  -3    3.40    0.35 
  -7 -11  -3    0.11    0.16 
  -6 -11  -3   16.71    0.37 
  -5 -11  -3    1.92    0.13 
  -4 -11  -3   13.19    0.28 
  -3 -11  -3   16.35    0.31 
  -2 -11  -3   22.74    0.35 
  -1 -11  -3   52.56    0.63 
   0 -11  -3   15.95    0.21 
   1 -11  -3   20.97    0.35 
   2 -11  -3  263.77    3.37 
   3 -11  -3    1.89    0.08 
   4 -11  -3   31.56    0.69 
   5 -11  -3    5.87    0.24 
   6 -11  -3    0.87    0.17 
   7 -11  -3    0.00    0.21 
   8 -11  -3    0.36    0.28 
  -7 -10  -3    2.92    0.20 
  -6 -10  -3    0.19    0.12 
  -5 -10  -3    4.29    0.17 
  -4 -10  -3   51.50    0.89 
  -3 -10  -3   15.71    0.26 
  -2 -10  -3    0.32    0.04 
  -1 -10  -3    6.66    0.10 
   0 -10  -3   16.13    0.25 
   1 -10  -3   24.03    0.36 
   2 -10  -3   79.50    0.94 
   3 -10  -3   20.06    0.32 
   4 -10  -3  101.26    2.03 
   5 -10  -3    0.00    0.12 
   6 -10  -3    4.97    0.27 
   7 -10  -3    0.13    0.20 
   8 -10  -3    0.00    0.27 
  -7  -9  -3    0.24    0.16 
  -6  -9  -3    2.04    0.15 
  -5  -9  -3    0.62    0.10 
  -4  -9  -3    1.00    0.09 
  -3  -9  -3    3.42    0.11 
  -2  -9  -3    1.56    0.06 
  -1  -9  -3    3.26    0.06 
   0  -9  -3    0.05    0.03 
   1  -9  -3   13.95    0.20 
   2  -9  -3   34.40    0.43 
   3  -9  -3   11.30    0.17 
   4  -9  -3    3.67    0.13 
   5  -9  -3    4.19    0.20 
   6  -9  -3    0.06    0.15 
   7  -9  -3    1.18    0.22 
   8  -9  -3    0.03    0.27 
  -7  -8  -3    1.07    0.17 
  -6  -8  -3    0.12    0.12 
  -5  -8  -3    3.43    0.20 
  -4  -8  -3    0.70    0.10 
  -3  -8  -3    3.96    0.13 
  -2  -8  -3   24.77    0.31 
  -1  -8  -3    3.16    0.06 
   0  -8  -3   31.33    0.41 
   1  -8  -3   25.40    0.31 
   2  -8  -3  165.99    1.68 
   3  -8  -3   10.74    0.14 
   4  -8  -3    0.39    0.08 
   5  -8  -3    1.61    0.14 
   6  -8  -3    0.05    0.15 
   7  -8  -3    0.65    0.21 
   8  -8  -3    2.09    0.29 
  -7  -7  -3    0.21    0.16 
  -6  -7  -3    2.33    0.18 
  -5  -7  -3    2.00    0.14 
  -4  -7  -3   84.53    1.41 
  -3  -7  -3    0.03    0.06 
  -2  -7  -3  206.68    2.96 
  -1  -7  -3  155.84    1.48 
   0  -7  -3   19.80    0.24 
   1  -7  -3    0.56    0.02 
   2  -7  -3   19.41    0.26 
   3  -7  -3    4.10    0.07 
   4  -7  -3   28.98    0.44 
   5  -7  -3    0.14    0.11 
   6  -7  -3   13.70    0.39 
   7  -7  -3    5.23    0.32 
   8  -7  -3    4.33    0.38 
  -7  -6  -3    3.05    0.24 
  -6  -6  -3    1.70    0.16 
  -5  -6  -3    0.23    0.11 
  -4  -6  -3    3.59    0.13 
  -3  -6  -3  104.84    1.69 
  -2  -6  -3   52.25    0.72 
  -1  -6  -3   22.95    0.29 
   0  -6  -3    0.19    0.02 
   1  -6  -3    0.03    0.02 
   2  -6  -3   11.03    0.16 
   3  -6  -3   32.22    0.43 
   4  -6  -3   18.13    0.26 
   5  -6  -3    9.44    0.27 
   6  -6  -3    0.90    0.16 
   7  -6  -3   10.05    0.38 
   8  -6  -3   -0.15    0.25 
  -7  -5  -3    0.38    0.18 
  -6  -5  -3    0.48    0.14 
  -5  -5  -3    8.54    0.21 
  -4  -5  -3   11.15    0.23 
  -3  -5  -3    9.57    0.20 
  -2  -5  -3    1.09    0.06 
  -1  -5  -3   37.94    0.49 
   0  -5  -3  120.38    1.38 
   1  -5  -3   54.45    0.59 
   2  -5  -3  100.56    1.08 
   3  -5  -3   21.12    0.29 
   4  -5  -3    8.01    0.13 
   5  -5  -3   15.64    0.40 
   6  -5  -3    0.52    0.15 
   7  -5  -3    0.36    0.19 
   8  -5  -3    0.25    0.24 
  -7  -4  -3    7.08    0.33 
  -6  -4  -3    0.16    0.13 
  -5  -4  -3    8.51    0.21 
  -4  -4  -3   14.32    0.28 
  -3  -4  -3   49.87    0.83 
  -2  -4  -3    3.70    0.08 
  -1  -4  -3    5.98    0.09 
   0  -4  -3   81.08    1.02 
   1  -4  -3  315.52    3.68 
   2  -4  -3   29.16    0.31 
   3  -4  -3  210.67    2.66 
   4  -4  -3   50.61    0.84 
   5  -4  -3   18.60    0.35 
   6  -4  -3    7.45    0.29 
   7  -4  -3    3.50    0.29 
   8  -4  -3    1.21    0.27 
  -7  -3  -3    0.12    0.18 
  -6  -3  -3    2.20    0.17 
  -5  -3  -3    5.91    0.18 
  -4  -3  -3    2.02    0.11 
  -3  -3  -3   14.28    0.28 
  -2  -3  -3    1.05    0.05 
  -1  -3  -3   32.24    0.39 
   0  -3  -3   45.90    0.59 
   1  -3  -3    1.16    0.03 
   2  -3  -3   10.44    0.15 
   3  -3  -3   74.22    1.21 
   4  -3  -3    7.14    0.16 
   5  -3  -3   44.13    0.75 
   6  -3  -3    0.38    0.14 
   7  -3  -3   10.75    0.39 
   8  -3  -3   -0.08    0.25 
  -7  -2  -3    3.36    0.29 
  -6  -2  -3   -0.11    0.13 
  -5  -2  -3    0.34    0.08 
  -4  -2  -3    0.77    0.07 
  -3  -2  -3   25.24    0.44 
  -2  -2  -3   35.05    0.47 
  -1  -2  -3    4.02    0.07 
   0  -2  -3    9.13    0.12 
   1  -2  -3   37.28    0.45 
   2  -2  -3    2.02    0.04 
   3  -2  -3    2.02    0.07 
   4  -2  -3    0.19    0.05 
   5  -2  -3    5.20    0.14 
   6  -2  -3    6.08    0.26 
   7  -2  -3    3.00    0.28 
   8  -2  -3    0.11    0.31 
  -7  -1  -3    0.39    0.18 
  -6  -1  -3    0.20    0.13 
  -5  -1  -3    3.98    0.15 
  -4  -1  -3    0.80    0.07 
  -3  -1  -3    0.27    0.05 
  -2  -1  -3   73.92    0.95 
  -1  -1  -3   15.16    0.18 
   0  -1  -3  135.58    1.56 
   1  -1  -3   39.24    0.52 
   2  -1  -3    2.36    0.05 
   3  -1  -3    0.04    0.03 
   4  -1  -3    0.46    0.05 
   5  -1  -3    0.57    0.06 
   6  -1  -3    1.11    0.15 
   7  -1  -3    4.08    0.29 
   8  -1  -3    0.08    0.31 
  -7   0  -3   10.07    0.37 
  -6   0  -3   -0.02    0.11 
  -5   0  -3    4.93    0.17 
  -4   0  -3   -0.09    0.06 
  -3   0  -3  401.50    5.73 
  -2   0  -3    0.03    0.03 
  -1   0  -3  406.03   11.42 
   0   0  -3    0.02    0.01 
   1   0  -3   36.50    0.40 
   2   0  -3    0.04    0.02 
   3   0  -3    5.70    0.12 
   4   0  -3    0.13    0.05 
   5   0  -3   42.68    0.72 
   6   0  -3    0.05    0.07 
   7   0  -3   24.00    0.61 
   8   0  -3    0.14    0.31 
  -7   1  -3    0.41    0.17 
  -6   1  -3    0.41    0.11 
  -5   1  -3    3.68    0.15 
  -4   1  -3    0.76    0.07 
  -3   1  -3    0.16    0.04 
  -2   1  -3   73.28    0.86 
  -1   1  -3   15.01    0.19 
   0   1  -3  136.16    1.57 
   1   1  -3   39.80    0.43 
   2   1  -3    2.24    0.05 
   3   1  -3    0.00    0.03 
   4   1  -3    0.39    0.05 
   5   1  -3    0.62    0.07 
   6   1  -3    1.14    0.10 
   7   1  -3    3.85    0.28 
   8   1  -3    0.01    0.31 
  -7   2  -3    3.23    0.27 
  -6   2  -3    0.08    0.11 
  -5   2  -3    0.32    0.09 
  -4   2  -3    0.74    0.07 
  -3   2  -3   24.81    0.31 
  -2   2  -3   35.42    0.42 
  -1   2  -3    4.05    0.07 
   0   2  -3    9.29    0.12 
   1   2  -3   37.93    0.44 
   2   2  -3    2.05    0.04 
   3   2  -3    1.97    0.07 
   4   2  -3    0.13    0.04 
   5   2  -3    5.16    0.14 
   6   2  -3    6.21    0.17 
   7   2  -3    4.53    0.39 
   8   2  -3    0.17    0.31 
  -7   3  -3    0.20    0.18 
  -6   3  -3    2.25    0.16 
  -5   3  -3    5.67    0.18 
  -4   3  -3    1.91    0.11 
  -3   3  -3   14.62    0.22 
  -2   3  -3    0.96    0.04 
  -1   3  -3   31.82    0.35 
   0   3  -3   45.70    0.54 
   1   3  -3    1.14    0.03 
   2   3  -3   10.47    0.16 
   3   3  -3   72.23    1.21 
   4   3  -3    7.11    0.16 
   5   3  -3   43.15    0.75 
   6   3  -3    0.22    0.07 
   7   3  -3   10.87    0.53 
   8   3  -3    0.28    0.32 
  -7   4  -3    7.91    0.34 
  -6   4  -3    0.11    0.11 
  -5   4  -3    8.20    0.22 
  -4   4  -3   13.73    0.28 
  -3   4  -3   47.94    0.58 
  -2   4  -3    3.70    0.07 
  -1   4  -3    6.07    0.08 
   0   4  -3   81.25    1.02 
   1   4  -3  323.93    6.36 
   2   4  -3   28.69    0.49 
   3   4  -3  207.38    3.44 
   4   4  -3   48.20    0.84 
   5   4  -3   18.72    0.35 
   6   4  -3    7.80    0.22 
   7   4  -3    3.92    0.39 
   8   4  -3    1.38    0.35 
  -7   5  -3    0.40    0.18 
  -6   5  -3    0.37    0.12 
  -5   5  -3    8.81    0.23 
  -4   5  -3   10.89    0.24 
  -3   5  -3    9.74    0.16 
  -2   5  -3    1.04    0.05 
  -1   5  -3   37.71    0.49 
   0   5  -3  118.76    1.51 
   1   5  -3   52.75    0.62 
   2   5  -3   99.19    1.43 
   3   5  -3   21.04    0.37 
   4   5  -3    7.89    0.17 
   5   5  -3   15.69    0.37 
   6   5  -3    0.60    0.09 
   7   5  -3    0.67    0.11 
   8   5  -3    0.01    0.31 
  -7   6  -3    3.08    0.21 
  -6   6  -3    1.43    0.13 
  -5   6  -3    0.29    0.09 
  -4   6  -3    3.75    0.14 
  -3   6  -3  100.12    1.31 
  -2   6  -3   54.26    0.64 
  -1   6  -3   23.64    0.31 
   0   6  -3    0.08    0.02 
   1   6  -3    0.01    0.02 
   2   6  -3   10.88    0.15 
   3   6  -3   32.54    0.42 
   4   6  -3   18.27    0.40 
   5   6  -3    8.72    0.23 
   6   6  -3    0.88    0.10 
   7   6  -3    9.94    0.29 
   8   6  -3   -0.35    0.31 
  -7   7  -3    0.19    0.16 
  -6   7  -3    2.07    0.15 
  -5   7  -3    1.98    0.12 
  -4   7  -3   83.77    1.41 
  -3   7  -3    0.07    0.05 
  -2   7  -3  211.72    2.96 
  -1   7  -3  156.18    2.22 
   0   7  -3   19.60    0.27 
   1   7  -3    0.55    0.03 
   2   7  -3   18.86    0.29 
   3   7  -3    3.73    0.09 
   4   7  -3   29.54    0.62 
   5   7  -3    0.41    0.07 
   6   7  -3   13.28    0.33 
   7   7  -3    5.94    0.42 
   8   7  -3    4.67    0.49 
  -7   8  -3    1.14    0.18 
  -6   8  -3    0.25    0.12 
  -5   8  -3    3.54    0.16 
  -4   8  -3    0.73    0.08 
  -3   8  -3    3.82    0.11 
  -2   8  -3   24.95    0.38 
  -1   8  -3    3.15    0.08 
   0   8  -3   30.97    0.41 
   1   8  -3   25.53    0.43 
   2   8  -3  166.17    2.37 
   3   8  -3   10.71    0.20 
   4   8  -3    0.15    0.06 
   5   8  -3    1.89    0.11 
   6   8  -3   -0.02    0.08 
   7   8  -3    0.90    0.25 
   8   8  -3    1.78    0.36 
  -7   9  -3    0.17    0.16 
  -6   9  -3    1.76    0.14 
  -5   9  -3    0.58    0.10 
  -4   9  -3    0.99    0.09 
  -3   9  -3    3.37    0.10 
  -2   9  -3    1.62    0.06 
  -1   9  -3    3.32    0.08 
   0   9  -3    0.05    0.03 
   1   9  -3   13.45    0.19 
   2   9  -3   35.51    0.59 
   3   9  -3   11.04    0.22 
   4   9  -3    3.93    0.12 
   5   9  -3    4.33    0.15 
   6   9  -3    0.14    0.08 
   7   9  -3    1.54    0.29 
   8   9  -3   -0.09    0.33 
  -7  10  -3    2.56    0.20 
  -6  10  -3    0.11    0.12 
  -5  10  -3    4.59    0.18 
  -4  10  -3   50.97    0.89 
  -3  10  -3   15.67    0.26 
  -2  10  -3    0.32    0.04 
  -1  10  -3    6.79    0.10 
   0  10  -3   15.72    0.29 
   1  10  -3   23.38    0.32 
   2  10  -3   80.39    1.61 
   3  10  -3   20.78    0.36 
   4  10  -3  103.46    2.83 
   5  10  -3    0.13    0.07 
   6  10  -3    5.14    0.18 
   7  10  -3    0.06    0.27 
   8  10  -3    0.23    0.35 
  -7  11  -3    0.20    0.18 
  -6  11  -3   16.43    0.38 
  -5  11  -3    2.03    0.13 
  -4  11  -3   13.15    0.28 
  -3  11  -3   16.09    0.24 
  -2  11  -3   21.68    0.32 
  -1  11  -3   53.56    0.77 
   0  11  -3   16.20    0.25 
   1  11  -3   20.08    0.28 
   2  11  -3  273.91    7.53 
   3  11  -3    1.77    0.08 
   4  11  -3   31.31    0.91 
   5  11  -3    5.83    0.22 
   6  11  -3    1.03    0.11 
   7  11  -3    0.17    0.26 
   8  11  -3    0.47    0.35 
  -7  12  -3    1.60    0.19 
  -6  12  -3    0.47    0.14 
  -5  12  -3    0.14    0.10 
  -4  12  -3   17.31    0.35 
  -3  12  -3    4.88    0.13 
  -2  12  -3    0.40    0.05 
  -1  12  -3   17.38    0.23 
   0  12  -3    1.00    0.05 
   1  12  -3   20.83    0.29 
   2  12  -3   21.50    0.38 
   3  12  -3    1.55    0.08 
   4  12  -3    0.79    0.09 
   5  12  -3    9.86    0.32 
   6  12  -3    3.62    0.25 
  -7  13  -3    0.61    0.19 
  -6  13  -3    1.54    0.15 
  -5  13  -3    0.18    0.11 
  -4  13  -3   13.51    0.25 
  -3  13  -3    5.63    0.14 
  -2  13  -3   54.29    0.73 
  -1  13  -3    0.07    0.04 
   0  13  -3   24.22    0.33 
   1  13  -3   -0.02    0.05 
   2  13  -3   15.09    0.33 
   3  13  -3   12.53    0.28 
   4  13  -3    0.33    0.08 
   5  13  -3    2.60    0.15 
  -7  14  -3    0.05    0.19 
  -6  14  -3    0.45    0.14 
  -5  14  -3    0.06    0.11 
  -4  14  -3    9.90    0.21 
  -3  14  -3    2.67    0.10 
  -2  14  -3    1.91    0.08 
  -1  14  -3   59.81    0.66 
   0  14  -3   30.19    0.34 
   1  14  -3   11.09    0.22 
   2  14  -3   24.76    0.53 
   3  14  -3   -0.03    0.06 
   4  14  -3    2.93    0.14 
   5  14  -3    0.16    0.12 
  -6  15  -3    3.84    0.24 
  -5  15  -3    0.02    0.11 
  -4  15  -3    1.94    0.12 
  -3  15  -3    4.93    0.12 
  -2  15  -3   23.03    0.31 
  -1  15  -3    9.54    0.15 
   0  15  -3   76.41    0.84 
   1  15  -3   60.46    1.01 
   2  15  -3   21.84    0.47 
   3  15  -3    0.83    0.09 
   4  15  -3    0.99    0.11 
  -6  16  -3    1.29    0.17 
  -5  16  -3    0.06    0.12 
  -4  16  -3    0.59    0.09 
  -3  16  -3    0.14    0.06 
  -2  16  -3    8.26    0.15 
  -1  16  -3   11.74    0.18 
   0  16  -3    1.74    0.07 
   1  16  -3    2.21    0.10 
   2  16  -3    2.26    0.12 
   3  16  -3   13.13    0.41 
   4  16  -3    7.34    0.26 
  -6  17  -3    8.40    0.31 
  -5  17  -3    0.73    0.13 
  -4  17  -3    3.28    0.16 
  -3  17  -3   -0.03    0.06 
  -2  17  -3    8.36    0.15 
  -1  17  -3   24.00    0.32 
   0  17  -3   95.40    1.23 
   1  17  -3    6.78    0.14 
   2  17  -3   53.07    1.10 
   3  17  -3    0.54    0.09 
   4  17  -3    3.43    0.17 
  -6  18  -3    0.35    0.17 
  -5  18  -3    3.45    0.22 
  -4  18  -3    0.33    0.10 
  -3  18  -3    1.05    0.08 
  -2  18  -3   15.81    0.24 
  -1  18  -3    0.72    0.06 
   0  18  -3    0.05    0.05 
   1  18  -3   28.79    0.52 
   3  18  -3   28.99    0.85 
   4  18  -3    3.34    0.18 
  -6  19  -3    0.23    0.17 
  -5  19  -3    0.14    0.14 
  -4  19  -3    3.87    0.17 
  -3  19  -3    6.26    0.16 
  -2  19  -3    4.69    0.13 
  -1  19  -3    0.21    0.07 
   0  19  -3    8.47    0.17 
   1  19  -3   10.34    0.23 
   3  19  -3   16.75    0.51 
   4  19  -3    1.24    0.13 
  -6  20  -3    0.68    0.19 
  -5  20  -3    1.14    0.16 
  -4  20  -3    4.38    0.16 
  -3  20  -3   13.95    0.23 
  -2  20  -3    1.18    0.08 
  -1  20  -3   18.02    0.29 
   0  20  -3   18.80    0.29 
   1  20  -3    8.87    0.23 
   3  20  -3    2.39    0.16 
   4  20  -3    9.81    0.33 
  -5  21  -3    0.13    0.15 
  -4  21  -3    2.14    0.12 
  -3  21  -3   -0.06    0.08 
  -2  21  -3    2.16    0.10 
  -1  21  -3   11.84    0.22 
   0  21  -3   22.50    0.34 
   1  21  -3   33.73    0.76 
   3  21  -3    4.78    0.21 
   4  21  -3    1.83    0.17 
  -5  22  -3    6.91    0.35 
  -4  22  -3    0.60    0.11 
  -3  22  -3    9.89    0.21 
  -2  22  -3    0.09    0.08 
  -1  22  -3   12.96    0.24 
   0  22  -3   23.94    0.46 
   1  22  -3   30.11    0.68 
   3  22  -3    1.36    0.14 
  -5  23  -3   -0.02    0.17 
  -4  23  -3    2.99    0.15 
  -3  23  -3   -0.02    0.10 
  -2  23  -3    4.93    0.15 
  -1  23  -3    3.29    0.15 
   0  23  -3    1.60    0.12 
   1  23  -3   -0.09    0.13 
   3  23  -3   14.66    0.48 
  -5  24  -3    9.68    0.35 
  -4  24  -3    0.55    0.12 
  -3  24  -3    4.72    0.17 
  -2  24  -3    0.17    0.11 
  -1  24  -3   13.39    0.26 
   0  24  -3    2.57    0.17 
   1  24  -3   20.35    0.52 
   3  24  -3   59.56    1.69 
  -4  25  -3    0.08    0.13 
  -3  25  -3   -0.07    0.12 
  -2  25  -3    3.09    0.17 
  -1  25  -3    2.16    0.13 
   0  25  -3    1.10    0.13 
   1  25  -3    0.42    0.15 
   3  25  -3    4.70    0.24 
  -4  26  -3    2.70    0.18 
  -3  26  -3    2.27    0.16 
  -2  26  -3   -0.08    0.12 
  -1  26  -3    2.35    0.14 
   0  26  -3    1.85    0.15 
   1  26  -3    0.00    0.16 
   3  26  -3    0.20    0.14 
  -4  27  -3    0.08    0.17 
  -3  27  -3    5.52    0.23 
  -2  27  -3    0.85    0.13 
  -1  27  -3    1.24    0.14 
   0  27  -3    0.33    0.17 
   1  27  -3    0.10    0.24 
  -3  28  -3    7.43    0.26 
  -2  28  -3    0.68    0.14 
  -1  28  -3   10.52    0.40 
   0  28  -3    7.71    0.34 
   1  28  -3    7.47    0.49 
  -3  29  -3   -0.01    0.16 
  -2  29  -3    8.06    0.29 
  -1  29  -3    0.14    0.16 
   0  29  -3    5.33    0.47 
   1  29  -3    1.14    0.30 
  -3  30  -3   -0.01    0.18 
  -2  30  -3    0.46    0.19 
  -1  30  -3    2.77    0.26 
   0  30  -3    6.79    0.37 
   1  30  -3    0.74    0.32 
  -2  31  -3    0.28    0.20 
  -1  31  -3    5.23    0.54 
   0  31  -3    4.47    0.52 
   1  31  -3    0.36    0.33 
  -1  32  -3   11.37    0.69 
   0  32  -3    0.26    0.36 
   1  32  -3   -0.01    0.36 
   0  33  -3    2.28    0.43 
   1  33  -3    1.06    0.42 
  -1 -33  -2    6.70    0.37 
   0 -33  -2    2.07    0.27 
  -2 -32  -2    0.18    0.21 
  -1 -32  -2   11.70    0.41 
   0 -32  -2    1.01    0.21 
   2 -32  -2    0.44    0.37 
  -3 -31  -2    0.55    0.17 
  -2 -31  -2    1.76    0.21 
  -1 -31  -2    2.23    0.21 
   0 -31  -2   16.80    0.49 
   1 -31  -2    1.62    0.20 
   2 -31  -2    1.19    0.36 
   3 -31  -2   -0.06    0.36 
  -3 -30  -2    0.84    0.16 
  -2 -30  -2    0.55    0.15 
  -1 -30  -2    3.98    0.27 
   0 -30  -2    0.58    0.17 
   1 -30  -2    0.08    0.17 
   2 -30  -2    0.05    0.32 
   3 -30  -2    0.13    0.34 
   4 -30  -2    2.75    0.49 
  -4 -29  -2    1.34    0.23 
  -3 -29  -2    0.18    0.18 
  -2 -29  -2    4.87    0.23 
  -1 -29  -2    1.64    0.18 
   0 -29  -2    1.95    0.18 
   1 -29  -2    0.61    0.17 
   2 -29  -2    0.49    0.20 
   3 -29  -2    4.64    0.45 
   4 -29  -2    0.64    0.44 
  -4 -28  -2    1.95    0.22 
  -3 -28  -2    0.21    0.17 
  -2 -28  -2   25.00    0.50 
  -1 -28  -2    0.73    0.12 
   0 -28  -2    9.75    0.32 
   1 -28  -2    6.33    0.28 
   2 -28  -2    4.54    0.39 
   3 -28  -2    0.22    0.31 
   4 -28  -2   13.79    0.69 
   5 -28  -2    3.84    0.54 
  -4 -27  -2    1.94    0.21 
  -3 -27  -2    0.97    0.17 
  -2 -27  -2    8.21    0.30 
  -1 -27  -2    8.39    0.24 
   0 -27  -2    0.17    0.13 
   1 -27  -2    0.21    0.14 
   2 -27  -2    2.37    0.27 
   3 -27  -2    3.32    0.29 
   4 -27  -2    3.01    0.41 
   5 -27  -2   -0.20    0.45 
  -5 -26  -2    0.86    0.22 
  -4 -26  -2    0.68    0.18 
  -3 -26  -2    3.36    0.24 
  -2 -26  -2    6.03    0.26 
  -1 -26  -2    1.86    0.14 
   0 -26  -2    2.67    0.19 
   1 -26  -2   21.35    0.53 
   2 -26  -2    7.77    0.41 
   3 -26  -2    0.13    0.18 
   4 -26  -2    2.60    0.38 
   5 -26  -2    1.33    0.29 
  -5 -25  -2    1.27    0.21 
  -4 -25  -2   23.11    0.58 
  -3 -25  -2    0.29    0.14 
  -2 -25  -2   22.06    0.54 
  -1 -25  -2    7.84    0.27 
   0 -25  -2   13.33    0.36 
   1 -25  -2    0.76    0.13 
   2 -25  -2    1.44    0.15 
   3 -25  -2   13.88    0.40 
   4 -25  -2    9.17    0.55 
   5 -25  -2    0.38    0.25 
  -5 -24  -2    0.35    0.19 
  -4 -24  -2    1.93    0.19 
  -3 -24  -2    1.80    0.16 
  -2 -24  -2    3.50    0.20 
  -1 -24  -2    4.17    0.20 
   0 -24  -2    2.17    0.13 
   1 -24  -2   24.54    0.57 
   2 -24  -2    3.90    0.21 
   3 -24  -2    0.60    0.16 
   4 -24  -2    3.12    0.26 
   5 -24  -2    0.14    0.23 
   6 -24  -2    0.73    0.30 
  -5 -23  -2    5.25    0.30 
  -4 -23  -2    2.23    0.20 
  -3 -23  -2    0.51    0.13 
  -2 -23  -2    1.40    0.13 
  -1 -23  -2    1.23    0.12 
   0 -23  -2    7.89    0.20 
   1 -23  -2    0.13    0.10 
   2 -23  -2    0.37    0.11 
   3 -23  -2   22.57    0.54 
   4 -23  -2    5.65    0.30 
   5 -23  -2    0.01    0.21 
   6 -23  -2    0.79    0.28 
  -6 -22  -2    0.30    0.21 
  -5 -22  -2    0.91    0.18 
  -4 -22  -2    3.20    0.22 
  -3 -22  -2    0.23    0.09 
  -2 -22  -2    0.51    0.11 
  -1 -22  -2    1.29    0.11 
   0 -22  -2    4.97    0.15 
   1 -22  -2   10.68    0.29 
   2 -22  -2   18.61    0.44 
   3 -22  -2    2.73    0.20 
   5 -22  -2    3.50    0.29 
   6 -22  -2    0.25    0.26 
  -6 -21  -2    4.22    0.31 
  -5 -21  -2    0.71    0.17 
  -4 -21  -2    5.15    0.19 
  -3 -21  -2   18.55    0.37 
  -2 -21  -2   16.59    0.41 
  -1 -21  -2    5.36    0.20 
   0 -21  -2    5.23    0.19 
   1 -21  -2    1.48    0.13 
   2 -21  -2   25.30    0.57 
   3 -21  -2    2.13    0.18 
   4 -21  -2    9.90    0.33 
   5 -21  -2    2.55    0.23 
   6 -21  -2    1.10    0.26 
  -6 -20  -2    6.18    0.33 
  -5 -20  -2    2.35    0.19 
  -4 -20  -2    0.32    0.10 
  -3 -20  -2   10.68    0.25 
  -2 -20  -2   10.11    0.28 
  -1 -20  -2    0.18    0.08 
   0 -20  -2   53.38    1.11 
   1 -20  -2    0.77    0.09 
   2 -20  -2   14.05    0.35 
   3 -20  -2    0.02    0.11 
   4 -20  -2    2.40    0.22 
   5 -20  -2    6.11    0.30 
   6 -20  -2    2.69    0.27 
   7 -20  -2    0.05    0.30 
  -6 -19  -2    2.18    0.21 
  -5 -19  -2    1.01    0.16 
  -4 -19  -2   11.93    0.28 
  -3 -19  -2    1.46    0.10 
  -2 -19  -2    0.07    0.07 
  -1 -19  -2    2.96    0.14 
   0 -19  -2    3.50    0.15 
   1 -19  -2   11.06    0.22 
   2 -19  -2   -0.01    0.08 
   3 -19  -2    3.09    0.17 
   4 -19  -2    0.14    0.14 
   5 -19  -2    0.17    0.17 
   6 -19  -2    0.76    0.23 
   7 -19  -2    0.03    0.29 
  -6 -18  -2    0.29    0.18 
  -5 -18  -2   11.06    0.28 
  -4 -18  -2    1.53    0.11 
  -3 -18  -2    5.48    0.16 
  -2 -18  -2    7.26    0.18 
  -1 -18  -2   50.32    1.05 
   0 -18  -2  110.48    2.25 
   1 -18  -2   47.93    0.81 
   2 -18  -2    5.29    0.18 
   3 -18  -2    0.84    0.11 
   4 -18  -2    1.45    0.15 
   5 -18  -2    1.89    0.19 
   6 -18  -2    7.48    0.36 
   7 -18  -2    0.83    0.29 
  -6 -17  -2    2.98    0.24 
  -5 -17  -2   11.60    0.28 
  -4 -17  -2    3.29    0.15 
  -3 -17  -2    1.75    0.11 
  -2 -17  -2   59.95    1.00 
  -1 -17  -2    7.25    0.18 
   0 -17  -2   32.91    0.73 
   1 -17  -2   46.64    0.78 
   2 -17  -2    1.33    0.07 
   3 -17  -2   26.77    0.59 
   4 -17  -2   11.95    0.34 
   5 -17  -2    1.61    0.18 
   6 -17  -2    3.55    0.30 
   7 -17  -2    2.85    0.30 
  -7 -16  -2    0.56    0.21 
  -6 -16  -2    2.08    0.19 
  -5 -16  -2   -0.05    0.10 
  -4 -16  -2    0.65    0.09 
  -3 -16  -2    7.17    0.18 
  -2 -16  -2    0.10    0.05 
  -1 -16  -2    0.13    0.05 
   0 -16  -2   18.00    0.41 
   1 -16  -2    0.02    0.04 
   2 -16  -2   79.48    1.00 
   3 -16  -2   19.83    0.46 
   4 -16  -2    3.73    0.29 
   5 -16  -2    2.56    0.21 
   6 -16  -2    0.02    0.19 
   7 -16  -2    2.53    0.29 
  -7 -15  -2    2.16    0.23 
  -6 -15  -2    1.51    0.14 
  -5 -15  -2    2.61    0.16 
  -4 -15  -2    0.03    0.08 
  -3 -15  -2    2.78    0.12 
  -2 -15  -2    9.28    0.18 
  -1 -15  -2    1.05    0.05 
   0 -15  -2   48.30    1.00 
   1 -15  -2   27.27    0.58 
   2 -15  -2   53.62    0.91 
   3 -15  -2   87.69    1.78 
   4 -15  -2    3.16    0.18 
   5 -15  -2    6.12    0.26 
   6 -15  -2    3.93    0.29 
   7 -15  -2    2.23    0.27 
  -7 -14  -2    4.61    0.31 
  -6 -14  -2    0.15    0.12 
  -5 -14  -2    8.96    0.23 
  -4 -14  -2    3.21    0.13 
  -3 -14  -2   14.19    0.27 
  -2 -14  -2   26.08    0.40 
  -1 -14  -2   57.13    0.68 
   0 -14  -2    0.12    0.05 
   1 -14  -2  104.04    1.75 
   2 -14  -2   10.10    0.20 
   3 -14  -2   59.22    0.99 
   4 -14  -2    5.07    0.20 
   5 -14  -2    6.81    0.27 
   6 -14  -2    0.05    0.17 
   7 -14  -2    3.23    0.29 
  -7 -13  -2    0.16    0.19 
  -6 -13  -2    0.19    0.12 
  -5 -13  -2    7.91    0.21 
  -4 -13  -2    4.95    0.16 
  -3 -13  -2    0.51    0.07 
  -2 -13  -2    4.04    0.10 
  -1 -13  -2    1.60    0.06 
   0 -13  -2   41.34    0.61 
   1 -13  -2   28.58    0.49 
   2 -13  -2    2.30    0.08 
   3 -13  -2   34.98    0.58 
   4 -13  -2    2.44    0.16 
   5 -13  -2   11.42    0.34 
   6 -13  -2    0.87    0.18 
   7 -13  -2    1.51    0.24 
   8 -13  -2    1.05    0.31 
  -7 -12  -2    1.22    0.16 
  -6 -12  -2    0.09    0.11 
  -5 -12  -2    4.32    0.17 
  -4 -12  -2    1.54    0.11 
  -3 -12  -2   44.55    0.66 
  -2 -12  -2    0.57    0.05 
  -1 -12  -2    0.05    0.03 
   0 -12  -2    2.74    0.07 
   1 -12  -2   23.93    0.41 
   2 -12  -2   20.88    0.37 
   3 -12  -2    0.77    0.06 
   4 -12  -2    2.60    0.16 
   5 -12  -2   81.65    1.70 
   6 -12  -2    2.08    0.20 
   7 -12  -2    0.38    0.21 
   8 -12  -2    1.17    0.30 
  -7 -11  -2    0.90    0.15 
  -6 -11  -2    0.68    0.12 
  -5 -11  -2    0.04    0.09 
  -4 -11  -2   11.57    0.25 
  -3 -11  -2   46.17    0.61 
  -2 -11  -2    0.00    0.03 
  -1 -11  -2   14.96    0.20 
   0 -11  -2   28.62    0.42 
   1 -11  -2  184.52    2.60 
   2 -11  -2    3.81    0.07 
   3 -11  -2   25.44    0.44 
   4 -11  -2   37.54    0.79 
   5 -11  -2    4.61    0.22 
   6 -11  -2    0.48    0.17 
   7 -11  -2   15.44    0.49 
   8 -11  -2    0.05    0.28 
  -7 -10  -2    6.36    0.26 
  -6 -10  -2    4.53    0.19 
  -5 -10  -2   46.02    0.81 
  -4 -10  -2    7.25    0.18 
  -3 -10  -2   49.73    0.65 
  -2 -10  -2    0.03    0.03 
  -1 -10  -2    1.39    0.04 
   0 -10  -2    4.35    0.09 
   1 -10  -2   77.79    1.10 
   2 -10  -2   90.67    1.06 
   3 -10  -2   18.04    0.22 
   4 -10  -2    5.13    0.17 
   5 -10  -2    5.11    0.21 
   6 -10  -2   -0.02    0.15 
   7 -10  -2    1.75    0.23 
   8 -10  -2    0.07    0.28 
  -7  -9  -2    3.95    0.23 
  -6  -9  -2   -0.01    0.11 
  -5  -9  -2    2.02    0.14 
  -4  -9  -2    7.37    0.18 
  -3  -9  -2   23.80    0.33 
  -2  -9  -2    0.34    0.03 
  -1  -9  -2   26.30    0.31 
   0  -9  -2    6.16    0.09 
   1  -9  -2   17.98    0.27 
   2  -9  -2    5.06    0.08 
   3  -9  -2   33.77    0.42 
   4  -9  -2    0.17    0.08 
   5  -9  -2    3.85    0.20 
   6  -9  -2    0.34    0.15 
   7  -9  -2    0.52    0.21 
   8  -9  -2    0.43    0.27 
  -7  -8  -2    7.76    0.27 
  -6  -8  -2    1.03    0.12 
  -5  -8  -2   14.94    0.31 
  -4  -8  -2    0.38    0.07 
  -3  -8  -2   25.88    0.36 
  -2  -8  -2   34.73    0.42 
  -1  -8  -2    7.64    0.10 
   0  -8  -2   18.92    0.23 
   1  -8  -2  333.50    6.61 
   2  -8  -2   45.59    0.54 
   3  -8  -2   14.87    0.17 
   4  -8  -2   14.85    0.28 
   5  -8  -2    7.08    0.25 
   6  -8  -2    0.50    0.15 
   7  -8  -2    1.56    0.21 
   8  -8  -2    0.43    0.26 
  -7  -7  -2   -0.01    0.14 
  -6  -7  -2    1.04    0.14 
  -5  -7  -2   10.87    0.30 
  -4  -7  -2   69.06    1.15 
  -3  -7  -2   18.39    0.30 
  -2  -7  -2    6.14    0.09 
  -1  -7  -2   15.03    0.17 
   0  -7  -2    8.60    0.11 
   1  -7  -2   35.50    0.42 
   2  -7  -2   49.36    0.48 
   3  -7  -2  152.37    1.54 
   4  -7  -2   22.66    0.29 
   5  -7  -2   22.85    0.53 
   6  -7  -2    3.06    0.23 
   7  -7  -2    3.40    0.28 
   8  -7  -2    0.17    0.26 
  -7  -6  -2    2.31    0.16 
  -6  -6  -2    0.00    0.12 
  -5  -6  -2    0.01    0.09 
  -4  -6  -2   15.34    0.29 
  -3  -6  -2    0.84    0.04 
  -2  -6  -2   12.20    0.18 
  -1  -6  -2  166.91    1.77 
   0  -6  -2   11.88    0.13 
   1  -6  -2  307.82    5.03 
   2  -6  -2   50.26    0.51 
   3  -6  -2   23.77    0.28 
   4  -6  -2    4.51    0.10 
   5  -6  -2    1.02    0.12 
   6  -6  -2    5.58    0.25 
   7  -6  -2    6.10    0.32 
   8  -6  -2    0.90    0.26 
  -8  -5  -2    1.08    0.24 
  -7  -5  -2   -0.04    0.16 
  -6  -5  -2    1.31    0.14 
  -5  -5  -2    9.19    0.23 
  -4  -5  -2   17.62    0.33 
  -3  -5  -2   39.48    0.44 
  -2  -5  -2    5.94    0.08 
  -1  -5  -2   46.18    0.55 
   0  -5  -2   60.61    0.65 
   1  -5  -2   41.37    0.40 
   2  -5  -2   12.24    0.13 
   3  -5  -2   62.96    0.74 
   4  -5  -2   34.96    0.52 
   5  -5  -2    6.35    0.23 
   6  -5  -2    2.13    0.19 
   7  -5  -2   10.10    0.37 
   8  -5  -2    0.29    0.26 
  -8  -4  -2    0.08    0.29 
  -7  -4  -2    0.61    0.17 
  -6  -4  -2    1.51    0.14 
  -5  -4  -2    0.27    0.07 
  -4  -4  -2    0.22    0.05 
  -3  -4  -2   82.02    1.17 
  -2  -4  -2   94.86    1.11 
  -1  -4  -2    0.01    0.02 
   0  -4  -2   13.49    0.15 
   1  -4  -2    0.05    0.01 
   2  -4  -2    6.25    0.08 
   3  -4  -2    0.30    0.03 
   4  -4  -2    0.28    0.04 
   5  -4  -2    9.27    0.27 
   6  -4  -2   25.48    0.61 
   7  -4  -2    0.69    0.19 
   8  -4  -2    5.24    0.52 
  -8  -3  -2    8.17    0.55 
  -7  -3  -2   -0.13    0.15 
  -6  -3  -2    3.88    0.21 
  -5  -3  -2    3.94    0.14 
  -4  -3  -2   52.62    0.77 
  -3  -3  -2    6.40    0.10 
  -2  -3  -2  152.64    1.64 
  -1  -3  -2    4.41    0.07 
   0  -3  -2   24.21    0.27 
   1  -3  -2   30.18    0.31 
   2  -3  -2   16.41    0.19 
   3  -3  -2    1.34    0.04 
   4  -3  -2    1.49    0.06 
   5  -3  -2    8.90    0.27 
   6  -3  -2   21.28    0.53 
   7  -3  -2    0.28    0.18 
   8  -3  -2    0.15    0.32 
  -8  -2  -2    0.88    0.31 
  -7  -2  -2    0.09    0.16 
  -6  -2  -2    0.07    0.11 
  -5  -2  -2    1.91    0.12 
  -4  -2  -2    4.41    0.11 
  -3  -2  -2    2.26    0.05 
  -2  -2  -2  125.01    1.35 
  -1  -2  -2    3.43    0.06 
   1  -2  -2   37.46    0.36 
   2  -2  -2    1.11    0.03 
   3  -2  -2    0.78    0.04 
   4  -2  -2   14.33    0.27 
   5  -2  -2    4.09    0.19 
   6  -2  -2   21.41    0.53 
   7  -2  -2    0.46    0.18 
   8  -2  -2    7.44    0.57 
  -8  -1  -2    9.87    0.58 
  -7  -1  -2   -0.04    0.15 
  -6  -1  -2    2.76    0.16 
  -5  -1  -2    0.19    0.07 
  -4  -1  -2    7.10    0.14 
  -3  -1  -2   45.37    0.66 
  -2  -1  -2   40.38    0.41 
  -1  -1  -2    0.33    0.02 
   1  -1  -2    0.22    0.01 
   2  -1  -2  113.80    1.84 
   3  -1  -2    6.29    0.13 
   4  -1  -2    5.54    0.13 
   5  -1  -2    9.28    0.27 
   6  -1  -2    0.19    0.14 
   7  -1  -2    5.92    0.31 
   8  -1  -2    2.10    0.37 
  -8   0  -2    4.01    0.33 
  -7   0  -2    0.05    0.15 
  -6   0  -2    8.35    0.22 
  -5   0  -2    0.08    0.07 
  -4   0  -2   17.62    0.28 
  -3   0  -2    0.06    0.03 
  -2   0  -2  133.86    1.45 
  -1   0  -2    0.04    0.01 
   1   0  -2    0.05    0.01 
   2   0  -2  227.83    4.50 
   3   0  -2    0.02    0.03 
   4   0  -2    6.37    0.14 
   5   0  -2    0.01    0.05 
   6   0  -2  116.67    2.37 
   7   0  -2   -0.02    0.24 
   8   0  -2    5.76    0.52 
  -8   1  -2   10.36    0.41 
  -7   1  -2    0.08    0.15 
  -6   1  -2    3.01    0.16 
  -5   1  -2    0.24    0.07 
  -4   1  -2    7.45    0.14 
  -3   1  -2   45.68    0.66 
  -2   1  -2   40.25    0.48 
  -1   1  -2    0.37    0.02 
   1   1  -2    0.18    0.01 
   2   1  -2  111.38    1.84 
   3   1  -2    6.30    0.13 
   4   1  -2    5.52    0.13 
   5   1  -2    9.27    0.20 
   6   1  -2    0.33    0.14 
   7   1  -2    5.88    0.43 
   8   1  -2    1.38    0.32 
  -8   2  -2    1.19    0.22 
  -7   2  -2    0.12    0.16 
  -6   2  -2   -0.07    0.10 
  -5   2  -2    1.76    0.12 
  -4   2  -2    4.28    0.10 
  -3   2  -2    2.23    0.07 
  -2   2  -2  126.45    1.46 
  -1   2  -2    3.53    0.05 
   1   2  -2   37.65    0.54 
   2   2  -2    1.24    0.04 
   3   2  -2    0.86    0.05 
   4   2  -2   14.52    0.27 
   5   2  -2    4.08    0.12 
   6   2  -2   21.42    0.75 
   7   2  -2    0.16    0.22 
   8   2  -2    6.97    0.54 
  -8   3  -2    8.61    0.40 
  -7   3  -2   -0.02    0.16 
  -6   3  -2    4.34    0.18 
  -5   3  -2    3.99    0.14 
  -4   3  -2   52.05    0.89 
  -3   3  -2    6.48    0.12 
  -2   3  -2  154.64    1.77 
  -1   3  -2    4.31    0.06 
   0   3  -2   23.77    0.31 
   1   3  -2   30.27    0.39 
   2   3  -2   16.30    0.29 
   3   3  -2    1.31    0.05 
   4   3  -2    1.55    0.07 
   5   3  -2    9.05    0.20 
   6   3  -2   21.79    0.75 
   7   3  -2    0.12    0.22 
   8   3  -2    0.00    0.31 
  -8   4  -2   -0.04    0.22 
  -7   4  -2    0.46    0.16 
  -6   4  -2    2.01    0.13 
  -5   4  -2    0.25    0.08 
  -4   4  -2    0.28    0.06 
  -3   4  -2   82.60    1.17 
  -2   4  -2   93.74    1.10 
  -1   4  -2    0.01    0.02 
   0   4  -2   13.44    0.18 
   1   4  -2    0.04    0.01 
   2   4  -2    6.09    0.09 
   3   4  -2    0.44    0.04 
   4   4  -2    0.23    0.04 
   5   4  -2    8.77    0.23 
   6   4  -2   25.17    0.56 
   7   4  -2    0.47    0.24 
   8   4  -2    5.46    0.51 
  -8   5  -2    1.06    0.23 
  -7   5  -2   -0.14    0.13 
  -6   5  -2    1.18    0.11 
  -5   5  -2    9.28    0.22 
  -4   5  -2   18.01    0.34 
  -3   5  -2   40.00    0.59 
  -2   5  -2    5.80    0.09 
  -1   5  -2   47.16    0.51 
   0   5  -2   60.35    0.77 
   1   5  -2   41.58    0.59 
   2   5  -2   12.12    0.18 
   3   5  -2   61.73    0.90 
   4   5  -2   34.17    0.73 
   5   5  -2    6.92    0.18 
   6   5  -2    2.09    0.12 
   7   5  -2    9.40    0.50 
   8   5  -2    0.17    0.31 
  -7   6  -2    1.90    0.16 
  -6   6  -2    0.01    0.10 
  -5   6  -2    0.12    0.08 
  -4   6  -2   15.25    0.30 
  -3   6  -2    0.86    0.05 
  -2   6  -2   12.47    0.16 
  -1   6  -2  166.44    1.77 
   0   6  -2   11.84    0.16 
   2   6  -2   49.90    0.83 
   3   6  -2   24.23    0.41 
   4   6  -2    4.69    0.09 
   5   6  -2    1.11    0.08 
   6   6  -2    5.37    0.35 
   7   6  -2    6.09    0.44 
   8   6  -2    0.93    0.34 
  -7   7  -2    0.06    0.14 
  -6   7  -2    0.86    0.11 
  -5   7  -2   10.94    0.25 
  -4   7  -2   68.93    1.00 
  -3   7  -2   18.62    0.29 
  -2   7  -2    6.20    0.08 
  -1   7  -2   15.02    0.16 
   0   7  -2    8.72    0.10 
   1   7  -2   35.90    0.46 
   2   7  -2   49.36    0.71 
   3   7  -2  154.06    3.08 
   4   7  -2   22.49    0.34 
   5   7  -2   23.00    0.50 
   6   7  -2    3.49    0.32 
   7   7  -2    3.17    0.39 
   8   7  -2    0.34    0.33 
  -7   8  -2    7.49    0.27 
  -6   8  -2    0.83    0.12 
  -5   8  -2   14.80    0.31 
  -4   8  -2    0.25    0.06 
  -3   8  -2   25.86    0.30 
  -2   8  -2   35.14    0.39 
  -1   8  -2    7.58    0.09 
   0   8  -2   18.76    0.21 
   2   8  -2   44.94    0.65 
   3   8  -2   15.25    0.33 
   4   8  -2   14.18    0.26 
   5   8  -2    6.99    0.19 
   6   8  -2    0.52    0.19 
   7   8  -2    1.16    0.27 
   8   8  -2    0.40    0.33 
  -7   9  -2    3.74    0.23 
  -6   9  -2    0.01    0.11 
  -5   9  -2    2.06    0.13 
  -4   9  -2    7.16    0.16 
  -3   9  -2   23.80    0.28 
  -2   9  -2    0.37    0.03 
  -1   9  -2   26.15    0.30 
   0   9  -2    6.21    0.08 
   1   9  -2   17.79    0.24 
   2   9  -2    5.07    0.09 
   3   9  -2   34.82    0.57 
   4   9  -2    0.26    0.04 
   5   9  -2    3.64    0.14 
   6   9  -2   -0.03    0.18 
   7   9  -2    1.00    0.25 
   8   9  -2    0.20    0.32 
  -7  10  -2    6.35    0.27 
  -6  10  -2    4.55    0.20 
  -5  10  -2   46.55    0.81 
  -4  10  -2    7.01    0.13 
  -3  10  -2   49.73    0.56 
  -2  10  -2    0.04    0.03 
  -1  10  -2    1.35    0.04 
   0  10  -2    4.34    0.07 
   1  10  -2   77.81    0.83 
   2  10  -2   90.81    1.30 
   3  10  -2   18.20    0.25 
   4  10  -2    5.17    0.12 
   5  10  -2    4.39    0.30 
   6  10  -2   -0.02    0.18 
   7  10  -2    1.40    0.28 
   8  10  -2    0.22    0.34 
  -7  11  -2    0.80    0.16 
  -6  11  -2    0.64    0.12 
  -5  11  -2   -0.01    0.09 
  -4  11  -2   11.71    0.19 
  -3  11  -2   46.18    0.52 
  -2  11  -2    0.01    0.03 
  -1  11  -2   15.49    0.20 
   0  11  -2   28.78    0.32 
   1  11  -2  184.81    2.12 
   2  11  -2    3.67    0.08 
   3  11  -2   25.62    0.43 
   4  11  -2   37.44    1.05 
   5  11  -2    5.20    0.31 
   6  11  -2    0.60    0.21 
   7  11  -2   15.20    0.67 
   8  11  -2    0.07    0.35 
  -7  12  -2    1.07    0.17 
  -6  12  -2    0.00    0.12 
  -5  12  -2    4.17    0.18 
  -4  12  -2    1.54    0.08 
  -3  12  -2   44.36    0.55 
  -2  12  -2    0.55    0.04 
  -1  12  -2    0.03    0.03 
   0  12  -2    2.75    0.05 
   1  12  -2   23.76    0.32 
   2  12  -2   20.56    0.32 
   3  12  -2    0.79    0.05 
   4  12  -2    2.58    0.12 
   6  12  -2    2.54    0.32 
   7  12  -2    0.26    0.28 
   8  12  -2    0.61    0.37 
  -7  13  -2   -0.02    0.16 
  -6  13  -2    0.12    0.13 
  -5  13  -2    7.59    0.22 
  -4  13  -2    5.03    0.12 
  -3  13  -2    0.47    0.05 
  -2  13  -2    4.10    0.09 
  -1  13  -2    1.69    0.05 
   0  13  -2   41.43    0.46 
   1  13  -2   28.64    0.32 
   2  13  -2    2.33    0.07 
   3  13  -2   34.42    0.70 
   4  13  -2    2.38    0.12 
   7  13  -2    1.38    0.30 
  -7  14  -2    4.34    0.28 
  -6  14  -2    0.19    0.13 
  -5  14  -2    9.21    0.19 
  -4  14  -2    2.98    0.11 
  -3  14  -2   13.41    0.20 
  -2  14  -2   26.30    0.31 
  -1  14  -2   57.33    0.59 
   0  14  -2    0.05    0.03 
   1  14  -2  108.22    1.14 
   2  14  -2   10.26    0.15 
   3  14  -2   59.50    1.19 
  -7  15  -2    1.70    0.19 
  -6  15  -2    1.87    0.16 
  -5  15  -2    2.59    0.13 
  -4  15  -2    0.02    0.07 
  -3  15  -2    2.77    0.10 
  -2  15  -2    9.38    0.14 
  -1  15  -2    0.93    0.05 
   0  15  -2   48.90    0.58 
   1  15  -2   27.06    0.31 
   2  15  -2   54.56    0.69 
   3  15  -2   86.67    1.76 
  -7  16  -2    0.62    0.19 
  -6  16  -2    1.81    0.16 
  -5  16  -2    0.04    0.09 
  -4  16  -2    0.73    0.08 
  -3  16  -2    6.79    0.14 
  -2  16  -2    0.02    0.05 
  -1  16  -2    0.15    0.04 
   0  16  -2   17.74    0.24 
   1  16  -2    0.03    0.03 
   2  16  -2   77.82    1.01 
   3  16  -2   20.30    0.59 
  -6  17  -2    3.22    0.22 
  -5  17  -2   10.74    0.22 
  -4  17  -2    3.25    0.13 
  -3  17  -2    1.68    0.08 
  -2  17  -2   59.12    0.72 
  -1  17  -2    7.52    0.12 
   0  17  -2   34.98    0.43 
   1  17  -2   45.63    0.56 
   2  17  -2    1.44    0.09 
   3  17  -2   26.11    0.78 
  -6  18  -2    0.16    0.15 
  -5  18  -2   11.12    0.22 
  -4  18  -2    1.56    0.09 
  -3  18  -2    5.32    0.13 
  -2  18  -2    7.11    0.14 
  -1  18  -2   50.06    0.61 
   0  18  -2  111.64    1.30 
   1  18  -2   48.33    0.63 
   2  18  -2    4.95    0.15 
   3  18  -2    0.47    0.08 
  -6  19  -2    1.72    0.18 
  -5  19  -2    0.69    0.11 
  -4  19  -2   12.25    0.22 
  -3  19  -2    1.26    0.08 
  -2  19  -2    0.15    0.06 
  -1  19  -2    2.79    0.09 
   0  19  -2    3.70    0.09 
   1  19  -2   10.84    0.20 
   2  19  -2    0.03    0.13 
   3  19  -2    2.72    0.15 
  -6  20  -2    6.25    0.30 
  -5  20  -2    2.16    0.13 
  -4  20  -2    0.26    0.09 
  -3  20  -2   10.76    0.20 
  -2  20  -2   10.34    0.18 
  -1  20  -2    0.19    0.06 
   0  20  -2   52.74    0.65 
   1  20  -2    0.83    0.11 
   2  20  -2   14.24    0.51 
  -6  21  -2    3.69    0.25 
  -5  21  -2    0.43    0.12 
  -4  21  -2    5.12    0.16 
  -3  21  -2   19.01    0.29 
  -2  21  -2   16.42    0.25 
  -1  21  -2    5.62    0.15 
   0  21  -2    5.49    0.14 
   1  21  -2    1.63    0.13 
   2  21  -2   25.48    0.83 
  -6  22  -2    0.03    0.19 
  -5  22  -2    0.57    0.12 
  -4  22  -2    2.95    0.15 
  -3  22  -2    0.11    0.08 
  -2  22  -2    0.26    0.07 
  -1  22  -2    1.15    0.09 
   0  22  -2    5.03    0.14 
   1  22  -2   10.12    0.31 
   2  22  -2   17.66    0.64 
  -5  23  -2    5.25    0.21 
  -4  23  -2    1.88    0.12 
  -3  23  -2    0.44    0.09 
  -2  23  -2    1.42    0.09 
  -1  23  -2    0.98    0.09 
   0  23  -2    8.00    0.22 
   1  23  -2    0.08    0.12 
   2  23  -2    0.56    0.18 
   3  23  -2   22.16    0.67 
  -5  24  -2    0.10    0.15 
  -4  24  -2    1.51    0.12 
  -3  24  -2    1.89    0.11 
  -2  24  -2    3.53    0.14 
  -1  24  -2    4.51    0.16 
   0  24  -2    1.70    0.12 
   1  24  -2   24.71    0.58 
   2  24  -2    4.50    0.34 
  -5  25  -2    0.94    0.16 
  -4  25  -2   22.26    0.40 
  -3  25  -2    0.30    0.10 
  -2  25  -2   22.46    0.37 
  -1  25  -2    7.72    0.20 
   0  25  -2   14.05    0.40 
   1  25  -2    0.71    0.16 
   2  25  -2    1.73    0.25 
  -5  26  -2    0.61    0.17 
  -4  26  -2    0.58    0.13 
  -3  26  -2    2.56    0.14 
  -2  26  -2    6.14    0.20 
  -1  26  -2    1.47    0.12 
   0  26  -2    2.22    0.16 
   1  26  -2   21.82    0.55 
   2  26  -2    8.26    0.45 
  -4  27  -2    1.94    0.15 
  -3  27  -2    1.03    0.14 
  -2  27  -2    7.80    0.23 
  -1  27  -2    8.07    0.22 
   0  27  -2    0.25    0.17 
   1  27  -2    0.30    0.17 
   2  27  -2    3.25    0.38 
  -4  28  -2    2.04    0.18 
  -3  28  -2    0.17    0.14 
  -2  28  -2   25.04    0.48 
  -1  28  -2    0.64    0.12 
   0  28  -2    9.23    0.36 
   1  28  -2    6.26    0.32 
   2  28  -2    4.44    0.43 
  -4  29  -2    1.22    0.19 
  -3  29  -2    0.09    0.15 
  -2  29  -2    4.47    0.25 
  -1  29  -2    1.72    0.17 
   0  29  -2    2.22    0.22 
   1  29  -2    0.73    0.28 
   2  29  -2    0.76    0.29 
  -3  30  -2    0.71    0.17 
  -2  30  -2    0.21    0.15 
  -1  30  -2    4.31    0.33 
   0  30  -2    0.44    0.21 
   1  30  -2    0.19    0.27 
   2  30  -2    0.07    0.31 
  -3  31  -2    0.50    0.18 
  -2  31  -2    1.16    0.18 
  -1  31  -2    2.19    0.25 
   0  31  -2   17.84    0.76 
   1  31  -2    0.88    0.32 
   2  31  -2    1.01    0.35 
  -2  32  -2    0.06    0.22 
  -1  32  -2   10.32    0.65 
   0  32  -2    0.56    0.24 
   1  32  -2    0.00    0.33 
   2  32  -2    0.98    0.37 
  -1  33  -2    6.06    0.59 
   0  33  -2    1.76    0.38 
   1  33  -2   -0.07    0.36 
   2  33  -2    0.61    0.40 
   0 -34  -1   -0.07    0.32 
  -2 -33  -1    1.56    0.24 
  -1 -33  -1    0.14    0.20 
   0 -33  -1    1.69    0.32 
   1 -33  -1    0.90    0.32 
  -2 -32  -1    2.79    0.24 
  -1 -32  -1    0.15    0.19 
   0 -32  -1   20.23    0.78 
   1 -32  -1    0.02    0.28 
   2 -32  -1    1.62    0.35 
  -3 -31  -1    6.97    0.29 
  -2 -31  -1    4.51    0.24 
  -1 -31  -1   21.29    0.57 
   0 -31  -1    3.74    0.38 
   1 -31  -1    0.09    0.25 
   2 -31  -1    1.20    0.32 
  -3 -30  -1    0.14    0.15 
  -2 -30  -1    1.77    0.16 
  -1 -30  -1    5.33    0.28 
   0 -30  -1    0.09    0.16 
   1 -30  -1    2.17    0.28 
   2 -30  -1    5.28    0.32 
   3 -30  -1    1.67    0.35 
  -4 -29  -1    0.05    0.16 
  -3 -29  -1    0.44    0.14 
  -2 -29  -1    0.07    0.13 
  -1 -29  -1    2.83    0.19 
   0 -29  -1    0.77    0.16 
   1 -29  -1   11.18    0.51 
   2 -29  -1    0.15    0.19 
   3 -29  -1    5.40    0.34 
  -4 -28  -1    0.44    0.18 
  -3 -28  -1    0.67    0.14 
  -2 -28  -1    5.73    0.22 
  -1 -28  -1   12.25    0.30 
   0 -28  -1    1.41    0.16 
   1 -28  -1    0.80    0.21 
   2 -28  -1    2.45    0.22 
   3 -28  -1    0.17    0.21 
   4 -28  -1    0.11    0.44 
  -5 -27  -1    0.10    0.19 
  -4 -27  -1    2.12    0.20 
  -3 -27  -1    0.71    0.15 
  -2 -27  -1    2.72    0.17 
  -1 -27  -1   20.45    0.41 
   0 -27  -1   11.74    0.35 
   1 -27  -1    3.84    0.32 
   2 -27  -1    2.82    0.24 
   3 -27  -1    0.29    0.19 
   4 -27  -1    1.10    0.25 
  -5 -26  -1    1.65    0.21 
  -4 -26  -1    2.83    0.23 
  -3 -26  -1    0.85    0.15 
  -2 -26  -1    0.29    0.10 
  -1 -26  -1    8.11    0.23 
   0 -26  -1    4.17    0.17 
   1 -26  -1    0.40    0.13 
   2 -26  -1   10.55    0.34 
   3 -26  -1    1.39    0.19 
   4 -26  -1   -0.11    0.22 
   5 -26  -1   -0.01    0.43 
  -5 -25  -1    1.59    0.21 
  -4 -25  -1    0.18    0.15 
  -3 -25  -1   12.09    0.35 
  -2 -25  -1    4.55    0.18 
  -1 -25  -1   42.42    0.75 
   0 -25  -1    0.20    0.08 
   1 -25  -1   18.54    0.46 
   2 -25  -1    0.02    0.14 
   3 -25  -1   33.07    0.75 
   4 -25  -1    8.97    0.38 
   5 -25  -1    7.32    0.59 
  -5 -24  -1    1.74    0.20 
  -4 -24  -1    6.85    0.28 
  -3 -24  -1   10.03    0.31 
  -2 -24  -1   11.92    0.34 
  -1 -24  -1    4.06    0.15 
   0 -24  -1    1.01    0.09 
   1 -24  -1   11.69    0.32 
   2 -24  -1    3.70    0.21 
   3 -24  -1    7.56    0.29 
   4 -24  -1    1.89    0.22 
   5 -24  -1    0.09    0.37 
   6 -24  -1    1.22    0.29 
  -6 -23  -1    0.01    0.20 
  -5 -23  -1    3.74    0.26 
  -4 -23  -1    1.91    0.17 
  -3 -23  -1    7.99    0.27 
  -2 -23  -1    0.04    0.10 
  -1 -23  -1    2.53    0.13 
   0 -23  -1    6.18    0.17 
   1 -23  -1    5.86    0.21 
   2 -23  -1    0.03    0.12 
   3 -23  -1    2.68    0.21 
   4 -23  -1    7.23    0.32 
   5 -23  -1   -0.12    0.33 
   6 -23  -1    0.00    0.27 
  -6 -22  -1    0.16    0.19 
  -5 -22  -1   14.70    0.43 
  -4 -22  -1    0.04    0.12 
  -3 -22  -1    0.20    0.11 
  -2 -22  -1    0.06    0.09 
  -1 -22  -1    5.24    0.16 
   0 -22  -1    0.27    0.07 
   1 -22  -1    9.14    0.26 
   2 -22  -1    8.38    0.36 
   3 -22  -1    4.81    0.23 
   4 -22  -1   -0.03    0.16 
   5 -22  -1    0.54    0.32 
   6 -22  -1    0.03    0.25 
  -6 -21  -1    2.83    0.22 
  -5 -21  -1   10.50    0.34 
  -4 -21  -1    1.94    0.16 
  -3 -21  -1   29.46    0.54 
  -2 -21  -1    1.72    0.14 
  -1 -21  -1   17.60    0.42 
   0 -21  -1   26.70    0.47 
   1 -21  -1    6.30    0.20 
   2 -21  -1    1.72    0.17 
   3 -21  -1   24.96    0.58 
   4 -21  -1    1.86    0.18 
   5 -21  -1   14.73    0.65 
   6 -21  -1   -0.17    0.24 
  -6 -20  -1    8.43    0.34 
  -5 -20  -1   -0.13    0.13 
  -4 -20  -1    0.52    0.12 
  -3 -20  -1   38.76    0.68 
  -2 -20  -1    2.47    0.14 
  -1 -20  -1    5.93    0.19 
   0 -20  -1   18.32    0.35 
   1 -20  -1   26.83    0.48 
   2 -20  -1   31.73    0.96 
   3 -20  -1    2.63    0.17 
   4 -20  -1    1.85    0.17 
   5 -20  -1   11.53    0.54 
   6 -20  -1    1.33    0.25 
   7 -20  -1    0.17    0.31 
  -6 -19  -1    1.23    0.18 
  -5 -19  -1    0.27    0.13 
  -4 -19  -1    2.49    0.14 
  -3 -19  -1    0.49    0.08 
  -2 -19  -1    6.41    0.21 
  -1 -19  -1    0.46    0.08 
   0 -19  -1   43.22    0.74 
   1 -19  -1   37.42    0.64 
   2 -19  -1    0.08    0.11 
   3 -19  -1   18.60    0.45 
   4 -19  -1    2.28    0.19 
   5 -19  -1    0.55    0.18 
   6 -19  -1    0.95    0.23 
   7 -19  -1    0.13    0.29 
  -7 -18  -1    1.25    0.22 
  -6 -18  -1    1.11    0.17 
  -5 -18  -1    0.54    0.13 
  -4 -18  -1   22.98    0.43 
  -3 -18  -1   22.30    0.41 
  -2 -18  -1   59.33    1.20 
  -1 -18  -1   26.83    0.57 
   0 -18  -1   56.02    0.96 
   1 -18  -1    0.07    0.05 
   2 -18  -1   64.75    1.10 
   3 -18  -1    6.99    0.22 
   4 -18  -1   21.94    0.53 
   5 -18  -1    3.07    0.25 
   6 -18  -1   11.94    0.43 
   7 -18  -1    0.22    0.27 
  -7 -17  -1    1.57    0.21 
  -6 -17  -1    7.33    0.30 
  -5 -17  -1    2.58    0.16 
  -4 -17  -1    9.42    0.22 
  -3 -17  -1    7.64    0.18 
  -2 -17  -1    0.04    0.05 
  -1 -17  -1    0.15    0.06 
   0 -17  -1   25.77    0.45 
   1 -17  -1   90.73    1.18 
   2 -17  -1   22.93    0.35 
   3 -17  -1   11.54    0.30 
   4 -17  -1    1.12    0.14 
   5 -17  -1    1.04    0.17 
   6 -17  -1    0.23    0.20 
   7 -17  -1   -0.03    0.26 
  -7 -16  -1    1.53    0.21 
  -6 -16  -1    0.84    0.16 
  -5 -16  -1    8.74    0.22 
  -4 -16  -1    0.02    0.07 
  -3 -16  -1    2.85    0.11 
  -2 -16  -1   11.83    0.21 
  -1 -16  -1   26.81    0.48 
   0 -16  -1    0.05    0.05 
   1 -16  -1    1.28    0.05 
   2 -16  -1    2.73    0.08 
   3 -16  -1    5.28    0.19 
   4 -16  -1    0.66    0.13 
   5 -16  -1    0.78    0.16 
   6 -16  -1    0.11    0.19 
   7 -16  -1    3.15    0.29 
  -7 -15  -1    0.00    0.18 
  -6 -15  -1    9.93    0.33 
  -5 -15  -1   10.99    0.25 
  -4 -15  -1    4.80    0.15 
  -3 -15  -1    1.56    0.09 
  -2 -15  -1    4.41    0.12 
  -1 -15  -1    2.91    0.11 
   0 -15  -1   27.04    0.58 
   1 -15  -1    2.75    0.07 
   2 -15  -1    6.79    0.11 
   3 -15  -1    2.80    0.15 
   4 -15  -1   11.00    0.31 
   5 -15  -1    8.65    0.30 
   6 -15  -1    0.97    0.20 
   7 -15  -1    4.03    0.34 
  -7 -14  -1    2.84    0.25 
  -6 -14  -1    3.76    0.18 
  -5 -14  -1    0.22    0.09 
  -4 -14  -1   22.17    0.41 
  -3 -14  -1   16.13    0.30 
  -2 -14  -1   11.03    0.19 
  -1 -14  -1   40.23    0.82 
   0 -14  -1   35.13    0.61 
   1 -14  -1    6.74    0.11 
   2 -14  -1   33.76    0.38 
   3 -14  -1   15.61    0.37 
   4 -14  -1   12.46    0.47 
   5 -14  -1   -0.06    0.13 
   6 -14  -1   23.51    0.60 
   7 -14  -1    0.11    0.23 
  -7 -13  -1    0.44    0.18 
  -6 -13  -1    2.15    0.15 
  -5 -13  -1    0.25    0.08 
  -4 -13  -1   31.71    0.55 
  -3 -13  -1    2.29    0.10 
  -2 -13  -1   11.11    0.19 
  -1 -13  -1   84.96    1.38 
   0 -13  -1    4.18    0.10 
   1 -13  -1   18.00    0.28 
   2 -13  -1   48.41    0.53 
   3 -13  -1    7.80    0.17 
   4 -13  -1    0.49    0.17 
   5 -13  -1    0.32    0.13 
   6 -13  -1    0.17    0.17 
   7 -13  -1    0.72    0.24 
   8 -13  -1    0.20    0.30 
  -7 -12  -1    0.14    0.16 
  -6 -12  -1    1.66    0.12 
  -5 -12  -1    0.44    0.08 
  -4 -12  -1   16.46    0.31 
  -3 -12  -1    2.87    0.08 
  -2 -12  -1   51.40    0.86 
  -1 -12  -1    8.36    0.14 
   0 -12  -1   31.65    0.54 
   1 -12  -1    5.64    0.10 
   2 -12  -1   25.88    0.29 
   3 -12  -1    7.56    0.16 
   4 -12  -1    4.76    0.19 
   5 -12  -1   13.13    0.37 
   6 -12  -1    0.07    0.16 
   7 -12  -1    0.10    0.21 
   8 -12  -1    0.48    0.28 
  -7 -11  -1    0.56    0.14 
  -6 -11  -1    3.23    0.16 
  -5 -11  -1    0.23    0.08 
  -4 -11  -1   17.79    0.33 
  -3 -11  -1   17.20    0.27 
  -2 -11  -1   60.80    0.88 
  -1 -11  -1    0.13    0.03 
   0 -11  -1   53.47    0.79 
   1 -11  -1    5.52    0.11 
   2 -11  -1    1.89    0.06 
   3 -11  -1    3.42    0.08 
   4 -11  -1    2.02    0.15 
   5 -11  -1    4.55    0.22 
   6 -11  -1    0.03    0.16 
   7 -11  -1    0.08    0.20 
   8 -11  -1    0.23    0.28 
  -7 -10  -1    0.06    0.13 
  -6 -10  -1   12.48    0.28 
  -5 -10  -1   16.26    0.32 
  -4 -10  -1   66.24    1.10 
  -3 -10  -1   10.78    0.15 
  -2 -10  -1   27.97    0.41 
  -1 -10  -1    0.15    0.02 
   0 -10  -1  101.12    1.43 
   1 -10  -1    1.24    0.04 
   2 -10  -1  338.90    4.28 
   3 -10  -1    1.67    0.08 
   4 -10  -1  110.59    1.82 
   5 -10  -1   10.09    0.31 
   6 -10  -1    5.96    0.27 
   7 -10  -1    0.59    0.19 
   8 -10  -1    0.07    0.28 
  -8  -9  -1    0.04    0.36 
  -7  -9  -1    0.18    0.13 
  -6  -9  -1    0.68    0.10 
  -5  -9  -1    7.03    0.18 
  -4  -9  -1    8.72    0.19 
  -3  -9  -1   10.66    0.15 
  -2  -9  -1    3.54    0.07 
  -1  -9  -1   18.77    0.23 
   0  -9  -1   68.97    0.88 
   1  -9  -1   41.16    0.48 
   2  -9  -1   59.08    0.78 
   3  -9  -1    3.67    0.14 
   4  -9  -1   57.68    0.98 
   5  -9  -1    3.45    0.19 
   6  -9  -1    0.25    0.15 
   7  -9  -1    0.44    0.21 
   8  -9  -1    1.51    0.29 
  -8  -8  -1    0.54    0.36 
  -7  -8  -1    1.12    0.14 
  -6  -8  -1    1.22    0.11 
  -5  -8  -1    9.24    0.21 
  -4  -8  -1  185.09    2.59 
  -3  -8  -1    1.56    0.06 
  -2  -8  -1   49.89    0.64 
  -1  -8  -1   29.35    0.35 
   0  -8  -1   31.56    0.41 
   1  -8  -1  102.16    1.10 
   2  -8  -1   60.83    0.79 
   3  -8  -1    3.22    0.13 
   4  -8  -1   90.50    1.49 
   5  -8  -1    5.68    0.22 
   6  -8  -1   25.51    0.62 
   7  -8  -1    2.92    0.24 
   8  -8  -1    0.72    0.28 
  -8  -7  -1    0.72    0.23 
  -7  -7  -1    2.63    0.18 
  -6  -7  -1    8.44    0.23 
  -5  -7  -1   11.72    0.25 
  -4  -7  -1   78.59    1.14 
  -3  -7  -1   41.54    0.46 
  -2  -7  -1   -0.01    0.02 
  -1  -7  -1   39.32    0.46 
   0  -7  -1    0.80    0.03 
   1  -7  -1  267.30    5.37 
   2  -7  -1  133.35    1.54 
   3  -7  -1    0.87    0.05 
   4  -7  -1    9.55    0.18 
   5  -7  -1   37.08    0.82 
   6  -7  -1    0.09    0.14 
   7  -7  -1    6.06    0.32 
   8  -7  -1   -0.16    0.35 
  -8  -6  -1    0.41    0.22 
  -7  -6  -1   -0.02    0.12 
  -6  -6  -1    0.12    0.10 
  -5  -6  -1    4.34    0.17 
  -4  -6  -1   21.31    0.37 
  -3  -6  -1    7.34    0.11 
  -2  -6  -1   52.26    0.56 
  -1  -6  -1    0.04    0.01 
   0  -6  -1    7.73    0.11 
   1  -6  -1    0.11    0.01 
   2  -6  -1   42.00    0.50 
   3  -6  -1    7.87    0.11 
   4  -6  -1   16.93    0.27 
   5  -6  -1    9.06    0.27 
   6  -6  -1    6.81    0.27 
   7  -6  -1    0.19    0.19 
   8  -6  -1    0.71    0.34 
  -8  -5  -1    0.07    0.22 
  -7  -5  -1    1.27    0.16 
  -6  -5  -1    1.98    0.14 
  -5  -5  -1    5.39    0.18 
  -4  -5  -1    3.82    0.09 
  -3  -5  -1    2.12    0.05 
  -2  -5  -1    4.59    0.07 
  -1  -5  -1   39.10    0.43 
   0  -5  -1    2.11    0.03 
   1  -5  -1   16.93    0.20 
   2  -5  -1   17.23    0.23 
   3  -5  -1   36.78    0.40 
   4  -5  -1   25.00    0.34 
   5  -5  -1    2.45    0.16 
   6  -5  -1    0.04    0.14 
   7  -5  -1   -0.10    0.18 
   8  -5  -1   -0.04    0.31 
  -8  -4  -1   -0.01    0.21 
  -7  -4  -1    0.30    0.14 
  -6  -4  -1    0.26    0.11 
  -5  -4  -1    8.36    0.18 
  -4  -4  -1    3.18    0.08 
  -3  -4  -1    2.40    0.05 
  -2  -4  -1    4.66    0.07 
  -1  -4  -1  137.91    1.74 
   0  -4  -1    7.98    0.10 
   1  -4  -1   65.22    0.75 
   2  -4  -1   48.82    0.49 
   3  -4  -1    1.03    0.05 
   4  -4  -1    0.04    0.04 
   5  -4  -1    0.03    0.10 
   6  -4  -1    6.80    0.27 
   7  -4  -1    0.43    0.19 
   8  -4  -1    0.32    0.32 
  -8  -3  -1    0.36    0.28 
  -7  -3  -1    4.82    0.25 
  -6  -3  -1    0.23    0.11 
  -5  -3  -1   16.95    0.32 
  -4  -3  -1    0.80    0.04 
  -3  -3  -1    2.76    0.05 
  -2  -3  -1   12.41    0.14 
  -1  -3  -1   80.93    1.04 
   0  -3  -1    0.16    0.01 
   2  -3  -1   62.84    0.63 
   3  -3  -1    1.26    0.04 
   4  -3  -1   39.10    0.52 
   5  -3  -1   46.78    1.01 
   6  -3  -1    0.26    0.14 
   7  -3  -1    8.60    0.49 
   8  -3  -1    0.10    0.33 
  -8  -2  -1    0.57    0.27 
  -7  -2  -1    0.01    0.14 
  -6  -2  -1    2.48    0.15 
  -5  -2  -1    5.01    0.14 
  -4  -2  -1    4.65    0.07 
  -3  -2  -1    6.94    0.08 
  -2  -2  -1    9.56    0.10 
  -1  -2  -1  345.75   13.31 
   0  -2  -1   36.57    1.04 
   1  -2  -1   77.05    0.78 
   2  -2  -1  146.81    1.85 
   3  -2  -1   92.74    1.07 
   4  -2  -1   20.94    0.37 
   5  -2  -1    5.90    0.21 
   6  -2  -1   17.13    0.45 
   7  -2  -1    0.23    0.23 
   8  -2  -1    0.09    0.31 
  -8  -1  -1    1.16    0.29 
  -7  -1  -1    0.29    0.14 
  -6  -1  -1    0.14    0.09 
  -5  -1  -1   13.88    0.27 
  -4  -1  -1    1.10    0.05 
  -3  -1  -1   94.89    0.95 
  -2  -1  -1   21.78    0.21 
  -1  -1  -1  391.95   14.81 
   0  -1  -1   40.49    0.66 
   1  -1  -1   21.82    0.23 
   2  -1  -1    1.16    0.03 
   3  -1  -1    0.52    0.03 
   4  -1  -1    0.05    0.05 
   5  -1  -1   34.44    0.77 
   6  -1  -1    2.47    0.21 
   7  -1  -1   26.00    0.92 
   8  -1  -1    0.01    0.32 
  -8   0  -1   -0.13    0.27 
  -7   0  -1   12.85    0.37 
  -6   0  -1    0.07    0.08 
  -5   0  -1   26.70    0.48 
  -4   0  -1    0.01    0.04 
  -3   0  -1  136.10    1.73 
  -2   0  -1    0.06    0.01 
  -1   0  -1   40.48    0.43 
   1   0  -1   28.74    0.47 
   2   0  -1    0.03    0.01 
   3   0  -1    0.13    0.02 
   4   0  -1    0.01    0.05 
   5   0  -1   20.71    0.49 
   6   0  -1   -0.13    0.17 
   7   0  -1    1.45    0.26 
   8   0  -1    0.01    0.33 
  -8   1  -1    1.52    0.30 
  -7   1  -1    0.40    0.15 
  -6   1  -1    0.09    0.09 
  -5   1  -1   13.39    0.27 
  -4   1  -1    1.06    0.07 
  -3   1  -1   94.90    1.20 
  -2   1  -1   21.53    0.26 
  -1   1  -1  363.69   14.69 
   0   1  -1   39.74    0.66 
   1   1  -1   22.44    0.37 
   2   1  -1    1.24    0.04 
   3   1  -1    0.52    0.03 
   4   1  -1   -0.02    0.03 
   5   1  -1   34.73    0.63 
   6   1  -1    2.44    0.29 
   7   1  -1   25.90    0.92 
   8   1  -1    0.30    0.32 
  -8   2  -1    0.33    0.28 
  -7   2  -1    0.10    0.14 
  -6   2  -1    2.44    0.14 
  -5   2  -1    4.72    0.14 
  -4   2  -1    4.87    0.12 
  -3   2  -1    6.86    0.11 
  -2   2  -1    9.51    0.11 
  -1   2  -1  304.60   13.07 
   1   2  -1   77.08    0.98 
   2   2  -1  146.21    2.06 
   3   2  -1   91.58    1.17 
   4   2  -1   20.66    0.26 
   5   2  -1    5.41    0.29 
   6   2  -1   17.89    0.64 
   7   2  -1    0.14    0.24 
   8   2  -1   -0.08    0.31 
  -8   3  -1    0.11    0.28 
  -7   3  -1    4.92    0.26 
  -6   3  -1    0.24    0.09 
  -5   3  -1   16.89    0.33 
  -4   3  -1    0.88    0.06 
  -3   3  -1    2.80    0.06 
  -2   3  -1   12.49    0.14 
  -1   3  -1   82.26    0.78 
   0   3  -1    0.18    0.01 
   1   3  -1  946.20   28.64 
   2   3  -1   61.67    0.67 
   3   3  -1    1.29    0.04 
   4   3  -1   39.12    0.47 
   5   3  -1   48.01    1.43 
   6   3  -1    0.16    0.18 
   7   3  -1    9.80    0.49 
   8   3  -1    0.02    0.30 
  -8   4  -1   -0.04    0.28 
  -7   4  -1    0.24    0.12 
  -6   4  -1    0.15    0.09 
  -5   4  -1    7.75    0.19 
  -4   4  -1    3.41    0.09 
  -3   4  -1    2.50    0.05 
  -2   4  -1    4.63    0.06 
  -1   4  -1  138.89    1.30 
   0   4  -1    7.88    0.09 
   1   4  -1   64.57    1.06 
   2   4  -1   48.67    0.57 
   3   4  -1    1.00    0.04 
   4   4  -1    0.01    0.03 
   5   4  -1   -0.06    0.05 
   6   4  -1    6.45    0.37 
   7   4  -1    0.22    0.23 
   8   4  -1    0.05    0.31 
  -8   5  -1   -0.02    0.28 
  -7   5  -1    1.16    0.14 
  -6   5  -1    1.87    0.12 
  -5   5  -1    5.46    0.16 
  -4   5  -1    4.04    0.09 
  -3   5  -1    2.22    0.05 
  -2   5  -1    4.60    0.06 
  -1   5  -1   40.00    0.38 
   0   5  -1    2.19    0.03 
   1   5  -1   16.82    0.22 
   2   5  -1   16.99    0.21 
   3   5  -1   36.41    0.43 
   4   5  -1   24.77    0.31 
   5   5  -1    2.29    0.10 
   6   5  -1    0.09    0.17 
   7   5  -1    0.10    0.23 
   8   5  -1    0.12    0.32 
  -8   6  -1    0.05    0.28 
  -7   6  -1    0.10    0.12 
  -6   6  -1    0.07    0.10 
  -5   6  -1    4.21    0.15 
  -4   6  -1   20.90    0.27 
  -3   6  -1    7.41    0.10 
  -2   6  -1   51.50    0.53 
  -1   6  -1    0.06    0.01 
   0   6  -1    8.11    0.08 
   1   6  -1    0.07    0.01 
   2   6  -1   42.09    0.46 
   3   6  -1    8.05    0.11 
   4   6  -1   16.71    0.26 
   5   6  -1    8.76    0.37 
   6   6  -1    7.48    0.39 
   7   6  -1    0.27    0.25 
   8   6  -1    0.79    0.34 
  -8   7  -1    0.76    0.30 
  -7   7  -1    2.35    0.17 
  -6   7  -1    8.79    0.23 
  -5   7  -1   11.37    0.21 
  -4   7  -1   78.97    0.94 
  -3   7  -1   42.14    0.46 
  -2   7  -1    0.01    0.02 
  -1   7  -1   39.25    0.40 
   0   7  -1    0.82    0.03 
   1   7  -1  271.66    4.38 
   2   7  -1  133.23    1.43 
   3   7  -1    0.96    0.04 
   4   7  -1    9.54    0.15 
   5   7  -1   35.77    1.15 
   6   7  -1    0.02    0.18 
   7   7  -1    6.72    0.45 
   8   7  -1    0.06    0.33 
  -8   8  -1    0.48    0.28 
  -7   8  -1    1.10    0.14 
  -6   8  -1    1.10    0.11 
  -5   8  -1    9.06    0.18 
  -4   8  -1  180.82    2.13 
  -3   8  -1    1.77    0.06 
  -2   8  -1   49.96    0.51 
  -1   8  -1   29.47    0.29 
   0   8  -1   31.42    0.32 
   1   8  -1  101.57    1.30 
   2   8  -1   61.44    0.71 
   3   8  -1    3.50    0.06 
   4   8  -1   89.20    1.15 
   5   8  -1    5.43    0.31 
   6   8  -1   25.30    0.88 
   7   8  -1    2.58    0.31 
   8   8  -1    0.57    0.33 
  -8   9  -1    0.23    0.29 
  -7   9  -1    0.13    0.13 
  -6   9  -1    0.74    0.11 
  -5   9  -1    7.22    0.16 
  -4   9  -1    8.26    0.13 
  -3   9  -1   10.80    0.14 
  -2   9  -1    3.61    0.06 
  -1   9  -1   18.76    0.20 
   0   9  -1   68.56    0.69 
   1   9  -1   40.99    0.49 
   2   9  -1   60.57    0.70 
   3   9  -1    3.70    0.06 
   4   9  -1   58.07    0.83 
   5   9  -1    3.20    0.25 
   6   9  -1    0.21    0.20 
   7   9  -1    0.32    0.26 
   8   9  -1    1.10    0.36 
  -7  10  -1    0.04    0.14 
  -6  10  -1   12.43    0.29 
  -5  10  -1   16.08    0.27 
  -4  10  -1   65.05    0.79 
  -3  10  -1   10.87    0.15 
  -2  10  -1   27.52    0.30 
  -1  10  -1    0.31    0.02 
   0  10  -1  101.87    1.17 
   1  10  -1    1.19    0.04 
   2  10  -1  344.06    4.28 
   3  10  -1    1.60    0.04 
   4  10  -1  111.15    1.57 
   5  10  -1    9.51    0.42 
   6  10  -1    5.50    0.37 
   7  10  -1    0.61    0.27 
   8  10  -1   -0.01    0.34 
  -7  11  -1    0.60    0.15 
  -6  11  -1    2.82    0.18 
  -5  11  -1    0.34    0.07 
  -4  11  -1   17.43    0.25 
  -3  11  -1   17.20    0.23 
  -2  11  -1   60.93    0.63 
  -1  11  -1    0.13    0.02 
   0  11  -1   54.92    0.70 
   1  11  -1    5.26    0.08 
   2  11  -1    2.03    0.06 
   3  11  -1    3.52    0.07 
   4  11  -1    1.68    0.10 
   5  11  -1    4.32    0.29 
   6  11  -1    0.10    0.19 
   7  11  -1    0.34    0.26 
   8  11  -1   -0.07    0.36 
  -7  12  -1   -0.05    0.15 
  -6  12  -1    1.55    0.11 
  -5  12  -1    0.32    0.07 
  -4  12  -1   15.98    0.23 
  -3  12  -1    2.82    0.07 
  -2  12  -1   51.50    0.53 
  -1  12  -1    8.68    0.11 
   0  12  -1   32.65    0.43 
   1  12  -1    5.30    0.09 
   2  12  -1   25.59    0.38 
   3  12  -1    7.35    0.13 
   5  12  -1   13.66    0.52 
   6  12  -1    0.17    0.21 
   7  12  -1   -0.22    0.26 
   8  12  -1    0.43    0.39 
  -7  13  -1    0.40    0.16 
  -6  13  -1    1.96    0.13 
  -5  13  -1    0.29    0.07 
  -4  13  -1   31.01    0.41 
  -3  13  -1    2.39    0.07 
  -2  13  -1   11.10    0.16 
  -1  13  -1   83.93    0.85 
   0  13  -1    4.26    0.08 
   1  13  -1   18.04    0.25 
   2  13  -1   48.30    0.71 
   3  13  -1    7.91    0.16 
   5  13  -1    0.47    0.18 
   6  13  -1    0.16    0.22 
   7  13  -1    0.40    0.30 
   8  13  -1    0.12    0.38 
  -7  14  -1    2.44    0.19 
  -6  14  -1    4.07    0.18 
  -5  14  -1    0.16    0.07 
  -4  14  -1   21.95    0.30 
  -3  14  -1   15.42    0.22 
  -2  14  -1   10.92    0.16 
  -1  14  -1   39.28    0.44 
   0  14  -1   36.02    0.43 
   1  14  -1    7.11    0.11 
   2  14  -1   33.43    0.50 
   3  14  -1   15.51    0.24 
   7  14  -1    0.00    0.29 
  -7  15  -1    0.16    0.17 
  -6  15  -1   10.24    0.24 
  -5  15  -1   11.15    0.20 
  -4  15  -1    4.34    0.12 
  -3  15  -1    1.60    0.08 
  -2  15  -1    4.29    0.10 
  -1  15  -1    3.34    0.08 
   0  15  -1   27.00    0.37 
   1  15  -1    2.75    0.06 
   2  15  -1    6.63    0.15 
   3  15  -1    2.88    0.09 
  -7  16  -1    1.35    0.19 
  -6  16  -1    0.90    0.12 
  -5  16  -1    8.78    0.18 
  -4  16  -1   -0.01    0.06 
  -3  16  -1    2.61    0.09 
  -2  16  -1   11.63    0.18 
  -1  16  -1   27.57    0.34 
   0  16  -1    0.11    0.04 
   1  16  -1    1.37    0.05 
   2  16  -1    2.76    0.13 
   3  16  -1    5.07    0.13 
  -7  17  -1    1.28    0.20 
  -6  17  -1    7.46    0.23 
  -5  17  -1    2.67    0.13 
  -4  17  -1    9.42    0.18 
  -3  17  -1    7.93    0.15 
  -2  17  -1    0.08    0.05 
  -1  17  -1    0.21    0.04 
   0  17  -1   25.52    0.36 
   1  17  -1   93.56    1.18 
   2  17  -1   23.03    0.51 
   3  17  -1   11.45    0.41 
  -7  18  -1    1.22    0.21 
  -6  18  -1    1.09    0.14 
  -5  18  -1    0.45    0.09 
  -4  18  -1   22.32    0.32 
  -3  18  -1   21.52    0.30 
  -2  18  -1   57.08    0.70 
  -1  18  -1   25.73    0.34 
   0  18  -1   56.88    0.68 
   1  18  -1    0.13    0.04 
   2  18  -1   66.83    1.36 
   3  18  -1    6.64    0.30 
  -6  19  -1    1.14    0.14 
  -5  19  -1    0.15    0.09 
  -4  19  -1    2.70    0.12 
  -3  19  -1    0.54    0.07 
  -2  19  -1    6.53    0.13 
  -1  19  -1    0.45    0.05 
   0  19  -1   43.45    0.59 
   1  19  -1   37.11    0.50 
   2  19  -1    0.01    0.08 
   3  19  -1   19.08    0.62 
  -6  20  -1    8.54    0.25 
  -5  20  -1    0.01    0.10 
  -4  20  -1    0.42    0.08 
  -3  20  -1   38.83    0.50 
  -2  20  -1    2.59    0.10 
  -1  20  -1    5.45    0.12 
   0  20  -1   18.88    0.28 
   1  20  -1   26.21    0.39 
   2  20  -1   29.58    0.70 
   3  20  -1    2.59    0.24 
  -6  21  -1    2.14    0.16 
  -5  21  -1   10.18    0.22 
  -4  21  -1    1.88    0.11 
  -3  21  -1   29.93    0.40 
  -2  21  -1    1.76    0.09 
  -1  21  -1   17.91    0.25 
   0  21  -1   26.29    0.38 
   1  21  -1    5.80    0.21 
   2  21  -1    1.47    0.18 
   3  21  -1   24.77    0.82 
  -6  22  -1    0.14    0.15 
  -5  22  -1   14.71    0.27 
  -4  22  -1   -0.11    0.08 
  -3  22  -1    0.31    0.08 
  -2  22  -1   -0.02    0.07 
  -1  22  -1    5.44    0.13 
   0  22  -1    0.23    0.07 
   1  22  -1    8.15    0.27 
   2  22  -1    8.66    0.39 
   3  22  -1    5.12    0.32 
  -6  23  -1    0.22    0.16 
  -5  23  -1    3.44    0.17 
  -4  23  -1    1.27    0.11 
  -3  23  -1    8.15    0.18 
  -2  23  -1    0.22    0.07 
  -1  23  -1    2.66    0.11 
   0  23  -1    6.26    0.20 
   1  23  -1    5.62    0.23 
   2  23  -1    0.18    0.18 
   3  23  -1    2.91    0.30 
  -5  24  -1    1.10    0.13 
  -4  24  -1    6.38    0.19 
  -3  24  -1    9.97    0.20 
  -2  24  -1   12.28    0.21 
  -1  24  -1    4.16    0.13 
   0  24  -1    0.69    0.10 
   1  24  -1   11.14    0.34 
   2  24  -1    3.60    0.32 
   3  24  -1    7.74    0.41 
  -5  25  -1    1.32    0.14 
  -4  25  -1   -0.08    0.11 
  -3  25  -1   11.38    0.22 
  -2  25  -1    4.28    0.15 
  -1  25  -1   42.26    0.54 
   0  25  -1    0.32    0.10 
   1  25  -1   18.22    0.47 
   2  25  -1   -0.14    0.20 
   3  25  -1   32.91    1.06 
  -5  26  -1    1.12    0.15 
  -4  26  -1    2.62    0.15 
  -3  26  -1    0.75    0.10 
  -2  26  -1    0.23    0.09 
  -1  26  -1    8.35    0.20 
   0  26  -1    4.39    0.24 
   1  26  -1    0.19    0.14 
   2  26  -1   10.87    0.50 
   3  26  -1    0.88    0.25 
  -5  27  -1    0.09    0.15 
  -4  27  -1    1.66    0.14 
  -3  27  -1    0.65    0.11 
  -2  27  -1    2.85    0.15 
  -1  27  -1   19.68    0.34 
   0  27  -1   11.31    0.37 
   1  27  -1    4.50    0.26 
   2  27  -1    3.12    0.37 
   3  27  -1   -0.10    0.25 
  -4  28  -1    0.59    0.14 
  -3  28  -1    0.45    0.12 
  -2  28  -1    6.02    0.24 
  -1  28  -1   12.67    0.30 
   0  28  -1    1.16    0.18 
   1  28  -1    0.53    0.17 
   2  28  -1    2.18    0.30 
   3  28  -1   -0.01    0.28 
  -4  29  -1    0.08    0.16 
  -3  29  -1    0.34    0.15 
  -2  29  -1   -0.04    0.13 
  -1  29  -1    2.50    0.15 
   0  29  -1    0.93    0.19 
   1  29  -1   11.66    0.40 
   2  29  -1    0.12    0.28 
   3  29  -1    5.74    0.49 
  -3  30  -1    0.07    0.15 
  -2  30  -1    1.62    0.15 
  -1  30  -1    5.37    0.32 
   0  30  -1    0.05    0.19 
   1  30  -1    2.45    0.24 
   2  30  -1    5.93    0.49 
  -3  31  -1    6.71    0.32 
  -2  31  -1    4.57    0.23 
  -1  31  -1   20.94    0.84 
   0  31  -1    4.32    0.33 
   1  31  -1    0.05    0.30 
   2  31  -1    0.97    0.34 
  -2  32  -1    3.10    0.24 
  -1  32  -1    0.06    0.22 
   0  32  -1   20.15    0.84 
   1  32  -1   -0.07    0.32 
   2  32  -1    1.35    0.35 
  -2  33  -1    1.50    0.27 
  -1  33  -1   -0.13    0.24 
   0  33  -1    1.28    0.27 
   1  33  -1    1.01    0.38 
   2  33  -1   -0.08    0.37 
   0  34  -1    0.08    0.27 
  -1 -34   0    0.91    0.32 
   0 -34   0    0.48    0.33 
   1 -34   0    0.94    0.36 
  -2 -33   0    2.78    0.34 
  -1 -33   0    0.93    0.29 
   0 -33   0    0.29    0.30 
   1 -33   0    0.96    0.33 
   2 -33   0    2.95    0.41 
  -3 -32   0   -0.02    0.17 
  -2 -32   0    0.77    0.20 
  -1 -32   0   -0.08    0.24 
   0 -32   0   24.14    0.88 
   1 -32   0    0.01    0.27 
   2 -32   0    0.45    0.33 
   3 -32   0   -0.47    0.39 
  -3 -31   0    2.79    0.21 
  -2 -31   0    1.03    0.15 
  -1 -31   0    0.93    0.26 
   0 -31   0    0.28    0.24 
   1 -31   0    1.45    0.29 
   2 -31   0    0.98    0.31 
   3 -31   0    2.62    0.40 
  -4 -30   0   -0.07    0.17 
  -3 -30   0    2.16    0.17 
  -2 -30   0    1.77    0.16 
  -1 -30   0    3.94    0.26 
   0 -30   0   10.09    0.49 
   1 -30   0    3.51    0.39 
   2 -30   0    1.92    0.31 
   3 -30   0    1.48    0.35 
   4 -30   0   -0.09    0.40 
  -4 -29   0   -0.01    0.15 
  -3 -29   0    0.18    0.13 
  -2 -29   0    0.03    0.12 
  -1 -29   0   16.49    0.37 
   0 -29   0    0.36    0.20 
   1 -29   0   15.89    0.64 
   2 -29   0    0.35    0.26 
   3 -29   0    0.15    0.30 
   4 -29   0   -0.19    0.37 
  -4 -28   0    9.83    0.30 
  -3 -28   0    7.12    0.25 
  -2 -28   0   32.68    0.62 
  -1 -28   0   -0.05    0.10 
   0 -28   0   17.29    0.65 
   1 -28   0   -0.05    0.19 
   2 -28   0   34.09    1.10 
   3 -28   0    8.18    0.50 
   4 -28   0   10.20    0.64 
  -5 -27   0    1.99    0.18 
  -4 -27   0    0.95    0.14 
  -3 -27   0    0.63    0.12 
  -2 -27   0    0.19    0.11 
  -1 -27   0    0.50    0.11 
   0 -27   0    0.24    0.12 
   1 -27   0    0.47    0.19 
   2 -27   0   -0.01    0.17 
   3 -27   0    0.42    0.26 
   4 -27   0    0.89    0.34 
  -5 -26   0    0.22    0.15 
  -4 -26   0    4.36    0.21 
  -3 -26   0    1.39    0.13 
  -2 -26   0    7.44    0.22 
  -1 -26   0    0.95    0.11 
   0 -26   0   16.23    0.41 
   1 -26   0    1.01    0.20 
   2 -26   0    7.97    0.29 
   3 -26   0    1.43    0.20 
   4 -26   0    4.39    0.48 
  -5 -25   0    0.61    0.18 
  -4 -25   0    0.28    0.14 
  -3 -25   0    0.07    0.10 
  -2 -25   0    0.44    0.09 
  -1 -25   0    4.59    0.17 
   0 -25   0    0.22    0.09 
   1 -25   0    4.56    0.30 
   2 -25   0    0.61    0.15 
   3 -25   0    0.24    0.17 
   4 -25   0    0.26    0.21 
  -6 -24   0    2.63    0.23 
  -5 -24   0    0.30    0.15 
  -4 -24   0   21.81    0.74 
  -3 -24   0    0.23    0.09 
  -2 -24   0   13.93    0.30 
  -1 -24   0    2.65    0.14 
   0 -24   0    0.36    0.08 
   1 -24   0    2.65    0.25 
   2 -24   0   13.57    0.37 
   3 -24   0    0.24    0.16 
   4 -24   0   21.36    0.56 
   6 -24   0    2.68    0.41 
  -6 -23   0    1.30    0.19 
  -5 -23   0    0.24    0.15 
  -4 -23   0    0.01    0.12 
  -3 -23   0    0.22    0.11 
  -2 -23   0    1.55    0.11 
  -1 -23   0    5.08    0.16 
   0 -23   0    0.09    0.07 
   1 -23   0    5.32    0.29 
   2 -23   0    1.75    0.16 
   3 -23   0    0.33    0.15 
   4 -23   0    0.04    0.18 
   5 -23   0    0.49    0.36 
   6 -23   0    1.22    0.36 
  -6 -22   0   -0.16    0.17 
  -5 -22   0    4.80    0.26 
  -4 -22   0    4.90    0.23 
  -3 -22   0   27.83    0.62 
  -2 -22   0   17.35    0.35 
  -1 -22   0    2.29    0.12 
   0 -22   0    0.31    0.07 
   1 -22   0    2.84    0.22 
   2 -22   0   17.65    0.43 
   3 -22   0   27.64    0.63 
   4 -22   0    5.06    0.27 
   5 -22   0    4.32    0.46 
   6 -22   0   -0.02    0.33 
  -6 -21   0    0.04    0.17 
  -5 -21   0    4.60    0.24 
  -4 -21   0    7.47    0.26 
  -3 -21   0   18.39    0.63 
  -2 -21   0   24.40    0.56 
  -1 -21   0    2.19    0.11 
   0 -21   0    0.72    0.12 
   1 -21   0    2.12    0.13 
   2 -21   0   24.65    0.56 
   3 -21   0   18.10    0.45 
   4 -21   0    7.39    0.29 
   5 -21   0    4.43    0.45 
   6 -21   0   -0.20    0.24 
  -6 -20   0    4.02    0.26 
  -5 -20   0    1.00    0.14 
  -4 -20   0    0.41    0.11 
  -3 -20   0    0.01    0.09 
  -2 -20   0    9.33    0.26 
  -1 -20   0    2.32    0.10 
   0 -20   0  107.76    1.56 
   1 -20   0    2.45    0.13 
   2 -20   0    9.37    0.26 
   3 -20   0    0.03    0.12 
   4 -20   0    0.38    0.15 
   5 -20   0    1.03    0.30 
   6 -20   0    3.02    0.28 
  -7 -19   0    0.19    0.30 
  -6 -19   0    8.42    0.31 
  -5 -19   0    0.44    0.12 
  -4 -19   0    0.02    0.10 
  -3 -19   0    0.05    0.06 
  -2 -19   0   16.05    0.39 
  -1 -19   0   23.74    0.43 
   0 -19   0    0.08    0.05 
   1 -19   0   24.07    0.52 
   2 -19   0   16.31    0.39 
   3 -19   0   -0.01    0.11 
   4 -19   0    0.05    0.15 
   5 -19   0    0.43    0.28 
   6 -19   0    8.28    0.38 
   7 -19   0    0.51    0.31 
  -7 -18   0    2.83    0.36 
  -6 -18   0   17.20    0.45 
  -5 -18   0    1.27    0.14 
  -4 -18   0   27.56    0.51 
  -3 -18   0    0.12    0.06 
  -2 -18   0   26.78    0.59 
  -1 -18   0    3.07    0.11 
   0 -18   0    1.05    0.06 
   1 -18   0    3.33    0.13 
   2 -18   0   27.20    0.48 
   3 -18   0    0.28    0.11 
   4 -18   0   28.87    0.66 
   5 -18   0    0.71    0.27 
   6 -18   0   16.86    0.51 
   7 -18   0    2.67    0.32 
  -7 -17   0    6.39    0.48 
  -6 -17   0    0.03    0.14 
  -5 -17   0   34.41    0.76 
  -4 -17   0    1.07    0.08 
  -3 -17   0   43.90    0.75 
  -2 -17   0    7.27    0.29 
  -1 -17   0   28.18    0.49 
   0 -17   0    0.28    0.04 
   1 -17   0   27.24    0.38 
   2 -17   0    6.88    0.16 
   3 -17   0   44.66    0.94 
   4 -17   0    0.72    0.14 
   5 -17   0   33.83    1.11 
   6 -17   0   -0.13    0.20 
   7 -17   0    6.59    0.42 
  -7 -16   0    0.87    0.29 
  -6 -16   0    0.50    0.14 
  -5 -16   0    2.43    0.17 
  -4 -16   0    0.64    0.07 
  -3 -16   0    0.03    0.05 
  -2 -16   0    0.32    0.06 
  -1 -16   0   11.63    0.27 
   0 -16   0   37.89    0.57 
   1 -16   0   11.13    0.17 
   2 -16   0    0.10    0.05 
   3 -16   0   -0.05    0.07 
   4 -16   0    0.60    0.13 
   5 -16   0    2.61    0.22 
   6 -16   0    0.56    0.20 
   7 -16   0    0.79    0.26 
  -7 -15   0    0.82    0.29 
  -6 -15   0   -0.07    0.13 
  -5 -15   0    9.58    0.23 
  -4 -15   0    9.78    0.21 
  -3 -15   0   23.29    0.41 
  -2 -15   0    4.18    0.11 
  -1 -15   0   32.88    0.56 
   0 -15   0    0.33    0.04 
   1 -15   0   32.87    0.49 
   2 -15   0    4.43    0.10 
   3 -15   0   23.59    0.42 
   4 -15   0    9.49    0.29 
   5 -15   0   10.16    0.33 
   6 -15   0   -0.01    0.18 
   7 -15   0    0.74    0.25 
  -7 -14   0    0.22    0.26 
  -6 -14   0    0.03    0.12 
  -5 -14   0    0.07    0.08 
  -4 -14   0    1.96    0.10 
  -3 -14   0   16.44    0.30 
  -2 -14   0    4.43    0.10 
  -1 -14   0   12.22    0.20 
   0 -14   0   74.08    0.95 
   1 -14   0   12.20    0.20 
   2 -14   0    4.15    0.08 
   3 -14   0   16.46    0.26 
   4 -14   0    1.85    0.23 
   5 -14   0    0.07    0.14 
   6 -14   0    0.02    0.18 
   7 -14   0   -0.03    0.23 
  -7 -13   0    2.51    0.32 
  -6 -13   0    2.39    0.14 
  -5 -13   0    3.33    0.13 
  -4 -13   0    4.52    0.13 
  -3 -13   0    8.57    0.17 
  -2 -13   0    0.67    0.05 
  -1 -13   0   95.48    1.37 
   0 -13   0    0.07    0.02 
   1 -13   0   97.82    1.59 
   2 -13   0    0.60    0.04 
   3 -13   0    8.17    0.15 
   4 -13   0    3.75    0.27 
   5 -13   0    3.43    0.21 
   6 -13   0    2.54    0.21 
   7 -13   0    2.30    0.26 
  -7 -12   0    0.24    0.26 
  -6 -12   0    0.97    0.10 
  -5 -12   0    4.52    0.15 
  -4 -12   0    9.27    0.19 
  -3 -12   0    2.04    0.07 
  -2 -12   0   11.81    0.19 
  -1 -12   0  117.50    1.68 
   0 -12   0   39.10    0.51 
   1 -12   0  119.88    1.94 
   2 -12   0   11.50    0.17 
   3 -12   0    1.93    0.08 
   4 -12   0    8.65    0.26 
   5 -12   0    4.41    0.22 
   6 -12   0    0.78    0.18 
   7 -12   0    0.17    0.22 
  -8 -11   0    0.26    0.35 
  -7 -11   0    3.10    0.27 
  -6 -11   0    0.42    0.09 
  -5 -11   0   78.92    1.33 
  -4 -11   0    9.12    0.19 
  -3 -11   0  115.01    1.62 
  -2 -11   0   84.71    1.08 
  -1 -11   0   11.51    0.15 
   0 -11   0    0.04    0.02 
   1 -11   0   11.50    0.16 
   2 -11   0   84.38    1.08 
   3 -11   0  113.57    1.63 
   4 -11   0    8.94    0.24 
   5 -11   0   80.16    1.65 
   6 -11   0    0.43    0.17 
   7 -11   0    3.35    0.27 
   8 -11   0    0.18    0.37 
  -8 -10   0    0.46    0.34 
  -7 -10   0    7.11    0.27 
  -6 -10   0    5.98    0.18 
  -5 -10   0   57.11    0.97 
  -4 -10   0   56.53    0.93 
  -3 -10   0   19.98    0.30 
  -2 -10   0    7.52    0.13 
  -1 -10   0  332.17    9.40 
   0 -10   0   38.68    0.45 
   1 -10   0  331.20    5.43 
   2 -10   0    7.73    0.12 
   3 -10   0   19.66    0.28 
   4 -10   0   55.30    1.14 
   5 -10   0   57.84    1.21 
   6 -10   0    5.88    0.28 
   7 -10   0    7.10    0.35 
   8 -10   0    0.28    0.36 
  -8  -9   0    0.20    0.33 
  -7  -9   0    0.05    0.12 
  -6  -9   0    0.26    0.09 
  -5  -9   0    0.46    0.07 
  -4  -9   0    0.35    0.06 
  -3  -9   0   10.42    0.17 
  -2  -9   0    0.07    0.02 
  -1  -9   0   24.79    0.33 
   0  -9   0    0.02    0.01 
   1  -9   0   24.76    0.28 
   2  -9   0    0.06    0.02 
   3  -9   0   10.18    0.16 
   4  -9   0    0.32    0.06 
   5  -9   0    0.59    0.12 
   6  -9   0    0.23    0.15 
   7  -9   0    0.15    0.20 
   8  -9   0   -0.15    0.36 
  -8  -8   0    0.15    0.33 
  -7  -8   0    0.31    0.11 
  -6  -8   0    1.32    0.10 
  -5  -8   0    8.19    0.19 
  -4  -8   0   16.75    0.30 
  -3  -8   0   41.79    0.54 
  -2  -8   0   82.68    0.95 
  -1  -8   0   48.35    0.52 
   0  -8   0    1.85    0.03 
   1  -8   0   47.72    0.56 
   2  -8   0   82.14    0.95 
   3  -8   0   40.47    0.60 
   4  -8   0   15.93    0.31 
   5  -8   0    7.74    0.26 
   6  -8   0    1.17    0.17 
   7  -8   0    0.31    0.18 
   8  -8   0   -0.13    0.35 
  -8  -7   0   -0.03    0.33 
  -7  -7   0    3.70    0.18 
  -6  -7   0    0.21    0.09 
  -5  -7   0   12.01    0.25 
  -4  -7   0    1.93    0.07 
  -3  -7   0   31.96    0.36 
  -2  -7   0  105.81    1.22 
  -1  -7   0  540.02   20.43 
   0  -7   0    0.04    0.01 
   1  -7   0  512.60   20.09 
   2  -7   0  104.20    1.22 
   3  -7   0   31.21    0.42 
   4  -7   0    1.95    0.13 
   5  -7   0   12.19    0.33 
   6  -7   0    0.11    0.15 
   7  -7   0    3.92    0.30 
   8  -7   0    0.07    0.32 
  -8  -6   0    0.54    0.21 
  -7  -6   0    0.73    0.12 
  -6  -6   0    2.64    0.14 
  -5  -6   0    1.55    0.10 
  -4  -6   0    2.34    0.06 
  -3  -6   0   26.89    0.30 
  -2  -6   0    0.42    0.02 
  -1  -6   0   54.87    0.59 
   0  -6   0  147.33    1.86 
   1  -6   0   55.09    0.59 
   2  -6   0    0.37    0.02 
   3  -6   0   26.92    0.36 
   4  -6   0    2.22    0.09 
   5  -6   0    1.23    0.13 
   6  -6   0    2.56    0.21 
   7  -6   0    0.36    0.25 
   8  -6   0    0.47    0.36 
  -8  -5   0    0.07    0.20 
  -7  -5   0    0.19    0.11 
  -6  -5   0    0.67    0.10 
  -5  -5   0   18.33    0.33 
  -4  -5   0    2.65    0.06 
  -3  -5   0   27.75    0.31 
  -2  -5   0   20.75    0.23 
  -1  -5   0    0.22    0.01 
   0  -5   0    0.04    0.01 
   1  -5   0    0.21    0.01 
   2  -5   0   20.51    0.25 
   3  -5   0   27.57    0.34 
   4  -5   0    2.70    0.09 
   5  -5   0   19.08    0.45 
   6  -5   0    0.71    0.15 
   7  -5   0    0.65    0.25 
   8  -5   0   -0.23    0.34 
  -8  -4   0    0.74    0.21 
  -7  -4   0    1.12    0.14 
  -6  -4   0   14.40    0.35 
  -5  -4   0    9.82    0.20 
  -4  -4   0   53.76    0.70 
  -3  -4   0   52.57    0.58 
  -2  -4   0    1.25    0.03 
  -1  -4   0    0.03    0.01 
   0  -4   0   68.69    0.95 
   1  -4   0    0.04    0.01 
   2  -4   0    1.35    0.03 
   3  -4   0   53.61    0.69 
   4  -4   0   52.79    0.78 
   5  -4   0    9.68    0.29 
   6  -4   0   13.78    0.40 
   7  -4   0    1.23    0.27 
   8  -4   0    0.71    0.34 
  -8  -3   0    4.09    0.31 
  -7  -3   0   -0.13    0.12 
  -6  -3   0   12.86    0.33 
  -5  -3   0   17.14    0.32 
  -4  -3   0    0.10    0.03 
  -3  -3   0   29.39    0.35 
  -2  -3   0   75.75    0.81 
  -1  -3   0    1.81    0.03 
   0  -3   0    0.03    0.01 
   1  -3   0    1.74    0.03 
   2  -3   0   74.94    0.71 
   3  -3   0   29.11    0.31 
   4  -3   0    0.40    0.05 
   5  -3   0   17.28    0.42 
   6  -3   0   12.85    0.53 
   7  -3   0   -0.11    0.24 
   8  -3   0    4.48    0.52 
  -8  -2   0    0.76    0.27 
  -7  -2   0   -0.07    0.12 
  -6  -2   0   16.22    0.39 
  -5  -2   0    0.05    0.05 
  -4  -2   0    0.25    0.03 
  -3  -2   0    0.19    0.02 
  -2  -2   0   25.13    0.27 
  -1  -2   0   53.23    0.57 
   0  -2   0    0.00    0.01 
   1  -2   0   52.44    0.61 
   2  -2   0   24.86    0.24 
   3  -2   0    0.18    0.02 
   4  -2   0    0.22    0.06 
   5  -2   0   -0.03    0.09 
   6  -2   0   16.66    0.62 
   7  -2   0    0.10    0.24 
   8  -2   0    0.35    0.33 
  -8  -1   0   -0.04    0.25 
  -7  -1   0    0.63    0.13 
  -6  -1   0    1.03    0.09 
  -5  -1   0    3.23    0.11 
  -4  -1   0    0.42    0.04 
  -3  -1   0   39.43    0.46 
  -2  -1   0  101.88    1.01 
   2  -1   0   99.94    1.01 
   3  -1   0   39.43    0.51 
   4  -1   0    0.42    0.06 
   5  -1   0    2.97    0.17 
   6  -1   0    0.90    0.20 
   7  -1   0    0.37    0.25 
   8  -1   0   -0.06    0.32 
  -8   0   0   26.27    0.94 
  -7   0   0   -0.07    0.12 
  -6   0   0   41.96    0.73 
  -5   0   0    0.00    0.06 
  -4   0   0    3.67    0.08 
  -3   0   0    0.01    0.02 
  -2   0   0  111.58    0.99 
  -1   0   0    0.02    0.00 
   1   0   0    0.00    0.01 
   2   0   0  110.69    1.19 
   3   0   0    0.02    0.03 
   4   0   0    3.61    0.11 
   5   0   0   -0.04    0.13 
   6   0   0   42.13    1.31 
   7   0   0   -0.05    0.24 
   8   0   0   28.27    1.03 
  -8   1   0   -0.08    0.26 
  -7   1   0    0.72    0.13 
  -6   1   0    1.01    0.09 
  -5   1   0    3.20    0.11 
  -4   1   0    0.40    0.04 
  -3   1   0   39.39    0.43 
  -2   1   0  102.30    0.96 
   0   1   0    0.00    0.00 
   1   1   0  146.28    2.91 
   2   1   0  101.22    1.01 
   3   1   0   39.51    0.51 
   4   1   0    0.37    0.05 
   5   1   0    3.53    0.24 
   6   1   0    0.77    0.19 
   7   1   0    0.61    0.26 
   8   1   0    0.29    0.35 
  -8   2   0    0.57    0.27 
  -7   2   0    0.02    0.12 
  -6   2   0   16.30    0.32 
  -5   2   0    0.09    0.06 
  -4   2   0    0.24    0.04 
  -3   2   0    0.22    0.02 
  -2   2   0   24.61    0.24 
  -1   2   0   53.95    0.50 
   1   2   0   51.91    0.75 
   2   2   0   24.58    0.27 
   3   2   0    0.16    0.03 
   4   2   0    0.23    0.05 
   5   2   0   -0.04    0.13 
   6   2   0   16.99    0.62 
   7   2   0    0.34    0.25 
   8   2   0    1.20    0.35 
  -8   3   0    4.71    0.43 
  -7   3   0    0.04    0.13 
  -6   3   0   13.25    0.28 
  -5   3   0   17.44    0.26 
  -4   3   0    0.16    0.03 
  -3   3   0   29.85    0.31 
  -2   3   0   75.03    0.68 
  -1   3   0    1.81    0.02 
   0   3   0    0.01    0.00 
   1   3   0    1.76    0.03 
   2   3   0   75.31    0.81 
   3   3   0   29.21    0.38 
   4   3   0    0.12    0.05 
   5   3   0   16.64    0.59 
   6   3   0   13.29    0.53 
   7   3   0   -0.25    0.24 
   8   3   0    3.81    0.41 
  -8   4   0    0.59    0.26 
  -7   4   0    1.25    0.13 
  -6   4   0   14.44    0.30 
  -5   4   0    9.49    0.17 
  -4   4   0   54.96    0.64 
  -3   4   0   53.84    0.58 
  -2   4   0    1.41    0.03 
  -1   4   0    0.04    0.01 
   0   4   0   66.67    0.78 
   1   4   0    0.01    0.01 
   2   4   0    1.28    0.03 
   3   4   0   53.42    0.68 
   4   4   0   53.53    0.79 
   5   4   0    9.98    0.40 
   6   4   0   13.88    0.57 
   7   4   0    1.12    0.28 
   8   4   0    0.48    0.34 
  -8   5   0    0.14    0.27 
  -7   5   0    0.32    0.11 
  -6   5   0    0.66    0.09 
  -5   5   0   18.45    0.25 
  -4   5   0    2.66    0.07 
  -3   5   0   28.05    0.31 
  -2   5   0   20.63    0.20 
  -1   5   0    0.28    0.01 
   0   5   0    0.03    0.01 
   1   5   0    0.22    0.01 
   2   5   0   20.31    0.27 
   3   5   0   27.65    0.40 
   4   5   0    2.60    0.11 
   5   5   0   18.96    0.64 
   6   5   0    0.57    0.20 
   7   5   0    0.23    0.25 
   8   5   0    0.14    0.33 
  -8   6   0    0.54    0.26 
  -7   6   0    0.80    0.12 
  -6   6   0    2.65    0.15 
  -5   6   0    1.48    0.07 
  -4   6   0    2.32    0.07 
  -3   6   0   27.03    0.31 
  -2   6   0    0.47    0.02 
  -1   6   0   54.85    0.55 
   0   6   0  148.90    2.41 
   1   6   0   53.43    0.63 
   2   6   0    0.41    0.02 
   3   6   0   26.96    0.40 
   4   6   0    2.22    0.07 
   5   6   0    1.50    0.17 
   6   6   0    2.75    0.30 
   7   6   0    1.00    0.27 
   8   6   0    0.68    0.35 
  -8   7   0    0.17    0.28 
  -7   7   0    3.32    0.20 
  -6   7   0    0.13    0.08 
  -5   7   0   12.01    0.19 
  -4   7   0    2.08    0.07 
  -3   7   0   32.33    0.34 
  -2   7   0  106.03    0.95 
  -1   7   0  543.54   20.66 
   0   7   0    0.06    0.01 
   2   7   0  105.68    1.22 
   3   7   0   32.28    0.38 
   4   7   0    2.04    0.08 
   5   7   0   12.23    0.46 
   6   7   0    0.22    0.19 
   7   7   0    4.00    0.41 
   8   7   0    0.06    0.34 
  -8   8   0    0.34    0.28 
  -7   8   0    0.16    0.12 
  -6   8   0    1.05    0.09 
  -5   8   0    7.87    0.14 
  -4   8   0   16.47    0.21 
  -3   8   0   41.24    0.41 
  -2   8   0   82.79    0.83 
  -1   8   0   48.18    0.49 
   0   8   0    1.79    0.04 
   1   8   0   47.81    0.52 
   2   8   0   80.90    0.95 
   3   8   0   41.51    0.69 
   4   8   0   16.30    0.30 
   5   8   0    7.64    0.36 
   6   8   0    1.09    0.22 
   7   8   0    0.37    0.26 
   8   8   0    0.30    0.36 
  -8   9   0    0.11    0.28 
  -7   9   0    0.06    0.13 
  -6   9   0    0.08    0.08 
  -5   9   0    0.31    0.06 
  -4   9   0    0.28    0.04 
  -3   9   0   10.37    0.13 
  -2   9   0    0.06    0.02 
  -1   9   0   24.92    0.26 
   0   9   0    0.01    0.02 
   1   9   0   24.99    0.30 
   2   9   0    0.06    0.02 
   3   9   0   10.14    0.19 
   4   9   0    0.39    0.08 
   5   9   0    0.61    0.17 
   6   9   0    0.28    0.21 
   7   9   0   -0.03    0.26 
   8   9   0    0.11    0.35 
  -8  10   0    0.21    0.29 
  -7  10   0    7.49    0.25 
  -6  10   0    6.06    0.17 
  -5  10   0   56.48    0.70 
  -4  10   0   54.34    0.58 
  -3  10   0   19.90    0.22 
  -2  10   0    7.66    0.10 
  -1  10   0  344.85    9.41 
   0  10   0   38.12    0.50 
   1  10   0  332.70    9.38 
   2  10   0    7.52    0.10 
   3  10   0   19.78    0.25 
   4  10   0   56.29    1.14 
   5  10   0   56.66    1.70 
   6  10   0    6.26    0.38 
   7  10   0    6.73    0.47 
   8  10   0   -0.13    0.35 
  -8  11   0    0.36    0.23 
  -7  11   0    2.86    0.21 
  -6  11   0    0.42    0.09 
  -5  11   0   79.45    0.95 
  -4  11   0    8.82    0.14 
  -3  11   0  113.90    1.16 
  -2  11   0   84.60    0.86 
  -1  11   0   11.51    0.16 
   0  11   0   -0.01    0.03 
   1  11   0   12.09    0.18 
   2  11   0   83.56    1.08 
   3  11   0  114.22    1.62 
   4  11   0    9.24    0.36 
   5  11   0   77.54    2.33 
   6  11   0    0.35    0.21 
   7  11   0    3.38    0.42 
   8  11   0    0.24    0.37 
  -7  12   0    0.12    0.12 
  -6  12   0    1.03    0.10 
  -5  12   0    4.53    0.12 
  -4  12   0    9.08    0.15 
  -3  12   0    1.94    0.06 
  -2  12   0   11.57    0.14 
  -1  12   0  117.67    1.51 
   0  12   0   39.65    0.57 
   1  12   0  117.96    1.67 
   2  12   0   11.30    0.19 
   3  12   0    1.98    0.06 
   4  12   0    9.10    0.37 
   5  12   0    4.35    0.30 
   6  12   0    0.82    0.22 
   7  12   0    0.10    0.27 
  -7  13   0    2.08    0.14 
  -6  13   0    2.63    0.15 
  -5  13   0    3.06    0.11 
  -4  13   0    4.08    0.10 
  -3  13   0    8.46    0.12 
  -2  13   0    0.72    0.04 
  -1  13   0   96.50    1.24 
   0  13   0    0.05    0.03 
   1  13   0   96.48    1.37 
   2  13   0    0.54    0.05 
   3  13   0    8.21    0.14 
   5  13   0    3.03    0.29 
   6  13   0    2.87    0.35 
   7  13   0    1.95    0.33 
  -7  14   0   -0.06    0.13 
  -6  14   0    0.13    0.10 
  -5  14   0    0.13    0.07 
  -4  14   0    2.11    0.09 
  -3  14   0   16.38    0.21 
  -2  14   0    4.52    0.09 
  -1  14   0   12.50    0.19 
   0  14   0   73.68    1.06 
   1  14   0   12.64    0.20 
   2  14   0    4.30    0.11 
   3  14   0   16.61    0.30 
   6  14   0    0.17    0.23 
   7  14   0   -0.02    0.30 
  -7  15   0    0.88    0.14 
  -6  15   0    0.00    0.10 
  -5  15   0    9.65    0.18 
  -4  15   0    9.69    0.17 
  -3  15   0   22.73    0.28 
  -2  15   0    4.11    0.10 
  -1  15   0   32.62    0.44 
   0  15   0    0.17    0.04 
   1  15   0   32.62    0.43 
   2  15   0    4.17    0.11 
   3  15   0   22.93    0.50 
  -7  16   0    0.62    0.15 
  -6  16   0    0.43    0.11 
  -5  16   0    2.49    0.12 
  -4  16   0    0.69    0.07 
  -3  16   0    0.01    0.05 
  -2  16   0    0.26    0.05 
  -1  16   0   11.38    0.18 
   0  16   0   38.22    0.57 
   1  16   0   11.25    0.19 
   2  16   0    0.10    0.05 
   3  16   0   -0.03    0.07 
  -7  17   0    6.07    0.29 
  -6  17   0    0.00    0.11 
  -5  17   0   34.03    0.46 
  -4  17   0    1.10    0.08 
  -3  17   0   43.43    0.55 
  -2  17   0    6.91    0.14 
  -1  17   0   28.46    0.39 
   0  17   0    0.12    0.04 
   1  17   0   28.32    0.42 
   2  17   0    7.10    0.21 
   3  17   0   44.97    1.30 
  -7  18   0    3.13    0.23 
  -6  18   0   16.73    0.32 
  -5  18   0    0.91    0.09 
  -4  18   0   28.82    0.39 
  -3  18   0    0.15    0.06 
  -2  18   0   27.19    0.39 
  -1  18   0    3.35    0.10 
   0  18   0    1.06    0.08 
   1  18   0    3.26    0.09 
   2  18   0   26.03    0.59 
   3  18   0   -0.01    0.12 
  -7  19   0    0.49    0.16 
  -6  19   0    8.21    0.24 
  -5  19   0    0.26    0.09 
  -4  19   0    0.03    0.07 
  -3  19   0    0.06    0.06 
  -2  19   0   16.57    0.24 
  -1  19   0   23.53    0.34 
   0  19   0    0.05    0.06 
   1  19   0   23.83    0.43 
   2  19   0   15.92    0.39 
   3  19   0    0.11    0.14 
  -6  20   0    3.74    0.19 
  -5  20   0    0.86    0.10 
  -4  20   0    0.16    0.08 
  -3  20   0    0.05    0.06 
  -2  20   0    9.11    0.16 
  -1  20   0    2.40    0.10 
   0  20   0  110.84    1.81 
   1  20   0    2.17    0.11 
   2  20   0    8.90    0.26 
   3  20   0    0.08    0.15 
  -6  21   0    0.08    0.13 
  -5  21   0    4.76    0.17 
  -4  21   0    7.16    0.17 
  -3  21   0   18.45    0.27 
  -2  21   0   24.84    0.33 
  -1  21   0    2.27    0.10 
   0  21   0    1.27    0.13 
   1  21   0    2.04    0.15 
   2  21   0   23.60    0.80 
   3  21   0   18.02    0.63 
  -6  22   0    0.01    0.14 
  -5  22   0    5.23    0.18 
  -4  22   0    4.99    0.16 
  -3  22   0   26.67    0.37 
  -2  22   0   17.34    0.26 
  -1  22   0    2.34    0.11 
   0  22   0    0.18    0.06 
   1  22   0    2.37    0.16 
   2  22   0   17.56    0.61 
   3  22   0   27.61    0.88 
  -6  23   0    1.11    0.16 
  -5  23   0    0.31    0.11 
  -4  23   0   -0.07    0.09 
  -3  23   0    0.19    0.08 
  -2  23   0    1.78    0.10 
  -1  23   0    5.17    0.15 
   0  23   0   -0.03    0.07 
   1  23   0    5.17    0.22 
   2  23   0    1.60    0.14 
   3  23   0    0.24    0.19 
  -6  24   0    2.13    0.18 
  -5  24   0    0.24    0.12 
  -4  24   0   21.18    0.33 
  -3  24   0    0.31    0.08 
  -2  24   0   13.89    0.23 
  -1  24   0    2.59    0.13 
   0  24   0    0.45    0.08 
   1  24   0    2.79    0.19 
   2  24   0   14.48    0.38 
   3  24   0    0.50    0.21 
  -5  25   0    0.59    0.13 
  -4  25   0    0.27    0.11 
  -3  25   0    0.07    0.09 
  -2  25   0    0.54    0.09 
  -1  25   0    4.85    0.16 
   0  25   0    0.06    0.08 
   1  25   0    4.77    0.24 
   2  25   0    0.34    0.14 
   3  25   0    0.37    0.22 
  -5  26   0    0.30    0.13 
  -4  26   0    4.33    0.18 
  -3  26   0    1.29    0.11 
  -2  26   0    8.08    0.18 
  -1  26   0    0.98    0.10 
   0  26   0   15.86    0.32 
   1  26   0    0.88    0.15 
   2  26   0    7.64    0.30 
   3  26   0    1.29    0.26 
  -5  27   0    1.45    0.15 
  -4  27   0    0.74    0.13 
  -3  27   0    0.77    0.11 
  -2  27   0    0.22    0.10 
  -1  27   0    0.55    0.11 
   0  27   0    0.14    0.14 
   1  27   0    0.57    0.14 
   2  27   0    0.32    0.19 
   3  27   0    0.60    0.27 
  -4  28   0   10.08    0.27 
  -3  28   0    7.19    0.21 
  -2  28   0   33.46    0.51 
  -1  28   0   -0.07    0.11 
   0  28   0   18.20    0.36 
   1  28   0    0.05    0.14 
   2  28   0   34.12    1.10 
  -4  29   0   -0.11    0.13 
  -3  29   0    0.16    0.12 
  -2  29   0    0.04    0.12 
  -1  29   0   16.48    0.36 
   0  29   0    0.14    0.17 
   1  29   0   15.94    0.67 
   2  29   0   -0.03    0.26 
  -4  30   0   -0.01    0.14 
  -3  30   0    1.50    0.16 
  -2  30   0    1.70    0.15 
  -1  30   0    3.87    0.23 
   0  30   0   10.17    0.55 
   1  30   0    3.96    0.30 
   2  30   0    1.92    0.33 
  -3  31   0    2.17    0.18 
  -2  31   0    0.76    0.15 
  -1  31   0    1.28    0.18 
   0  31   0   -0.06    0.18 
   1  31   0    1.07    0.21 
   2  31   0    0.87    0.33 
  -3  32   0    0.03    0.16 
  -2  32   0    0.29    0.16 
  -1  32   0    0.10    0.20 
   0  32   0   24.05    0.91 
   1  32   0    0.23    0.32 
   2  32   0    0.73    0.36 
  -2  33   0    3.78    0.30 
  -1  33   0    0.81    0.24 
   0  33   0    0.30    0.24 
   1  33   0    1.38    0.37 
   2  33   0    3.71    0.44 
  -1  34   0    0.68    0.26 
   0  34   0    0.35    0.26 
   1  34   0    0.88    0.39 
   0 -34   1   -0.07    0.31 
  -2 -33   1   -0.06    0.20 
  -1 -33   1    1.14    0.30 
   0 -33   1    1.82    0.33 
   1 -33   1    0.07    0.32 
   2 -33   1    1.42    0.40 
  -3 -32   1    1.00    0.22 
  -2 -32   1    1.96    0.22 
  -1 -32   1    0.20    0.25 
   0 -32   1   19.42    0.78 
   1 -32   1    0.02    0.29 
   2 -32   1    2.38    0.38 
  -3 -31   1    0.97    0.20 
  -2 -31   1    1.07    0.19 
  -1 -31   1    0.01    0.17 
   0 -31   1    3.71    0.39 
   1 -31   1   20.56    0.81 
   2 -31   1    4.43    0.48 
   3 -31   1    6.54    0.61 
  -4 -30   1    0.84    0.21 
  -3 -30   1    1.69    0.20 
  -2 -30   1    6.01    0.29 
  -1 -30   1    2.89    0.24 
   0 -30   1   -0.03    0.23 
   1 -30   1    6.10    0.43 
   2 -30   1    1.60    0.32 
   3 -30   1   -0.04    0.35 
  -4 -29   1    0.17    0.15 
  -3 -29   1    5.55    0.29 
  -2 -29   1   -0.01    0.15 
  -1 -29   1   10.75    0.35 
   0 -29   1    0.74    0.23 
   1 -29   1    2.39    0.29 
   2 -29   1    0.11    0.26 
   3 -29   1    0.39    0.32 
   4 -29   1   -0.04    0.39 
  -5 -28   1    0.34    0.17 
  -4 -28   1    0.61    0.15 
  -3 -28   1    0.03    0.12 
  -2 -28   1    2.75    0.22 
  -1 -28   1    0.69    0.14 
   0 -28   1    1.69    0.16 
   1 -28   1   12.15    0.54 
   2 -28   1    5.51    0.42 
   3 -28   1    0.64    0.30 
   4 -28   1    0.46    0.37 
  -5 -27   1    0.41    0.16 
  -4 -27   1    1.42    0.15 
  -3 -27   1    0.26    0.11 
  -2 -27   1    2.74    0.21 
  -1 -27   1    4.02    0.22 
   0 -27   1   12.07    0.35 
   1 -27   1   19.99    0.72 
   2 -27   1    2.68    0.35 
   3 -27   1    0.66    0.29 
   4 -27   1    1.87    0.38 
  -5 -26   1    0.02    0.14 
  -4 -26   1   -0.04    0.12 
  -3 -26   1    1.16    0.12 
  -2 -26   1   10.76    0.27 
  -1 -26   1    0.42    0.12 
   0 -26   1    4.34    0.21 
   1 -26   1    8.12    0.41 
   2 -26   1    0.06    0.21 
   3 -26   1    0.79    0.27 
   4 -26   1    2.50    0.36 
  -5 -25   1    7.25    0.26 
  -4 -25   1    8.99    0.26 
  -3 -25   1   32.71    0.61 
  -2 -25   1   -0.06    0.09 
  -1 -25   1   18.33    0.45 
   0 -25   1    0.32    0.11 
   1 -25   1   43.44    0.96 
   2 -25   1    3.80    0.23 
   3 -25   1   11.19    0.54 
   4 -25   1   -0.22    0.29 
  -6 -24   1    1.21    0.17 
  -5 -24   1    0.03    0.12 
  -4 -24   1    2.03    0.14 
  -3 -24   1    7.33    0.21 
  -2 -24   1    3.61    0.15 
  -1 -24   1   11.44    0.31 
   0 -24   1    0.88    0.11 
   1 -24   1    3.80    0.19 
   2 -24   1   12.33    0.35 
   3 -24   1    9.54    0.35 
   4 -24   1    6.64    0.46 
  -6 -23   1    0.03    0.14 
  -5 -23   1    0.12    0.12 
  -4 -23   1    7.17    0.22 
  -3 -23   1    2.83    0.15 
  -2 -23   1    0.07    0.07 
  -1 -23   1    5.51    0.17 
   0 -23   1    6.33    0.21 
   1 -23   1    2.69    0.16 
   2 -23   1    0.15    0.12 
   3 -23   1    7.55    0.29 
   4 -23   1    1.62    0.28 
   6 -23   1    0.31    0.36 
  -6 -22   1    0.04    0.16 
  -5 -22   1    0.71    0.14 
  -4 -22   1   -0.05    0.09 
  -3 -22   1    5.32    0.17 
  -2 -22   1    8.49    0.21 
  -1 -22   1    8.81    0.21 
   0 -22   1    0.23    0.08 
   1 -22   1    5.26    0.19 
   2 -22   1   -0.04    0.11 
   3 -22   1    0.37    0.15 
   4 -22   1   -0.07    0.17 
   6 -22   1    0.03    0.32 
  -6 -21   1    0.12    0.16 
  -5 -21   1   15.41    0.41 
  -4 -21   1    2.32    0.17 
  -3 -21   1   25.64    0.47 
  -2 -21   1    1.33    0.10 
  -1 -21   1    6.32    0.17 
   0 -21   1   26.26    0.58 
   1 -21   1   18.40    0.42 
   2 -21   1    2.11    0.15 
   3 -21   1   30.22    0.68 
   4 -21   1    2.04    0.20 
   6 -21   1    2.81    0.38 
  -7 -20   1   -0.02    0.30 
  -6 -20   1    1.76    0.17 
  -5 -20   1   10.73    0.32 
  -4 -20   1    2.01    0.16 
  -3 -20   1    2.46    0.12 
  -2 -20   1   31.72    0.55 
  -1 -20   1   27.03    0.48 
   0 -20   1   19.32    0.43 
   1 -20   1    5.54    0.19 
   2 -20   1    2.47    0.15 
   3 -20   1   39.05    0.85 
   4 -20   1    0.57    0.17 
   5 -20   1   -0.18    0.30 
   6 -20   1    8.04    0.56 
  -7 -19   1   -0.14    0.28 
  -6 -19   1    1.03    0.15 
  -5 -19   1    0.46    0.12 
  -4 -19   1    2.29    0.16 
  -3 -19   1   18.62    0.62 
  -2 -19   1   -0.04    0.05 
  -1 -19   1   37.17    0.65 
   0 -19   1   44.09    0.91 
   1 -19   1    0.58    0.08 
   2 -19   1    6.65    0.17 
   3 -19   1    0.51    0.13 
   4 -19   1    3.08    0.23 
   5 -19   1    0.30    0.30 
   6 -19   1    0.78    0.31 
  -7 -18   1   -0.03    0.28 
  -6 -18   1   12.21    0.35 
  -5 -18   1    2.92    0.18 
  -4 -18   1   22.41    0.51 
  -3 -18   1    6.26    0.20 
  -2 -18   1   65.66    1.11 
  -1 -18   1    0.11    0.04 
   0 -18   1   58.69    1.18 
   1 -18   1   25.70    0.57 
   2 -18   1   57.83    0.98 
   3 -18   1   22.19    0.51 
   4 -18   1   21.84    0.55 
   5 -18   1    0.47    0.28 
   6 -18   1    1.34    0.23 
   7 -18   1    1.73    0.42 
  -7 -17   1    0.19    0.28 
  -6 -17   1    0.08    0.12 
  -5 -17   1    1.39    0.13 
  -4 -17   1    0.85    0.10 
  -3 -17   1   10.97    0.22 
  -2 -17   1   22.04    0.41 
  -1 -17   1   92.12    1.32 
   0 -17   1   25.71    0.45 
   1 -17   1    0.11    0.05 
   2 -17   1    0.00    0.06 
   3 -17   1    7.78    0.24 
   4 -17   1   10.14    0.31 
   5 -17   1    2.82    0.32 
   6 -17   1    6.97    0.36 
   7 -17   1    1.16    0.39 
  -7 -16   1    3.98    0.41 
  -6 -16   1   -0.05    0.12 
  -5 -16   1    0.67    0.11 
  -4 -16   1    0.57    0.09 
  -3 -16   1    5.11    0.13 
  -2 -16   1    2.90    0.10 
  -1 -16   1    1.37    0.06 
   0 -16   1    0.04    0.04 
   1 -16   1   27.15    0.47 
   2 -16   1   11.60    0.20 
   3 -16   1    2.61    0.12 
   4 -16   1   -0.07    0.12 
   5 -16   1    8.36    0.46 
   6 -16   1    0.81    0.20 
   7 -16   1    1.61    0.29 
  -7 -15   1    4.03    0.41 
  -6 -15   1    1.15    0.13 
  -5 -15   1    8.30    0.25 
  -4 -15   1   11.22    0.23 
  -3 -15   1    2.90    0.09 
  -2 -15   1    6.88    0.19 
  -1 -15   1    2.76    0.07 
   0 -15   1   26.77    0.47 
   1 -15   1    2.95    0.09 
   2 -15   1    4.27    0.12 
   3 -15   1    1.79    0.10 
   4 -15   1    4.66    0.21 
   5 -15   1   11.07    0.49 
   6 -15   1    9.96    0.38 
   7 -15   1    0.10    0.26 
  -7 -14   1    0.12    0.25 
  -6 -14   1   24.42    0.55 
  -5 -14   1    0.01    0.07 
  -4 -14   1   12.33    0.24 
  -3 -14   1   15.55    0.28 
  -2 -14   1   34.27    0.50 
  -1 -14   1    7.11    0.12 
   0 -14   1   35.68    0.61 
   1 -14   1   38.56    0.57 
   2 -14   1   11.11    0.17 
   3 -14   1   16.32    0.31 
   4 -14   1   21.81    0.73 
   5 -14   1    0.30    0.14 
   6 -14   1    3.70    0.28 
   7 -14   1    2.25    0.28 
  -8 -13   1   -0.20    0.33 
  -7 -13   1    0.31    0.25 
  -6 -13   1    0.08    0.11 
  -5 -13   1    0.41    0.07 
  -4 -13   1    0.49    0.06 
  -3 -13   1    8.13    0.17 
  -2 -13   1   49.12    0.63 
  -1 -13   1   18.34    0.25 
   0 -13   1    4.16    0.10 
   1 -13   1   83.02    1.20 
   2 -13   1   11.04    0.14 
   3 -13   1    2.34    0.08 
   4 -13   1   30.97    0.98 
   5 -13   1    0.32    0.14 
   6 -13   1    2.14    0.21 
   7 -13   1    0.52    0.24 
  -8 -12   1    0.46    0.33 
  -7 -12   1   -0.18    0.24 
  -6 -12   1    0.28    0.11 
  -5 -12   1   13.12    0.26 
  -4 -12   1    4.38    0.12 
  -3 -12   1    7.47    0.15 
  -2 -12   1   25.65    0.32 
  -1 -12   1    5.46    0.09 
   0 -12   1   32.43    0.55 
   1 -12   1    8.49    0.15 
   2 -12   1   50.72    0.61 
   3 -12   1    2.70    0.09 
   4 -12   1   16.24    0.39 
   5 -12   1    0.30    0.13 
   6 -12   1    1.42    0.20 
   7 -12   1   -0.32    0.22 
  -8 -11   1    0.01    0.33 
  -7 -11   1    0.09    0.24 
  -6 -11   1   -0.02    0.08 
  -5 -11   1    4.33    0.13 
  -4 -11   1    2.00    0.07 
  -3 -11   1    3.59    0.08 
  -2 -11   1    2.06    0.05 
  -1 -11   1    5.26    0.09 
   0 -11   1   54.70    0.78 
   1 -11   1    0.12    0.03 
   2 -11   1   61.14    0.79 
   3 -11   1   17.44    0.28 
   4 -11   1   17.91    0.41 
   5 -11   1    0.23    0.13 
   6 -11   1    3.11    0.26 
   7 -11   1    0.47    0.30 
  -8 -10   1    0.07    0.32 
  -7 -10   1    0.54    0.24 
  -6 -10   1    5.70    0.17 
  -5 -10   1   10.72    0.22 
  -4 -10   1  109.13    1.56 
  -3 -10   1    1.63    0.05 
  -2 -10   1  337.91    3.91 
  -1 -10   1    1.28    0.04 
   0 -10   1   99.88    1.17 
   1 -10   1    0.14    0.02 
   2 -10   1   27.57    0.34 
   3 -10   1   10.98    0.19 
   4 -10   1   65.58    1.35 
   5 -10   1   16.12    0.42 
   6 -10   1   12.10    0.39 
   7 -10   1    0.28    0.28 
  -8  -9   1    1.43    0.34 
  -7  -9   1    0.38    0.24 
  -6  -9   1    0.39    0.08 
  -5  -9   1    3.32    0.11 
  -4  -9   1   58.42    0.83 
  -3  -9   1    3.79    0.07 
  -2  -9   1   60.92    0.65 
  -1  -9   1   41.62    0.49 
   0  -9   1   69.18    0.88 
   1  -9   1   18.56    0.25 
   2  -9   1    3.74    0.06 
   3  -9   1   10.78    0.19 
   4  -9   1    7.79    0.23 
   5  -9   1    7.36    0.26 
   6  -9   1    0.51    0.17 
   7  -9   1    0.26    0.28 
   8  -9   1    0.02    0.36 
  -8  -8   1    0.42    0.32 
  -7  -8   1    2.98    0.23 
  -6  -8   1   26.20    0.47 
  -5  -8   1    5.56    0.14 
  -4  -8   1   90.57    1.28 
  -3  -8   1    3.33    0.07 
  -2  -8   1   61.98    0.66 
  -1  -8   1  103.68    1.19 
   0  -8   1   31.88    0.41 
   1  -8   1   29.17    0.35 
   2  -8   1   49.63    0.58 
   3  -8   1    1.55    0.07 
   4  -8   1  184.17    2.32 
   5  -8   1    9.08    0.29 
   6  -8   1    1.13    0.17 
   7  -8   1    1.09    0.29 
   8  -8   1    0.27    0.35 
  -8  -7   1   -0.12    0.31 
  -7  -7   1    5.71    0.27 
  -6  -7   1    0.11    0.07 
  -5  -7   1   37.28    0.64 
  -4  -7   1    9.57    0.16 
  -3  -7   1    0.95    0.04 
  -2  -7   1  134.82    1.43 
  -1  -7   1  269.59    5.36 
   0  -7   1    0.76    0.03 
   1  -7   1   39.24    0.51 
   2  -7   1    0.02    0.02 
   3  -7   1   40.67    0.50 
   4  -7   1   79.52    1.32 
   5  -7   1   11.55    0.33 
   6  -7   1    9.19    0.32 
   7  -7   1    2.40    0.32 
   8  -7   1    0.78    0.38 
  -8  -6   1    0.69    0.33 
  -7  -6   1    0.32    0.14 
  -6  -6   1    7.43    0.18 
  -5  -6   1    8.60    0.16 
  -4  -6   1   16.95    0.23 
  -3  -6   1    8.14    0.11 
  -2  -6   1   42.89    0.50 
  -1  -6   1    0.05    0.01 
   0  -6   1    7.91    0.09 
   1  -6   1    0.05    0.01 
   2  -6   1   51.46    0.56 
   3  -6   1    7.27    0.12 
   4  -6   1   20.72    0.33 
   5  -6   1    4.00    0.20 
   6  -6   1   -0.10    0.19 
   7  -6   1    0.09    0.26 
   8  -6   1    0.11    0.33 
  -8  -5   1    0.08    0.30 
  -7  -5   1    0.00    0.14 
  -6  -5   1    0.10    0.07 
  -5  -5   1    2.45    0.08 
  -4  -5   1   25.27    0.37 
  -3  -5   1   36.59    0.40 
  -2  -5   1   17.31    0.19 
  -1  -5   1   17.05    0.19 
   0  -5   1    2.17    0.04 
   1  -5   1   39.47    0.43 
   2  -5   1    4.49    0.06 
   3  -5   1    2.24    0.05 
   4  -5   1    3.80    0.10 
   5  -5   1    5.35    0.22 
   6  -5   1    2.24    0.25 
   7  -5   1    0.75    0.27 
   8  -5   1    0.18    0.37 
  -8  -4   1    0.14    0.19 
  -7  -4   1    0.42    0.15 
  -6  -4   1    6.63    0.17 
  -5  -4   1    0.02    0.05 
  -4  -4   1    0.06    0.03 
  -3  -4   1    1.03    0.03 
  -2  -4   1   48.57    0.49 
  -1  -4   1   65.27    0.69 
   0  -4   1    8.06    0.09 
   1  -4   1  137.63    1.47 
   2  -4   1    4.52    0.08 
   3  -4   1    2.48    0.05 
   4  -4   1    3.43    0.09 
   5  -4   1    8.31    0.26 
   6  -4   1    0.34    0.19 
   7  -4   1    0.15    0.26 
   8  -4   1    0.19    0.35 
  -8  -3   1    0.29    0.19 
  -7  -3   1    9.02    0.31 
  -6  -3   1    0.27    0.08 
  -5  -3   1   47.86    0.80 
  -4  -3   1   39.79    0.57 
  -3  -3   1    1.26    0.03 
  -2  -3   1   63.33    0.59 
  -1  -3   1 1000.00   28.70 
   0  -3   1    0.17    0.01 
   1  -3   1   82.22    0.77 
   2  -3   1   12.75    0.14 
   3  -3   1    2.73    0.06 
   4  -3   1    0.91    0.09 
   5  -3   1   17.22    0.59 
   6  -3   1    0.19    0.18 
   7  -3   1    4.53    0.43 
   8  -3   1    0.56    0.36 
  -8  -2   1   -0.07    0.19 
  -7  -2   1    0.14    0.18 
  -6  -2   1   17.49    0.39 
  -5  -2   1    5.47    0.13 
  -4  -2   1   20.65    0.28 
  -3  -2   1   92.28    0.99 
  -2  -2   1  145.86    1.56 
  -1  -2   1   78.26    0.90 
   1  -2   1  329.16   13.69 
   2  -2   1    9.53    0.10 
   3  -2   1    6.93    0.12 
   4  -2   1    4.89    0.23 
   5  -2   1    5.11    0.29 
   6  -2   1    2.39    0.30 
   7  -2   1    0.16    0.26 
   8  -2   1    0.61    0.36 
  -8  -1   1    0.10    0.19 
  -7  -1   1   26.99    0.86 
  -6  -1   1    2.37    0.12 
  -5  -1   1   36.12    0.61 
  -4  -1   1    0.01    0.03 
  -3  -1   1    0.50    0.02 
  -2  -1   1    1.23    0.02 
  -1  -1   1   22.30    0.28 
   0  -1   1   40.08    0.66 
   1  -1   1  370.99   14.76 
   2  -1   1   21.66    0.19 
   3  -1   1   94.08    1.11 
   4  -1   1    1.14    0.10 
   5  -1   1   13.59    0.50 
   6  -1   1   -0.05    0.19 
   7  -1   1    0.27    0.26 
   8  -1   1    1.62    0.38 
  -8   0   1   -0.04    0.24 
  -7   0   1    1.48    0.22 
  -6   0   1    0.03    0.07 
  -5   0   1   20.84    0.30 
  -4   0   1    0.06    0.03 
  -3   0   1    0.15    0.02 
  -2   0   1    0.03    0.01 
  -1   0   1   28.77    0.33 
   0   0   1    0.53    0.03 
   1   0   1   39.46    0.51 
   2   0   1    0.03    0.02 
   3   0   1  138.79    1.74 
   4   0   1   -0.02    0.08 
   5   0   1   27.42    0.87 
   6   0   1    0.15    0.19 
   7   0   1   13.40    0.61 
   8   0   1    0.01    0.35 
  -8   1   1    0.21    0.24 
  -7   1   1   25.64    0.86 
  -6   1   1    2.62    0.12 
  -5   1   1   36.01    0.48 
  -4   1   1    0.03    0.03 
  -3   1   1    0.55    0.02 
  -2   1   1    1.20    0.02 
  -1   1   1   22.50    0.20 
   0   1   1   40.33    0.51 
   1   1   1  397.14   14.55 
   2   1   1   21.76    0.23 
   3   1   1   94.13    1.20 
   4   1   1    1.11    0.10 
   5   1   1   13.31    0.50 
   6   1   1    0.11    0.19 
   7   1   1    0.33    0.26 
   8   1   1    1.54    0.38 
  -8   2   1   -0.11    0.25 
  -7   2   1    0.21    0.19 
  -6   2   1   16.77    0.33 
  -5   2   1    5.55    0.12 
  -4   2   1   21.08    0.26 
  -3   2   1   92.18    0.99 
  -2   2   1  146.52    1.31 
  -1   2   1   78.32    0.66 
   1   2   1  347.18   13.58 
   2   2   1    9.56    0.13 
   3   2   1    6.99    0.12 
   4   2   1    5.02    0.16 
   5   2   1    5.51    0.29 
   6   2   1    2.30    0.25 
   7   2   1    0.14    0.26 
   8   2   1    0.28    0.37 
  -8   3   1    0.11    0.24 
  -7   3   1    8.62    0.30 
  -6   3   1    0.36    0.07 
  -5   3   1   47.56    0.57 
  -4   3   1   39.29    0.44 
  -3   3   1    1.25    0.03 
  -2   3   1   62.83    0.51 
  -1   3   1  904.50   29.22 
   0   3   1    0.18    0.01 
   1   3   1   82.54    0.88 
   2   3   1   12.69    0.17 
   3   3   1    2.80    0.07 
   4   3   1    0.81    0.13 
   5   3   1   16.33    0.59 
   6   3   1    0.19    0.20 
   7   3   1    5.03    0.44 
   8   3   1    0.53    0.36 
  -8   4   1   -0.07    0.25 
  -7   4   1    0.60    0.14 
  -6   4   1    6.42    0.15 
  -5   4   1    0.02    0.04 
  -4   4   1    0.09    0.03 
  -3   4   1    1.05    0.03 
  -2   4   1   48.66    0.42 
  -1   4   1   64.31    0.69 
   0   4   1    7.89    0.09 
   1   4   1  137.80    1.59 
   2   4   1    4.62    0.07 
   3   4   1    2.30    0.06 
   4   4   1    3.53    0.13 
   5   4   1    8.17    0.36 
   6   4   1    0.11    0.19 
   7   4   1    0.16    0.27 
   8   4   1   -0.09    0.34 
  -8   5   1   -0.01    0.25 
  -7   5   1   -0.11    0.14 
  -6   5   1    0.19    0.07 
  -5   5   1    2.41    0.08 
  -4   5   1   24.92    0.25 
  -3   5   1   37.01    0.38 
  -2   5   1   17.38    0.16 
  -1   5   1   16.96    0.19 
   0   5   1    2.19    0.03 
   1   5   1   38.57    0.46 
   2   5   1    4.58    0.07 
   3   5   1    2.15    0.06 
   4   5   1    3.84    0.14 
   5   5   1    5.25    0.30 
   6   5   1    2.14    0.25 
   7   5   1    0.83    0.27 
   8   5   1    0.06    0.34 
  -8   6   1    0.57    0.27 
  -7   6   1    0.24    0.11 
  -6   6   1    7.07    0.16 
  -5   6   1    8.78    0.14 
  -4   6   1   16.54    0.18 
  -3   6   1    8.01    0.09 
  -2   6   1   41.83    0.46 
  -1   6   1    0.04    0.01 
   0   6   1    7.83    0.09 
   1   6   1    0.07    0.02 
   2   6   1   51.81    0.60 
   3   6   1    7.47    0.13 
   4   6   1   20.70    0.46 
   5   6   1    4.18    0.29 
   6   6   1    0.04    0.20 
   7   6   1    0.31    0.26 
   8   6   1    0.18    0.35 
  -8   7   1    0.09    0.26 
  -7   7   1    6.06    0.18 
  -6   7   1    0.10    0.07 
  -5   7   1   37.62    0.47 
  -4   7   1    9.60    0.12 
  -3   7   1    0.97    0.03 
  -2   7   1  133.44    1.43 
   0   7   1    0.72    0.02 
   1   7   1   39.17    0.46 
   2   7   1    0.04    0.02 
   3   7   1   41.48    0.60 
   4   7   1   79.15    1.60 
   5   7   1   11.04    0.45 
   6   7   1    8.90    0.43 
   7   7   1    1.96    0.31 
   8   7   1    0.60    0.37 
  -8   8   1    0.36    0.28 
  -7   8   1    2.91    0.15 
  -6   8   1   25.76    0.39 
  -5   8   1    5.58    0.11 
  -4   8   1   89.65    0.91 
  -3   8   1    3.40    0.06 
  -2   8   1   61.43    0.72 
  -1   8   1  102.60    1.19 
   0   8   1   31.68    0.35 
   1   8   1   28.96    0.35 
   2   8   1   49.28    0.64 
   3   8   1    1.56    0.08 
   4   8   1  180.71    5.21 
   5   8   1    9.24    0.40 
   6   8   1    0.90    0.22 
   7   8   1    0.91    0.29 
   8   8   1    0.21    0.38 
  -8   9   1    1.14    0.30 
  -7   9   1    0.42    0.11 
  -6   9   1    0.34    0.08 
  -5   9   1    3.47    0.10 
  -4   9   1   57.43    0.60 
  -3   9   1    3.68    0.07 
  -2   9   1   60.99    0.77 
  -1   9   1   41.35    0.49 
   0   9   1   68.32    0.74 
   1   9   1   18.34    0.25 
   2   9   1    3.65    0.07 
   3   9   1   11.00    0.17 
   4   9   1    8.24    0.34 
   5   9   1    6.20    0.34 
   6   9   1    0.58    0.21 
   7   9   1    0.20    0.28 
   8   9   1    0.00    0.38 
  -8  10   1    0.26    0.23 
  -7  10   1    0.76    0.11 
  -6  10   1    5.82    0.16 
  -5  10   1   10.13    0.17 
  -4  10   1  109.09    1.11 
  -3  10   1    1.74    0.04 
  -2  10   1  348.05    9.58 
  -1  10   1    1.28    0.03 
   0  10   1  101.17    1.17 
   1  10   1    0.19    0.02 
   2  10   1   27.92    0.47 
   3  10   1   10.74    0.15 
   4  10   1   65.34    1.35 
   5  10   1   15.95    0.58 
   6  10   1   11.70    0.54 
   7  10   1   -0.08    0.28 
  -8  11   1    0.01    0.22 
  -7  11   1    0.22    0.11 
  -6  11   1   -0.01    0.08 
  -5  11   1    4.29    0.11 
  -4  11   1    2.08    0.07 
  -3  11   1    3.58    0.07 
  -2  11   1    1.96    0.05 
  -1  11   1    5.30    0.09 
   0  11   1   54.57    0.64 
   1  11   1    0.15    0.02 
   2  11   1   61.79    1.02 
   3  11   1   16.91    0.25 
   4  11   1   17.59    0.59 
   5  11   1    0.22    0.17 
   6  11   1    2.66    0.33 
   7  11   1    0.51    0.29 
  -8  12   1    0.69    0.23 
  -7  12   1    0.01    0.11 
  -6  12   1    0.18    0.09 
  -5  12   1   13.29    0.21 
  -4  12   1    4.36    0.10 
  -3  12   1    7.50    0.11 
  -2  12   1   26.25    0.35 
  -1  12   1    5.65    0.10 
   0  12   1   31.87    0.42 
   1  12   1    8.47    0.13 
   2  12   1   52.19    0.86 
   3  12   1    2.79    0.09 
   4  12   1   16.27    0.56 
   5  12   1    0.46    0.17 
   6  12   1    2.17    0.26 
   7  12   1   -0.30    0.28 
  -8  13   1    0.04    0.19 
  -7  13   1    0.65    0.13 
  -6  13   1    0.21    0.09 
  -5  13   1    0.35    0.07 
  -4  13   1    0.41    0.05 
  -3  13   1    8.34    0.12 
  -2  13   1   49.07    0.71 
  -1  13   1   17.99    0.28 
   0  13   1    4.15    0.09 
   1  13   1   83.89    1.07 
   2  13   1   11.26    0.22 
   3  13   1    2.36    0.09 
   4  13   1   32.07    0.98 
   5  13   1    0.07    0.17 
   6  13   1    1.73    0.27 
   7  13   1    0.34    0.31 
  -7  14   1    0.06    0.12 
  -6  14   1   23.50    0.38 
  -5  14   1    0.11    0.07 
  -4  14   1   12.18    0.19 
  -3  14   1   15.30    0.22 
  -2  14   1   33.52    0.45 
  -1  14   1    6.97    0.12 
   0  14   1   35.80    0.53 
   1  14   1   38.63    0.51 
   2  14   1   10.75    0.16 
   3  14   1   16.14    0.36 
   5  14   1    0.19    0.19 
   6  14   1    3.74    0.40 
   7  14   1    2.47    0.37 
  -7  15   1    4.32    0.21 
  -6  15   1    1.08    0.11 
  -5  15   1    8.32    0.17 
  -4  15   1   11.42    0.18 
  -3  15   1    2.85    0.09 
  -2  15   1    6.59    0.11 
  -1  15   1    2.57    0.06 
   0  15   1   27.12    0.37 
   1  15   1    3.10    0.07 
   2  15   1    4.35    0.09 
   3  15   1    1.76    0.11 
   6  15   1   10.08    0.52 
   7  15   1   -0.06    0.33 
  -7  16   1    3.50    0.20 
  -6  16   1    0.01    0.10 
  -5  16   1    0.74    0.08 
  -4  16   1    0.74    0.07 
  -3  16   1    5.33    0.11 
  -2  16   1    2.91    0.09 
  -1  16   1    1.21    0.05 
   0  16   1   -0.01    0.03 
   1  16   1   26.94    0.37 
   2  16   1   11.82    0.20 
   3  16   1    2.65    0.14 
  -7  17   1   -0.07    0.14 
  -6  17   1    0.08    0.11 
  -5  17   1    1.25    0.09 
  -4  17   1    0.92    0.07 
  -3  17   1   11.15    0.18 
  -2  17   1   23.09    0.33 
  -1  17   1   92.40    1.33 
   0  17   1   25.91    0.39 
   1  17   1    0.10    0.04 
   2  17   1    0.06    0.05 
  -7  18   1    0.01    0.14 
  -6  18   1   11.85    0.26 
  -5  18   1    3.09    0.13 
  -4  18   1   21.65    0.31 
  -3  18   1    6.49    0.13 
  -2  18   1   65.44    0.87 
  -1  18   1    0.09    0.05 
   0  18   1   56.86    0.83 
   1  18   1   26.39    0.40 
   2  18   1   58.22    1.20 
  -7  19   1    0.15    0.15 
  -6  19   1    0.83    0.13 
  -5  19   1    0.53    0.09 
  -4  19   1    2.45    0.12 
  -3  19   1   18.64    0.27 
  -2  19   1    0.06    0.06 
  -1  19   1   37.19    0.65 
   0  19   1   43.42    0.65 
   1  19   1    0.61    0.07 
   2  19   1    6.52    0.21 
  -7  20   1   -0.08    0.16 
  -6  20   1    1.21    0.14 
  -5  20   1   10.05    0.21 
  -4  20   1    1.95    0.10 
  -3  20   1    2.43    0.10 
  -2  20   1   30.78    0.44 
  -1  20   1   27.07    0.49 
   0  20   1   18.52    0.36 
   1  20   1    5.73    0.20 
   2  20   1    2.40    0.15 
  -6  21   1   -0.07    0.13 
  -5  21   1   14.89    0.26 
  -4  21   1    2.15    0.11 
  -3  21   1   25.12    0.35 
  -2  21   1    1.36    0.08 
  -1  21   1    6.08    0.17 
   0  21   1   25.89    0.48 
   1  21   1   17.90    0.43 
   2  21   1    1.88    0.16 
   3  21   1   30.53    0.94 
  -6  22   1    0.04    0.14 
  -5  22   1    0.42    0.10 
  -4  22   1   -0.08    0.08 
  -3  22   1    5.13    0.14 
  -2  22   1    8.18    0.18 
  -1  22   1    8.95    0.22 
   0  22   1    0.17    0.08 
   1  22   1    5.16    0.21 
   2  22   1    0.05    0.10 
   3  22   1    0.03    0.24 
  -6  23   1    0.05    0.14 
  -5  23   1    0.02    0.11 
  -4  23   1    7.02    0.18 
  -3  23   1    2.91    0.12 
  -2  23   1   -0.05    0.08 
  -1  23   1    5.29    0.15 
   0  23   1    6.22    0.18 
   1  23   1    2.61    0.18 
   2  23   1    0.06    0.11 
   3  23   1    8.24    0.38 
  -6  24   1    0.90    0.16 
  -5  24   1    0.00    0.11 
  -4  24   1    1.82    0.11 
  -3  24   1    7.13    0.17 
  -2  24   1    3.44    0.14 
  -1  24   1   11.38    0.22 
   0  24   1    1.12    0.10 
   1  24   1    4.13    0.21 
   2  24   1   12.13    0.35 
   3  24   1    9.68    0.45 
  -5  25   1    7.16    0.22 
  -4  25   1    9.37    0.21 
  -3  25   1   32.10    0.49 
  -2  25   1    0.06    0.09 
  -1  25   1   18.07    0.30 
   0  25   1    0.37    0.13 
   1  25   1   42.09    0.93 
   2  25   1    4.60    0.24 
   3  25   1   10.59    0.59 
  -5  26   1   -0.01    0.13 
  -4  26   1   -0.12    0.11 
  -3  26   1    0.82    0.10 
  -2  26   1   10.82    0.23 
  -1  26   1    0.26    0.09 
   0  26   1    4.29    0.23 
   1  26   1    7.72    0.30 
   2  26   1    0.20    0.15 
  -5  27   1    0.47    0.14 
  -4  27   1    1.21    0.13 
  -3  27   1    0.15    0.10 
  -2  27   1    2.63    0.14 
  -1  27   1    4.04    0.16 
   0  27   1   12.36    0.28 
   1  27   1   19.90    0.52 
   2  27   1    3.15    0.26 
  -5  28   1    0.24    0.15 
  -4  28   1    0.44    0.12 
  -3  28   1   -0.04    0.11 
  -2  28   1    2.45    0.15 
  -1  28   1    0.76    0.11 
   0  28   1    1.14    0.13 
   1  28   1   13.29    0.40 
   2  28   1    3.98    0.52 
  -4  29   1    0.14    0.14 
  -3  29   1    5.24    0.22 
  -2  29   1   -0.01    0.12 
  -1  29   1   11.46    0.26 
   0  29   1    0.56    0.14 
   1  29   1    2.58    0.23 
   2  29   1   -0.06    0.24 
  -4  30   1    0.86    0.15 
  -3  30   1    1.32    0.14 
  -2  30   1    5.39    0.21 
  -1  30   1    2.46    0.17 
   0  30   1    0.25    0.18 
   1  30   1    5.48    0.33 
   2  30   1    1.53    0.30 
  -3  31   1    1.17    0.16 
  -2  31   1    1.08    0.15 
  -1  31   1    0.01    0.15 
   0  31   1    2.57    0.23 
   1  31   1   23.30    0.85 
   2  31   1    4.13    0.49 
  -3  32   1    0.98    0.17 
  -2  32   1    1.69    0.19 
  -1  32   1    0.00    0.18 
   0  32   1   20.34    0.83 
   1  32   1    0.09    0.20 
   2  32   1    3.35    0.39 
  -2  33   1   -0.14    0.19 
  -1  33   1    1.03    0.24 
   0  33   1    1.27    0.26 
   1  33   1   -0.05    0.32 
   2  33   1    1.40    0.48 
  -1  34   1    0.45    0.37 
   0  34   1   -0.17    0.22 
  -2 -33   2    0.87    0.22 
  -1 -33   2    0.09    0.29 
   0 -33   2    1.94    0.34 
   1 -33   2    6.30    0.57 
  -3 -32   2   -0.12    0.21 
  -2 -32   2    0.88    0.21 
  -1 -32   2    0.15    0.20 
   0 -32   2    0.72    0.29 
   1 -32   2   10.19    0.61 
   2 -32   2    0.64    0.36 
  -3 -31   2    0.03    0.19 
  -2 -31   2    0.87    0.19 
  -1 -31   2    1.02    0.19 
   0 -31   2   17.09    0.69 
   1 -31   2    2.22    0.33 
   2 -31   2    1.30    0.35 
   3 -31   2    0.47    0.40 
  -4 -30   2    3.01    0.28 
  -3 -30   2    0.36    0.18 
  -2 -30   2    0.13    0.17 
  -1 -30   2    0.09    0.16 
   0 -30   2    0.44    0.25 
   1 -30   2    3.60    0.42 
   2 -30   2    0.25    0.31 
   3 -30   2    0.87    0.37 
  -4 -29   2    0.13    0.18 
  -3 -29   2    5.19    0.29 
  -2 -29   2    0.69    0.16 
  -1 -29   2    0.79    0.16 
   0 -29   2    2.22    0.19 
   1 -29   2    1.57    0.28 
   2 -29   2    5.15    0.47 
   3 -29   2    0.33    0.34 
   4 -29   2    1.86    0.43 
  -5 -28   2    4.59    0.33 
  -4 -28   2   12.79    0.43 
  -3 -28   2    0.22    0.15 
  -2 -28   2    4.34    0.25 
  -1 -28   2    5.72    0.26 
   0 -28   2    9.69    0.33 
   1 -28   2    0.67    0.23 
   2 -28   2   26.18    0.91 
   3 -28   2    0.28    0.31 
   4 -28   2    1.53    0.39 
  -5 -27   2   -0.16    0.19 
  -4 -27   2    2.01    0.20 
  -3 -27   2    4.15    0.25 
  -2 -27   2    3.18    0.22 
  -1 -27   2    0.28    0.13 
   0 -27   2    0.47    0.14 
   1 -27   2    8.58    0.44 
   2 -27   2    8.00    0.47 
   3 -27   2    0.64    0.30 
   4 -27   2    1.55    0.37 
  -5 -26   2    1.06    0.19 
  -4 -26   2    3.15    0.25 
  -3 -26   2    0.01    0.13 
  -2 -26   2    8.01    0.28 
  -1 -26   2   21.50    0.53 
   0 -26   2    2.34    0.19 
   1 -26   2    1.62    0.16 
   2 -26   2    6.44    0.41 
   3 -26   2    3.61    0.42 
   4 -26   2    0.80    0.33 
  -5 -25   2    0.39    0.17 
  -4 -25   2    9.89    0.34 
  -3 -25   2   12.78    0.38 
  -2 -25   2    1.45    0.14 
  -1 -25   2    0.77    0.12 
   0 -25   2   12.86    0.36 
   1 -25   2    7.55    0.28 
   2 -25   2   21.89    0.79 
   3 -25   2    0.50    0.26 
   4 -25   2   21.54    0.87 
  -6 -24   2    0.40    0.21 
  -5 -24   2    0.09    0.16 
  -4 -24   2    3.09    0.22 
  -3 -24   2    0.38    0.12 
  -2 -24   2    4.46    0.20 
  -1 -24   2   23.55    0.56 
   0 -24   2    2.25    0.17 
   1 -24   2    4.37    0.21 
   2 -24   2    3.52    0.32 
   3 -24   2    1.77    0.28 
   4 -24   2    1.13    0.31 
  -6 -23   2    1.07    0.21 
  -5 -23   2    0.03    0.15 
  -4 -23   2    5.89    0.25 
  -3 -23   2   21.99    0.53 
  -2 -23   2    0.40    0.11 
  -1 -23   2    0.05    0.09 
   0 -23   2    7.80    0.25 
   1 -23   2    1.16    0.11 
   2 -23   2    1.38    0.22 
   3 -23   2    0.72    0.24 
   4 -23   2    2.18    0.31 
  -6 -22   2    0.25    0.18 
  -5 -22   2    3.46    0.24 
  -4 -22   2   52.25    0.91 
  -3 -22   2    2.39    0.17 
  -2 -22   2   18.21    0.44 
  -1 -22   2   10.05    0.29 
   0 -22   2    4.85    0.19 
   1 -22   2    1.23    0.10 
   2 -22   2    0.21    0.13 
   3 -22   2    0.25    0.21 
   4 -22   2    3.41    0.40 
   6 -22   2    0.14    0.38 
  -6 -21   2    1.27    0.19 
  -5 -21   2    2.33    0.16 
  -4 -21   2    9.87    0.25 
  -3 -21   2    1.97    0.16 
  -2 -21   2   25.51    0.58 
  -1 -21   2    1.39    0.12 
   0 -21   2    5.14    0.19 
   1 -21   2    5.45    0.16 
   2 -21   2   15.54    0.40 
   3 -21   2   18.98    0.69 
   4 -21   2    5.26    0.43 
   6 -21   2    3.85    0.43 
  -7 -20   2    0.15    0.22 
  -6 -20   2    2.96    0.26 
  -5 -20   2    5.74    0.20 
  -4 -20   2    2.66    0.14 
  -3 -20   2    0.01    0.07 
  -2 -20   2   13.97    0.35 
  -1 -20   2    0.86    0.09 
   0 -20   2   53.88    1.12 
   1 -20   2    0.27    0.07 
   2 -20   2   10.22    0.23 
   3 -20   2   10.46    0.32 
   4 -20   2    0.04    0.24 
   6 -20   2    5.45    0.52 
  -7 -19   2   -0.02    0.20 
  -6 -19   2    0.78    0.17 
  -5 -19   2    0.15    0.09 
  -4 -19   2    0.10    0.08 
  -3 -19   2    2.88    0.12 
  -2 -19   2    0.07    0.07 
  -1 -19   2   10.60    0.28 
   0 -19   2    3.50    0.15 
   1 -19   2    2.78    0.11 
   2 -19   2    0.08    0.08 
   3 -19   2    1.64    0.15 
   4 -19   2   11.48    0.37 
   6 -19   2    2.06    0.36 
  -7 -18   2    0.88    0.20 
  -6 -18   2    7.14    0.23 
  -5 -18   2    1.78    0.13 
  -4 -18   2    1.52    0.10 
  -3 -18   2    0.64    0.07 
  -2 -18   2    5.27    0.18 
  -1 -18   2   48.91    1.01 
   0 -18   2  110.31    2.25 
   1 -18   2   50.35    0.85 
   2 -18   2    7.22    0.18 
   3 -18   2    5.29    0.22 
   4 -18   2    1.24    0.18 
   6 -18   2   -0.20    0.29 
  -7 -17   2    3.11    0.26 
  -6 -17   2    3.55    0.20 
  -5 -17   2    1.85    0.13 
  -4 -17   2   12.03    0.26 
  -3 -17   2   27.06    0.48 
  -2 -17   2    1.43    0.08 
  -1 -17   2   47.35    0.97 
   0 -17   2   34.66    0.74 
   1 -17   2    7.88    0.17 
   2 -17   2   58.70    1.00 
   3 -17   2    1.67    0.15 
   4 -17   2    3.22    0.22 
   5 -17   2   10.59    0.52 
   6 -17   2    3.59    0.45 
  -7 -16   2    3.43    0.40 
  -6 -16   2    0.02    0.11 
  -5 -16   2    2.86    0.16 
  -4 -16   2    3.63    0.13 
  -3 -16   2   20.01    0.37 
  -2 -16   2   77.80    1.30 
  -1 -16   2   -0.08    0.05 
   0 -16   2   18.38    0.41 
   1 -16   2    0.21    0.05 
   2 -16   2    0.08    0.06 
   3 -16   2    6.71    0.18 
   4 -16   2    0.81    0.15 
   5 -16   2   -0.14    0.25 
   6 -16   2    1.54    0.30 
   7 -16   2    0.64    0.39 
  -7 -15   2    2.64    0.31 
  -6 -15   2    3.73    0.19 
  -5 -15   2    6.15    0.20 
  -4 -15   2    3.02    0.14 
  -3 -15   2   87.90    1.45 
  -2 -15   2   52.95    0.70 
  -1 -15   2   27.72    0.58 
   0 -15   2   48.26    0.82 
   1 -15   2    0.89    0.07 
   2 -15   2    9.55    0.17 
   3 -15   2    2.61    0.13 
   4 -15   2    0.07    0.18 
   5 -15   2    2.49    0.33 
   6 -15   2    1.83    0.22 
   7 -15   2    1.72    0.39 
  -7 -14   2    3.10    0.37 
  -6 -14   2    0.15    0.10 
  -5 -14   2    6.92    0.21 
  -4 -14   2    5.10    0.17 
  -3 -14   2   58.11    0.85 
  -2 -14   2   10.08    0.15 
  -1 -14   2  104.65    1.75 
   0 -14   2    0.07    0.04 
   1 -14   2   56.54    0.83 
   2 -14   2   26.36    0.47 
   3 -14   2   13.55    0.23 
   4 -14   2    3.01    0.25 
   5 -14   2    8.68    0.45 
   6 -14   2    0.05    0.19 
   7 -14   2    3.91    0.43 
  -8 -13   2    1.66    0.35 
  -7 -13   2    1.26    0.26 
  -6 -13   2    0.91    0.11 
  -5 -13   2   11.62    0.30 
  -4 -13   2    2.61    0.09 
  -3 -13   2   34.09    0.45 
  -2 -13   2    2.28    0.06 
  -1 -13   2   28.16    0.42 
   0 -13   2   41.12    0.70 
   1 -13   2    1.76    0.06 
   2 -13   2    3.99    0.10 
   3 -13   2    0.38    0.05 
   4 -13   2    5.30    0.30 
   5 -13   2    7.49    0.41 
   6 -13   2    0.20    0.19 
   7 -13   2    0.04    0.33 
  -8 -12   2    1.23    0.33 
  -7 -12   2    0.08    0.24 
  -6 -12   2    2.14    0.14 
  -5 -12   2   81.17    1.67 
  -4 -12   2    2.62    0.09 
  -3 -12   2    0.86    0.04 
  -2 -12   2   21.57    0.29 
  -1 -12   2   23.66    0.36 
   0 -12   2    2.83    0.10 
   1 -12   2    0.03    0.03 
   2 -12   2    0.63    0.06 
   3 -12   2   45.13    0.66 
   4 -12   2    1.66    0.14 
   5 -12   2    3.95    0.23 
   6 -12   2    0.02    0.18 
   7 -12   2    1.09    0.33 
  -8 -11   2    0.04    0.31 
  -7 -11   2   14.84    0.62 
  -6 -11   2    0.50    0.18 
  -5 -11   2    4.49    0.13 
  -4 -11   2   36.69    0.62 
  -3 -11   2   24.89    0.38 
  -2 -11   2    3.67    0.07 
  -1 -11   2  184.28    2.60 
   0 -11   2   29.41    0.60 
   1 -11   2   15.43    0.24 
   2 -11   2    0.06    0.04 
   3 -11   2   46.80    0.55 
   4 -11   2   11.76    0.31 
   5 -11   2    0.03    0.13 
   6 -11   2    0.55    0.25 
   7 -11   2    0.95    0.33 
  -8 -10   2    0.13    0.31 
  -7 -10   2    2.34    0.29 
  -6 -10   2   -0.03    0.17 
  -5 -10   2    4.97    0.13 
  -4 -10   2    5.04    0.12 
  -3 -10   2   18.55    0.28 
  -2 -10   2   92.30    1.16 
  -1 -10   2   76.19    1.10 
   0 -10   2    4.43    0.09 
   1 -10   2    1.34    0.05 
   2 -10   2    0.02    0.03 
   3 -10   2   49.77    0.65 
   4 -10   2    6.94    0.22 
   5 -10   2   46.35    1.00 
   6 -10   2    4.89    0.40 
   7 -10   2    5.99    0.53 
  -8  -9   2    0.20    0.31 
  -7  -9   2    1.19    0.26 
  -6  -9   2    0.18    0.10 
  -5  -9   2    3.73    0.11 
  -4  -9   2    0.30    0.04 
  -3  -9   2   34.43    0.50 
  -2  -9   2    5.19    0.08 
  -1  -9   2   18.15    0.24 
   0  -9   2    6.12    0.11 
   1  -9   2   25.47    0.38 
   2  -9   2    0.34    0.03 
   3  -9   2   24.25    0.37 
   4  -9   2    7.84    0.23 
   5  -9   2    2.15    0.14 
   6  -9   2    0.06    0.23 
   7  -9   2    3.33    0.38 
  -8  -8   2    0.17    0.31 
  -7  -8   2    1.39    0.26 
  -6  -8   2    0.62    0.11 
  -5  -8   2    7.12    0.21 
  -4  -8   2   13.93    0.22 
  -3  -8   2   15.39    0.23 
  -2  -8   2   45.18    0.53 
  -1  -8   2  331.04    5.39 
   0  -8   2   18.96    0.25 
   1  -8   2    7.63    0.10 
   2  -8   2   34.92    0.46 
   3  -8   2   25.69    0.45 
   4  -8   2    0.37    0.09 
   5  -8   2   15.22    0.32 
   6  -8   2    1.13    0.25 
   7  -8   2    7.29    0.53 
  -8  -7   2    0.23    0.30 
  -7  -7   2    3.55    0.35 
  -6  -7   2    3.58    0.18 
  -5  -7   2   22.34    0.41 
  -4  -7   2   23.22    0.34 
  -3  -7   2  156.18    1.77 
  -2  -7   2   49.51    0.58 
  -1  -7   2   36.31    0.37 
   0  -7   2    8.92    0.11 
   1  -7   2   14.95    0.19 
   2  -7   2    6.10    0.10 
   3  -7   2   18.03    0.26 
   4  -7   2   69.60    1.17 
   5  -7   2   11.24    0.32 
   6  -7   2    0.94    0.22 
   7  -7   2   -0.08    0.28 
  -8  -6   2    1.19    0.32 
  -7  -6   2    5.44    0.26 
  -6  -6   2    5.27    0.21 
  -5  -6   2    1.14    0.06 
  -4  -6   2    4.73    0.10 
  -3  -6   2   24.44    0.29 
  -2  -6   2   50.53    0.59 
  -1  -6   2  315.66    8.71 
   0  -6   2   11.73    0.13 
   1  -6   2  166.53    1.66 
   2  -6   2   12.50    0.16 
   3  -6   2    0.83    0.04 
   4  -6   2   15.32    0.30 
   5  -6   2    0.20    0.11 
   6  -6   2    0.00    0.20 
   7  -6   2    1.38    0.28 
  -8  -5   2    0.16    0.30 
  -7  -5   2    9.15    0.32 
  -6  -5   2    1.98    0.16 
  -5  -5   2    6.51    0.13 
  -4  -5   2   34.98    0.51 
  -3  -5   2   62.77    0.90 
  -2  -5   2   12.31    0.14 
  -1  -5   2   41.60    0.48 
   0  -5   2   60.76    0.61 
   1  -5   2   46.78    0.47 
   2  -5   2    5.89    0.08 
   3  -5   2   39.92    0.44 
   4  -5   2   17.48    0.41 
   5  -5   2    9.35    0.41 
   6  -5   2    0.73    0.22 
   7  -5   2    0.08    0.27 
   8  -5   2    0.68    0.38 
  -8  -4   2    5.31    0.49 
  -7  -4   2    0.80    0.15 
  -6  -4   2   26.30    0.58 
  -5  -4   2    9.25    0.19 
  -4  -4   2    0.25    0.03 
  -3  -4   2    0.46    0.03 
  -2  -4   2    6.20    0.07 
  -1  -4   2    0.04    0.01 
   0  -4   2   13.20    0.15 
   1  -4   2    0.08    0.02 
   2  -4   2   95.70    0.96 
   3  -4   2   82.60    1.05 
   4  -4   2    0.19    0.06 
   5  -4   2    0.60    0.17 
   6  -4   2    1.90    0.25 
   7  -4   2    0.57    0.28 
   8  -4   2    0.31    0.40 
  -8  -3   2    0.03    0.29 
  -7  -3   2    0.33    0.14 
  -6  -3   2   21.70    0.50 
  -5  -3   2    8.93    0.16 
  -4  -3   2    1.47    0.05 
  -3  -3   2    1.50    0.04 
  -2  -3   2   16.57    0.20 
  -1  -3   2   31.51    0.33 
   0  -3   2   24.25    0.29 
   1  -3   2    4.31    0.06 
   2  -3   2  153.25    1.77 
   3  -3   2    6.18    0.09 
   4  -3   2   52.89    1.10 
   5  -3   2    3.90    0.27 
   6  -3   2    4.99    0.35 
   7  -3   2    0.00    0.28 
   8  -3   2    8.49    0.67 
  -8  -2   2    7.53    0.35 
  -7  -2   2    0.15    0.14 
  -6  -2   2   21.42    0.42 
  -5  -2   2    3.98    0.09 
  -4  -2   2   13.89    0.20 
  -3  -2   2    0.78    0.03 
  -2  -2   2    1.16    0.03 
  -1  -2   2   38.14    0.38 
   0  -2   2  446.37   16.84 
   1  -2   2    3.49    0.05 
   2  -2   2  126.40    1.26 
   3  -2   2    2.16    0.05 
   4  -2   2    4.45    0.17 
   5  -2   2    2.12    0.24 
   6  -2   2    0.15    0.21 
   7  -2   2    0.24    0.26 
   8  -2   2    0.70    0.40 
  -8  -1   2    1.73    0.21 
  -7  -1   2    6.21    0.26 
  -6  -1   2    0.26    0.09 
  -5  -1   2    9.07    0.14 
  -4  -1   2    5.34    0.07 
  -3  -1   2    6.53    0.10 
  -2  -1   2  111.84    1.30 
  -1  -1   2    0.19    0.01 
   0  -1   2  562.59   20.54 
   1  -1   2    0.29    0.02 
   2  -1   2   40.06    0.41 
   3  -1   2   45.22    0.66 
   4  -1   2    7.22    0.16 
   5  -1   2    0.22    0.15 
   6  -1   2    2.75    0.32 
   7  -1   2    0.03    0.28 
   8  -1   2   10.60    0.69 
  -8   0   2    5.91    0.32 
  -7   0   2    0.05    0.18 
  -6   0   2  114.72    1.66 
  -5   0   2    0.01    0.04 
  -4   0   2    6.31    0.08 
  -3   0   2    0.01    0.02 
  -2   0   2  224.93    2.60 
  -1   0   2    0.00    0.01 
   0   0   2  537.93   19.35 
   1   0   2    0.03    0.01 
   2   0   2  136.57    1.45 
   3   0   2    0.11    0.03 
   4   0   2   17.65    0.32 
   5   0   2    0.06    0.13 
   6   0   2    8.90    0.44 
   7   0   2   -0.02    0.26 
   8   0   2    3.50    0.46 
  -8   1   2    1.66    0.28 
  -7   1   2    5.65    0.36 
  -6   1   2    0.29    0.08 
  -5   1   2    9.23    0.14 
  -4   1   2    5.57    0.08 
  -3   1   2    6.31    0.08 
  -2   1   2  113.91    1.06 
  -1   1   2    0.21    0.01 
   0   1   2  600.67   20.74 
   1   1   2    0.33    0.02 
   2   1   2   40.44    0.58 
   3   1   2   45.62    0.66 
   4   1   2    7.47    0.19 
   5   1   2    0.12    0.15 
   6   1   2    2.69    0.33 
   7   1   2   -0.09    0.26 
   8   1   2   10.42    0.68 
  -8   2   2    7.13    0.46 
  -7   2   2    0.37    0.19 
  -6   2   2   21.81    0.37 
  -5   2   2    4.03    0.10 
  -4   2   2   14.31    0.17 
  -3   2   2    0.87    0.03 
  -2   2   2    1.16    0.02 
  -1   2   2   37.19    0.38 
   0   2   2  421.29   16.55 
   1   2   2    3.40    0.04 
   2   2   2  125.88    1.78 
   3   2   2    2.29    0.06 
   4   2   2    4.66    0.14 
   5   2   2    1.96    0.20 
   6   2   2    0.03    0.20 
   7   2   2   -0.06    0.27 
   8   2   2    0.86    0.40 
  -8   3   2    0.08    0.25 
  -7   3   2    0.23    0.11 
  -6   3   2   21.69    0.37 
  -5   3   2    8.99    0.16 
  -4   3   2    1.46    0.05 
  -3   3   2    1.33    0.03 
  -2   3   2   16.69    0.14 
  -1   3   2   30.98    0.31 
   0   3   2   24.47    0.25 
   1   3   2    4.32    0.06 
   2   3   2  153.87    1.77 
   3   3   2    6.25    0.14 
   4   3   2   53.43    1.08 
   5   3   2    3.73    0.28 
   6   3   2    3.27    0.33 
   7   3   2    0.15    0.27 
   8   3   2    8.92    0.68 
  -8   4   2    4.71    0.44 
  -7   4   2    0.90    0.12 
  -6   4   2   25.24    0.42 
  -5   4   2    9.20    0.14 
  -4   4   2    0.24    0.03 
  -3   4   2    0.38    0.02 
  -2   4   2    6.30    0.08 
  -1   4   2    0.02    0.01 
   0   4   2   13.23    0.16 
   1   4   2    0.02    0.01 
   2   4   2   95.05    1.10 
   3   4   2   80.59    1.17 
   4   4   2    0.27    0.06 
   5   4   2    0.12    0.15 
   6   4   2    1.66    0.25 
   7   4   2    0.31    0.29 
   8   4   2   -0.08    0.37 
  -8   5   2    0.32    0.26 
  -7   5   2    9.77    0.25 
  -6   5   2    2.29    0.10 
  -5   5   2    6.53    0.12 
  -4   5   2   35.24    0.37 
  -3   5   2   63.65    0.54 
  -2   5   2   11.94    0.14 
  -1   5   2   41.46    0.45 
   0   5   2   59.97    0.70 
   1   5   2   46.63    0.51 
   2   5   2    6.03    0.09 
   3   5   2   39.65    0.58 
   4   5   2   17.75    0.40 
   5   5   2    9.34    0.40 
   6   5   2    0.71    0.23 
   7   5   2   -0.09    0.29 
   8   5   2    0.29    0.37 
  -8   6   2    0.80    0.28 
  -7   6   2    5.95    0.21 
  -6   6   2    5.78    0.14 
  -5   6   2    1.19    0.06 
  -4   6   2    4.68    0.07 
  -3   6   2   24.63    0.24 
  -2   6   2   49.95    0.54 
   0   6   2   11.60    0.13 
   1   6   2  164.96    1.91 
   2   6   2   12.22    0.17 
   3   6   2    0.86    0.05 
   4   6   2   15.05    0.35 
   5   6   2    0.21    0.16 
   6   6   2   -0.08    0.21 
   7   6   2    1.74    0.32 
  -8   7   2    0.22    0.27 
  -7   7   2    3.24    0.18 
  -6   7   2    3.67    0.12 
  -5   7   2   22.84    0.30 
  -4   7   2   22.82    0.27 
  -3   7   2  153.80    1.78 
  -2   7   2   49.54    0.58 
  -1   7   2   35.83    0.39 
   0   7   2    8.56    0.10 
   1   7   2   14.95    0.20 
   2   7   2    6.23    0.11 
   3   7   2   17.67    0.28 
   4   7   2   69.07    1.42 
   5   7   2   11.22    0.46 
   6   7   2    0.85    0.22 
   7   7   2   -0.16    0.27 
  -8   8   2    0.23    0.20 
  -7   8   2    1.50    0.14 
  -6   8   2    0.74    0.08 
  -5   8   2    7.06    0.13 
  -4   8   2   14.16    0.17 
  -3   8   2   15.17    0.19 
  -2   8   2   45.92    0.53 
   0   8   2   18.76    0.21 
   1   8   2    7.37    0.14 
   2   8   2   35.30    0.51 
   3   8   2   25.91    0.45 
   4   8   2    0.39    0.08 
   5   8   2   15.29    0.55 
   6   8   2    0.85    0.23 
   7   8   2    7.49    0.53 
  -8   9   2    0.45    0.20 
  -7   9   2    0.47    0.13 
  -6   9   2    0.14    0.08 
  -5   9   2    4.02    0.10 
  -4   9   2    0.20    0.04 
  -3   9   2   34.01    0.41 
  -2   9   2    5.15    0.08 
  -1   9   2   17.57    0.20 
   0   9   2    5.93    0.08 
   1   9   2   25.70    0.38 
   2   9   2    0.44    0.03 
   3   9   2   24.11    0.42 
   4   9   2    7.80    0.22 
   5   9   2    1.67    0.21 
   6   9   2    0.02    0.22 
   7   9   2    3.64    0.46 
  -8  10   2    0.05    0.17 
  -7  10   2    2.13    0.15 
  -6  10   2   -0.04    0.08 
  -5  10   2    4.98    0.11 
  -4  10   2    4.90    0.09 
  -3  10   2   18.65    0.23 
  -2  10   2   90.68    1.06 
  -1  10   2   77.61    0.78 
   0  10   2    4.36    0.06 
   1  10   2    1.31    0.04 
   2  10   2    0.05    0.03 
   3  10   2   49.80    0.72 
   4  10   2    6.83    0.21 
   5  10   2   44.44    1.40 
   6  10   2    4.56    0.38 
   7  10   2    6.85    0.52 
  -8  11   2   -0.14    0.17 
  -7  11   2   15.65    0.34 
  -6  11   2    0.46    0.09 
  -5  11   2    4.54    0.11 
  -4  11   2   35.87    0.46 
  -3  11   2   25.30    0.31 
  -2  11   2    3.79    0.07 
  -1  11   2  182.93    1.84 
   0  11   2   28.56    0.32 
   1  11   2   15.59    0.23 
   2  11   2    0.04    0.03 
   3  11   2   46.76    0.67 
   4  11   2   11.74    0.30 
   5  11   2    0.03    0.17 
   6  11   2    0.66    0.25 
   7  11   2    0.92    0.32 
  -8  12   2    1.09    0.19 
  -7  12   2    0.29    0.14 
  -6  12   2    2.25    0.13 
  -5  12   2   81.86    0.98 
  -4  12   2    2.49    0.08 
  -3  12   2    0.86    0.04 
  -2  12   2   21.52    0.26 
  -1  12   2   23.46    0.29 
   0  12   2    2.74    0.06 
   1  12   2    0.10    0.02 
   2  12   2    0.69    0.04 
   3  12   2   44.78    0.66 
   4  12   2    1.43    0.12 
   5  12   2    4.28    0.31 
   6  12   2    0.12    0.23 
   7  12   2    1.16    0.34 
  -8  13   2    1.13    0.20 
  -7  13   2    1.29    0.13 
  -6  13   2    0.80    0.09 
  -5  13   2   11.63    0.19 
  -4  13   2    2.58    0.09 
  -3  13   2   33.09    0.41 
  -2  13   2    2.19    0.06 
  -1  13   2   28.41    0.38 
   0  13   2   41.69    0.54 
   1  13   2    1.64    0.05 
   2  13   2    3.94    0.08 
   3  13   2    0.41    0.06 
   4  13   2    5.06    0.19 
   5  13   2    6.88    0.38 
   6  13   2    0.15    0.23 
   7  13   2    0.25    0.32 
  -7  14   2    2.89    0.15 
  -6  14   2    0.14    0.08 
  -5  14   2    6.69    0.15 
  -4  14   2    5.09    0.11 
  -3  14   2   58.32    0.61 
  -2  14   2   10.04    0.16 
  -1  14   2  105.93    1.36 
   0  14   2    0.05    0.03 
   1  14   2   57.29    0.67 
   2  14   2   26.82    0.35 
   3  14   2   13.63    0.27 
   4  14   2    2.97    0.17 
   5  14   2    9.15    0.44 
   6  14   2    0.29    0.26 
   7  14   2    4.72    0.53 
  -7  15   2    2.37    0.15 
  -6  15   2    3.81    0.14 
  -5  15   2    5.92    0.14 
  -4  15   2    3.19    0.10 
  -3  15   2   86.20    1.03 
  -2  15   2   53.75    0.70 
  -1  15   2   26.97    0.41 
   0  15   2   48.29    0.71 
   1  15   2    0.98    0.06 
   2  15   2    9.75    0.15 
   3  15   2    2.80    0.15 
   4  15   2   -0.21    0.13 
   5  15   2    2.58    0.31 
   6  15   2    1.30    0.29 
   7  15   2    1.51    0.39 
  -7  16   2    2.38    0.15 
  -6  16   2   -0.02    0.09 
  -5  16   2    2.78    0.12 
  -4  16   2    3.71    0.11 
  -3  16   2   19.73    0.27 
  -2  16   2   78.41    1.01 
  -1  16   2   -0.05    0.04 
   0  16   2   18.57    0.29 
   1  16   2    0.14    0.04 
   2  16   2    0.12    0.04 
   3  16   2    7.14    0.22 
  -7  17   2    3.23    0.20 
  -6  17   2    3.16    0.15 
  -5  17   2    2.00    0.10 
  -4  17   2   12.36    0.20 
  -3  17   2   26.38    0.35 
  -2  17   2    1.41    0.08 
  -1  17   2   46.79    0.68 
   0  17   2   34.47    0.52 
   1  17   2    7.70    0.15 
   2  17   2   59.49    0.87 
   3  17   2    1.63    0.20 
  -7  18   2    0.77    0.15 
  -6  18   2    7.17    0.19 
  -5  18   2    1.79    0.10 
  -4  18   2    1.44    0.08 
  -3  18   2    0.49    0.06 
  -2  18   2    5.24    0.12 
  -1  18   2   47.40    0.71 
   0  18   2  110.40    1.59 
   1  18   2   50.64    0.74 
   2  18   2    7.15    0.18 
   3  18   2    5.29    0.28 
  -7  19   2    0.06    0.15 
  -6  19   2    0.58    0.11 
  -5  19   2    0.15    0.08 
  -4  19   2    0.04    0.07 
  -3  19   2    2.82    0.10 
  -2  19   2   -0.02    0.05 
  -1  19   2   10.80    0.20 
   0  19   2    3.68    0.11 
   1  19   2    3.00    0.10 
   2  19   2    0.06    0.07 
   3  19   2    0.94    0.17 
  -7  20   2   -0.05    0.16 
  -6  20   2    2.50    0.14 
  -5  20   2    5.74    0.17 
  -4  20   2    2.53    0.12 
  -3  20   2    0.02    0.07 
  -2  20   2   13.87    0.25 
  -1  20   2    0.72    0.06 
   0  20   2   53.79    0.79 
   1  20   2    0.24    0.07 
   2  20   2   10.23    0.23 
   3  20   2   11.11    0.45 
  -6  21   2    0.79    0.12 
  -5  21   2    2.17    0.11 
  -4  21   2   10.29    0.20 
  -3  21   2    2.05    0.11 
  -2  21   2   25.21    0.40 
  -1  21   2    1.60    0.08 
   0  21   2    5.01    0.13 
   1  21   2    5.48    0.17 
   2  21   2   16.59    0.33 
  -6  22   2    0.07    0.12 
  -5  22   2    3.09    0.15 
  -4  22   2   51.71    0.66 
  -3  22   2    2.78    0.13 
  -2  22   2   17.82    0.31 
  -1  22   2   10.50    0.20 
   0  22   2    5.13    0.14 
   1  22   2    1.32    0.10 
   2  22   2    0.50    0.09 
  -6  23   2    0.82    0.14 
  -5  23   2    0.09    0.11 
  -4  23   2    5.97    0.17 
  -3  23   2   22.03    0.36 
  -2  23   2    0.45    0.09 
  -1  23   2    0.15    0.07 
   0  23   2    7.66    0.18 
   1  23   2    1.17    0.10 
   2  23   2    1.79    0.15 
   3  23   2    0.64    0.30 
  -6  24   2    0.59    0.16 
  -5  24   2    0.09    0.11 
  -4  24   2    3.00    0.15 
  -3  24   2    0.36    0.10 
  -2  24   2    3.95    0.15 
  -1  24   2   24.50    0.47 
   0  24   2    1.95    0.13 
   1  24   2    4.30    0.22 
   2  24   2    3.38    0.22 
  -5  25   2    0.40    0.12 
  -4  25   2    9.69    0.22 
  -3  25   2   13.03    0.26 
  -2  25   2    1.41    0.11 
  -1  25   2    0.81    0.11 
   0  25   2   13.28    0.38 
   1  25   2    7.89    0.28 
   2  25   2   22.14    0.55 
  -5  26   2    1.18    0.14 
  -4  26   2    2.83    0.15 
  -3  26   2   -0.07    0.11 
  -2  26   2    7.94    0.20 
  -1  26   2   22.09    0.44 
   0  26   2    2.03    0.18 
   1  26   2    1.69    0.17 
   2  26   2    6.03    0.28 
  -5  27   2   -0.04    0.14 
  -4  27   2    2.52    0.15 
  -3  27   2    3.51    0.18 
  -2  27   2    3.11    0.16 
  -1  27   2    0.20    0.11 
   0  27   2    0.16    0.14 
   1  27   2    8.03    0.31 
   2  27   2    7.58    0.32 
  -5  28   2    4.61    0.24 
  -4  28   2   13.57    0.35 
  -3  28   2    0.08    0.12 
  -2  28   2    4.74    0.19 
  -1  28   2    5.99    0.23 
   0  28   2    9.37    0.34 
   1  28   2    0.72    0.17 
   2  28   2   25.52    0.63 
  -4  29   2    0.25    0.13 
  -3  29   2    5.01    0.19 
  -2  29   2    0.42    0.12 
  -1  29   2    0.80    0.12 
   0  29   2    2.37    0.21 
   1  29   2    1.84    0.20 
   2  29   2    4.83    0.45 
  -4  30   2    3.37    0.19 
  -3  30   2    0.31    0.13 
  -2  30   2    0.01    0.13 
  -1  30   2    0.04    0.14 
   0  30   2    0.41    0.18 
   1  30   2    5.08    0.32 
   2  30   2    0.23    0.31 
  -3  31   2    0.10    0.14 
  -2  31   2    1.09    0.16 
  -1  31   2    1.27    0.17 
   0  31   2   16.67    0.51 
   1  31   2    2.27    0.24 
   2  31   2    1.60    0.52 
  -3  32   2    0.10    0.15 
  -2  32   2    1.02    0.19 
  -1  32   2    0.09    0.17 
   0  32   2    1.00    0.23 
   1  32   2   12.11    0.46 
  -2  33   2    0.60    0.20 
  -1  33   2    0.20    0.20 
   0  33   2    1.85    0.26 
   1  33   2    6.36    0.42 
  -1 -33   3    2.32    0.36 
   0 -33   3    2.08    0.36 
  -2 -32   3    0.85    0.21 
  -1 -32   3    0.03    0.21 
   0 -32   3    0.02    0.30 
   1 -32   3   11.45    0.65 
  -3 -31   3    0.00    0.19 
  -2 -31   3    0.70    0.20 
  -1 -31   3    0.36    0.19 
   0 -31   3    4.60    0.45 
   1 -31   3    5.50    0.50 
   2 -31   3   -0.12    0.36 
  -4 -30   3    0.01    0.20 
  -3 -30   3    0.53    0.19 
  -2 -30   3   -0.01    0.17 
  -1 -30   3    0.34    0.18 
   0 -30   3    5.86    0.33 
   1 -30   3    2.82    0.35 
   2 -30   3    0.84    0.34 
   3 -30   3    0.00    0.40 
  -4 -29   3    0.08    0.18 
  -3 -29   3    2.50    0.23 
  -2 -29   3    7.76    0.32 
  -1 -29   3    0.65    0.17 
   0 -29   3    4.37    0.28 
   1 -29   3    0.23    0.27 
   2 -29   3    8.04    0.55 
   3 -29   3   -0.15    0.36 
  -4 -28   3   -0.10    0.18 
  -3 -28   3    5.33    0.29 
  -2 -28   3    1.59    0.18 
  -1 -28   3    6.60    0.29 
   0 -28   3    7.02    0.30 
   1 -28   3   10.09    0.53 
   2 -28   3    0.72    0.30 
   3 -28   3    6.22    0.57 
  -5 -27   3    6.24    0.35 
  -4 -27   3    0.15    0.16 
  -3 -27   3    0.34    0.16 
  -2 -27   3    0.59    0.15 
  -1 -27   3   -0.07    0.13 
   0 -27   3    0.19    0.15 
   1 -27   3    1.44    0.18 
   2 -27   3    0.87    0.29 
   3 -27   3    5.06    0.52 
   4 -27   3   -0.04    0.39 
  -5 -26   3    0.35    0.18 
  -4 -26   3    8.75    0.34 
  -3 -26   3    0.22    0.14 
  -2 -26   3    0.02    0.12 
  -1 -26   3    0.03    0.13 
   0 -26   3    2.35    0.21 
   1 -26   3    1.87    0.18 
   2 -26   3    0.09    0.24 
   3 -26   3    2.26    0.34 
   4 -26   3    2.37    0.41 
  -5 -25   3    7.71    0.34 
  -4 -25   3    0.05    0.14 
  -3 -25   3    4.46    0.24 
  -2 -25   3   11.46    0.34 
  -1 -25   3    0.35    0.12 
   0 -25   3    1.19    0.14 
   1 -25   3    2.04    0.19 
   2 -25   3    2.26    0.29 
   3 -25   3   -0.28    0.27 
   4 -25   3    0.11    0.35 
  -6 -24   3    0.86    0.22 
  -5 -24   3    5.89    0.30 
  -4 -24   3    0.27    0.14 
  -3 -24   3   57.58    1.25 
  -2 -24   3    2.63    0.18 
  -1 -24   3   20.63    0.50 
   0 -24   3    3.06    0.19 
   1 -24   3   13.28    0.38 
   2 -24   3    0.25    0.15 
   3 -24   3    5.15    0.44 
   4 -24   3    0.76    0.34 
  -6 -23   3    0.52    0.20 
  -5 -23   3    0.12    0.15 
  -4 -23   3    1.21    0.15 
  -3 -23   3   14.86    0.39 
  -2 -23   3    7.17    0.25 
  -1 -23   3   -0.17    0.10 
   0 -23   3    1.61    0.14 
   1 -23   3    3.14    0.20 
   2 -23   3    4.92    0.25 
   3 -23   3   -0.09    0.23 
   4 -23   3    1.30    0.34 
  -6 -22   3    0.56    0.18 
  -5 -22   3    0.84    0.16 
  -4 -22   3   17.19    0.45 
  -3 -22   3    1.20    0.12 
  -2 -22   3    1.20    0.12 
  -1 -22   3   28.79    0.66 
   0 -22   3   24.06    0.56 
   1 -22   3   12.87    0.35 
   2 -22   3    0.25    0.13 
   3 -22   3    9.95    0.51 
   4 -22   3    0.24    0.29 
  -6 -21   3    1.91    0.21 
  -5 -21   3   -0.07    0.13 
  -4 -21   3    1.12    0.13 
  -3 -21   3    4.25    0.20 
  -2 -21   3   16.76    0.41 
  -1 -21   3   33.97    0.75 
   0 -21   3   22.09    0.51 
   1 -21   3   11.23    0.32 
   2 -21   3    2.31    0.20 
   3 -21   3    0.17    0.22 
   4 -21   3    2.59    0.32 
  -7 -20   3    0.15    0.21 
  -6 -20   3    0.73    0.18 
  -5 -20   3    3.99    0.23 
  -4 -20   3    9.00    0.29 
  -3 -20   3    2.29    0.16 
  -2 -20   3    1.61    0.14 
  -1 -20   3    9.35    0.26 
   0 -20   3   18.52    0.44 
   1 -20   3   18.84    0.45 
   2 -20   3    0.94    0.13 
   3 -20   3   13.82    0.58 
   4 -20   3    4.41    0.43 
   6 -20   3    0.79    0.38 
  -7 -19   3    0.74    0.22 
  -6 -19   3    7.05    0.31 
  -5 -19   3   15.41    0.41 
  -4 -19   3    1.05    0.13 
  -3 -19   3   16.20    0.40 
  -2 -19   3    0.13    0.08 
  -1 -19   3   10.05    0.28 
   0 -19   3    8.63    0.25 
   1 -19   3    0.27    0.09 
   2 -19   3    4.71    0.21 
   3 -19   3    6.38    0.26 
   4 -19   3    4.39    0.40 
   6 -19   3    0.43    0.33 
  -7 -18   3    1.37    0.22 
  -6 -18   3    1.16    0.17 
  -5 -18   3    1.72    0.15 
  -4 -18   3    3.40    0.18 
  -3 -18   3   28.93    0.64 
  -2 -18   3    8.68    0.24 
  -1 -18   3   29.33    0.64 
   0 -18   3   -0.03    0.07 
   1 -18   3    0.57    0.07 
   2 -18   3   16.05    0.40 
   3 -18   3    1.30    0.15 
   4 -18   3    0.33    0.23 
   6 -18   3    0.30    0.33 
  -7 -17   3    1.93    0.22 
  -6 -17   3    5.72    0.27 
  -5 -17   3    5.50    0.23 
  -4 -17   3    3.04    0.17 
  -3 -17   3    0.31    0.08 
  -2 -17   3   54.47    1.12 
  -1 -17   3    6.93    0.20 
   0 -17   3   95.02    1.94 
   1 -17   3   24.02    0.43 
   2 -17   3    7.93    0.20 
   3 -17   3    0.05    0.12 
   4 -17   3    3.06    0.35 
   6 -17   3    7.82    0.56 
  -7 -16   3    1.30    0.20 
  -6 -16   3    0.25    0.14 
  -5 -16   3    3.44    0.20 
  -4 -16   3    6.73    0.23 
  -3 -16   3   13.06    0.33 
  -2 -16   3    2.17    0.09 
  -1 -16   3    2.00    0.11 
   0 -16   3    1.63    0.11 
   1 -16   3   11.24    0.23 
   2 -16   3    8.18    0.19 
   3 -16   3    0.20    0.10 
   4 -16   3    0.47    0.28 
   6 -16   3    1.29    0.33 
  -7 -15   3    3.27    0.27 
  -6 -15   3    9.80    0.31 
  -5 -15   3    1.16    0.13 
  -4 -15   3    1.01    0.10 
  -3 -15   3    0.76    0.08 
  -2 -15   3   21.45    0.30 
  -1 -15   3   59.92    1.24 
   0 -15   3   75.73    1.56 
   1 -15   3    9.89    0.20 
   2 -15   3   23.46    0.36 
   3 -15   3    4.92    0.16 
   4 -15   3    2.04    0.18 
   6 -15   3    3.19    0.36 
  -7 -14   3    3.62    0.27 
  -6 -14   3    4.33    0.23 
  -5 -14   3    0.02    0.10 
  -4 -14   3    2.73    0.15 
  -3 -14   3    0.05    0.06 
  -2 -14   3   24.41    0.34 
  -1 -14   3   11.79    0.28 
   0 -14   3   29.06    0.52 
   1 -14   3   60.33    1.00 
   2 -14   3    1.67    0.08 
   3 -14   3    2.88    0.13 
   4 -14   3    9.52    0.29 
   6 -14   3    0.56    0.29 
   7 -14   3    0.38    0.39 
  -8 -13   3    4.45    0.35 
  -7 -13   3    1.19    0.18 
  -6 -13   3    6.17    0.25 
  -5 -13   3    2.82    0.17 
  -4 -13   3    0.04    0.07 
  -3 -13   3   11.61    0.22 
  -2 -13   3   14.60    0.21 
  -1 -13   3    0.00    0.04 
   0 -13   3   23.79    0.38 
   1 -13   3    0.12    0.04 
   2 -13   3   54.57    0.80 
   3 -13   3    5.16    0.16 
   4 -13   3   13.72    0.36 
   6 -13   3    1.05    0.29 
   7 -13   3    0.15    0.38 
  -8 -12   3    4.03    0.33 
  -7 -12   3    0.19    0.16 
  -6 -12   3    4.60    0.22 
  -5 -12   3    9.32    0.28 
  -4 -12   3    0.89    0.09 
  -3 -12   3    1.53    0.06 
  -2 -12   3   21.31    0.30 
  -1 -12   3   21.50    0.33 
   0 -12   3    1.09    0.07 
   1 -12   3   17.13    0.27 
   2 -12   3    0.35    0.05 
   3 -12   3    4.81    0.12 
   4 -12   3   16.93    0.42 
   5 -12   3   -0.06    0.14 
   6 -12   3    0.45    0.28 
   7 -12   3    1.71    0.37 
  -8 -11   3    0.71    0.21 
  -7 -11   3   -0.04    0.15 
  -6 -11   3    1.30    0.14 
  -5 -11   3    5.79    0.21 
  -4 -11   3   30.49    0.54 
  -3 -11   3    1.91    0.06 
  -2 -11   3  268.05    3.37 
  -1 -11   3   20.27    0.25 
   0 -11   3   16.38    0.30 
   1 -11   3   52.49    0.69 
   2 -11   3   22.87    0.35 
   3 -11   3   16.02    0.26 
   4 -11   3   12.90    0.34 
   5 -11   3    1.91    0.16 
   6 -11   3   16.52    0.69 
   7 -11   3    0.18    0.34 
  -8 -10   3    0.04    0.21 
  -7 -10   3    0.18    0.15 
  -6 -10   3    5.00    0.22 
  -5 -10   3    0.23    0.09 
  -4 -10   3   99.80    1.64 
  -3 -10   3   20.82    0.26 
  -2 -10   3   80.47    1.02 
  -1 -10   3   24.36    0.32 
   0 -10   3   16.13    0.29 
   1 -10   3    6.86    0.11 
   2 -10   3    0.35    0.04 
   3 -10   3   16.02    0.26 
   4 -10   3   52.32    1.54 
   5 -10   3    5.00    0.24 
   6 -10   3    0.07    0.25 
   7 -10   3    2.40    0.39 
  -8  -9   3    0.23    0.30 
  -7  -9   3    1.51    0.17 
  -6  -9   3    0.21    0.11 
  -5  -9   3    4.13    0.14 
  -4  -9   3    3.50    0.09 
  -3  -9   3   11.51    0.15 
  -2  -9   3   35.06    0.46 
  -1  -9   3   13.86    0.16 
   0  -9   3    0.02    0.02 
   1  -9   3    3.29    0.08 
   2  -9   3    1.65    0.06 
   3  -9   3    3.45    0.10 
   4  -9   3    1.00    0.17 
   5  -9   3    0.68    0.13 
   6  -9   3    1.82    0.29 
   7  -9   3    0.20    0.33 
  -8  -8   3    2.47    0.34 
  -7  -8   3    0.84    0.16 
  -6  -8   3   -0.06    0.10 
  -5  -8   3    1.63    0.10 
  -4  -8   3    0.17    0.03 
  -3  -8   3   10.91    0.13 
  -2  -8   3  169.71    2.12 
  -1  -8   3   25.41    0.28 
   0  -8   3   31.38    0.46 
   1  -8   3    3.16    0.08 
   2  -8   3   25.80    0.44 
   3  -8   3    3.83    0.10 
   4  -8   3    0.72    0.15 
   5  -8   3    3.70    0.21 
   6  -8   3    0.17    0.24 
   7  -8   3    0.97    0.35 
  -8  -7   3    4.56    0.46 
  -7  -7   3    5.95    0.27 
  -6  -7   3   13.20    0.28 
  -5  -7   3    0.32    0.06 
  -4  -7   3   29.00    0.43 
  -3  -7   3    4.06    0.07 
  -2  -7   3   19.32    0.26 
  -1  -7   3    0.53    0.02 
   0  -7   3   20.22    0.23 
   1  -7   3  156.39    2.22 
   2  -7   3  212.06    4.18 
   3  -7   3    0.02    0.04 
   4  -7   3   85.11    2.45 
   5  -7   3    1.97    0.17 
   6  -7   3    1.60    0.28 
   7  -7   3    0.16    0.30 
  -8  -6   3   -0.22    0.29 
  -7  -6   3    9.73    0.33 
  -6  -6   3    0.72    0.11 
  -5  -6   3    8.66    0.15 
  -4  -6   3   18.35    0.28 
  -3  -6   3   32.23    0.36 
  -2  -6   3   10.93    0.16 
  -1  -6   3    0.05    0.02 
   0  -6   3    0.13    0.02 
   1  -6   3   23.20    0.32 
   2  -6   3   54.87    0.64 
   3  -6   3  103.05    1.31 
   4  -6   3    4.22    0.18 
   5  -6   3    0.28    0.12 
   6  -6   3    1.14    0.25 
   7  -6   3    2.54    0.36 
  -8  -5   3    0.29    0.29 
  -7  -5   3    0.48    0.14 
  -6  -5   3    0.49    0.09 
  -5  -5   3   16.07    0.23 
  -4  -5   3    8.05    0.12 
  -3  -5   3   20.97    0.28 
  -2  -5   3  102.33    1.17 
  -1  -5   3   53.95    0.58 
   0  -5   3  119.53    1.28 
   1  -5   3   37.40    0.39 
   2  -5   3    1.10    0.05 
   3  -5   3    9.39    0.14 
   4  -5   3   10.96    0.30 
   5  -5   3    8.75    0.29 
   6  -5   3    0.73    0.24 
   7  -5   3    0.33    0.29 
  -8  -4   3    1.68    0.32 
  -7  -4   3    3.92    0.19 
  -6  -4   3    7.61    0.19 
  -5  -4   3   18.54    0.23 
  -4  -4   3   49.83    0.55 
  -3  -4   3  211.03    2.66 
  -2  -4   3   30.11    0.43 
  -1  -4   3  320.44    4.50 
   0  -4   3   80.82    0.93 
   1  -4   3    5.98    0.09 
   2  -4   3    3.69    0.07 
   3  -4   3   49.35    0.58 
   4  -4   3   14.78    0.35 
   5  -4   3    8.58    0.28 
   6  -4   3    0.26    0.23 
   7  -4   3    8.30    0.54 
  -8  -3   3    0.07    0.30 
  -7  -3   3   10.81    0.28 
  -6  -3   3   -0.01    0.10 
  -5  -3   3   43.04    0.45 
  -4  -3   3    7.12    0.09 
  -3  -3   3   73.27    1.04 
  -2  -3   3   10.56    0.12 
  -1  -3   3    1.17    0.03 
   0  -3   3   45.62    0.54 
   1  -3   3   32.50    0.43 
   2  -3   3    1.06    0.04 
   3  -3   3   14.92    0.20 
   4  -3   3    1.83    0.09 
   5  -3   3    5.51    0.23 
   6  -3   3    2.36    0.28 
   7  -3   3    0.06    0.28 
  -8  -2   3    0.05    0.30 
  -7  -2   3    3.83    0.23 
  -6  -2   3    5.96    0.14 
  -5  -2   3    5.06    0.08 
  -4  -2   3    0.18    0.03 
  -3  -2   3    1.93    0.05 
  -2  -2   3    2.08    0.04 
  -1  -2   3   38.18    0.44 
   0  -2   3    9.22    0.11 
   1  -2   3    3.91    0.09 
   2  -2   3   35.00    0.37 
   3  -2   3   24.34    0.28 
   4  -2   3    0.68    0.06 
   5  -2   3    0.25    0.17 
   6  -2   3    0.12    0.19 
   7  -2   3    3.74    0.39 
  -8  -1   3    0.11    0.29 
  -7  -1   3    3.95    0.24 
  -6  -1   3    1.11    0.08 
  -5  -1   3    0.63    0.04 
  -4  -1   3    0.42    0.03 
  -3  -1   3    0.01    0.03 
  -2  -1   3    2.37    0.04 
  -1  -1   3   39.70    0.36 
   0  -1   3  135.65    1.36 
   1  -1   3   14.88    0.19 
   2  -1   3   74.39    0.80 
   3  -1   3    0.10    0.03 
   4  -1   3    0.84    0.06 
   5  -1   3    3.95    0.30 
   6  -1   3   -0.05    0.22 
   7  -1   3    0.20    0.32 
  -8   0   3   -0.16    0.18 
  -7   0   3   24.22    0.58 
  -6   0   3    0.02    0.07 
  -5   0   3   41.57    0.47 
  -4   0   3    0.03    0.03 
  -3   0   3    5.64    0.08 
  -2   0   3    0.03    0.01 
  -1   0   3   36.59    0.35 
   0   0   3    0.00    0.01 
   2   0   3    0.02    0.03 
   3   0   3  411.64    5.12 
   4   0   3   -0.04    0.05 
   5   0   3    5.14    0.31 
   6   0   3    0.05    0.22 
   7   0   3    9.95    0.59 
  -8   1   3    0.10    0.19 
  -7   1   3    4.04    0.24 
  -6   1   3    1.14    0.08 
  -5   1   3    0.62    0.04 
  -4   1   3    0.50    0.03 
  -3   1   3    0.03    0.02 
  -2   1   3    2.35    0.03 
  -1   1   3   40.33    0.38 
   0   1   3  135.52    1.45 
   1   1   3   14.84    0.19 
   2   1   3   72.60    0.80 
   3   1   3    0.15    0.07 
   4   1   3    0.69    0.06 
   5   1   3    4.49    0.30 
   6   1   3    0.14    0.22 
   7   1   3    0.39    0.31 
  -8   2   3    0.01    0.19 
  -7   2   3    3.07    0.20 
  -6   2   3    5.80    0.14 
  -5   2   3    4.99    0.09 
  -4   2   3    0.17    0.03 
  -3   2   3    1.96    0.05 
  -2   2   3    2.04    0.03 
  -1   2   3   37.88    0.37 
   0   2   3    9.23    0.11 
   1   2   3    4.05    0.06 
   2   2   3   35.83    0.46 
   3   2   3   24.85    0.43 
   4   2   3    0.67    0.07 
   5   2   3    0.27    0.17 
   6   2   3    0.03    0.22 
   7   2   3    3.47    0.45 
  -8   3   3    0.06    0.26 
  -7   3   3   10.73    0.26 
  -6   3   3    0.10    0.08 
  -5   3   3   43.17    0.49 
  -4   3   3    7.16    0.10 
  -3   3   3   72.87    0.74 
  -2   3   3   10.51    0.10 
  -1   3   3    1.22    0.03 
   0   3   3   45.60    0.47 
   1   3   3   32.17    0.36 
   2   3   3    1.08    0.05 
   3   3   3   15.09    0.28 
   4   3   3    2.01    0.11 
   5   3   3    5.64    0.32 
   6   3   3    2.66    0.29 
   7   3   3    0.06    0.30 
  -8   4   3    1.11    0.28 
  -7   4   3    3.88    0.18 
  -6   4   3    7.68    0.19 
  -5   4   3   18.52    0.23 
  -4   4   3   49.87    0.55 
  -3   4   3  212.75    2.25 
  -2   4   3   29.49    0.30 
  -1   4   3  323.10    3.68 
   0   4   3   79.09    0.81 
   1   4   3    5.93    0.09 
   2   4   3    3.77    0.08 
   3   4   3   48.77    0.82 
   4   4   3   13.90    0.33 
   5   4   3    7.85    0.39 
   6   4   3    0.13    0.22 
   7   4   3    7.29    0.54 
  -8   5   3    0.33    0.27 
  -7   5   3    0.50    0.12 
  -6   5   3    0.70    0.09 
  -5   5   3   15.66    0.22 
  -4   5   3    7.96    0.09 
  -3   5   3   21.17    0.24 
  -2   5   3  100.99    1.17 
  -1   5   3   53.28    0.63 
   0   5   3  119.25    1.51 
   1   5   3   38.02    0.49 
   2   5   3    1.03    0.04 
   3   5   3    9.75    0.19 
   4   5   3   10.97    0.28 
   5   5   3    9.03    0.40 
   6   5   3    0.30    0.22 
   7   5   3    0.51    0.33 
  -8   6   3    0.08    0.27 
  -7   6   3   10.11    0.26 
  -6   6   3    0.90    0.09 
  -5   6   3    8.50    0.16 
  -4   6   3   18.31    0.20 
  -3   6   3   32.81    0.39 
  -2   6   3   11.15    0.14 
  -1   6   3    0.04    0.02 
   0   6   3    0.10    0.02 
   1   6   3   23.68    0.31 
   2   6   3   54.53    0.64 
   3   6   3  101.99    1.68 
   4   6   3    3.98    0.15 
   5   6   3    0.00    0.16 
   6   6   3    1.51    0.27 
   7   6   3    2.55    0.36 
  -8   7   3    3.71    0.27 
  -7   7   3    5.90    0.21 
  -6   7   3   12.97    0.24 
  -5   7   3    0.36    0.05 
  -4   7   3   29.07    0.33 
  -3   7   3    4.20    0.07 
  -2   7   3   19.45    0.24 
  -1   7   3    0.53    0.02 
   0   7   3   19.67    0.26 
   1   7   3  158.30    1.81 
   2   7   3  208.27    2.96 
   3   7   3   -0.03    0.05 
   4   7   3   83.85    1.72 
   5   7   3    1.69    0.22 
   6   7   3    2.33    0.29 
   7   7   3    0.26    0.31 
  -8   8   3    2.08    0.22 
  -7   8   3    0.71    0.13 
  -6   8   3   -0.02    0.06 
  -5   8   3    1.71    0.07 
  -4   8   3    0.17    0.03 
  -3   8   3   10.68    0.14 
  -2   8   3  170.33    1.94 
  -1   8   3   25.46    0.28 
   0   8   3   30.71    0.41 
   1   8   3    3.03    0.07 
   2   8   3   24.71    0.34 
   3   8   3    3.89    0.10 
   4   8   3    0.93    0.10 
   5   8   3    3.53    0.18 
   6   8   3    0.24    0.23 
   7   8   3    1.43    0.34 
  -8   9   3    0.02    0.20 
  -7   9   3    1.39    0.14 
  -6   9   3    0.09    0.07 
  -5   9   3    4.29    0.10 
  -4   9   3    3.82    0.08 
  -3   9   3   11.33    0.15 
  -2   9   3   35.31    0.42 
  -1   9   3   13.78    0.17 
   0   9   3    0.06    0.02 
   1   9   3    3.37    0.09 
   2   9   3    1.63    0.06 
   3   9   3    3.48    0.10 
   4   9   3    0.87    0.10 
   5   9   3    0.59    0.11 
   6   9   3    2.02    0.28 
   7   9   3    0.20    0.33 
  -8  10   3    0.06    0.17 
  -7  10   3    0.20    0.13 
  -6  10   3    4.99    0.13 
  -5  10   3    0.08    0.05 
  -4  10   3   98.27    1.17 
  -3  10   3   20.77    0.26 
  -2  10   3   80.58    0.94 
  -1  10   3   24.70    0.30 
   0  10   3   15.80    0.20 
   1  10   3    6.86    0.17 
   2  10   3    0.32    0.04 
   3  10   3   15.89    0.29 
   4  10   3   51.50    1.07 
   5  10   3    4.88    0.21 
   6  10   3    0.20    0.25 
   7  10   3    2.77    0.39 
  -8  11   3    0.28    0.18 
  -7  11   3    0.10    0.13 
  -6  11   3    1.08    0.08 
  -5  11   3    5.80    0.13 
  -4  11   3   31.60    0.39 
  -3  11   3    1.89    0.06 
  -2  11   3  267.57    3.08 
  -1  11   3   20.89    0.26 
   0  11   3   15.90    0.20 
   1  11   3   52.90    0.89 
   2  11   3   23.45    0.48 
   3  11   3   15.91    0.30 
   4  11   3   13.33    0.33 
   5  11   3    2.00    0.15 
   6  11   3   15.37    0.67 
   7  11   3    0.29    0.34 
  -8  12   3    3.21    0.21 
  -7  12   3    0.16    0.14 
  -6  12   3    4.39    0.13 
  -5  12   3    9.82    0.17 
  -4  12   3    0.76    0.05 
  -3  12   3    1.69    0.06 
  -2  12   3   22.20    0.27 
  -1  12   3   21.39    0.25 
   0  12   3    1.08    0.05 
   1  12   3   17.10    0.26 
   2  12   3    0.39    0.05 
   3  12   3    4.54    0.17 
   4  12   3   16.78    0.41 
   5  12   3    0.01    0.12 
   6  12   3    0.36    0.26 
   7  12   3    1.07    0.37 
  -8  13   3    4.43    0.26 
  -7  13   3    1.10    0.15 
  -6  13   3    5.56    0.15 
  -5  13   3    2.72    0.11 
  -4  13   3    0.18    0.05 
  -3  13   3   11.80    0.18 
  -2  13   3   14.28    0.19 
  -1  13   3   -0.03    0.03 
   0  13   3   24.63    0.30 
   1  13   3    0.01    0.03 
   2  13   3   54.68    0.92 
   3  13   3    5.78    0.19 
   4  13   3   13.67    0.35 
   5  13   3    0.14    0.12 
   6  13   3    1.62    0.28 
  -7  14   3    3.76    0.21 
  -6  14   3    4.10    0.14 
  -5  14   3    0.01    0.06 
  -4  14   3    2.73    0.10 
  -3  14   3    0.05    0.04 
  -2  14   3   24.67    0.34 
  -1  14   3   11.31    0.19 
   0  14   3   29.19    0.33 
   1  14   3   61.02    0.87 
   2  14   3    1.77    0.09 
   3  14   3    2.59    0.15 
   4  14   3    9.49    0.28 
   5  14   3   -0.06    0.13 
   6  14   3    0.44    0.28 
  -7  15   3    2.47    0.18 
  -6  15   3    8.89    0.19 
  -5  15   3    1.20    0.08 
  -4  15   3    0.95    0.07 
  -3  15   3    0.73    0.06 
  -2  15   3   21.95    0.34 
  -1  15   3   60.04    0.87 
   0  15   3   76.78    0.98 
   1  15   3    9.41    0.17 
   2  15   3   22.85    0.42 
   3  15   3    4.92    0.19 
   4  15   3    2.04    0.23 
   5  15   3    0.37    0.22 
   6  15   3    3.17    0.38 
  -7  16   3    0.99    0.17 
  -6  16   3    0.40    0.09 
  -5  16   3    3.63    0.13 
  -4  16   3    7.31    0.16 
  -3  16   3   13.00    0.22 
  -2  16   3    2.26    0.08 
  -1  16   3    1.88    0.08 
   0  16   3    1.57    0.07 
   1  16   3   12.09    0.20 
   2  16   3    8.62    0.19 
   3  16   3    0.16    0.09 
   4  16   3    0.48    0.16 
  -7  17   3    1.69    0.18 
  -6  17   3    5.75    0.17 
  -5  17   3    5.20    0.14 
  -4  17   3    3.04    0.12 
  -3  17   3    0.29    0.06 
  -2  17   3   53.58    0.79 
  -1  17   3    7.30    0.14 
   0  17   3   94.07    1.36 
   1  17   3   24.36    0.38 
   2  17   3    8.06    0.19 
   3  17   3   -0.02    0.10 
   4  17   3    3.53    0.27 
  -7  18   3    1.19    0.18 
  -6  18   3    1.23    0.11 
  -5  18   3    1.86    0.10 
  -4  18   3    3.61    0.13 
  -3  18   3   28.37    0.45 
  -2  18   3    8.58    0.17 
  -1  18   3   29.56    0.45 
   0  18   3    0.00    0.05 
   1  18   3    0.71    0.06 
   2  18   3   16.42    0.32 
   3  18   3    1.23    0.13 
   4  18   3    0.34    0.17 
  -7  19   3    0.44    0.18 
  -6  19   3    7.20    0.20 
  -5  19   3   14.77    0.25 
  -4  19   3    1.03    0.09 
  -3  19   3   15.84    0.28 
  -2  19   3    0.06    0.06 
  -1  19   3   10.62    0.20 
   0  19   3    8.52    0.17 
   1  19   3    0.27    0.07 
   2  19   3    4.55    0.15 
   3  19   3    6.04    0.24 
   4  19   3    4.46    0.31 
  -7  20   3    0.07    0.18 
  -6  20   3    0.74    0.12 
  -5  20   3    3.73    0.15 
  -4  20   3    8.93    0.20 
  -3  20   3    2.38    0.11 
  -2  20   3    1.59    0.09 
  -1  20   3    9.01    0.18 
   0  20   3   18.35    0.31 
   1  20   3   18.54    0.36 
   2  20   3    1.29    0.10 
   3  20   3   13.48    0.38 
   4  20   3    4.36    0.34 
  -6  21   3    1.57    0.13 
  -5  21   3    0.07    0.09 
  -4  21   3    1.50    0.11 
  -3  21   3    4.76    0.14 
  -2  21   3   16.61    0.29 
  -1  21   3   34.28    0.53 
   0  21   3   21.58    0.36 
   1  21   3   11.92    0.26 
   2  21   3    2.15    0.14 
   3  21   3    0.00    0.12 
  -6  22   3    0.44    0.13 
  -5  22   3    0.77    0.11 
  -4  22   3   17.07    0.30 
  -3  22   3    1.25    0.09 
  -2  22   3    1.18    0.09 
  -1  22   3   29.16    0.47 
   0  22   3   23.94    0.39 
   1  22   3   12.97    0.28 
   2  22   3    0.17    0.09 
   3  22   3   10.45    0.33 
  -6  23   3    0.37    0.13 
  -5  23   3    0.23    0.11 
  -4  23   3    1.02    0.11 
  -3  23   3   14.12    0.27 
  -2  23   3    6.92    0.17 
  -1  23   3    0.05    0.07 
   0  23   3    1.77    0.10 
   1  23   3    3.04    0.16 
   2  23   3    5.20    0.19 
   3  23   3   -0.02    0.14 
  -6  24   3    0.67    0.14 
  -5  24   3    6.07    0.20 
  -4  24   3    0.33    0.11 
  -3  24   3   58.76    0.81 
  -2  24   3    2.42    0.13 
  -1  24   3   20.68    0.35 
   0  24   3    2.86    0.13 
   1  24   3   13.41    0.30 
   2  24   3    0.23    0.11 
  -5  25   3    8.19    0.27 
  -4  25   3   -0.04    0.12 
  -3  25   3    4.21    0.17 
  -2  25   3   11.22    0.24 
  -1  25   3    0.50    0.09 
   0  25   3    1.21    0.12 
   1  25   3    2.31    0.15 
   2  25   3    3.23    0.19 
  -5  26   3    0.23    0.13 
  -4  26   3    9.30    0.25 
  -3  26   3    0.14    0.11 
  -2  26   3    0.14    0.09 
  -1  26   3    0.04    0.09 
   0  26   3    2.03    0.14 
   1  26   3    2.34    0.16 
   2  26   3   -0.07    0.15 
  -5  27   3    6.72    0.30 
  -4  27   3    0.16    0.12 
  -3  27   3    0.33    0.12 
  -2  27   3    0.39    0.13 
  -1  27   3   -0.06    0.10 
   0  27   3    0.23    0.12 
   1  27   3    1.50    0.14 
   2  27   3    1.27    0.20 
  -4  28   3   -0.13    0.13 
  -3  28   3    5.04    0.21 
  -2  28   3    1.69    0.15 
  -1  28   3    7.12    0.25 
   0  28   3    7.11    0.31 
   1  28   3   10.66    0.37 
   2  28   3    0.92    0.20 
  -4  29   3   -0.09    0.13 
  -3  29   3    2.46    0.17 
  -2  29   3    8.15    0.23 
  -1  29   3    0.64    0.18 
   0  29   3    4.82    0.29 
   1  29   3    0.31    0.18 
   2  29   3    8.16    0.54 
  -4  30   3    0.08    0.15 
  -3  30   3    0.62    0.15 
  -2  30   3    0.09    0.13 
  -1  30   3    0.48    0.18 
   0  30   3    6.20    0.33 
   1  30   3    2.62    0.23 
  -3  31   3    0.01    0.16 
  -2  31   3    0.79    0.15 
  -1  31   3    0.29    0.19 
   0  31   3    4.40    0.33 
   1  31   3    5.54    0.36 
  -2  32   3    0.66    0.18 
  -1  32   3    0.07    0.17 
   0  32   3    0.30    0.24 
   1  32   3   12.08    0.64 
  -1  33   3    1.51    0.20 
   0  33   3    2.45    0.38 
  -1 -32   4    3.32    0.30 
   0 -32   4    0.32    0.32 
  -2 -31   4    2.05    0.23 
  -1 -31   4    0.58    0.22 
   0 -31   4    0.82    0.32 
   1 -31   4    2.31    0.37 
  -3 -30   4    0.21    0.20 
  -2 -30   4   -0.09    0.18 
  -1 -30   4    0.33    0.19 
   0 -30   4    1.43    0.22 
   1 -30   4   -0.08    0.30 
   2 -30   4    2.05    0.41 
  -4 -29   4    0.57    0.21 
  -3 -29   4    0.14    0.18 
  -2 -29   4    1.25    0.19 
  -1 -29   4    0.04    0.17 
   0 -29   4   10.96    0.40 
   1 -29   4    0.40    0.29 
   2 -29   4    1.60    0.37 
  -4 -28   4    3.27    0.27 
  -3 -28   4    3.46    0.27 
  -2 -28   4    0.23    0.16 
  -1 -28   4   -0.04    0.16 
   0 -28   4    1.41    0.19 
   1 -28   4    0.20    0.22 
   2 -28   4    0.73    0.32 
   3 -28   4    0.07    0.40 
  -5 -27   4    0.46    0.21 
  -4 -27   4    7.62    0.34 
  -3 -27   4    1.52    0.19 
  -2 -27   4    1.95    0.18 
  -1 -27   4   10.61    0.36 
   0 -27   4    0.72    0.17 
   1 -27   4    0.15    0.18 
   2 -27   4    2.29    0.34 
   3 -27   4    5.25    0.57 
  -5 -26   4    0.13    0.19 
  -4 -26   4    0.67    0.18 
  -3 -26   4    1.99    0.18 
  -2 -26   4    1.90    0.18 
  -1 -26   4    1.88    0.17 
   0 -26   4    1.89    0.18 
   1 -26   4    0.82    0.18 
   2 -26   4    0.29    0.27 
   3 -26   4    0.97    0.35 
   4 -26   4    1.19    0.43 
  -5 -25   4    0.10    0.17 
  -4 -25   4   19.50    0.52 
  -3 -25   4    1.77    0.17 
  -2 -25   4   21.27    0.55 
  -1 -25   4    4.46    0.24 
   0 -25   4    8.90    0.31 
   1 -25   4    0.31    0.16 
   2 -25   4    9.41    0.51 
   3 -25   4    0.14    0.31 
   4 -25   4   22.34    0.92 
  -6 -24   4    0.16    0.20 
  -5 -24   4    2.05    0.21 
  -4 -24   4    0.05    0.14 
  -3 -24   4   10.30    0.33 
  -2 -24   4   -0.04    0.12 
  -1 -24   4    0.17    0.12 
   0 -24   4    7.30    0.28 
   1 -24   4    0.44    0.15 
   2 -24   4    4.27    0.28 
   3 -24   4    0.14    0.28 
   4 -24   4    1.61    0.39 
  -6 -23   4    0.32    0.20 
  -5 -23   4    0.91    0.17 
  -4 -23   4    2.85    0.22 
  -3 -23   4    0.04    0.12 
  -2 -23   4    0.34    0.12 
  -1 -23   4    0.07    0.11 
   0 -23   4    2.83    0.20 
   1 -23   4    0.25    0.14 
   2 -23   4    0.10    0.15 
   3 -23   4    1.09    0.30 
   4 -23   4    0.64    0.35 
  -6 -22   4    0.97    0.20 
  -5 -22   4    0.50    0.16 
  -4 -22   4    4.58    0.24 
  -3 -22   4    2.45    0.18 
  -2 -22   4   -0.08    0.10 
  -1 -22   4    9.84    0.30 
   0 -22   4    1.44    0.14 
   1 -22   4    7.64    0.28 
   2 -22   4    0.22    0.15 
   3 -22   4    0.46    0.26 
   4 -22   4    0.63    0.33 
  -6 -21   4    2.26    0.22 
  -5 -21   4    1.54    0.17 
  -4 -21   4   46.81    1.02 
  -3 -21   4    7.31    0.26 
  -2 -21   4   26.63    0.61 
  -1 -21   4    2.11    0.17 
   0 -21   4    5.20    0.22 
   1 -21   4    0.25    0.12 
   2 -21   4    5.06    0.21 
   3 -21   4    7.22    0.32 
   4 -21   4   14.17    0.68 
  -6 -20   4   10.34    0.37 
  -5 -20   4    1.11    0.15 
  -4 -20   4   12.66    0.36 
  -3 -20   4    0.27    0.10 
  -2 -20   4    8.75    0.27 
  -1 -20   4    9.25    0.28 
   0 -20   4    0.04    0.09 
   1 -20   4   11.16    0.32 
   2 -20   4    7.83    0.22 
   3 -20   4    3.96    0.26 
   4 -20   4    0.37    0.28 
  -7 -19   4    0.96    0.22 
  -6 -19   4    0.00    0.16 
  -5 -19   4    1.97    0.18 
  -4 -19   4    2.56    0.18 
  -3 -19   4    0.20    0.09 
  -2 -19   4    0.95    0.11 
  -1 -19   4   13.53    0.35 
   0 -19   4   20.00    0.47 
   1 -19   4    0.01    0.10 
   2 -19   4    4.08    0.18 
   3 -19   4    4.39    0.26 
   4 -19   4    0.64    0.27 
  -7 -18   4    2.87    0.27 
  -6 -18   4    0.73    0.17 
  -5 -18   4    4.43    0.23 
  -4 -18   4    0.16    0.10 
  -3 -18   4    5.23    0.20 
  -2 -18   4   20.92    0.49 
  -1 -18   4   12.49    0.32 
   0 -18   4   12.89    0.33 
   1 -18   4   32.58    0.74 
   2 -18   4    1.88    0.15 
   3 -18   4    8.81    0.31 
   6 -18   4    0.52    0.36 
  -7 -17   4    0.17    0.19 
  -6 -17   4    0.38    0.16 
  -5 -17   4    0.02    0.12 
  -4 -17   4    0.35    0.10 
  -3 -17   4   -0.01    0.08 
  -2 -17   4    2.13    0.13 
  -1 -17   4    0.93    0.09 
   0 -17   4   61.98    1.29 
   1 -17   4    3.23    0.17 
   2 -17   4   13.15    0.36 
   3 -17   4    3.84    0.23 
   4 -17   4    0.22    0.22 
   6 -17   4    0.18    0.35 
  -7 -16   4    0.76    0.19 
  -6 -16   4    6.76    0.28 
  -5 -16   4    0.06    0.11 
  -4 -16   4    2.40    0.16 
  -3 -16   4    2.24    0.14 
  -2 -16   4    5.67    0.19 
  -1 -16   4    2.68    0.13 
   0 -16   4    0.58    0.09 
   1 -16   4   23.31    0.53 
   2 -16   4   18.08    0.36 
   3 -16   4    0.36    0.13 
   4 -16   4    2.41    0.33 
   6 -16   4   -0.07    0.34 
  -7 -15   4    0.79    0.19 
  -6 -15   4    2.93    0.22 
  -5 -15   4    0.46    0.12 
  -4 -15   4    2.35    0.15 
  -3 -15   4    0.08    0.07 
  -2 -15   4    5.27    0.17 
  -1 -15   4    0.57    0.06 
   0 -15   4   11.35    0.29 
   1 -15   4    0.16    0.07 
   2 -15   4    3.01    0.14 
   3 -15   4    9.04    0.40 
   4 -15   4    0.14    0.20 
   6 -15   4    1.47    0.34 
  -7 -14   4   17.43    0.49 
  -6 -14   4    5.96    0.26 
  -5 -14   4   53.41    1.15 
  -4 -14   4    4.26    0.17 
  -3 -14   4   57.98    1.21 
  -2 -14   4    2.08    0.09 
  -1 -14   4   78.16    1.61 
   0 -14   4   39.88    0.72 
   1 -14   4  101.27    1.68 
   2 -14   4    2.45    0.12 
   3 -14   4   29.39    0.68 
   4 -14   4    1.44    0.22 
   6 -14   4    3.09    0.37 
  -8 -13   4    1.52    0.24 
  -7 -13   4    2.18    0.20 
  -6 -13   4    0.08    0.13 
  -5 -13   4    2.52    0.17 
  -4 -13   4    4.09    0.17 
  -3 -13   4    6.05    0.19 
  -2 -13   4    2.07    0.08 
  -1 -13   4    8.12    0.18 
   0 -13   4   21.56    0.40 
   1 -13   4    3.11    0.12 
   2 -13   4   12.71    0.26 
   3 -13   4   14.96    0.39 
   4 -13   4    2.35    0.23 
   5 -13   4    3.39    0.37 
   6 -13   4    1.29    0.33 
  -8 -12   4    2.36    0.27 
  -7 -12   4    2.63    0.22 
  -6 -12   4    0.13    0.12 
  -5 -12   4    4.95    0.20 
  -4 -12   4    6.05    0.20 
  -3 -12   4    1.48    0.08 
  -2 -12   4   25.93    0.40 
  -1 -12   4   36.86    0.56 
   0 -12   4   24.31    0.53 
   1 -12   4   34.04    0.51 
   2 -12   4    0.41    0.07 
   3 -12   4    3.71    0.20 
   4 -12   4    5.26    0.34 
   5 -12   4    0.11    0.22 
   6 -12   4    0.20    0.30 
  -8 -11   4    1.00    0.32 
  -7 -11   4    1.02    0.17 
  -6 -11   4    0.12    0.12 
  -5 -11   4    1.57    0.13 
  -4 -11   4   11.79    0.30 
  -3 -11   4   12.48    0.21 
  -2 -11   4   26.67    0.32 
  -1 -11   4   18.01    0.28 
   0 -11   4    0.69    0.05 
   1 -11   4    1.04    0.07 
   2 -11   4    0.24    0.07 
   3 -11   4   10.94    0.31 
   4 -11   4    6.01    0.35 
   5 -11   4    2.73    0.22 
   6 -11   4    0.95    0.31 
  -8 -10   4   -0.03    0.30 
  -7 -10   4    6.31    0.28 
  -6 -10   4    0.69    0.13 
  -5 -10   4    0.33    0.09 
  -4 -10   4    0.04    0.07 
  -3 -10   4    0.55    0.04 
  -2 -10   4    6.80    0.10 
  -1 -10   4  164.30    2.36 
   0 -10   4    2.41    0.06 
   1 -10   4   69.33    0.91 
   2 -10   4    6.51    0.16 
   3 -10   4   20.97    0.43 
   4 -10   4    1.72    0.24 
   5 -10   4    3.49    0.25 
   6 -10   4    0.08    0.28 
   7 -10   4    4.36    0.58 
  -8  -9   4    0.53    0.30 
  -7  -9   4    2.14    0.18 
  -6  -9   4    0.40    0.12 
  -5  -9   4    5.80    0.20 
  -4  -9   4    0.35    0.05 
  -3  -9   4   23.01    0.32 
  -2  -9   4    2.31    0.06 
  -1  -9   4   27.00    0.41 
   0  -9   4    6.56    0.10 
   1  -9   4   65.43    0.85 
   2  -9   4   11.36    0.20 
   3  -9   4    0.22    0.09 
   4  -9   4    0.08    0.16 
   5  -9   4    3.06    0.24 
   6  -9   4    1.76    0.32 
   7  -9   4   -0.23    0.37 
  -8  -8   4    0.00    0.29 
  -7  -8   4    0.26    0.14 
  -6  -8   4    1.38    0.11 
  -5  -8   4    0.15    0.08 
  -4  -8   4    0.71    0.05 
  -3  -8   4  156.07    1.98 
  -2  -8   4   52.92    0.75 
  -1  -8   4    1.87    0.05 
   0  -8   4    0.87    0.04 
   1  -8   4    2.47    0.07 
   2  -8   4   11.92    0.21 
   3  -8   4    7.49    0.17 
   4  -8   4    1.35    0.19 
   5  -8   4   17.40    0.46 
   6  -8   4   -0.02    0.19 
   7  -8   4    5.47    0.59 
  -8  -7   4    0.97    0.30 
  -7  -7   4    3.34    0.23 
  -6  -7   4    4.04    0.16 
  -5  -7   4    2.99    0.13 
  -4  -7   4   50.58    0.66 
  -3  -7   4    0.18    0.02 
  -2  -7   4   85.32    1.00 
  -1  -7   4   18.11    0.24 
   0  -7   4    0.38    0.03 
   1  -7   4   13.39    0.20 
   2  -7   4   30.34    0.38 
   3  -7   4    1.56    0.08 
   4  -7   4   20.72    0.69 
   5  -7   4    7.43    0.29 
   6  -7   4    6.88    0.34 
   7  -7   4    3.99    0.44 
  -8  -6   4    1.63    0.32 
  -7  -6   4    1.48    0.16 
  -6  -6   4    1.55    0.11 
  -5  -6   4   34.27    0.47 
  -4  -6   4    1.07    0.05 
  -3  -6   4   47.78    0.52 
  -2  -6   4    7.06    0.09 
  -1  -6   4    0.01    0.02 
   0  -6   4   35.95    0.43 
   1  -6   4    3.49    0.09 
   2  -6   4    0.65    0.05 
   3  -6   4    4.49    0.13 
   4  -6   4    0.33    0.11 
   5  -6   4    7.82    0.30 
   6  -6   4    1.23    0.28 
   7  -6   4    0.27    0.34 
  -8  -5   4    0.18    0.42 
  -7  -5   4    0.80    0.15 
  -6  -5   4    0.14    0.07 
  -5  -5   4    5.45    0.10 
  -4  -5   4    1.13    0.05 
  -3  -5   4   31.30    0.41 
  -2  -5   4    7.97    0.10 
  -1  -5   4    0.45    0.03 
   0  -5   4   11.38    0.15 
   1  -5   4   33.30    0.45 
   2  -5   4    2.44    0.09 
   3  -5   4    0.47    0.06 
   4  -5   4    0.59    0.11 
   5  -5   4    0.11    0.13 
   6  -5   4    0.82    0.27 
   7  -5   4    0.40    0.32 
  -7  -4   4    4.17    0.34 
  -6  -4   4    0.82    0.08 
  -5  -4   4    7.27    0.12 
  -4  -4   4   18.18    0.21 
  -3  -4   4   74.20    1.07 
  -2  -4   4   20.85    0.23 
  -1  -4   4    0.88    0.04 
   0  -4   4    6.66    0.10 
   1  -4   4   67.70    0.87 
   2  -4   4   20.21    0.30 
   3  -4   4   39.45    0.59 
   4  -4   4    7.59    0.24 
   5  -4   4    0.01    0.13 
   6  -4   4    4.72    0.44 
   7  -4   4    3.97    0.42 
  -7  -3   4    0.59    0.22 
  -6  -3   4   11.11    0.19 
  -5  -3   4    9.53    0.14 
  -4  -3   4   33.25    0.31 
  -3  -3   4   15.96    0.25 
  -2  -3   4   54.84    0.64 
  -1  -3   4   48.38    0.50 
   0  -3   4   97.92    0.99 
   1  -3   4   15.42    0.23 
   2  -3   4  247.14    3.13 
   3  -3   4   18.10    0.30 
   4  -3   4    1.55    0.13 
   5  -3   4    0.39    0.14 
   6  -3   4   10.16    0.52 
   7  -3   4    0.64    0.34 
  -7  -2   4    0.02    0.14 
  -6  -2   4    0.37    0.07 
  -5  -2   4    1.48    0.06 
  -4  -2   4    0.38    0.03 
  -3  -2   4   32.78    0.40 
  -2  -2   4  119.02    1.28 
  -1  -2   4   65.03    0.66 
   0  -2   4   74.95    0.76 
   1  -2   4    0.50    0.04 
   2  -2   4    5.58    0.10 
   3  -2   4   12.87    0.19 
   4  -2   4    0.43    0.10 
   5  -2   4    0.07    0.13 
   6  -2   4    1.13    0.27 
   7  -2   4    0.96    0.35 
  -7  -1   4    0.59    0.15 
  -6  -1   4   10.33    0.17 
  -5  -1   4    7.53    0.11 
  -4  -1   4   82.24    0.84 
  -3  -1   4    9.88    0.13 
  -2  -1   4   56.56    0.58 
  -1  -1   4    2.32    0.04 
   0  -1   4    8.89    0.12 
   1  -1   4    0.04    0.03 
   2  -1   4   89.11    1.14 
   3  -1   4    7.83    0.13 
   4  -1   4    6.01    0.22 
   5  -1   4    1.09    0.15 
   6  -1   4    6.84    0.47 
   7  -1   4    0.16    0.32 
  -7   0   4    0.06    0.14 
  -6   0   4   26.37    0.35 
  -5   0   4    0.04    0.04 
  -4   0   4    1.90    0.05 
  -3   0   4   -0.01    0.03 
  -2   0   4   60.16    0.58 
  -1   0   4   -0.01    0.02 
   0   0   4    0.20    0.03 
   1   0   4    0.01    0.03 
   2   0   4   12.19    0.17 
   3   0   4   -0.01    0.05 
   4   0   4    0.42    0.10 
   5   0   4    0.02    0.17 
   6   0   4    0.80    0.25 
   7   0   4   -0.08    0.34 
  -7   1   4    0.59    0.15 
  -6   1   4   10.60    0.20 
  -5   1   4    7.16    0.11 
  -4   1   4   82.09    0.84 
  -3   1   4   10.14    0.13 
  -2   1   4   56.72    0.62 
  -1   1   4    2.34    0.04 
   0   1   4    9.12    0.15 
   1   1   4    0.03    0.03 
   2   1   4   88.48    1.04 
   3   1   4    7.83    0.13 
   4   1   4    5.67    0.21 
   5   1   4    1.10    0.20 
   6   1   4    6.95    0.46 
   7   1   4    0.19    0.33 
  -8   2   4    0.86    0.28 
  -7   2   4    0.03    0.14 
  -6   2   4    0.38    0.07 
  -5   2   4    1.64    0.06 
  -4   2   4    0.40    0.04 
  -3   2   4   32.82    0.37 
  -2   2   4  119.04    1.28 
  -1   2   4   64.33    0.62 
   0   2   4   74.94    0.82 
   1   2   4    0.66    0.04 
   2   2   4    5.55    0.10 
   3   2   4   13.47    0.19 
   4   2   4    0.44    0.10 
   5   2   4    0.07    0.17 
   6   2   4    1.27    0.29 
   7   2   4    1.32    0.36 
  -8   3   4   12.45    0.58 
  -7   3   4    0.37    0.12 
  -6   3   4   11.05    0.18 
  -5   3   4    9.63    0.14 
  -4   3   4   32.63    0.35 
  -3   3   4   16.05    0.17 
  -2   3   4   55.26    0.60 
  -1   3   4   48.01    0.53 
   0   3   4   98.09    1.06 
   1   3   4   15.56    0.19 
   2   3   4  248.97    3.48 
   3   3   4   17.90    0.28 
   4   3   4    1.65    0.14 
   5   3   4    0.22    0.19 
   6   3   4   10.00    0.52 
   7   3   4    0.22    0.34 
  -8   4   4    0.14    0.27 
  -7   4   4    3.98    0.19 
  -6   4   4    0.87    0.08 
  -5   4   4    7.53    0.12 
  -4   4   4   18.19    0.23 
  -3   4   4   74.90    0.71 
  -2   4   4   20.78    0.22 
  -1   4   4    0.83    0.04 
   0   4   4    6.62    0.09 
   1   4   4   67.65    0.86 
   2   4   4   20.73    0.28 
   3   4   4   39.68    0.58 
   4   4   4    7.48    0.21 
   5   4   4    0.20    0.19 
   6   4   4    5.03    0.42 
   7   4   4    4.36    0.42 
  -8   5   4    0.53    0.27 
  -7   5   4    0.83    0.12 
  -6   5   4    0.15    0.07 
  -5   5   4    5.50    0.12 
  -4   5   4    0.97    0.05 
  -3   5   4   31.00    0.34 
  -2   5   4    8.03    0.11 
  -1   5   4    0.36    0.03 
   0   5   4   11.32    0.16 
   1   5   4   32.82    0.40 
   2   5   4    2.55    0.07 
   3   5   4    0.55    0.05 
   4   5   4    0.79    0.09 
   5   5   4    0.09    0.18 
   6   5   4    0.76    0.26 
   7   5   4    0.20    0.36 
  -8   6   4    1.39    0.30 
  -7   6   4    1.75    0.14 
  -6   6   4    1.64    0.09 
  -5   6   4   34.46    0.48 
  -4   6   4    0.96    0.05 
  -3   6   4   47.92    0.52 
  -2   6   4    7.09    0.11 
  -1   6   4    0.03    0.03 
   0   6   4   35.86    0.47 
   1   6   4    3.50    0.09 
   2   6   4    0.82    0.05 
   3   6   4    4.42    0.10 
   4   6   4    0.37    0.09 
   5   6   4    8.07    0.40 
   6   6   4    1.44    0.29 
   7   6   4    0.06    0.34 
  -8   7   4    1.49    0.30 
  -7   7   4    3.24    0.18 
  -6   7   4    3.61    0.14 
  -5   7   4    2.99    0.11 
  -4   7   4   51.22    0.67 
  -3   7   4    0.19    0.03 
  -2   7   4   87.18    1.10 
  -1   7   4   17.78    0.27 
   0   7   4    0.38    0.03 
   1   7   4   14.09    0.25 
   2   7   4   30.62    0.45 
   3   7   4    1.42    0.07 
   4   7   4   19.94    0.46 
   5   7   4    7.77    0.40 
   6   7   4    6.72    0.47 
   7   7   4    2.82    0.41 
  -8   8   4   -0.08    0.27 
  -7   8   4    0.28    0.13 
  -6   8   4    1.36    0.09 
  -5   8   4    0.14    0.06 
  -4   8   4    0.74    0.05 
  -3   8   4  156.26    1.80 
  -2   8   4   51.87    0.67 
  -1   8   4    1.84    0.06 
   0   8   4    0.86    0.04 
   1   8   4    2.47    0.09 
   2   8   4   11.93    0.20 
   3   8   4    7.27    0.21 
   4   8   4    1.35    0.11 
   5   8   4   16.36    0.63 
   6   8   4    0.03    0.25 
  -8   9   4    0.40    0.21 
  -7   9   4    1.86    0.15 
  -6   9   4    0.43    0.09 
  -5   9   4    5.49    0.12 
  -4   9   4    0.37    0.05 
  -3   9   4   23.43    0.29 
  -2   9   4    2.34    0.05 
  -1   9   4   27.70    0.37 
   0   9   4    6.41    0.11 
   1   9   4   65.50    0.95 
   2   9   4   11.37    0.22 
   3   9   4    0.21    0.07 
   4   9   4    0.05    0.09 
   5   9   4    2.62    0.19 
   6   9   4    2.13    0.31 
  -8  10   4    0.11    0.17 
  -7  10   4    6.50    0.24 
  -6  10   4    0.93    0.10 
  -5  10   4    0.43    0.06 
  -4  10   4    0.00    0.05 
  -3  10   4    0.53    0.04 
  -2  10   4    6.95    0.10 
  -1  10   4  168.78    2.72 
   0  10   4    2.38    0.06 
   1  10   4   70.81    1.43 
   2  10   4    6.48    0.14 
   3  10   4   21.41    0.48 
   4  10   4    1.61    0.12 
   5  10   4    3.30    0.20 
   6  10   4    0.24    0.28 
  -8  11   4    0.89    0.19 
  -7  11   4    0.95    0.15 
  -6  11   4    0.09    0.07 
  -5  11   4    1.62    0.08 
  -4  11   4   12.19    0.21 
  -3  11   4   13.06    0.17 
  -2  11   4   26.37    0.33 
  -1  11   4   17.80    0.28 
   0  11   4    0.71    0.04 
   1  11   4    0.99    0.08 
   2  11   4    0.37    0.06 
   3  11   4   11.34    0.28 
   4  11   4    6.07    0.22 
   5  11   4    2.57    0.19 
  -8  12   4    1.94    0.21 
  -7  12   4    2.43    0.17 
  -6  12   4    0.10    0.08 
  -5  12   4    4.64    0.12 
  -4  12   4    6.02    0.13 
  -3  12   4    1.75    0.07 
  -2  12   4   26.12    0.32 
  -1  12   4   37.39    0.49 
   0  12   4   23.93    0.37 
   1  12   4   34.52    0.59 
   2  12   4    0.35    0.06 
   3  12   4    3.69    0.16 
   4  12   4    5.47    0.21 
   5  12   4    0.00    0.13 
  -8  13   4    1.47    0.20 
  -7  13   4    1.99    0.17 
  -6  13   4    0.07    0.08 
  -5  13   4    2.64    0.11 
  -4  13   4    4.37    0.11 
  -3  13   4    6.31    0.13 
  -2  13   4    1.99    0.07 
  -1  13   4    8.30    0.14 
   0  13   4   22.71    0.40 
   1  13   4    2.98    0.10 
   2  13   4   12.77    0.26 
   3  13   4   15.11    0.51 
   4  13   4    2.25    0.17 
   5  13   4    3.43    0.29 
  -7  14   4   17.63    0.39 
  -6  14   4    6.27    0.16 
  -5  14   4   53.28    0.74 
  -4  14   4    3.94    0.11 
  -3  14   4   57.65    0.85 
  -2  14   4    2.27    0.08 
  -1  14   4   78.98    1.01 
   0  14   4   41.54    0.71 
   1  14   4  100.23    1.68 
   2  14   4    2.54    0.11 
   3  14   4   31.45    0.67 
   4  14   4    1.43    0.13 
   5  14   4    6.64    0.37 
  -7  15   4    0.63    0.16 
  -6  15   4    3.01    0.14 
  -5  15   4    0.41    0.08 
  -4  15   4    2.09    0.10 
  -3  15   4    0.05    0.05 
  -2  15   4    5.14    0.12 
  -1  15   4    0.53    0.05 
   0  15   4   11.04    0.20 
   1  15   4    0.14    0.06 
   2  15   4    3.06    0.12 
   3  15   4    8.72    0.27 
   4  15   4    0.06    0.15 
   5  15   4    1.60    0.23 
  -7  16   4    0.90    0.17 
  -6  16   4    6.66    0.18 
  -5  16   4    0.06    0.08 
  -4  16   4    2.35    0.11 
  -3  16   4    2.48    0.10 
  -2  16   4    5.68    0.13 
  -1  16   4    2.54    0.09 
   0  16   4    0.73    0.06 
   1  16   4   23.08    0.37 
   2  16   4   18.39    0.35 
   3  16   4    0.23    0.11 
   4  16   4    2.36    0.26 
   5  16   4   -0.01    0.20 
  -7  17   4   -0.02    0.17 
  -6  17   4    0.28    0.10 
  -5  17   4    0.00    0.08 
  -4  17   4    0.27    0.07 
  -3  17   4    0.05    0.06 
  -2  17   4    2.18    0.09 
  -1  17   4    0.83    0.06 
   0  17   4   63.11    0.90 
   1  17   4    3.36    0.11 
   2  17   4   13.57    0.28 
   3  17   4    4.02    0.21 
   4  17   4    0.50    0.18 
   5  17   4    0.02    0.21 
  -7  18   4    2.51    0.20 
  -6  18   4    1.01    0.11 
  -5  18   4    4.27    0.16 
  -4  18   4    0.17    0.09 
  -3  18   4    5.13    0.13 
  -2  18   4   21.13    0.34 
  -1  18   4   12.34    0.22 
   0  18   4   12.76    0.26 
   1  18   4   33.58    0.51 
   2  18   4    1.65    0.11 
   3  18   4    8.97    0.29 
   4  18   4    0.29    0.19 
   5  18   4    4.09    0.38 
  -7  19   4    0.84    0.19 
  -6  19   4   -0.10    0.11 
  -5  19   4    2.24    0.14 
  -4  19   4    2.37    0.15 
  -3  19   4    0.28    0.07 
  -2  19   4    0.84    0.07 
  -1  19   4   13.53    0.24 
   0  19   4   19.54    0.37 
   1  19   4    0.07    0.07 
   2  19   4    4.09    0.16 
   3  19   4    4.31    0.22 
   4  19   4    0.47    0.20 
  -6  20   4    9.96    0.25 
  -5  20   4    1.21    0.10 
  -4  20   4   13.57    0.30 
  -3  20   4    0.27    0.07 
  -2  20   4    8.85    0.19 
  -1  20   4    9.32    0.19 
   0  20   4    0.03    0.06 
   1  20   4   11.37    0.25 
   2  20   4    7.39    0.21 
   3  20   4    3.32    0.22 
   4  20   4   -0.05    0.20 
  -6  21   4    2.21    0.14 
  -5  21   4    1.79    0.11 
  -4  21   4   46.30    0.66 
  -3  21   4    7.43    0.18 
  -2  21   4   26.38    0.43 
  -1  21   4    2.32    0.11 
   0  21   4    4.99    0.14 
   1  21   4    0.26    0.09 
   2  21   4    5.52    0.19 
   3  21   4    6.62    0.28 
   4  21   4   14.37    0.58 
  -6  22   4    0.80    0.13 
  -5  22   4    0.43    0.11 
  -4  22   4    4.73    0.17 
  -3  22   4    2.19    0.12 
  -2  22   4    0.08    0.07 
  -1  22   4    9.91    0.21 
   0  22   4    1.61    0.09 
   1  22   4    7.42    0.21 
   2  22   4    0.36    0.10 
   3  22   4    0.43    0.15 
   4  22   4    0.48    0.24 
  -6  23   4    0.44    0.14 
  -5  23   4    1.17    0.12 
  -4  23   4    2.61    0.15 
  -3  23   4   -0.06    0.09 
  -2  23   4    0.36    0.08 
  -1  23   4    0.01    0.08 
   0  23   4    2.96    0.13 
   1  23   4    0.26    0.10 
   2  23   4    0.03    0.11 
   3  23   4    1.23    0.18 
   4  23   4    0.48    0.25 
  -6  24   4    0.13    0.14 
  -5  24   4    1.86    0.13 
  -4  24   4    0.05    0.11 
  -3  24   4    9.78    0.23 
  -2  24   4   -0.10    0.08 
  -1  24   4    0.13    0.08 
   0  24   4    7.82    0.19 
   1  24   4    0.33    0.11 
   2  24   4    4.42    0.20 
   3  24   4    0.30    0.22 
  -5  25   4    0.02    0.12 
  -4  25   4   19.34    0.38 
  -3  25   4    1.73    0.14 
  -2  25   4   22.34    0.38 
  -1  25   4    4.60    0.16 
   0  25   4    8.53    0.21 
   1  25   4    0.28    0.11 
   2  25   4    8.76    0.26 
   3  25   4    0.20    0.24 
  -5  26   4    0.11    0.13 
  -4  26   4    0.65    0.13 
  -3  26   4    1.98    0.15 
  -2  26   4    2.64    0.15 
  -1  26   4    2.32    0.13 
   0  26   4    1.94    0.15 
   1  26   4    0.75    0.13 
   2  26   4    0.31    0.16 
   3  26   4    1.26    0.27 
  -5  27   4    0.23    0.14 
  -4  27   4    7.65    0.25 
  -3  27   4    1.45    0.16 
  -2  27   4    1.95    0.13 
  -1  27   4   11.03    0.25 
   0  27   4    0.60    0.13 
   1  27   4    0.15    0.13 
   2  27   4    2.72    0.23 
  -4  28   4    3.22    0.20 
  -3  28   4    3.36    0.19 
  -2  28   4    0.19    0.12 
  -1  28   4    0.21    0.12 
   0  28   4    1.67    0.15 
   1  28   4    0.07    0.14 
   2  28   4    0.70    0.20 
  -4  29   4    0.39    0.16 
  -3  29   4    0.06    0.14 
  -2  29   4    1.53    0.14 
  -1  29   4   -0.04    0.14 
   0  29   4   11.77    0.32 
   1  29   4    0.08    0.15 
   2  29   4    2.33    0.36 
  -3  30   4    0.41    0.15 
  -2  30   4   -0.13    0.16 
  -1  30   4    0.47    0.16 
   0  30   4    1.53    0.17 
   1  30   4    0.00    0.21 
  -2  31   4    2.47    0.24 
  -1  31   4    0.46    0.22 
   0  31   4    1.00    0.23 
   1  31   4    2.78    0.26 
  -1  32   4    2.61    0.27 
   0  32   4    0.68    0.24 
  -1 -31   5   -0.01    0.24 
   0 -31   5   -0.02    0.25 
  -2 -30   5    0.10    0.21 
  -1 -30   5    0.57    0.22 
   0 -30   5    0.38    0.23 
   1 -30   5   -0.18    0.36 
  -3 -29   5    1.12    0.21 
  -2 -29   5    6.79    0.35 
  -1 -29   5    0.03    0.19 
   0 -29   5    5.54    0.36 
   1 -29   5    0.20    0.32 
   2 -29   5    0.73    0.38 
  -4 -28   5    5.40    0.35 
  -3 -28   5    7.90    0.36 
  -2 -28   5    0.96    0.19 
  -1 -28   5    6.34    0.33 
   0 -28   5    8.61    0.37 
   1 -28   5    0.27    0.22 
   2 -28   5   -0.23    0.33 
  -4 -27   5    0.39    0.19 
  -3 -27   5    0.04    0.17 
  -2 -27   5    2.10    0.20 
  -1 -27   5   13.81    0.44 
   0 -27   5    0.10    0.18 
   1 -27   5    0.35    0.21 
   2 -27   5    0.73    0.33 
   3 -27   5   -0.28    0.38 
  -5 -26   5    0.08    0.20 
  -4 -26   5    0.14    0.18 
  -3 -26   5    0.21    0.16 
  -2 -26   5    0.17    0.16 
  -1 -26   5    0.63    0.17 
   0 -26   5    2.36    0.23 
   1 -26   5    0.03    0.15 
   2 -26   5    1.29    0.33 
   3 -26   5    0.22    0.36 
  -5 -25   5    0.00    0.19 
  -4 -25   5    2.02    0.20 
  -3 -25   5    3.94    0.26 
  -2 -25   5    1.36    0.17 
  -1 -25   5    1.79    0.18 
   0 -25   5    0.15    0.16 
   1 -25   5    0.19    0.14 
   2 -25   5    0.21    0.20 
   3 -25   5    2.42    0.39 
  -5 -24   5    5.52    0.31 
  -4 -24   5    0.04    0.15 
  -3 -24   5   11.09    0.35 
  -2 -24   5    3.34    0.23 
  -1 -24   5    9.34    0.33 
   0 -24   5    0.00    0.14 
   1 -24   5    3.02    0.19 
   2 -24   5    4.81    0.32 
   3 -24   5    7.43    0.57 
   4 -24   5    0.30    0.38 
  -6 -23   5    0.01    0.21 
  -5 -23   5    1.86    0.20 
  -4 -23   5    0.41    0.15 
  -3 -23   5    1.25    0.16 
  -2 -23   5   12.10    0.37 
  -1 -23   5    7.37    0.29 
   0 -23   5    5.97    0.27 
   1 -23   5    0.03    0.12 
   2 -23   5   -0.05    0.18 
   3 -23   5    0.06    0.30 
   4 -23   5    0.91    0.37 
  -6 -22   5    0.80    0.20 
  -5 -22   5    3.45    0.26 
  -4 -22   5    4.22    0.25 
  -3 -22   5   25.74    0.61 
  -2 -22   5    4.63    0.23 
  -1 -22   5   57.48    1.25 
   0 -22   5    1.29    0.15 
   1 -22   5    9.26    0.26 
   2 -22   5    6.56    0.31 
   3 -22   5    0.77    0.30 
   4 -22   5    0.22    0.33 
  -6 -21   5    6.19    0.33 
  -5 -21   5    0.48    0.16 
  -4 -21   5    7.94    0.29 
  -3 -21   5    0.11    0.12 
  -2 -21   5    1.52    0.15 
  -1 -21   5    9.57    0.30 
   0 -21   5    6.97    0.27 
   1 -21   5   15.40    0.35 
   2 -21   5    4.46    0.27 
   3 -21   5    0.46    0.19 
  -6 -20   5    0.64    0.19 
  -5 -20   5    0.22    0.15 
  -4 -20   5    0.55    0.13 
  -3 -20   5    2.79    0.19 
  -2 -20   5    1.03    0.12 
  -1 -20   5    5.16    0.22 
   0 -20   5    1.11    0.13 
   1 -20   5    2.14    0.15 
   2 -20   5    1.05    0.17 
   3 -20   5    0.02    0.18 
  -6 -19   5   -0.01    0.17 
  -5 -19   5    1.50    0.16 
  -4 -19   5   -0.04    0.11 
  -3 -19   5    2.47    0.17 
  -2 -19   5    2.00    0.16 
  -1 -19   5    0.15    0.10 
   0 -19   5    0.00    0.11 
   1 -19   5    7.93    0.22 
   2 -19   5    2.02    0.14 
   3 -19   5    0.99    0.18 
  -7 -18   5    4.76    0.34 
  -6 -18   5    0.90    0.18 
  -5 -18   5   23.83    0.58 
  -4 -18   5    0.94    0.12 
  -3 -18   5    0.17    0.10 
  -2 -18   5    0.45    0.10 
  -1 -18   5    0.46    0.10 
   0 -18   5    0.93    0.12 
   1 -18   5   17.87    0.36 
   2 -18   5   13.39    0.31 
   3 -18   5   12.10    0.40 
   4 -18   5   -0.07    0.35 
  -7 -17   5    2.75    0.26 
  -6 -17   5   18.40    0.49 
  -5 -17   5    7.08    0.27 
  -4 -17   5    0.00    0.10 
  -3 -17   5    7.15    0.24 
  -2 -17   5    0.01    0.08 
  -1 -17   5    1.63    0.13 
   0 -17   5   56.48    0.98 
   1 -17   5    0.15    0.09 
   2 -17   5   20.20    0.40 
   3 -17   5    0.20    0.16 
   4 -17   5    0.24    0.25 
  -7 -16   5    0.11    0.19 
  -6 -16   5    0.11    0.15 
  -5 -16   5    0.83    0.13 
  -4 -16   5    4.30    0.19 
  -3 -16   5    3.18    0.16 
  -2 -16   5    0.08    0.08 
  -1 -16   5    3.55    0.16 
   0 -16   5   12.92    0.28 
   1 -16   5   20.61    0.39 
   2 -16   5    1.11    0.11 
   3 -16   5    0.47    0.16 
   4 -16   5    0.61    0.26 
  -7 -15   5    0.08    0.19 
  -6 -15   5    6.78    0.29 
  -5 -15   5    5.41    0.23 
  -4 -15   5    4.21    0.19 
  -3 -15   5   15.98    0.39 
  -2 -15   5    7.70    0.22 
  -1 -15   5    1.41    0.11 
   0 -15   5   90.73    1.51 
   1 -15   5   16.87    0.34 
   2 -15   5    6.25    0.19 
   3 -15   5    0.10    0.14 
   4 -15   5    0.28    0.24 
   6 -15   5    0.71    0.37 
  -7 -14   5    0.08    0.18 
  -6 -14   5    0.01    0.14 
  -5 -14   5    1.35    0.13 
  -4 -14   5    0.09    0.09 
  -3 -14   5    2.54    0.14 
  -2 -14   5   10.60    0.28 
  -1 -14   5    5.55    0.19 
   0 -14   5   40.65    0.70 
   1 -14   5    4.99    0.16 
   2 -14   5   36.17    0.64 
   3 -14   5    0.49    0.15 
   4 -14   5    4.61    0.39 
   6 -14   5    6.43    0.57 
  -7 -13   5    4.81    0.29 
  -6 -13   5    1.60    0.16 
  -5 -13   5    0.77    0.12 
  -4 -13   5    7.31    0.23 
  -3 -13   5    0.60    0.08 
  -2 -13   5   12.39    0.31 
  -1 -13   5   -0.02    0.06 
   0 -13   5   26.53    0.42 
   1 -13   5   14.13    0.29 
   2 -13   5   13.39    0.29 
   3 -13   5    1.03    0.12 
   4 -13   5    1.95    0.26 
   5 -13   5    0.27    0.28 
   6 -13   5    0.21    0.35 
  -7 -12   5    3.51    0.27 
  -6 -12   5    4.58    0.19 
  -5 -12   5    8.84    0.27 
  -4 -12   5    6.08    0.20 
  -3 -12   5    3.72    0.15 
  -2 -12   5   57.42    0.87 
  -1 -12   5    0.05    0.06 
   0 -12   5   14.53    0.25 
   1 -12   5   17.55    0.34 
   2 -12   5    2.31    0.13 
   3 -12   5    4.20    0.22 
   4 -12   5    2.33    0.32 
   5 -12   5    0.37    0.19 
   6 -12   5    1.60    0.37 
  -7 -11   5    2.23    0.19 
  -6 -11   5   22.90    0.45 
  -5 -11   5    7.30    0.24 
  -4 -11   5   51.36    1.07 
  -3 -11   5   17.06    0.41 
  -2 -11   5    0.05    0.04 
  -1 -11   5    4.82    0.11 
   0 -11   5   40.50    0.60 
   1 -11   5    2.07    0.11 
   2 -11   5   49.90    0.86 
   3 -11   5    4.22    0.21 
   4 -11   5    7.43    0.41 
   5 -11   5   -0.03    0.18 
   6 -11   5    2.78    0.39 
  -7 -10   5    0.16    0.16 
  -6 -10   5    4.18    0.18 
  -5 -10   5    0.70    0.09 
  -4 -10   5    9.34    0.26 
  -3 -10   5    1.01    0.09 
  -2 -10   5    0.41    0.04 
  -1 -10   5    2.89    0.07 
   0 -10   5    1.21    0.08 
   1 -10   5   25.50    0.46 
   2 -10   5    0.20    0.07 
   3 -10   5    0.46    0.17 
   4 -10   5    2.53    0.30 
   5 -10   5    3.62    0.28 
   6 -10   5    4.11    0.41 
  -7  -9   5    0.12    0.15 
  -6  -9   5    1.57    0.12 
  -5  -9   5    0.72    0.09 
  -4  -9   5   24.78    0.45 
  -3  -9   5    1.87    0.07 
  -2  -9   5    6.96    0.12 
  -1  -9   5   15.51    0.21 
   0  -9   5   11.72    0.24 
   1  -9   5    0.75    0.07 
   2  -9   5    1.05    0.08 
   3  -9   5    4.12    0.30 
   4  -9   5    9.68    0.46 
   5  -9   5    0.40    0.17 
   6  -9   5    0.39    0.33 
  -7  -8   5    0.04    0.15 
  -6  -8   5    0.07    0.09 
  -5  -8   5    0.03    0.07 
  -4  -8   5   14.06    0.28 
  -3  -8   5    3.33    0.08 
  -2  -8   5   17.81    0.23 
  -1  -8   5    1.56    0.06 
   0  -8   5   19.10    0.31 
   1  -8   5    3.56    0.12 
   2  -8   5    4.98    0.15 
   3  -8   5    1.59    0.17 
   4  -8   5    0.09    0.19 
   5  -8   5   -0.03    0.16 
   6  -8   5    0.45    0.22 
  -7  -7   5    1.19    0.16 
  -6  -7   5   -0.04    0.09 
  -5  -7   5   10.95    0.21 
  -4  -7   5   30.05    0.45 
  -3  -7   5   13.61    0.18 
  -2  -7   5  157.71    1.70 
  -1  -7   5   43.77    0.57 
   0  -7   5   13.94    0.21 
   1  -7   5    3.09    0.09 
   2  -7   5   13.66    0.30 
   3  -7   5    1.54    0.13 
   4  -7   5    2.91    0.30 
   5  -7   5    2.68    0.22 
   6  -7   5    7.36    0.38 
  -7  -6   5    1.06    0.23 
  -6  -6   5    5.16    0.18 
  -5  -6   5    3.49    0.10 
  -4  -6   5   10.45    0.18 
  -3  -6   5  105.16    1.15 
  -2  -6   5   12.02    0.15 
  -1  -6   5   13.86    0.20 
   0  -6   5   30.77    0.46 
   1  -6   5   55.02    0.66 
   2  -6   5   40.88    0.73 
   3  -6   5    0.03    0.10 
   4  -6   5   23.65    0.56 
   5  -6   5    7.24    0.31 
   6  -6   5    0.10    0.21 
  -6  -5   5    1.44    0.11 
  -5  -5   5    4.27    0.10 
  -4  -5   5   77.24    0.92 
  -3  -5   5   20.37    0.24 
  -2  -5   5    1.35    0.04 
  -1  -5   5  135.94    1.60 
   0  -5   5    2.24    0.07 
   1  -5   5   13.00    0.19 
   2  -5   5   15.35    0.25 
   3  -5   5    3.32    0.17 
   4  -5   5   17.49    0.44 
   5  -5   5    0.85    0.17 
   6  -5   5    4.74    0.34 
  -6  -4   5    0.17    0.08 
  -5  -4   5   51.47    0.54 
  -4  -4   5   17.53    0.24 
  -3  -4   5   75.26    0.73 
  -2  -4   5    1.75    0.05 
  -1  -4   5   14.42    0.18 
   0  -4   5    1.54    0.06 
   1  -4   5   51.05    0.57 
   2  -4   5    2.10    0.09 
   3  -4   5   27.31    0.44 
   4  -4   5    6.67    0.25 
   5  -4   5    6.83    0.30 
   6  -4   5    5.34    0.49 
  -6  -3   5    6.36    0.13 
  -5  -3   5   13.48    0.17 
  -4  -3   5    3.30    0.08 
  -3  -3   5    7.91    0.10 
  -2  -3   5    2.00    0.05 
  -1  -3   5    0.13    0.03 
   0  -3   5    1.02    0.05 
   1  -3   5    5.43    0.11 
   2  -3   5    0.38    0.06 
   3  -3   5   17.89    0.32 
   4  -3   5    1.26    0.14 
   5  -3   5    3.98    0.26 
   6  -3   5    0.43    0.28 
  -6  -2   5    0.99    0.07 
  -5  -2   5   19.18    0.22 
  -4  -2   5   24.44    0.32 
  -3  -2   5    6.80    0.11 
  -2  -2   5    1.96    0.05 
  -1  -2   5   67.75    0.70 
   0  -2   5    2.94    0.07 
   1  -2   5    0.94    0.06 
   2  -2   5    0.13    0.05 
   3  -2   5    8.05    0.16 
   4  -2   5    2.10    0.17 
   5  -2   5    2.62    0.21 
   6  -2   5   -0.12    0.25 
   7  -2   5    1.55    0.41 
  -6  -1   5    1.63    0.08 
  -5  -1   5    0.69    0.05 
  -4  -1   5   35.73    0.44 
  -3  -1   5    8.18    0.12 
  -2  -1   5    0.10    0.03 
  -1  -1   5    5.54    0.09 
   0  -1   5    8.17    0.14 
   1  -1   5   94.83    1.24 
   2  -1   5    5.59    0.14 
   3  -1   5    7.90    0.16 
   4  -1   5    0.13    0.11 
   5  -1   5    1.25    0.17 
   6  -1   5    3.66    0.44 
   7  -1   5    1.38    0.42 
  -7   0   5    0.19    0.20 
  -6   0   5    0.00    0.07 
  -5   0   5   17.00    0.18 
  -4   0   5    0.06    0.04 
  -3   0   5  112.89    1.21 
  -2   0   5    0.07    0.02 
  -1   0   5    9.85    0.12 
   0   0   5    0.02    0.04 
   1   0   5   70.88    0.93 
   2   0   5    0.12    0.06 
   3   0   5    2.45    0.10 
   4   0   5    0.05    0.11 
   5   0   5    8.94    0.33 
   6   0   5   -0.21    0.27 
   7   0   5    3.02    0.45 
  -7   1   5    2.75    0.31 
  -6   1   5    1.71    0.09 
  -5   1   5    0.68    0.05 
  -4   1   5   35.49    0.41 
  -3   1   5    7.94    0.10 
  -2   1   5    0.13    0.03 
  -1   1   5    5.81    0.09 
   0   1   5    8.04    0.14 
   1   1   5   96.14    1.24 
   2   1   5    5.48    0.11 
   3   1   5    7.85    0.19 
   4   1   5    0.11    0.11 
   5   1   5    1.41    0.17 
   6   1   5    3.29    0.35 
   7   1   5    1.23    0.41 
  -7   2   5   -0.02    0.19 
  -6   2   5    1.17    0.09 
  -5   2   5   19.31    0.20 
  -4   2   5   24.08    0.29 
  -3   2   5    6.68    0.09 
  -2   2   5    2.01    0.06 
  -1   2   5   67.09    0.74 
   0   2   5    2.73    0.06 
   1   2   5    0.80    0.05 
   2   2   5    0.16    0.04 
   3   2   5    7.91    0.19 
   4   2   5    2.24    0.17 
   5   2   5    2.49    0.31 
   6   2   5    0.06    0.29 
  -7   3   5    0.93    0.15 
  -6   3   5    6.42    0.16 
  -5   3   5   12.86    0.15 
  -4   3   5    3.25    0.07 
  -3   3   5    7.83    0.11 
  -2   3   5    2.19    0.06 
  -1   3   5    0.05    0.04 
   0   3   5    1.32    0.06 
   1   3   5    5.58    0.09 
   2   3   5    0.33    0.05 
   3   3   5   18.67    0.35 
   4   3   5    1.23    0.14 
   5   3   5    3.52    0.33 
   6   3   5    0.32    0.29 
  -8   4   5    1.95    0.31 
  -7   4   5   14.93    0.42 
  -6   4   5    0.13    0.08 
  -5   4   5   51.02    0.58 
  -4   4   5   17.13    0.20 
  -3   4   5   75.62    0.77 
  -2   4   5    2.03    0.06 
  -1   4   5   14.55    0.19 
   0   4   5    1.43    0.06 
   1   4   5   50.31    0.50 
   2   4   5    1.76    0.08 
   3   4   5   27.55    0.49 
   4   4   5    6.07    0.18 
   5   4   5    6.66    0.40 
   6   4   5    4.75    0.45 
  -8   5   5    0.70    0.29 
  -7   5   5    0.02    0.13 
  -6   5   5    1.34    0.10 
  -5   5   5    4.38    0.12 
  -4   5   5   77.68    1.00 
  -3   5   5   20.35    0.24 
  -2   5   5    1.43    0.05 
  -1   5   5  140.80    1.61 
   0   5   5    2.29    0.07 
   1   5   5   13.10    0.22 
   2   5   5   15.71    0.25 
   3   5   5    3.32    0.13 
   4   5   5   16.27    0.40 
   5   5   5    0.65    0.22 
   6   5   5    3.57    0.45 
  -8   6   5   -0.02    0.28 
  -7   6   5    1.04    0.13 
  -6   6   5    4.95    0.15 
  -5   6   5    3.54    0.13 
  -4   6   5   10.32    0.14 
  -3   6   5  108.01    1.36 
  -2   6   5   12.00    0.16 
  -1   6   5   14.07    0.19 
   0   6   5   30.59    0.41 
   1   6   5   54.70    0.80 
   2   6   5   41.14    0.61 
   3   6   5    0.11    0.07 
   4   6   5   22.87    0.53 
   5   6   5    6.74    0.41 
  -8   7   5    0.91    0.29 
  -7   7   5    1.16    0.14 
  -6   7   5    0.01    0.08 
  -5   7   5   10.52    0.23 
  -4   7   5   29.90    0.40 
  -3   7   5   14.26    0.19 
  -2   7   5  159.59    2.01 
  -1   7   5   44.39    0.64 
   0   7   5   13.90    0.20 
   1   7   5    3.26    0.11 
   2   7   5   13.79    0.23 
   3   7   5    1.42    0.09 
   4   7   5    2.39    0.16 
   5   7   5    2.61    0.28 
  -8   8   5    0.22    0.29 
  -7   8   5   -0.06    0.13 
  -6   8   5    0.04    0.08 
  -5   8   5    0.02    0.07 
  -4   8   5   14.14    0.24 
  -3   8   5    3.38    0.07 
  -2   8   5   17.90    0.25 
  -1   8   5    1.43    0.06 
   0   8   5   19.43    0.30 
   1   8   5    3.56    0.11 
   2   8   5    5.40    0.12 
   3   8   5    1.47    0.13 
   4   8   5    0.00    0.10 
   5   8   5   -0.11    0.25 
  -8   9   5    0.01    0.29 
  -7   9   5    0.25    0.14 
  -6   9   5    1.79    0.11 
  -5   9   5    0.63    0.07 
  -4   9   5   24.71    0.38 
  -3   9   5    2.01    0.07 
  -2   9   5    7.28    0.12 
  -1   9   5   16.29    0.26 
   0   9   5   11.60    0.23 
   1   9   5    0.82    0.07 
   2   9   5    1.18    0.06 
   3   9   5    4.36    0.16 
   4   9   5    9.60    0.27 
  -8  10   5    0.42    0.22 
  -7  10   5    0.27    0.14 
  -6  10   5    4.12    0.16 
  -5  10   5    0.64    0.08 
  -4  10   5    9.83    0.18 
  -3  10   5    1.02    0.06 
  -2  10   5    0.43    0.04 
  -1  10   5    3.01    0.09 
   0  10   5    1.23    0.08 
   1  10   5   25.20    0.45 
   2  10   5    0.31    0.06 
   3  10   5    0.50    0.09 
   4  10   5    2.35    0.19 
  -8  11   5    7.86    0.32 
  -7  11   5    2.22    0.17 
  -6  11   5   22.78    0.37 
  -5  11   5    7.44    0.19 
  -4  11   5   50.60    0.75 
  -3  11   5   18.30    0.29 
  -2  11   5    0.01    0.04 
  -1  11   5    4.90    0.11 
   0  11   5   40.45    0.69 
   1  11   5    1.87    0.11 
   2  11   5   49.73    1.04 
   3  11   5    4.10    0.17 
   4  11   5    6.91    0.34 
   5  11   5    0.40    0.31 
  -7  12   5    3.32    0.21 
  -6  12   5    4.22    0.17 
  -5  12   5    8.58    0.21 
  -4  12   5    6.07    0.14 
  -3  12   5    3.72    0.11 
  -2  12   5   60.67    0.87 
  -1  12   5    0.01    0.06 
   0  12   5   14.73    0.29 
   1  12   5   17.73    0.41 
   2  12   5    2.42    0.13 
   3  12   5    3.56    0.24 
   4  12   5    2.30    0.26 
   5  12   5    0.28    0.20 
  -7  13   5    4.97    0.24 
  -6  13   5    1.42    0.12 
  -5  13   5    0.78    0.10 
  -4  13   5    7.09    0.15 
  -3  13   5    0.53    0.06 
  -2  13   5   12.12    0.21 
  -1  13   5    0.00    0.05 
   0  13   5   27.25    0.48 
   1  13   5   13.37    0.28 
   2  13   5   13.33    0.35 
   3  13   5    1.01    0.15 
   4  13   5    2.27    0.26 
   5  13   5    0.47    0.21 
  -7  14   5    0.18    0.16 
  -6  14   5    0.11    0.11 
  -5  14   5    1.32    0.11 
  -4  14   5    0.06    0.06 
  -3  14   5    2.74    0.10 
  -2  14   5   10.55    0.19 
  -1  14   5    5.34    0.13 
   0  14   5   39.81    0.69 
   1  14   5    5.02    0.15 
   2  14   5   36.85    0.79 
   3  14   5    0.69    0.16 
   4  14   5    4.56    0.32 
   5  14   5    1.13    0.23 
  -7  15   5    0.06    0.16 
  -6  15   5    7.16    0.18 
  -5  15   5    5.13    0.17 
  -4  15   5    4.24    0.13 
  -3  15   5   16.04    0.27 
  -2  15   5    7.08    0.15 
  -1  15   5    1.14    0.07 
   0  15   5   89.01    1.50 
   1  15   5   16.85    0.33 
   2  15   5    6.23    0.18 
   3  15   5   -0.07    0.11 
   4  15   5   -0.04    0.18 
   5  15   5   -0.06    0.22 
  -7  16   5    0.02    0.17 
  -6  16   5    0.04    0.10 
  -5  16   5    0.85    0.10 
  -4  16   5    4.17    0.13 
  -3  16   5    3.19    0.11 
  -2  16   5    0.08    0.06 
  -1  16   5    3.58    0.11 
   0  16   5   13.43    0.27 
   1  16   5   20.37    0.38 
   2  16   5    1.07    0.09 
   3  16   5    0.37    0.13 
   4  16   5    0.76    0.21 
   5  16   5    0.01    0.24 
  -7  17   5    3.01    0.21 
  -6  17   5   17.21    0.32 
  -5  17   5    7.50    0.19 
  -4  17   5   -0.03    0.07 
  -3  17   5    7.49    0.17 
  -2  17   5    0.06    0.06 
  -1  17   5    1.24    0.08 
   0  17   5   57.18    0.84 
   1  17   5    0.15    0.08 
   2  17   5   20.08    0.39 
   3  17   5    0.21    0.13 
   4  17   5   -0.02    0.19 
   5  17   5    4.86    0.40 
  -7  18   5    4.56    0.27 
  -6  18   5    1.26    0.12 
  -5  18   5   23.85    0.38 
  -4  18   5    0.83    0.09 
  -3  18   5    0.14    0.07 
  -2  18   5    0.51    0.07 
  -1  18   5    0.33    0.07 
   0  18   5    0.80    0.07 
   1  18   5   17.32    0.30 
   2  18   5   13.54    0.29 
   3  18   5   13.13    0.38 
   4  18   5    0.03    0.20 
   5  18   5    0.19    0.26 
  -6  19   5    0.01    0.11 
  -5  19   5    1.20    0.12 
  -4  19   5   -0.03    0.10 
  -3  19   5    2.77    0.12 
  -2  19   5    1.74    0.10 
  -1  19   5    0.03    0.07 
   0  19   5    0.18    0.07 
   1  19   5    7.91    0.18 
   2  19   5    2.19    0.14 
   3  19   5    1.00    0.16 
   4  19   5   -0.06    0.21 
   5  19   5    0.06    0.27 
  -6  20   5    0.54    0.12 
  -5  20   5    0.27    0.11 
  -4  20   5    0.54    0.11 
  -3  20   5    3.24    0.13 
  -2  20   5    1.17    0.09 
  -1  20   5    5.13    0.15 
   0  20   5    1.23    0.09 
   1  20   5    2.13    0.14 
   2  20   5    1.39    0.12 
   3  20   5   -0.12    0.14 
   4  20   5   -0.03    0.23 
   5  20   5   -0.10    0.28 
  -6  21   5    6.64    0.22 
  -5  21   5    0.62    0.12 
  -4  21   5    8.42    0.24 
  -3  21   5    0.18    0.08 
  -2  21   5    1.59    0.10 
  -1  21   5    9.17    0.20 
   0  21   5    6.98    0.17 
   1  21   5   15.64    0.33 
   2  21   5    3.90    0.19 
   3  21   5    0.15    0.16 
   4  21   5    6.76    0.47 
   5  21   5    2.48    0.36 
  -6  22   5    0.65    0.14 
  -5  22   5    3.60    0.18 
  -4  22   5    4.38    0.20 
  -3  22   5   25.64    0.43 
  -2  22   5    4.67    0.15 
  -1  22   5   58.21    0.87 
   0  22   5    1.24    0.10 
   1  22   5    9.43    0.25 
   2  22   5    6.03    0.22 
   3  22   5    1.22    0.18 
   4  22   5   -0.25    0.25 
  -6  23   5    0.04    0.14 
  -5  23   5    1.81    0.15 
  -4  23   5    0.63    0.13 
  -3  23   5    1.05    0.10 
  -2  23   5   12.68    0.25 
  -1  23   5    7.98    0.19 
   0  23   5    5.83    0.17 
   1  23   5    0.06    0.11 
   2  23   5    0.32    0.15 
   3  23   5    0.22    0.17 
   4  23   5    0.38    0.28 
  -5  24   5    5.48    0.23 
  -4  24   5   -0.05    0.13 
  -3  24   5   10.38    0.24 
  -2  24   5    3.09    0.16 
  -1  24   5   10.15    0.23 
   0  24   5   -0.04    0.09 
   1  24   5    3.09    0.19 
   2  24   5    5.37    0.28 
   3  24   5    7.10    0.47 
   4  24   5    0.26    0.29 
  -5  25   5    0.09    0.15 
  -4  25   5    1.95    0.17 
  -3  25   5    3.87    0.19 
  -2  25   5    1.33    0.11 
  -1  25   5    1.81    0.12 
   0  25   5    0.42    0.12 
   1  25   5    0.11    0.12 
   2  25   5    0.20    0.16 
   3  25   5    3.91    0.40 
  -5  26   5    0.17    0.16 
  -4  26   5   -0.01    0.13 
  -3  26   5    0.32    0.14 
  -2  26   5   -0.02    0.11 
  -1  26   5    0.57    0.11 
   0  26   5    2.87    0.19 
   1  26   5   -0.07    0.13 
   2  26   5    1.59    0.21 
   3  26   5    0.29    0.27 
  -4  27   5    0.58    0.14 
  -3  27   5    0.05    0.14 
  -2  27   5    2.55    0.15 
  -1  27   5   13.74    0.29 
   0  27   5    0.13    0.13 
   1  27   5    0.22    0.14 
   2  27   5    0.61    0.20 
   3  27   5    0.18    0.30 
  -4  28   5    5.65    0.25 
  -3  28   5    8.30    0.29 
  -2  28   5    1.02    0.13 
  -1  28   5    6.32    0.26 
   0  28   5    9.03    0.29 
   1  28   5    0.04    0.15 
   2  28   5    0.10    0.20 
  -3  29   5    1.13    0.18 
  -2  29   5    6.49    0.24 
  -1  29   5    0.01    0.15 
   0  29   5    5.69    0.27 
   1  29   5    0.03    0.17 
   2  29   5    0.23    0.22 
  -2  30   5    0.20    0.15 
  -1  30   5    0.78    0.17 
   0  30   5    0.29    0.17 
   1  30   5   -0.13    0.18 
  -1  31   5    0.02    0.18 
   0  31   5    0.17    0.18 
  -2 -29   6    1.76    0.25 
  -1 -29   6    0.63    0.22 
   0 -29   6    6.29    0.33 
  -3 -28   6    0.01    0.20 
  -2 -28   6    1.54    0.23 
  -1 -28   6   -0.09    0.20 
   0 -28   6    3.31    0.24 
   1 -28   6    0.58    0.27 
  -4 -27   6    2.74    0.25 
  -3 -27   6   -0.06    0.19 
  -2 -27   6    3.60    0.31 
  -1 -27   6    0.05    0.19 
   0 -27   6    0.00    0.17 
   1 -27   6    0.59    0.25 
   2 -27   6   -0.30    0.38 
  -4 -26   6    1.89    0.22 
  -3 -26   6   13.89    0.46 
  -2 -26   6    0.64    0.19 
  -1 -26   6    6.53    0.33 
   0 -26   6    1.42    0.18 
   1 -26   6    0.14    0.23 
   2 -26   6    0.25    0.36 
  -4 -25   6    8.88    0.37 
  -3 -25   6    8.19    0.35 
  -2 -25   6   21.32    0.58 
  -1 -25   6    9.58    0.37 
   0 -25   6    0.54    0.16 
   1 -25   6    0.26    0.22 
   2 -25   6    0.13    0.24 
   3 -25   6   -0.07    0.38 
  -5 -24   6   -0.02    0.19 
  -4 -24   6    0.44    0.18 
  -3 -24   6    2.49    0.22 
  -2 -24   6    9.89    0.35 
  -1 -24   6    5.97    0.30 
   0 -24   6   15.92    0.38 
   1 -24   6    0.19    0.16 
   2 -24   6    2.20    0.25 
   3 -24   6    0.55    0.38 
  -5 -23   6    0.07    0.18 
  -4 -23   6   -0.05    0.16 
  -3 -23   6    0.12    0.15 
  -2 -23   6    1.50    0.17 
  -1 -23   6    4.16    0.26 
   0 -23   6    0.78    0.14 
   1 -23   6    0.66    0.16 
   2 -23   6    0.50    0.21 
   3 -23   6    0.44    0.36 
  -5 -22   6    0.13    0.18 
  -4 -22   6    2.53    0.21 
  -3 -22   6    0.58    0.15 
  -2 -22   6    3.08    0.23 
  -1 -22   6    3.48    0.24 
   0 -22   6    0.03    0.13 
   1 -22   6    0.69    0.15 
   2 -22   6    6.31    0.35 
   3 -22   6    0.39    0.25 
  -6 -21   6    4.40    0.32 
  -5 -21   6    0.79    0.18 
  -4 -21   6    2.31    0.21 
  -3 -21   6    2.04    0.19 
  -2 -21   6    3.64    0.22 
  -1 -21   6    0.90    0.12 
   0 -21   6    0.76    0.13 
   1 -21   6    8.08    0.27 
   2 -21   6    9.20    0.38 
   3 -21   6    2.18    0.36 
  -6 -20   6    2.47    0.23 
  -5 -20   6    0.85    0.17 
  -4 -20   6    2.95    0.23 
  -3 -20   6    0.93    0.14 
  -2 -20   6    3.33    0.21 
  -1 -20   6    6.65    0.22 
   0 -20   6    0.38    0.12 
   1 -20   6    0.58    0.13 
   2 -20   6   -0.07    0.18 
   3 -20   6    1.29    0.23 
  -6 -19   6    0.80    0.19 
  -5 -19   6    0.20    0.15 
  -4 -19   6   10.76    0.35 
  -3 -19   6    7.40    0.27 
  -2 -19   6   12.59    0.36 
  -1 -19   6    0.11    0.10 
   0 -19   6    0.71    0.11 
   1 -19   6    0.18    0.12 
   2 -19   6    0.55    0.18 
   3 -19   6    0.41    0.21 
  -6 -18   6    0.71    0.18 
  -5 -18   6    4.16    0.24 
  -4 -18   6    1.87    0.16 
  -3 -18   6    0.08    0.11 
  -2 -18   6    4.70    0.22 
  -1 -18   6    1.00    0.11 
   0 -18   6   16.94    0.36 
   1 -18   6    0.33    0.11 
   2 -18   6    1.52    0.19 
   3 -18   6    0.91    0.21 
   4 -18   6    0.79    0.33 
  -7 -17   6    0.57    0.25 
  -6 -17   6    0.08    0.14 
  -5 -17   6    3.43    0.23 
  -4 -17   6    6.80    0.26 
  -3 -17   6    3.05    0.18 
  -2 -17   6    7.40    0.21 
  -1 -17   6    2.00    0.13 
   0 -17   6    2.03    0.14 
   1 -17   6   21.02    0.42 
   2 -17   6    0.36    0.13 
   3 -17   6   10.36    0.34 
   4 -17   6    2.22    0.35 
  -7 -16   6    0.03    0.24 
  -6 -16   6    0.02    0.14 
  -5 -16   6    7.17    0.28 
  -4 -16   6    1.74    0.16 
  -3 -16   6    1.28    0.12 
  -2 -16   6   13.73    0.30 
  -1 -16   6    0.35    0.09 
   0 -16   6   11.01    0.26 
   1 -16   6    5.44    0.20 
   2 -16   6    0.23    0.12 
   3 -16   6    2.29    0.17 
   4 -16   6    0.37    0.30 
  -7 -15   6    0.85    0.30 
  -6 -15   6   26.22    0.53 
  -5 -15   6   13.86    0.32 
  -4 -15   6    0.39    0.11 
  -3 -15   6    5.06    0.17 
  -2 -15   6    8.19    0.21 
  -1 -15   6    1.23    0.10 
   0 -15   6   15.55    0.32 
   1 -15   6   22.96    0.45 
   2 -15   6   27.74    0.53 
   3 -15   6   15.67    0.35 
   4 -15   6    0.46    0.28 
  -7 -14   6   18.98    0.77 
  -6 -14   6    3.54    0.21 
  -5 -14   6   35.81    0.65 
  -4 -14   6    0.49    0.09 
  -3 -14   6    1.78    0.12 
  -2 -14   6    2.37    0.13 
  -1 -14   6    4.31    0.15 
   0 -14   6    1.07    0.10 
   1 -14   6   50.81    0.89 
   2 -14   6    0.01    0.10 
   3 -14   6   10.54    0.34 
   4 -14   6    0.79    0.28 
   5 -14   6    0.88    0.56 
  -7 -13   6    1.67    0.29 
  -6 -13   6    0.45    0.13 
  -5 -13   6    9.26    0.24 
  -4 -13   6   13.05    0.29 
  -3 -13   6    0.70    0.09 
  -2 -13   6    0.30    0.07 
  -1 -13   6   12.87    0.27 
   0 -13   6   15.30    0.31 
   1 -13   6    1.89    0.13 
   2 -13   6    0.86    0.11 
   3 -13   6    3.81    0.25 
   4 -13   6    5.31    0.45 
   5 -13   6    5.37    0.52 
  -7 -12   6    0.68    0.27 
  -6 -12   6    0.99    0.13 
  -5 -12   6   14.80    0.32 
  -4 -12   6    3.41    0.15 
  -3 -12   6   16.10    0.32 
  -2 -12   6   11.20    0.24 
  -1 -12   6   24.75    0.45 
   0 -12   6    9.08    0.22 
   1 -12   6    0.05    0.08 
   2 -12   6    1.08    0.10 
   3 -12   6    0.03    0.15 
   4 -12   6    0.39    0.25 
   5 -12   6    2.70    0.26 
  -7 -11   6   -0.01    0.24 
  -6 -11   6    0.06    0.11 
  -5 -11   6    1.00    0.11 
  -4 -11   6    1.05    0.09 
  -3 -11   6    2.14    0.12 
  -2 -11   6    1.00    0.08 
  -1 -11   6   50.63    0.86 
   0 -11   6    2.14    0.12 
   1 -11   6   51.93    0.91 
   2 -11   6   -0.02    0.08 
   3 -11   6    3.74    0.22 
   4 -11   6    0.44    0.24 
   5 -11   6    5.71    0.35 
  -7 -10   6    0.53    0.25 
  -6 -10   6   -0.02    0.11 
  -5 -10   6    1.65    0.12 
  -4 -10   6    0.06    0.07 
  -3 -10   6   19.92    0.38 
  -2 -10   6    1.58    0.10 
  -1 -10   6   10.21    0.23 
   0 -10   6   -0.04    0.07 
   1 -10   6    4.36    0.14 
   2 -10   6    2.59    0.12 
   3 -10   6    0.68    0.15 
   4 -10   6    0.10    0.22 
   5 -10   6    0.97    0.21 
   6 -10   6    1.11    0.40 
  -7  -9   6    0.08    0.23 
  -6  -9   6    1.27    0.12 
  -5  -9   6    0.33    0.09 
  -4  -9   6    1.84    0.11 
  -3  -9   6    0.91    0.08 
  -2  -9   6    0.06    0.06 
  -1  -9   6   44.73    0.67 
   0  -9   6    5.74    0.16 
   1  -9   6    0.02    0.07 
   2  -9   6    2.50    0.13 
   3  -9   6    0.30    0.14 
   4  -9   6    0.06    0.23 
   5  -9   6    0.20    0.20 
   6  -9   6    1.30    0.32 
  -6  -8   6    0.64    0.11 
  -5  -8   6    4.86    0.15 
  -4  -8   6    0.18    0.07 
  -3  -8   6    3.53    0.12 
  -2  -8   6   10.12    0.19 
  -1  -8   6    4.62    0.11 
   0  -8   6    6.99    0.15 
   1  -8   6   15.04    0.25 
   2  -8   6   10.13    0.27 
   3  -8   6    2.11    0.16 
   4  -8   6   -0.09    0.22 
   5  -8   6    1.28    0.21 
   6  -8   6    0.60    0.27 
  -6  -7   6    3.49    0.19 
  -5  -7   6   11.19    0.22 
  -4  -7   6    7.82    0.19 
  -3  -7   6   29.75    0.54 
  -2  -7   6    3.89    0.09 
  -1  -7   6    1.22    0.07 
   0  -7   6    3.63    0.11 
   1  -7   6    3.35    0.12 
   2  -7   6    0.70    0.09 
   3  -7   6    3.33    0.20 
   4  -7   6    6.35    0.43 
   5  -7   6   30.90    0.74 
   6  -7   6    0.11    0.25 
  -6  -6   6    3.12    0.18 
  -5  -6   6    3.53    0.11 
  -4  -6   6    7.63    0.14 
  -3  -6   6    5.38    0.13 
  -2  -6   6    0.14    0.04 
  -1  -6   6    0.95    0.06 
   0  -6   6    7.76    0.14 
   1  -6   6    7.57    0.16 
   2  -6   6    2.83    0.14 
   3  -6   6   -0.05    0.12 
   4  -6   6    5.71    0.27 
   5  -6   6    2.15    0.22 
   6  -6   6    8.51    0.43 
  -6  -5   6    1.24    0.12 
  -5  -5   6   16.92    0.23 
  -4  -5   6   13.96    0.23 
  -3  -5   6    3.30    0.09 
  -2  -5   6    0.67    0.04 
  -1  -5   6   33.64    0.42 
   0  -5   6   26.30    0.34 
   1  -5   6    0.75    0.08 
   2  -5   6    3.57    0.14 
   3  -5   6    4.84    0.21 
   4  -5   6    4.83    0.25 
   5  -5   6    3.24    0.23 
   6  -5   6    2.15    0.27 
  -6  -4   6    0.16    0.11 
  -5  -4   6   10.35    0.17 
  -4  -4   6    0.05    0.05 
  -3  -4   6   61.59    0.70 
  -2  -4   6   35.51    0.44 
  -1  -4   6   27.04    0.35 
   0  -4   6  157.26    2.03 
   1  -4   6   15.59    0.33 
   2  -4   6   26.21    0.44 
   3  -4   6    0.07    0.09 
   4  -4   6    4.22    0.24 
   5  -4   6    1.73    0.21 
   6  -4   6    8.33    0.42 
  -6  -3   6    1.61    0.11 
  -5  -3   6    4.75    0.11 
  -4  -3   6   51.50    0.63 
  -3  -3   6   14.48    0.19 
  -2  -3   6   34.82    0.43 
  -1  -3   6    5.10    0.10 
   0  -3   6   91.29    1.19 
   1  -3   6    0.93    0.08 
   2  -3   6    0.19    0.08 
   3  -3   6    8.44    0.21 
   4  -3   6    0.76    0.15 
   5  -3   6    0.48    0.18 
   6  -3   6    2.86    0.38 
  -6  -2   6    1.96    0.14 
  -5  -2   6    5.29    0.12 
  -4  -2   6    0.96    0.06 
  -3  -2   6    5.19    0.09 
  -2  -2   6    0.99    0.05 
  -1  -2   6    0.42    0.05 
   0  -2   6    5.02    0.14 
   1  -2   6   16.81    0.30 
   2  -2   6    1.56    0.10 
   3  -2   6    1.36    0.09 
   4  -2   6    0.52    0.14 
   5  -2   6    3.90    0.29 
   6  -2   6    0.21    0.31 
  -6  -1   6    6.98    0.18 
  -5  -1   6   -0.02    0.06 
  -4  -1   6    2.64    0.08 
  -3  -1   6    0.14    0.03 
  -2  -1   6    1.56    0.05 
  -1  -1   6    0.29    0.04 
   0  -1   6   12.42    0.24 
   1  -1   6    0.18    0.07 
   2  -1   6   16.96    0.31 
   3  -1   6    3.38    0.12 
   4  -1   6    0.07    0.13 
   5  -1   6    1.65    0.20 
   6  -1   6    0.22    0.33 
  -6   0   6    5.79    0.17 
  -5   0   6   -0.01    0.06 
  -4   0   6   34.95    0.44 
  -3   0   6    0.05    0.05 
  -2   0   6   11.05    0.16 
  -1   0   6   -0.01    0.04 
   0   0   6    8.93    0.19 
   1   0   6    0.02    0.07 
   2   0   6    9.06    0.20 
   3   0   6    0.08    0.07 
   4   0   6   13.65    0.39 
   5   0   6    0.07    0.17 
  -6   1   6    7.46    0.21 
  -5   1   6    0.01    0.06 
  -4   1   6    2.44    0.10 
  -3   1   6    0.10    0.05 
  -2   1   6    1.60    0.07 
  -1   1   6    0.27    0.04 
   0   1   6   12.45    0.21 
   1   1   6    0.17    0.06 
   2   1   6   17.41    0.24 
   3   1   6    3.43    0.14 
   4   1   6    0.27    0.13 
   5   1   6    1.93    0.20 
  -6   2   6    2.39    0.13 
  -5   2   6    5.20    0.13 
  -4   2   6    0.92    0.07 
  -3   2   6    5.17    0.10 
  -2   2   6    0.99    0.05 
  -1   2   6    0.32    0.04 
   0   2   6    4.97    0.12 
   1   2   6   17.19    0.27 
   2   2   6    1.35    0.07 
   3   2   6    1.27    0.09 
   4   2   6    0.44    0.10 
   5   2   6    2.97    0.37 
  -7   3   6    0.10    0.15 
  -6   3   6    1.61    0.10 
  -5   3   6    5.19    0.15 
  -4   3   6   51.45    0.69 
  -3   3   6   14.42    0.17 
  -2   3   6   34.70    0.40 
  -1   3   6    5.37    0.11 
   0   3   6   92.05    1.19 
   1   3   6    0.79    0.05 
   2   3   6    0.06    0.06 
   3   3   6    8.00    0.20 
   4   3   6    0.57    0.10 
  -7   4   6    0.00    0.15 
  -6   4   6    0.10    0.09 
  -5   4   6   10.86    0.24 
  -4   4   6    0.08    0.04 
  -3   4   6   63.33    0.65 
  -2   4   6   35.34    0.41 
  -1   4   6   27.68    0.36 
   0   4   6  159.71    2.03 
   1   4   6   15.17    0.22 
   2   4   6   26.31    0.41 
   3   4   6    0.16    0.08 
   4   4   6    4.02    0.18 
  -7   5   6    0.03    0.16 
  -6   5   6    0.98    0.10 
  -5   5   6   17.12    0.34 
  -4   5   6   13.44    0.18 
  -3   5   6    3.45    0.08 
  -2   5   6    0.58    0.04 
  -1   5   6   33.50    0.46 
   0   5   6   26.53    0.38 
   1   5   6    0.98    0.08 
   2   5   6    3.62    0.11 
   3   5   6    4.36    0.15 
   4   5   6    4.35    0.22 
  -7   6   6    1.88    0.19 
  -6   6   6    3.41    0.15 
  -5   6   6    3.32    0.15 
  -4   6   6    7.92    0.16 
  -3   6   6    5.32    0.11 
  -2   6   6    0.12    0.05 
  -1   6   6    0.86    0.06 
   0   6   6    8.23    0.19 
   1   6   6    7.64    0.18 
   2   6   6    2.87    0.10 
   3   6   6   -0.02    0.08 
   4   6   6    5.35    0.30 
  -8   7   6    0.82    0.31 
  -7   7   6    0.05    0.14 
  -6   7   6    3.70    0.15 
  -5   7   6   11.24    0.26 
  -4   7   6    7.82    0.16 
  -3   7   6   30.85    0.46 
  -2   7   6    4.08    0.10 
  -1   7   6    1.19    0.09 
   0   7   6    3.40    0.12 
   1   7   6    3.26    0.12 
   2   7   6    0.59    0.06 
   3   7   6    3.15    0.19 
   4   7   6    6.98    0.33 
  -8   8   6    1.95    0.34 
  -7   8   6    2.55    0.18 
  -6   8   6    0.75    0.10 
  -5   8   6    4.60    0.17 
  -4   8   6    0.19    0.06 
  -3   8   6    3.57    0.10 
  -2   8   6    9.98    0.17 
  -1   8   6    5.12    0.14 
   0   8   6    6.96    0.17 
   1   8   6   15.52    0.30 
   2   8   6   10.48    0.28 
   3   8   6    2.04    0.15 
   4   8   6    0.06    0.16 
  -8   9   6    0.38    0.32 
  -7   9   6   -0.04    0.14 
  -6   9   6    1.22    0.11 
  -5   9   6    0.26    0.09 
  -4   9   6    1.72    0.09 
  -3   9   6    0.78    0.06 
  -2   9   6    0.06    0.05 
  -1   9   6   45.31    0.77 
   0   9   6    5.93    0.15 
   1   9   6    0.03    0.07 
   2   9   6    2.94    0.16 
   3   9   6    0.14    0.14 
   4   9   6    0.04    0.15 
  -7  10   6    0.72    0.15 
  -6  10   6    0.08    0.10 
  -5  10   6    1.31    0.09 
  -4  10   6    0.04    0.06 
  -3  10   6   20.38    0.33 
  -2  10   6    1.47    0.08 
  -1  10   6   10.67    0.19 
   0  10   6    0.01    0.06 
   1  10   6    4.39    0.14 
   2  10   6    2.37    0.16 
   3  10   6    0.67    0.15 
   4  10   6    0.22    0.16 
  -7  11   6    0.03    0.15 
  -6  11   6    0.02    0.10 
  -5  11   6    1.10    0.10 
  -4  11   6    1.17    0.08 
  -3  11   6    2.12    0.10 
  -2  11   6    1.04    0.07 
  -1  11   6   50.24    0.74 
   0  11   6    2.27    0.11 
   1  11   6   52.32    0.90 
   2  11   6    0.08    0.12 
   3  11   6    3.41    0.26 
   4  11   6    0.53    0.18 
  -7  12   6    0.55    0.16 
  -6  12   6    0.98    0.11 
  -5  12   6   14.49    0.31 
  -4  12   6    3.40    0.12 
  -3  12   6   16.10    0.28 
  -2  12   6   10.98    0.20 
  -1  12   6   23.88    0.38 
   0  12   6    9.09    0.21 
   1  12   6    0.08    0.08 
   2  12   6    1.19    0.16 
   3  12   6    0.18    0.15 
   4  12   6    0.48    0.19 
  -7  13   6    1.66    0.18 
  -6  13   6    0.60    0.11 
  -5  13   6    8.91    0.23 
  -4  13   6   12.94    0.24 
  -3  13   6    0.85    0.07 
  -2  13   6    0.27    0.06 
  -1  13   6   12.79    0.26 
   0  13   6   15.17    0.31 
   1  13   6    2.16    0.15 
   2  13   6    0.84    0.11 
   3  13   6    3.51    0.27 
   4  13   6    6.46    0.36 
  -7  14   6   18.98    0.50 
  -6  14   6    3.03    0.17 
  -5  14   6   35.43    0.65 
  -4  14   6    0.53    0.08 
  -3  14   6    1.83    0.10 
  -2  14   6    2.83    0.11 
  -1  14   6    4.66    0.15 
   0  14   6    0.72    0.08 
   1  14   6   51.75    0.89 
   2  14   6    0.13    0.10 
   3  14   6   10.20    0.43 
   4  14   6    0.88    0.22 
  -7  15   6    0.68    0.18 
  -6  15   6   26.38    0.43 
  -5  15   6   12.89    0.30 
  -4  15   6    0.30    0.08 
  -3  15   6    5.06    0.14 
  -2  15   6    8.20    0.18 
  -1  15   6    1.19    0.09 
   0  15   6   15.70    0.32 
   1  15   6   22.97    0.44 
   2  15   6   28.01    0.64 
   3  15   6   15.16    0.57 
   4  15   6    0.87    0.23 
  -7  16   6   -0.02    0.18 
  -6  16   6   -0.08    0.12 
  -5  16   6    7.27    0.23 
  -4  16   6    1.79    0.10 
  -3  16   6    1.19    0.09 
  -2  16   6   13.78    0.25 
  -1  16   6    0.45    0.07 
   0  16   6   10.86    0.25 
   1  16   6    5.40    0.18 
   2  16   6   -0.02    0.12 
   3  16   6    2.66    0.20 
   4  16   6   -0.06    0.22 
  -7  17   6    0.51    0.19 
  -6  17   6    0.00    0.12 
  -5  17   6    3.49    0.19 
  -4  17   6    7.09    0.18 
  -3  17   6    2.69    0.13 
  -2  17   6    7.75    0.18 
  -1  17   6    1.75    0.10 
   0  17   6    2.20    0.14 
   1  17   6   21.15    0.41 
   2  17   6    0.53    0.10 
   3  17   6   10.29    0.34 
   4  17   6    2.09    0.28 
  -6  18   6    0.49    0.13 
  -5  18   6    3.71    0.20 
  -4  18   6    1.59    0.11 
  -3  18   6    0.13    0.08 
  -2  18   6    4.74    0.15 
  -1  18   6    0.97    0.08 
   0  18   6   16.63    0.30 
   1  18   6    0.30    0.10 
   2  18   6    1.70    0.13 
   3  18   6    0.99    0.17 
   4  18   6    0.47    0.25 
   5  18   6    0.37    0.33 
  -6  19   6    1.03    0.15 
  -5  19   6    0.16    0.13 
  -4  19   6   11.84    0.29 
  -3  19   6    7.56    0.19 
  -2  19   6   12.38    0.24 
  -1  19   6    0.26    0.08 
   0  19   6    0.68    0.09 
   1  19   6    0.41    0.09 
   2  19   6    0.72    0.15 
   3  19   6    0.66    0.17 
   4  19   6    4.34    0.40 
  -6  20   6    2.24    0.16 
  -5  20   6    1.04    0.14 
  -4  20   6    3.15    0.19 
  -3  20   6    0.98    0.10 
  -2  20   6    3.24    0.14 
  -1  20   6    6.72    0.18 
   0  20   6    0.29    0.09 
   1  20   6    0.35    0.09 
   2  20   6   -0.11    0.14 
   3  20   6    1.26    0.19 
   4  20   6    3.89    0.41 
  -6  21   6    4.33    0.23 
  -5  21   6    0.83    0.15 
  -4  21   6    3.06    0.19 
  -3  21   6    2.14    0.13 
  -2  21   6    3.31    0.15 
  -1  21   6    1.20    0.10 
   0  21   6    1.01    0.10 
   1  21   6    7.91    0.24 
   2  21   6    9.13    0.33 
   3  21   6    2.37    0.22 
   4  21   6    0.03    0.27 
  -5  22   6    0.01    0.13 
  -4  22   6    3.17    0.20 
  -3  22   6    0.71    0.10 
  -2  22   6    3.28    0.18 
  -1  22   6    3.48    0.15 
   0  22   6   -0.01    0.09 
   1  22   6    0.61    0.12 
   2  22   6    6.47    0.30 
   3  22   6    0.26    0.19 
   4  22   6    9.08    0.55 
  -5  23   6    0.32    0.14 
  -4  23   6    0.00    0.13 
  -3  23   6    0.14    0.11 
  -2  23   6    1.41    0.11 
  -1  23   6    4.51    0.17 
   0  23   6    0.92    0.10 
   1  23   6    0.58    0.13 
   2  23   6    0.60    0.18 
   3  23   6    0.29    0.21 
  -5  24   6    0.08    0.14 
  -4  24   6    0.40    0.15 
  -3  24   6    2.29    0.14 
  -2  24   6    9.79    0.24 
  -1  24   6    6.20    0.19 
   0  24   6   15.74    0.33 
   1  24   6    0.39    0.13 
   2  24   6    2.43    0.22 
   3  24   6    0.54    0.27 
  -4  25   6    8.71    0.30 
  -3  25   6    9.69    0.25 
  -2  25   6   22.76    0.40 
  -1  25   6    9.93    0.24 
   0  25   6    0.63    0.13 
   1  25   6    0.17    0.14 
   2  25   6   -0.10    0.19 
   3  25   6    0.20    0.28 
  -4  26   6    1.88    0.18 
  -3  26   6   15.12    0.37 
  -2  26   6    0.57    0.12 
  -1  26   6    6.29    0.22 
   0  26   6    1.86    0.16 
   1  26   6    0.37    0.14 
   2  26   6   -0.01    0.20 
  -4  27   6    2.53    0.20 
  -3  27   6   -0.02    0.16 
  -2  27   6    4.25    0.21 
  -1  27   6    0.03    0.13 
   0  27   6    0.12    0.15 
   1  27   6    0.55    0.16 
   2  27   6   -0.13    0.21 
  -3  28   6   -0.06    0.17 
  -2  28   6    1.88    0.15 
  -1  28   6   -0.05    0.15 
   0  28   6    2.83    0.19 
   1  28   6    0.54    0.21 
  -2  29   6    2.17    0.17 
  -1  29   6    0.71    0.17 
   0  29   6    6.24    0.29 
  -1 -28   7    0.01    0.20 
  -3 -27   7    1.14    0.21 
  -2 -27   7    0.66    0.19 
  -1 -27   7    5.07    0.31 
   0 -27   7    5.95    0.40 
  -3 -26   7   -0.08    0.18 
  -2 -26   7    1.60    0.19 
  -1 -26   7    1.95    0.20 
   0 -26   7    0.28    0.20 
   1 -26   7    0.08    0.25 
  -4 -25   7   -0.04    0.18 
  -3 -25   7    7.24    0.31 
  -2 -25   7    0.59    0.17 
  -1 -25   7   12.35    0.37 
   0 -25   7    3.49    0.25 
   1 -25   7    1.53    0.26 
   2 -25   7    0.18    0.29 
  -4 -24   7    0.17    0.17 
  -3 -24   7    3.12    0.23 
  -2 -24   7    8.88    0.31 
  -1 -24   7    0.77    0.17 
   0 -24   7   -0.04    0.17 
   1 -24   7    0.92    0.24 
   2 -24   7    0.09    0.27 
  -5 -23   7   -0.03    0.18 
  -4 -23   7    1.89    0.18 
  -3 -23   7    1.79    0.17 
  -2 -23   7    6.20    0.26 
  -1 -23   7    0.09    0.15 
   0 -23   7    0.28    0.16 
   1 -23   7    0.25    0.22 
   2 -23   7    0.95    0.26 
  -5 -22   7    8.00    0.31 
  -4 -22   7    6.11    0.27 
  -3 -22   7    5.25    0.25 
  -2 -22   7    0.59    0.14 
  -1 -22   7    6.19    0.26 
   0 -22   7    0.71    0.16 
   1 -22   7    0.08    0.16 
   2 -22   7    1.33    0.26 
   3 -22   7    1.00    0.30 
  -5 -21   7    1.59    0.18 
  -4 -21   7    0.89    0.15 
  -3 -21   7   13.00    0.34 
  -2 -21   7    0.45    0.13 
  -1 -21   7   24.77    0.51 
   0 -21   7    2.84    0.20 
   1 -21   7    5.12    0.26 
   2 -21   7    0.48    0.23 
   3 -21   7    1.67    0.29 
  -5 -20   7    0.76    0.17 
  -4 -20   7    0.45    0.14 
  -3 -20   7    0.06    0.12 
  -2 -20   7    0.17    0.12 
  -1 -20   7    6.09    0.24 
   0 -20   7    0.75    0.14 
   1 -20   7    2.51    0.18 
   2 -20   7    1.74    0.24 
   3 -20   7    3.28    0.29 
  -6 -19   7    0.01    0.23 
  -5 -19   7    0.61    0.15 
  -4 -19   7    0.73    0.14 
  -3 -19   7    0.24    0.12 
  -2 -19   7    1.04    0.13 
  -1 -19   7    0.01    0.12 
   0 -19   7    1.69    0.15 
   1 -19   7    1.11    0.15 
   2 -19   7    1.10    0.22 
   3 -19   7    1.27    0.25 
  -6 -18   7    1.40    0.24 
  -5 -18   7    2.69    0.20 
  -4 -18   7    5.74    0.23 
  -3 -18   7    0.02    0.11 
  -2 -18   7    1.43    0.13 
  -1 -18   7    0.23    0.12 
   0 -18   7    9.58    0.27 
   1 -18   7    6.63    0.25 
   2 -18   7    6.04    0.34 
   3 -18   7    0.04    0.32 
   4 -18   7    0.07    0.39 
  -6 -17   7    7.16    0.37 
  -5 -17   7    8.06    0.27 
  -4 -17   7    0.62    0.12 
  -3 -17   7    0.75    0.12 
  -2 -17   7    0.17    0.11 
  -1 -17   7    0.17    0.11 
   0 -17   7    2.03    0.14 
   1 -17   7    3.17    0.21 
   2 -17   7    1.21    0.20 
   3 -17   7    8.63    0.57 
   4 -17   7   -0.10    0.35 
  -6 -16   7    1.00    0.22 
  -5 -16   7   17.75    0.41 
  -4 -16   7    1.11    0.12 
  -3 -16   7    4.88    0.19 
  -2 -16   7    0.08    0.10 
  -1 -16   7    1.30    0.12 
   0 -16   7    0.19    0.11 
   1 -16   7    0.13    0.12 
   2 -16   7    2.37    0.18 
   3 -16   7    8.73    0.40 
   4 -16   7    1.10    0.36 
  -6 -15   7   10.63    0.41 
  -5 -15   7   -0.07    0.12 
  -4 -15   7    0.16    0.11 
  -3 -15   7    0.16    0.10 
  -2 -15   7    0.29    0.10 
  -1 -15   7    1.02    0.11 
   0 -15   7    0.04    0.10 
   1 -15   7    0.62    0.13 
   2 -15   7    0.23    0.12 
   3 -15   7    1.65    0.22 
   4 -15   7   -0.03    0.32 
  -7 -14   7    0.07    0.30 
  -6 -14   7    3.37    0.27 
  -5 -14   7    5.73    0.22 
  -4 -14   7   21.82    0.44 
  -3 -14   7    3.51    0.16 
  -2 -14   7   15.48    0.33 
  -1 -14   7    0.75    0.10 
   0 -14   7   40.52    0.73 
   1 -14   7    0.05    0.11 
   2 -14   7   21.08    0.37 
   3 -14   7    0.02    0.19 
   4 -14   7   10.53    0.61 
  -7 -13   7   -0.11    0.30 
  -6 -13   7    3.33    0.26 
  -5 -13   7    0.85    0.12 
  -4 -13   7   13.64    0.31 
  -3 -13   7    3.64    0.16 
  -2 -13   7    0.45    0.09 
  -1 -13   7    7.63    0.21 
   0 -13   7    5.09    0.19 
   1 -13   7    3.50    0.15 
   2 -13   7   -0.01    0.11 
   3 -13   7    1.44    0.20 
   4 -13   7    0.76    0.31 
   5 -13   7    0.32    0.27 
  -7 -12   7    4.05    0.46 
  -6 -12   7    0.63    0.18 
  -5 -12   7    2.88    0.18 
  -4 -12   7    1.05    0.11 
  -3 -12   7    0.73    0.10 
  -2 -12   7    1.74    0.12 
  -1 -12   7    1.58    0.11 
   0 -12   7    4.10    0.17 
   1 -12   7   18.02    0.32 
   2 -12   7    9.23    0.25 
   3 -12   7    0.34    0.18 
   4 -12   7    1.67    0.32 
   5 -12   7    1.72    0.28 
  -6 -11   7    5.24    0.30 
  -5 -11   7    0.87    0.16 
  -4 -11   7    1.05    0.10 
  -3 -11   7    1.63    0.11 
  -2 -11   7    0.94    0.09 
  -1 -11   7    1.27    0.10 
   0 -11   7    8.41    0.22 
   1 -11   7    1.25    0.10 
   2 -11   7    1.53    0.13 
   3 -11   7    0.25    0.17 
   4 -11   7   -0.09    0.27 
   5 -11   7    0.33    0.25 
  -6 -10   7   14.47    0.38 
  -5 -10   7    4.52    0.21 
  -4 -10   7   14.19    0.31 
  -3 -10   7    0.11    0.08 
  -2 -10   7    1.97    0.12 
  -1 -10   7    4.56    0.16 
   0 -10   7   15.10    0.27 
   1 -10   7    1.78    0.11 
   2 -10   7    5.20    0.20 
   3 -10   7    2.41    0.20 
   4 -10   7   19.27    0.79 
   5 -10   7   -0.07    0.24 
  -6  -9   7    1.44    0.16 
  -5  -9   7    0.37    0.12 
  -4  -9   7    5.47    0.16 
  -3  -9   7    0.57    0.08 
  -2  -9   7    1.51    0.11 
  -1  -9   7    1.66    0.09 
   0  -9   7    1.38    0.09 
   1  -9   7    0.05    0.08 
   2  -9   7    1.07    0.12 
   3  -9   7    0.19    0.16 
   4  -9   7    1.96    0.32 
   5  -9   7    3.00    0.28 
  -6  -8   7    0.69    0.14 
  -5  -8   7    0.21    0.11 
  -4  -8   7    0.14    0.08 
  -3  -8   7    0.22    0.07 
  -2  -8   7   28.59    0.43 
  -1  -8   7   11.60    0.22 
   0  -8   7   12.12    0.23 
   1  -8   7   12.62    0.24 
   2  -8   7    0.19    0.11 
   3  -8   7    0.66    0.17 
   4  -8   7    1.88    0.31 
   5  -8   7    1.82    0.25 
  -6  -7   7    1.10    0.15 
  -5  -7   7    1.62    0.12 
  -4  -7   7   22.98    0.41 
  -3  -7   7    6.70    0.16 
  -2  -7   7    7.43    0.16 
  -1  -7   7   51.17    0.70 
   0  -7   7    0.26    0.07 
   1  -7   7    9.90    0.23 
   2  -7   7    0.44    0.11 
   3  -7   7    1.91    0.18 
   4  -7   7    0.05    0.18 
   5  -7   7    6.64    0.38 
  -6  -6   7    1.16    0.14 
  -5  -6   7    8.61    0.21 
  -4  -6   7    9.69    0.24 
  -3  -6   7    5.82    0.14 
  -2  -6   7   66.55    0.88 
  -1  -6   7   28.12    0.42 
   0  -6   7    0.08    0.07 
   1  -6   7    1.83    0.12 
   2  -6   7    0.74    0.11 
   3  -6   7    0.26    0.11 
   4  -6   7    2.82    0.24 
   5  -6   7    0.66    0.23 
  -6  -5   7    0.13    0.13 
  -5  -5   7   -0.05    0.09 
  -4  -5   7    2.46    0.15 
  -3  -5   7    1.33    0.08 
  -2  -5   7   17.02    0.27 
  -1  -5   7    0.33    0.07 
   0  -5   7   30.83    0.45 
   1  -5   7   13.32    0.28 
   2  -5   7    0.46    0.10 
   3  -5   7    0.20    0.11 
   4  -5   7    7.24    0.32 
   5  -5   7    0.38    0.22 
  -6  -4   7    0.84    0.17 
  -5  -4   7    0.04    0.09 
  -4  -4   7   10.95    0.22 
  -3  -4   7    7.34    0.16 
  -2  -4   7    5.46    0.13 
  -1  -4   7   11.61    0.21 
   0  -4   7    9.63    0.22 
   1  -4   7    2.82    0.14 
   2  -4   7    0.38    0.10 
   3  -4   7    0.07    0.11 
   4  -4   7   15.20    0.46 
   5  -4   7   -0.04    0.30 
  -6  -3   7   -0.01    0.16 
  -5  -3   7   26.12    0.40 
  -4  -3   7    7.26    0.18 
  -3  -3   7    1.76    0.11 
  -2  -3   7    6.82    0.15 
  -1  -3   7   20.95    0.32 
   0  -3   7   10.75    0.24 
   1  -3   7   26.12    0.45 
   2  -3   7    2.09    0.13 
   3  -3   7   22.74    0.36 
   4  -3   7    5.62    0.29 
   5  -3   7   10.70    0.61 
  -6  -2   7    1.30    0.14 
  -5  -2   7    6.03    0.18 
  -4  -2   7    3.59    0.14 
  -3  -2   7    5.15    0.15 
  -2  -2   7    0.63    0.06 
  -1  -2   7    4.64    0.12 
   0  -2   7    3.42    0.14 
   1  -2   7   10.61    0.24 
   2  -2   7    6.38    0.19 
   3  -2   7    3.38    0.15 
   4  -2   7    2.91    0.26 
   5  -2   7    0.12    0.30 
  -6  -1   7    0.67    0.13 
  -5  -1   7    0.91    0.09 
  -4  -1   7    4.02    0.14 
  -3  -1   7   15.41    0.26 
  -2  -1   7    4.32    0.10 
  -1  -1   7   30.67    0.50 
   0  -1   7    6.55    0.18 
   1  -1   7   18.59    0.34 
   2  -1   7    0.21    0.09 
   3  -1   7    0.31    0.09 
   4  -1   7    0.39    0.24 
   5  -1   7    4.00    0.48 
  -6   0   7    0.03    0.12 
  -5   0   7   14.10    0.23 
  -4   0   7   -0.04    0.07 
  -3   0   7    3.19    0.12 
  -2   0   7    0.02    0.06 
  -1   0   7    3.50    0.12 
   0   0   7    0.05    0.07 
   1   0   7    5.01    0.14 
   2   0   7    0.10    0.07 
   3   0   7    2.33    0.13 
   4   0   7    0.18    0.24 
   5   0   7    0.90    0.32 
  -6   1   7    0.63    0.15 
  -5   1   7    1.11    0.10 
  -4   1   7    4.26    0.14 
  -3   1   7   15.18    0.26 
  -2   1   7    4.24    0.13 
  -1   1   7   30.83    0.44 
   0   1   7    6.32    0.15 
   1   1   7   18.77    0.30 
   2   1   7    0.28    0.07 
   3   1   7    0.31    0.12 
   4   1   7    0.64    0.25 
   5   1   7    4.77    0.49 
  -6   2   7    1.03    0.12 
  -5   2   7    5.70    0.17 
  -4   2   7    3.95    0.14 
  -3   2   7    4.92    0.14 
  -2   2   7    0.77    0.07 
  -1   2   7    4.42    0.13 
   0   2   7    3.35    0.12 
   1   2   7   11.09    0.21 
   2   2   7    7.24    0.15 
   3   2   7    3.33    0.20 
   4   2   7    2.70    0.30 
   5   2   7   -0.03    0.29 
  -7   3   7    5.44    0.51 
  -6   3   7   -0.08    0.11 
  -5   3   7   26.07    0.40 
  -4   3   7    7.40    0.14 
  -3   3   7    1.61    0.10 
  -2   3   7    7.09    0.16 
  -1   3   7   21.53    0.33 
   0   3   7   10.65    0.20 
   1   3   7   25.72    0.35 
   2   3   7    2.13    0.13 
   3   3   7   23.05    0.54 
   4   3   7    5.79    0.43 
  -7   4   7    3.33    0.39 
  -6   4   7    0.98    0.11 
  -5   4   7    0.13    0.09 
  -4   4   7   10.65    0.18 
  -3   4   7    7.52    0.15 
  -2   4   7    5.74    0.14 
  -1   4   7   11.57    0.21 
   0   4   7    9.40    0.19 
   1   4   7    2.79    0.12 
   2   4   7    0.28    0.09 
   3   4   7    0.31    0.13 
   4   4   7   15.68    0.66 
  -7   5   7    8.19    0.39 
  -6   5   7    0.17    0.10 
  -5   5   7   -0.10    0.10 
  -4   5   7    2.66    0.11 
  -3   5   7    1.29    0.08 
  -2   5   7   16.67    0.27 
  -1   5   7    0.52    0.07 
   0   5   7   31.57    0.45 
   1   5   7   13.93    0.29 
   2   5   7    0.90    0.10 
   3   5   7    0.14    0.12 
   4   5   7    7.66    0.30 
  -7   6   7    1.39    0.20 
  -6   6   7    1.15    0.11 
  -5   6   7    8.31    0.23 
  -4   6   7    9.57    0.22 
  -3   6   7    5.90    0.13 
  -2   6   7   64.93    0.88 
  -1   6   7   28.84    0.41 
   0   6   7    0.23    0.08 
   1   6   7    1.76    0.11 
   2   6   7    0.48    0.09 
   3   6   7    0.17    0.12 
   4   6   7    2.78    0.19 
  -7   7   7    2.94    0.25 
  -6   7   7    1.56    0.12 
  -5   7   7    1.81    0.13 
  -4   7   7   22.71    0.37 
  -3   7   7    6.68    0.15 
  -2   7   7    7.08    0.19 
  -1   7   7   50.19    0.87 
   0   7   7    0.28    0.08 
   1   7   7    9.74    0.23 
   2   7   7    0.49    0.09 
   3   7   7    1.95    0.16 
   4   7   7    0.22    0.19 
  -7   8   7    0.48    0.19 
  -6   8   7    0.86    0.13 
  -5   8   7    0.10    0.10 
  -4   8   7    0.28    0.07 
  -3   8   7    0.05    0.06 
  -2   8   7   29.33    0.45 
  -1   8   7   11.46    0.25 
   0   8   7   12.30    0.26 
   1   8   7   12.77    0.27 
   2   8   7    0.14    0.09 
   3   8   7    0.79    0.14 
   4   8   7    2.52    0.24 
  -7   9   7    0.14    0.17 
  -6   9   7    1.90    0.18 
  -5   9   7    0.34    0.11 
  -4   9   7    5.38    0.15 
  -3   9   7    0.46    0.08
[truncated: 48,636 more chars]
