# Supplementary material for: Strain‐Release Pentafluorosulfanylation and Tetrafluoro(aryl)sulfanylation of [1.1.1]Propellane: Reactivity and Structural Insight
Source: Angew Chem Int Ed Engl. 2022 Oct 25;61(48):e202211892. doi: 10.1002/anie.202211892 (PMC9828730; doi:10.1002/anie.202211892)
Supplement: Supplementary file 8 — Supporting Information [file ANIE-61-0-s007.cif]

 
data_JF3077FMI 
  
_audit_creation_method            'SHELXL-2018/3' 
_shelx_SHELXL_version_number      '2018/3' 
_chemical_name_systematic         ? 
_chemical_name_common             ? 
_chemical_melting_point           ? 
_chemical_formula_moiety          'C6 H4 Cl F4 N O2 S' 
_chemical_formula_sum 
 'C6 H4 Cl F4 N O2 S' 
_chemical_formula_weight          265.61 
  
loop_ 
 _atom_type_symbol 
 _atom_type_description 
 _atom_type_scat_dispersion_real 
 _atom_type_scat_dispersion_imag 
 _atom_type_scat_source 
 'C'  'C'   0.0033   0.0016 
 'International Tables Vol C Tables 4.2.6.8 and 6.1.1.4' 
 'H'  'H'   0.0000   0.0000 
 'International Tables Vol C Tables 4.2.6.8 and 6.1.1.4' 
 'N'  'N'   0.0061   0.0033 
 'International Tables Vol C Tables 4.2.6.8 and 6.1.1.4' 
 'O'  'O'   0.0106   0.0060 
 'International Tables Vol C Tables 4.2.6.8 and 6.1.1.4' 
 'F'  'F'   0.0171   0.0103 
 'International Tables Vol C Tables 4.2.6.8 and 6.1.1.4' 
 'S'  'S'   0.1246   0.1234 
 'International Tables Vol C Tables 4.2.6.8 and 6.1.1.4' 
 'Cl'  'Cl'   0.1484   0.1585 
 'International Tables Vol C Tables 4.2.6.8 and 6.1.1.4' 
  
_space_group_crystal_system       triclinic 
_space_group_IT_number            2 
_space_group_name_H-M_alt         'P -1' 
_space_group_name_Hall            '-P 1' 
  
_shelx_space_group_comment 
; 
The symmetry employed for this shelxl refinement is uniquely defined 
by the following loop, which should always be used as a source of 
symmetry information in preference to the above space-group names. 
They are only intended as comments. 
; 
  
loop_ 
 _space_group_symop_operation_xyz 
 'x, y, z' 
 '-x, -y, -z' 
  
_cell_length_a                    8.5404(13) 
_cell_length_b                    10.5584(16) 
_cell_length_c                    11.3105(17) 
_cell_angle_alpha                 77.879(2) 
_cell_angle_beta                  70.328(2) 
_cell_angle_gamma                 73.751(2) 
_cell_volume                      914.4(2) 
_cell_formula_units_Z             4 
_cell_measurement_temperature     190(2) 
_cell_measurement_reflns_used     6671 
_cell_measurement_theta_min       2.60 
_cell_measurement_theta_max       30.67 
  
_exptl_crystal_description        Block 
_exptl_crystal_colour             Colurless 
_exptl_crystal_density_meas       ? 
_exptl_crystal_density_method     ? 
_exptl_crystal_density_diffrn     1.929 
_exptl_crystal_F_000              528 
_exptl_transmission_factor_min    ? 
_exptl_transmission_factor_max    ? 
_exptl_crystal_size_max           0.434 
_exptl_crystal_size_mid           0.403 
_exptl_crystal_size_min           0.258 
_exptl_absorpt_coefficient_mu     0.688 
_shelx_estimated_absorpt_T_min    0.755 
_shelx_estimated_absorpt_T_max    0.843 
_exptl_absorpt_correction_type    Multi-scan 
_exptl_absorpt_correction_T_min   0.7241 
_exptl_absorpt_correction_T_max   0.8301 
_exptl_absorpt_process_details    'SADABS 2016/2 (Sheldrick, 2016)' 
_exptl_absorpt_special_details    ? 
_diffrn_ambient_temperature       190(2) 
_diffrn_radiation_wavelength      0.71073 
_diffrn_radiation_type            MoK\a 
_diffrn_source                    ? 
_diffrn_measurement_device_type   'Bruker APEX-II CCD' 
_diffrn_measurement_method        '\f and \w scans' 
_diffrn_detector_area_resol_mean  ? 
_diffrn_reflns_number             8382 
_diffrn_reflns_av_unetI/netI      0.0277 
_diffrn_reflns_av_R_equivalents   0.0204 
_diffrn_reflns_limit_h_min        -11 
_diffrn_reflns_limit_h_max        11 
_diffrn_reflns_limit_k_min        -13 
_diffrn_reflns_limit_k_max        13 
_diffrn_reflns_limit_l_min        -14 
_diffrn_reflns_limit_l_max        14 
_diffrn_reflns_theta_min          1.928 
_diffrn_reflns_theta_max          27.516 
_diffrn_reflns_theta_full         25.242 
_diffrn_measured_fraction_theta_max   1.000 
_diffrn_measured_fraction_theta_full  1.000 
_diffrn_reflns_Laue_measured_fraction_max    1.000 
_diffrn_reflns_Laue_measured_fraction_full   1.000 
_diffrn_reflns_point_group_measured_fraction_max   1.000 
_diffrn_reflns_point_group_measured_fraction_full  1.000 
_reflns_number_total              4217 
_reflns_number_gt                 3391 
_reflns_threshold_expression      'I > 2\s(I)' 
_reflns_Friedel_coverage          0.000 
_reflns_Friedel_fraction_max      . 
_reflns_Friedel_fraction_full     . 
  
_reflns_special_details 
; 
 Reflections were merged by SHELXL according to the crystal 
 class for the calculation of statistics and refinement. 
  
 _reflns_Friedel_fraction is defined as the number of unique 
 Friedel pairs measured divided by the number that would be 
 possible theoretically, ignoring centric projections and 
 systematic absences. 
; 
  
_computing_data_collection        'Apex3 (2019.11-0) (Bruker, 2019)' 
_computing_cell_refinement        'SAINT (8.38a) (Bruker, 2017)' 
_computing_data_reduction         'SAINT (8.38a) (Bruker, 2017)' 
_computing_structure_solution     'SHELXT (Sheldrick, 2014)' 
_computing_structure_refinement 'SHELXL-2018/3 (Sheldrick, 2018)' 
_computing_molecular_graphics     'Bruker SHELXTL' 
_computing_publication_material   'Bruker SHELXTL' 
_refine_special_details           
;
24 November, 2021 JF3077

A colorless block with approximate orthogonal dimensions 0.258 x 0.403 x
0.434mm3 was placed and optically centered on the Bruker Duo(1) APEXII CCD
system at –183°C(90K).  Indexing of the unit cell used a random set of
reflections collected from three series of 0.5° wide omega-scans, 10 seconds
per frame, and 30 frames per series that were well distributed in reciprocal
space. Five ?-scan data frame series were collected [MoKa] with 0.3° wide
scans, 20 seconds per frame and 606 frames collected per series at varying
phi angles (phi=0°, 72°, 144°, 216°, 288°). The crystal to detector distance
was 5.15cm, thus providing a complete sphere of data to 2thetamax=61.63°.

Structural determination and Refinement:

All crystallographic calculations were performed on a Surface Pro7 with Intel
i7-1065G7 at 1.30GHz with four cores, eight processors and 16GB of extended
memory. Data collected were corrected for Lorentz and polarization effects
with Saint(1) and absorption using Blessing’s method and merged as
incorporated with the program Sadabs(2,3). The SHELXTL(4) program package was
implemented to determine the probable space group and set up the initial
files. System symmetry, lack of systematic absences and intensity statistics
indicated the centrosymmetric triclinic space group P-1 (no. 2). The
structure was determined by direct methods with the location of nearly all of
the non- hydrogen atoms for the molecule using the program XT(5). The
structure was refined with XL(6). The 18032 data collected were merged for
identical indices to 11227 reflections, truncated to 55.00 and 8382 data,
then merged for least squares refinement to 4217 unique data [R(int)=0.0204].
Non-hydrogen atoms were refined anisotropically. Hydrogen atoms were
initially idealized and then allowed to refine freely during the final
refinement. The final structure was refined to convergence with R(F)=4.48%,
wR(F2)=10.20%, GOF=1.038 for all 4217 unique reflections [R(F)=3.47,
wR(F2)=9.51% for those 3391 data with Fo > 4sigma(Fo)]. The final difference-
Fourier map was featureless indicating that the structure is both correct and
complete.

References:

1.	Bruker (2019) APEX3 (Version 2019.1) and (2016) SAINT (Version 8.37a).
Bruker AXS Inc., Madison, Wisconsin, USA. 2.	An Empirical Correction for
Absorption Anisotropy, Blessing, R. H. (1995). Acta Cryst., A51, 33-38.

3.	Sheldrick, G.M., SADABS (2016) Version 2016/2, ‘Siemens Area Detector
Absorption Correction’ Universität Göttingen: Göttingen, Germany.

4.	Sheldrick, G.M., (2002). SHELXTL. Version 6.1. Bruker AXS Inc., Madison,
Wisconsin, USA.

5.	Sheldrick, G. M., (2014) SHELXT, Universität Göttingen: Göttingen,
Germany.  Structure determination program. Private communication.

6.	Sheldrick, G. M., (2017). SHELXL2017/1. Universität Göttingen: Göttingen,
Germany.


Acknowledgment:  We thank the National Science Foundation (Grant CHE-1531193)
for the Dual Source X-ray diffractometer.


; 
_refine_ls_structure_factor_coef  Fsqd 
_refine_ls_matrix_type            full 
_refine_ls_weighting_scheme       calc 
_refine_ls_weighting_details 
'w=1/[\s^2^(Fo^2^)+(0.0643P)^2^+0.0300P] where P=(Fo^2^+2Fc^2^)/3' 
_atom_sites_solution_primary      dual 
_atom_sites_solution_secondary    ? 
_atom_sites_solution_hydrogens    difmap 
_refine_ls_hydrogen_treatment     refall 
_refine_ls_extinction_method      none 
_refine_ls_extinction_coef        . 
_refine_ls_number_reflns          4217 
_refine_ls_number_parameters      303 
_refine_ls_number_restraints      0 
_refine_ls_R_factor_all           0.0448 
_refine_ls_R_factor_gt            0.0347 
_refine_ls_wR_factor_ref          0.1020 
_refine_ls_wR_factor_gt           0.0951 
_refine_ls_goodness_of_fit_ref    1.038 
_refine_ls_restrained_S_all       1.038 
_refine_ls_shift/su_max           0.001 
_refine_ls_shift/su_mean          0.000 
  
loop_ 
 _atom_site_label 
 _atom_site_type_symbol 
 _atom_site_fract_x 
 _atom_site_fract_y 
 _atom_site_fract_z 
 _atom_site_U_iso_or_equiv 
 _atom_site_adp_type 
 _atom_site_occupancy 
 _atom_site_site_symmetry_order 
 _atom_site_calc_flag 
 _atom_site_refinement_flags_posn 
 _atom_site_refinement_flags_adp 
 _atom_site_refinement_flags_occupancy 
 _atom_site_disorder_assembly 
 _atom_site_disorder_group 
C1 C 0.2307(2) 0.12661(16) 0.54113(16) 0.0257(3) Uani 1 1 d . . . . . 
C2 C 0.2681(2) 0.01834(17) 0.47655(17) 0.0297(4) Uani 1 1 d . . . . . 
H2 H 0.222(3) -0.057(2) 0.520(2) 0.045(6) Uiso 1 1 d . . . . . 
C3 C 0.3734(2) 0.02166(17) 0.35317(17) 0.0300(4) Uani 1 1 d . . . . . 
H3 H 0.404(3) -0.046(2) 0.311(2) 0.049(6) Uiso 1 1 d . . . . . 
C4 C 0.4377(2) 0.13350(16) 0.29791(16) 0.0271(4) Uani 1 1 d . . . . . 
N4 N 0.54440(19) 0.14002(15) 0.16392(14) 0.0317(3) Uani 1 1 d . . . . . 
O4 O 0.5653(2) 0.04792(14) 0.10619(13) 0.0463(4) Uani 1 1 d . . . . . 
C5 C 0.4062(2) 0.24102(17) 0.36202(17) 0.0299(4) Uani 1 1 d . . . . . 
H5 H 0.441(3) 0.317(2) 0.326(2) 0.039(6) Uiso 1 1 d . . . . . 
O5 O 0.60465(19) 0.23775(14) 0.11690(13) 0.0455(4) Uani 1 1 d . . . . . 
C6 C 0.3005(2) 0.23686(17) 0.48607(17) 0.0302(4) Uani 1 1 d . . . . . 
H6 H 0.270(3) 0.309(2) 0.529(2) 0.040(6) Uiso 1 1 d . . . . . 
S1 S 0.07786(5) 0.12831(4) 0.69814(4) 0.02861(12) Uani 1 1 d . . . . . 
F1 F -0.05072(13) 0.07912(11) 0.65262(10) 0.0381(3) Uani 1 1 d . . . . . 
F2 F -0.01333(15) 0.27923(10) 0.66434(10) 0.0393(3) Uani 1 1 d . . . . . 
F3 F 0.20032(15) 0.17702(12) 0.75064(11) 0.0425(3) Uani 1 1 d . . . . . 
F4 F 0.16163(14) -0.02366(10) 0.74005(10) 0.0394(3) Uani 1 1 d . . . . . 
Cl1 Cl -0.09913(7) 0.13075(5) 0.87776(5) 0.04669(15) Uani 1 1 d . . . . . 
C11 C 0.0680(2) 0.37155(16) 0.17197(15) 0.0265(3) Uani 1 1 d . . . . . 
C12 C 0.1202(2) 0.25919(18) 0.10991(18) 0.0319(4) Uani 1 1 d . . . . . 
H12 H 0.070(3) 0.187(2) 0.144(2) 0.041(6) Uiso 1 1 d . . . . . 
C13 C 0.2531(2) 0.25423(18) -0.00265(17) 0.0307(4) Uani 1 1 d . . . . . 
H13 H 0.290(2) 0.1819(19) -0.0419(19) 0.030(5) Uiso 1 1 d . . . . . 
C14 C 0.3287(2) 0.36192(17) -0.04830(16) 0.0286(4) Uani 1 1 d . . . . . 
N14 N 0.4709(2) 0.35698(15) -0.16745(14) 0.0329(3) Uani 1 1 d . . . . . 
O14 O 0.5028(2) 0.26462(14) -0.22768(14) 0.0488(4) Uani 1 1 d . . . . . 
C15 C 0.2778(3) 0.47408(18) 0.01191(18) 0.0335(4) Uani 1 1 d . . . . . 
H15 H 0.324(3) 0.549(2) -0.020(2) 0.051(6) Uiso 1 1 d . . . . . 
O15 O 0.54803(19) 0.44629(14) -0.20067(14) 0.0471(4) Uani 1 1 d . . . . . 
C16 C 0.1451(2) 0.47862(18) 0.12480(18) 0.0323(4) Uani 1 1 d . . . . . 
H16 H 0.100(3) 0.555(2) 0.166(2) 0.055(7) Uiso 1 1 d . . . . . 
S11 S -0.10142(5) 0.37555(4) 0.32124(4) 0.02850(12) Uani 1 1 d . . . . . 
F11 F -0.21573(14) 0.32321(12) 0.26364(11) 0.0411(3) Uani 1 1 d . . . . . 
F12 F -0.19045(14) 0.52615(10) 0.28040(10) 0.0391(3) Uani 1 1 d . . . . . 
F13 F 0.00469(14) 0.42834(11) 0.38529(10) 0.0366(3) Uani 1 1 d . . . . . 
F14 F -0.02034(14) 0.22514(10) 0.36940(10) 0.0368(3) Uani 1 1 d . . . . . 
Cl11 Cl -0.29474(6) 0.37807(5) 0.49271(5) 0.04586(15) Uani 1 1 d . . . . . 
  
loop_ 
 _atom_site_aniso_label 
 _atom_site_aniso_U_11 
 _atom_site_aniso_U_22 
 _atom_site_aniso_U_33 
 _atom_site_aniso_U_23 
 _atom_site_aniso_U_13 
 _atom_site_aniso_U_12 
C1 0.0250(8) 0.0272(8) 0.0245(8) -0.0025(6) -0.0073(7) -0.0059(6) 
C2 0.0307(9) 0.0257(8) 0.0311(9) -0.0036(7) -0.0051(7) -0.0093(7) 
C3 0.0303(9) 0.0262(9) 0.0323(9) -0.0089(7) -0.0046(7) -0.0064(7) 
C4 0.0241(8) 0.0290(9) 0.0263(8) -0.0034(7) -0.0064(7) -0.0045(7) 
N4 0.0300(8) 0.0335(8) 0.0280(8) -0.0038(6) -0.0060(6) -0.0051(6) 
O4 0.0556(9) 0.0432(8) 0.0333(7) -0.0124(6) -0.0008(7) -0.0105(7) 
C5 0.0302(9) 0.0269(9) 0.0318(9) -0.0017(7) -0.0061(7) -0.0105(7) 
O5 0.0527(9) 0.0446(8) 0.0335(7) -0.0007(6) 0.0018(7) -0.0231(7) 
C6 0.0322(9) 0.0275(9) 0.0321(9) -0.0078(7) -0.0066(7) -0.0090(7) 
S1 0.0289(2) 0.0315(2) 0.0239(2) -0.00329(16) -0.00558(17) -0.00742(17) 
F1 0.0290(5) 0.0524(7) 0.0349(6) -0.0086(5) -0.0045(5) -0.0161(5) 
F2 0.0428(6) 0.0331(6) 0.0306(6) -0.0044(4) -0.0031(5) -0.0004(5) 
F3 0.0469(7) 0.0579(7) 0.0301(6) -0.0083(5) -0.0119(5) -0.0210(6) 
F4 0.0397(6) 0.0349(6) 0.0340(6) 0.0053(5) -0.0062(5) -0.0061(5) 
Cl1 0.0473(3) 0.0561(3) 0.0260(2) -0.0043(2) 0.0020(2) -0.0116(2) 
C11 0.0274(8) 0.0283(9) 0.0219(8) -0.0020(6) -0.0071(7) -0.0046(7) 
C12 0.0373(10) 0.0283(9) 0.0309(9) -0.0054(7) -0.0066(8) -0.0120(7) 
C13 0.0368(10) 0.0278(9) 0.0283(9) -0.0091(7) -0.0074(7) -0.0071(7) 
C14 0.0297(9) 0.0307(9) 0.0235(8) -0.0036(7) -0.0067(7) -0.0054(7) 
N14 0.0331(8) 0.0353(8) 0.0270(8) -0.0050(6) -0.0044(6) -0.0077(6) 
O14 0.0527(9) 0.0467(9) 0.0397(8) -0.0215(7) 0.0064(7) -0.0132(7) 
C15 0.0414(10) 0.0292(9) 0.0296(9) -0.0037(7) -0.0065(8) -0.0126(8) 
O15 0.0479(8) 0.0470(9) 0.0414(8) -0.0092(6) 0.0049(7) -0.0227(7) 
C16 0.0391(10) 0.0265(9) 0.0301(9) -0.0065(7) -0.0055(8) -0.0092(7) 
S11 0.0274(2) 0.0301(2) 0.0247(2) -0.00268(16) -0.00608(17) -0.00394(17) 
F11 0.0309(6) 0.0553(7) 0.0397(6) -0.0093(5) -0.0081(5) -0.0145(5) 
F12 0.0390(6) 0.0336(6) 0.0341(6) -0.0023(4) -0.0088(5) 0.0044(5) 
F13 0.0386(6) 0.0465(6) 0.0262(5) -0.0088(4) -0.0093(5) -0.0092(5) 
F14 0.0374(6) 0.0311(6) 0.0307(6) 0.0033(4) -0.0036(5) -0.0038(4) 
Cl11 0.0366(3) 0.0559(3) 0.0322(3) -0.0063(2) 0.0034(2) -0.0066(2) 
  
_geom_special_details 
; 
 All esds (except the esd in the dihedral angle between two l.s. planes) 
 are estimated using the full covariance matrix.  The cell esds are taken 
 into account individually in the estimation of esds in distances, angles 
 and torsion angles; correlations between esds in cell parameters are only 
 used when they are defined by crystal symmetry.  An approximate (isotropic) 
 treatment of cell esds is used for estimating esds involving l.s. planes. 
; 
  
loop_ 
 _geom_bond_atom_site_label_1 
 _geom_bond_atom_site_label_2 
 _geom_bond_distance 
 _geom_bond_site_symmetry_2 
 _geom_bond_publ_flag 
C1 C2 1.390(2) . ? 
C1 C6 1.390(2) . ? 
C1 S1 1.8158(17) . ? 
C2 C3 1.382(3) . ? 
C2 H2 0.96(2) . ? 
C3 C4 1.382(2) . ? 
C3 H3 0.87(2) . ? 
C4 C5 1.389(2) . ? 
C4 N4 1.481(2) . ? 
N4 O5 1.223(2) . ? 
N4 O4 1.223(2) . ? 
C5 C6 1.389(3) . ? 
C5 H5 0.90(2) . ? 
C6 H6 0.92(2) . ? 
S1 F2 1.5943(11) . ? 
S1 F1 1.5977(11) . ? 
S1 F3 1.5995(11) . ? 
S1 F4 1.6055(11) . ? 
S1 Cl1 2.0845(7) . ? 
C11 C16 1.387(2) . ? 
C11 C12 1.394(2) . ? 
C11 S11 1.8157(17) . ? 
C12 C13 1.391(3) . ? 
C12 H12 0.93(2) . ? 
C13 C14 1.385(2) . ? 
C13 H13 0.89(2) . ? 
C14 C15 1.381(2) . ? 
C14 N14 1.478(2) . ? 
N14 O14 1.222(2) . ? 
N14 O15 1.223(2) . ? 
C15 C16 1.392(3) . ? 
C15 H15 0.93(2) . ? 
C16 H16 0.94(2) . ? 
S11 F13 1.5972(11) . ? 
S11 F11 1.6013(12) . ? 
S11 F12 1.6035(11) . ? 
S11 F14 1.6042(11) . ? 
S11 Cl11 2.0807(7) . ? 
  
loop_ 
 _geom_angle_atom_site_label_1 
 _geom_angle_atom_site_label_2 
 _geom_angle_atom_site_label_3 
 _geom_angle 
 _geom_angle_site_symmetry_1 
 _geom_angle_site_symmetry_3 
 _geom_angle_publ_flag 
C2 C1 C6 121.68(16) . . ? 
C2 C1 S1 119.24(13) . . ? 
C6 C1 S1 119.00(13) . . ? 
C3 C2 C1 119.32(16) . . ? 
C3 C2 H2 121.9(14) . . ? 
C1 C2 H2 118.8(14) . . ? 
C4 C3 C2 118.55(16) . . ? 
C4 C3 H3 119.4(15) . . ? 
C2 C3 H3 122.0(15) . . ? 
C3 C4 C5 123.04(17) . . ? 
C3 C4 N4 118.74(15) . . ? 
C5 C4 N4 118.22(15) . . ? 
O5 N4 O4 123.76(16) . . ? 
O5 N4 C4 118.25(14) . . ? 
O4 N4 C4 117.98(14) . . ? 
C6 C5 C4 118.04(16) . . ? 
C6 C5 H5 117.6(14) . . ? 
C4 C5 H5 124.1(14) . . ? 
C5 C6 C1 119.31(16) . . ? 
C5 C6 H6 120.3(14) . . ? 
C1 C6 H6 120.2(14) . . ? 
F2 S1 F1 90.14(6) . . ? 
F2 S1 F3 90.02(7) . . ? 
F1 S1 F3 177.18(6) . . ? 
F2 S1 F4 176.70(6) . . ? 
F1 S1 F4 89.66(6) . . ? 
F3 S1 F4 90.03(6) . . ? 
F2 S1 C1 91.49(7) . . ? 
F1 S1 C1 91.34(7) . . ? 
F3 S1 C1 91.47(7) . . ? 
F4 S1 C1 91.80(7) . . ? 
F2 S1 Cl1 88.25(5) . . ? 
F1 S1 Cl1 88.30(5) . . ? 
F3 S1 Cl1 88.90(5) . . ? 
F4 S1 Cl1 88.46(5) . . ? 
C1 S1 Cl1 179.55(5) . . ? 
C16 C11 C12 121.87(16) . . ? 
C16 C11 S11 119.13(13) . . ? 
C12 C11 S11 118.98(13) . . ? 
C13 C12 C11 119.15(16) . . ? 
C13 C12 H12 119.7(14) . . ? 
C11 C12 H12 121.1(14) . . ? 
C14 C13 C12 118.21(16) . . ? 
C14 C13 H13 121.6(13) . . ? 
C12 C13 H13 120.2(13) . . ? 
C15 C14 C13 123.24(17) . . ? 
C15 C14 N14 118.24(15) . . ? 
C13 C14 N14 118.52(15) . . ? 
O14 N14 O15 123.94(16) . . ? 
O14 N14 C14 117.93(15) . . ? 
O15 N14 C14 118.12(15) . . ? 
C14 C15 C16 118.44(17) . . ? 
C14 C15 H15 124.3(15) . . ? 
C16 C15 H15 117.2(15) . . ? 
C11 C16 C15 119.09(17) . . ? 
C11 C16 H16 118.6(15) . . ? 
C15 C16 H16 122.1(15) . . ? 
F13 S11 F11 177.05(6) . . ? 
F13 S11 F12 89.80(6) . . ? 
F11 S11 F12 89.95(6) . . ? 
F13 S11 F14 90.01(6) . . ? 
F11 S11 F14 90.07(6) . . ? 
F12 S11 F14 176.87(6) . . ? 
F13 S11 C11 91.71(7) . . ? 
F11 S11 C11 91.23(7) . . ? 
F12 S11 C11 91.72(7) . . ? 
F14 S11 C11 91.41(6) . . ? 
F13 S11 Cl11 88.39(5) . . ? 
F11 S11 Cl11 88.66(5) . . ? 
F12 S11 Cl11 88.85(5) . . ? 
F14 S11 Cl11 88.02(4) . . ? 
C11 S11 Cl11 179.42(6) . . ? 
  
loop_ 
 _geom_torsion_atom_site_label_1 
 _geom_torsion_atom_site_label_2 
 _geom_torsion_atom_site_label_3 
 _geom_torsion_atom_site_label_4 
 _geom_torsion 
 _geom_torsion_site_symmetry_1 
 _geom_torsion_site_symmetry_2 
 _geom_torsion_site_symmetry_3 
 _geom_torsion_site_symmetry_4 
 _geom_torsion_publ_flag 
C6 C1 C2 C3 -1.9(3) . . . . ? 
S1 C1 C2 C3 174.71(14) . . . . ? 
C1 C2 C3 C4 -0.2(3) . . . . ? 
C2 C3 C4 C5 2.3(3) . . . . ? 
C2 C3 C4 N4 -177.32(15) . . . . ? 
C3 C4 N4 O5 -177.99(17) . . . . ? 
C5 C4 N4 O5 2.4(2) . . . . ? 
C3 C4 N4 O4 2.9(2) . . . . ? 
C5 C4 N4 O4 -176.71(17) . . . . ? 
C3 C4 C5 C6 -2.2(3) . . . . ? 
N4 C4 C5 C6 177.44(15) . . . . ? 
C4 C5 C6 C1 0.0(3) . . . . ? 
C2 C1 C6 C5 2.0(3) . . . . ? 
S1 C1 C6 C5 -174.60(14) . . . . ? 
C2 C1 S1 F2 -135.29(14) . . . . ? 
C6 C1 S1 F2 41.40(14) . . . . ? 
C2 C1 S1 F1 -45.12(14) . . . . ? 
C6 C1 S1 F1 131.58(14) . . . . ? 
C2 C1 S1 F3 134.66(14) . . . . ? 
C6 C1 S1 F3 -48.65(14) . . . . ? 
C2 C1 S1 F4 44.58(14) . . . . ? 
C6 C1 S1 F4 -138.72(14) . . . . ? 
C16 C11 C12 C13 -0.1(3) . . . . ? 
S11 C11 C12 C13 -178.24(14) . . . . ? 
C11 C12 C13 C14 0.2(3) . . . . ? 
C12 C13 C14 C15 -0.5(3) . . . . ? 
C12 C13 C14 N14 179.60(16) . . . . ? 
C15 C14 N14 O14 -171.96(18) . . . . ? 
C13 C14 N14 O14 7.9(2) . . . . ? 
C15 C14 N14 O15 7.2(2) . . . . ? 
C13 C14 N14 O15 -172.93(17) . . . . ? 
C13 C14 C15 C16 0.7(3) . . . . ? 
N14 C14 C15 C16 -179.39(16) . . . . ? 
C12 C11 C16 C15 0.3(3) . . . . ? 
S11 C11 C16 C15 178.45(14) . . . . ? 
C14 C15 C16 C11 -0.6(3) . . . . ? 
C16 C11 S11 F13 -44.93(15) . . . . ? 
C12 C11 S11 F13 133.25(14) . . . . ? 
C16 C11 S11 F11 134.91(14) . . . . ? 
C12 C11 S11 F11 -46.91(15) . . . . ? 
C16 C11 S11 F12 44.93(15) . . . . ? 
C12 C11 S11 F12 -136.90(14) . . . . ? 
C16 C11 S11 F14 -134.98(14) . . . . ? 
C12 C11 S11 F14 43.19(15) . . . . ? 
  
loop_ 
 _geom_hbond_atom_site_label_D 
 _geom_hbond_atom_site_label_H 
 _geom_hbond_atom_site_label_A 
 _geom_hbond_distance_DH 
 _geom_hbond_distance_HA 
 _geom_hbond_distance_DA 
 _geom_hbond_angle_DHA 
 _geom_hbond_site_symmetry_A 
 _geom_hbond_publ_flag 
C15 H15 O5  0.93(2) 2.43(2) 3.354(2) 169(2) 2_665 yes 
C16 H16 F2  0.94(2) 2.65(3) 3.555(2) 162.6(19) 2_566 yes 
C3 H3 O14  0.87(2) 2.50(2) 3.357(2) 169(2) 2_655 yes 
C13 H13 O4  0.89(2) 2.53(2) 3.396(2) 164.4(16) 2_655 yes 
C5 H5 O15  0.90(2) 2.61(2) 3.478(2) 161.4(17) 2_665 yes 
  
_refine_diff_density_max    0.523 
_refine_diff_density_min   -0.290 
_refine_diff_density_rms    0.075 
  
_shelx_res_file 
; 
TITL JF3077Fmi in P-1   FINAL ALL DATA MERGE-I 23NOV2021 
    JF3077FMI.res 
    created by SHELXL-2018/3 at 18:07:20 on 24-Nov-2021 
CELL 0.71073   8.5404   10.5584   11.3105   77.8785   70.3282   73.7511 
ZERR    4.00   0.0013    0.0016    0.0017    0.0020    0.0020    0.0021 
LATT 1 
SFAC C  H  N  O  F  S  Cl 
UNIT 24  16  4  8  16  4  4 
L.S. 9 
SHEL 999 0.769 
ACTA 
BOND $H 
FMAP 2 
PLAN 20 
HTAB C15 O5_$1 
HTAB C16 F2_$4 
EQIV $4 -x, -y+1, -z+1 
HTAB C3 O14_$3 
HTAB C13 O4_$3 
EQIV $3 -x+1, -y, -z 
REM HTAB C13 F3_$2 
EQIV $2 x, y, z-1 
HTAB C5 O15_$1 
EQIV $1 -x+1, -y+1, -z 
SIZE 0.258 0.403 0.434 
rem NEGATIVE EXTI 0.0001 
CONF 
WPDB -2 
HTAB 
TEMP -83. 
WGHT    0.064300    0.030000 
FVAR       0.13888 
C1    1    0.230681    0.126612    0.541132    11.00000    0.02498    0.02721 = 
         0.02452   -0.00245   -0.00735   -0.00588 
C2    1    0.268101    0.018339    0.476545    11.00000    0.03072    0.02573 = 
         0.03114   -0.00356   -0.00508   -0.00934 
REM AFIX  43 
H2    2    0.221848   -0.057203    0.519691    11.00000    0.04494 
REM AFIX   0 
C3    1    0.373432    0.021655    0.353169    11.00000    0.03031    0.02620 = 
         0.03232   -0.00893   -0.00462   -0.00644 
REM AFIX  43 
H3    2    0.403917   -0.045734    0.311043    11.00000    0.04852 
REM AFIX   0 
C4    1    0.437738    0.133499    0.297907    11.00000    0.02414    0.02905 = 
         0.02628   -0.00337   -0.00636   -0.00447 
N4    3    0.544400    0.140023    0.163923    11.00000    0.03003    0.03351 = 
         0.02800   -0.00381   -0.00602   -0.00507 
O4    4    0.565309    0.047923    0.106191    11.00000    0.05558    0.04323 = 
         0.03334   -0.01241   -0.00077   -0.01047 
C5    1    0.406227    0.241019    0.362021    11.00000    0.03021    0.02688 = 
         0.03176   -0.00172   -0.00605   -0.01048 
REM AFIX  43 
H5    2    0.441302    0.316962    0.325865    11.00000    0.03864 
REM AFIX   0 
O5    4    0.604652    0.237754    0.116905    11.00000    0.05274    0.04463 = 
         0.03349   -0.00070    0.00181   -0.02312 
C6    1    0.300489    0.236861    0.486067    11.00000    0.03215    0.02752 = 
         0.03206   -0.00780   -0.00661   -0.00903 
REM AFIX  43 
H6    2    0.269878    0.309138    0.529166    11.00000    0.04049 
REM AFIX   0 
S1    6    0.077859    0.128310    0.698144    11.00000    0.02893    0.03152 = 
         0.02388   -0.00329   -0.00558   -0.00742 
F1    5   -0.050720    0.079122    0.652624    11.00000    0.02900    0.05243 = 
         0.03490   -0.00864   -0.00451   -0.01614 
F2    5   -0.013334    0.279227    0.664340    11.00000    0.04284    0.03311 = 
         0.03057   -0.00442   -0.00306   -0.00036 
F3    5    0.200325    0.177023    0.750637    11.00000    0.04690    0.05786 = 
         0.03015   -0.00828   -0.01193   -0.02102 
F4    5    0.161629   -0.023661    0.740051    11.00000    0.03969    0.03488 = 
         0.03396    0.00529   -0.00622   -0.00605 
CL1   7   -0.099134    0.130751    0.877757    11.00000    0.04731    0.05610 = 
         0.02600   -0.00428    0.00196   -0.01155 
C11   1    0.068021    0.371546    0.171972    11.00000    0.02744    0.02829 = 
         0.02190   -0.00204   -0.00712   -0.00465 
C12   1    0.120179    0.259194    0.109910    11.00000    0.03732    0.02832 = 
         0.03091   -0.00539   -0.00658   -0.01197 
REM AFIX  43 
H12   2    0.069937    0.186813    0.143740    11.00000    0.04069 
REM AFIX   0 
C13   1    0.253094    0.254227   -0.002652    11.00000    0.03677    0.02780 = 
         0.02833   -0.00911   -0.00745   -0.00709 
REM AFIX  43 
H13   2    0.290329    0.181919   -0.041900    11.00000    0.02970 
REM AFIX   0 
C14   1    0.328743    0.361924   -0.048299    11.00000    0.02967    0.03072 = 
         0.02355   -0.00364   -0.00672   -0.00544 
N14   3    0.470856    0.356983   -0.167451    11.00000    0.03315    0.03530 = 
         0.02705   -0.00499   -0.00442   -0.00769 
O14   4    0.502814    0.264621   -0.227679    11.00000    0.05271    0.04673 = 
         0.03974   -0.02148    0.00642   -0.01315 
C15   1    0.277841    0.474079    0.011906    11.00000    0.04138    0.02925 = 
         0.02963   -0.00375   -0.00646   -0.01256 
REM AFIX  43 
H15   2    0.323714    0.549134   -0.019628    11.00000    0.05088 
REM AFIX   0 
O15   4    0.548025    0.446286   -0.200669    11.00000    0.04788    0.04704 = 
         0.04141   -0.00917    0.00492   -0.02267 
C16   1    0.145132    0.478623    0.124797    11.00000    0.03915    0.02649 = 
         0.03010   -0.00645   -0.00554   -0.00924 
REM AFIX  43 
H16   2    0.099749    0.554725    0.166490    11.00000    0.05460 
REM AFIX   0 
S11   6   -0.101419    0.375550    0.321236    11.00000    0.02740    0.03010 = 
         0.02467   -0.00268   -0.00608   -0.00394 
F11   5   -0.215732    0.323207    0.263639    11.00000    0.03087    0.05533 = 
         0.03973   -0.00933   -0.00813   -0.01447 
F12   5   -0.190450    0.526151    0.280402    11.00000    0.03900    0.03358 = 
         0.03410   -0.00234   -0.00877    0.00439 
F13   5    0.004690    0.428341    0.385293    11.00000    0.03862    0.04648 = 
         0.02624   -0.00881   -0.00927   -0.00922 
F14   5   -0.020344    0.225141    0.369397    11.00000    0.03739    0.03115 = 
         0.03074    0.00331   -0.00363   -0.00383 
CL11  7   -0.294739    0.378069    0.492713    11.00000    0.03661    0.05591 = 
         0.03218   -0.00627    0.00342   -0.00660 
HKLF 4 
  
  
  
  
REM  JF3077Fmi in P-1   FINAL ALL DATA MERGE-I 23NOV2021 
REM wR2 = 0.1020, GooF = S = 1.038, Restrained GooF = 1.038 for all data 
REM R1 = 0.0347 for 3391 Fo > 4sig(Fo) and 0.0448 for all 4217 data 
REM 303 parameters refined using 0 restraints 
  
END 
  
WGHT      0.0643      0.0300 
  
REM Instructions for potential hydrogen bonds 
HTAB C3 O14_$3 
HTAB C5 O15_$1 
HTAB C13 O4_$3 
HTAB C15 O5_$1 
  
REM Highest difference peak  0.523,  deepest hole -0.290,  1-sigma level  0.075 
Q1    1  -0.0873  0.2798  0.3368  11.00000  0.05    0.52 
Q2    1   0.0998  0.0375  0.7156  11.00000  0.05    0.52 
Q3    1   0.0482  0.2158  0.6849  11.00000  0.05    0.48 
Q4    1  -0.1368  0.4631  0.2998  11.00000  0.05    0.48 
Q5    1   0.1594  0.0598  0.7338  11.00000  0.05    0.44 
Q6    1  -0.0311  0.1659  0.6487  11.00000  0.05    0.41 
Q7    1  -0.1927  0.4385  0.2823  11.00000  0.05    0.40 
Q8    1   0.1729  0.1134  0.7434  11.00000  0.05    0.37 
Q9    1   0.0002  0.3338  0.3745  11.00000  0.05    0.35 
Q10   1   0.1580  0.1282  0.6184  11.00000  0.05    0.34 
Q11   1  -0.0178  0.3771  0.2416  11.00000  0.05    0.34 
Q12   1  -0.1119  0.0400  0.8828  11.00000  0.05    0.33 
Q13   1  -0.0780  0.0374  0.8968  11.00000  0.05    0.32 
Q14   1  -0.2945  0.2775  0.5007  11.00000  0.05    0.32 
Q15   1  -0.3435  0.4685  0.4601  11.00000  0.05    0.32 
Q16   1   0.2299  0.1956  0.4994  11.00000  0.05    0.31 
Q17   1   0.2858  0.1621  0.5188  11.00000  0.05    0.30 
Q18   1   0.4116  0.1848  0.3396  11.00000  0.05    0.30 
Q19   1   0.3058  0.2992 -0.0165  11.00000  0.05    0.29 
Q20   1  -0.0291  0.3752  0.6420  11.00000  0.05    0.28 
; 
_shelx_res_checksum   58824 
  
_shelx_hkl_file 
; 
  -5  -5 -16    0.04    0.09 
  -4  -5 -16    0.18    0.10 
  -6  -4 -16    0.17    0.10 
  -5  -4 -16    0.28    0.12 
  -4  -4 -16    0.49    0.14 
  -3  -4 -16    0.09    0.09 
  -5  -3 -16    0.22    0.11 
  -4  -3 -16    1.61    0.19 
  -3  -3 -16    0.07    0.08 
  -5  -2 -16    0.11    0.10 
  -4  -2 -16   -0.04    0.08 
  -3  -2 -16    0.27    0.11 
  -4  -1 -16    0.02    0.08 
  -3  -1 -16    0.21    0.10 
  -6  -8 -15    0.64    0.15 
  -5  -8 -15    0.09    0.09 
  -4  -8 -15    0.08    0.09 
  -3  -8 -15   -0.02    0.08 
  -7  -7 -15    0.73    0.16 
  -6  -7 -15    0.40    0.12 
  -5  -7 -15    0.10    0.10 
  -4  -7 -15    0.82    0.16 
  -3  -7 -15    0.05    0.08 
  -2  -7 -15    0.23    0.11 
  -7  -6 -15   -0.13    0.07 
  -6  -6 -15    1.46    0.17 
  -5  -6 -15    1.39    0.18 
  -4  -6 -15    2.23    0.21 
  -3  -6 -15    0.68    0.15 
  -2  -6 -15    0.13    0.09 
  -1  -6 -15    0.25    0.11 
  -8  -5 -15    0.52    0.13 
  -7  -5 -15    0.41    0.12 
  -6  -5 -15   -0.04    0.07 
  -5  -5 -15   -0.05    0.07 
  -4  -5 -15    0.39    0.12 
  -3  -5 -15    3.63    0.26 
  -2  -5 -15    0.63    0.15 
  -1  -5 -15    0.57    0.14 
  -8  -4 -15    4.31    0.29 
  -7  -4 -15    0.05    0.09 
  -6  -4 -15    0.11    0.09 
  -5  -4 -15    1.00    0.16 
  -4  -4 -15    0.03    0.07 
  -3  -4 -15   -0.05    0.07 
  -2  -4 -15    1.04    0.17 
  -1  -4 -15   -0.02    0.08 
   0  -4 -15    1.13    0.18 
  -8  -3 -15    0.37    0.13 
  -7  -3 -15    0.09    0.09 
  -6  -3 -15    0.08    0.09 
  -5  -3 -15    1.65    0.18 
  -4  -3 -15    0.10    0.08 
  -3  -3 -15   -0.03    0.08 
  -2  -3 -15    1.49    0.19 
  -1  -3 -15    0.60    0.14 
   0  -3 -15   -0.06    0.07 
  -7  -2 -15    0.88    0.16 
  -6  -2 -15    1.40    0.18 
  -5  -2 -15   -0.06    0.07 
  -4  -2 -15    1.17    0.18 
  -3  -2 -15    0.63    0.14 
  -2  -2 -15    0.00    0.08 
  -1  -2 -15    0.64    0.14 
   0  -2 -15    0.44    0.13 
  -7  -1 -15    0.51    0.13 
  -6  -1 -15    0.06    0.08 
  -5  -1 -15   -0.08    0.07 
  -4  -1 -15    0.92    0.16 
  -3  -1 -15    3.97    0.27 
  -2  -1 -15    2.12    0.20 
  -1  -1 -15    0.05    0.08 
   0  -1 -15    0.32    0.11 
  -6   0 -15    0.09    0.09 
  -5   0 -15    0.13    0.09 
  -4   0 -15    0.05    0.08 
  -3   0 -15    0.46    0.12 
  -2   0 -15    0.34    0.12 
  -1   0 -15    0.04    0.08 
  -6   1 -15    0.08    0.09 
  -5   1 -15    0.31    0.11 
  -4   1 -15    0.18    0.10 
  -3   1 -15    0.21    0.12 
  -2   1 -15    3.31    0.25 
  -1   1 -15    0.94    0.16 
  -5   2 -15    0.20    0.12 
  -4   2 -15    3.37    0.25 
  -3   2 -15    1.88    0.19 
  -2   2 -15    0.22    0.11 
  -1   2 -15    0.91    0.27 
  -6 -10 -14    0.11    0.09 
  -5 -10 -14    0.12    0.08 
  -4 -10 -14    0.04    0.09 
  -7  -9 -14    0.02    0.06 
  -6  -9 -14    0.73    0.14 
  -5  -9 -14    0.02    0.08 
  -4  -9 -14    0.17    0.11 
  -3  -9 -14    0.23    0.11 
  -2  -9 -14    0.34    0.12 
  -8  -8 -14    0.94    0.11 
  -7  -8 -14    0.23    0.08 
  -6  -8 -14    0.34    0.11 
  -5  -8 -14    0.90    0.15 
  -4  -8 -14    2.24    0.21 
  -3  -8 -14    0.53    0.13 
  -2  -8 -14    0.19    0.10 
  -1  -8 -14    0.06    0.08 
  -9  -7 -14    0.07    0.10 
  -8  -7 -14    0.73    0.11 
  -7  -7 -14    2.37    0.15 
  -6  -7 -14    0.19    0.07 
  -5  -7 -14    0.34    0.11 
  -4  -7 -14    0.01    0.07 
  -3  -7 -14    0.00    0.07 
  -2  -7 -14    1.59    0.19 
  -1  -7 -14    0.60    0.14 
   0  -7 -14   -0.05    0.07 
  -9  -6 -14    0.05    0.07 
  -8  -6 -14    0.94    0.11 
  -7  -6 -14    4.91    0.29 
  -6  -6 -14    0.32    0.10 
  -5  -6 -14    0.06    0.08 
  -4  -6 -14    0.00    0.07 
  -3  -6 -14    0.10    0.07 
  -2  -6 -14   -0.02    0.08 
  -1  -6 -14    0.12    0.08 
   0  -6 -14    0.02    0.07 
   1  -6 -14    0.29    0.12 
  -9  -5 -14    0.23    0.11 
  -8  -5 -14   -0.07    0.08 
  -7  -5 -14    0.14    0.09 
  -6  -5 -14   -0.03    0.06 
  -5  -5 -14    0.40    0.11 
  -4  -5 -14    0.63    0.13 
  -3  -5 -14    0.01    0.07 
  -2  -5 -14    0.38    0.12 
  -1  -5 -14    7.09    0.36 
   0  -5 -14    0.34    0.12 
   1  -5 -14    0.00    0.09 
  -9  -4 -14    2.01    0.20 
  -8  -4 -14    2.68    0.23 
  -7  -4 -14    0.00    0.08 
  -6  -4 -14    1.34    0.18 
  -5  -4 -14    0.41    0.11 
  -4  -4 -14    0.22    0.10 
  -3  -4 -14    5.70    0.30 
  -2  -4 -14    1.08    0.17 
  -1  -4 -14    0.00    0.08 
   0  -4 -14    2.97    0.23 
   1  -4 -14    0.12    0.10 
  -9  -3 -14    0.13    0.09 
  -8  -3 -14    2.50    0.23 
  -7  -3 -14    0.17    0.10 
  -6  -3 -14    0.62    0.13 
  -5  -3 -14    1.47    0.17 
  -4  -3 -14    0.02    0.06 
  -3  -3 -14    1.67    0.18 
  -2  -3 -14   10.39    0.43 
  -1  -3 -14    0.79    0.15 
   0  -3 -14    1.28    0.19 
   1  -3 -14    0.53    0.12 
   2  -3 -14    1.09    0.21 
  -9  -2 -14    0.10    0.10 
  -8  -2 -14    1.38    0.18 
  -7  -2 -14    6.27    0.33 
  -6  -2 -14    0.42    0.11 
  -5  -2 -14    0.00    0.07 
  -4  -2 -14    1.39    0.16 
  -3  -2 -14    0.46    0.12 
  -2  -2 -14    0.38    0.11 
  -1  -2 -14    0.64    0.14 
   0  -2 -14    0.05    0.07 
   1  -2 -14    0.46    0.10 
   2  -2 -14    0.94    0.20 
  -8  -1 -14   -0.01    0.09 
  -7  -1 -14    0.14    0.09 
  -6  -1 -14    0.06    0.08 
  -5  -1 -14    0.01    0.07 
  -4  -1 -14    0.98    0.16 
  -3  -1 -14    0.16    0.09 
  -2  -1 -14    0.87    0.15 
  -1  -1 -14    1.88    0.18 
   0  -1 -14    0.06    0.06 
   1  -1 -14    0.72    0.17 
   2  -1 -14    0.07    0.12 
  -8   0 -14    1.18    0.18 
  -7   0 -14    0.01    0.08 
  -6   0 -14    0.08    0.08 
  -5   0 -14    1.46    0.17 
  -4   0 -14    3.08    0.23 
  -3   0 -14    7.28    0.35 
  -2   0 -14    0.82    0.15 
  -1   0 -14    0.63    0.13 
   0   0 -14    0.77    0.11 
   1   0 -14    1.73    0.22 
   2   0 -14    4.35    0.33 
  -7   1 -14    0.65    0.14 
  -6   1 -14    0.03    0.08 
  -5   1 -14    0.90    0.16 
  -4   1 -14    0.43    0.12 
  -3   1 -14    3.82    0.25 
  -2   1 -14    7.52    0.35 
  -1   1 -14    5.01    0.21 
   0   1 -14   -0.03    0.06 
   1   1 -14    0.08    0.11 
   2   1 -14    0.87    0.19 
  -7   2 -14    0.17    0.11 
  -6   2 -14   -0.02    0.08 
  -5   2 -14   -0.07    0.08 
  -4   2 -14    0.02    0.08 
  -3   2 -14    0.53    0.12 
  -2   2 -14    2.29    0.15 
  -1   2 -14    0.29    0.08 
   0   2 -14    0.09    0.12 
   1   2 -14    0.16    0.12 
  -6   3 -14    0.07    0.10 
  -5   3 -14   -0.07    0.08 
  -4   3 -14    0.32    0.12 
  -3   3 -14   -0.04    0.08 
  -2   3 -14    0.34    0.08 
  -1   3 -14    2.79    0.17 
   0   3 -14    0.15    0.12 
   1   3 -14   -0.08    0.10 
  -4   4 -14    0.33    0.12 
  -3   4 -14    1.27    0.14 
  -2   4 -14    0.60    0.10 
  -1   4 -14    0.23    0.12 
   0   4 -14    0.17    0.12 
  -6 -11 -13    1.52    0.18 
  -5 -11 -13    0.08    0.11 
  -4 -11 -13    0.01    0.08 
  -3 -11 -13    0.09    0.09 
  -8 -10 -13    0.83    0.11 
  -7 -10 -13    1.06    0.12 
  -6 -10 -13    0.06    0.09 
  -5 -10 -13    1.29    0.17 
  -4 -10 -13    0.21    0.10 
  -3 -10 -13    0.55    0.13 
  -2 -10 -13    0.57    0.14 
  -1 -10 -13    0.49    0.13 
  -9  -9 -13    0.25    0.11 
  -8  -9 -13    0.42    0.09 
  -7  -9 -13    1.76    0.19 
  -6  -9 -13    1.39    0.12 
  -5  -9 -13    0.12    0.08 
  -4  -9 -13    0.05    0.08 
  -3  -9 -13    0.29    0.11 
  -2  -9 -13    0.11    0.08 
  -1  -9 -13    1.80    0.20 
   0  -9 -13    0.81    0.16 
  -9  -8 -13    0.19    0.07 
  -8  -8 -13    0.96    0.11 
  -7  -8 -13    5.50    0.21 
  -6  -8 -13    3.63    0.17 
  -5  -8 -13    0.16    0.08 
  -4  -8 -13    0.28    0.10 
  -3  -8 -13    0.05    0.08 
  -2  -8 -13   -0.03    0.07 
  -1  -8 -13   -0.05    0.06 
   0  -8 -13   -0.02    0.08 
   1  -8 -13    0.10    0.09 
  -9  -7 -13    0.01    0.06 
  -8  -7 -13    0.17    0.07 
  -7  -7 -13    0.11    0.06 
  -6  -7 -13   -0.02    0.05 
  -5  -7 -13    0.74    0.09 
  -4  -7 -13    0.23    0.10 
  -3  -7 -13    0.22    0.10 
  -2  -7 -13    0.12    0.09 
  -1  -7 -13    1.23    0.16 
   0  -7 -13    2.33    0.21 
   1  -7 -13   -0.13    0.06 
 -10  -6 -13    0.06    0.08 
  -9  -6 -13    0.71    0.10 
  -8  -6 -13    4.83    0.20 
  -7  -6 -13    1.07    0.11 
  -6  -6 -13   -0.04    0.05 
  -5  -6 -13    0.52    0.08 
  -4  -6 -13    0.61    0.12 
  -3  -6 -13    1.39    0.16 
  -2  -6 -13    5.59    0.31 
  -1  -6 -13    0.15    0.09 
   0  -6 -13    0.03    0.08 
   1  -6 -13    0.61    0.14 
   2  -6 -13    0.47    0.13 
 -10  -5 -13   -0.06    0.06 
  -9  -5 -13    0.08    0.07 
  -8  -5 -13   -0.05    0.06 
  -7  -5 -13    1.25    0.12 
  -6  -5 -13    0.32    0.07 
  -5  -5 -13    0.33    0.10 
  -4  -5 -13    0.03    0.07 
  -3  -5 -13    1.10    0.14 
  -2  -5 -13    7.80    0.36 
  -1  -5 -13   16.74    0.59 
   0  -5 -13    0.66    0.14 
   1  -5 -13    1.32    0.17 
   2  -5 -13    0.02    0.09 
 -10  -4 -13    0.10    0.10 
  -9  -4 -13    0.12    0.09 
  -8  -4 -13    0.40    0.12 
  -7  -4 -13    0.05    0.08 
  -6  -4 -13    2.89    0.21 
  -5  -4 -13    3.28    0.23 
  -4  -4 -13    1.25    0.15 
  -3  -4 -13    1.33    0.15 
  -2  -4 -13    2.85    0.21 
  -1  -4 -13    3.51    0.24 
   0  -4 -13    0.91    0.15 
   1  -4 -13    0.43    0.12 
   2  -4 -13    0.04    0.07 
   3  -4 -13    0.48    0.16 
 -10  -3 -13    0.17    0.11 
  -9  -3 -13    0.03    0.08 
  -8  -3 -13    0.24    0.10 
  -7  -3 -13    0.24    0.09 
  -6  -3 -13    1.10    0.15 
  -5  -3 -13    0.70    0.13 
  -4  -3 -13    0.89    0.14 
  -3  -3 -13    3.77    0.23 
  -2  -3 -13    0.40    0.11 
  -1  -3 -13    2.41    0.19 
   0  -3 -13   11.12    0.44 
   1  -3 -13    0.10    0.07 
   2  -3 -13    0.12    0.08 
   3  -3 -13   -0.03    0.11 
  -9  -2 -13    3.44    0.25 
  -8  -2 -13    2.18    0.20 
  -7  -2 -13    2.89    0.22 
  -6  -2 -13    0.25    0.10 
  -5  -2 -13    0.44    0.11 
  -4  -2 -13    0.54    0.11 
  -3  -2 -13    0.09    0.07 
  -2  -2 -13    9.83    0.41 
  -1  -2 -13    0.15    0.08 
   0  -2 -13    0.03    0.06 
   1  -2 -13    1.80    0.14 
   2  -2 -13    0.74    0.18 
   3  -2 -13    4.66    0.35 
  -9  -1 -13    0.00    0.08 
  -8  -1 -13    0.05    0.08 
  -7  -1 -13    1.42    0.19 
  -6  -1 -13    0.79    0.14 
  -5  -1 -13    0.28    0.09 
  -4  -1 -13    0.00    0.06 
  -3  -1 -13    0.22    0.09 
  -2  -1 -13    2.27    0.19 
  -1  -1 -13    6.85    0.23 
   0  -1 -13    1.35    0.12 
   1  -1 -13    0.06    0.06 
   2  -1 -13   -0.02    0.11 
   3  -1 -13    0.31    0.15 
  -9   0 -13    0.19    0.11 
  -8   0 -13    0.29    0.11 
  -7   0 -13    1.30    0.18 
  -6   0 -13    3.11    0.23 
  -5   0 -13    0.16    0.08 
  -4   0 -13   -0.02    0.06 
  -3   0 -13    1.02    0.15 
  -2   0 -13    1.77    0.17 
  -1   0 -13    1.35    0.12 
   0   0 -13    0.66    0.10 
   1   0 -13    0.20    0.07 
   2   0 -13    0.32    0.14 
   3   0 -13    1.93    0.27 
  -8   1 -13    0.86    0.16 
  -7   1 -13    0.11    0.09 
  -6   1 -13    0.07    0.09 
  -5   1 -13    1.36    0.16 
  -4   1 -13    0.50    0.12 
  -3   1 -13   -0.04    0.06 
  -2   1 -13    0.97    0.11 
  -1   1 -13    1.70    0.13 
   0   1 -13    1.50    0.12 
   1   1 -13    0.82    0.17 
   2   1 -13    1.15    0.21 
   3   1 -13   -0.09    0.11 
  -8   2 -13    0.07    0.10 
  -7   2 -13    0.16    0.10 
  -6   2 -13   -0.02    0.07 
  -5   2 -13   -0.02    0.08 
  -4   2 -13    2.45    0.20 
  -3   2 -13    8.61    0.27 
  -2   2 -13    7.34    0.25 
  -1   2 -13    0.55    0.09 
   0   2 -13    0.79    0.10 
   1   2 -13    0.20    0.13 
   2   2 -13    1.80    0.23 
   3   2 -13    3.30    0.30 
  -7   3 -13    0.08    0.08 
  -6   3 -13    0.53    0.13 
  -5   3 -13   -0.04    0.07 
  -4   3 -13    0.04    0.08 
  -3   3 -13    0.04    0.06 
  -2   3 -13    2.68    0.15 
  -1   3 -13    5.07    0.21 
   0   3 -13    1.71    0.21 
   1   3 -13    0.00    0.10 
   2   3 -13   -0.23    0.09 
  -6   4 -13    2.33    0.22 
  -5   4 -13    0.12    0.09 
  -4   4 -13    0.10    0.07 
  -3   4 -13    0.11    0.07 
  -2   4 -13    1.24    0.12 
  -1   4 -13    0.92    0.11 
   0   4 -13    0.34    0.13 
   1   4 -13    0.13    0.11 
   2   4 -13    0.74    0.19 
  -5   5 -13    0.18    0.10 
  -4   5 -13    0.06    0.07 
  -3   5 -13    0.60    0.10 
  -2   5 -13    0.09    0.07 
  -1   5 -13    0.02    0.10 
   0   5 -13    0.83    0.18 
   1   5 -13   -0.05    0.10 
  -3   6 -13    0.26    0.08 
  -2   6 -13    0.43    0.09 
  -1   6 -13    0.26    0.12 
   0   6 -13    0.01    0.11 
  -6 -12 -12    1.14    0.18 
  -5 -12 -12    0.01    0.07 
  -3 -12 -12   -0.07    0.08 
  -8 -11 -12    0.08    0.09 
  -7 -11 -12    0.25    0.08 
  -6 -11 -12    1.00    0.11 
  -5 -11 -12    0.35    0.11 
  -4 -11 -12    0.16    0.09 
  -3 -11 -12    0.66    0.14 
  -2 -11 -12    0.73    0.15 
  -1 -11 -12    1.10    0.18 
  -9 -10 -12   -0.03    0.08 
  -8 -10 -12    0.13    0.09 
  -7 -10 -12    0.66    0.09 
  -6 -10 -12    2.16    0.14 
  -5 -10 -12    1.48    0.17 
  -4 -10 -12    0.03    0.08 
  -3 -10 -12    0.00    0.07 
  -2 -10 -12    0.10    0.09 
  -1 -10 -12    0.44    0.13 
   0 -10 -12    0.09    0.10 
  -9  -9 -12    0.03    0.08 
  -8  -9 -12    0.03    0.06 
  -7  -9 -12    0.29    0.07 
  -6  -9 -12   -0.01    0.05 
  -5  -9 -12    0.22    0.06 
  -4  -9 -12   -0.05    0.06 
  -3  -9 -12    0.71    0.14 
  -2  -9 -12    0.39    0.13 
  -1  -9 -12    0.16    0.09 
   0  -9 -12    5.46    0.32 
   1  -9 -12    3.04    0.25 
 -10  -8 -12    0.05    0.10 
  -9  -8 -12    1.40    0.19 
  -8  -8 -12    3.88    0.24 
  -7  -8 -12    8.10    0.35 
  -6  -8 -12    0.00    0.05 
  -5  -8 -12    0.01    0.05 
  -4  -8 -12    0.21    0.09 
  -3  -8 -12   -0.03    0.05 
  -2  -8 -12    3.35    0.24 
  -1  -8 -12    2.83    0.22 
   0  -8 -12    0.09    0.08 
   1  -8 -12    0.36    0.12 
   2  -8 -12    0.20    0.10 
 -10  -7 -12   -0.05    0.09 
  -9  -7 -12   -0.04    0.06 
  -8  -7 -12    1.40    0.12 
  -7  -7 -12    0.12    0.06 
  -6  -7 -12    2.31    0.13 
  -5  -7 -12    1.97    0.12 
  -4  -7 -12    0.07    0.05 
  -3  -7 -12    0.59    0.12 
  -2  -7 -12    0.17    0.08 
  -1  -7 -12    1.06    0.16 
   0  -7 -12    4.44    0.27 
   1  -7 -12    0.22    0.10 
   2  -7 -12   -0.06    0.07 
  -9  -6 -12   -0.01    0.05 
  -8  -6 -12    0.01    0.05 
  -7  -6 -12    2.20    0.13 
  -6  -6 -12    3.41    0.16 
  -5  -6 -12    3.95    0.16 
  -4  -6 -12    0.64    0.08 
  -3  -6 -12    0.33    0.10 
  -2  -6 -12    0.50    0.12 
  -1  -6 -12    1.70    0.17 
   0  -6 -12    1.02    0.16 
   1  -6 -12    0.04    0.09 
   2  -6 -12    0.16    0.07 
   3  -6 -12   -0.04    0.06 
 -10  -5 -12    0.08    0.06 
  -9  -5 -12    0.07    0.06 
  -8  -5 -12    0.11    0.06 
  -7  -5 -12    0.74    0.09 
  -6  -5 -12   -0.03    0.04 
  -5  -5 -12    2.44    0.13 
  -4  -5 -12    0.20    0.06 
  -3  -5 -12    0.07    0.07 
  -2  -5 -12    0.23    0.08 
  -1  -5 -12    0.34    0.11 
   0  -5 -12    1.31    0.16 
   1  -5 -12    6.86    0.25 
   2  -5 -12    4.38    0.21 
   3  -5 -12    0.32    0.09 
 -10  -4 -12    0.86    0.15 
  -9  -4 -12    2.35    0.15 
  -8  -4 -12    0.69    0.09 
  -7  -4 -12    0.43    0.07 
  -6  -4 -12    1.42    0.11 
  -5  -4 -12    0.01    0.06 
  -4  -4 -12    3.15    0.20 
  -3  -4 -12    3.52    0.21 
  -2  -4 -12    3.09    0.21 
  -1  -4 -12   14.28    0.52 
   0  -4 -12    0.59    0.10 
   1  -4 -12    0.42    0.09 
   2  -4 -12    1.83    0.15 
   3  -4 -12    0.01    0.06 
   4  -4 -12    2.04    0.28 
 -10  -3 -12    0.35    0.11 
  -9  -3 -12   -0.01    0.08 
  -8  -3 -12    0.45    0.12 
  -7  -3 -12    0.06    0.07 
  -6  -3 -12    0.94    0.14 
  -5  -3 -12   -0.01    0.05 
  -4  -3 -12    0.13    0.07 
  -3  -3 -12    1.13    0.13 
  -2  -3 -12    3.91    0.23 
  -1  -3 -12   14.76    0.52 
   0  -3 -12   21.46    0.49 
   1  -3 -12    0.48    0.09 
   2  -3 -12    1.28    0.13 
   3  -3 -12    0.00    0.11 
   4  -3 -12    0.38    0.17 
 -10  -2 -12    2.33    0.21 
  -9  -2 -12    0.05    0.08 
  -8  -2 -12    0.08    0.08 
  -7  -2 -12    0.41    0.11 
  -6  -2 -12    0.32    0.10 
  -5  -2 -12    3.28    0.21 
  -4  -2 -12    3.69    0.22 
  -3  -2 -12    1.53    0.15 
  -2  -2 -12    0.07    0.06 
  -1  -2 -12    6.10    0.21 
   0  -2 -12    3.99    0.17 
   1  -2 -12    0.07    0.06 
   2  -2 -12    0.00    0.05 
   3  -2 -12    0.10    0.13 
   4  -2 -12    1.93    0.28 
 -10  -1 -12   -0.05    0.07 
  -9  -1 -12    0.04    0.09 
  -8  -1 -12    0.03    0.08 
  -7  -1 -12    1.29    0.15 
  -6  -1 -12    0.09    0.07 
  -5  -1 -12    1.97    0.17 
  -4  -1 -12    1.48    0.15 
  -3  -1 -12   -0.03    0.04 
  -2  -1 -12    1.47    0.11 
  -1  -1 -12    0.45    0.08 
   0  -1 -12    2.75    0.14 
   1  -1 -12    2.41    0.14 
   2  -1 -12   -0.03    0.05 
   3  -1 -12    0.21    0.14 
   4  -1 -12   -0.01    0.12 
  -9   0 -12   -0.01    0.08 
  -8   0 -12    0.25    0.10 
  -7   0 -12    1.79    0.18 
  -6   0 -12    1.09    0.14 
  -5   0 -12    0.64    0.13 
  -4   0 -12    1.12    0.14 
  -3   0 -12    5.43    0.27 
  -2   0 -12    6.98    0.22 
  -1   0 -12    3.17    0.15 
   0   0 -12   -0.04    0.05 
   1   0 -12    0.01    0.05 
   2   0 -12    0.04    0.10 
   3   0 -12    3.93    0.31 
   4   0 -12    8.62    0.48 
  -9   1 -12    0.01    0.08 
  -8   1 -12    0.08    0.09 
  -7   1 -12    0.06    0.08 
  -6   1 -12    0.53    0.12 
  -5   1 -12    5.16    0.28 
  -4   1 -12    0.15    0.08 
  -3   1 -12    1.57    0.11 
  -2   1 -12    0.03    0.05 
  -1   1 -12    0.88    0.09 
   0   1 -12    2.26    0.13 
   1   1 -12    1.09    0.11 
   2   1 -12    0.23    0.12 
   3   1 -12   -0.05    0.10 
   4   1 -12    0.12    0.15 
  -9   2 -12    0.17    0.11 
  -8   2 -12    0.01    0.08 
  -7   2 -12    0.27    0.10 
  -6   2 -12    2.68    0.21 
  -5   2 -12    7.30    0.34 
  -4   2 -12    1.27    0.11 
  -3   2 -12    0.00    0.05 
  -2   2 -12    3.96    0.17 
  -1   2 -12    4.31    0.17 
   0   2 -12    1.09    0.11 
   1   2 -12    0.32    0.12 
   2   2 -12    0.31    0.13 
   3   2 -12    0.33    0.15 
   4   2 -12    2.05    0.27 
  -8   3 -12    0.15    0.11 
  -7   3 -12    0.31    0.11 
  -6   3 -12    0.46    0.12 
  -5   3 -12    0.45    0.11 
  -4   3 -12    1.38    0.12 
  -3   3 -12    0.00    0.05 
  -2   3 -12    0.21    0.07 
  -1   3 -12    0.07    0.05 
   0   3 -12    2.91    0.15 
   1   3 -12    5.52    0.34 
   2   3 -12    0.00    0.08 
   3   3 -12    0.24    0.13 
   4   3 -12    0.03    0.12 
  -7   4 -12    0.28    0.11 
  -6   4 -12    0.58    0.14 
  -5   4 -12    0.38    0.09 
  -4   4 -12    0.97    0.12 
  -3   4 -12    0.59    0.09 
  -2   4 -12    1.09    0.12 
  -1   4 -12    2.50    0.14 
   0   4 -12    0.17    0.10 
   1   4 -12    0.24    0.12 
   2   4 -12    0.88    0.20 
   3   4 -12    0.68    0.18 
  -6   5 -12    1.17    0.18 
  -5   5 -12    0.08    0.06 
  -4   5 -12    0.69    0.11 
  -3   5 -12    2.01    0.14 
  -2   5 -12    0.69    0.10 
  -1   5 -12    0.31    0.08 
   0   5 -12    3.50    0.27 
   1   5 -12    0.25    0.13 
   2   5 -12    0.26    0.14 
   3   5 -12    0.68    0.18 
  -5   6 -12    6.75    0.27 
  -4   6 -12    0.15    0.08 
  -3   6 -12    0.02    0.05 
  -2   6 -12    0.73    0.10 
  -1   6 -12    1.59    0.21 
   0   6 -12    0.12    0.11 
   1   6 -12    0.47    0.16 
   2   6 -12    0.17    0.13 
  -4   7 -12    0.55    0.11 
  -3   7 -12   -0.01    0.06 
  -2   7 -12    0.33    0.08 
  -1   7 -12   -0.02    0.10 
   0   7 -12    0.47    0.16 
   1   7 -12    1.09    0.21 
  -5 -13 -11    0.90    0.15 
  -4 -13 -11    0.66    0.14 
  -8 -12 -11   -0.03    0.08 
  -7 -12 -11   -0.04    0.09 
  -6 -12 -11    1.32    0.12 
  -5 -12 -11    1.27    0.17 
  -4 -12 -11    2.34    0.22 
  -3 -12 -11    0.10    0.09 
  -2 -12 -11    0.43    0.13 
  -1 -12 -11    0.03    0.09 
  -9 -11 -11    0.11    0.10 
  -8 -11 -11    0.08    0.09 
  -7 -11 -11    0.23    0.07 
  -6 -11 -11    0.14    0.06 
  -5 -11 -11    0.02    0.06 
  -4 -11 -11    2.15    0.20 
  -3 -11 -11    0.04    0.08 
  -2 -11 -11    0.24    0.11 
  -1 -11 -11    0.13    0.10 
   0 -11 -11   -0.04    0.07 
  -9 -10 -11    0.29    0.11 
  -8 -10 -11    1.94    0.19 
  -7 -10 -11    1.11    0.11 
  -6 -10 -11    1.82    0.12 
  -5 -10 -11    0.12    0.05 
  -4 -10 -11    0.01    0.07 
  -3 -10 -11    0.20    0.10 
  -2 -10 -11    0.46    0.12 
  -1 -10 -11    3.41    0.25 
   0 -10 -11    1.12    0.18 
   1 -10 -11    0.05    0.08 
 -10  -9 -11    0.15    0.11 
  -9  -9 -11    0.05    0.09 
  -8  -9 -11    0.04    0.06 
  -7  -9 -11    0.43    0.07 
  -6  -9 -11    0.01    0.05 
  -5  -9 -11    1.54    0.11 
  -4  -9 -11   -0.03    0.06 
  -3  -9 -11   -0.03    0.05 
  -2  -9 -11    1.24    0.16 
  -1  -9 -11    0.14    0.08 
   0  -9 -11    3.43    0.25 
   1  -9 -11    7.01    0.36 
   2  -9 -11    0.23    0.11 
  -9  -8 -11    5.35    0.31 
  -8  -8 -11   -0.02    0.05 
  -7  -8 -11    0.01    0.05 
  -6  -8 -11    2.43    0.13 
  -5  -8 -11    3.40    0.15 
  -4  -8 -11   -0.02    0.04 
  -3  -8 -11    0.15    0.08 
  -2  -8 -11    0.07    0.07 
  -1  -8 -11    1.40    0.16 
   0  -8 -11    1.84    0.19 
   1  -8 -11    0.28    0.10 
   2  -8 -11   -0.08    0.07 
   3  -8 -11    0.01    0.07 
 -11  -7 -11    0.13    0.11 
 -10  -7 -11   -0.05    0.09 
  -9  -7 -11   -0.02    0.09 
  -8  -7 -11    0.07    0.05 
  -7  -7 -11    0.00    0.05 
  -6  -7 -11    0.87    0.09 
  -5  -7 -11    0.00    0.04 
  -4  -7 -11    0.04    0.04 
  -3  -7 -11    0.32    0.10 
  -2  -7 -11    0.62    0.12 
  -1  -7 -11    0.15    0.08 
   0  -7 -11    0.07    0.07 
   1  -7 -11    3.76    0.25 
   2  -7 -11    4.08    0.20 
   3  -7 -11    0.23    0.08 
 -11  -6 -11    0.16    0.11 
 -10  -6 -11    0.30    0.11 
  -9  -6 -11    0.30    0.07 
  -8  -6 -11    2.15    0.13 
  -7  -6 -11    1.31    0.10 
  -6  -6 -11    5.28    0.19 
  -5  -6 -11    0.06    0.05 
  -4  -6 -11   -0.01    0.04 
  -3  -6 -11    1.93    0.11 
  -2  -6 -11    0.95    0.13 
  -1  -6 -11    3.78    0.23 
   0  -6 -11    3.46    0.23 
   1  -6 -11    0.45    0.09 
   2  -6 -11   -0.03    0.05 
   3  -6 -11    0.58    0.10 
   4  -6 -11    0.58    0.10 
 -11  -5 -11    0.12    0.12 
 -10  -5 -11    0.47    0.13 
  -9  -5 -11    0.35    0.07 
  -8  -5 -11    0.02    0.05 
  -7  -5 -11    0.16    0.06 
  -6  -5 -11    0.04    0.05 
  -5  -5 -11    1.77    0.11 
  -4  -5 -11    0.58    0.07 
  -3  -5 -11    0.07    0.04 
  -2  -5 -11    0.12    0.07 
  -1  -5 -11    3.66    0.23 
   0  -5 -11    9.56    0.28 
   1  -5 -11    5.83    0.22 
   2  -5 -11    0.08    0.06 
   3  -5 -11    1.59    0.14 
   4  -5 -11    0.14    0.08 
 -11  -4 -11    2.48    0.24 
 -10  -4 -11    6.32    0.23 
  -9  -4 -11    0.47    0.08 
  -8  -4 -11    0.16    0.06 
  -7  -4 -11    0.22    0.06 
  -6  -4 -11    0.05    0.04 
  -5  -4 -11    0.51    0.07 
  -4  -4 -11   16.28    0.37 
  -3  -4 -11    2.33    0.17 
  -2  -4 -11    6.72    0.30 
  -1  -4 -11    4.37    0.24 
   0  -4 -11    9.83    0.28 
   1  -4 -11    3.08    0.16 
   2  -4 -11    0.95    0.11 
   3  -4 -11    0.04    0.05 
   4  -4 -11    0.10    0.13 
   5  -4 -11    1.04    0.23 
 -10  -3 -11    0.11    0.09 
  -9  -3 -11   -0.04    0.07 
  -8  -3 -11    0.45    0.08 
  -7  -3 -11    0.85    0.10 
  -6  -3 -11    1.34    0.10 
  -5  -3 -11    0.03    0.06 
  -4  -3 -11   16.12    0.51 
  -3  -3 -11    1.05    0.12 
  -2  -3 -11    0.33    0.09 
  -1  -3 -11    0.71    0.08 
   0  -3 -11    1.19    0.10 
   1  -3 -11    4.27    0.18 
   2  -3 -11    7.89    0.26 
   3  -3 -11    2.75    0.16 
   4  -3 -11    0.24    0.14 
   5  -3 -11   -0.03    0.13 
 -10  -2 -11   -0.05    0.08 
  -9  -2 -11    2.63    0.20 
  -8  -2 -11    0.93    0.14 
  -7  -2 -11   -0.01    0.06 
  -6  -2 -11    0.25    0.09 
  -5  -2 -11    2.13    0.16 
  -4  -2 -11    0.75    0.12 
  -3  -2 -11    3.77    0.22 
  -2  -2 -11    4.84    0.17 
  -1  -2 -11    4.69    0.17 
   0  -2 -11    6.66    0.21 
   1  -2 -11    0.05    0.06 
   2  -2 -11   -0.02    0.05 
   3  -2 -11    0.48    0.10 
   4  -2 -11    2.01    0.27 
   5  -2 -11    3.76    0.34 
 -10  -1 -11    0.01    0.09 
  -9  -1 -11    0.20    0.09 
  -8  -1 -11    0.02    0.07 
  -7  -1 -11    0.37    0.10 
  -6  -1 -11    0.02    0.06 
  -5  -1 -11    2.36    0.18 
  -4  -1 -11    2.61    0.18 
  -3  -1 -11    0.06    0.05 
  -2  -1 -11    0.84    0.08 
  -1  -1 -11    0.70    0.08 
   0  -1 -11    0.52    0.08 
   1  -1 -11    5.45    0.20 
   2  -1 -11    0.11    0.06 
   3  -1 -11    1.16    0.19 
   4  -1 -11    0.88    0.20 
   5  -1 -11    1.82    0.27 
 -10   0 -11    2.66    0.22 
  -9   0 -11    0.86    0.15 
  -8   0 -11    0.41    0.11 
  -7   0 -11    0.00    0.07 
  -6   0 -11    6.14    0.30 
  -5   0 -11   19.31    0.62 
  -4   0 -11   15.86    0.53 
  -3   0 -11   -0.02    0.04 
  -2   0 -11    0.99    0.09 
  -1   0 -11    3.29    0.14 
   0   0 -11    1.44    0.11 
   1   0 -11    0.02    0.05 
   2   0 -11    0.31    0.07 
   3   0 -11    0.29    0.13 
   4   0 -11    0.21    0.14 
   5   0 -11    5.64    0.40 
 -10   1 -11   -0.10    0.09 
  -9   1 -11    0.05    0.09 
  -8   1 -11    0.02    0.07 
  -7   1 -11    0.23    0.09 
  -6   1 -11    1.76    0.17 
  -5   1 -11    1.95    0.17 
  -4   1 -11    3.15    0.14 
  -3   1 -11    9.31    0.26 
  -2   1 -11    0.06    0.04 
  -1   1 -11    0.06    0.04 
   0   1 -11    1.65    0.11 
   1   1 -11    4.13    0.17 
   2   1 -11    1.21    0.19 
   3   1 -11   -0.07    0.09 
   4   1 -11   -0.05    0.10 
   5   1 -11    0.09    0.14 
  -9   2 -11    0.02    0.09 
  -8   2 -11    1.26    0.16 
  -7   2 -11   -0.02    0.07 
  -6   2 -11    3.14    0.22 
  -5   2 -11    0.12    0.06 
  -4   2 -11    2.27    0.13 
  -3   2 -11    4.40    0.17 
  -2   2 -11    2.94    0.14 
  -1   2 -11    6.05    0.20 
   0   2 -11    1.49    0.11 
   1   2 -11    0.38    0.07 
   2   2 -11    0.05    0.09 
   3   2 -11   -0.15    0.08 
   4   2 -11    1.73    0.24 
   5   2 -11    2.90    0.31 
  -9   3 -11    0.29    0.12 
  -8   3 -11    0.02    0.08 
  -7   3 -11    0.03    0.08 
  -6   3 -11    0.31    0.10 
  -5   3 -11    1.46    0.12 
  -4   3 -11    1.44    0.11 
  -3   3 -11   -0.05    0.04 
  -2   3 -11    0.03    0.05 
  -1   3 -11    0.02    0.05 
   0   3 -11    3.18    0.15 
   1   3 -11    4.08    0.28 
   2   3 -11    0.00    0.09 
   3   3 -11    0.11    0.11 
   4   3 -11   -0.05    0.11 
   5   3 -11    0.63    0.19 
  -8   4 -11    0.09    0.09 
  -7   4 -11    0.06    0.08 
  -6   4 -11    1.42    0.13 
  -5   4 -11    3.43    0.17 
  -4   4 -11    5.74    0.21 
  -3   4 -11    1.87    0.12 
  -2   4 -11    0.33    0.07 
  -1   4 -11    0.03    0.05 
   0   4 -11    7.83    0.24 
   1   4 -11    3.15    0.26 
   2   4 -11    1.26    0.21 
   3   4 -11    0.45    0.14 
   4   4 -11    0.06    0.12 
   5   4 -11    2.00    0.27 
  -7   5 -11    0.02    0.08 
  -6   5 -11    0.07    0.07 
  -5   5 -11    0.24    0.08 
  -4   5 -11    1.53    0.13 
  -3   5 -11   -0.03    0.05 
  -2   5 -11    0.13    0.06 
  -1   5 -11    2.03    0.13 
   0   5 -11    1.86    0.21 
   1   5 -11    5.60    0.34 
   2   5 -11   12.83    0.55 
   3   5 -11    0.34    0.13 
   4   5 -11   -0.02    0.10 
  -6   6 -11    1.23    0.14 
  -5   6 -11    0.66    0.11 
  -4   6 -11    1.49    0.14 
  -3   6 -11    0.29    0.08 
  -2   6 -11    0.13    0.06 
  -1   6 -11    0.26    0.08 
   0   6 -11    1.99    0.22 
   1   6 -11   -0.07    0.09 
   2   6 -11    0.06    0.10 
   3   6 -11    1.13    0.20 
   4   6 -11    0.48    0.17 
  -5   7 -11    1.24    0.15 
  -4   7 -11    0.05    0.07 
  -3   7 -11    0.26    0.08 
  -2   7 -11    0.86    0.11 
  -1   7 -11    0.90    0.18 
   0   7 -11    0.05    0.10 
   1   7 -11    1.70    0.22 
   2   7 -11    0.35    0.13 
   3   7 -11    0.09    0.12 
  -4   8 -11    3.32    0.30 
  -3   8 -11    0.02    0.07 
  -2   8 -11    0.01    0.06 
  -1   8 -11    0.19    0.12 
   0   8 -11    1.62    0.25 
   1   8 -11    0.23    0.12 
   2   8 -11    0.09    0.11 
  -7 -13 -10    0.19    0.10 
  -6 -13 -10    0.18    0.10 
  -5 -13 -10    0.19    0.10 
  -4 -13 -10    0.18    0.10 
  -2 -13 -10    0.16    0.09 
  -8 -12 -10    2.85    0.24 
  -7 -12 -10    2.50    0.22 
  -6 -12 -10    1.65    0.13 
  -5 -12 -10    0.93    0.10 
  -4 -12 -10    0.27    0.10 
  -3 -12 -10    0.13    0.09 
  -2 -12 -10    3.64    0.26 
  -1 -12 -10    0.19    0.11 
   0 -12 -10    0.27    0.12 
  -9 -11 -10    0.09    0.09 
  -8 -11 -10   -0.09    0.08 
  -7 -11 -10    0.12    0.09 
  -6 -11 -10   -0.05    0.04 
  -5 -11 -10    0.12    0.06 
  -4 -11 -10    1.92    0.19 
  -3 -11 -10    0.09    0.07 
  -2 -11 -10   -0.03    0.07 
  -1 -11 -10    0.03    0.08 
   0 -11 -10    1.56    0.19 
   1 -11 -10    0.85    0.16 
 -10 -10 -10    0.67    0.15 
  -9 -10 -10    5.27    0.31 
  -8 -10 -10    0.28    0.12 
  -7 -10 -10    0.08    0.05 
  -6 -10 -10   -0.02    0.05 
  -5 -10 -10    0.97    0.09 
  -4 -10 -10    2.67    0.13 
  -3 -10 -10    0.77    0.14 
  -2 -10 -10    0.11    0.08 
  -1 -10 -10    0.13    0.09 
   0 -10 -10    1.14    0.18 
   1 -10 -10    2.23    0.21 
   2 -10 -10    0.02    0.08 
 -10  -9 -10    0.10    0.09 
  -9  -9 -10   -0.01    0.09 
  -8  -9 -10    0.19    0.10 
  -7  -9 -10   -0.01    0.04 
  -6  -9 -10    0.05    0.05 
  -5  -9 -10    1.61    0.11 
  -4  -9 -10    0.08    0.05 
  -3  -9 -10    0.09    0.07 
  -2  -9 -10    1.40    0.16 
  -1  -9 -10   -0.02    0.06 
   0  -9 -10    0.00    0.07 
   1  -9 -10    0.03    0.08 
   2  -9 -10    6.91    0.36 
   3  -9 -10    1.01    0.13 
 -11  -8 -10    1.01    0.17 
 -10  -8 -10    0.04    0.10 
  -9  -8 -10    2.54    0.23 
  -8  -8 -10    0.57    0.08 
  -7  -8 -10    2.03    0.12 
  -6  -8 -10   -0.01    0.04 
  -5  -8 -10    1.90    0.11 
  -4  -8 -10    0.22    0.05 
  -3  -8 -10    0.34    0.06 
  -2  -8 -10    0.45    0.11 
  -1  -8 -10    3.97    0.24 
   0  -8 -10    9.17    0.39 
   1  -8 -10    0.88    0.15 
   2  -8 -10    0.38    0.09 
   3  -8 -10    0.00    0.07 
 -11  -7 -10    0.21    0.10 
 -10  -7 -10    0.47    0.14 
  -9  -7 -10    1.74    0.20 
  -8  -7 -10    0.16    0.07 
  -7  -7 -10    0.01    0.04 
  -6  -7 -10    0.19    0.05 
  -5  -7 -10    0.57    0.07 
  -4  -7 -10    2.48    0.12 
  -3  -7 -10    0.35    0.06 
  -2  -7 -10    0.25    0.08 
  -1  -7 -10    0.62    0.12 
   0  -7 -10    0.03    0.07 
   1  -7 -10    3.52    0.17 
   2  -7 -10    2.58    0.16 
   3  -7 -10   -0.07    0.05 
   4  -7 -10    0.08    0.07 
 -11  -6 -10    1.52    0.20 
 -10  -6 -10    3.59    0.27 
  -9  -6 -10   10.33    0.31 
  -8  -6 -10    2.62    0.14 
  -7  -6 -10    0.42    0.07 
  -6  -6 -10    0.02    0.04 
  -5  -6 -10    3.62    0.15 
  -4  -6 -10   10.58    0.27 
  -3  -6 -10    7.82    0.22 
  -2  -6 -10    2.22    0.17 
  -1  -6 -10    0.61    0.11 
   0  -6 -10    6.27    0.21 
   1  -6 -10    1.56    0.12 
   2  -6 -10    0.93    0.12 
   3  -6 -10   -0.01    0.06 
   4  -6 -10    0.38    0.09 
   5  -6 -10    0.11    0.13 
 -11  -5 -10    0.23    0.12 
 -10  -5 -10   -0.02    0.08 
  -9  -5 -10    0.02    0.05 
  -8  -5 -10   -0.06    0.04 
  -7  -5 -10    0.17    0.05 
  -6  -5 -10    1.89    0.11 
  -5  -5 -10    1.69    0.10 
  -4  -5 -10    3.46    0.14 
  -3  -5 -10   30.29    0.88 
  -2  -5 -10    3.75    0.14 
  -1  -5 -10    0.07    0.05 
   0  -5 -10    0.04    0.05 
   1  -5 -10    0.57    0.09 
   2  -5 -10    0.19    0.07 
   3  -5 -10    3.68    0.18 
   4  -5 -10    6.14    0.24 
   5  -5 -10    0.27    0.15 
 -11  -4 -10    0.95    0.17 
 -10  -4 -10    1.33    0.18 
  -9  -4 -10    0.19    0.06 
  -8  -4 -10    0.61    0.08 
  -7  -4 -10    0.72    0.08 
  -6  -4 -10    0.66    0.08 
  -5  -4 -10    3.08    0.13 
  -4  -4 -10    1.28    0.09 
  -3  -4 -10    5.32    0.17 
  -2  -4 -10   42.58    1.13 
  -1  -4 -10    3.34    0.14 
   0  -4 -10    1.52    0.11 
   1  -4 -10    1.41    0.11 
   2  -4 -10    0.49    0.09 
   3  -4 -10    0.53    0.09 
   4  -4 -10    0.55    0.10 
   5  -4 -10    0.43    0.17 
 -10  -3 -10    0.13    0.07 
  -9  -3 -10    0.02    0.05 
  -8  -3 -10    0.66    0.09 
  -7  -3 -10    0.28    0.06 
  -6  -3 -10    5.79    0.19 
  -5  -3 -10    0.06    0.04 
  -4  -3 -10    1.73    0.10 
  -3  -3 -10    0.30    0.08 
  -2  -3 -10    0.32    0.06 
  -1  -3 -10    3.69    0.15 
   0  -3 -10    3.12    0.14 
   1  -3 -10    8.33    0.25 
   2  -3 -10    5.70    0.21 
   3  -3 -10    0.11    0.06 
   4  -3 -10    0.62    0.17 
   5  -3 -10    0.10    0.13 
   6  -3 -10    1.08    0.23 
 -10  -2 -10    5.55    0.29 
  -9  -2 -10    8.33    0.35 
  -8  -2 -10    0.04    0.06 
  -7  -2 -10    0.74    0.12 
  -6  -2 -10    0.26    0.08 
  -5  -2 -10    2.23    0.16 
  -4  -2 -10    9.64    0.36 
  -3  -2 -10   19.11    0.59 
  -2  -2 -10    4.58    0.15 
  -1  -2 -10    1.02    0.09 
   0  -2 -10    8.08    0.23 
   1  -2 -10   10.06    0.28 
   2  -2 -10    2.77    0.15 
   3  -2 -10    0.11    0.05 
   4  -2 -10    0.68    0.17 
   5  -2 -10    0.55    0.17 
   6  -2 -10    3.39    0.33 
 -10  -1 -10   -0.02    0.08 
  -9  -1 -10   -0.02    0.07 
  -8  -1 -10    0.04    0.07 
  -7  -1 -10    0.16    0.08 
  -6  -1 -10    0.35    0.09 
  -5  -1 -10    2.23    0.16 
  -4  -1 -10    1.63    0.14 
  -3  -1 -10    6.32    0.19 
  -2  -1 -10    1.88    0.10 
  -1  -1 -10    2.72    0.12 
   0  -1 -10    0.67    0.07 
   1  -1 -10    0.19    0.06 
   2  -1 -10   25.44    0.55 
   3  -1 -10   12.60    0.34 
   4  -1 -10    2.32    0.26 
   5  -1 -10    0.02    0.12 
   6  -1 -10    0.08    0.14 
 -10   0 -10    0.01    0.07 
  -9   0 -10    0.51    0.13 
  -8   0 -10    0.45    0.10 
  -7   0 -10    0.35    0.10 
  -6   0 -10    4.58    0.24 
  -5   0 -10    9.45    0.36 
  -4   0 -10    0.50    0.07 
  -3   0 -10    3.08    0.13 
  -2   0 -10    0.87    0.08 
  -1   0 -10    1.12    0.09 
   0   0 -10    3.77    0.15 
   1   0 -10    1.82    0.11 
   2   0 -10    1.28    0.10 
   3   0 -10   -0.04    0.09 
   4   0 -10    0.43    0.15 
   5   0 -10    4.35    0.34 
   6   0 -10    2.87    0.31 
 -10   1 -10    0.40    0.12 
  -9   1 -10    0.65    0.13 
  -8   1 -10    0.46    0.12 
  -7   1 -10    0.06    0.07 
  -6   1 -10    0.96    0.14 
  -5   1 -10   -0.02    0.04 
  -4   1 -10    7.64    0.22 
  -3   1 -10    7.62    0.22 
  -2   1 -10    0.02    0.04 
  -1   1 -10    1.42    0.10 
   0   1 -10   10.22    0.27 
   1   1 -10    0.14    0.05 
   2   1 -10    0.89    0.09 
   3   1 -10    0.12    0.10 
   4   1 -10    1.64    0.22 
   5   1 -10    0.78    0.13 
   6   1 -10    1.82    0.18 
 -10   2 -10    0.12    0.11 
  -9   2 -10    0.26    0.11 
  -8   2 -10    1.04    0.16 
  -7   2 -10    0.96    0.15 
  -6   2 -10    0.12    0.07 
  -5   2 -10   22.98    0.49 
  -4   2 -10   40.68    0.78 
  -3   2 -10   15.35    0.36 
  -2   2 -10    0.10    0.05 
  -1   2 -10    1.04    0.09 
   0   2 -10    2.15    0.12 
   1   2 -10    5.01    0.17 
   2   2 -10    0.63    0.14 
   3   2 -10    0.00    0.09 
   4   2 -10    0.02    0.10 
   5   2 -10    0.46    0.16 
   6   2 -10    4.36    0.36 
  -9   3 -10   -0.02    0.08 
  -8   3 -10   -0.09    0.05 
  -7   3 -10    0.13    0.08 
  -6   3 -10    0.55    0.09 
  -5   3 -10    0.55    0.08 
  -4   3 -10    2.75    0.14 
  -3   3 -10    5.04    0.18 
  -2   3 -10    3.17    0.14 
  -1   3 -10    0.10    0.05 
   0   3 -10    0.78    0.09 
   1   3 -10    1.18    0.09 
   2   3 -10   10.47    0.44 
   3   3 -10    8.24    0.41 
   4   3 -10    0.81    0.18 
   5   3 -10    0.01    0.11 
   6   3 -10    0.05    0.13 
  -9   4 -10    0.46    0.14 
  -8   4 -10    0.69    0.15 
  -7   4 -10    0.11    0.08 
  -6   4 -10    0.33    0.08 
  -5   4 -10    1.43    0.12 
  -4   4 -10    0.25    0.06 
  -3   4 -10    1.25    0.10 
  -2   4 -10    1.70    0.11 
  -1   4 -10    0.54    0.08 
   0   4 -10    2.45    0.13 
   1   4 -10    3.30    0.25 
   2   4 -10    1.06    0.18 
   3   4 -10    0.37    0.13 
   4   4 -10    1.40    0.22 
   5   4 -10    0.08    0.12 
   6   4 -10    0.30    0.15 
  -8   5 -10    0.18    0.10 
  -7   5 -10    0.02    0.06 
  -6   5 -10    0.29    0.08 
  -5   5 -10    0.38    0.08 
  -4   5 -10    0.95    0.11 
  -3   5 -10    0.39    0.08 
  -2   5 -10    0.61    0.08 
  -1   5 -10    3.76    0.16 
   0   5 -10    0.05    0.05 
   1   5 -10    6.21    0.34 
   2   5 -10    6.56    0.36 
   3   5 -10    1.09    0.20 
   4   5 -10    1.40    0.23 
   5   5 -10    0.06    0.10 
  -7   6 -10    0.19    0.09 
  -6   6 -10    0.38    0.09 
  -5   6 -10    2.54    0.16 
  -4   6 -10    1.69    0.13 
  -3   6 -10    2.08    0.14 
  -2   6 -10    5.81    0.21 
  -1   6 -10    1.39    0.11 
   0   6 -10    0.02    0.09 
   1   6 -10    7.84    0.40 
   2   6 -10    3.01    0.26 
   3   6 -10    1.01    0.19 
   4   6 -10    0.17    0.13 
   5   6 -10    0.06    0.11 
  -6   7 -10   -0.04    0.10 
  -5   7 -10    0.11    0.08 
  -4   7 -10    0.06    0.07 
  -3   7 -10    1.62    0.13 
  -2   7 -10    0.00    0.05 
  -1   7 -10    0.08    0.06 
   0   7 -10    0.74    0.16 
   1   7 -10    0.80    0.17 
   2   7 -10    5.64    0.35 
   3   7 -10    6.33    0.38 
   4   7 -10    0.09    0.13 
  -5   8 -10    0.86    0.21 
  -4   8 -10   -0.05    0.10 
  -3   8 -10    1.77    0.14 
  -2   8 -10   -0.03    0.05 
  -1   8 -10    0.75    0.17 
   0   8 -10    0.05    0.11 
   1   8 -10    1.00    0.19 
   2   8 -10    0.16    0.12 
   3   8 -10   -0.03    0.09 
  -3   9 -10    0.34    0.15 
  -2   9 -10    0.27    0.14 
  -1   9 -10    0.25    0.13 
   0   9 -10    0.20    0.12 
   1   9 -10    0.18    0.13 
   2   9 -10    0.45    0.15 
  -4 -14  -9    0.05    0.08 
  -8 -13  -9    0.06    0.09 
  -7 -13  -9   -0.06    0.09 
  -6 -13  -9    0.26    0.11 
  -5 -13  -9    0.01    0.05 
  -4 -13  -9    0.12    0.08 
  -3 -13  -9    0.25    0.11 
  -2 -13  -9   -0.06    0.08 
  -1 -13  -9    0.00    0.07 
  -9 -12  -9    1.07    0.18 
  -8 -12  -9    3.30    0.25 
  -7 -12  -9    0.11    0.09 
  -6 -12  -9   -0.11    0.07 
  -5 -12  -9    0.08    0.06 
  -4 -12  -9    1.55    0.17 
  -3 -12  -9    0.73    0.14 
  -2 -12  -9    0.51    0.13 
  -1 -12  -9    0.13    0.09 
   0 -12  -9    0.13    0.10 
   1 -12  -9    0.09    0.10 
 -10 -11  -9    0.15    0.10 
  -9 -11  -9   -0.01    0.09 
  -8 -11  -9    0.39    0.12 
  -7 -11  -9    0.13    0.09 
  -6 -11  -9    0.05    0.05 
  -5 -11  -9    0.17    0.06 
  -4 -11  -9    0.69    0.09 
  -3 -11  -9    0.51    0.12 
  -2 -11  -9    6.87    0.34 
  -1 -11  -9    0.21    0.09 
   0 -11  -9    0.04    0.08 
   1 -11  -9   -0.07    0.07 
   2 -11  -9   -0.02    0.07 
 -10 -10  -9    0.63    0.14 
  -9 -10  -9    0.30    0.11 
  -8 -10  -9    0.58    0.12 
  -7 -10  -9    0.36    0.11 
  -6 -10  -9    0.14    0.06 
  -5 -10  -9   -0.02    0.04 
  -4 -10  -9    1.62    0.11 
  -3 -10  -9    0.12    0.08 
  -2 -10  -9    0.85    0.14 
  -1 -10  -9    1.01    0.16 
   0 -10  -9    3.93    0.26 
   1 -10  -9    1.22    0.18 
   2 -10  -9    0.06    0.09 
   3 -10  -9    0.08    0.08 
 -11  -9  -9    0.01    0.09 
 -10  -9  -9    0.12    0.10 
  -9  -9  -9    0.26    0.10 
  -8  -9  -9    1.82    0.19 
  -7  -9  -9    0.06    0.05 
  -6  -9  -9    0.08    0.05 
  -5  -9  -9    0.08    0.05 
  -4  -9  -9    0.99    0.09 
  -3  -9  -9    1.90    0.11 
  -2  -9  -9    0.03    0.07 
  -1  -9  -9    1.44    0.16 
   0  -9  -9    4.79    0.27 
   1  -9  -9    0.43    0.09 
   2  -9  -9    1.80    0.14 
   3  -9  -9    1.68    0.14 
   4  -9  -9    0.13    0.08 
 -11  -8  -9    0.08    0.10 
 -10  -8  -9    6.40    0.34 
  -9  -8  -9    8.84    0.40 
  -8  -8  -9   16.35    0.56 
  -7  -8  -9    0.35    0.07 
  -6  -8  -9    0.29    0.06 
  -5  -8  -9    0.18    0.05 
  -4  -8  -9    0.62    0.07 
  -3  -8  -9    9.98    0.26 
  -2  -8  -9    1.64    0.16 
  -1  -8  -9    0.11    0.07 
   0  -8  -9    1.19    0.15 
   1  -8  -9    8.93    0.27 
   2  -8  -9    2.34    0.15 
   3  -8  -9    0.04    0.06 
   4  -8  -9    0.03    0.07 
 -11  -7  -9    0.28    0.12 
 -10  -7  -9    2.48    0.23 
  -9  -7  -9    0.00    0.08 
  -8  -7  -9    0.10    0.05 
  -7  -7  -9    0.10    0.05 
  -6  -7  -9    0.03    0.04 
  -5  -7  -9    0.04    0.04 
  -4  -7  -9    2.81    0.12 
  -3  -7  -9    0.75    0.08 
  -2  -7  -9    5.26    0.17 
  -1  -7  -9    0.75    0.12 
   0  -7  -9    0.10    0.05 
   1  -7  -9   -0.02    0.05 
   2  -7  -9    1.17    0.12 
   3  -7  -9    6.73    0.24 
   4  -7  -9    4.89    0.22 
   5  -7  -9    0.13    0.08 
 -11  -6  -9    0.52    0.15 
 -10  -6  -9    2.16    0.21 
  -9  -6  -9   -0.04    0.07 
  -8  -6  -9    3.62    0.15 
  -7  -6  -9    0.26    0.06 
  -6  -6  -9    0.11    0.04 
  -5  -6  -9    0.21    0.05 
  -4  -6  -9    8.04    0.22 
  -3  -6  -9    1.39    0.09 
  -2  -6  -9    0.63    0.07 
  -1  -6  -9    7.37    0.21 
   0  -6  -9    1.06    0.10 
   1  -6  -9    3.14    0.15 
   2  -6  -9    0.31    0.07 
   3  -6  -9   -0.02    0.05 
   4  -6  -9   -0.01    0.05 
   5  -6  -9    0.54    0.10 
 -11  -5  -9    0.06    0.09 
 -10  -5  -9    0.37    0.12 
  -9  -5  -9    0.71    0.09 
  -8  -5  -9    0.56    0.08 
  -7  -5  -9    0.08    0.04 
  -6  -5  -9    0.08    0.05 
  -5  -5  -9    1.21    0.09 
  -4  -5  -9    2.73    0.12 
  -3  -5  -9    4.97    0.16 
  -2  -5  -9    1.41    0.09 
  -1  -5  -9    0.04    0.05 
   0  -5  -9   19.00    0.42 
   1  -5  -9    0.93    0.10 
   2  -5  -9    1.54    0.11 
   3  -5  -9   -0.04    0.05 
   4  -5  -9    0.06    0.06 
   5  -5  -9    0.07    0.07 
   6  -5  -9    0.46    0.16 
 -11  -4  -9    0.61    0.14 
 -10  -4  -9    3.59    0.26 
  -9  -4  -9    1.96    0.12 
  -8  -4  -9    2.23    0.12 
  -7  -4  -9    2.07    0.11 
  -6  -4  -9    0.21    0.05 
  -5  -4  -9    0.09    0.04 
  -4  -4  -9   31.08    0.60 
  -3  -4  -9   56.34    1.45 
  -2  -4  -9   37.96    0.72 
  -1  -4  -9   14.47    0.33 
   0  -4  -9    6.48    0.20 
   1  -4  -9    5.36    0.19 
   2  -4  -9    1.82    0.12 
   3  -4  -9    1.50    0.12 
   4  -4  -9    0.01    0.05 
   5  -4  -9    1.00    0.21 
   6  -4  -9    0.66    0.18 
 -11  -3  -9    0.06    0.09 
 -10  -3  -9   -0.10    0.07 
  -9  -3  -9    0.15    0.06 
  -8  -3  -9    0.90    0.09 
  -7  -3  -9    0.16    0.05 
  -6  -3  -9    0.75    0.08 
  -5  -3  -9    5.62    0.18 
  -4  -3  -9    2.39    0.11 
  -3  -3  -9   14.43    0.32 
  -2  -3  -9   60.34    1.08 
  -1  -3  -9    5.46    0.17 
   0  -3  -9    0.21    0.06 
   1  -3  -9    0.19    0.05 
   2  -3  -9    2.43    0.13 
   3  -3  -9    7.94    0.25 
   4  -3  -9    5.09    0.21 
   5  -3  -9    0.95    0.20 
   6  -3  -9   -0.05    0.12 
 -10  -2  -9    0.63    0.12 
  -9  -2  -9    0.66    0.09 
  -8  -2  -9    0.07    0.05 
  -7  -2  -9    0.35    0.06 
  -6  -2  -9    1.18    0.09 
  -5  -2  -9    0.39    0.06 
  -4  -2  -9    5.95    0.18 
  -3  -2  -9    0.24    0.05 
  -2  -2  -9    7.02    0.19 
  -1  -2  -9    7.59    0.21 
   0  -2  -9    0.90    0.08 
   1  -2  -9    7.14    0.22 
   2  -2  -9    1.32    0.10 
   3  -2  -9    0.04    0.05 
   4  -2  -9    0.12    0.08 
   5  -2  -9    0.57    0.17 
   6  -2  -9    0.83    0.20 
   7  -2  -9    0.73    0.20 
 -10  -1  -9    0.44    0.12 
  -9  -1  -9    0.14    0.08 
  -8  -1  -9    0.41    0.10 
  -7  -1  -9    0.71    0.12 
  -6  -1  -9    0.04    0.06 
  -5  -1  -9    1.06    0.11 
  -4  -1  -9    0.14    0.04 
  -3  -1  -9    4.49    0.14 
  -2  -1  -9    1.68    0.09 
  -1  -1  -9    0.04    0.04 
   0  -1  -9    3.36    0.13 
   1  -1  -9    0.81    0.09 
   2  -1  -9    4.60    0.17 
   3  -1  -9    5.38    0.20 
   4  -1  -9    1.34    0.21 
   5  -1  -9    0.58    0.16 
   6  -1  -9    0.20    0.15 
   7  -1  -9   -0.01    0.13 
 -10   0  -9    1.55    0.18 
  -9   0  -9    1.83    0.17 
  -8   0  -9    7.26    0.32 
  -7   0  -9    2.99    0.19 
  -6   0  -9    2.83    0.18 
  -5   0  -9    2.10    0.11 
  -4   0  -9   42.80    0.79 
  -3   0  -9   26.05    0.52 
  -2   0  -9    0.15    0.04 
  -1   0  -9    1.07    0.08 
   0   0  -9    0.58    0.07 
   1   0  -9    3.41    0.14 
   2   0  -9   19.00    0.43 
   3   0  -9    3.12    0.15 
   4   0  -9    0.34    0.13 
   5   0  -9    0.09    0.12 
   6   0  -9    3.83    0.33 
   7   0  -9    3.88    0.35 
 -10   1  -9    0.98    0.16 
  -9   1  -9   -0.05    0.06 
  -8   1  -9    0.00    0.07 
  -7   1  -9    0.14    0.07 
  -6   1  -9    0.10    0.05 
  -5   1  -9    0.00    0.04 
  -4   1  -9    2.80    0.12 
  -3   1  -9    3.36    0.13 
  -2   1  -9    0.07    0.04 
  -1   1  -9    0.30    0.05 
   0   1  -9    7.16    0.20 
   1   1  -9    0.36    0.06 
   2   1  -9    0.92    0.09 
   3   1  -9   40.89    1.19 
   4   1  -9   12.89    0.54 
   5   1  -9    1.78    0.24 
   6   1  -9    0.17    0.10 
   7   1  -9   -0.01    0.10 
 -10   2  -9   -0.03    0.08 
  -9   2  -9    0.04    0.08 
  -8   2  -9    2.73    0.21 
  -7   2  -9    0.59    0.12 
  -6   2  -9    3.04    0.14 
  -5   2  -9    9.15    0.25 
  -4   2  -9    9.37    0.25 
  -3   2  -9    5.43    0.18 
  -2   2  -9    2.05    0.11 
  -1   2  -9    1.44    0.09 
   0   2  -9    1.59    0.10 
   1   2  -9    4.44    0.16 
   2   2  -9    0.93    0.08 
   3   2  -9    0.06    0.09 
   4   2  -9    0.10    0.07 
   5   2  -9    0.55    0.11 
   6   2  -9    0.62    0.12 
   7   2  -9    1.18    0.16 
  -9   3  -9    0.17    0.09 
  -8   3  -9    0.71    0.14 
  -7   3  -9    0.47    0.08 
  -6   3  -9    0.03    0.05 
  -5   3  -9   -0.01    0.04 
  -4   3  -9    0.99    0.09 
  -3   3  -9    5.69    0.19 
  -2   3  -9    0.04    0.04 
  -1   3  -9    0.00    0.04 
   0   3  -9    1.68    0.10 
   1   3  -9    0.21    0.05 
   2   3  -9    4.25    0.27 
   3   3  -9    1.28    0.19 
   4   3  -9    0.36    0.13 
   5   3  -9    1.55    0.18 
   6   3  -9    0.21    0.10 
   7   3  -9    0.42    0.13 
  -8   4  -9    2.23    0.21 
  -7   4  -9    0.28    0.07 
  -6   4  -9    0.77    0.10 
  -5   4  -9    0.00    0.04 
  -4   4  -9    4.97    0.19 
  -3   4  -9    7.42    0.23 
  -2   4  -9    7.24    0.22 
  -1   4  -9    5.21    0.18 
   0   4  -9    0.93    0.08 
   1   4  -9    6.76    0.21 
   2   4  -9   21.16    0.69 
   3   4  -9    3.33    0.25 
   4   4  -9    0.09    0.10 
   5   4  -9    0.31    0.13 
   6   4  -9    0.06    0.11 
   7   4  -9    1.53    0.25 
  -8   5  -9    0.08    0.12 
  -7   5  -9    0.19    0.08 
  -6   5  -9    0.67    0.10 
  -5   5  -9    0.10    0.06 
  -4   5  -9    0.00    0.05 
  -3   5  -9    0.17    0.06 
  -2   5  -9    7.61    0.23 
  -1   5  -9    0.05    0.04 
   0   5  -9    0.18    0.06 
   1   5  -9    3.23    0.24 
   2   5  -9   10.24    0.45 
   3   5  -9   11.88    0.50 
   4   5  -9    9.39    0.45 
   5   5  -9    1.42    0.22 
   6   5  -9    0.03    0.11 
  -8   6  -9    2.26    0.29 
  -7   6  -9    4.65    0.34 
  -6   6  -9    2.70    0.16 
  -5   6  -9    0.43    0.09 
  -4   6  -9    0.04    0.05 
  -3   6  -9    0.27    0.07 
  -2   6  -9    0.35    0.07 
  -1   6  -9    0.10    0.05 
   0   6  -9    1.82    0.12 
   1   6  -9    0.47    0.13 
   2   6  -9    1.03    0.18 
   3   6  -9    2.95    0.26 
   4   6  -9    0.26    0.13 
   5   6  -9    0.62    0.16 
   6   6  -9    0.32    0.15 
  -7   7  -9    0.15    0.14 
  -6   7  -9    0.08    0.12 
  -5   7  -9    0.59    0.10 
  -4   7  -9    0.16    0.07 
  -3   7  -9    0.31    0.07 
  -2   7  -9    0.14    0.06 
  -1   7  -9    0.04    0.05 
   0   7  -9    1.28    0.20 
   1   7  -9    0.01    0.09 
   2   7  -9    1.20    0.19 
   3   7  -9    1.85    0.22 
   4   7  -9    1.30    0.21 
   5   7  -9   -0.07    0.09 
  -6   8  -9    0.01    0.12 
  -5   8  -9    0.54    0.17 
  -4   8  -9    4.07    0.32 
  -3   8  -9    3.16    0.18 
  -2   8  -9    2.41    0.15 
  -1   8  -9    0.45    0.08 
   0   8  -9    0.05    0.09 
   1   8  -9    3.01    0.26 
   2   8  -9    1.91    0.22 
   3   8  -9    0.31    0.12 
   4   8  -9    0.02    0.10 
   5   8  -9   -0.04    0.11 
  -4   9  -9    0.61    0.18 
  -3   9  -9    0.16    0.12 
  -2   9  -9    0.85    0.18 
  -1   9  -9    0.83    0.17 
   0   9  -9    0.05    0.10 
   1   9  -9    0.28    0.13 
   2   9  -9    0.06    0.11 
   3   9  -9    2.13    0.24 
   4   9  -9    0.61    0.18 
  -3  10  -9    0.66    0.18 
  -2  10  -9    2.25    0.27 
  -1  10  -9    0.59    0.18 
   0  10  -9    1.34    0.22 
   1  10  -9    0.51    0.16 
   2  10  -9    0.03    0.11 
  -6 -14  -8    0.11    0.10 
  -5 -14  -8    0.13    0.10 
  -4 -14  -8    0.13    0.09 
  -3 -14  -8    0.01    0.09 
  -2 -14  -8    0.40    0.14 
  -8 -13  -8   -0.02    0.09 
  -7 -13  -8    0.78    0.15 
  -6 -13  -8    0.09    0.09 
  -5 -13  -8    0.18    0.09 
  -4 -13  -8    0.41    0.08 
  -3 -13  -8    0.10    0.09 
  -2 -13  -8    0.62    0.14 
  -1 -13  -8    3.49    0.26 
   0 -13  -8    0.11    0.10 
  -9 -12  -8    0.22    0.12 
  -8 -12  -8    0.40    0.12 
  -7 -12  -8    0.92    0.15 
  -6 -12  -8    5.54    0.29 
  -5 -12  -8    0.50    0.08 
  -4 -12  -8    0.12    0.06 
  -3 -12  -8    0.39    0.12 
  -2 -12  -8    0.01    0.08 
  -1 -12  -8    0.57    0.13 
   0 -12  -8    2.10    0.21 
   1 -12  -8   -0.02    0.09 
 -10 -11  -8   -0.02    0.09 
  -9 -11  -8    0.24    0.10 
  -8 -11  -8    0.03    0.08 
  -7 -11  -8    0.04    0.08 
  -6 -11  -8   -0.04    0.06 
  -5 -11  -8    0.37    0.07 
  -4 -11  -8    0.02    0.05 
  -3 -11  -8    0.30    0.07 
  -2 -11  -8    1.32    0.16 
  -1 -11  -8    0.05    0.08 
   0 -11  -8    0.02    0.08 
   1 -11  -8    0.35    0.12 
   2 -11  -8    0.00    0.07 
 -10 -10  -8    0.32    0.12 
  -9 -10  -8    4.28    0.27 
  -8 -10  -8    3.14    0.23 
  -7 -10  -8    5.65    0.29 
  -6 -10  -8    0.65    0.08 
  -5 -10  -8    0.03    0.04 
  -4 -10  -8    0.15    0.05 
  -3 -10  -8    8.46    0.24 
  -2 -10  -8   17.38    0.58 
  -1 -10  -8    1.30    0.15 
   0 -10  -8    0.10    0.08 
   1 -10  -8    0.67    0.10 
   2 -10  -8    1.83    0.14 
   3 -10  -8    0.19    0.08 
 -11  -9  -8    0.02    0.10 
 -10  -9  -8   -0.02    0.08 
  -9  -9  -8    1.48    0.17 
  -8  -9  -8   -0.05    0.07 
  -7  -9  -8    0.12    0.07 
  -6  -9  -8    0.16    0.05 
  -5  -9  -8    1.29    0.10 
  -4  -9  -8    0.04    0.04 
  -3  -9  -8   10.03    0.26 
  -2  -9  -8    1.20    0.09 
  -1  -9  -8   11.25    0.42 
   0  -9  -8    3.40    0.18 
   1  -9  -8    0.61    0.09 
   2  -9  -8    0.07    0.06 
   3  -9  -8    0.08    0.06 
   4  -9  -8    2.08    0.16 
 -11  -8  -8    0.92    0.17 
 -10  -8  -8    1.86    0.20 
  -9  -8  -8    4.37    0.26 
  -8  -8  -8    2.26    0.19 
  -7  -8  -8    3.14    0.14 
  -6  -8  -8    6.00    0.19 
  -5  -8  -8    3.09    0.13 
  -4  -8  -8    0.34    0.06 
  -3  -8  -8    3.79    0.14 
  -2  -8  -8    4.46    0.15 
  -1  -8  -8    1.79    0.16 
   0  -8  -8    0.98    0.10 
   1  -8  -8    3.06    0.15 
   2  -8  -8    3.70    0.17 
   3  -8  -8    0.01    0.06 
   4  -8  -8    0.00    0.06 
   5  -8  -8    0.07    0.07 
 -11  -7  -8    0.30    0.12 
 -10  -7  -8   -0.06    0.07 
  -9  -7  -8    0.79    0.14 
  -8  -7  -8    1.08    0.15 
  -7  -7  -8    6.68    0.20 
  -6  -7  -8   -0.03    0.03 
  -5  -7  -8    0.01    0.04 
  -4  -7  -8    0.46    0.06 
  -3  -7  -8    0.13    0.04 
  -2  -7  -8    2.22    0.10 
  -1  -7  -8    0.07    0.05 
   0  -7  -8    0.15    0.05 
   1  -7  -8    0.24    0.06 
   2  -7  -8   -0.04    0.04 
   3  -7  -8    3.42    0.17 
   4  -7  -8    0.07    0.06 
   5  -7  -8    0.05    0.06 
 -12  -6  -8    1.14    0.19 
 -11  -6  -8    0.07    0.10 
 -10  -6  -8    0.06    0.09 
  -9  -6  -8    9.40    0.39 
  -8  -6  -8    6.20    0.20 
  -7  -6  -8   10.98    0.28 
  -6  -6  -8    0.02    0.03 
  -5  -6  -8    0.38    0.06 
  -4  -6  -8    2.90    0.12 
  -3  -6  -8   23.50    0.48 
  -2  -6  -8   24.36    0.49 
  -1  -6  -8    1.13    0.09 
   0  -6  -8    4.24    0.16 
   1  -6  -8    2.12    0.12 
   2  -6  -8    6.66    0.22 
   3  -6  -8    3.84    0.17 
   4  -6  -8    2.10    0.14 
   5  -6  -8    0.15    0.07 
   6  -6  -8    0.00    0.12 
 -12  -5  -8   -0.02    0.09 
 -11  -5  -8    0.01    0.09 
 -10  -5  -8    0.03    0.08 
  -9  -5  -8    0.68    0.14 
  -8  -5  -8    0.00    0.04 
  -7  -5  -8    1.04    0.08 
  -6  -5  -8    0.44    0.06 
  -5  -5  -8    1.80    0.09 
  -4  -5  -8    5.94    0.17 
  -3  -5  -8    0.90    0.07 
  -2  -5  -8   18.80    0.31 
  -1  -5  -8   26.13    0.52 
   0  -5  -8    0.85    0.08 
   1  -5  -8    2.50    0.13 
   2  -5  -8    0.03    0.05 
   3  -5  -8    5.35    0.20 
   4  -5  -8    9.91    0.30 
   5  -5  -8   10.27    0.31 
   6  -5  -8    0.54    0.17 
 -12  -4  -8    0.93    0.17 
 -11  -4  -8    1.98    0.21 
 -10  -4  -8    0.07    0.08 
  -9  -4  -8    0.03    0.05 
  -8  -4  -8    0.64    0.08 
  -7  -4  -8    0.13    0.05 
  -6  -4  -8    4.50    0.16 
  -5  -4  -8    3.26    0.13 
  -4  -4  -8   19.84    0.41 
  -3  -4  -8    8.36    0.21 
  -2  -4  -8   10.68    0.20 
  -1  -4  -8    4.18    0.14 
   0  -4  -8   15.33    0.35 
   1  -4  -8   18.12    0.41 
   2  -4  -8    2.22    0.13 
   3  -4  -8    0.09    0.05 
   4  -4  -8    0.05    0.05 
   5  -4  -8    0.00    0.06 
   6  -4  -8    0.73    0.19 
   7  -4  -8    0.01    0.12 
 -12  -3  -8    0.05    0.11 
 -11  -3  -8    0.04    0.09 
 -10  -3  -8   -0.06    0.06 
  -9  -3  -8    0.37    0.07 
  -8  -3  -8    0.19    0.05 
  -7  -3  -8    0.13    0.05 
  -6  -3  -8    0.05    0.04 
  -5  -3  -8    0.04    0.03 
  -4  -3  -8    6.11    0.17 
  -3  -3  -8    7.73    0.20 
  -2  -3  -8    4.06    0.10 
  -1  -3  -8    0.15    0.04 
   0  -3  -8    0.25    0.05 
   1  -3  -8   24.20    0.51 
   2  -3  -8    0.21    0.06 
   3  -3  -8    2.15    0.13 
   4  -3  -8    0.20    0.07 
   5  -3  -8    0.48    0.15 
   6  -3  -8    0.33    0.15 
   7  -3  -8   -0.05    0.12 
 -10  -2  -8    1.48    0.17 
  -9  -2  -8    1.89    0.12 
  -8  -2  -8    1.52    0.10 
  -7  -2  -8    3.75    0.15 
  -6  -2  -8    1.33    0.09 
  -5  -2  -8    1.08    0.08 
  -4  -2  -8    2.20    0.10 
  -3  -2  -8   54.21    0.78 
  -2  -2  -8   40.25    0.72 
  -1  -2  -8    7.95    0.20 
   0  -2  -8    5.13    0.16 
   1  -2  -8    0.52    0.07 
   2  -2  -8   18.15    0.41 
   3  -2  -8   19.07    0.44 
   4  -2  -8    0.89    0.10 
   5  -2  -8    0.16    0.12 
   6  -2  -8   -0.11    0.10 
   7  -2  -8    2.37    0.29 
 -10  -1  -8    0.16    0.09 
  -9  -1  -8    0.09    0.07 
  -8  -1  -8    0.17    0.08 
  -7  -1  -8    0.71    0.08 
  -6  -1  -8    1.12    0.08 
  -5  -1  -8    0.43    0.05 
  -4  -1  -8    0.36    0.05 
  -3  -1  -8    1.62    0.08 
  -2  -1  -8    1.21    0.07 
  -1  -1  -8    4.52    0.14 
   0  -1  -8    1.18    0.08 
   1  -1  -8    3.82    0.14 
   2  -1  -8    1.27    0.10 
   3  -1  -8   13.94    0.34 
   4  -1  -8   60.84    1.14 
   5  -1  -8    5.79    0.35 
   6  -1  -8    0.43    0.16 
   7  -1  -8    0.31    0.16 
 -10   0  -8    0.07    0.08 
  -9   0  -8    0.51    0.12 
  -8   0  -8    0.33    0.09 
  -7   0  -8   15.78    0.51 
  -6   0  -8    8.49    0.23 
  -5   0  -8    7.30    0.20 
  -4   0  -8    1.73    0.09 
  -3   0  -8    3.37    0.12 
  -2   0  -8    6.67    0.18 
  -1   0  -8    6.43    0.17 
   0   0  -8   25.62    0.50 
   1   0  -8    2.04    0.10 
   2   0  -8   16.41    0.37 
   3   0  -8    0.07    0.05 
   4   0  -8    1.57    0.22 
   5   0  -8    0.19    0.12 
   6   0  -8    0.19    0.13 
   7   0  -8    1.31    0.24 
 -10   1  -8    0.58    0.13 
  -9   1  -8    1.08    0.16 
  -8   1  -8    0.95    0.13 
  -7   1  -8    5.35    0.25 
  -6   1  -8    0.30    0.06 
  -5   1  -8    0.28    0.05 
  -4   1  -8    1.19    0.08 
  -3   1  -8    6.51    0.18 
  -2   1  -8   11.97    0.28 
  -1   1  -8    0.15    0.04 
   0   1  -8    0.62    0.07 
   1   1  -8    1.42    0.09 
   2   1  -8    0.84    0.08 
   3   1  -8    5.03    0.17 
   4   1  -8    1.21    0.19 
   5   1  -8    2.24    0.23 
   6   1  -8    0.05    0.11 
   7   1  -8   -0.09    0.08 
   8   1  -8   -0.06    0.09 
  -9   2  -8    0.81    0.14 
  -8   2  -8    1.75    0.17 
  -7   2  -8   11.45    0.30 
  -6   2  -8    5.57    0.19 
  -5   2  -8    6.15    0.19 
  -4   2  -8    6.46    0.19 
  -3   2  -8   42.97    0.80 
  -2   2  -8   19.53    0.41 
  -1   2  -8    0.09    0.04 
   0   2  -8    0.10    0.04 
   1   2  -8    0.02    0.03 
   2   2  -8    9.12    0.23 
   3   2  -8   18.21    0.42 
   4   2  -8    1.09    0.12 
   5   2  -8   -0.03    0.07 
   6   2  -8   -0.02    0.07 
   7   2  -8    1.84    0.18 
   8   2  -8    2.13    0.29 
  -8   3  -8    0.21    0.08 
  -7   3  -8    0.18    0.06 
  -6   3  -8    0.24    0.06 
  -5   3  -8    0.13    0.05 
  -4   3  -8    0.24    0.06 
  -3   3  -8    0.58    0.07 
  -2   3  -8    5.15    0.17 
  -1   3  -8   14.28    0.33 
   0   3  -8    0.86    0.07 
   1   3  -8    0.04    0.03 
   2   3  -8    0.61    0.07 
   3   3  -8    3.31    0.16 
   4   3  -8    9.52    0.29 
   5   3  -8    4.21    0.20 
   6   3  -8    2.08    0.17 
   7   3  -8    0.21    0.10 
  -8   4  -8    0.09    0.07 
  -7   4  -8    4.17    0.19 
  -6   4  -8    1.12    0.10 
  -5   4  -8    0.30    0.06 
  -4   4  -8    0.01    0.04 
  -3   4  -8    1.29    0.09 
  -2   4  -8    1.69    0.10 
  -1   4  -8    7.74    0.22 
   0   4  -8   16.22    0.36 
   1   4  -8    3.30    0.13 
   2   4  -8    1.16    0.17 
   3   4  -8   -0.06    0.07 
   4   4  -8    2.81    0.16 
   5   4  -8    0.84    0.12 
   6   4  -8    0.38    0.11 
   7   4  -8   -0.04    0.09 
  -8   5  -8    0.04    0.11 
  -7   5  -8    0.09    0.06 
  -6   5  -8    0.07    0.06 
  -5   5  -8    0.15    0.06 
  -4   5  -8    4.74    0.19 
  -3   5  -8    0.94    0.09 
  -2   5  -8    0.44    0.07 
  -1   5  -8    4.63    0.17 
   0   5  -8    1.12    0.09 
   1   5  -8    0.86    0.08 
   2   5  -8    3.73    0.25 
   3   5  -8    6.72    0.34 
   4   5  -8    0.86    0.17 
   5   5  -8    0.51    0.15 
   6   5  -8    5.27    0.25 
   7   5  -8    0.26    0.10 
  -8   6  -8    6.29    0.40 
  -7   6  -8    6.98    0.40 
  -6   6  -8   -0.05    0.05 
  -5   6  -8    0.23    0.07 
  -4   6  -8    0.82    0.10 
  -3   6  -8    0.03    0.05 
  -2   6  -8    0.67    0.09 
  -1   6  -8    5.81    0.19 
   0   6  -8    8.32    0.24 
   1   6  -8    0.96    0.15 
   2   6  -8   14.51    0.55 
   3   6  -8   12.16    0.50 
   4   6  -8    2.05    0.22 
   5   6  -8    0.08    0.09 
   6   6  -8    0.05    0.10 
   7   6  -8    0.55    0.16 
  -7   7  -8    0.15    0.13 
  -6   7  -8    0.03    0.10 
  -5   7  -8    0.19    0.12 
  -4   7  -8    0.00    0.05 
  -3   7  -8    0.14    0.06 
  -2   7  -8    0.04    0.05 
  -1   7  -8    5.12    0.19 
   0   7  -8    0.07    0.05 
   1   7  -8    0.03    0.08 
   2   7  -8    0.19    0.11 
   3   7  -8    2.45    0.24 
   4   7  -8    8.22    0.41 
   5   7  -8    4.21    0.31 
   6   7  -8   -0.01    0.09 
  -6   8  -8    2.95    0.30 
  -5   8  -8    0.54    0.15 
  -4   8  -8    0.13    0.12 
  -3   8  -8    0.08    0.09 
  -2   8  -8    1.70    0.21 
  -1   8  -8    1.67    0.12 
   0   8  -8    0.07    0.07 
   1   8  -8    0.60    0.15 
   2   8  -8    0.04    0.08 
   3   8  -8    0.06    0.09 
   4   8  -8    0.16    0.11 
   5   8  -8   -0.03    0.10 
   6   8  -8    0.10    0.11 
  -5   9  -8    0.06    0.12 
  -4   9  -8    0.02    0.11 
  -3   9  -8    0.21    0.12 
  -2   9  -8    0.29    0.12 
  -1   9  -8    0.43    0.14 
   0   9  -8    0.49    0.14 
   1   9  -8   -0.06    0.08 
   2   9  -8    0.96    0.18 
   3   9  -8    0.15    0.11 
   4   9  -8    0.06    0.10 
   5   9  -8    0.20    0.13 
  -4  10  -8   -0.09    0.11 
  -3  10  -8    5.59    0.39 
  -2  10  -8    4.67    0.36 
  -1  10  -8    2.12    0.25 
   0  10  -8   -0.02    0.08 
   1  10  -8    0.60    0.16 
   2  10  -8    2.69    0.26 
   3  10  -8    0.37    0.13 
   4  10  -8    0.12    0.11 
  -2  11  -8    0.38    0.15 
  -1  11  -8    0.43    0.15 
   0  11  -8    0.62    0.16 
   1  11  -8    0.08    0.10 
   2  11  -8   -0.03    0.10 
  -7 -14  -7    0.17    0.11 
  -6 -14  -7    0.34    0.13 
  -5 -14  -7    0.47    0.12 
  -4 -14  -7    0.11    0.09 
  -3 -14  -7   -0.05    0.08 
  -2 -14  -7    0.13    0.10 
  -1 -14  -7    0.06    0.10 
  -8 -13  -7    0.23    0.12 
  -7 -13  -7    0.01    0.08 
  -6 -13  -7    0.05    0.09 
  -5 -13  -7    0.13    0.09 
  -4 -13  -7    1.91    0.13 
  -3 -13  -7    0.13    0.09 
  -2 -13  -7   -0.04    0.09 
  -1 -13  -7    0.00    0.08 
   0 -13  -7    0.20    0.11 
   1 -13  -7   -0.17    0.07 
  -9 -12  -7    2.80    0.24 
  -8 -12  -7    4.31    0.28 
  -7 -12  -7    4.50    0.28 
  -6 -12  -7    2.55    0.21 
  -5 -12  -7    0.35    0.07 
  -4 -12  -7    0.01    0.05 
  -3 -12  -7   -0.05    0.04 
  -2 -12  -7    1.96    0.19 
  -1 -12  -7    1.12    0.17 
   0 -12  -7    0.04    0.08 
   1 -12  -7    0.04    0.09 
   2 -12  -7   -0.01    0.07 
 -10 -11  -7    0.09    0.09 
  -9 -11  -7    0.37    0.12 
  -8 -11  -7    0.10    0.09 
  -7 -11  -7    0.00    0.07 
  -6 -11  -7    0.69    0.13 
  -5 -11  -7    0.40    0.07 
  -4 -11  -7    0.07    0.05 
  -3 -11  -7    0.00    0.04 
  -2 -11  -7    3.56    0.23 
  -1 -11  -7    1.01    0.15 
   0 -11  -7    6.85    0.33 
   1 -11  -7    0.02    0.06 
   2 -11  -7   -0.03    0.06 
   3 -11  -7    0.03    0.07 
 -11 -10  -7    0.21    0.12 
 -10 -10  -7    1.43    0.19 
  -9 -10  -7    0.04    0.08 
  -8 -10  -7    0.97    0.15 
  -7 -10  -7    0.85    0.13 
  -6 -10  -7    0.39    0.10 
  -5 -10  -7    0.01    0.04 
  -4 -10  -7    0.34    0.06 
  -3 -10  -7    2.16    0.11 
  -2 -10  -7    0.78    0.08 
  -1 -10  -7    5.50    0.28 
   0 -10  -7    1.67    0.12 
   1 -10  -7    0.26    0.07 
   2 -10  -7    0.68    0.10 
   3 -10  -7    0.14    0.08 
   4 -10  -7   -0.06    0.07 
 -11  -9  -7    0.55    0.14 
 -10  -9  -7    0.09    0.10 
  -9  -9  -7    0.06    0.08 
  -8  -9  -7    0.26    0.09 
  -7  -9  -7    0.41    0.11 
  -6  -9  -7    3.95    0.15 
  -5  -9  -7    0.03    0.04 
  -4  -9  -7    0.54    0.07 
  -3  -9  -7    0.03    0.04 
  -2  -9  -7    1.73    0.10 
  -1  -9  -7    2.75    0.19 
   0  -9  -7    0.01    0.05 
   1  -9  -7    0.56    0.08 
   2  -9  -7    0.00    0.05 
   3  -9  -7    0.98    0.12 
   4  -9  -7   -0.02    0.06 
   5  -9  -7    0.02    0.08 
 -11  -8  -7    2.04    0.21 
 -10  -8  -7    0.90    0.16 
  -9  -8  -7   -0.02    0.07 
  -8  -8  -7    7.52    0.34 
  -7  -8  -7    0.70    0.12 
  -6  -8  -7    6.01    0.19 
  -5  -8  -7    0.92    0.08 
  -4  -8  -7    0.36    0.06 
  -3  -8  -7    5.19    0.17 
  -2  -8  -7   28.23    0.57 
  -1  -8  -7   37.79    0.58 
   0  -8  -7    0.36    0.07 
   1  -8  -7    0.23    0.06 
   2  -8  -7    1.21    0.11 
   3  -8  -7    5.32    0.21 
   4  -8  -7    0.69    0.10 
   5  -8  -7    0.00    0.06 
 -11  -7  -7    0.46    0.14 
 -10  -7  -7    0.15    0.09 
  -9  -7  -7    0.17    0.08 
  -8  -7  -7    4.01    0.24 
  -7  -7  -7    0.04    0.04 
  -6  -7  -7    0.03    0.04 
  -5  -7  -7    0.87    0.07 
  -4  -7  -7    0.54    0.06 
  -3  -7  -7    0.15    0.04 
  -2  -7  -7    2.94    0.12 
  -1  -7  -7    5.10    0.16 
   0  -7  -7    8.30    0.23 
   1  -7  -7    0.15    0.05 
   2  -7  -7   -0.04    0.04 
   3  -7  -7    0.29    0.07 
   4  -7  -7    5.86    0.22 
   5  -7  -7    9.46    0.30 
   6  -7  -7    1.65    0.15 
 -12  -6  -7    0.45    0.13 
 -11  -6  -7    3.12    0.25 
 -10  -6  -7    1.95    0.19 
  -9  -6  -7    0.28    0.10 
  -8  -6  -7    1.38    0.15 
  -7  -6  -7    2.62    0.12 
  -6  -6  -7    5.74    0.17 
  -5  -6  -7    3.38    0.13 
  -4  -6  -7    1.43    0.12 
  -3  -6  -7    2.79    0.11 
  -2  -6  -7    1.43    0.06 
  -1  -6  -7    9.08    0.23 
   0  -6  -7    2.10    0.11 
   1  -6  -7    5.10    0.17 
   2  -6  -7    4.45    0.17 
   3  -6  -7    8.20    0.25 
   4  -6  -7    0.97    0.11 
   5  -6  -7    0.23    0.08 
   6  -6  -7    0.30    0.09 
 -12  -5  -7   -0.06    0.08 
 -11  -5  -7    0.50    0.13 
 -10  -5  -7   -0.03    0.07 
  -9  -5  -7   -0.04    0.06 
  -8  -5  -7    1.27    0.09 
  -7  -5  -7    0.80    0.08 
  -6  -5  -7    0.62    0.07 
  -5  -5  -7    1.51    0.09 
  -4  -5  -7    0.10    0.04 
  -3  -5  -7    0.98    0.07 
  -2  -5  -7    4.53    0.14 
  -1  -5  -7    1.32    0.08 
   0  -5  -7    0.12    0.04 
   1  -5  -7    5.75    0.19 
   2  -5  -7   33.31    0.66 
   3  -5  -7    0.92    0.09 
   4  -5  -7    5.49    0.21 
   5  -5  -7    1.05    0.12 
   6  -5  -7    0.33    0.09 
   7  -5  -7    0.10    0.11 
 -12  -4  -7    1.15    0.18 
 -11  -4  -7    1.37    0.17 
 -10  -4  -7    0.10    0.08 
  -9  -4  -7    0.11    0.08 
  -8  -4  -7    0.02    0.04 
  -7  -4  -7    3.27    0.13 
  -6  -4  -7   11.07    0.27 
  -5  -4  -7    0.57    0.06 
  -4  -4  -7   11.78    0.26 
  -3  -4  -7   32.64    0.61 
  -2  -4  -7   83.30    1.42 
  -1  -4  -7   15.95    0.34 
   0  -4  -7    0.07    0.04 
   1  -4  -7    3.96    0.15 
   2  -4  -7   14.27    0.33 
   3  -4  -7    6.44    0.21 
   4  -4  -7    9.35    0.27 
   5  -4  -7    1.46    0.12 
   6  -4  -7    0.04    0.11 
   7  -4  -7   -0.09    0.11 
 -12  -3  -7    1.68    0.20 
 -11  -3  -7    0.02    0.08 
 -10  -3  -7    0.04    0.07 
  -9  -3  -7    0.97    0.09 
  -8  -3  -7    0.78    0.08 
  -7  -3  -7    0.35    0.06 
  -6  -3  -7    6.08    0.18 
  -5  -3  -7    1.05    0.07 
  -4  -3  -7    7.78    0.20 
  -3  -3  -7   10.59    0.24 
  -2  -3  -7    0.23    0.03 
  -1  -3  -7   31.76    0.60 
   0  -3  -7   33.63    0.64 
   1  -3  -7    0.20    0.05 
   2  -3  -7    2.53    0.13 
   3  -3  -7    0.08    0.05 
   4  -3  -7    7.64    0.24 
   5  -3  -7   14.96    0.37 
   6  -3  -7    2.98    0.28 
   7  -3  -7   -0.01    0.10 
 -10  -2  -7    1.97    0.18 
  -9  -2  -7    1.31    0.10 
  -8  -2  -7   -0.01    0.04 
  -7  -2  -7    0.04    0.04 
  -6  -2  -7    2.93    0.12 
  -5  -2  -7   13.63    0.30 
  -4  -2  -7    4.48    0.14 
  -3  -2  -7    4.38    0.13 
  -2  -2  -7    2.21    0.07 
  -1  -2  -7   19.03    0.38 
   0  -2  -7    1.88    0.09 
   1  -2  -7    2.41    0.11 
   2  -2  -7    2.54    0.12 
   3  -2  -7    3.85    0.15 
   4  -2  -7    1.49    0.11 
   5  -2  -7    0.43    0.14 
   6  -2  -7    0.22    0.12 
   7  -2  -7    0.04    0.12 
   8  -2  -7    0.95    0.22 
  -9  -1  -7    0.00    0.07 
  -8  -1  -7    2.06    0.11 
  -7  -1  -7    0.27    0.05 
  -6  -1  -7    2.05    0.08 
  -5  -1  -7    0.00    0.02 
  -4  -1  -7    0.03    0.02 
  -3  -1  -7    7.03    0.17 
  -2  -1  -7    6.39    0.16 
  -1  -1  -7    6.01    0.16 
   0  -1  -7    6.35    0.17 
   1  -1  -7    5.39    0.16 
   2  -1  -7    5.25    0.17 
   3  -1  -7    4.44    0.16 
   4  -1  -7    4.92    0.18 
   5  -1  -7    1.54    0.21 
   6  -1  -7    0.95    0.18 
   7  -1  -7    2.24    0.27 
   8  -1  -7    0.26    0.16 
 -10   0  -7    0.27    0.10 
  -9   0  -7   -0.04    0.06 
  -8   0  -7   10.69    0.40 
  -7   0  -7   20.01    0.60 
  -6   0  -7   34.15    0.64 
  -5   0  -7    1.31    0.08 
  -4   0  -7    2.48    0.10 
  -3   0  -7    5.56    0.15 
  -2   0  -7    3.41    0.11 
  -1   0  -7    5.62    0.15 
   0   0  -7    0.07    0.03 
   1   0  -7    3.10    0.11 
   2   0  -7   16.93    0.37 
   3   0  -7   54.84    1.03 
   4   0  -7   35.60    0.71 
   5   0  -7   -0.01    0.09 
   6   0  -7    0.04    0.09 
   7   0  -7    0.11    0.14 
   8   0  -7    2.85    0.31 
  -9   1  -7    0.21    0.08 
  -8   1  -7    1.64    0.15 
  -7   1  -7    0.83    0.09 
  -6   1  -7    0.41    0.06 
  -5   1  -7    2.41    0.11 
  -4   1  -7    0.26    0.04 
  -3   1  -7    3.64    0.12 
  -2   1  -7    2.43    0.10 
  -1   1  -7    1.28    0.07 
   0   1  -7    0.20    0.04 
   1   1  -7    0.02    0.03 
   2   1  -7    1.34    0.08 
   3   1  -7    1.25    0.09 
   4   1  -7   14.70    0.54 
   5   1  -7   42.71    1.24 
   6   1  -7    3.61    0.29 
   7   1  -7    0.02    0.08 
   8   1  -7    0.46    0.12 
  -9   2  -7    0.04    0.08 
  -8   2  -7    0.23    0.06 
  -7   2  -7    3.79    0.16 
  -6   2  -7   52.28    0.99 
  -5   2  -7   13.27    0.31 
  -4   2  -7    9.10    0.23 
  -3   2  -7    0.09    0.04 
  -2   2  -7    1.70    0.09 
  -1   2  -7    8.36    0.21 
   0   2  -7    1.29    0.07 
   1   2  -7    1.83    0.09 
   2   2  -7    0.58    0.06 
   3   2  -7    2.23    0.09 
   4   2  -7    1.79    0.13 
   5   2  -7    1.57    0.15 
   6   2  -7    0.00    0.07 
   7   2  -7    0.99    0.14 
   8   2  -7    0.26    0.11 
  -8   3  -7    1.60    0.12 
  -7   3  -7    0.80    0.10 
  -6   3  -7    1.76    0.11 
  -5   3  -7    0.27    0.06 
  -4   3  -7    0.24    0.05 
  -3   3  -7    0.63    0.07 
  -2   3  -7    3.14    0.12 
  -1   3  -7    4.05    0.13 
   0   3  -7    7.25    0.19 
   1   3  -7    0.13    0.04 
   2   3  -7    7.89    0.20 
   3   3  -7   -0.03    0.05 
   4   3  -7    2.14    0.14 
   5   3  -7    0.32    0.08 
   6   3  -7    0.74    0.11 
   7   3  -7    0.41    0.11 
   8   3  -7    0.33    0.11 
  -9   4  -7   -0.15    0.10 
  -8   4  -7    2.63    0.24 
  -7   4  -7    3.97    0.18 
  -6   4  -7    6.85    0.23 
  -5   4  -7    0.34    0.07 
  -4   4  -7    0.05    0.04 
  -3   4  -7    0.13    0.04 
  -2   4  -7   22.58    0.46 
  -1   4  -7   31.36    0.61 
   0   4  -7   11.64    0.27 
   1   4  -7   14.74    0.32 
   2   4  -7    1.99    0.10 
   3   4  -7   11.66    0.30 
   4   4  -7    3.30    0.17 
   5   4  -7    0.44    0.09 
   6   4  -7    0.02    0.07 
   7   4  -7    0.46    0.11 
   8   4  -7    0.34    0.12 
  -9   5  -7    0.03    0.12 
  -8   5  -7    0.37    0.14 
  -7   5  -7    1.01    0.18 
  -6   5  -7    0.66    0.09 
  -5   5  -7    0.25    0.07 
  -4   5  -7    1.15    0.10 
  -3   5  -7    0.44    0.07 
  -2   5  -7    0.13    0.05 
  -1   5  -7    9.49    0.25 
   0   5  -7   43.54    0.80 
   1   5  -7    1.72    0.10 
   2   5  -7    1.87    0.17 
   3   5  -7    0.36    0.08 
   4   5  -7    3.19    0.17 
   5   5  -7    0.71    0.11 
   6   5  -7    1.91    0.16 
   7   5  -7    2.95    0.20 
   8   5  -7    0.29    0.12 
  -8   6  -7   -0.16    0.10 
  -7   6  -7   -0.05    0.10 
  -6   6  -7    3.53    0.28 
  -5   6  -7    0.34    0.07 
  -4   6  -7    2.45    0.14 
  -3   6  -7    0.63    0.08 
  -2   6  -7    0.08    0.04 
  -1   6  -7    4.20    0.16 
   0   6  -7   13.40    0.32 
   1   6  -7   18.87    0.40 
   2   6  -7    3.27    0.23 
   3   6  -7   -0.04    0.07 
   4   6  -7    0.65    0.14 
   5   6  -7    1.42    0.14 
   6   6  -7   -0.03    0.07 
   7   6  -7    0.53    0.11 
   8   6  -7    0.46    0.18 
  -8   7  -7    0.42    0.17 
  -7   7  -7    0.09    0.13 
  -6   7  -7    0.00    0.10 
  -5   7  -7    0.04    0.09 
  -4   7  -7   -0.12    0.06 
  -3   7  -7    4.12    0.18 
  -2   7  -7    0.13    0.06 
  -1   7  -7    0.10    0.05 
   0   7  -7    1.01    0.09 
   1   7  -7    1.41    0.17 
   2   7  -7    0.13    0.08 
   3   7  -7    0.14    0.09 
   4   7  -7    0.40    0.12 
   5   7  -7    0.23    0.12 
   6   7  -7    2.11    0.23 
   7   7  -7    0.00    0.10 
  -7   8  -7    3.43    0.32 
  -6   8  -7    3.06    0.30 
  -5   8  -7   -0.05    0.09 
  -4   8  -7    0.34    0.13 
  -3   8  -7    0.08    0.09 
  -2   8  -7    6.71    0.36 
  -1   8  -7    3.24    0.24 
   0   8  -7    1.95    0.20 
   1   8  -7    0.42    0.12 
   2   8  -7    0.04    0.08 
   3   8  -7    6.71    0.35 
   4   8  -7    1.80    0.21 
   5   8  -7    0.46    0.14 
   6   8  -7   -0.05    0.09 
   7   8  -7   -0.06    0.10 
  -6   9  -7    0.04    0.12 
  -5   9  -7    0.00    0.11 
  -4   9  -7    0.07    0.11 
  -3   9  -7    0.05    0.10 
  -2   9  -7    0.32    0.13 
  -1   9  -7    0.35    0.12 
   0   9  -7    0.89    0.16 
   1   9  -7    0.33    0.12 
   2   9  -7    0.25    0.11 
   3   9  -7    0.72    0.16 
   4   9  -7   -0.03    0.08 
   5   9  -7    6.11    0.37 
   6   9  -7    1.25    0.21 
  -5  10  -7    0.08    0.13 
  -4  10  -7   -0.05    0.11 
  -3  10  -7    0.62    0.17 
  -2  10  -7    0.01    0.10 
  -1  10  -7    7.57    0.42 
   0  10  -7    3.66    0.29 
   1  10  -7    0.15    0.11 
   2  10  -7    0.04    0.10 
   3  10  -7    0.05    0.10 
   4  10  -7    0.20    0.12 
   5  10  -7   -0.04    0.11 
  -3  11  -7    0.06    0.12 
  -2  11  -7    0.02    0.11 
  -1  11  -7    0.51    0.16 
   0  11  -7    0.10    0.12 
   1  11  -7    0.16    0.11 
   2  11  -7    0.13    0.11 
   3  11  -7    0.00    0.10 
   4  11  -7    0.05    0.10 
  -7 -14  -6    1.93    0.20 
  -6 -14  -6    1.27    0.18 
  -5 -14  -6    0.13    0.09 
  -4 -14  -6    0.08    0.10 
  -3 -14  -6   -0.01    0.06 
  -2 -14  -6   -0.02    0.08 
  -1 -14  -6    2.15    0.22 
   0 -14  -6    1.28    0.20 
  -8 -13  -6    0.24    0.11 
  -7 -13  -6    0.46    0.12 
  -6 -13  -6    0.01    0.08 
  -5 -13  -6    1.55    0.18 
  -4 -13  -6    0.02    0.05 
  -3 -13  -6   -0.01    0.05 
  -2 -13  -6    0.19    0.09 
  -1 -13  -6    0.53    0.13 
   0 -13  -6    2.58    0.23 
   1 -13  -6    4.99    0.32 
  -9 -12  -6    2.14    0.21 
  -8 -12  -6    0.28    0.11 
  -7 -12  -6    0.15    0.09 
  -6 -12  -6   -0.06    0.07 
  -5 -12  -6    0.49    0.11 
  -4 -12  -6    2.46    0.13 
  -3 -12  -6   -0.07    0.04 
  -2 -12  -6    0.14    0.06 
  -1 -12  -6    0.00    0.08 
   0 -12  -6    0.35    0.12 
   1 -12  -6    1.06    0.12 
   2 -12  -6    1.19    0.14 
   3 -12  -6    0.08    0.08 
 -10 -11  -6    0.27    0.12 
  -9 -11  -6    0.17    0.09 
  -8 -11  -6    0.00    0.06 
  -7 -11  -6    0.30    0.11 
  -6 -11  -6    0.07    0.07 
  -5 -11  -6    0.03    0.04 
  -4 -11  -6    0.13    0.05 
  -3 -11  -6   -0.01    0.04 
  -2 -11  -6    0.12    0.06 
  -1 -11  -6    1.84    0.17 
   0 -11  -6    0.10    0.08 
   1 -11  -6    0.03    0.06 
   2 -11  -6    0.17    0.07 
   3 -11  -6    0.33    0.09 
   4 -11  -6   -0.04    0.07 
 -11 -10  -6    0.82    0.16 
 -10 -10  -6    0.39    0.12 
  -9 -10  -6    0.20    0.10 
  -8 -10  -6    0.24    0.09 
  -7 -10  -6    1.83    0.18 
  -6 -10  -6    1.04    0.14 
  -5 -10  -6    7.20    0.21 
  -4 -10  -6    1.48    0.10 
  -3 -10  -6    0.43    0.07 
  -2 -10  -6   11.80    0.29 
  -1 -10  -6   20.20    0.44 
   0 -10  -6    7.98    0.35 
   1 -10  -6    0.07    0.06 
   2 -10  -6    0.02    0.05 
   3 -10  -6   -0.03    0.06 
   4 -10  -6    2.27    0.17 
 -11  -9  -6    0.70    0.15 
 -10  -9  -6    0.39    0.12 
  -9  -9  -6    0.04    0.08 
  -8  -9  -6    0.04    0.07 
  -7  -9  -6    2.81    0.20 
  -6  -9  -6    0.04    0.06 
  -5  -9  -6    0.24    0.05 
  -4  -9  -6    0.87    0.08 
  -3  -9  -6    1.56    0.10 
  -2  -9  -6    0.22    0.05 
  -1  -9  -6   13.88    0.31 
   0  -9  -6    1.95    0.12 
   1  -9  -6    4.28    0.17 
   2  -9  -6    0.03    0.05 
   3  -9  -6    0.29    0.08 
   4  -9  -6   -0.01    0.06 
   5  -9  -6    0.39    0.10 
 -11  -8  -6    3.75    0.26 
 -10  -8  -6    5.78    0.31 
  -9  -8  -6    1.41    0.16 
  -8  -8  -6    0.27    0.09 
  -7  -8  -6    3.14    0.20 
  -6  -8  -6   11.76    0.28 
  -5  -8  -6    0.12    0.05 
  -4  -8  -6    0.56    0.06 
  -3  -8  -6    1.38    0.09 
  -2  -8  -6    3.23    0.12 
  -1  -8  -6    0.14    0.04 
   0  -8  -6   18.28    0.40 
   1  -8  -6    0.26    0.06 
   2  -8  -6    0.06    0.05 
   3  -8  -6    0.14    0.06 
   4  -8  -6    1.75    0.14 
   5  -8  -6    0.88    0.12 
   6  -8  -6    0.08    0.08 
 -12  -7  -6    0.48    0.15 
 -11  -7  -6   -0.06    0.08 
 -10  -7  -6    1.35    0.17 
  -9  -7  -6    0.02    0.07 
  -8  -7  -6    0.07    0.07 
  -7  -7  -6    1.34    0.14 
  -6  -7  -6    0.73    0.07 
  -5  -7  -6    6.26    0.18 
  -4  -7  -6    1.47    0.09 
  -3  -7  -6    0.04    0.04 
  -2  -7  -6    1.06    0.06 
  -1  -7  -6    0.42    0.04 
   0  -7  -6    0.73    0.08 
   1  -7  -6    1.37    0.10 
   2  -7  -6    0.85    0.09 
   3  -7  -6    0.02    0.05 
   4  -7  -6    1.54    0.12 
   5  -7  -6    1.53    0.14 
   6  -7  -6    0.26    0.08 
 -12  -6  -6    1.57    0.20 
 -11  -6  -6    1.92    0.20 
 -10  -6  -6    1.40    0.18 
  -9  -6  -6    1.38    0.16 
  -8  -6  -6    0.06    0.06 
  -7  -6  -6    7.96    0.21 
  -6  -6  -6   13.93    0.31 
  -5  -6  -6   16.24    0.35 
  -4  -6  -6    0.72    0.06 
  -3  -6  -6    1.21    0.07 
  -2  -6  -6    1.77    0.07 
  -1  -6  -6    7.11    0.15 
   0  -6  -6    7.17    0.20 
   1  -6  -6    0.22    0.05 
   2  -6  -6    0.17    0.05 
   3  -6  -6    0.35    0.07 
   4  -6  -6   11.26    0.31 
   5  -6  -6    6.55    0.23 
   6  -6  -6    0.01    0.07 
   7  -6  -6   -0.07    0.11 
 -12  -5  -6    0.81    0.16 
 -11  -5  -6    0.57    0.13 
 -10  -5  -6    0.24    0.10 
  -9  -5  -6    0.01    0.07 
  -8  -5  -6    0.49    0.11 
  -7  -5  -6    0.34    0.05 
  -6  -5  -6    0.24    0.05 
  -5  -5  -6    8.67    0.21 
  -4  -5  -6    2.38    0.10 
  -3  -5  -6   12.10    0.26 
  -2  -5  -6    5.05    0.14 
  -1  -5  -6   13.39    0.23 
   0  -5  -6   10.48    0.25 
   1  -5  -6    3.00    0.12 
   2  -5  -6    3.31    0.14 
   3  -5  -6    1.29    0.10 
   4  -5  -6    2.48    0.13 
   5  -5  -6   20.29    0.47 
   6  -5  -6   16.56    0.56 
   7  -5  -6    2.91    0.29 
 -12  -4  -6    0.03    0.09 
 -11  -4  -6    0.50    0.13 
 -10  -4  -6    0.23    0.09 
  -9  -4  -6    0.16    0.08 
  -8  -4  -6    4.73    0.16 
  -7  -4  -6    0.04    0.03 
  -6  -4  -6    1.84    0.09 
  -5  -4  -6   56.73    1.01 
  -4  -4  -6  151.26    2.50 
  -3  -4  -6   18.50    0.37 
  -2  -4  -6    2.92    0.10 
  -1  -4  -6    0.04    0.03 
   0  -4  -6    1.80    0.09 
   1  -4  -6   14.78    0.32 
   2  -4  -6    9.89    0.25 
   3  -4  -6    5.78    0.19 
   4  -4  -6    3.48    0.15 
   5  -4  -6    4.41    0.18 
   6  -4  -6    0.76    0.10 
   7  -4  -6    0.47    0.16 
   8  -4  -6    0.12    0.13 
 -11  -3  -6   -0.02    0.08 
 -10  -3  -6    0.11    0.08 
  -9  -3  -6    0.85    0.13 
  -8  -3  -6    0.21    0.05 
  -7  -3  -6    2.53    0.11 
  -6  -3  -6    0.25    0.05 
  -5  -3  -6    2.31    0.10 
  -4  -3  -6    6.47    0.17 
  -3  -3  -6    1.56    0.07 
  -2  -3  -6    6.63    0.16 
  -1  -3  -6    1.31    0.05 
   0  -3  -6    0.19    0.04 
   1  -3  -6    6.93    0.19 
   2  -3  -6    1.69    0.10 
   3  -3  -6   14.32    0.34 
   4  -3  -6    0.82    0.09 
   5  -3  -6    1.58    0.11 
   6  -3  -6    0.20    0.12 
   7  -3  -6    0.73    0.18 
   8  -3  -6    0.03    0.12 
 -11  -2  -6    1.13    0.16 
 -10  -2  -6    1.05    0.15 
  -9  -2  -6    0.02    0.04 
  -8  -2  -6   -0.05    0.03 
  -7  -2  -6    1.39    0.09 
  -6  -2  -6   23.31    0.45 
  -5  -2  -6   21.74    0.43 
  -4  -2  -6    3.15    0.11 
  -3  -2  -6    4.71    0.13 
  -2  -2  -6    7.08    0.13 
  -1  -2  -6   67.88    0.96 
   0  -2  -6   37.10    0.69 
   1  -2  -6    1.52    0.08 
   2  -2  -6    0.15    0.04 
   3  -2  -6    2.22    0.11 
   4  -2  -6   21.54    0.46 
   5  -2  -6    4.45    0.17 
   6  -2  -6    0.34    0.13 
   7  -2  -6    0.05    0.11 
   8  -2  -6   -0.01    0.10 
  -9  -1  -6    0.18    0.06 
  -8  -1  -6   -0.03    0.03 
  -7  -1  -6    0.04    0.03 
  -6  -1  -6    1.15    0.06 
  -5  -1  -6    3.57    0.10 
  -4  -1  -6    2.21    0.07 
  -3  -1  -6    0.20    0.03 
  -2  -1  -6    4.26    0.10 
  -1  -1  -6   12.99    0.27 
   0  -1  -6    7.09    0.18 
   1  -1  -6   47.17    0.86 
   2  -1  -6    4.63    0.15 
   3  -1  -6    0.05    0.04 
   4  -1  -6    0.01    0.04 
   5  -1  -6    3.61    0.26 
   6  -1  -6    9.59    0.44 
   7  -1  -6    0.13    0.12 
   8  -1  -6   -0.12    0.10 
  -9   0  -6    0.58    0.11 
  -8   0  -6    0.02    0.05 
  -7   0  -6    1.34    0.09 
  -6   0  -6   27.81    0.54 
  -5   0  -6   61.47    1.07 
  -4   0  -6    9.23    0.21 
  -3   0  -6   20.09    0.39 
  -2   0  -6   14.33    0.29 
  -1   0  -6    3.82    0.11 
   0   0  -6   52.06    0.92 
   1   0  -6   14.63    0.31 
   2   0  -6    2.01    0.09 
   3   0  -6   30.87    0.61 
   4   0  -6    0.16    0.05 
   5   0  -6    5.17    0.31 
   6   0  -6    0.37    0.14 
   7   0  -6    0.90    0.19 
   8   0  -6    0.28    0.15 
   9   0  -6    1.25    0.17 
  -8   1  -6    0.09    0.05 
  -7   1  -6    7.74    0.22 
  -6   1  -6    1.67    0.10 
  -5   1  -6   15.94    0.35 
  -4   1  -6    0.37    0.05 
  -3   1  -6    1.71    0.08 
  -2   1  -6    5.57    0.15 
  -1   1  -6   33.73    0.62 
   0   1  -6    8.12    0.19 
   1   1  -6   21.78    0.42 
   2   1  -6   11.65    0.26 
   3   1  -6    6.55    0.18 
   4   1  -6    4.00    0.25 
   5   1  -6    1.91    0.21 
   6   1  -6    0.23    0.12 
   7   1  -6    1.21    0.15 
   8   1  -6    0.19    0.10 
   9   1  -6   -0.07    0.09 
  -9   2  -6    0.47    0.14 
  -8   2  -6    0.10    0.06 
  -7   2  -6   36.16    0.70 
  -6   2  -6   30.13    0.59 
  -5   2  -6   37.43    0.71 
  -4   2  -6    0.09    0.04 
  -3   2  -6    0.29    0.05 
  -2   2  -6    5.32    0.15 
  -1   2  -6    6.35    0.16 
   0   2  -6   17.99    0.36 
   1   2  -6    0.62    0.05 
   2   2  -6    0.06    0.03 
   3   2  -6    2.45    0.10 
   4   2  -6   24.52    0.52 
   5   2  -6    8.40    0.26 
   6   2  -6    0.43    0.10 
   7   2  -6    0.11    0.08 
   8   2  -6    0.15    0.09 
   9   2  -6    1.97    0.20 
  -9   3  -6    0.03    0.10 
  -8   3  -6    0.19    0.10 
  -7   3  -6    0.20    0.06 
  -6   3  -6    1.48    0.11 
  -5   3  -6    1.41    0.10 
  -4   3  -6    2.23    0.11 
  -3   3  -6    0.07    0.03 
  -2   3  -6    0.48    0.06 
  -1   3  -6    0.78    0.06 
   0   3  -6   11.82    0.26 
   1   3  -6   29.73    0.56 
   2   3  -6    0.04    0.03 
   3   3  -6    2.32    0.09 
   4   3  -6    0.23    0.07 
   5   3  -6    4.80    0.20 
   6   3  -6    6.80    0.25 
   7   3  -6    3.69    0.21 
   8   3  -6    1.21    0.15 
   9   3  -6    0.20    0.11 
  -9   4  -6    0.27    0.14 
  -8   4  -6    0.05    0.10 
  -7   4  -6    0.20    0.10 
  -6   4  -6    0.38    0.07 
  -5   4  -6   12.40    0.31 
  -4   4  -6    1.09    0.09 
  -3   4  -6    0.34    0.05 
  -2   4  -6    0.52    0.06 
  -1   4  -6    0.81    0.07 
   0   4  -6   42.00    0.77 
   1   4  -6   19.63    0.40 
   2   4  -6   17.91    0.37 
   3   4  -6    5.89    0.20 
   4   4  -6    0.06    0.06 
   5   4  -6    1.44    0.13 
   6   4  -6    0.18    0.08 
   7   4  -6    0.04    0.07 
   8   4  -6    1.83    0.18 
   9   4  -6    0.01    0.10 
  -9   5  -6   -0.16    0.11 
  -8   5  -6    0.21    0.13 
  -7   5  -6    0.34    0.12 
  -6   5  -6    0.11    0.10 
  -5   5  -6    0.62    0.08 
  -4   5  -6    0.83    0.08 
  -3   5  -6    0.67    0.08 
  -2   5  -6    8.73    0.23 
  -1   5  -6    1.03    0.08 
   0   5  -6    0.86    0.08 
   1   5  -6   14.15    0.31 
   2   5  -6    1.10    0.08 
   3   5  -6   16.48    0.38 
   4   5  -6    0.01    0.06 
   5   5  -6    0.33    0.08 
   6   5  -6    1.67    0.15 
   7   5  -6    0.53    0.11 
   8   5  -6    0.09    0.09 
  -9   6  -6    0.35    0.17 
  -8   6  -6    1.59    0.24 
  -7   6  -6    4.13    0.31 
  -6   6  -6    3.23    0.26 
  -5   6  -6    1.69    0.19 
  -4   6  -6    1.89    0.12 
  -3   6  -6    1.36    0.10 
  -2   6  -6    0.03    0.04 
  -1   6  -6   25.48    0.52 
   0   6  -6   22.71    0.46 
   1   6  -6    7.20    0.20 
   2   6  -6   16.43    0.56 
   3   6  -6    2.08    0.13 
   4   6  -6   11.61    0.31 
   5   6  -6    1.26    0.12 
   6   6  -6    0.90    0.12 
   7   6  -6    0.17    0.09 
   8   6  -6    0.01    0.08 
  -8   7  -6   -0.05    0.13 
  -7   7  -6    0.41    0.16 
  -6   7  -6    0.55    0.15 
  -5   7  -6    0.59    0.14 
  -4   7  -6    0.06    0.08 
  -3   7  -6    0.67    0.13 
  -2   7  -6    0.03    0.04 
  -1   7  -6    0.14    0.05 
   0   7  -6    4.06    0.15 
   1   7  -6   11.10    0.28 
   2   7  -6    1.04    0.15 
   3   7  -6    0.07    0.08 
   4   7  -6    0.12    0.07 
   5   7  -6    2.48    0.17 
   6   7  -6    5.99    0.24 
   7   7  -6    1.48    0.14 
   8   7  -6    0.03    0.09 
  -7   8  -6    0.03    0.12 
  -6   8  -6    2.10    0.26 
  -5   8  -6    6.73    0.40 
  -4   8  -6    1.22    0.20 
  -3   8  -6    0.11    0.09 
  -2   8  -6    0.14    0.09 
  -1   8  -6    0.06    0.08 
   0   8  -6    9.02    0.40 
   1   8  -6    0.79    0.14 
   2   8  -6    0.36    0.10 
   3   8  -6    0.36    0.11 
   4   8  -6    0.06    0.09 
   5   8  -6    1.02    0.18 
   6   8  -6    0.51    0.11 
   7   8  -6    0.52    0.12 
  -6   9  -6    0.18    0.14 
  -5   9  -6    0.99    0.20 
  -4   9  -6    0.27    0.13 
  -3   9  -6    0.29    0.12 
  -2   9  -6   -0.07    0.06 
  -1   9  -6    0.21    0.11 
   0   9  -6    0.42    0.12 
   1   9  -6    0.12    0.10 
   2   9  -6    0.11    0.09 
   3   9  -6    0.24    0.11 
   4   9  -6    0.52    0.13 
   5   9  -6    0.10    0.11 
   6   9  -6    1.26    0.21 
   7   9  -6    2.34    0.26 
  -5  10  -6    0.45    0.17 
  -4  10  -6    0.13    0.12 
  -3  10  -6    2.18    0.25 
  -2  10  -6    2.83    0.26 
  -1  10  -6   14.19    0.59 
   0  10  -6    3.11    0.25 
   1  10  -6    0.10    0.09 
   2  10  -6    0.21    0.11 
   3  10  -6    0.01    0.09 
   4  10  -6    1.14    0.19 
   5  10  -6    1.21    0.21 
   6  10  -6    0.26    0.12 
  -4  11  -6   -0.11    0.11 
  -3  11  -6   -0.12    0.10 
  -2  11  -6   -0.06    0.09 
  -1  11  -6    0.60    0.16 
   0  11  -6    1.13    0.20 
   1  11  -6    0.51    0.14 
   2  11  -6    0.03    0.09 
   3  11  -6   -0.02    0.10 
   4  11  -6    0.14    0.11 
   5  11  -6   -0.06    0.10 
  -2  12  -6    0.16    0.14 
  -1  12  -6    0.30    0.14 
   0  12  -6    2.95    0.30 
   1  12  -6    2.65    0.27 
   2  12  -6    1.31    0.21 
   3  12  -6   -0.01    0.10 
  -4 -15  -5    0.00    0.10 
  -3 -15  -5    0.05    0.11 
  -7 -14  -5    0.12    0.10 
  -6 -14  -5    0.08    0.10 
  -5 -14  -5    0.03    0.10 
  -4 -14  -5    0.14    0.10 
  -3 -14  -5    0.75    0.11 
  -2 -14  -5    0.09    0.10 
  -1 -14  -5    0.02    0.09 
   0 -14  -5    0.25    0.13 
  -8 -13  -5    0.22    0.11 
  -7 -13  -5   -0.10    0.08 
  -6 -13  -5    0.51    0.13 
  -5 -13  -5    0.01    0.08 
  -4 -13  -5    0.48    0.11 
  -3 -13  -5    0.23    0.07 
  -2 -13  -5    1.66    0.13 
  -1 -13  -5   -0.06    0.08 
   0 -13  -5    0.22    0.11 
   1 -13  -5   -0.10    0.08 
   2 -13  -5    0.09    0.10 
  -9 -12  -5    0.15    0.11 
  -8 -12  -5    0.13    0.09 
  -7 -12  -5    4.83    0.28 
  -6 -12  -5    2.70    0.21 
  -5 -12  -5    1.25    0.16 
  -4 -12  -5    0.89    0.10 
  -3 -12  -5    1.07    0.10 
  -2 -12  -5   -0.01    0.05 
  -1 -12  -5    0.29    0.11 
   0 -12  -5    3.75    0.25 
   1 -12  -5    0.39    0.12 
   2 -12  -5   -0.04    0.08 
   3 -12  -5   -0.02    0.07 
 -10 -11  -5    0.50    0.14 
  -9 -11  -5    0.13    0.10 
  -8 -11  -5   -0.02    0.08 
  -7 -11  -5    0.28    0.10 
  -6 -11  -5    0.41    0.10 
  -5 -11  -5    0.02    0.07 
  -4 -11  -5    1.45    0.10 
  -3 -11  -5    0.67    0.08 
  -2 -11  -5    0.04    0.05 
  -1 -11  -5    0.14    0.05 
   0 -11  -5    1.40    0.16 
   1 -11  -5    0.04    0.08 
   2 -11  -5    1.00    0.16 
   3 -11  -5    0.18    0.08 
   4 -11  -5    0.01    0.07 
 -11 -10  -5    0.01    0.10 
 -10 -10  -5    1.65    0.20 
  -9 -10  -5    0.96    0.15 
  -8 -10  -5    0.13    0.09 
  -7 -10  -5    1.75    0.16 
  -6 -10  -5    1.79    0.16 
  -5 -10  -5   18.15    0.39 
  -4 -10  -5    5.84    0.19 
  -3 -10  -5   11.86    0.29 
  -2 -10  -5    2.20    0.11 
  -1 -10  -5    0.87    0.09 
   0 -10  -5    0.66    0.12 
   1 -10  -5    2.44    0.20 
   2 -10  -5    0.76    0.13 
   3 -10  -5    0.56    0.10 
   4 -10  -5    0.78    0.12 
   5 -10  -5    0.13    0.09 
 -11  -9  -5    0.98    0.17 
 -10  -9  -5    0.09    0.10 
  -9  -9  -5    0.36    0.11 
  -8  -9  -5    0.47    0.11 
  -7  -9  -5    0.13    0.08 
  -6  -9  -5    0.34    0.10 
  -5  -9  -5    0.64    0.07 
  -4  -9  -5    2.01    0.11 
  -3  -9  -5    1.72    0.10 
  -2  -9  -5    5.51    0.17 
  -1  -9  -5    0.29    0.06 
   0  -9  -5    5.72    0.18 
   1  -9  -5    0.07    0.06 
   2  -9  -5   -0.03    0.04 
   3  -9  -5   -0.02    0.05 
   4  -9  -5    0.33    0.09 
   5  -9  -5    0.18    0.08 
   6  -9  -5   -0.01    0.07 
 -11  -8  -5    3.26    0.25 
 -10  -8  -5    2.81    0.22 
  -9  -8  -5    0.41    0.11 
  -8  -8  -5    0.43    0.11 
  -7  -8  -5    9.03    0.36 
  -6  -8  -5    0.49    0.11 
  -5  -8  -5    3.74    0.13 
  -4  -8  -5   14.23    0.31 
  -3  -8  -5    1.95    0.10 
  -2  -8  -5    3.17    0.12 
  -1  -8  -5   29.33    0.56 
   0  -8  -5   24.61    0.73 
   1  -8  -5   13.54    0.47 
   2  -8  -5    0.45    0.08 
   3  -8  -5    0.46    0.08 
   4  -8  -5    1.21    0.12 
   5  -8  -5    2.59    0.17 
   6  -8  -5    0.19    0.08 
 -12  -7  -5    0.03    0.10 
 -11  -7  -5    1.72    0.20 
 -10  -7  -5    0.29    0.11 
  -9  -7  -5    0.06    0.07 
  -8  -7  -5    0.49    0.11 
  -7  -7  -5    0.35    0.09 
  -6  -7  -5    2.32    0.10 
  -5  -7  -5    0.05    0.03 
  -4  -7  -5    0.40    0.05 
  -3  -7  -5    1.54    0.08 
  -2  -7  -5    0.05    0.03 
  -1  -7  -5   -0.01    0.03 
   0  -7  -5    0.59    0.09 
   1  -7  -5   11.72    0.29 
   2  -7  -5    6.17    0.20 
   3  -7  -5    0.05    0.05 
   4  -7  -5    0.02    0.05 
   5  -7  -5    0.45    0.09 
   6  -7  -5    3.04    0.18 
   7  -7  -5    2.91    0.23 
 -12  -6  -5    0.07    0.10 
 -11  -6  -5    0.49    0.12 
 -10  -6  -5    5.15    0.29 
  -9  -6  -5    3.09    0.21 
  -8  -6  -5    0.12    0.07 
  -7  -6  -5    1.01    0.13 
  -6  -6  -5    1.00    0.07 
  -5  -6  -5   27.26    0.52 
  -4  -6  -5   31.31    0.59 
  -3  -6  -5    5.11    0.14 
  -2  -6  -5    3.58    0.11 
  -1  -6  -5    0.05    0.03 
   0  -6  -5    0.03    0.03 
   1  -6  -5    9.40    0.24 
   2  -6  -5    0.87    0.08 
   3  -6  -5   25.45    0.53 
   4  -6  -5    1.66    0.12 
   5  -6  -5    0.70    0.09 
   6  -6  -5    4.30    0.19 
   7  -6  -5    0.00    0.06 
 -12  -5  -5    0.35    0.19 
 -11  -5  -5    0.93    0.16 
 -10  -5  -5    0.02    0.07 
  -9  -5  -5   -0.01    0.06 
  -8  -5  -5    0.13    0.08 
  -7  -5  -5    0.01    0.03 
  -6  -5  -5    6.40    0.17 
  -5  -5  -5    0.07    0.03 
  -4  -5  -5    0.03    0.03 
  -3  -5  -5   11.29    0.25 
  -2  -5  -5   31.86    0.58 
  -1  -5  -5    6.35    0.13 
   0  -5  -5    3.19    0.11 
   1  -5  -5    0.62    0.07 
   2  -5  -5   14.61    0.33 
   3  -5  -5    0.04    0.05 
   4  -5  -5    0.71    0.09 
   5  -5  -5   12.88    0.34 
   6  -5  -5    1.67    0.13 
   7  -5  -5    1.59    0.23 
   8  -5  -5    0.02    0.12 
 -11  -4  -5    1.88    0.19 
 -10  -4  -5    0.27    0.09 
  -9  -4  -5    1.02    0.14 
  -8  -4  -5    0.23    0.08 
  -7  -4  -5    5.90    0.16 
  -6  -4  -5   40.08    0.73 
  -5  -4  -5  148.09    2.43 
  -4  -4  -5   17.03    0.34 
  -3  -4  -5    9.06    0.29 
  -2  -4  -5    0.86    0.05 
  -1  -4  -5   16.44    0.26 
   0  -4  -5    0.10    0.03 
   1  -4  -5    1.45    0.08 
   2  -4  -5    0.18    0.05 
   3  -4  -5    0.36    0.06 
   4  -4  -5    1.55    0.10 
   5  -4  -5   12.63    0.33 
   6  -4  -5    4.92    0.20 
   7  -4  -5    0.17    0.11 
   8  -4  -5   -0.01    0.11 
 -11  -3  -5    1.59    0.18 
 -10  -3  -5    0.60    0.12 
  -9  -3  -5    3.90    0.22 
  -8  -3  -5    0.03    0.04 
  -7  -3  -5    0.86    0.07 
  -6  -3  -5   10.69    0.25 
  -5  -3  -5    2.00    0.09 
  -4  -3  -5   26.64    0.50 
  -3  -3  -5    3.04    0.10 
  -2  -3  -5   20.59    0.39 
  -1  -3  -5    0.82    0.04 
   0  -3  -5    7.88    0.19 
   1  -3  -5   22.08    0.43 
   2  -3  -5   17.20    0.36 
   3  -3  -5    0.58    0.07 
   4  -3  -5    0.25    0.06 
   5  -3  -5    0.01    0.04 
   6  -3  -5    7.92    0.25 
   7  -3  -5    7.96    0.41 
   8  -3  -5    0.41    0.16 
 -11  -2  -5   -0.06    0.10 
 -10  -2  -5    1.13    0.15 
  -9  -2  -5    0.06    0.07 
  -8  -2  -5    0.02    0.04 
  -7  -2  -5    3.35    0.12 
  -6  -2  -5    0.01    0.03 
  -5  -2  -5   23.78    0.45 
  -4  -2  -5   74.51    1.28 
  -3  -2  -5   20.33    0.38 
  -2  -2  -5   -0.01    0.02 
  -1  -2  -5    0.07    0.02 
   0  -2  -5    2.18    0.09 
   1  -2  -5   79.68    1.39 
   2  -2  -5    8.06    0.20 
   3  -2  -5    0.46    0.06 
   4  -2  -5    0.84    0.08 
   5  -2  -5    1.45    0.10 
   6  -2  -5    2.23    0.22 
   7  -2  -5    0.11    0.11 
   8  -2  -5    0.10    0.13 
   9  -2  -5    0.77    0.20 
  -9  -1  -5    0.33    0.06 
  -8  -1  -5    0.03    0.04 
  -7  -1  -5    0.13    0.04 
  -6  -1  -5    7.73    0.16 
  -5  -1  -5    0.80    0.05 
  -4  -1  -5    3.98    0.09 
  -3  -1  -5    2.81    0.07 
  -2  -1  -5    1.57    0.05 
  -1  -1  -5   16.82    0.33 
   0  -1  -5    2.21    0.08 
   1  -1  -5    0.02    0.03 
   2  -1  -5   53.39    0.96 
   3  -1  -5   13.03    0.29 
   4  -1  -5    0.53    0.07 
   5  -1  -5    0.24    0.06 
   6  -1  -5    0.11    0.11 
   7  -1  -5    0.12    0.12 
   8  -1  -5    1.32    0.22 
   9  -1  -5    0.16    0.15 
  -8   0  -5    3.45    0.19 
  -7   0  -5    1.88    0.08 
  -6   0  -5   54.27    0.79 
  -5   0  -5    8.86    0.17 
  -4   0  -5   26.73    0.41 
  -3   0  -5    0.37    0.04 
  -2   0  -5   75.76    1.28 
  -1   0  -5    8.85    0.19 
   0   0  -5  124.33    2.10 
   1   0  -5  141.72    2.41 
   2   0  -5    0.94    0.06 
   3   0  -5    2.14    0.09 
   4   0  -5   22.09    0.45 
   5   0  -5   20.93    0.67 
   6   0  -5    0.90    0.16 
   7   0  -5    0.00    0.10 
   8   0  -5    0.89    0.19 
   9   0  -5   -0.03    0.10 
  -8   1  -5    0.10    0.05 
  -7   1  -5    3.02    0.13 
  -6   1  -5    2.47    0.11 
  -5   1  -5    1.44    0.08 
  -4   1  -5    1.30    0.07 
  -3   1  -5    4.34    0.12 
  -2   1  -5   11.44    0.24 
  -1   1  -5   38.21    0.67 
   0   1  -5   54.82    0.95 
   1   1  -5    4.90    0.13 
   2   1  -5   53.36    0.95 
   3   1  -5    1.52    0.08 
   4   1  -5    1.51    0.08 
   5   1  -5   -0.02    0.08 
   6   1  -5    4.82    0.29 
   7   1  -5    7.37    0.38 
   8   1  -5    0.15    0.09 
   9   1  -5   -0.05    0.09 
  -8   2  -5    1.61    0.19 
  -7   2  -5    1.10    0.09 
  -6   2  -5    0.01    0.04 
  -5   2  -5   50.42    0.92 
  -4   2  -5   61.49    1.10 
  -3   2  -5   22.18    0.43 
  -2   2  -5   11.09    0.24 
  -1   2  -5    3.84    0.12 
   0   2  -5    0.48    0.05 
   1   2  -5   61.03    1.05 
   2   2  -5    8.33    0.16 
   3   2  -5    2.13    0.08 
   4   2  -5   -0.01    0.07 
   5   2  -5    0.07    0.06 
   6   2  -5    5.95    0.23 
   7   2  -5    0.79    0.12 
   8   2  -5    0.42    0.11 
   9   2  -5    0.82    0.14 
  -8   3  -5    0.03    0.09 
  -7   3  -5    0.18    0.09 
  -6   3  -5    4.76    0.17 
  -5   3  -5    1.38    0.09 
  -4   3  -5    1.15    0.08 
  -3   3  -5    4.63    0.14 
  -2   3  -5    1.90    0.09 
  -1   3  -5    5.49    0.15 
   0   3  -5    0.87    0.06 
   1   3  -5    0.04    0.02 
   2   3  -5   14.87    0.25 
   3   3  -5    1.46    0.06 
   4   3  -5   23.76    0.50 
   5   3  -5    0.35    0.08 
   6   3  -5    0.07    0.06 
   7   3  -5    8.52    0.29 
   8   3  -5    2.15    0.18 
   9   3  -5    0.75    0.14 
  -9   4  -5    0.48    0.16 
  -8   4  -5    0.86    0.17 
  -7   4  -5   -0.07    0.07 
  -6   4  -5    7.33    0.34 
  -5   4  -5    5.31    0.18 
  -4   4  -5    8.38    0.23 
  -3   4  -5   10.09    0.25 
  -2   4  -5    3.62    0.12 
  -1   4  -5   35.06    0.65 
   0   4  -5   83.30    1.43 
   1   4  -5   24.25    0.46 
   2   4  -5    0.27    0.04 
   3   4  -5    4.78    0.17 
   4   4  -5   22.22    0.48 
   5   4  -5    3.58    0.17 
   6   4  -5    2.25    0.16 
   7   4  -5    2.38    0.17 
   8   4  -5    0.07    0.09 
   9   4  -5   -0.04    0.08 
  -9   5  -5    0.21    0.14 
  -8   5  -5   -0.13    0.08 
  -7   5  -5    0.27    0.12 
  -6   5  -5    1.29    0.17 
  -5   5  -5    0.90    0.14 
  -4   5  -5    3.05    0.13 
  -3   5  -5    0.14    0.04 
  -2   5  -5    5.70    0.18 
  -1   5  -5    2.78    0.11 
   0   5  -5    0.87    0.07 
   1   5  -5   36.17    0.66 
   2   5  -5   26.40    0.41 
   3   5  -5    0.09    0.05 
   4   5  -5    4.70    0.18 
   5   5  -5    1.25    0.12 
   6   5  -5    3.41    0.18 
   7   5  -5    2.87    0.18 
   8   5  -5    2.89    0.20 
   9   5  -5    0.46    0.11 
  -9   6  -5    3.62    0.34 
  -8   6  -5    2.17    0.25 
  -7   6  -5    0.29    0.12 
  -6   6  -5    0.19    0.11 
  -5   6  -5    0.09    0.08 
  -4   6  -5   -0.01    0.07 
  -3   6  -5    0.15    0.05 
  -2   6  -5   -0.01    0.04 
  -1   6  -5    1.05    0.08 
   0   6  -5    8.63    0.22 
   1   6  -5   61.48    1.09 
   2   6  -5    9.41    0.23 
   3   6  -5    8.41    0.25 
   4   6  -5    1.64    0.12 
   5   6  -5   -0.04    0.05 
   6   6  -5    2.35    0.16 
   7   6  -5    0.21    0.09 
   8   6  -5    0.17    0.10 
   9   6  -5    0.10    0.10 
  -8   7  -5    0.01    0.11 
  -7   7  -5    0.14    0.11 
  -6   7  -5    0.42    0.14 
  -5   7  -5   -0.01    0.08 
  -4   7  -5    0.02    0.08 
  -3   7  -5    0.21    0.09 
  -2   7  -5    0.02    0.06 
  -1   7  -5    4.66    0.26 
   0   7  -5    0.46    0.11 
   1   7  -5    0.98    0.15 
   2   7  -5    3.70    0.23 
   3   7  -5    1.58    0.12 
   4   7  -5    0.56    0.09 
   5   7  -5    0.11    0.07 
   6   7  -5   -0.05    0.06 
   7   7  -5    1.65    0.15 
   8   7  -5    1.23    0.15 
  -7   8  -5    0.75    0.19 
  -6   8  -5    3.55    0.30 
  -5   8  -5    2.35    0.25 
  -4   8  -5    0.76    0.15 
  -3   8  -5    0.12    0.09 
  -2   8  -5   -0.05    0.06 
  -1   8  -5   -0.05    0.06 
   0   8  -5   10.00    0.42 
   1   8  -5    1.60    0.17 
   2   8  -5    0.51    0.12 
   3   8  -5    0.02    0.05 
   4   8  -5    1.28    0.12 
   5   8  -5   14.43    0.39 
   6   8  -5    2.34    0.17 
   7   8  -5    0.14    0.09 
   8   8  -5    0.11    0.09 
  -7   9  -5    0.11    0.14 
  -6   9  -5    0.05    0.11 
  -5   9  -5    0.51    0.16 
  -4   9  -5    0.38    0.13 
  -3   9  -5    0.05    0.09 
  -2   9  -5   -0.02    0.07 
  -1   9  -5    0.35    0.11 
   0   9  -5    0.18    0.09 
   1   9  -5    0.11    0.08 
   2   9  -5   -0.03    0.06 
   3   9  -5    0.17    0.09 
   4   9  -5    0.54    0.14 
   5   9  -5   -0.11    0.07 
   6   9  -5    2.39    0.18 
   7   9  -5    9.29    0.33 
   8   9  -5    0.25    0.11 
  -6  10  -5    0.07    0.13 
  -5  10  -5    4.20    0.34 
  -4  10  -5   12.97    0.59 
  -3  10  -5    3.67    0.30 
  -2  10  -5    0.89    0.17 
  -1  10  -5    0.00    0.09 
   0  10  -5    0.56    0.14 
   1  10  -5    5.67    0.32 
   2  10  -5    0.09    0.09 
   3  10  -5    1.41    0.18 
   4  10  -5   -0.05    0.08 
   5  10  -5   -0.02    0.09 
   6  10  -5    1.21    0.19 
   7  10  -5    0.54    0.13 
  -4  11  -5    0.65    0.19 
  -3  11  -5   -0.09    0.08 
  -2  11  -5    0.10    0.11 
  -1  11  -5    0.25    0.12 
   0  11  -5    0.51    0.14 
   1  11  -5    0.15    0.10 
   2  11  -5    0.51    0.14 
   3  11  -5    0.08    0.09 
   4  11  -5    0.65    0.15 
   5  11  -5    0.13    0.11 
   6  11  -5    0.22    0.12 
  -3  12  -5   -0.04    0.11 
  -2  12  -5    0.96    0.20 
  -1  12  -5    0.79    0.19 
   0  12  -5    3.33    0.30 
   1  12  -5    1.09    0.20 
   2  12  -5    0.12    0.12 
   3  12  -5    0.90    0.17 
   4  12  -5    0.00    0.11 
   5  12  -5    0.30    0.13 
   0  13  -5    0.06    0.12 
   1  13  -5    0.81    0.19 
   2  13  -5    0.56    0.16 
  -5 -15  -4    0.04    0.09 
  -4 -15  -4    0.06    0.10 
  -3 -15  -4    0.10    0.11 
  -7 -14  -4   -0.10    0.07 
  -6 -14  -4    0.20    0.10 
  -5 -14  -4    0.22    0.11 
  -4 -14  -4    0.12    0.10 
  -3 -14  -4   -0.03    0.09 
  -2 -14  -4    0.54    0.09 
  -1 -14  -4    0.80    0.16 
   0 -14  -4    1.93    0.21 
  -8 -13  -4    0.19    0.10 
  -7 -13  -4    0.30    0.11 
  -6 -13  -4   -0.01    0.08 
  -5 -13  -4    1.53    0.19 
  -4 -13  -4    0.03    0.08 
  -3 -13  -4    1.53    0.12 
  -2 -13  -4    0.01    0.05 
  -1 -13  -4    0.00    0.06 
   0 -13  -4    0.14    0.10 
   1 -13  -4    0.96    0.18 
  -9 -12  -4    2.50    0.24 
  -8 -12  -4    1.67    0.20 
  -7 -12  -4    0.59    0.13 
  -6 -12  -4    0.23    0.10 
  -5 -12  -4    0.01    0.07 
  -4 -12  -4    0.51    0.12 
  -3 -12  -4    0.69    0.09 
  -2 -12  -4    3.63    0.16 
  -1 -12  -4    0.08    0.06 
   0 -12  -4    0.00    0.09 
   1 -12  -4    0.49    0.14 
   2 -12  -4    0.99    0.17 
   3 -12  -4    1.00    0.19 
 -10 -11  -4    0.22    0.12 
  -9 -11  -4    0.04    0.09 
  -8 -11  -4    0.07    0.09 
  -7 -11  -4    0.66    0.13 
  -6 -11  -4    0.24    0.09 
  -5 -11  -4    0.23    0.09 
  -4 -11  -4   -0.01    0.05 
  -3 -11  -4    0.36    0.07 
  -2 -11  -4    0.19    0.05 
  -1 -11  -4    0.00    0.05 
   0 -11  -4    1.30    0.17 
   1 -11  -4    1.88    0.19 
   2 -11  -4    0.86    0.16 
   3 -11  -4    0.02    0.10 
   4 -11  -4    0.36    0.10 
 -11 -10  -4    1.49    0.20 
 -10 -10  -4    1.79    0.20 
  -9 -10  -4    0.63    0.14 
  -8 -10  -4    0.13    0.08 
  -7 -10  -4   -0.02    0.06 
  -6 -10  -4    0.04    0.06 
  -5 -10  -4    8.92    0.35 
  -4 -10  -4   20.29    0.43 
  -3 -10  -4    4.63    0.16 
  -2 -10  -4    2.52    0.12 
  -1 -10  -4    0.17    0.05 
   0 -10  -4    1.38    0.10 
   1 -10  -4    2.10    0.18 
   2 -10  -4    1.57    0.17 
   3 -10  -4   -0.02    0.07 
   4 -10  -4    0.03    0.07 
   5 -10  -4    1.15    0.14 
 -11  -9  -4   -0.08    0.08 
 -10  -9  -4    1.57    0.18 
  -9  -9  -4    0.20    0.10 
  -8  -9  -4    0.03    0.07 
  -7  -9  -4    1.13    0.13 
  -6  -9  -4   -0.02    0.05 
  -5  -9  -4    2.72    0.12 
  -4  -9  -4    0.39    0.06 
  -3  -9  -4    0.14    0.05 
  -2  -9  -4    2.12    0.10 
  -1  -9  -4   -0.02    0.04 
   0  -9  -4    0.99    0.08 
   1  -9  -4    2.43    0.18 
   2  -9  -4   -0.01    0.06 
   3  -9  -4   -0.10    0.06 
   4  -9  -4    0.02    0.06 
   5  -9  -4    0.25    0.08 
   6  -9  -4    0.18    0.10 
 -11  -8  -4    0.03    0.10 
 -10  -8  -4    2.64    0.21 
  -9  -8  -4    4.40    0.26 
  -8  -8  -4    0.11    0.07 
  -7  -8  -4    1.54    0.15 
  -6  -8  -4    3.43    0.20 
  -5  -8  -4    5.22    0.15 
  -4  -8  -4   93.95    1.61 
  -3  -8  -4   25.22    0.49 
  -2  -8  -4   11.44    0.27 
  -1  -8  -4    0.80    0.07 
   0  -8  -4    0.71    0.09 
   1  -8  -4    4.39    0.23 
   2  -8  -4    8.14    0.32 
   3  -8  -4    0.37    0.10 
   4  -8  -4    0.07    0.05 
   5  -8  -4    0.02    0.06 
   6  -8  -4    0.00    0.07 
   7  -8  -4    1.22    0.15 
 -11  -7  -4    1.58    0.18 
 -10  -7  -4    1.69    0.18 
  -9  -7  -4    0.12    0.06 
  -8  -7  -4    0.19    0.06 
  -7  -7  -4    0.48    0.10 
  -6  -7  -4    0.55    0.10 
  -5  -7  -4    3.29    0.18 
  -4  -7  -4    0.33    0.05 
  -3  -7  -4    1.55    0.08 
  -2  -7  -4    5.98    0.16 
  -1  -7  -4    2.18    0.09 
   0  -7  -4    0.18    0.04 
   1  -7  -4    0.01    0.05 
   2  -7  -4    0.87    0.11 
   3  -7  -4    9.96    0.27 
   4  -7  -4    0.51    0.08 
   5  -7  -4    0.11    0.06 
   6  -7  -4    1.10    0.13 
   7  -7  -4   -0.01    0.07 
 -11  -6  -4    2.65    0.22 
 -10  -6  -4    2.12    0.15 
  -9  -6  -4    1.47    0.11 
  -8  -6  -4    0.20    0.06 
  -7  -6  -4    0.77    0.09 
  -6  -6  -4    2.09    0.09 
  -5  -6  -4   29.56    0.55 
  -4  -6  -4   37.25    0.94 
  -3  -6  -4    1.41    0.07 
  -2  -6  -4    0.05    0.03 
  -1  -6  -4    8.39    0.20 
   0  -6  -4    0.77    0.06 
   1  -6  -4   16.29    0.49 
   2  -6  -4   18.01    0.55 
   3  -6  -4    1.92    0.11 
   4  -6  -4    0.06    0.05 
   5  -6  -4    6.26    0.22 
   6  -6  -4    1.00    0.12 
   7  -6  -4    0.63    0.10 
   8  -6  -4    0.10    0.14 
 -11  -5  -4    0.08    0.09 
 -10  -5  -4    1.62    0.13 
  -9  -5  -4    0.28    0.07 
  -8  -5  -4    2.26    0.12 
  -7  -5  -4    0.07    0.05 
  -6  -5  -4    0.39    0.05 
  -5  -5  -4    9.55    0.22 
  -4  -5  -4    0.21    0.04 
  -3  -5  -4   19.91    0.38 
  -2  -5  -4    0.83    0.05 
  -1  -5  -4   14.23    0.29 
   0  -5  -4   -0.02    0.04 
   1  -5  -4    6.66    0.18 
   2  -5  -4   38.52    0.72 
   3  -5  -4   18.18    0.40 
   4  -5  -4    0.11    0.05 
   5  -5  -4    0.01    0.05 
   6  -5  -4    1.42    0.12 
   7  -5  -4    5.72    0.29 
   8  -5  -4    1.34    0.23 
 -11  -4  -4    2.34    0.20 
 -10  -4  -4    0.06    0.06 
  -9  -4  -4    0.67    0.09 
  -8  -4  -4    0.35    0.07 
  -7  -4  -4    3.07    0.10 
  -6  -4  -4    0.01    0.02 
  -5  -4  -4   14.89    0.30 
  -4  -4  -4   55.56    0.97 
  -3  -4  -4  104.15    1.74 
  -2  -4  -4    0.69    0.05 
  -1  -4  -4   30.18    0.44 
   0  -4  -4    0.07    0.03 
   1  -4  -4    0.00    0.03 
   2  -4  -4   13.78    0.30 
   3  -4  -4    7.28    0.20 
   4  -4  -4   25.86    0.53 
   5  -4  -4    2.45    0.13 
   6  -4  -4    0.55    0.08 
   7  -4  -4    4.30    0.19 
   8  -4  -4   -0.02    0.11 
   9  -4  -4    0.06    0.14 
 -10  -3  -4    0.57    0.11 
  -9  -3  -4    0.52    0.08 
  -8  -3  -4    0.80    0.09 
  -7  -3  -4    0.15    0.03 
  -6  -3  -4    0.70    0.06 
  -5  -3  -4   12.83    0.27 
  -4  -3  -4    0.02    0.02 
  -3  -3  -4   10.02    0.21 
  -2  -3  -4   22.56    0.41 
  -1  -3  -4   46.35    0.65 
   0  -3  -4   13.26    0.27 
   1  -3  -4    1.91    0.08 
   2  -3  -4    4.84    0.14 
   3  -3  -4   19.99    0.41 
   4  -3  -4    0.32    0.06 
   5  -3  -4    1.94    0.11 
   6  -3  -4    1.52    0.11 
   7  -3  -4    0.14    0.10 
   8  -3  -4    1.97    0.25 
   9  -3  -4    1.49    0.24 
 -10  -2  -4    1.17    0.14 
  -9  -2  -4    0.97    0.13 
  -8  -2  -4    0.67    0.07 
  -7  -2  -4    0.09    0.03 
  -6  -2  -4   11.23    0.25 
  -5  -2  -4   48.21    0.84 
  -4  -2  -4   69.15    1.16 
  -3  -2  -4   12.90    0.26 
  -2  -2  -4   14.51    0.28 
  -1  -2  -4    4.32    0.09 
   0  -2  -4   37.30    0.68 
   1  -2  -4  121.57    2.08 
   2  -2  -4   26.85    0.51 
   3  -2  -4    0.54    0.06 
   4  -2  -4    0.50    0.06 
   5  -2  -4    0.06    0.04 
   6  -2  -4    7.90    0.23 
   7  -2  -4    0.27    0.12 
   8  -2  -4    0.04    0.11 
   9  -2  -4    0.31    0.15 
 -10  -1  -4    3.25    0.21 
  -9  -1  -4    0.96    0.13 
  -8  -1  -4    1.88    0.10 
  -7  -1  -4    0.02    0.03 
  -6  -1  -4    0.47    0.05 
  -5  -1  -4    0.21    0.03 
  -4  -1  -4    1.31    0.05 
  -3  -1  -4    5.34    0.13 
  -2  -1  -4    2.87    0.06 
  -1  -1  -4    9.90    0.16 
   0  -1  -4   17.15    0.33 
   1  -1  -4  194.13    3.28 
   2  -1  -4   17.50    0.35 
   3  -1  -4   45.42    0.83 
   4  -1  -4    0.52    0.06 
   5  -1  -4    7.73    0.21 
   6  -1  -4    5.17    0.29 
   7  -1  -4    0.51    0.14 
   8  -1  -4    2.65    0.27 
   9  -1  -4   -0.09    0.11 
  -8   0  -4   18.50    0.56 
  -7   0  -4    4.45    0.14 
  -6   0  -4    0.59    0.05 
  -5   0  -4    5.28    0.12 
  -4   0  -4   71.68    1.01 
  -3   0  -4    1.78    0.07 
  -2   0  -4  152.41    2.54 
  -1   0  -4    4.21    0.10 
   0   0  -4    0.60    0.04 
   1   0  -4  109.35    1.89 
   2   0  -4  441.73    7.47 
   3   0  -4   35.15    0.64 
   4   0  -4    4.63    0.14 
   5   0  -4    1.74    0.09 
   6   0  -4    2.12    0.20 
   7   0  -4    1.32    0.19 
   8   0  -4   -0.03    0.10 
   9   0  -4    0.00    0.09 
  10   0  -4    0.26    0.12 
  -7   1  -4    0.27    0.06 
  -6   1  -4    2.00    0.10 
  -5   1  -4   10.97    0.25 
  -4   1  -4    3.32    0.11 
  -3   1  -4   33.22    0.59 
  -2   1  -4    2.40    0.08 
  -1   1  -4    0.40    0.04 
   0   1  -4   14.68    0.28 
   1   1  -4    0.58    0.05 
   2   1  -4    1.74    0.07 
   3   1  -4   46.34    0.82 
   4   1  -4    6.59    0.17 
   5   1  -4    0.64    0.13 
   6   1  -4    0.02    0.09 
   7   1  -4    1.09    0.19 
   8   1  -4    2.60    0.19 
   9   1  -4    0.41    0.12 
  10   1  -4    0.05    0.10 
  -7   2  -4   13.04    0.48 
  -6   2  -4    1.61    0.08 
  -5   2  -4   65.31    1.16 
  -4   2  -4    0.02    0.03 
  -3   2  -4   28.88    0.54 
  -2   2  -4    0.75    0.05 
  -1   2  -4   51.88    0.90 
   0   2  -4    6.64    0.15 
   1   2  -4   70.06    1.21 
   2   2  -4   28.28    0.42 
   3   2  -4    0.64    0.04 
   4   2  -4    0.25    0.09 
   5   2  -4    0.98    0.10 
   6   2  -4   15.66    0.38 
   7   2  -4    4.05    0.20 
   8   2  -4    0.49    0.11 
   9   2  -4    0.08    0.09 
  10   2  -4   -0.01    0.09 
  -8   3  -4    0.33    0.09 
  -7   3  -4    0.07    0.06 
  -6   3  -4    0.53    0.11 
  -5   3  -4    0.72    0.07 
  -4   3  -4    1.88    0.09 
  -3   3  -4    5.71    0.16 
  -2   3  -4    3.97    0.12 
  -1   3  -4    0.54    0.05 
   0   3  -4    3.78    0.11 
   1   3  -4    0.21    0.06 
   2   3  -4   19.34    0.30 
   3   3  -4   12.56    0.29 
   4   3  -4    0.30    0.06 
   5   3  -4    2.57    0.14 
   6   3  -4    1.41    0.13 
   7   3  -4   17.76    0.44 
   8   3  -4    9.76    0.32 
   9   3  -4    1.84    0.18 
  10   3  -4    0.02    0.10 
  -8   4  -4    2.91    0.25 
  -7   4  -4    0.23    0.10 
  -6   4  -4    1.46    0.17 
  -5   4  -4    0.52    0.11 
  -4   4  -4   10.20    0.35 
  -3   4  -4   51.22    0.92 
  -2   4  -4   39.72    0.73 
  -1   4  -4    6.03    0.16 
   0   4  -4    0.02    0.03 
   1   4  -4   16.66    0.33 
   2   4  -4   19.71    0.31 
   3   4  -4    8.64    0.23 
   4   4  -4    5.88    0.19 
   5   4  -4   11.52    0.30 
   6   4  -4    0.82    0.11 
   7   4  -4   10.31    0.31 
   8   4  -4    1.51    0.15 
   9   4  -4    1.30    0.15 
  10   4  -4   -0.01    0.10 
  -9   5  -4    0.48    0.17 
  -8   5  -4   -0.09    0.09 
  -7   5  -4    1.02    0.17 
  -6   5  -4    0.12    0.09 
  -5   5  -4    0.41    0.11 
  -4   5  -4    0.04    0.06 
  -3   5  -4    3.19    0.13 
  -2   5  -4    8.81    0.22 
  -1   5  -4    0.42    0.05 
   0   5  -4    2.86    0.10 
   1   5  -4    4.27    0.13 
   2   5  -4    3.85    0.10 
   3   5  -4    4.11    0.15 
   4   5  -4    8.76    0.25 
   5   5  -4   25.26    0.54 
   6   5  -4   -0.01    0.06 
   7   5  -4    0.08    0.07 
   8   5  -4    8.36    0.30 
   9   5  -4    1.57    0.17 
  -9   6  -4    0.39    0.16 
  -8   6  -4    0.01    0.12 
  -7   6  -4    0.20    0.12 
  -6   6  -4    0.28    0.11 
  -5   6  -4    0.35    0.11 
  -4   6  -4    1.79    0.17 
  -3   6  -4    0.69    0.12 
  -2   6  -4    8.95    0.36 
  -1   6  -4   14.70    0.32 
   0   6  -4   36.08    0.67 
   1   6  -4   52.43    0.94 
   2   6  -4    4.92    0.17 
   3   6  -4    0.24    0.06 
   4   6  -4    0.55    0.08 
   5   6  -4    3.59    0.17 
   6   6  -4    8.15    0.26 
   7   6  -4    0.95    0.12 
   8   6  -4    0.04    0.08 
   9   6  -4    0.08    0.09 
  -8   7  -4   -0.10    0.11 
  -7   7  -4   -0.10    0.10 
  -6   7  -4    0.06    0.10 
  -5   7  -4    1.16    0.18 
  -4   7  -4    0.68    0.14 
  -3   7  -4    2.27    0.19 
  -2   7  -4    0.10    0.07 
  -1   7  -4    2.34    0.18 
   0   7  -4    0.09    0.07 
   1   7  -4    0.22    0.09 
   2   7  -4    8.01    0.23 
   3   7  -4    2.90    0.14 
   4   7  -4   -0.02    0.06 
   5   7  -4    0.02    0.06 
   6   7  -4    0.10    0.07 
   7   7  -4    2.27    0.17 
   8   7  -4    4.04    0.22 
   9   7  -4    0.05    0.09 
  -8   8  -4    3.25    0.33 
  -7   8  -4    0.49    0.17 
  -6   8  -4   -0.07    0.10 
  -5   8  -4    0.19    0.11 
  -4   8  -4    8.84    0.44 
  -3   8  -4    8.81    0.40 
  -2   8  -4    0.20    0.09 
  -1   8  -4    0.16    0.08 
   0   8  -4    0.01    0.07 
   1   8  -4    1.39    0.16 
   2   8  -4   21.38    0.47 
   3   8  -4    0.45    0.08 
   4   8  -4    0.32    0.08 
   5   8  -4    1.21    0.12 
   6   8  -4    1.09    0.13 
   7   8  -4    3.16    0.19 
   8   8  -4    0.32    0.10 
   9   8  -4    0.03    0.09 
  -7   9  -4    0.01    0.13 
  -6   9  -4    0.08    0.12 
  -5   9  -4    1.30    0.21 
  -4   9  -4    0.14    0.10 
  -3   9  -4    2.86    0.25 
  -2   9  -4    0.16    0.09 
  -1   9  -4   -0.02    0.06 
   0   9  -4    0.29    0.10 
   1   9  -4    0.85    0.14 
   2   9  -4    0.25    0.07 
   3   9  -4    1.71    0.13 
   4   9  -4    1.77    0.14 
   5   9  -4    1.57    0.14 
   6   9  -4    0.06    0.08 
   7   9  -4    0.19    0.09 
   8   9  -4    1.09    0.14 
  -6  10  -4   -0.04    0.11 
  -5  10  -4    5.95    0.39 
  -4  10  -4    0.95    0.19 
  -3  10  -4    0.45    0.14 
  -2  10  -4    0.05    0.09 
  -1  10  -4    0.82    0.16 
   0  10  -4   -0.08    0.05 
   1  10  -4    1.83    0.19 
   2  10  -4    0.01    0.08 
   3  10  -4    0.10    0.08 
   4  10  -4    0.15    0.07 
   5  10  -4    2.16    0.17 
   6  10  -4    4.15    0.22 
   7  10  -4    1.12    0.15 
   8  10  -4   -0.04    0.09 
  -5  11  -4    0.06    0.13 
  -4  11  -4    0.34    0.15 
  -3  11  -4    0.01    0.11 
  -2  11  -4   -0.01    0.10 
  -1  11  -4   -0.06    0.08 
   0  11  -4    0.53    0.14 
   1  11  -4   -0.02    0.08 
   2  11  -4    0.00    0.09 
   3  11  -4    0.08    0.09 
   4  11  -4    0.01    0.08 
   5  11  -4    0.01    0.09 
   6  11  -4    0.19    0.10 
   7  11  -4    0.92    0.15 
  -3  12  -4    5.89    0.42 
  -2  12  -4    0.97    0.21 
  -1  12  -4    0.90    0.19 
   0  12  -4   -0.10    0.07 
   1  12  -4    1.01    0.19 
   2  12  -4    3.00    0.27 
   3  12  -4    1.99    0.23 
   4  12  -4    1.04    0.19 
   5  12  -4    0.05    0.10 
   6  12  -4    0.09    0.12 
  -1  13  -4    0.02    0.11 
   0  13  -4   -0.02    0.11 
   1  13  -4    0.09    0.11 
   2  13  -4    0.01    0.11 
   3  13  -4    3.98    0.32 
   4  13  -4    0.12    0.11 
  -4 -15  -3   -0.01    0.10 
  -3 -15  -3    0.03    0.10 
  -2 -15  -3    0.02    0.11 
  -7 -14  -3    0.06    0.11 
  -6 -14  -3    0.15    0.10 
  -5 -14  -3    0.06    0.09 
  -4 -14  -3    0.06    0.11 
  -3 -14  -3    0.46    0.13 
  -2 -14  -3    4.01    0.26 
  -1 -14  -3    5.00    0.30 
   0 -14  -3    0.21    0.12 
   1 -14  -3    0.00    0.11 
  -8 -13  -3    0.05    0.10 
  -7 -13  -3    0.10    0.09 
  -6 -13  -3    1.30    0.19 
  -5 -13  -3    0.11    0.09 
  -4 -13  -3    0.51    0.14 
  -3 -13  -3    0.08    0.10 
  -2 -13  -3    1.47    0.12 
  -1 -13  -3    0.22    0.07 
   0 -13  -3    0.52    0.14 
   1 -13  -3    0.41    0.14 
   2 -13  -3    0.33    0.12 
  -9 -12  -3    2.16    0.22 
  -8 -12  -3    0.49    0.13 
  -7 -12  -3   -0.01    0.08 
  -6 -12  -3    0.02    0.08 
  -5 -12  -3    2.80    0.21 
  -4 -12  -3    1.45    0.16 
  -3 -12  -3    2.22    0.13 
  -2 -12  -3    0.04    0.05 
  -1 -12  -3    0.58    0.09 
   0 -12  -3    0.08    0.07 
   1 -12  -3    0.91    0.16 
   2 -12  -3    2.96    0.24 
   3 -12  -3    0.10    0.10 
   4 -12  -3    0.05    0.10 
 -10 -11  -3    0.73    0.15 
  -9 -11  -3    1.06    0.17 
  -8 -11  -3    0.09    0.09 
  -7 -11  -3    0.11    0.08 
  -6 -11  -3   -0.07    0.06 
  -5 -11  -3   -0.01    0.06 
  -4 -11  -3    0.36    0.10 
  -3 -11  -3    0.06    0.05 
  -2 -11  -3    1.20    0.10 
  -1 -11  -3    0.24    0.06 
   0 -11  -3    0.40    0.08 
   1 -11  -3    0.20    0.10 
   2 -11  -3    0.38    0.11 
   3 -11  -3    0.45    0.13 
   4 -11  -3    0.35    0.13 
   5 -11  -3    0.00    0.08 
 -10 -10  -3    0.19    0.09 
  -9 -10  -3    0.73    0.11 
  -8 -10  -3    2.15    0.14 
  -7 -10  -3    0.19    0.09 
  -6 -10  -3    0.35    0.10 
  -5 -10  -3    0.97    0.13 
  -4 -10  -3    0.01    0.04 
  -3 -10  -3   84.95    1.52 
  -2 -10  -3    4.85    0.17 
  -1 -10  -3    1.27    0.10 
   0 -10  -3    1.51    0.10 
   1 -10  -3    0.03    0.05 
   2 -10  -3    0.77    0.14 
   3 -10  -3    2.64    0.21 
   4 -10  -3    0.09    0.10 
   5 -10  -3    0.16    0.07 
   6 -10  -3    0.38    0.14 
 -11  -9  -3    0.28    0.09 
 -10  -9  -3    0.35    0.09 
  -9  -9  -3    1.40    0.13 
  -8  -9  -3    0.80    0.10 
  -7  -9  -3    0.12    0.06 
  -6  -9  -3    0.46    0.10 
  -5  -9  -3    1.63    0.15 
  -4  -9  -3    1.07    0.08 
  -3  -9  -3    0.08    0.05 
  -2  -9  -3    1.12    0.08 
  -1  -9  -3    1.86    0.10 
   0  -9  -3    0.47    0.07 
   1  -9  -3    2.91    0.13 
   2  -9  -3    1.18    0.14 
   3  -9  -3    1.70    0.17 
   4  -9  -3    0.30    0.11 
   5  -9  -3    0.66    0.11 
   6  -9  -3    0.10    0.08 
 -11  -8  -3    0.99    0.13 
 -10  -8  -3    0.52    0.10 
  -9  -8  -3    0.39    0.08 
  -8  -8  -3    0.50    0.08 
  -7  -8  -3    0.08    0.05 
  -6  -8  -3    0.36    0.07 
  -5  -8  -3    0.07    0.06 
  -4  -8  -3   26.14    0.50 
  -3  -8  -3   38.90    0.71 
  -2  -8  -3    1.04    0.08 
  -1  -8  -3    1.67    0.09 
   0  -8  -3    0.11    0.04 
   1  -8  -3    5.71    0.17 
   2  -8  -3    5.89    0.27 
   3  -8  -3    4.26    0.23 
   4  -8  -3    1.00    0.15 
   5  -8  -3    0.59    0.10 
   6  -8  -3    2.60    0.17 
   7  -8  -3    0.20    0.09 
 -11  -7  -3    0.57    0.11 
 -10  -7  -3    0.17    0.07 
  -9  -7  -3    2.64    0.15 
  -8  -7  -3    0.55    0.08 
  -7  -7  -3    0.26    0.06 
  -6  -7  -3    0.91    0.09 
  -5  -7  -3    0.87    0.05 
  -4  -7  -3    0.58    0.06 
  -3  -7  -3    0.12    0.04 
  -2  -7  -3    1.22    0.07 
  -1  -7  -3    0.83    0.07 
   0  -7  -3    0.03    0.03 
   1  -7  -3   -0.01    0.03 
   2  -7  -3    4.89    0.23 
   3  -7  -3   14.52    0.48 
   4  -7  -3    3.42    0.21 
   5  -7  -3    0.02    0.05 
   6  -7  -3    1.28    0.13 
   7  -7  -3    0.06    0.07 
   8  -7  -3    0.42    0.10 
 -11  -6  -3    0.00    0.07 
 -10  -6  -3    0.16    0.07 
  -9  -6  -3    1.20    0.11 
  -8  -6  -3   10.02    0.28 
  -7  -6  -3    4.58    0.17 
  -6  -6  -3    1.17    0.09 
  -5  -6  -3    0.68    0.05 
  -4  -6  -3    2.23    0.08 
  -3  -6  -3   21.56    0.41 
  -2  -6  -3    2.82    0.10 
  -1  -6  -3    7.56    0.18 
   0  -6  -3    1.14    0.07 
   1  -6  -3    0.04    0.05 
   2  -6  -3   26.39    0.73 
   3  -6  -3   37.93    1.04 
   4  -6  -3   12.72    0.32 
   5  -6  -3    6.90    0.23 
   6  -6  -3    4.15    0.19 
   7  -6  -3    0.07    0.07 
   8  -6  -3    0.45    0.10 
 -12  -5  -3    0.22    0.15 
 -11  -5  -3    0.02    0.11 
 -10  -5  -3    0.09    0.06 
  -9  -5  -3    0.57    0.09 
  -8  -5  -3    1.87    0.11 
  -7  -5  -3    0.23    0.06 
  -6  -5  -3    0.13    0.03 
  -5  -5  -3    0.66    0.04 
  -4  -5  -3    8.31    0.19 
  -3  -5  -3    0.14    0.03 
  -2  -5  -3    3.83    0.11 
  -1  -5  -3   12.66    0.25 
   0  -5  -3  102.54    1.71 
   1  -5  -3    0.18    0.05 
   2  -5  -3    6.32    0.24 
   3  -5  -3    7.97    0.22 
   4  -5  -3   35.59    0.70 
   5  -5  -3    0.13    0.05 
   6  -5  -3    0.74    0.09 
   7  -5  -3    3.61    0.17 
   8  -5  -3    0.18    0.12 
 -12  -4  -3    0.18    0.13 
 -11  -4  -3   -0.03    0.10 
 -10  -4  -3    0.31    0.08 
  -9  -4  -3    1.07    0.10 
  -8  -4  -3    1.99    0.12 
  -7  -4  -3    0.44    0.07 
  -6  -4  -3   18.74    0.31 
  -5  -4  -3  123.21    1.69 
  -4  -4  -3   88.21    1.22 
  -3  -4  -3   50.25    0.87 
  -2  -4  -3    1.72    0.07 
  -1  -4  -3    7.92    0.17 
   0  -4  -3   75.49    1.25 
   1  -4  -3    2.70    0.13 
   2  -4  -3   25.75    0.49 
   3  -4  -3    6.80    0.19 
   4  -4  -3    4.38    0.15 
   5  -4  -3    0.14    0.06 
   6  -4  -3    3.63    0.16 
   7  -4  -3    2.46    0.14 
   8  -4  -3    0.42    0.14 
   9  -4  -3    0.02    0.12 
 -11  -3  -3    1.04    0.20 
 -10  -3  -3   -0.02    0.05 
  -9  -3  -3    2.44    0.13 
  -8  -3  -3    2.44    0.12 
  -7  -3  -3    9.02    0.18 
  -6  -3  -3    3.64    0.09 
  -5  -3  -3    1.38    0.05 
  -4  -3  -3   37.97    0.55 
  -3  -3  -3    1.38    0.06 
  -2  -3  -3   38.45    0.68 
  -1  -3  -3    0.73    0.04 
   0  -3  -3    7.38    0.17 
   1  -3  -3    5.53    0.14 
   2  -3  -3    0.94    0.06 
   3  -3  -3   17.88    0.37 
   4  -3  -3   14.38    0.32 
   5  -3  -3    0.01    0.04 
   6  -3  -3    1.22    0.10 
   7  -3  -3    0.54    0.08 
   8  -3  -3    7.25    0.40 
   9  -3  -3    2.68    0.29 
 -11  -2  -3    0.26    0.13 
 -10  -2  -3    2.15    0.22 
  -9  -2  -3    0.13    0.06 
  -8  -2  -3    7.67    0.22 
  -7  -2  -3    7.28    0.16 
  -6  -2  -3    3.31    0.09 
  -5  -2  -3    4.08    0.10 
  -4  -2  -3    5.46    0.13 
  -3  -2  -3  137.37    2.27 
  -2  -2  -3   63.22    1.07 
  -1  -2  -3    7.60    0.16 
   0  -2  -3    0.02    0.02 
   1  -2  -3    1.15    0.06 
   2  -2  -3   57.79    1.01 
   3  -2  -3   55.09    0.98 
   4  -2  -3    2.13    0.09 
   5  -2  -3    2.53    0.11 
   6  -2  -3    0.65    0.08 
   7  -2  -3    1.74    0.20 
   8  -2  -3    2.76    0.26 
   9  -2  -3   -0.10    0.11 
 -10  -1  -3    0.13    0.11 
  -9  -1  -3    0.27    0.06 
  -8  -1  -3    3.68    0.15 
  -7  -1  -3    0.11    0.03 
  -6  -1  -3    1.98    0.07 
  -5  -1  -3    2.61    0.07 
  -4  -1  -3   11.45    0.19 
  -3  -1  -3    1.56    0.05 
  -2  -1  -3    8.09    0.17 
  -1  -1  -3   24.08    0.34 
   0  -1  -3   20.34    0.38 
   1  -1  -3   13.98    0.28 
   2  -1  -3   18.19    0.36 
   3  -1  -3    9.80    0.22 
   4  -1  -3    1.14    0.07 
   5  -1  -3    2.24    0.10 
   6  -1  -3    4.46    0.16 
   7  -1  -3    1.34    0.18 
   8  -1  -3    1.85    0.23 
   9  -1  -3    3.67    0.31 
  10  -1  -3    3.47    0.24 
  -9   0  -3    2.22    0.21 
  -8   0  -3    2.91    0.13 
  -7   0  -3    0.76    0.08 
  -6   0  -3    3.36    0.09 
  -5   0  -3   36.43    0.54 
  -4   0  -3    0.66    0.04 
  -3   0  -3   28.10    0.41 
  -2   0  -3   85.07    1.17 
  -1   0  -3   15.67    0.28 
   0   0  -3    5.88    0.13 
   1   0  -3  433.91    7.39 
   2   0  -3  292.96    5.03 
   3   0  -3   20.30    0.40 
   4   0  -3    0.40    0.05 
   5   0  -3    4.66    0.14 
   6   0  -3    0.03    0.08 
   7   0  -3    7.24    0.35 
   8   0  -3    0.27    0.12 
   9   0  -3    0.20    0.10 
  10   0  -3    0.10    0.10 
  -6   1  -3    0.15    0.03 
  -5   1  -3    1.70    0.07 
  -4   1  -3   13.38    0.22 
  -3   1  -3    0.13    0.03 
  -2   1  -3    0.12    0.02 
  -1   1  -3    3.08    0.08 
   0   1  -3   30.19    0.52 
   1   1  -3   28.13    0.50 
   2   1  -3  167.40    2.79 
   3   1  -3   11.98    0.25 
   4   1  -3   17.22    0.34 
   5   1  -3    0.10    0.03 
   6   1  -3    4.60    0.26 
   7   1  -3    0.23    0.11 
   8   1  -3    3.97    0.21 
   9   1  -3    2.36    0.19 
  10   1  -3    0.06    0.09 
  -8   2  -3   30.31    0.87 
  -7   2  -3   30.35    0.61 
  -6   2  -3    3.23    0.14 
  -5   2  -3    2.74    0.09 
  -4   2  -3    8.33    0.20 
  -3   2  -3   74.80    1.28 
  -2   2  -3    1.69    0.07 
  -1   2  -3   11.96    0.24 
   0   2  -3    0.27    0.03 
   1   2  -3    1.94    0.05 
   2   2  -3   71.12    0.99 
   3   2  -3   88.84    1.53 
   4   2  -3    1.19    0.09 
   5   2  -3    6.33    0.20 
   6   2  -3    1.68    0.13 
   7   2  -3    0.24    0.08 
   8   2  -3    9.56    0.31 
   9   2  -3    0.26    0.09 
  10   2  -3    0.34    0.12 
  -8   3  -3    0.46    0.13 
  -7   3  -3    2.13    0.14 
  -6   3  -3    1.19    0.10 
  -5   3  -3    2.81    0.12 
  -4   3  -3    1.61    0.08 
  -3   3  -3    0.07    0.03 
  -2   3  -3    1.45    0.07 
  -1   3  -3   18.95    0.36 
   0   3  -3    9.01    0.19 
   1   3  -3    3.99    0.11 
   2   3  -3    0.41    0.03 
   3   3  -3    3.57    0.13 
   4   3  -3   19.30    0.40 
   5   3  -3    1.34    0.11 
   6   3  -3    5.14    0.20 
   7   3  -3    3.39    0.18 
   8   3  -3    0.81    0.12 
   9   3  -3    9.62    0.33 
  10   3  -3    0.06    0.10 
  -8   4  -3    0.35    0.09 
  -7   4  -3   -0.01    0.06 
  -6   4  -3    0.73    0.09 
  -5   4  -3    0.00    0.05 
  -4   4  -3   21.36    0.65 
  -3   4  -3   19.89    0.40 
  -2   4  -3    0.19    0.04 
  -1   4  -3   64.81    1.12 
   0   4  -3    7.98    0.18 
   1   4  -3    1.91    0.06 
   2   4  -3    1.14    0.05 
   3   4  -3    0.10    0.04 
   4   4  -3    0.03    0.04 
   5   4  -3    0.51    0.08 
   6   4  -3    0.17    0.07 
   7   4  -3   10.94    0.31 
   8   4  -3    3.25    0.19 
   9   4  -3    0.02    0.09 
  10   4  -3    0.03    0.09 
  -8   5  -3    0.85    0.18 
  -7   5  -3    1.00    0.11 
  -6   5  -3    0.91    0.10 
  -5   5  -3    0.77    0.09 
  -4   5  -3   14.39    0.50 
  -3   5  -3    1.93    0.15 
  -2   5  -3    7.79    0.30 
  -1   5  -3    0.31    0.05 
   0   5  -3   21.43    0.41 
   1   5  -3    1.78    0.06 
   2   5  -3   13.00    0.29 
   3   5  -3   10.90    0.26 
   4   5  -3    0.11    0.05 
   5   5  -3    0.07    0.06 
   6   5  -3    1.06    0.11 
   7   5  -3    2.70    0.17 
   8   5  -3   11.58    0.35 
   9   5  -3    4.75    0.24 
  10   5  -3    0.63    0.13 
  -8   6  -3    2.36    0.27 
  -7   6  -3    0.44    0.13 
  -6   6  -3    0.15    0.10 
  -5   6  -3    2.61    0.14 
  -4   6  -3    0.04    0.05 
  -3   6  -3   13.83    0.48 
  -2   6  -3   56.89    1.47 
  -1   6  -3   51.45    1.34 
   0   6  -3    2.26    0.15 
   1   6  -3    0.39    0.06 
   2   6  -3   11.84    0.28 
   3   6  -3   21.54    0.45 
   4   6  -3    2.51    0.13 
   5   6  -3    7.06    0.22 
   6   6  -3    1.12    0.12 
   7   6  -3    0.50    0.10 
   8   6  -3    4.94    0.23 
   9   6  -3   -0.05    0.08 
  10   6  -3    0.16    0.10 
  -8   7  -3    1.18    0.23 
  -7   7  -3    0.12    0.11 
  -6   7  -3    0.36    0.13 
  -5   7  -3    0.15    0.10 
  -4   7  -3    0.49    0.12 
  -3   7  -3    0.28    0.09 
  -2   7  -3    0.14    0.07 
  -1   7  -3    4.05    0.22 
   0   7  -3   -0.04    0.04 
   1   7  -3    1.03    0.09 
   2   7  -3    0.21    0.06 
   3   7  -3    2.39    0.13 
   4   7  -3    6.68    0.22 
   5   7  -3    0.41    0.08 
   6   7  -3    0.04    0.06 
   7   7  -3    0.20    0.08 
   8   7  -3    0.06    0.08 
   9   7  -3    0.97    0.14 
  10   7  -3    0.15    0.16 
  -8   8  -3   -0.02    0.14 
  -7   8  -3    0.07    0.11 
  -6   8  -3    0.75    0.17 
  -5   8  -3   -0.09    0.08 
  -4   8  -3    2.54    0.23 
  -3   8  -3    0.44    0.11 
  -2   8  -3    0.06    0.07 
  -1   8  -3    0.16    0.08 
   0   8  -3    0.49    0.08 
   1   8  -3    0.37    0.07 
   2   8  -3    7.98    0.24 
   4   8  -3    0.24    0.07 
   5   8  -3    0.66    0.09 
   6   8  -3    8.15    0.27 
   7   8  -3    7.82    0.27 
   8   8  -3    0.04    0.08 
   9   8  -3    0.09    0.08 
  -7   9  -3    0.06    0.12 
  -6   9  -3    0.19    0.13 
  -5   9  -3    0.60    0.15 
  -4   9  -3    0.17    0.11 
  -3   9  -3    0.54    0.13 
  -2   9  -3    0.86    0.16 
  -1   9  -3   -0.01    0.07 
   0   9  -3    0.18    0.06 
   1   9  -3    3.58    0.16 
   2   9  -3    1.07    0.11 
   3   9  -3    0.04    0.05 
   4   9  -3    0.34    0.07 
   5   9  -3    0.08    0.07 
   6   9  -3    0.32    0.09 
   7   9  -3    0.09    0.08 
   8   9  -3    0.85    0.13 
   9   9  -3    1.54    0.26 
  -6  10  -3    0.11    0.12 
  -5  10  -3   -0.04    0.10 
  -4  10  -3    0.67    0.16 
  -3  10  -3   24.72    0.87 
  -2  10  -3   23.98    0.81 
  -1  10  -3    0.12    0.09 
   0  10  -3   -0.06    0.06 
   1  10  -3    0.00    0.05 
   2  10  -3    0.30    0.08 
   3  10  -3    7.92    0.26 
   4  10  -3    1.54    0.14 
   5  10  -3    0.23    0.08 
   6  10  -3    0.18    0.09 
   7  10  -3    1.78    0.16 
   8  10  -3    1.44    0.24 
  -5  11  -3    0.04    0.13 
  -4  11  -3    0.30    0.14 
  -3  11  -3   -0.01    0.10 
  -2  11  -3    1.09    0.18 
  -1  11  -3    0.08    0.10 
   0  11  -3   -0.07    0.07 
   1  11  -3   -0.02    0.08 
   2  11  -3    0.81    0.16 
   3  11  -3    0.19    0.07 
   4  11  -3    3.81    0.20 
   5  11  -3    0.01    0.07 
   6  11  -3    0.08    0.08 
   7  11  -3    0.65    0.13 
  -4  12  -3    1.51    0.26 
  -3  12  -3    0.09    0.12 
  -2  12  -3    0.21    0.14 
  -1  12  -3    2.60    0.27 
   0  12  -3    0.42    0.14 
   1  12  -3    0.48    0.14 
   2  12  -3    1.06    0.18 
   3  12  -3    0.13    0.10 
   4  12  -3    0.30    0.12 
   5  12  -3    1.45    0.15 
   6  12  -3    0.23    0.10 
   7  12  -3    0.10    0.17 
  -2  13  -3    0.00    0.11 
  -1  13  -3    0.09    0.11 
   0  13  -3    0.52    0.16 
   1  13  -3    0.08    0.11 
   2  13  -3    0.12    0.12 
   3  13  -3    0.48    0.15 
   4  13  -3    0.32    0.13 
   5  13  -3   -0.02    0.09 
  -4 -15  -2    0.17    0.10 
  -3 -15  -2    0.02    0.12 
  -2 -15  -2    0.10    0.12 
  -7 -14  -2    0.09    0.10 
  -6 -14  -2    0.14    0.11 
  -5 -14  -2    0.04    0.10 
  -4 -14  -2    1.33    0.19 
  -3 -14  -2    2.04    0.22 
  -2 -14  -2    0.62    0.15 
  -1 -14  -2    0.00    0.07 
   0 -14  -2    1.14    0.19 
   1 -14  -2    0.44    0.14 
  -8 -13  -2    1.10    0.18 
  -7 -13  -2    0.26    0.12 
  -6 -13  -2    0.39    0.12 
  -5 -13  -2    0.55    0.13 
  -4 -13  -2    0.03    0.09 
  -3 -13  -2    1.57    0.19 
  -2 -13  -2    0.06    0.07 
  -1 -13  -2    2.30    0.15 
   0 -13  -2   -0.04    0.06 
   1 -13  -2   -0.10    0.08 
   2 -13  -2    0.06    0.10 
   3 -13  -2    0.55    0.15 
  -9 -12  -2    0.74    0.16 
  -8 -12  -2    0.51    0.13 
  -7 -12  -2    1.85    0.20 
  -6 -12  -2    0.08    0.09 
  -5 -12  -2    0.03    0.08 
  -4 -12  -2    0.29    0.10 
  -3 -12  -2    0.23    0.09 
  -2 -12  -2    5.65    0.20 
  -1 -12  -2    0.96    0.10 
   0 -12  -2    2.88    0.15 
   1 -12  -2    0.16    0.10 
   2 -12  -2   -0.04    0.08 
   3 -12  -2    2.19    0.23 
   4 -12  -2    2.56    0.25 
 -10 -11  -2    0.19    0.09 
  -9 -11  -2    0.14    0.08 
  -8 -11  -2    0.26    0.08 
  -7 -11  -2    0.67    0.09 
  -6 -11  -2    0.05    0.08 
  -5 -11  -2    0.12    0.08 
  -4 -11  -2    0.25    0.09 
  -3 -11  -2    0.08    0.05 
  -2 -11  -2    0.04    0.06 
  -1 -11  -2    0.04    0.05 
   0 -11  -2    0.02    0.05 
   1 -11  -2    0.34    0.07 
   2 -11  -2    0.77    0.15 
   3 -11  -2    0.43    0.12 
   4 -11  -2    3.64    0.27 
   5 -11  -2    0.60    0.15 
 -10 -10  -2    0.66    0.11 
  -9 -10  -2    0.17    0.08 
  -8 -10  -2    0.71    0.10 
  -7 -10  -2    0.25    0.08 
  -6 -10  -2    0.57    0.09 
  -5 -10  -2    1.97    0.17 
  -4 -10  -2   15.52    0.52 
  -3 -10  -2    9.87    0.38 
  -2 -10  -2   19.31    0.43 
  -1 -10  -2    0.35    0.06 
   0 -10  -2    2.50    0.13 
   1 -10  -2    3.27    0.14 
   2 -10  -2    0.30    0.09 
   3 -10  -2    3.22    0.22 
   4 -10  -2    1.16    0.17 
   5 -10  -2    0.57    0.14 
   6 -10  -2    0.27    0.09 
 -11  -9  -2   -0.08    0.07 
 -10  -9  -2   -0.02    0.07 
  -9  -9  -2    0.54    0.09 
  -8  -9  -2    0.66    0.09 
  -7  -9  -2    1.27    0.11 
  -6  -9  -2    0.20    0.06 
  -5  -9  -2    2.30    0.12 
  -4  -9  -2    0.27    0.05 
  -3  -9  -2    1.89    0.10 
  -2  -9  -2    0.19    0.05 
  -1  -9  -2   -0.05    0.04 
   0  -9  -2    0.19    0.05 
   1  -9  -2    0.55    0.07 
   2  -9  -2    0.52    0.07 
   3  -9  -2    0.91    0.14 
   4  -9  -2    0.40    0.11 
   5  -9  -2    0.06    0.09 
   6  -9  -2    0.07    0.07 
   7  -9  -2    0.05    0.08 
 -11  -8  -2    0.30    0.10 
 -10  -8  -2    0.03    0.07 
  -9  -8  -2    0.32    0.08 
  -8  -8  -2    1.13    0.11 
  -7  -8  -2    4.01    0.16 
  -6  -8  -2    1.17    0.10 
  -5  -8  -2    0.77    0.08 
  -4  -8  -2    1.41    0.07 
  -3  -8  -2    3.72    0.13 
  -2  -8  -2  164.66    2.76 
  -1  -8  -2    8.96    0.22 
   0  -8  -2    0.03    0.04 
   1  -8  -2    0.15    0.05 
   2  -8  -2    0.05    0.04 
   3  -8  -2    7.87    0.33 
   4  -8  -2    3.94    0.23 
   5  -8  -2    0.10    0.08 
   6  -8  -2    0.03    0.07 
   7  -8  -2    0.05    0.07 
 -11  -7  -2    0.19    0.12 
 -10  -7  -2    0.07    0.06 
  -9  -7  -2    0.30    0.07 
  -8  -7  -2    1.21    0.11 
  -7  -7  -2    2.26    0.12 
  -6  -7  -2    0.27    0.06 
  -5  -7  -2    0.06    0.04 
  -4  -7  -2    2.02    0.07 
  -3  -7  -2    1.85    0.08 
  -2  -7  -2   -0.02    0.03 
  -1  -7  -2    0.15    0.04 
   0  -7  -2   10.51    0.24 
   1  -7  -2    4.46    0.14 
   2  -7  -2    1.38    0.09 
   3  -7  -2    0.55    0.10 
   4  -7  -2    2.37    0.18 
   5  -7  -2    3.50    0.22 
   6  -7  -2    0.90    0.11 
   7  -7  -2    0.79    0.11 
   8  -7  -2    0.28    0.10 
 -11  -6  -2    1.74    0.23 
 -10  -6  -2    0.07    0.06 
  -9  -6  -2    1.31    0.12 
  -8  -6  -2    1.60    0.11 
  -7  -6  -2    1.94    0.12 
  -6  -6  -2    1.95    0.11 
  -5  -6  -2    1.67    0.09 
  -4  -6  -2    1.36    0.05 
  -3  -6  -2    3.58    0.09 
  -2  -6  -2    3.40    0.11 
  -1  -6  -2    0.00    0.03 
   0  -6  -2    0.31    0.04 
   1  -6  -2    4.91    0.14 
   2  -6  -2   39.03    1.01 
   3  -6  -2   26.42    0.74 
   4  -6  -2    0.73    0.12 
   5  -6  -2    3.20    0.15 
   6  -6  -2    1.91    0.13 
   7  -6  -2    0.70    0.10 
   8  -6  -2    0.02    0.07 
 -11  -5  -2    0.05    0.11 
 -10  -5  -2    0.18    0.07 
  -9  -5  -2    1.37    0.11 
  -8  -5  -2    9.85    0.27 
  -7  -5  -2    5.39    0.18 
  -6  -5  -2    7.67    0.21 
  -5  -5  -2    9.78    0.24 
  -4  -5  -2    6.52    0.17 
  -3  -5  -2   15.18    0.24 
  -2  -5  -2    0.03    0.02 
  -1  -5  -2    6.47    0.15 
   0  -5  -2    0.07    0.03 
   1  -5  -2    0.29    0.04 
   2  -5  -2    0.24    0.06 
   3  -5  -2   15.63    0.48 
   4  -5  -2   37.70    1.00 
   5  -5  -2   10.49    0.28 
   6  -5  -2    0.28    0.06 
   7  -5  -2    1.07    0.11 
   8  -5  -2   -0.08    0.05 
   9  -5  -2    0.86    0.20 
 -11  -4  -2    0.87    0.19 
 -10  -4  -2    1.34    0.19 
  -9  -4  -2    2.59    0.14 
  -8  -4  -2    1.90    0.12 
  -7  -4  -2   55.86    1.02 
  -6  -4  -2   48.08    0.88 
  -5  -4  -2    7.05    0.18 
  -4  -4  -2    2.71    0.07 
  -3  -4  -2   16.89    0.26 
  -2  -4  -2   29.10    0.52 
  -1  -4  -2    3.27    0.09 
   0  -4  -2    8.19    0.17 
   1  -4  -2    0.62    0.07 
   2  -4  -2    1.72    0.10 
   3  -4  -2   62.43    1.58 
   4  -4  -2   41.13    0.77 
   5  -4  -2    9.66    0.26 
   6  -4  -2    4.91    0.18 
   7  -4  -2    1.52    0.12 
   8  -4  -2    0.68    0.16 
   9  -4  -2    0.87    0.20 
 -11  -3  -2    1.14    0.20 
 -10  -3  -2   -0.01    0.09 
  -9  -3  -2    0.45    0.07 
  -8  -3  -2    0.22    0.06 
  -7  -3  -2    6.14    0.18 
  -6  -3  -2    0.02    0.02 
  -5  -3  -2    0.02    0.02 
  -4  -3  -2    3.26    0.08 
  -3  -3  -2    4.08    0.08 
  -2  -3  -2    0.19    0.03 
  -1  -3  -2   39.01    0.66 
   0  -3  -2   20.97    0.37 
   1  -3  -2   33.60    0.83 
   2  -3  -2    1.21    0.09 
   3  -3  -2    1.24    0.07 
   4  -3  -2   13.60    0.30 
   5  -3  -2    7.27    0.21 
   6  -3  -2    0.01    0.04 
   7  -3  -2    0.07    0.05 
   8  -3  -2    0.14    0.11 
   9  -3  -2    1.07    0.20 
  10  -3  -2    1.57    0.25 
 -11  -2  -2    0.15    0.13 
 -10  -2  -2    0.52    0.14 
  -9  -2  -2    0.51    0.08 
  -8  -2  -2    2.52    0.12 
  -7  -2  -2    1.64    0.10 
  -6  -2  -2    5.08    0.11 
  -5  -2  -2    5.51    0.11 
  -4  -2  -2   11.79    0.19 
  -3  -2  -2   39.97    0.56 
  -2  -2  -2   23.02    0.41 
  -1  -2  -2    0.64    0.04 
   0  -2  -2   39.76    0.98 
   1  -2  -2    0.46    0.04 
   2  -2  -2   40.19    0.71 
   3  -2  -2   13.09    0.27 
   4  -2  -2    0.09    0.04 
   5  -2  -2    0.55    0.07 
   6  -2  -2    1.85    0.10 
   7  -2  -2    2.60    0.13 
   8  -2  -2   10.15    0.46 
   9  -2  -2    0.00    0.10 
  10  -2  -2   -0.02    0.12 
 -11  -1  -2    0.12    0.12 
 -10  -1  -2    0.04    0.09 
  -9  -1  -2    1.97    0.19 
  -8  -1  -2   11.34    0.28 
  -7  -1  -2    0.64    0.07 
  -6  -1  -2    0.73    0.06 
  -5  -1  -2    0.92    0.04 
  -4  -1  -2    0.87    0.04 
  -3  -1  -2    0.19    0.02 
  -2  -1  -2    0.32    0.03 
  -1  -1  -2    1.31    0.04 
   0  -1  -2    0.17    0.02 
   1  -1  -2    9.86    0.19 
   2  -1  -2   20.15    0.37 
   3  -1  -2   60.35    1.05 
   4  -1  -2    4.42    0.13 
   5  -1  -2    0.29    0.05 
   6  -1  -2   -0.01    0.03 
   7  -1  -2    2.19    0.21 
   8  -1  -2    0.62    0.15 
   9  -1  -2    6.39    0.38 
  10  -1  -2    2.55    0.21 
 -11   0  -2    0.69    0.18 
 -10   0  -2   -0.06    0.10 
  -9   0  -2    0.26    0.10 
  -8   0  -2   12.17    0.29 
  -7   0  -2   43.83    0.81 
  -6   0  -2    4.10    0.13 
  -5   0  -2    4.14    0.09 
  -4   0  -2    5.04    0.08 
  -3   0  -2  120.43    1.27 
  -2   0  -2  910.21   12.51 
  -1   0  -2  116.30    1.57 
   0   0  -2  125.60    2.07 
   1   0  -2    4.88    0.11 
   2   0  -2   26.82    0.71 
   3   0  -2  147.18    2.46 
   4   0  -2   43.79    0.77 
   5   0  -2   15.01    0.31 
   6   0  -2    1.95    0.09 
   7   0  -2    1.26    0.17 
   8   0  -2    2.04    0.21 
   9   0  -2    4.21    0.23 
  10   0  -2   -0.16    0.09 
  -9   1  -2    2.05    0.19 
  -8   1  -2    0.06    0.09 
  -7   1  -2    4.25    0.16 
  -6   1  -2    1.70    0.10 
  -5   1  -2   14.78    0.26 
  -4   1  -2    2.28    0.06 
  -3   1  -2    6.36    0.12 
  -2   1  -2    1.76    0.06 
  -1   1  -2   26.03    0.45 
   0   1  -2   28.39    0.49 
   1   1  -2   34.75    0.61 
   2   1  -2    6.60    0.14 
   3   1  -2   13.06    0.26 
   4   1  -2   12.93    0.41 
   5   1  -2    5.57    0.15 
   6   1  -2    0.59    0.12 
   7   1  -2    1.30    0.17 
   8   1  -2    0.07    0.08 
   9   1  -2    1.40    0.15 
  10   1  -2    3.03    0.22 
  -8   2  -2    3.47    0.16 
  -7   2  -2    0.16    0.06 
  -6   2  -2    3.21    0.11 
  -5   2  -2    0.45    0.05 
  -4   2  -2   53.99    0.78 
  -3   2  -2    7.97    0.15 
  -2   2  -2   10.13    0.21 
  -1   2  -2   23.16    0.41 
   0   2  -2   40.26    0.69 
   1   2  -2    0.97    0.04 
   2   2  -2   54.86    0.95 
   3   2  -2   22.99    0.44 
   4   2  -2    1.37    0.09 
   5   2  -2    1.38    0.10 
   6   2  -2    0.03    0.06 
   7   2  -2    6.03    0.22 
   8   2  -2    3.67    0.19 
   9   2  -2    0.34    0.10 
  10   2  -2    0.07    0.09 
  -9   3  -2    0.46    0.15 
  -7   3  -2    0.63    0.09 
  -6   3  -2    0.07    0.05 
  -5   3  -2    0.09    0.04 
  -4   3  -2    0.98    0.07 
  -3   3  -2   17.02    0.35 
  -2   3  -2    0.74    0.05 
  -1   3  -2    7.61    0.16 
   0   3  -2    0.12    0.02 
   1   3  -2   15.06    0.23 
   2   3  -2   13.94    0.28 
   3   3  -2    6.85    0.18 
   4   3  -2   16.76    0.35 
   5   3  -2    0.68    0.08 
   6   3  -2    2.21    0.13 
   7   3  -2    0.06    0.06 
   8   3  -2    7.07    0.25 
   9   3  -2    8.74    0.30 
  10   3  -2    1.65    0.17 
 -10   4  -2    0.45    0.17 
  -9   4  -2    0.75    0.18 
  -8   4  -2    1.46    0.20 
  -7   4  -2    8.20    0.38 
  -6   4  -2    2.64    0.14 
  -5   4  -2    0.69    0.08 
  -4   4  -2    7.24    0.20 
  -3   4  -2   23.59    0.46 
  -2   4  -2  144.02    3.48 
  -1   4  -2  155.55    3.82 
   0   4  -2   26.44    0.39 
   1   4  -2    1.45    0.05 
   2   4  -2    3.59    0.12 
   3   4  -2    0.05    0.04 
   4   4  -2    2.38    0.11 
   5   4  -2    0.30    0.06 
   6   4  -2   38.65    0.75 
   7   4  -2    9.13    0.27 
   8   4  -2    1.50    0.15 
   9   4  -2   10.21    0.33 
  10   4  -2    0.17    0.10 
  -9   5  -2   -0.08    0.13 
  -8   5  -2   -0.01    0.11 
  -7   5  -2    0.10    0.07 
  -6   5  -2    2.16    0.14 
  -5   5  -2    2.33    0.13 
  -4   5  -2    0.11    0.05 
  -2   5  -2    2.08    0.10 
  -1   5  -2   13.78    0.30 
   0   5  -2   25.78    0.48 
   1   5  -2   21.36    0.42 
   2   5  -2    0.03    0.03 
   3   5  -2    0.10    0.04 
   4   5  -2    3.31    0.13 
   5   5  -2   12.64    0.31 
   6   5  -2    0.84    0.10 
   7   5  -2    0.31    0.08 
   8   5  -2    1.67    0.15 
   9   5  -2    0.66    0.12 
  10   5  -2    4.70    0.24 
  -8   6  -2    1.06    0.21 
  -7   6  -2    0.00    0.07 
  -6   6  -2    0.48    0.09 
  -5   6  -2    2.10    0.13 
  -4   6  -2    0.03    0.05 
  -3   6  -2    9.26    0.25 
  -2   6  -2   23.18    0.47 
  -1   6  -2   13.08    0.29 
   0   6  -2   31.70    0.60 
   1   6  -2    4.94    0.15 
   2   6  -2   -0.02    0.03 
   3   6  -2    0.96    0.08 
   4   6  -2    0.54    0.07 
   5   6  -2    0.32    0.07 
   6   6  -2   -0.01    0.05 
   7   6  -2    1.16    0.12 
   8   6  -2    3.04    0.18 
   9   6  -2    0.05    0.09 
  10   6  -2    0.02    0.14 
  -8   7  -2    3.08    0.31 
  -7   7  -2    0.32    0.14 
  -6   7  -2    0.75    0.11 
  -5   7  -2    0.36    0.08 
  -4   7  -2    0.04    0.05 
  -3   7  -2    4.74    0.18 
  -2   7  -2    1.14    0.10 
  -1   7  -2    2.23    0.12 
   0   7  -2    1.47    0.10 
   1   7  -2    3.07    0.13 
   2   7  -2    0.35    0.06 
   3   7  -2    0.25    0.10 
   4   7  -2    1.71    0.12 
   5   7  -2    0.08    0.06 
   6   7  -2    0.11    0.06 
   7   7  -2    0.38    0.08 
   8   7  -2    0.04    0.07 
   9   7  -2    0.18    0.09 
  10   7  -2    0.52    0.19 
  -8   8  -2    0.78    0.21 
  -7   8  -2    4.99    0.37 
  -6   8  -2    1.70    0.24 
  -5   8  -2    0.09    0.07 
  -4   8  -2    0.00    0.06 
  -3   8  -2    0.14    0.06 
  -2   8  -2   29.51    0.61 
  -1   8  -2   11.97    0.30 
   0   8  -2    0.22    0.06 
   1   8  -2    0.00    0.05 
   2   8  -2    1.72    0.12 
   3   8  -2   16.57    0.38 
   4   8  -2   53.74    1.00 
   5   8  -2    4.21    0.18 
   6   8  -2    0.22    0.07 
   7   8  -2    0.10    0.07 
   8   8  -2    2.46    0.17 
   9   8  -2    0.27    0.15 
  10   8  -2    0.18    0.15 
  -7   9  -2    1.39    0.25 
  -6   9  -2    0.33    0.15 
  -5   9  -2    0.05    0.11 
  -4   9  -2    0.03    0.09 
  -3   9  -2    2.17    0.15 
  -2   9  -2    0.04    0.06 
  -1   9  -2    2.65    0.14 
   0   9  -2    0.66    0.09 
   1   9  -2    0.03    0.05 
   2   9  -2    0.14    0.06 
   3   9  -2    0.93    0.10 
   4   9  -2    1.49    0.12 
   5   9  -2    8.98    0.28 
   6   9  -2    3.59    0.18 
   7   9  -2    1.34    0.14 
   8   9  -2    0.04    0.08 
   9   9  -2    0.39    0.17 
  -6  10  -2    0.22    0.15 
  -5  10  -2    2.67    0.28 
  -4  10  -2    0.92    0.18 
  -3  10  -2   11.99    0.54 
  -2  10  -2    0.48    0.11 
  -1  10  -2    0.45    0.09 
   0  10  -2    0.76    0.09 
   1  10  -2    6.91    0.24 
   2  10  -2    0.23    0.07 
   3  10  -2    2.00    0.14 
   4  10  -2    0.25    0.09 
   5  10  -2    1.05    0.12 
   6  10  -2    1.25    0.13 
   7  10  -2    2.06    0.16 
   8  10  -2    0.75    0.21 
   9  10  -2   -0.12    0.13 
  -5  11  -2    0.01    0.11 
  -4  11  -2    0.82    0.20 
  -3  11  -2    0.15    0.13 
  -2  11  -2    0.46    0.15 
  -1  11  -2    0.03    0.10 
   0  11  -2    0.05    0.06 
   1  11  -2   -0.02    0.07 
   2  11  -2    2.43    0.16 
   3  11  -2    0.82    0.11 
   4  11  -2   -0.04    0.06 
   5  11  -2    0.28    0.09 
   6  11  -2    0.08    0.08 
   7  11  -2    0.13    0.15 
   8  11  -2    0.50    0.19 
  -4  12  -2    0.20    0.14 
  -3  12  -2    1.03    0.21 
  -2  12  -2    6.92    0.42 
  -1  12  -2    8.19    0.44 
   0  12  -2    0.09    0.10 
   1  12  -2    0.17    0.10 
   2  12  -2    0.06    0.07 
   3  12  -2    2.50    0.17 
   4  12  -2    2.69    0.18 
   5  12  -2    1.20    0.14 
   6  12  -2    1.31    0.24 
   7  12  -2    0.03    0.16 
  -2  13  -2    0.41    0.17 
  -1  13  -2    0.43    0.15 
   0  13  -2    0.01    0.11 
   1  13  -2    0.26    0.14 
   2  13  -2    0.06    0.09 
   3  13  -2   -0.07    0.08 
   4  13  -2    0.56    0.11 
   5  13  -2    2.48    0.21 
   6  13  -2    0.73    0.21 
   0  14  -2    2.01    0.27 
   1  14  -2    0.57    0.17 
   2  14  -2    1.36    0.23 
   3  14  -2    0.77    0.18 
   4  14  -2    0.05    0.11 
  -6 -14  -1    0.01    0.09 
  -5 -14  -1    0.01    0.09 
  -4 -14  -1   -0.06    0.09 
  -3 -14  -1    0.26    0.12 
  -2 -14  -1    3.16    0.27 
  -1 -14  -1    4.15    0.20 
   0 -14  -1    2.90    0.18 
   1 -14  -1    1.38    0.20 
  -8 -13  -1   -0.05    0.10 
  -7 -13  -1    0.05    0.11 
  -6 -13  -1    0.08    0.10 
  -5 -13  -1    0.06    0.08 
  -4 -13  -1    1.74    0.19 
  -3 -13  -1    0.22    0.11 
  -2 -13  -1    0.03    0.11 
  -1 -13  -1   -0.03    0.06 
   0 -13  -1    1.89    0.15 
   1 -13  -1    0.27    0.11 
   2 -13  -1    0.11    0.10 
   3 -13  -1    0.09    0.11 
  -9 -12  -1    1.76    0.16 
  -8 -12  -1    1.03    0.18 
  -7 -12  -1    0.53    0.13 
  -6 -12  -1    0.03    0.08 
  -5 -12  -1   -0.12    0.06 
  -4 -12  -1    0.05    0.08 
  -3 -12  -1    5.81    0.31 
  -2 -12  -1    0.66    0.09 
  -1 -12  -1    1.87    0.13 
   0 -12  -1    1.03    0.11 
   1 -12  -1    0.13    0.07 
   2 -12  -1    1.19    0.19 
   3 -12  -1    1.64    0.20 
   4 -12  -1    0.91    0.17 
  -9 -11  -1    0.67    0.11 
  -8 -11  -1    1.68    0.14 
  -7 -11  -1    1.87    0.14 
  -6 -11  -1   -0.02    0.06 
  -5 -11  -1   -0.01    0.07 
  -4 -11  -1    0.04    0.07 
  -3 -11  -1    0.10    0.08 
  -2 -11  -1    0.04    0.05 
  -1 -11  -1    0.03    0.05 
   0 -11  -1    0.07    0.05 
   1 -11  -1    0.19    0.06 
   2 -11  -1    0.07    0.09 
   3 -11  -1    0.91    0.16 
   4 -11  -1    1.98    0.22 
   5 -11  -1    1.62    0.20 
 -10 -10  -1    0.35    0.10 
  -9 -10  -1    0.33    0.08 
  -8 -10  -1    0.14    0.07 
  -7 -10  -1    4.19    0.18 
  -6 -10  -1   14.52    0.36 
  -5 -10  -1    7.37    0.23 
  -4 -10  -1    0.95    0.14 
  -3 -10  -1    0.91    0.09 
  -2 -10  -1    1.02    0.09 
  -1 -10  -1   34.58    0.66 
   0 -10  -1    4.09    0.16 
   1 -10  -1    0.61    0.08 
   2 -10  -1    0.06    0.05 
   3 -10  -1    0.40    0.11 
   4 -10  -1    9.67    0.42 
   5 -10  -1    6.24    0.35 
   6 -10  -1    0.28    0.11 
 -10  -9  -1    0.32    0.09 
  -9  -9  -1    0.04    0.07 
  -8  -9  -1    0.05    0.06 
  -7  -9  -1    1.89    0.13 
  -6  -9  -1    7.04    0.22 
  -5  -9  -1    0.43    0.07 
  -4  -9  -1    1.39    0.09 
  -3  -9  -1    1.09    0.08 
  -2  -9  -1    0.05    0.04 
  -1  -9  -1   -0.03    0.04 
   0  -9  -1    0.86    0.08 
   1  -9  -1    0.72    0.08 
   2  -9  -1    0.39    0.07 
   3  -9  -1    0.38    0.10 
   4  -9  -1    0.31    0.10 
   5  -9  -1    3.09    0.23 
   6  -9  -1    1.45    0.21 
   7  -9  -1    0.66    0.12 
 -11  -8  -1    0.39    0.15 
 -10  -8  -1    0.80    0.11 
  -9  -8  -1    0.48    0.09 
  -8  -8  -1    0.53    0.08 
  -7  -8  -1    0.43    0.07 
  -6  -8  -1    0.20    0.06 
  -5  -8  -1    8.65    0.24 
  -4  -8  -1    7.18    0.20 
  -3  -8  -1   14.39    0.25 
  -2  -8  -1   10.80    0.25 
  -1  -8  -1   14.86    0.32 
   0  -8  -1    1.44    0.09 
   1  -8  -1    0.94    0.08 
   2  -8  -1    0.06    0.05 
   3  -8  -1    2.35    0.12 
   4  -8  -1    1.80    0.16 
   5  -8  -1    0.24    0.09 
   6  -8  -1    0.57    0.13 
   7  -8  -1   -0.02    0.08 
 -11  -7  -1    0.41    0.16 
 -10  -7  -1    0.15    0.08 
  -9  -7  -1    0.28    0.08 
  -8  -7  -1   -0.02    0.04 
  -7  -7  -1    4.05    0.16 
  -6  -7  -1    0.11    0.05 
  -5  -7  -1    0.13    0.05 
  -4  -7  -1    0.25    0.03 
  -3  -7  -1    4.77    0.11 
  -2  -7  -1    0.03    0.02 
  -1  -7  -1    0.18    0.04 
   0  -7  -1    0.03    0.03 
   1  -7  -1    0.06    0.04 
   2  -7  -1    0.51    0.06 
   3  -7  -1    0.43    0.06 
   4  -7  -1    4.63    0.24 
   5  -7  -1    2.49    0.19 
   6  -7  -1    0.45    0.11 
   7  -7  -1   -0.05    0.06 
   8  -7  -1    0.47    0.10 
 -11  -6  -1    1.25    0.22 
 -10  -6  -1    0.29    0.12 
  -9  -6  -1    0.67    0.09 
  -8  -6  -1    0.20    0.06 
  -7  -6  -1   10.29    0.27 
  -6  -6  -1   34.67    0.67 
  -5  -6  -1    5.15    0.16 
  -4  -6  -1    1.07    0.07 
  -3  -6  -1    0.00    0.02 
  -2  -6  -1    1.48    0.05 
  -1  -6  -1   11.42    0.24 
   0  -6  -1   43.01    0.76 
   1  -6  -1   11.61    0.25 
   2  -6  -1    0.40    0.05 
   3  -6  -1    9.01    0.22 
   4  -6  -1   32.65    0.90 
   5  -6  -1    2.42    0.17 
   6  -6  -1    0.94    0.11 
   7  -6  -1    0.85    0.11 
   8  -6  -1    0.75    0.12 
   9  -6  -1    0.14    0.14 
 -11  -5  -1    0.24    0.13 
 -10  -5  -1    0.57    0.16 
  -9  -5  -1    0.15    0.06 
  -8  -5  -1    0.03    0.05 
  -7  -5  -1    1.59    0.11 
  -6  -5  -1    4.17    0.15 
  -5  -5  -1    0.01    0.03 
  -4  -5  -1    9.42    0.22 
  -3  -5  -1    0.64    0.04 
  -2  -5  -1    0.60    0.04 
  -1  -5  -1    0.13    0.03 
   0  -5  -1   29.09    0.53 
   1  -5  -1   20.74    0.39 
   2  -5  -1   18.76    0.36 
   3  -5  -1   13.81    0.41 
   4  -5  -1    1.60    0.13 
   5  -5  -1    8.34    0.32 
   6  -5  -1    4.26    0.17 
   7  -5  -1    3.08    0.16 
   8  -5  -1    1.35    0.13 
   9  -5  -1    0.59    0.17 
 -11  -4  -1    0.51    0.15 
 -10  -4  -1    0.17    0.12 
  -9  -4  -1    0.12    0.06 
  -8  -4  -1   12.91    0.32 
  -7  -4  -1    7.97    0.22 
  -6  -4  -1    0.10    0.04 
  -5  -4  -1   15.61    0.33 
  -4  -4  -1    0.02    0.03 
  -3  -4  -1    3.48    0.11 
  -2  -4  -1    2.47    0.08 
  -1  -4  -1    0.26    0.03 
   0  -4  -1    0.24    0.03 
   1  -4  -1    9.78    0.20 
   2  -4  -1   10.42    0.31 
   3  -4  -1   43.27    1.09 
   4  -4  -1   12.27    0.39 
   5  -4  -1    0.99    0.09 
   6  -4  -1    1.36    0.11 
   7  -4  -1    0.15    0.06 
   8  -4  -1    1.24    0.12 
   9  -4  -1    0.36    0.15 
 -11  -3  -1    0.91    0.18 
 -10  -3  -1    0.15    0.12 
  -9  -3  -1    1.76    0.18 
  -8  -3  -1   13.37    0.32 
  -7  -3  -1   22.07    0.45 
  -6  -3  -1   17.37    0.36 
  -5  -3  -1   12.42    0.27 
  -4  -3  -1   28.83    0.53 
  -3  -3  -1   12.34    0.25 
  -2  -3  -1   63.70    0.87 
  -1  -3  -1    0.01    0.02 
   0  -3  -1    9.08    0.18 
   1  -3  -1    0.64    0.06 
   2  -3  -1    4.48    0.16 
   3  -3  -1    5.75    0.21 
   4  -3  -1    5.59    0.22 
   5  -3  -1    4.09    0.15 
   6  -3  -1    0.79    0.09 
   7  -3  -1    0.55    0.08 
   8  -3  -1   -0.02    0.05 
   9  -3  -1    1.23    0.20 
  10  -3  -1    2.20    0.28 
 -11  -2  -1    0.09    0.12 
 -10  -2  -1    2.26    0.22 
  -9  -2  -1    1.32    0.17 
  -8  -2  -1    2.81    0.13 
  -7  -2  -1   12.03    0.28 
  -6  -2  -1   64.28    1.13 
  -5  -2  -1   15.23    0.31 
  -4  -2  -1    0.14    0.02 
  -3  -2  -1   11.15    0.17 
  -2  -2  -1    9.02    0.14 
  -1  -2  -1  758.59   12.29 
   0  -2  -1   59.92    1.01 
   1  -2  -1   33.30    0.81 
   2  -2  -1    4.31    0.15 
   3  -2  -1    0.05    0.03 
   4  -2  -1   15.85    0.33 
   5  -2  -1    7.04    0.19 
   6  -2  -1    0.58    0.07 
   7  -2  -1    1.31    0.10 
   8  -2  -1    0.03    0.09 
   9  -2  -1    3.88    0.30 
  10  -2  -1    2.65    0.28 
 -11  -1  -1    0.46    0.15 
 -10  -1  -1    0.34    0.13 
  -9  -1  -1    0.07    0.09 
  -8  -1  -1    0.29    0.06 
  -7  -1  -1    0.14    0.04 
  -6  -1  -1    1.88    0.09 
  -5  -1  -1    6.68    0.16 
  -4  -1  -1   13.48    0.21 
  -3  -1  -1    7.51    0.12 
  -2  -1  -1    3.31    0.06 
  -1  -1  -1    0.17    0.02 
   0  -1  -1    1.48    0.06 
   1  -1  -1   33.73    0.57 
   2  -1  -1   34.79    0.60 
   3  -1  -1   18.43    0.35 
   4  -1  -1   36.66    0.66 
   5  -1  -1    9.66    0.23 
   6  -1  -1    0.76    0.07 
   7  -1  -1    0.39    0.06 
   8  -1  -1    0.60    0.14 
   9  -1  -1    0.10    0.11 
  10  -1  -1    2.20    0.19 
 -11   0  -1    0.09    0.12 
 -10   0  -1    3.22    0.25 
  -9   0  -1    0.72    0.14 
  -8   0  -1    2.91    0.20 
  -7   0  -1    0.57    0.06 
  -6   0  -1    0.04    0.03 
  -5   0  -1    2.16    0.07 
  -4   0  -1   78.87    1.10 
  -3   0  -1  128.37    1.35 
  -2   0  -1   61.24    0.65 
  -1   0  -1    2.84    0.05 
   0   0  -1   24.45    0.59 
   1   0  -1  232.71    4.05 
   2   0  -1   11.47    0.22 
   3   0  -1   16.00    0.30 
   4   0  -1    1.13    0.06 
   5   0  -1    0.61    0.05 
   6   0  -1    2.64    0.10 
   7   0  -1    1.48    0.17 
   8   0  -1    5.97    0.32 
   9   0  -1    3.21    0.20 
  10   0  -1   -0.01    0.09 
  11   0  -1   -0.03    0.12 
 -10   1  -1    0.86    0.24 
  -9   1  -1    5.50    0.30 
  -8   1  -1    3.96    0.17 
  -7   1  -1   27.28    0.55 
  -6   1  -1    3.42    0.13 
  -5   1  -1    3.56    0.09 
  -4   1  -1    1.07    0.04 
  -3   1  -1    0.49    0.03 
  -2   1  -1    7.28    0.10 
  -1   1  -1    0.04    0.02 
   0   1  -1    0.30    0.02 
   1   1  -1    1.42    0.06 
   2   1  -1    0.71    0.07 
   3   1  -1   17.04    0.47 
   4   1  -1   15.75    0.30 
   5   1  -1    0.45    0.04 
   6   1  -1    0.24    0.04 
   7   1  -1    0.28    0.07 
   8   1  -1    1.17    0.13 
   9   1  -1    0.68    0.11 
  10   1  -1    2.53    0.19 
  11   1  -1    0.45    0.13 
  -9   2  -1    0.16    0.12 
  -8   2  -1    0.98    0.11 
  -7   2  -1   24.60    0.51 
  -6   2  -1   40.94    1.04 
  -5   2  -1    0.51    0.05 
  -4   2  -1    0.17    0.03 
  -3   2  -1    4.37    0.10 
  -2   2  -1   26.08    0.47 
  -1   2  -1  684.05    9.24 
   0   2  -1   70.70    0.96 
   1   2  -1   29.54    0.41 
   2   2  -1    0.76    0.05 
   3   2  -1    4.46    0.13 
   4   2  -1   64.77    1.11 
   5   2  -1   39.04    0.73 
   6   2  -1    6.20    0.20 
   7   2  -1   11.16    0.30 
   8   2  -1    5.00    0.21 
   9   2  -1    1.06    0.13 
  10   2  -1    1.60    0.16 
  11   2  -1    0.07    0.10 
  -9   3  -1   -0.01    0.11 
  -8   3  -1    0.68    0.15 
  -7   3  -1    0.15    0.07 
  -6   3  -1    2.22    0.10 
  -5   3  -1    0.01    0.03 
  -4   3  -1    7.17    0.15 
  -3   3  -1    1.48    0.06 
  -2   3  -1    0.44    0.05 
  -1   3  -1    0.47    0.04 
   0   3  -1   38.92    0.66 
   1   3  -1   25.63    0.46 
   2   3  -1   37.82    0.66 
   3   3  -1    2.92    0.11 
   4   3  -1    2.76    0.11 
   5   3  -1   23.28    0.47 
   6   3  -1   48.32    0.89 
   7   3  -1   -0.01    0.06 
   8   3  -1    0.11    0.07 
   9   3  -1    3.37    0.19 
  10   3  -1    0.94    0.14 
  11   3  -1    1.18    0.26 
 -10   4  -1    0.55    0.17 
  -9   4  -1    0.05    0.11 
  -8   4  -1    0.17    0.12 
  -7   4  -1    1.21    0.17 
  -6   4  -1    0.13    0.06 
  -5   4  -1    2.13    0.09 
  -4   4  -1    7.36    0.21 
  -3   4  -1   36.17    0.68 
  -2   4  -1   61.56    1.08 
  -1   4  -1   11.96    0.25 
   0   4  -1   15.64    0.30 
   1   4  -1    1.32    0.07 
   2   4  -1  105.51    1.76 
   3   4  -1   30.71    0.56 
   4   4  -1    0.12    0.04 
   5   4  -1    0.29    0.06 
   6   4  -1   16.54    0.38 
   7   4  -1    4.30    0.18 
   8   4  -1    6.00    0.23 
   9   4  -1   -0.06    0.07 
  10   4  -1   -0.08    0.08 
  11   4  -1    0.16    0.15 
  -9   5  -1    0.19    0.14 
  -8   5  -1    0.05    0.12 
  -7   5  -1    3.53    0.19 
  -6   5  -1    0.25    0.07 
  -5   5  -1    4.18    0.17 
  -4   5  -1    1.56    0.11 
  -3   5  -1    6.22    0.18 
  -2   5  -1   54.29    0.97 
  -1   5  -1    1.66    0.09 
   0   5  -1    3.86    0.12 
   1   5  -1    2.77    0.10 
   2   5  -1   46.94    0.82 
   3   5  -1    3.94    0.13 
   4   5  -1   11.01    0.26 
   5   5  -1    6.32    0.19 
   6   5  -1   -0.08    0.05 
   7   5  -1    0.92    0.11 
   8   5  -1    0.05    0.07 
   9   5  -1    2.97    0.19 
  10   5  -1    1.94    0.28 
  11   5  -1    0.44    0.18 
  -9   6  -1    0.28    0.16 
  -8   6  -1    2.12    0.25 
  -7   6  -1    0.01    0.07 
  -6   6  -1    1.35    0.13 
  -5   6  -1    0.21    0.07 
  -4   6  -1    0.28    0.07 
  -3   6  -1    5.08    0.17 
  -2   6  -1   55.48    1.01 
  -1   6  -1  144.34    2.45 
   0   6  -1   90.86    1.56 
   1   6  -1    3.09    0.11 
   2   6  -1    0.08    0.04 
   3   6  -1    0.55    0.07 
   4   6  -1    6.09    0.19 
   5   6  -1   20.59    0.44 
   6   6  -1    0.44    0.08 
   7   6  -1    5.10    0.20 
   8   6  -1    1.65    0.14 
   9   6  -1    1.78    0.16 
  10   6  -1    1.39    0.24 
  11   6  -1    0.01    0.15 
  -8   7  -1    0.06    0.14 
  -7   7  -1    0.09    0.09 
  -6   7  -1    1.09    0.13 
  -5   7  -1    2.52    0.15 
  -4   7  -1    0.14    0.06 
  -3   7  -1    0.22    0.06 
  -2   7  -1    0.54    0.08 
  -1   7  -1    0.26    0.05 
   0   7  -1    0.10    0.05 
   1   7  -1    8.99    0.23 
   2   7  -1    1.13    0.09 
   3   7  -1    0.02    0.04 
   4   7  -1    0.03    0.05 
   5   7  -1    5.53    0.19 
   6   7  -1    4.70    0.19 
   7   7  -1    0.55    0.09 
   8   7  -1    0.47    0.09 
   9   7  -1    0.10    0.13 
  10   7  -1    0.52    0.18 
  -7   8  -1    0.11    0.14 
  -6   8  -1    0.14    0.09 
  -5   8  -1    0.44    0.09 
  -4   8  -1    0.16    0.07 
  -3   8  -1    0.32    0.07 
  -2   8  -1    3.31    0.16 
  -1   8  -1    0.51    0.08 
   0   8  -1    0.26    0.06 
   1   8  -1    0.01    0.04 
   2   8  -1    0.01    0.05 
   3   8  -1   15.16    0.35 
   4   8  -1    5.72    0.20 
   5   8  -1    0.18    0.07 
   6   8  -1    1.61    0.12 
   7   8  -1   -0.01    0.06 
   8   8  -1    0.88    0.11 
   9   8  -1    0.68    0.18 
  10   8  -1    0.46    0.18 
  -7   9  -1    2.54    0.31 
  -6   9  -1   -0.08    0.12 
  -5   9  -1    0.35    0.10 
  -4   9  -1   -0.01    0.06 
  -3   9  -1    1.24    0.12 
  -2   9  -1    0.10    0.06 
  -1   9  -1    0.39    0.08 
   0   9  -1    0.20    0.06 
   1   9  -1    0.20    0.06 
   2   9  -1    0.83    0.09 
   3   9  -1    2.80    0.15 
   4   9  -1   10.85    0.30 
   5   9  -1    0.05    0.06 
   6   9  -1    0.10    0.06 
   7   9  -1    0.23    0.08 
   8   9  -1    0.54    0.17 
   9   9  -1    0.37    0.17 
  10   9  -1   -0.04    0.14 
  -6  10  -1    5.90    0.42 
  -5  10  -1    3.95    0.33 
  -4  10  -1   -0.03    0.07 
  -3  10  -1    0.08    0.07 
  -2  10  -1    0.23    0.08 
  -1  10  -1   19.47    0.46 
   0  10  -1    0.64    0.10 
   1  10  -1    2.44    0.15 
   2  10  -1    0.10    0.06 
   3  10  -1    1.51    0.13 
   4  10  -1   17.70    0.43 
   5  10  -1   24.92    0.56 
   6  10  -1    3.29    0.18 
   7  10  -1    0.10    0.13 
   8  10  -1    0.01    0.14 
   9  10  -1    0.27    0.18 
  -5  11  -1    1.14    0.23 
  -4  11  -1    0.04    0.11 
  -3  11  -1    0.09    0.11 
  -2  11  -1    0.23    0.08 
  -1  11  -1   -0.01    0.06 
   0  11  -1    0.10    0.07 
   1  11  -1    0.28    0.08 
   2  11  -1    0.08    0.07 
   3  11  -1    0.00    0.06 
   4  11  -1    0.16    0.07 
   5  11  -1    1.23    0.13 
   6  11  -1    5.02    0.25 
   7  11  -1    0.04    0.14 
   8  11  -1    0.14    0.17 
   9  11  -1    0.39    0.19 
  -4  12  -1    0.84    0.20 
  -3  12  -1    0.29    0.14 
  -2  12  -1    5.06    0.36 
  -1  12  -1    0.23    0.10 
   0  12  -1    0.08    0.07 
   1  12  -1    4.05    0.20 
   2  12  -1    0.02    0.06 
   3  12  -1    0.35    0.09 
   4  12  -1    0.34    0.09 
   5  12  -1    0.13    0.08 
   6  12  -1    0.37    0.16 
   7  12  -1    0.62    0.20 
   8  12  -1    0.11    0.17 
  -2  13  -1    0.86    0.19 
  -1  13  -1    0.01    0.12 
   0  13  -1    0.14    0.12 
   1  13  -1   -0.11    0.07 
   2  13  -1    1.06    0.14 
   3  13  -1    0.13    0.08 
   4  13  -1   -0.06    0.07 
   5  13  -1    0.54    0.18 
   6  13  -1   -0.16    0.14 
   7  13  -1   -0.10    0.15 
   0  14  -1    2.16    0.27 
   1  14  -1    0.55    0.16 
   2  14  -1   -0.14    0.10 
   3  14  -1    0.42    0.12 
   4  14  -1    2.56    0.31 
   5  14  -1    1.52    0.25 
  -6 -14   0    0.04    0.10 
  -5 -14   0   -0.01    0.10 
  -4 -14   0    0.16    0.11 
  -3 -14   0    1.59    0.23 
  -2 -14   0    7.80    0.40 
  -1 -14   0    1.78    0.23 
   0 -14   0   -0.01    0.07 
   1 -14   0    0.23    0.09 
  -7 -13   0    1.04    0.18 
  -6 -13   0    0.49    0.14 
  -5 -13   0    0.09    0.09 
  -4 -13   0    0.04    0.10 
  -3 -13   0    0.53    0.14 
  -2 -13   0    0.08    0.10 
  -1 -13   0    1.05    0.12 
   0 -13   0    0.21    0.08 
   1 -13   0    0.74    0.11 
   2 -13   0   -0.15    0.09 
   3 -13   0   -0.01    0.11 
  -8 -12   0    1.65    0.21 
  -7 -12   0    0.62    0.14 
  -6 -12   0    0.40    0.12 
  -5 -12   0    2.73    0.23 
  -4 -12   0    0.26    0.11 
  -3 -12   0   -0.03    0.07 
  -2 -12   0    0.10    0.10 
  -1 -12   0    2.50    0.15 
   0 -12   0    6.61    0.23 
   1 -12   0    1.32    0.12 
   2 -12   0    1.62    0.14 
   3 -12   0    0.11    0.10 
   4 -12   0    0.76    0.17 
  -9 -11   0    0.30    0.09 
  -8 -11   0    0.18    0.08 
  -7 -11   0    0.06    0.06 
  -6 -11   0    0.05    0.08 
  -5 -11   0    2.70    0.21 
  -4 -11   0    1.10    0.16 
  -3 -11   0    0.01    0.07 
  -2 -11   0    0.01    0.05 
  -1 -11   0    0.05    0.05 
   0 -11   0    0.06    0.05 
   1 -11   0    0.08    0.06 
   2 -11   0    0.88    0.11 
   3 -11   0    0.04    0.08 
   4 -11   0    0.20    0.10 
   5 -11   0   -0.06    0.08 
 -10 -10   0    0.17    0.09 
  -9 -10   0    0.12    0.08 
  -8 -10   0    0.16    0.08 
  -7 -10   0    0.39    0.08 
  -6 -10   0    1.82    0.13 
  -5 -10   0    0.87    0.10 
  -4 -10   0    7.13    0.33 
  -3 -10   0    0.22    0.09 
  -2 -10   0    0.53    0.07 
  -1 -10   0    1.29    0.10 
   0 -10   0    7.08    0.22 
   1 -10   0    2.16    0.13 
   2 -10   0    1.47    0.11 
   3 -10   0    2.08    0.13 
   4 -10   0    4.01    0.26 
   6 -10   0   -0.02    0.09 
 -10  -9   0    0.11    0.08 
  -9  -9   0    0.04    0.06 
  -8  -9   0    0.04    0.06 
  -7  -9   0    0.65    0.09 
  -6  -9   0    3.50    0.16 
  -5  -9   0    0.05    0.06 
  -4  -9   0    0.32    0.07 
  -3  -9   0    1.26    0.07 
  -2  -9   0    1.07    0.08 
  -1  -9   0    2.59    0.12 
   0  -9   0    0.03    0.05 
   1  -9   0    2.13    0.12 
   2  -9   0   -0.06    0.04 
   3  -9   0    0.08    0.05 
   4  -9   0    0.21    0.09 
   5  -9   0    3.26    0.24 
   6  -9   0    0.49    0.13 
   7  -9   0   -0.08    0.10 
 -10  -8   0    0.97    0.19 
  -9  -8   0    0.07    0.07 
  -8  -8   0    0.10    0.06 
  -7  -8   0    0.37    0.07 
  -6  -8   0   23.38    0.50 
  -5  -8   0   37.91    0.73 
  -4  -8   0   13.83    0.32 
  -3  -8   0    0.01    0.03 
  -2  -8   0    0.36    0.05 
  -1  -8   0    8.09    0.21 
   0  -8   0   63.73    1.13 
   1  -8   0    0.45    0.07 
   2  -8   0    0.01    0.04 
   3  -8   0   -0.01    0.04 
   4  -8   0    1.02    0.13 
   5  -8   0    8.48    0.36 
   6  -8   0    1.30    0.17 
   7  -8   0    0.75    0.14 
   8  -8   0    0.01    0.08 
 -11  -7   0    0.21    0.14 
 -10  -7   0    0.02    0.10 
  -9  -7   0    0.75    0.10 
  -8  -7   0   -0.05    0.05 
  -7  -7   0   -0.01    0.05 
  -6  -7   0    0.05    0.05 
  -5  -7   0    2.29    0.11 
  -4  -7   0    1.70    0.09 
  -3  -7   0    1.21    0.06 
  -2  -7   0    2.51    0.07 
  -1  -7   0    0.13    0.04 
   0  -7   0    0.74    0.07 
   1  -7   0    5.86    0.17 
   2  -7   0    5.90    0.17 
   3  -7   0    1.63    0.10 
   4  -7   0    2.43    0.12 
   5  -7   0    0.12    0.08 
   6  -7   0    1.16    0.15 
   7  -7   0    0.02    0.07 
   8  -7   0    0.28    0.09 
 -11  -6   0    0.24    0.14 
 -10  -6   0    0.23    0.13 
  -9  -6   0    1.05    0.11 
  -8  -6   0   -0.04    0.05 
  -7  -6   0    5.16    0.18 
  -6  -6   0    0.36    0.06 
  -5  -6   0    0.02    0.04 
  -4  -6   0    0.03    0.03 
  -3  -6   0   16.27    0.26 
  -2  -6   0    5.14    0.11 
  -1  -6   0   12.56    0.21 
   0  -6   0    0.51    0.05 
   1  -6   0   19.28    0.38 
   2  -6   0   45.32    0.81 
   3  -6   0   14.05    0.30 
   4  -6   0    4.23    0.14 
   5  -6   0    0.31    0.09 
   6  -6   0    0.57    0.12 
   7  -6   0    0.01    0.06 
   8  -6   0    0.52    0.10 
   9  -6   0    0.97    0.13 
 -11  -5   0    1.01    0.20 
 -10  -5   0    0.20    0.12 
  -9  -5   0    0.21    0.12 
  -8  -5   0    0.12    0.06 
  -7  -5   0   25.08    0.52 
  -6  -5   0   19.24    0.41 
  -5  -5   0    5.83    0.17 
  -4  -5   0    8.52    0.21 
  -3  -5   0   54.45    0.95 
  -2  -5   0   15.69    0.24 
  -1  -5   0   21.30    0.32 
   0  -5   0    0.50    0.05 
   1  -5   0    1.07    0.06 
   2  -5   0    0.01    0.03 
   3  -5   0    0.51    0.06 
   4  -5   0    0.41    0.06 
   5  -5   0    5.38    0.24 
   6  -5   0    1.79    0.15 
   7  -5   0    0.35    0.08 
   8  -5   0    0.20    0.07 
   9  -5   0    0.22    0.08 
 -11  -4   0    0.71    0.18 
 -10  -4   0    0.61    0.16 
  -9  -4   0    6.63    0.35 
  -8  -4   0    9.85    0.26 
  -7  -4   0   16.40    0.37 
  -6  -4   0   51.35    0.93 
  -5  -4   0   66.47    1.17 
  -4  -4   0    0.13    0.03 
  -3  -4   0    3.53    0.11 
  -2  -4   0    4.79    0.09 
  -1  -4   0    0.28    0.03 
   0  -4   0    8.97    0.19 
   1  -4   0   75.78    1.27 
   2  -4   0   32.88    0.58 
   3  -4   0    1.65    0.07 
   4  -4   0   11.30    0.36 
   5  -4   0   34.64    0.91 
   6  -4   0    4.85    0.18 
   7  -4   0    2.21    0.13 
   8  -4   0    1.76    0.13 
   9  -4   0    0.57    0.17 
  10  -4   0    0.80    0.20 
 -11  -3   0    0.02    0.11 
 -10  -3   0    0.43    0.15 
  -9  -3   0    1.42    0.18 
  -8  -3   0    0.93    0.09 
  -7  -3   0    0.18    0.05 
  -6  -3   0    9.01    0.22 
  -5  -3   0    1.46    0.08 
  -4  -3   0    3.21    0.10 
  -3  -3   0   21.61    0.40 
  -2  -3   0    1.43    0.06 
  -1  -3   0    1.38    0.04 
   0  -3   0    0.21    0.03 
   1  -3   0   57.46    0.98 
   2  -3   0    7.64    0.16 
   3  -3   0    0.69    0.05 
   4  -3   0    0.20    0.06 
   5  -3   0    1.07    0.10 
   6  -3   0   22.89    0.48 
   7  -3   0    3.09    0.14 
   8  -3   0    0.67    0.09 
   9  -3   0   -0.06    0.10 
  10  -3   0   -0.02    0.11 
 -11  -2   0    0.08    0.11 
 -10  -2   0    0.52    0.15 
  -9  -2   0    1.40    0.17 
  -8  -2   0    0.00    0.08 
  -7  -2   0    6.72    0.19 
  -6  -2   0    1.10    0.07 
  -5  -2   0    1.72    0.08 
  -4  -2   0   12.20    0.25 
  -3  -2   0    4.05    0.11 
  -2  -2   0   16.59    0.31 
  -1  -2   0   30.31    0.42 
   0  -2   0    4.67    0.10 
   1  -2   0   39.48    0.67 
   2  -2   0    7.35    0.15 
   3  -2   0   37.90    0.95 
   4  -2   0    0.70    0.07 
   5  -2   0    0.78    0.06 
   6  -2   0    0.04    0.04 
   7  -2   0    1.24    0.10 
   8  -2   0    1.78    0.12 
  10  -2   0    0.68    0.17 
 -11  -1   0    1.76    0.23 
 -10  -1   0    0.46    0.14 
  -9  -1   0    0.10    0.10 
  -8  -1   0    0.00    0.07 
  -7  -1   0    4.02    0.22 
  -6  -1   0   13.30    0.29 
  -5  -1   0    2.49    0.09 
  -4  -1   0    2.21    0.07 
  -3  -1   0    5.10    0.12 
  -2  -1   0   23.05    0.40 
  -1  -1   0    0.35    0.02 
   0  -1   0    0.02    0.01 
   1  -1   0    1.73    0.05 
   2  -1   0    3.62    0.12 
   3  -1   0   22.94    0.59 
   4  -1   0   20.16    0.39 
   5  -1   0    0.54    0.05 
   6  -1   0    3.68    0.13 
   7  -1   0    1.94    0.11 
   8  -1   0    0.47    0.12 
   9  -1   0    0.77    0.16 
  10  -1   0    2.68    0.20 
  11  -1   0    1.20    0.16 
 -11   0   0    1.00    0.19 
 -10   0   0    2.92    0.25 
  -9   0   0    0.71    0.15 
  -8   0   0    0.88    0.14 
  -7   0   0    0.08    0.06 
  -6   0   0    8.09    0.22 
  -5   0   0    7.54    0.19 
  -4   0   0    5.59    0.11 
  -3   0   0    1.47    0.05 
  -2   0   0   32.82    0.45 
  -1   0   0   83.59    1.39 
   1   0   0   85.52    1.39 
   2   0   0   32.21    0.56 
   3   0   0    1.55    0.06 
   4   0   0    5.73    0.14 
   5   0   0    7.25    0.18 
   6   0   0    8.02    0.20 
   7   0   0    0.05    0.04 
   8   0   0    1.30    0.18 
   9   0   0    0.77    0.12 
  10   0   0    3.15    0.20 
  11   0   0    1.05    0.16 
 -10   1   0    2.93    0.30 
  -9   1   0    0.60    0.14 
  -8   1   0    0.41    0.08 
  -7   1   0    2.15    0.12 
  -6   1   0    3.70    0.14 
  -5   1   0    0.51    0.06 
  -4   1   0   20.05    0.39 
  -3   1   0   23.94    0.36 
  -2   1   0    3.63    0.08 
  -1   1   0    1.75    0.04 
   0   1   0    0.05    0.01 
   1   1   0    0.35    0.03 
   2   1   0   22.62    0.41 
   3   1   0    5.01    0.11 
   4   1   0    2.18    0.07 
   5   1   0    2.56    0.08 
   6   1   0   13.62    0.28 
   7   1   0    4.18    0.17 
   8   1   0   -0.02    0.06 
   9   1   0    0.38    0.09 
  10   1   0    0.35    0.10 
  11   1   0    1.15    0.15 
  -9   2   0    6.01    0.35 
  -8   2   0    1.89    0.13 
  -7   2   0    1.31    0.10 
  -6   2   0    0.06    0.05 
  -5   2   0    0.69    0.07 
  -4   2   0    0.69    0.05 
  -3   2   0   38.76    0.56 
  -2   2   0    7.41    0.13 
  -1   2   0   39.87    0.68 
   0   2   0    4.75    0.11 
   1   2   0   30.79    0.52 
   2   2   0   17.16    0.44 
   3   2   0    4.13    0.11 
   4   2   0   12.15    0.38 
   5   2   0    1.63    0.09 
   6   2   0    1.07    0.10 
   7   2   0    6.67    0.22 
   8   2   0   -0.06    0.06 
   9   2   0    1.65    0.14 
  10   2   0    0.76    0.12 
  11   2   0   -0.12    0.14 
 -10   3   0    0.03    0.13 
  -9   3   0    0.24    0.14 
  -8   3   0    0.95    0.17 
  -7   3   0    3.03    0.15 
  -6   3   0   22.96    0.47 
  -5   3   0    0.91    0.07 
  -4   3   0    0.25    0.04 
  -3   3   0    0.76    0.04 
  -2   3   0    7.29    0.18 
  -1   3   0   58.07    0.99 
   0   3   0    0.21    0.03 
   1   3   0    1.38    0.06 
   2   3   0    1.58    0.06 
   3   3   0   21.75    0.41 
   4   3   0    3.36    0.12 
   5   3   0    1.36    0.09 
   6   3   0    8.70    0.24 
   7   3   0    0.05    0.06 
   8   3   0    0.94    0.11 
   9   3   0    1.34    0.14 
  10   3   0    0.33    0.10 
  11   3   0   -0.02    0.15 
 -10   4   0    0.61    0.19 
  -9   4   0    0.68    0.18 
  -8   4   0    1.32    0.21 
  -7   4   0    1.75    0.20 
  -6   4   0    4.74    0.27 
  -5   4   0   33.89    0.53 
  -4   4   0   11.15    0.21 
  -3   4   0    1.53    0.06 
  -2   4   0   32.52    0.61 
  -1   4   0   73.95    1.28 
   0   4   0    9.01    0.20 
   1   4   0    0.34    0.04 
   2   4   0    5.05    0.13 
   3   4   0    3.62    0.12 
   4   4   0    0.11    0.04 
   5   4   0   67.63    1.18 
   6   4   0   51.48    0.94 
   7   4   0   16.87    0.39 
   8   4   0    9.78    0.28 
   9   4   0    7.34    0.26 
  10   4   0    0.56    0.17 
  11   4   0    0.97    0.20 
  -9   5   0    0.11    0.13 
  -8   5   0    0.10    0.12 
  -7   5   0    0.26    0.12 
  -6   5   0    1.69    0.14 
  -5   5   0    5.35    0.20 
  -4   5   0    0.46    0.07 
  -3   5   0    0.39    0.07 
  -2   5   0    0.01    0.03 
  -1   5   0    0.96    0.07 
   0   5   0    0.50    0.06 
   1   5   0   21.26    0.41 
   2   5   0   15.26    0.31 
   3   5   0   54.41    0.96 
   4   5   0    8.79    0.21 
   5   5   0    6.02    0.18 
   6   5   0   19.05    0.42 
   7   5   0   25.89    0.54 
   8   5   0    0.11    0.06 
   9   5   0    0.04    0.07 
  10   5   0    0.18    0.14 
  11   5   0    0.98    0.22 
  -9   6   0    0.81    0.20 
  -8   6   0    0.46    0.17 
  -7   6   0    0.09    0.11 
  -6   6   0    0.56    0.10 
  -5   6   0    0.18    0.07 
  -4   6   0    3.94    0.17 
  -3   6   0   13.19    0.32 
  -2   6   0   45.21    0.84 
  -1   6   0   19.32    0.40 
   0   6   0    0.54    0.06 
   1   6   0   12.63    0.28 
   2   6   0    5.29    0.15 
   3   6   0   16.22    0.34 
   4   6   0    0.07    0.04 
   5   6   0    0.07    0.05 
   6   6   0    0.41    0.08 
   7   6   0    4.88    0.19 
   8   6   0   -0.03    0.06 
   9   6   0    0.75    0.19 
  10   6   0    0.16    0.13 
  11   6   0    0.25    0.15 
  -8   7   0    0.41    0.16 
  -7   7   0    0.22    0.14 
  -6   7   0    1.16    0.14 
  -5   7   0    0.07    0.06 
  -4   7   0    2.31    0.14 
  -3   7   0    1.64    0.11 
  -2   7   0    5.90    0.20 
  -1   7   0    5.62    0.18 
   0   7   0    0.74    0.08 
   1   7   0    0.15    0.04 
   2   7   0    2.57    0.11 
   3   7   0    1.20    0.09 
   4   7   0    1.76    0.10 
   5   7   0    2.22    0.12 
   6   7   0    0.10    0.06 
   7   7   0    0.04    0.06 
   8   7   0    0.03    0.06 
   9   7   0    0.80    0.17 
  10   7   0   -0.14    0.12 
  11   7   0   -0.04    0.13 
  -8   8   0   -0.03    0.14 
  -7   8   0    0.52    0.18 
  -6   8   0    1.11    0.15 
  -5   8   0    8.18    0.28 
  -4   8   0    0.77    0.11 
  -3   8   0    0.04    0.05 
  -2   8   0    0.00    0.05 
  -1   8   0    0.45    0.07 
   0   8   0   64.14    1.16 
   1   8   0    7.86    0.23 
   2   8   0    0.48    0.06 
   3   8   0    0.00    0.04 
   4   8   0   13.81    0.33 
   5   8   0   38.37    0.74 
   6   8   0   23.17    0.50 
   7   8   0    0.21    0.07 
   8   8   0   -0.03    0.11 
   9   8   0    0.04    0.11 
  10   8   0    0.55    0.19 
  -7   9   0   -0.10    0.14 
  -6   9   0    0.38    0.12 
  -5   9   0    3.43    0.20 
  -4   9   0    0.17    0.08 
  -3   9   0   -0.01    0.06 
  -2   9   0   -0.02    0.05 
  -1   9   0    1.91    0.13 
   0   9   0    0.01    0.05 
   1   9   0    2.43    0.14 
   2   9   0    1.11    0.10 
   3   9   0    1.23    0.11 
   4   9   0    0.15    0.06 
   5   9   0    0.04    0.06 
   6   9   0    3.68    0.17 
   7   9   0    0.55    0.16 
   8   9   0    0.02    0.13 
   9   9   0   -0.06    0.13 
  10   9   0   -0.05    0.14 
  -6  10   0   -0.05    0.12 
  -5  10   0    1.27    0.15 
  -4  10   0    3.72    0.21 
  -3  10   0    1.84    0.16 
  -2  10   0    1.32    0.13 
  -1  10   0    2.02    0.15 
   0  10   0    7.11    0.24 
   1  10   0    1.23    0.12 
   2  10   0    0.53    0.09 
   3  10   0    0.17    0.06 
   4  10   0    7.58    0.24 
   5  10   0    0.82    0.11 
   6  10   0    1.53    0.13 
   7  10   0    0.27    0.14 
   8  10   0    0.22    0.14 
   9  10   0   -0.07    0.13 
  10  10   0    0.00    0.16 
  -5  11   0    0.03    0.13 
  -4  11   0    0.00    0.08 
  -3  11   0   -0.07    0.07 
  -2  11   0    0.56    0.10 
  -1  11   0   -0.05    0.06 
   0  11   0    0.08    0.06 
   1  11   0    0.01    0.06 
   2  11   0    0.01    0.06 
   3  11   0   -0.07    0.05 
   4  11   0    0.89    0.11 
   5  11   0    2.33    0.16 
   6  11   0    0.20    0.15 
   7  11   0    0.18    0.14 
   8  11   0   -0.09    0.14 
   9  11   0    0.28    0.19 
  -4  12   0    0.66    0.20 
  -3  12   0    0.07    0.10 
  -2  12   0    1.44    0.16 
  -1  12   0    1.53    0.17 
   0  12   0    6.82    0.27 
   1  12   0    2.41    0.17 
   2  12   0    0.16    0.08 
   3  12   0    0.07    0.06 
   4  12   0    0.12    0.07 
   5  12   0    2.72    0.29 
   6  12   0    0.44    0.17 
   7  12   0    0.50    0.19 
   8  12   0    1.59    0.27 
  -3  13   0   -0.03    0.11 
  -2  13   0    0.12    0.13 
  -1  13   0    0.72    0.13 
   0  13   0    0.12    0.09 
   1  13   0    0.96    0.13 
   2  13   0    0.12    0.08 
   3  13   0    0.32    0.09 
   4  13   0    0.24    0.14 
   5  13   0    0.13    0.13 
   6  13   0    0.57    0.19 
   7  13   0    0.85    0.22 
  -1  14   0    0.35    0.17 
   0  14   0    0.09    0.13 
   1  14   0    1.69    0.18 
   2  14   0    7.51    0.30 
   3  14   0    1.31    0.24 
   4  14   0    0.37    0.18 
   5  14   0    0.17    0.16 
   6  14   0    0.07    0.15 
  -5 -14   1    1.22    0.19 
  -4 -14   1    3.28    0.28 
  -3 -14   1    0.38    0.14 
  -2 -14   1   -0.08    0.10 
  -1 -14   1    0.59    0.15 
   0 -14   1    1.84    0.16 
  -7 -13   1    0.05    0.11 
  -6 -13   1   -0.01    0.10 
  -5 -13   1    0.22    0.11 
  -4 -13   1   -0.02    0.09 
  -3 -13   1    0.02    0.09 
  -2 -13   1    0.62    0.14 
  -1 -13   1    0.05    0.11 
   0 -13   1   -0.06    0.06 
   1 -13   1    0.12    0.07 
   2 -13   1    0.80    0.11 
  -8 -12   1    0.45    0.13 
  -7 -12   1    0.69    0.15 
  -6 -12   1    0.17    0.11 
  -5 -12   1    0.03    0.09 
  -4 -12   1    0.13    0.10 
  -3 -12   1    0.27    0.11 
  -2 -12   1    0.00    0.08 
  -1 -12   1    4.11    0.18 
   0 -12   1    0.06    0.06 
   1 -12   1    0.49    0.09 
   2 -12   1    5.01    0.22 
   3 -12   1    0.24    0.12 
   4 -12   1    0.97    0.18 
  -9 -11   1    0.58    0.11 
  -8 -11   1    0.33    0.09 
  -7 -11   1    0.00    0.06 
  -6 -11   1    5.35    0.30 
  -5 -11   1    1.40    0.17 
  -4 -11   1    0.23    0.11 
  -3 -11   1   -0.01    0.07 
  -2 -11   1    0.05    0.08 
  -1 -11   1    0.18    0.06 
   0 -11   1    0.19    0.07 
   1 -11   1   -0.04    0.06 
   2 -11   1    0.40    0.08 
   3 -11   1    0.08    0.07 
   4 -11   1    0.08    0.10 
   5 -11   1    1.07    0.18 
  -9 -10   1    0.58    0.10 
  -8 -10   1    0.06    0.07 
  -7 -10   1    0.15    0.07 
  -6 -10   1    3.10    0.16 
  -5 -10   1   25.61    0.54 
  -4 -10   1   18.04    0.59 
  -3 -10   1    1.58    0.16 
  -2 -10   1    0.17    0.06 
  -1 -10   1    2.68    0.13 
   0 -10   1    0.89    0.10 
   1 -10   1   18.59    0.43 
   2 -10   1    0.16    0.06 
   3 -10   1    0.01    0.06 
   4 -10   1    0.05    0.09 
   5 -10   1    4.57    0.28 
   6 -10   1    6.41    0.36 
 -10  -9   1    0.12    0.12 
  -9  -9   1    0.64    0.10 
  -8  -9   1    0.63    0.10 
  -7  -9   1    0.31    0.08 
  -6  -9   1    0.16    0.06 
  -5  -9   1    0.10    0.05 
  -4  -9   1   10.76    0.28 
  -3  -9   1    3.00    0.13 
  -2  -9   1    0.98    0.08 
  -1  -9   1    0.22    0.05 
   0  -9   1    0.36    0.06 
   1  -9   1    0.36    0.07 
   2  -9   1    0.12    0.06 
   3  -9   1    1.25    0.11 
   4  -9   1    0.07    0.05 
   5  -9   1    0.32    0.11 
   6  -9   1    0.01    0.08 
   7  -9   1    2.42    0.24 
 -10  -8   1    0.45    0.15 
  -9  -8   1    0.61    0.10 
  -8  -8   1    0.88    0.11 
  -7  -8   1    0.02    0.05 
  -6  -8   1    1.22    0.10 
  -5  -8   1    0.28    0.07 
  -4  -8   1    5.84    0.18 
  -3  -8   1   14.88    0.26 
  -2  -8   1    0.08    0.03 
  -1  -8   1    0.08    0.04 
   0  -8   1    0.28    0.06 
   1  -8   1    0.48    0.07 
   2  -8   1    3.12    0.14 
   3  -8   1    0.39    0.07 
   4  -8   1    0.12    0.05 
   5  -8   1    0.59    0.12 
   6  -8   1    0.22    0.10 
   7  -8   1    0.09    0.09 
   8  -8   1    0.54    0.11 
 -10  -7   1    0.62    0.18 
  -9  -7   1    0.02    0.08 
  -8  -7   1    0.48    0.08 
  -7  -7   1    0.49    0.08 
  -6  -7   1    5.06    0.18 
  -5  -7   1    5.46    0.18 
  -4  -7   1    0.09    0.04 
  -3  -7   1   -0.01    0.02 
  -2  -7   1    1.04    0.05 
  -1  -7   1    8.63    0.16 
   0  -7   1    0.06    0.04 
   1  -7   1    0.34    0.05 
   2  -7   1    0.65    0.07 
   3  -7   1    0.21    0.06 
   4  -7   1    0.18    0.05 
   5  -7   1    2.45    0.14 
   6  -7   1    0.97    0.15 
   7  -7   1    0.01    0.08 
   8  -7   1   -0.04    0.07 
 -11  -6   1    0.16    0.14 
 -10  -6   1    1.53    0.22 
  -9  -6   1    1.90    0.22 
  -8  -6   1    1.42    0.11 
  -7  -6   1    5.26    0.18 
  -6  -6   1    0.46    0.07 
  -5  -6   1   20.56    0.43 
  -4  -6   1    6.36    0.18 
  -3  -6   1    0.56    0.06 
  -2  -6   1    0.09    0.02 
  -1  -6   1    2.95    0.08 
   0  -6   1   90.86    1.55 
   1  -6   1  144.57    2.43 
   2  -6   1   55.73    0.98 
   3  -6   1    5.28    0.16 
   4  -6   1    0.22    0.05 
   5  -6   1    0.08    0.04 
   6  -6   1    1.29    0.15 
   7  -6   1   -0.03    0.06 
   8  -6   1    2.19    0.16 
   9  -6   1    0.29    0.09 
 -11  -5   1    0.11    0.13 
 -10  -5   1    1.69    0.24 
  -9  -5   1    2.86    0.25 
  -8  -5   1   -0.03    0.05 
  -7  -5   1    0.95    0.09 
  -6  -5   1    0.02    0.04 
  -5  -5   1    6.11    0.18 
  -4  -5   1   10.88    0.25 
  -3  -5   1    3.81    0.12 
  -2  -5   1   45.82    0.65 
  -1  -5   1    2.80    0.07 
   0  -5   1    4.10    0.12 
   1  -5   1    1.62    0.08 
   2  -5   1   54.98    0.96 
   3  -5   1    5.75    0.16 
   4  -5   1    1.95    0.09 
   5  -5   1    4.08    0.14 
   6  -5   1    0.37    0.09 
   7  -5   1    4.01    0.23 
   8  -5   1    0.07    0.07 
   9  -5   1    0.33    0.09 
 -11  -4   1    0.19    0.14 
 -10  -4   1   -0.02    0.11 
  -9  -4   1    0.02    0.10 
  -8  -4   1    5.50    0.30 
  -7  -4   1    4.23    0.15 
  -6  -4   1   16.70    0.36 
  -5  -4   1    0.32    0.05 
  -4  -4   1    0.11    0.03 
  -3  -4   1   30.04    0.55 
  -2  -4   1  103.77    1.42 
  -1  -4   1    1.18    0.04 
   0  -4   1   15.26    0.30 
   1  -4   1   12.05    0.24 
   2  -4   1   62.39    1.07 
   3  -4   1   36.83    0.66 
   4  -4   1    7.20    0.18 
   5  -4   1    2.37    0.10 
   6  -4   1    0.19    0.05 
   7  -4   1    1.40    0.11 
   8  -4   1    0.16    0.07 
   9  -4   1   -0.01    0.06 
  10  -4   1    0.36    0.15 
 -11  -3   1    0.65    0.17 
 -10  -3   1    0.79    0.17 
  -9  -3   1    3.29    0.25 
  -8  -3   1    0.21    0.11 
  -7  -3   1    0.14    0.05 
  -6  -3   1   47.64    0.87 
  -5  -3   1   23.47    0.46 
  -4  -3   1    2.76    0.10 
  -3  -3   1    3.08    0.10 
  -2  -3   1   37.38    0.65 
  -1  -3   1   25.29    0.36 
   0  -3   1   37.96    0.53 
   1  -3   1    0.51    0.04 
   2  -3   1    0.51    0.05 
   3  -3   1    1.59    0.07 
   4  -3   1    7.31    0.17 
   5  -3   1    0.02    0.03 
   6  -3   1    2.23    0.14 
   7  -3   1    0.11    0.05 
   8  -3   1    0.49    0.09 
   9  -3   1    0.07    0.11 
  10  -3   1   -0.09    0.11 
 -11  -2   1   -0.03    0.11 
 -10  -2   1    1.94    0.22 
  -9  -2   1    1.36    0.18 
  -8  -2   1    4.85    0.27 
  -7  -2   1   10.79    0.41 
  -6  -2   1    5.86    0.17 
  -5  -2   1   39.37    0.71 
  -4  -2   1   62.41    1.09 
  -3  -2   1    4.36    0.11 
  -2  -2   1    0.83    0.05 
  -1  -2   1   29.48    0.51 
   0  -2   1   71.40    1.18 
   1  -2   1  695.96   15.97 
   2  -2   1   25.79    0.46 
   3  -2   1    4.36    0.11 
   4  -2   1    0.21    0.03 
   5  -2   1    0.45    0.05 
   6  -2   1   39.90    0.60 
   7  -2   1   24.44    0.51 
   8  -2   1    0.89    0.09 
   9  -2   1    0.20    0.11 
  10  -2   1    0.39    0.11 
 -11  -1   1    0.54    0.16 
 -10  -1   1    2.72    0.24 
  -9  -1   1    1.00    0.17 
  -8  -1   1    1.12    0.15 
  -7  -1   1    0.36    0.10 
  -6  -1   1    0.17    0.07 
  -5  -1   1    0.46    0.06 
  -4  -1   1   15.42    0.32 
  -3  -1   1   16.81    0.33 
  -2  -1   1    0.69    0.03 
  -1  -1   1    1.44    0.05 
   0  -1   1    0.27    0.02 
   1  -1   1    0.06    0.02 
   2  -1   1    6.79    0.20 
   4  -1   1    0.97    0.07 
   5  -1   1    3.90    0.12 
   6  -1   1    3.30    0.12 
   7  -1   1   25.93    0.53 
   8  -1   1    3.65    0.15 
  10  -1   1    1.10    0.14 
  11  -1   1    0.01    0.09 
 -10   0   1    0.23    0.13 
  -9   0   1    3.12    0.24 
  -8   0   1    5.47    0.28 
  -7   0   1    1.51    0.11 
  -6   0   1    2.64    0.13 
  -5   0   1    0.74    0.07 
  -4   0   1    1.08    0.07 
  -3   0   1   16.20    0.31 
  -2   0   1   12.19    0.23 
  -1   0   1  255.46    4.02 
   0   0   1   25.39    0.59 
   1   0   1    3.20    0.09 
   4   0   1   80.19    1.92 
   5   0   1    2.08    0.08 
   6   0   1    0.05    0.03 
   7   0   1    0.32    0.05 
   8   0   1    3.07    0.24 
   9   0   1    0.59    0.10 
  10   0   1    3.31    0.20 
  11   0   1    0.05    0.10 
 -10   1   1    2.03    0.25 
  -9   1   1    0.12    0.11 
  -8   1   1    0.58    0.09 
  -7   1   1    0.39    0.07 
  -6   1   1    0.71    0.08 
  -5   1   1    9.57    0.24 
  -4   1   1   36.02    0.66 
  -3   1   1   18.69    0.36 
  -2   1   1   34.59    0.60 
  -1   1   1   32.75    0.57 
   0   1   1    1.46    0.04 
   1   1   1    0.19    0.02 
   2   1   1    3.22    0.08 
   3   1   1    7.34    0.16 
   4   1   1   12.81    0.27 
   5   1   1    6.61    0.13 
   6   1   1    1.85    0.07 
   7   1   1    0.17    0.04 
   8   1   1    0.18    0.07 
   9   1   1    0.03    0.07 
  10   1   1    0.20    0.09 
  11   1   1    0.53    0.19 
  -9   2   1    4.02    0.30 
  -8   2   1    0.03    0.07 
  -7   2   1    1.18    0.11 
  -6   2   1    0.64    0.08 
  -5   2   1    6.88    0.19 
  -4   2   1   16.03    0.33 
  -3   2   1    0.00    0.03 
  -2   2   1    4.21    0.09 
  -1   2   1   33.31    0.47 
   0   2   1   61.50    1.02 
   1   2   1  736.50   12.26 
   2   2   1    8.86    0.18 
   3   2   1   11.04    0.22 
   4   2   1    0.11    0.03 
   5   2   1   14.87    0.32 
   6   2   1   64.95    0.92 
   7   2   1   12.40    0.31 
   8   2   1    3.14    0.16 
   9   2   1    1.52    0.14 
  10   2   1    2.40    0.17 
  11   2   1    0.32    0.18 
 -10   3   1    2.40    0.29 
  -9   3   1    1.10    0.20 
  -8   3   1   -0.09    0.10 
  -7   3   1    0.24    0.07 
  -6   3   1    0.65    0.08 
  -5   3   1    4.11    0.15 
  -4   3   1    5.87    0.14 
  -3   3   1    5.88    0.13 
  -2   3   1    4.28    0.09 
  -1   3   1    0.53    0.05 
   0   3   1    9.61    0.19 
   1   3   1    0.02    0.02 
   2   3   1   62.78    1.07 
   3   3   1   12.31    0.25 
   4   3   1   28.69    0.53 
   5   3   1   12.03    0.27 
   6   3   1   16.85    0.37 
   7   3   1   21.31    0.46 
   8   3   1   13.68    0.34 
   9   3   1    1.94    0.15 
  10   3   1    0.22    0.14 
  11   3   1    1.05    0.21 
  -9   4   1    0.32    0.15 
  -8   4   1    0.89    0.18 
  -7   4   1    0.20    0.11 
  -6   4   1    1.24    0.18 
  -5   4   1    0.87    0.09 
  -4   4   1   12.46    0.23 
  -3   4   1   43.09    0.63 
  -2   4   1    9.83    0.23 
  -1   4   1    9.90    0.22 
   0   4   1    0.24    0.04 
   1   4   1    0.23    0.03 
   2   4   1    2.38    0.08 
   3   4   1    3.80    0.11 
   4   4   1   -0.02    0.03 
   5   4   1   15.67    0.33 
   6   4   1    0.06    0.05 
   7   4   1    7.49    0.23 
   8   4   1   13.17    0.34 
   9   4   1    0.08    0.07 
  10   4   1    0.12    0.13 
  11   4   1    0.48    0.18 
  -9   5   1    0.42    0.17 
  -8   5   1    1.38    0.22 
  -7   5   1    2.45    0.23 
  -6   5   1    3.79    0.26 
  -5   5   1    8.10    0.26 
  -4   5   1    1.84    0.12 
  -3   5   1   12.79    0.31 
  -2   5   1   18.48    0.39 
  -1   5   1   20.91    0.42 
   0   5   1   29.47    0.54 
   1   5   1    0.15    0.02 
   2   5   1    0.55    0.05 
   3   5   1    0.62    0.06 
   4   5   1    9.68    0.22 
   5   5   1   -0.01    0.04 
   6   5   1    4.22    0.16 
   7   5   1    1.56    0.12 
   8   5   1    0.04    0.06 
   9   5   1    0.08    0.11 
  10   5   1    0.49    0.17 
  11   5   1    0.06    0.15 
  -9   6   1    0.16    0.16 
  -8   6   1    1.00    0.21 
  -7   6   1    0.68    0.16 
  -6   6   1    0.53    0.14 
  -5   6   1    2.49    0.15 
  -4   6   1   32.98    0.67 
  -3   6   1    8.65    0.25 
  -2   6   1    0.42    0.07 
  -1   6   1   11.72    0.28 
   0   6   1   42.82    0.78 
   1   6   1   11.46    0.20 
   2   6   1    1.42    0.08 
   3   6   1    0.00    0.03 
   4   6   1    1.01    0.08 
   5   6   1    5.32    0.17 
   6   6   1   34.43    0.66 
   7   6   1   10.90    0.28 
   8   6   1    0.06    0.06 
   9   6   1    0.93    0.18 
  10   6   1    0.29    0.14 
  11   6   1    1.37    0.24 
  -8   7   1    0.28    0.15 
  -7   7   1   -0.01    0.13 
  -6   7   1    0.46    0.14 
  -5   7   1    2.02    0.15 
  -4   7   1    5.19    0.20 
  -3   7   1    0.34    0.07 
  -2   7   1    0.56    0.08 
  -1   7   1    0.10    0.05 
   0   7   1   -0.02    0.04 
   1   7   1    0.10    0.04 
   2   7   1    0.07    0.03 
   3   7   1    4.71    0.15 
   4   7   1    0.27    0.05 
   5   7   1    0.14    0.06 
   6   7   1    0.12    0.05 
   7   7   1    3.96    0.17 
   8   7   1   -0.02    0.10 
   9   7   1    0.32    0.14 
  10   7   1   -0.06    0.12 
  11   7   1    0.35    0.18 
  -7   8   1    0.15    0.15 
  -6   8   1    0.46    0.11 
  -5   8   1    0.18    0.09 
  -4   8   1    1.44    0.13 
  -3   8   1    2.61    0.15 
  -2   8   1    0.13    0.06 
  -1   8   1    1.04    0.10 
   0   8   1    1.27    0.11 
   1   8   1   13.88    0.33 
   2   8   1   11.09    0.21 
   3   8   1   14.12    0.33 
   4   8   1    7.29    0.21 
   5   8   1    8.81    0.24 
   6   8   1    0.26    0.07 
   7   8   1    0.66    0.15 
   8   8   1    0.35    0.14 
   9   8   1    0.34    0.16 
  10   8   1    0.64    0.19 
  11   8   1    0.36    0.18 
  -7   9   1    0.70    0.20 
  -6   9   1    1.01    0.14 
  -5   9   1    2.70    0.19 
  -4   9   1    0.19    0.08 
  -3   9   1    0.28    0.08 
  -2   9   1    0.35    0.07 
  -1   9   1    0.70    0.10 
   0   9   1    0.89    0.10 
   1   9   1    0.02    0.05 
   2   9   1   -0.03    0.04 
   3   9   1    1.26    0.10 
   4   9   1    1.41    0.11 
   5   9   1    0.53    0.08 
   6   9   1    6.79    0.36 
   7   9   1    1.55    0.22 
   8   9   1   -0.04    0.11 
   9   9   1   -0.10    0.11 
  10   9   1    0.30    0.17 
  -6  10   1    0.27    0.12 
  -5  10   1    6.31    0.28 
  -4  10   1    9.45    0.33 
  -3  10   1    0.30    0.09 
  -2  10   1    0.07    0.07 
  -1  10   1    0.70    0.11 
   0  10   1    3.78    0.18 
   1  10   1   33.13    0.69 
   2  10   1    1.33    0.12 
   3  10   1    1.13    0.10 
   4  10   1    1.00    0.10 
   5  10   1    7.56    0.24 
   6  10   1   14.39    0.57 
   7  10   1    3.92    0.31 
   8  10   1    0.09    0.13 
   9  10   1    0.26    0.16 
  10  10   1    0.24    0.17 
  -5  11   1    1.35    0.17 
  -4  11   1    2.01    0.19 
  -3  11   1    0.72    0.12 
  -2  11   1    0.21    0.08 
  -1  11   1   -0.05    0.06 
   0  11   1    0.06    0.06 
   1  11   1    0.10    0.06 
   2  11   1    0.15    0.07 
   3  11   1   -0.05    0.05 
   4  11   1   -0.03    0.05 
   5  11   1    0.01    0.11 
   6  11   1    0.01    0.12 
   7  11   1    1.72    0.26 
   8  11   1    1.29    0.23 
   9  11   1    0.52    0.19 
  -4  12   1    1.37    0.17 
  -3  12   1    1.48    0.17 
  -2  12   1    1.33    0.15 
  -1  12   1    0.11    0.09 
   0  12   1    1.09    0.14 
   1  12   1    2.04    0.16 
   2  12   1    0.62    0.11 
   3  12   1    5.60    0.23 
   4  12   1   -0.04    0.12 
   5  12   1   -0.02    0.12 
   6  12   1    0.04    0.14 
   7  12   1    0.53    0.18 
   8  12   1    1.33    0.25 
   9  12   1    1.34    0.26 
  -3  13   1    0.01    0.10 
  -2  13   1    0.19    0.10 
  -1  13   1    0.13    0.10 
   0  13   1    1.73    0.17 
   1  13   1    0.12    0.08 
   2  13   1    0.03    0.07 
   3  13   1    0.27    0.15 
   4  13   1    1.37    0.23 
   5  13   1    0.05    0.13 
   6  13   1    0.13    0.16 
   7  13   1    0.07    0.16 
   8  13   1    0.04    0.15 
  -1  14   1    1.50    0.18 
   0  14   1    3.02    0.22 
   1  14   1    4.12    0.24 
   2  14   1    2.69    0.31 
   3  14   1    0.77    0.20 
   4  14   1   -0.07    0.14 
   5  14   1    0.22    0.16 
   6  14   1    0.14    0.16 
   3  15   1    0.20    0.16 
  -4 -14   2   -0.02    0.11 
  -3 -14   2    0.69    0.17 
  -2 -14   2    1.13    0.19 
  -1 -14   2    0.57    0.15 
   0 -14   2    2.30    0.24 
  -6 -13   2    0.33    0.13 
  -5 -13   2    3.22    0.26 
  -4 -13   2    0.39    0.15 
  -3 -13   2    0.05    0.10 
  -2 -13   2   -0.03    0.10 
  -1 -13   2    0.33    0.12 
   0 -13   2    0.23    0.08 
   1 -13   2    0.16    0.08 
   2 -13   2    0.03    0.08 
  -7 -12   2    0.24    0.11 
  -6 -12   2    1.31    0.19 
  -5 -12   2    1.71    0.20 
  -4 -12   2    2.79    0.23 
  -3 -12   2    2.65    0.23 
  -2 -12   2    0.05    0.09 
  -1 -12   2    0.24    0.10 
   0 -12   2    0.15    0.07 
   1 -12   2    9.29    0.29 
   2 -12   2    6.73    0.25 
   3 -12   2    1.22    0.13 
   4 -12   2    0.03    0.10 
  -8 -11   2    0.28    0.10 
  -7 -11   2    0.29    0.09 
  -6 -11   2    0.22    0.11 
  -5 -11   2    0.36    0.12 
  -4 -11   2    0.04    0.08 
  -3 -11   2    0.86    0.15 
  -2 -11   2    2.51    0.20 
  -1 -11   2    0.04    0.05 
   0 -11   2   -0.01    0.05 
   1 -11   2    0.03    0.06 
   2 -11   2    0.56    0.10 
   3 -11   2    0.04    0.07 
   4 -11   2    0.96    0.17 
   5 -11   2    0.01    0.09 
  -9 -10   2    0.03    0.08 
  -8 -10   2    1.09    0.13 
  -7 -10   2    2.80    0.16 
  -6 -10   2    1.38    0.12 
  -5 -10   2    1.17    0.12 
  -4 -10   2    0.06    0.09 
  -3 -10   2    2.23    0.19 
  -2 -10   2    0.45    0.11 
  -1 -10   2    6.81    0.21 
   0 -10   2    1.02    0.10 
   1 -10   2    0.30    0.07 
   2 -10   2    0.69    0.09 
   3 -10   2   13.12    0.34 
   4 -10   2    0.73    0.10 
   5 -10   2    2.62    0.23 
   6 -10   2    0.34    0.12 
  -9  -9   2    0.42    0.17 
  -8  -9   2    0.03    0.07 
  -7  -9   2    1.62    0.13 
  -6  -9   2    3.33    0.16 
  -5  -9   2    9.06    0.26 
  -4  -9   2    1.47    0.11 
  -3  -9   2    0.93    0.09 
  -2  -9   2    0.13    0.05 
  -1  -9   2    0.03    0.04 
   0  -9   2    0.58    0.08 
   1  -9   2    2.82    0.14 
   2  -9   2   -0.03    0.05 
   3  -9   2    2.28    0.13 
   4  -9   2    0.07    0.06 
   5  -9   2    0.14    0.09 
   6  -9   2    0.42    0.12 
   7  -9   2    0.90    0.17 
 -10  -8   2    0.08    0.12 
  -9  -8   2    0.26    0.13 
  -8  -8   2    2.53    0.15 
  -7  -8   2    0.08    0.06 
  -6  -8   2    0.29    0.07 
  -5  -8   2    4.08    0.16 
  -4  -8   2   53.55    0.98 
  -3  -8   2   15.61    0.35 
  -2  -8   2    1.91    0.08 
  -1  -8   2   -0.01    0.04 
   0  -8   2    0.16    0.05 
   1  -8   2   12.08    0.29 
   2  -8   2   30.45    0.59 
   3  -8   2    0.22    0.06 
   4  -8   2    0.03    0.04 
   5  -8   2   -0.03    0.05 
   6  -8   2    2.13    0.19 
   7  -8   2    5.41    0.31 
   8  -8   2    0.80    0.17 
 -10  -7   2    0.54    0.17 
  -9  -7   2    0.21    0.13 
  -8  -7   2    0.01    0.06 
  -7  -7   2    0.41    0.08 
  -6  -7   2    0.09    0.05 
  -5  -7   2    0.13    0.05 
  -4  -7   2    1.60    0.10 
  -3  -7   2    0.33    0.05 
  -2  -7   2    0.35    0.04 
  -1  -7   2    2.81    0.08 
   0  -7   2    1.40    0.08 
   1  -7   2    2.30    0.11 
   2  -7   2    0.94    0.08 
   3  -7   2    4.58    0.16 
   4  -7   2   -0.04    0.04 
   5  -7   2    0.44    0.07 
   6  -7   2    0.88    0.14 
   7  -7   2    0.35    0.11 
   8  -7   2    3.10    0.25 
 -10  -6   2    0.05    0.12 
  -9  -6   2    0.12    0.12 
  -8  -6   2    3.18    0.18 
  -7  -6   2    1.19    0.10 
  -6  -6   2    0.01    0.05 
  -5  -6   2    0.36    0.07 
  -4  -6   2    0.52    0.07 
  -3  -6   2    0.90    0.07 
  -2  -6   2    0.06    0.02 
  -1  -6   2    4.90    0.11 
   0  -6   2   31.87    0.59 
   1  -6   2   13.08    0.29 
   2  -6   2   22.60    0.45 
   3  -6   2    9.46    0.24 
   4  -6   2    0.01    0.04 
   5  -6   2    1.94    0.11 
   6  -6   2    0.41    0.07 
   7  -6   2   -0.06    0.06 
   8  -6   2    1.61    0.18 
   9  -6   2    0.27    0.09 
 -10  -5   2    4.52    0.32 
  -9  -5   2    0.66    0.17 
  -8  -5   2    1.59    0.19 
  -7  -5   2    0.35    0.06 
  -6  -5   2    1.00    0.10 
  -5  -5   2   12.80    0.30 
  -4  -5   2    3.44    0.12 
  -3  -5   2    0.16    0.04 
  -2  -5   2    0.02    0.02 
  -1  -5   2   21.62    0.33 
   0  -5   2   24.70    0.37 
   1  -5   2   14.13    0.29 
   2  -5   2    1.60    0.08 
   3  -5   2    0.09    0.05 
   4  -5   2    0.14    0.05 
   5  -5   2    2.10    0.11 
   6  -5   2    2.37    0.12 
   7  -5   2    0.09    0.07 
   8  -5   2    0.02    0.05 
   9  -5   2    0.02    0.06 
 -10  -4   2    0.14    0.13 
  -9  -4   2   10.07    0.45 
  -8  -4   2    1.23    0.18 
  -7  -4   2    8.89    0.24 
  -6  -4   2   38.21    0.72 
  -5  -4   2    0.21    0.05 
  -4  -4   2    2.41    0.10 
  -3  -4   2    0.10    0.03 
  -2  -4   2    3.90    0.11 
  -1  -4   2    1.42    0.07 
   0  -4   2   25.68    0.47 
   1  -4   2  167.00    3.80 
   2  -4   2  147.05    2.44 
   3  -4   2   23.39    0.45 
   4  -4   2    7.16    0.19 
   5  -4   2    0.73    0.07 
   6  -4   2    2.88    0.12 
   7  -4   2    8.33    0.33 
   8  -4   2    1.35    0.12 
   9  -4   2    0.83    0.11 
  10  -4   2    0.11    0.14 
 -10  -3   2    1.77    0.22 
  -9  -3   2    7.86    0.40 
  -8  -3   2    6.02    0.32 
  -7  -3   2    0.03    0.07 
  -6  -3   2    1.90    0.10 
  -5  -3   2    0.62    0.06 
  -4  -3   2   16.07    0.33 
  -3  -3   2    6.42    0.16 
  -2  -3   2   13.98    0.28 
  -1  -3   2   14.81    0.29 
   0  -3   2    0.11    0.03 
   1  -3   2    7.11    0.15 
   2  -3   2    0.71    0.05 
   3  -3   2   17.40    0.33 
   4  -3   2    1.08    0.05 
   5  -3   2    0.05    0.03 
   6  -3   2    0.07    0.04 
   7  -3   2    0.82    0.08 
   8  -3   2   13.15    0.34 
   9  -3   2    0.32    0.08 
  10  -3   2    0.36    0.16 
 -10  -2   2    0.07    0.12 
  -9  -2   2    0.35    0.13 
  -8  -2   2    3.33    0.23 
  -7  -2   2    5.51    0.28 
  -6  -2   2    0.11    0.08 
  -5  -2   2    1.27    0.12 
  -4  -2   2    1.25    0.07 
  -3  -2   2   22.83    0.42 
  -2  -2   2   54.81    0.94 
  -1  -2   2    0.89    0.05 
   0  -2   2   40.07    0.68 
   1  -2   2   23.02    0.41 
   2  -2   2   10.00    0.20 
   3  -2   2    7.89    0.17 
   4  -2   2   54.23    0.93 
   5  -2   2    0.53    0.05 
   6  -2   2    3.23    0.12 
   7  -2   2    0.06    0.04 
   8  -2   2    3.85    0.16 
   9  -2   2    3.43    0.27 
  10  -2   2    0.07    0.09 
  11  -2   2    0.36    0.12 
 -10  -1   2    3.55    0.28 
  -9  -1   2    1.55    0.19 
  -8  -1   2    0.15    0.09 
  -7  -1   2    1.15    0.15 
  -6  -1   2    0.85    0.09 
  -5  -1   2    5.09    0.16 
  -4  -1   2   12.47    0.28 
  -3  -1   2   13.28    0.28 
  -2  -1   2    6.60    0.15 
  -1  -1   2   36.24    0.50 
   0  -1   2   28.15    0.49 
   1  -1   2   25.47    0.45 
   2  -1   2    1.75    0.06 
   3  -1   2    6.61    0.15 
   6  -1   2    1.67    0.09 
   7  -1   2    4.29    0.12 
   8  -1   2    0.09    0.04 
   9  -1   2    1.84    0.15 
  10  -1   2    0.06    0.08 
  11  -1   2   -0.08    0.08 
 -10   0   2    0.10    0.11 
  -9   0   2    3.64    0.26 
  -8   0   2    1.51    0.13 
  -7   0   2    1.05    0.11 
  -6   0   2    1.84    0.11 
  -5   0   2   14.91    0.33 
  -4   0   2   43.19    0.78 
  -3   0   2  148.61    2.47 
  -2   0   2   27.57    0.49 
  -1   0   2    5.31    0.12 
   0   0   2  126.33    2.07 
   1   0   2  119.23    2.73 
   2   0   2 1000.00   21.73 
   5   0   2    3.99    0.18 
   6   0   2    4.32    0.13 
   7   0   2   44.55    0.67 
   8   0   2   12.40    0.25 
   9   0   2    0.24    0.08 
  10   0   2   -0.08    0.07 
  11   0   2    0.51    0.19 
 -10   1   2    2.49    0.27 
  -9   1   2    6.41    0.25 
  -8   1   2    0.27    0.08 
  -7   1   2    2.14    0.13 
  -6   1   2    0.04    0.05 
  -5   1   2    0.30    0.06 
  -4   1   2    4.25    0.14 
  -3   1   2   61.11    1.05 
  -2   1   2   20.16    0.38 
  -1   1   2    9.70    0.19 
   0   1   2    0.14    0.03 
   1   1   2    1.57    0.05 
   2   1   2    0.39    0.04 
   3   1   2    0.22    0.05 
   4   1   2    0.75    0.06 
   5   1   2    1.00    0.07 
   6   1   2    0.71    0.07 
   7   1   2    0.61    0.06 
   8   1   2   11.35    0.44 
   9   1   2    1.92    0.14 
  10   1   2    0.04    0.07 
  11   1   2   -0.20    0.12 
  -9   2   2    0.05    0.12 
  -8   2   2    9.76    0.30 
  -7   2   2    2.46    0.14 
  -6   2   2    1.77    0.11 
  -5   2   2    0.39    0.06 
  -4   2   2    0.06    0.04 
  -3   2   2   12.88    0.27 
  -2   2   2   40.25    0.71 
  -1   2   2    0.41    0.04 
   0   2   2   40.91    0.57 
   1   2   2    0.73    0.05 
   2   2   2   23.59    0.42 
   3   2   2   40.39    0.99 
   4   2   2   11.81    0.24 
   5   2   2    5.12    0.22 
   6   2   2    5.07    0.16 
   7   2   2    1.72    0.07 
   8   2   2    2.44    0.14 
   9   2   2    0.45    0.09 
  10   2   2    0.51    0.15 
  11   2   2    0.23    0.15 
 -10   3   2    1.78    0.27 
  -9   3   2    0.92    0.20 
  -8   3   2    0.28    0.14 
  -7   3   2    0.12    0.06 
  -6   3   2    0.00    0.05 
  -5   3   2    7.33    0.21 
  -4   3   2   13.83    0.30 
  -3   3   2    1.12    0.07 
  -2   3   2    1.15    0.06 
  -1   3   2   33.20    0.48 
   0   3   2   20.98    0.31 
   1   3   2   38.42    0.54 
   2   3   2    0.22    0.03 
   3   3   2    3.97    0.17 
   4   3   2    3.25    0.10 
   5   3   2    0.07    0.03 
   6   3   2    0.01    0.04 
   7   3   2    6.03    0.29 
   8   3   2    0.12    0.06 
   9   3   2    0.40    0.08 
  10   3   2    0.01    0.12 
  11   3   2    1.22    0.24 
  -9   4   2    0.89    0.20 
  -8   4   2    0.72    0.17 
  -7   4   2    1.64    0.21 
  -6   4   2    5.05    0.29 
  -5   4   2    9.51    0.25 
  -4   4   2   41.96    0.76 
  -3   4   2   64.92    0.92 
  -2   4   2    1.53    0.06 
  -1   4   2    0.55    0.04 
   0   4   2    8.51    0.15 
   1   4   2    3.28    0.08 
   2   4   2   30.00    0.43 
   3   4   2   17.12    0.48 
   4   4   2    2.84    0.10 
   5   4   2    6.93    0.18 
   6   4   2   49.80    0.88 
   7   4   2   56.15    1.02 
   8   4   2    1.97    0.13 
   9   4   2    2.31    0.23 
  10   4   2    1.88    0.25 
  11   4   2    1.12    0.23 
  -9   5   2    0.98    0.22 
  -8   5   2   -0.04    0.11 
  -7   5   2    0.93    0.18 
  -6   5   2    0.08    0.10 
  -5   5   2   10.59    0.42 
  -4   5   2   37.45    0.74 
  -3   5   2   15.85    0.28 
  -2   5   2    0.32    0.04 
  -1   5   2    0.31    0.05 
   0   5   2    0.02    0.03 
   1   5   2    6.71    0.13 
   2   5   2    0.07    0.02 
   3   5   2   14.85    0.30 
   4   5   2    6.62    0.16 
   5   5   2   10.17    0.23 
   6   5   2    7.89    0.21 
   7   5   2    5.59    0.18 
   8   5   2    9.46    0.41 
   9   5   2    1.36    0.20 
  10   5   2    0.25    0.14 
  11   5   2   -0.02    0.13 
  -8   6   2    0.10    0.14 
  -7   6   2    0.82    0.18 
  -6   6   2    1.92    0.22 
  -5   6   2    3.38    0.24 
  -4   6   2    1.13    0.11 
  -3   6   2   26.45    0.55 
  -2   6   2   38.40    0.74 
  -1   6   2    4.88    0.16 
   0   6   2    0.29    0.05 
   1   6   2    0.05    0.03 
   2   6   2    3.63    0.09 
   3   6   2    3.57    0.12 
   4   6   2    1.41    0.08 
   5   6   2    1.71    0.09 
   6   6   2    2.01    0.11 
   7   6   2    1.99    0.12 
   8   6   2    1.49    0.19 
   9   6   2    1.00    0.19 
  10   6   2   -0.07    0.11 
  11   6   2    1.34    0.24 
  -8   7   2    0.48    0.17 
  -7   7   2    0.77    0.19 
  -6   7   2    0.83    0.18 
  -5   7   2    2.77    0.24 
  -4   7   2    2.11    0.15 
  -3   7   2    0.31    0.07 
  -2   7   2    1.32    0.10 
  -1   7   2    4.46    0.16 
   0   7   2   10.28    0.26 
   1   7   2    0.16    0.03 
   2   7   2    0.04    0.02 
   3   7   2    1.86    0.09 
   4   7   2    1.86    0.09 
   5   7   2    0.10    0.04 
   6   7   2    0.31    0.06 
   7   7   2    1.72    0.21 
   8   7   2    1.17    0.20 
   9   7   2    0.61    0.17 
  10   7   2   -0.11    0.12 
  11   7   2    0.11    0.14 
  -7   8   2    0.05    0.13 
  -6   8   2    0.03    0.13 
  -5   8   2   -0.08    0.06 
  -4   8   2    3.51    0.19 
  -3   8   2    7.96    0.26 
  -2   8   2    0.05    0.05 
  -1   8   2    0.08    0.05 
   0   8   2    0.03    0.05 
   1   8   2    9.43    0.26 
   2   8   2  163.99    2.26 
   3   8   2    3.65    0.11 
   4   8   2    1.38    0.09 
   5   8   2    0.93    0.09 
   6   8   2    1.26    0.19 
   7   8   2    3.84    0.27 
   8   8   2    1.02    0.19 
   9   8   2    0.25    0.14 
  10   8   2    0.16    0.12 
  11   8   2   -0.09    0.15 
  -7   9   2    0.09    0.15 
  -6   9   2    0.06    0.12 
  -5   9   2   -0.04    0.08 
  -4   9   2    0.39    0.10 
  -3   9   2    0.78    0.11 
  -2   9   2    0.36    0.08 
  -1   9   2    0.44    0.08 
   0   9   2    0.01    0.05 
   1   9   2    0.01    0.05 
   2   9   2    0.25    0.07 
   3   9   2    2.29    0.10 
   4   9   2    0.21    0.05 
   5   9   2    2.13    0.13 
   6   9   2    0.23    0.12 
   7   9   2    1.40    0.21 
   8   9   2    0.65    0.17 
   9   9   2    0.19    0.14 
  10   9   2   -0.06    0.12 
  11   9   2    0.05    0.15 
  -6  10   2    0.10    0.16 
  -5  10   2    0.72    0.14 
  -4  10   2    1.08    0.14 
  -3  10   2    3.17    0.19 
  -2  10   2    0.15    0.07 
  -1  10   2    3.29    0.18 
   0  10   2    2.86    0.16 
   1  10   2    0.37    0.09 
   2  10   2   20.61    0.46 
   3  10   2   10.45    0.29 
   4  10   2   15.78    0.38 
   5  10   2    1.47    0.22 
   6  10   2    0.89    0.19 
   7  10   2    0.32    0.15 
   8  10   2    0.68    0.17 
   9  10   2   -0.12    0.13 
  10  10   2    0.43    0.19 
  -5  11   2    0.59    0.14 
  -4  11   2    3.38    0.23 
  -3  11   2    0.44    0.11 
  -2  11   2    0.65    0.11 
  -1  11   2    0.13    0.07 
   0  11   2   -0.04    0.06 
   1  11   2    0.11    0.07 
   2  11   2   -0.05    0.06 
   3  11   2    0.16    0.07 
   4  11   2    0.40    0.13 
   5  11   2    0.05    0.12 
   6  11   2   -0.01    0.11 
   7  11   2    0.45    0.17 
   8  11   2    0.08    0.14 
   9  11   2   -0.03    0.15 
  10  11   2    0.04    0.16 
  -4  12   2    2.59    0.22 
  -3  12   2    1.93    0.19 
  -2  12   2   -0.01    0.08 
  -1  12   2    0.10    0.08 
   0  12   2    2.53    0.18 
   1  12   2    0.81    0.12 
   2  12   2    5.25    0.23 
   3  12   2    0.14    0.08 
   4  12   2    0.28    0.13 
   5  12   2    0.08    0.12 
   6  12   2    0.13    0.13 
   7  12   2    1.47    0.25 
   8  12   2    0.42    0.18 
   9  12   2    1.01    0.25 
  -3  13   2    0.70    0.14 
  -2  13   2    0.06    0.09 
  -1  13   2    0.01    0.09 
   0  13   2   -0.01    0.08 
   1  13   2    2.39    0.18 
   2  13   2    0.16    0.09 
   3  13   2    1.48    0.25 
   4  13   2    0.04    0.12 
   5  13   2    0.29    0.17 
   6  13   2    0.39    0.16 
   7  13   2    0.21    0.16 
   8  13   2    0.87    0.23 
  -1  14   2    0.28    0.11 
   0  14   2    0.84    0.14 
   1  14   2    0.05    0.09 
   2  14   2    0.58    0.18 
   3  14   2    2.51    0.30 
   4  14   2    1.12    0.23 
   5  14   2    0.12    0.15 
   6  14   2    0.20    0.16 
   7  14   2    0.27    0.15 
   2  15   2    0.07    0.15 
   3  15   2    0.02    0.14 
   4  15   2    0.34    0.17 
  -5 -13   3    0.07    0.10 
  -4 -13   3    0.38    0.14 
  -3 -13   3    0.62    0.16 
  -2 -13   3    0.08    0.11 
  -1 -13   3    0.07    0.10 
   0 -13   3    0.44    0.14 
   1 -13   3    0.03    0.08 
   2 -13   3    0.04    0.07 
  -7 -12   3    0.04    0.10 
  -6 -12   3    0.35    0.12 
  -5 -12   3    1.51    0.21 
  -4 -12   3    0.06    0.10 
  -3 -12   3    0.08    0.09 
  -2 -12   3    0.96    0.16 
  -1 -12   3    0.48    0.13 
   0 -12   3    0.85    0.11 
   1 -12   3    2.42    0.16 
   2 -12   3    0.23    0.09 
   3 -12   3    0.09    0.08 
   4 -12   3    2.65    0.25 
  -8 -11   3    0.30    0.16 
  -7 -11   3    0.58    0.12 
  -6 -11   3    0.05    0.09 
  -5 -11   3   -0.02    0.08 
  -4 -11   3    4.07    0.26 
  -3 -11   3    0.08    0.10 
  -2 -11   3    0.73    0.14 
  -1 -11   3    0.01    0.09 
   0 -11   3    0.02    0.06 
   1 -11   3    0.24    0.07 
   2 -11   3    1.01    0.12 
   3 -11   3   -0.03    0.06 
   4 -11   3    0.59    0.11 
   5 -11   3   -0.06    0.08 
  -8 -10   3    1.41    0.15 
  -7 -10   3    1.59    0.14 
  -6 -10   3    0.25    0.08 
  -5 -10   3    0.41    0.09 
  -4 -10   3    1.58    0.17 
  -3 -10   3    7.52    0.34 
  -2 -10   3    0.38    0.11 
  -1 -10   3    0.04    0.05 
   0 -10   3    0.00    0.04 
   1 -10   3    0.05    0.05 
   2 -10   3   23.94    0.53 
   3 -10   3   25.38    0.55 
   4 -10   3    0.75    0.10 
   5 -10   3    0.00    0.08 
   6 -10   3    0.02    0.09 
  -9  -9   3    1.65    0.27 
  -8  -9   3    0.87    0.12 
  -7  -9   3    0.21    0.07 
  -6  -9   3    0.33    0.08 
  -5  -9   3    0.23    0.07 
  -4  -9   3    0.26    0.07 
  -3  -9   3    0.01    0.07 
  -2  -9   3    1.18    0.15 
  -1  -9   3    3.68    0.14 
   0  -9   3    0.15    0.05 
   1  -9   3    0.06    0.05 
   2  -9   3    0.69    0.09 
   3  -9   3    0.67    0.09 
   4  -9   3   -0.01    0.05 
   5  -9   3    0.37    0.08 
   6  -9   3   -0.03    0.07 
   7  -9   3   -0.04    0.09 
  -9  -8   3   -0.02    0.11 
  -8  -8   3    0.05    0.10 
  -7  -8   3    8.58    0.27 
  -6  -8   3    8.80    0.26 
  -5  -8   3    0.84    0.10 
  -4  -8   3    0.12    0.06 
  -3  -8   3    1.87    0.17 
  -2  -8   3    8.20    0.17 
  -1  -8   3    0.43    0.06 
   0  -8   3    0.47    0.07 
   1  -8   3    0.04    0.04 
   2  -8   3    0.00    0.04 
   3  -8   3    0.77    0.09 
   4  -8   3    2.73    0.14 
   5  -8   3    0.04    0.05 
   6  -8   3    0.95    0.15 
   7  -8   3    0.13    0.10 
   8  -8   3    0.03    0.09 
 -10  -7   3    0.44    0.16 
  -9  -7   3    1.35    0.23 
  -8  -7   3    0.23    0.13 
  -7  -7   3    0.02    0.06 
  -6  -7   3    0.08    0.06 
  -5  -7   3    0.68    0.08 
  -4  -7   3    6.76    0.20 
  -3  -7   3    2.59    0.12 
  -2  -7   3    0.19    0.04 
  -1  -7   3    1.02    0.06 
   0  -7   3    0.02    0.03 
   1  -7   3    3.80    0.14 
   2  -7   3   -0.04    0.04 
   3  -7   3    0.18    0.06 
   4  -7   3    0.55    0.08 
   5  -7   3    0.07    0.05 
   6  -7   3    0.35    0.08 
   7  -7   3   -0.02    0.07 
   8  -7   3    0.77    0.15 
 -10  -6   3    0.12    0.13 
  -9  -6   3   -0.05    0.10 
  -8  -6   3    5.31    0.31 
  -7  -6   3    0.46    0.08 
  -6  -6   3    1.20    0.10 
  -5  -6   3    6.77    0.20 
  -4  -6   3    2.77    0.12 
  -3  -6   3   21.85    0.44 
  -2  -6   3   12.15    0.21 
  -1  -6   3    0.48    0.04 
   0  -6   3    2.07    0.07 
   1  -6   3   51.20    0.92 
   2  -6   3   55.76    1.00 
   3  -6   3   14.10    0.32 
   4  -6   3    0.07    0.05 
   5  -6   3    2.52    0.12 
   6  -6   3    0.17    0.05 
   7  -6   3    0.57    0.12 
   8  -6   3    3.05    0.23 
   9  -6   3    0.87    0.12 
 -10  -5   3    0.23    0.14 
  -9  -5   3    4.64    0.31 
  -8  -5   3   10.94    0.46 
  -7  -5   3    3.25    0.23 
  -6  -5   3    1.03    0.09 
  -5  -5   3    0.17    0.05 
  -4  -5   3    0.16    0.05 
  -3  -5   3   10.70    0.25 
  -2  -5   3   13.46    0.28 
  -1  -5   3    1.73    0.08 
   0  -5   3   20.55    0.40 
   1  -5   3    0.24    0.04 
   2  -5   3    7.43    0.19 
   3  -5   3    1.94    0.10 
   4  -5   3   14.21    0.32 
   5  -5   3    0.84    0.08 
   6  -5   3    0.83    0.09 
   7  -5   3    1.00    0.10 
   8  -5   3    1.08    0.16 
   9  -5   3    3.79    0.19 
 -10  -4   3   -0.12    0.10 
  -9  -4   3    0.23    0.12 
  -8  -4   3    3.29    0.25 
  -7  -4   3    9.89    0.42 
  -6  -4   3    0.10    0.05 
  -5  -4   3    0.48    0.07 
  -4  -4   3   -0.01    0.03 
  -3  -4   3    0.11    0.04 
  -2  -4   3    1.17    0.07 
  -1  -4   3    1.76    0.08 
   0  -4   3    7.80    0.18 
   1  -4   3   64.17    1.10 
   2  -4   3    0.24    0.04 
   3  -4   3   19.65    0.38 
   4  -4   3   21.45    0.34 
   5  -4   3   -0.01    0.03 
   6  -4   3    0.69    0.08 
   7  -4   3    0.02    0.05 
   8  -4   3    0.34    0.10 
   9  -4   3    1.25    0.12 
  10  -4   3    0.04    0.12 
 -10  -3   3    0.11    0.13 
  -9  -3   3    9.46    0.44 
  -8  -3   3    0.81    0.15 
  -7  -3   3    3.54    0.24 
  -6  -3   3    4.86    0.25 
  -5  -3   3    1.52    0.09 
  -4  -3   3   18.90    0.38 
  -3  -3   3    3.62    0.11 
  -2  -3   3    0.51    0.05 
  -1  -3   3    4.10    0.11 
   0  -3   3    8.79    0.19 
   1  -3   3   19.13    0.35 
   2  -3   3    1.41    0.07 
   3  -3   3    0.00    0.03 
   4  -3   3    1.61    0.08 
   5  -3   3    2.87    0.09 
   6  -3   3    0.97    0.06 
   7  -3   3    2.20    0.11 
   8  -3   3    0.71    0.09 
   9  -3   3    0.09    0.06 
  10  -3   3    0.07    0.12 
 -10  -2   3    0.35    0.14 
  -9  -2   3    0.19    0.12 
  -8  -2   3    8.93    0.40 
  -7  -2   3    0.20    0.10 
  -6  -2   3    1.31    0.14 
  -5  -2   3    6.19    0.27 
  -4  -2   3    1.17    0.12 
  -3  -2   3   89.66    2.16 
  -2  -2   3   71.63    1.21 
  -1  -2   3    1.83    0.07 
   0  -2   3    0.30    0.04 
   1  -2   3   12.07    0.34 
   2  -2   3    1.57    0.10 
   3  -2   3   75.45    1.79 
   4  -2   3    8.02    0.19 
   5  -2   3    2.79    0.10 
   6  -2   3    3.13    0.10 
   7  -2   3   29.95    0.48 
   8  -2   3   29.36    0.42 
   9  -2   3    2.96    0.13 
  10  -2   3    0.00    0.08 
 -10  -1   3    0.25    0.13 
  -9  -1   3    2.67    0.24 
  -8  -1   3    3.34    0.24 
  -7  -1   3    0.16    0.09 
  -6  -1   3    4.20    0.17 
  -5  -1   3    0.07    0.05 
  -4  -1   3   16.76    0.36 
  -3  -1   3   11.57    0.26 
  -2  -1   3  169.57    2.80 
  -1  -1   3   29.11    0.51 
   0  -1   3   29.76    0.52 
   1  -1   3    2.87    0.08 
   2  -1   3    0.14    0.03 
   3  -1   3    0.13    0.03 
   4  -1   3   13.30    0.27 
   5  -1   3    1.66    0.08 
   6  -1   3    0.10    0.04 
   7  -1   3    0.03    0.04 
   8  -1   3    1.38    0.08 
   9  -1   3   11.47    0.23 
  10  -1   3    0.27    0.09 
  11  -1   3    0.49    0.17 
 -10   0   3    0.18    0.14 
  -9   0   3    0.13    0.11 
  -8   0   3    0.06    0.07 
  -7   0   3    6.85    0.23 
  -6   0   3    0.11    0.05 
  -5   0   3    4.65    0.16 
  -4   0   3    0.25    0.05 
  -3   0   3   21.50    0.41 
  -2   0   3  316.66    5.03 
  -1   0   3  459.09    7.37 
   0   0   3    5.86    0.13 
   1   0   3   15.81    0.29 
   2   0   3   88.19    2.04 
   3   0   3   29.90    0.73 
   4   0   3    0.66    0.05 
   5   0   3   35.95    0.93 
   6   0   3    3.08    0.12 
   7   0   3    0.74    0.06 
   8   0   3    2.78    0.11 
   9   0   3    3.03    0.17 
  10   0   3    1.12    0.20 
  11   0   3   -0.07    0.07 
 -10   1   3    3.56    0.34 
  -9   1   3    3.09    0.19 
  -8   1   3    1.64    0.14 
  -7   1   3    0.97    0.11 
  -6   1   3    4.13    0.17 
  -5   1   3    2.09    0.11 
  -4   1   3    0.90    0.08 
  -3   1   3    9.70    0.23 
  -2   1   3   19.06    0.36 
  -1   1   3   14.72    0.28 
   0   1   3   21.49    0.38 
   1   1   3   24.87    0.61 
   2   1   3    8.56    0.25 
   3   1   3    1.58    0.07 
   4   1   3   11.37    0.24 
   5   1   3    2.47    0.10 
   6   1   3    2.01    0.10 
   7   1   3    0.02    0.05 
   8   1   3    3.82    0.12 
   9   1   3    0.29    0.08 
  10   1   3    0.22    0.13 
  11   1   3    0.05    0.13 
  -9   2   3    0.15    0.14 
  -8   2   3    2.76    0.17 
  -7   2   3    1.61    0.13 
  -6   2   3    0.50    0.08 
  -5   2   3    2.31    0.12 
  -4   2   3    2.10    0.10 
  -3   2   3   56.59    0.99 
  -2   2   3   58.50    1.01 
  -1   2   3    1.13    0.06 
   0   2   3    0.05    0.03 
   1   2   3    7.92    0.16 
   2   2   3   63.45    1.07 
   3   2   3  136.77    2.28 
   4   2   3    5.85    0.21 
   5   2   3    3.83    0.12 
   6   2   3    3.55    0.19 
   7   2   3    7.22    0.31 
   8   2   3    7.40    0.23 
   9   2   3    0.10    0.06 
  10   2   3    2.15    0.25 
  11   2   3    0.41    0.17 
  12   2   3    1.25    0.25 
  -9   3   3    2.06    0.28 
  -8   3   3    6.79    0.39 
  -7   3   3    0.39    0.09 
  -6   3   3    0.89    0.10 
  -5   3   3   -0.02    0.05 
  -4   3   3   14.70    0.32 
  -3   3   3   17.86    0.37 
  -2   3   3    0.95    0.07 
  -1   3   3    5.43    0.14 
   0   3   3    7.82    0.17 
   1   3   3    0.71    0.05 
   2   3   3   40.55    0.69 
   3   3   3    1.37    0.07 
   4   3   3   37.94    0.97 
   5   3   3    1.29    0.07 
   6   3   3    3.59    0.12 
   7   3   3    9.06    0.23 
   8   3   3    2.48    0.14 
   9   3   3    1.76    0.22 
  10   3   3    0.12    0.13 
  11   3   3    0.67    0.18 
  12   3   3    0.25    0.18 
  -9   4   3   -0.02    0.14 
  -8   4   3    0.60    0.17 
  -7   4   3    1.95    0.23 
  -6   4   3    3.46    0.25 
  -5   4   3    0.19    0.06 
  -4   4   3    4.35    0.15 
  -3   4   3    6.85    0.18 
  -2   4   3   25.46    0.48 
  -1   4   3    2.55    0.08 
   0   4   3   72.52    1.02 
   1   4   3    7.53    0.14 
   2   4   3    1.74    0.08 
   3   4   3   51.09    0.89 
   4   4   3   88.41    2.14 
   5   4   3  121.47    2.95 
   6   4   3   18.87    0.38 
   7   4   3    0.30    0.06 
   8   4   3    2.05    0.20 
   9   4   3    1.22    0.20 
  10   4   3    0.13    0.12 
  11   4   3   -0.06    0.13 
  12   4   3    0.09    0.15 
  -8   5   3    0.31    0.15 
  -7   5   3    3.32    0.28 
  -6   5   3    0.43    0.13 
  -5   5   3    0.18    0.10 
  -4   5   3   36.47    0.70 
  -3   5   3    8.19    0.21 
  -2   5   3    5.99    0.14 
  -1   5   3    0.30    0.04 
   0   5   3  101.34    1.41 
   1   5   3   12.36    0.21 
   2   5   3    3.52    0.09 
   3   5   3    0.12    0.04 
   4   5   3    8.58    0.31 
   5   5   3    0.67    0.11 
   6   5   3    0.03    0.04 
   7   5   3    0.28    0.10 
   8   5   3    2.16    0.21 
   9   5   3    0.54    0.14 
  10   5   3    0.04    0.12 
  11   5   3   -0.09    0.11 
  12   5   3   -0.12    0.13 
  -8   6   3    0.61    0.19 
  -7   6   3    0.02    0.12 
  -6   6   3    4.20    0.29 
  -5   6   3    7.29    0.36 
  -4   6   3   12.44    0.47 
  -3   6   3   39.68    0.77 
  -2   6   3   26.42    0.54 
  -1   6   3    0.05    0.03 
   0   6   3    1.07    0.06 
   1   6   3    7.73    0.15 
   2   6   3    2.88    0.08 
   3   6   3   21.83    0.34 
   4   6   3    1.88    0.10 
   5   6   3    0.49    0.11 
   6   6   3    1.21    0.16 
   7   6   3    3.60    0.26 
   8   6   3   10.34    0.43 
   9   6   3    1.45    0.21 
  10   6   3    0.00    0.11 
  11   6   3   -0.13    0.12 
  -8   7   3    0.70    0.21 
  -7   7   3    0.17    0.14 
  -6   7   3    0.86    0.18 
  -5   7   3   -0.01    0.09 
  -4   7   3    2.86    0.23 
  -3   7   3   14.19    0.36 
  -2   7   3    4.77    0.18 
  -1   7   3    0.03    0.05 
   0   7   3    0.02    0.04 
   1   7   3    0.92    0.06 
   2   7   3    1.11    0.06 
   3   7   3    0.14    0.03 
   4   7   3    0.57    0.05 
   5   7   3    0.78    0.14 
   6   7   3    1.08    0.16 
   7   7   3    0.10    0.10 
   8   7   3    0.14    0.12 
   9   7   3    2.06    0.25 
  10   7   3   -0.06    0.13 
  11   7   3    0.48    0.17 
  -7   8   3    0.43    0.18 
  -6   8   3    2.20    0.26 
  -5   8   3    0.49    0.15 
  -4   8   3    0.77    0.11 
  -3   8   3    3.73    0.18 
  -2   8   3    5.99    0.21 
  -1   8   3    5.58    0.20 
   0   8   3    0.13    0.05 
   1   8   3    1.83    0.11 
   2   8   3    0.95    0.07 
   3   8   3   38.65    0.59 
   4   8   3   25.40    0.42 
   5   8   3    0.02    0.05 
   6   8   3    0.25    0.11 
   7   8   3    0.07    0.11 
   8   8   3    0.66    0.17 
   9   8   3    0.26    0.14 
  10   8   3    0.51    0.18 
  11   8   3    0.44    0.17 
  -6   9   3    0.42    0.18 
  -5   9   3    0.32    0.14 
  -4   9   3    0.41    0.10 
  -3   9   3    1.53    0.14 
  -2   9   3    1.20    0.13 
  -1   9   3    2.70    0.15 
   0   9   3    0.58    0.09 
   1   9   3    1.96    0.13 
   2   9   3    0.91    0.10 
   3   9   3    0.08    0.04 
   4   9   3    0.92    0.07 
   5   9   3    1.52    0.12 
   6   9   3    0.24    0.13 
   7   9   3    0.02    0.10 
   8   9   3    0.37    0.15 
   9   9   3    1.32    0.21 
  10   9   3    0.53    0.18 
  11   9   3    0.31    0.17 
  -6  10   3    0.16    0.16 
  -5  10   3    0.19    0.15 
  -4  10   3    0.05    0.08 
  -3  10   3    2.19    0.17 
  -2  10   3    0.92    0.12 
  -1  10   3    0.10    0.07 
   0  10   3    1.58    0.13 
   1  10   3    0.98    0.11 
   2  10   3    4.19    0.20 
   3  10   3   89.13    1.55 
   4  10   3    0.28    0.10 
   5  10   3    1.00    0.11 
   6  10   3    0.17    0.07 
   7  10   3    0.14    0.08 
   8  10   3    1.88    0.26 
   9  10   3    0.89    0.22 
  10  10   3    0.16    0.16 
  -5  11   3   -0.04    0.14 
  -4  11   3    0.55    0.13 
  -3  11   3    0.73    0.13 
  -2  11   3    0.61    0.11 
  -1  11   3    0.14    0.07 
   0  11   3    0.29    0.08 
   1  11   3    0.24    0.08 
   2  11   3    1.43    0.13 
   3  11   3    0.24    0.12 
   4  11   3    0.37    0.14 
   5  11   3    0.01    0.11 
   6  11   3   -0.04    0.06 
   7  11   3    0.12    0.08 
   8  11   3    0.11    0.09 
   9  11   3    1.53    0.16 
  10  11   3    0.46    0.11 
  -4  12   3   -0.05    0.10 
  -3  12   3    0.19    0.10 
  -2  12   3    3.01    0.21 
  -1  12   3    0.63    0.12 
   0  12   3   -0.02    0.07 
   1  12   3    0.52    0.10 
   2  12   3    0.01    0.07 
   3  12   3    2.05    0.26 
   4  12   3    1.20    0.21 
   5  12   3    2.43    0.27 
   6  12   3    0.13    0.14 
   7  12   3    0.05    0.13 
   8  12   3    0.34    0.11 
   9  12   3    1.57    0.17 
  -2  13   3    0.14    0.10 
  -1  13   3    0.15    0.10 
   0  13   3    0.10    0.09 
   1  13   3    0.23    0.09 
   2  13   3    1.87    0.26 
   3  13   3   -0.02    0.12 
   4  13   3    0.51    0.17 
   5  13   3   -0.01    0.12 
   6  13   3    0.97    0.21 
   7  13   3    0.01    0.15 
   8  13   3   -0.21    0.15 
  -1  14   3   -0.08    0.09 
   0  14   3    0.09    0.09 
   1  14   3    4.56    0.37 
   2  14   3    3.28    0.33 
   3  14   3    0.40    0.16 
   4  14   3    0.06    0.16 
   5  14   3    0.02    0.13 
   6  14   3    0.02    0.14 
   7  14   3    0.18    0.17 
   2  15   3    0.00    0.13 
   3  15   3    0.13    0.15 
   4  15   3    0.08    0.16 
  -4 -13   4    0.16    0.12 
  -3 -13   4    4.50    0.31 
  -2 -13   4    0.11    0.13 
  -1 -13   4   -0.03    0.10 
   0 -13   4   -0.02    0.11 
   1 -13   4    0.10    0.08 
  -6 -12   4    0.19    0.11 
  -5 -12   4    0.07    0.12 
  -4 -12   4    1.53    0.21 
  -3 -12   4    2.23    0.22 
  -2 -12   4    2.89    0.25 
  -1 -12   4    1.22    0.19 
   0 -12   4    0.03    0.09 
   1 -12   4    0.74    0.11 
   2 -12   4    0.87    0.12 
   3 -12   4    7.16    0.37 
  -7 -11   4    1.14    0.19 
  -6 -11   4    0.29    0.12 
  -5 -11   4    0.24    0.11 
  -4 -11   4    0.03    0.09 
  -3 -11   4    0.00    0.09 
  -2 -11   4    0.00    0.08 
  -1 -11   4    0.06    0.10 
   0 -11   4    0.44    0.08 
   1 -11   4   -0.03    0.05 
   2 -11   4   -0.07    0.06 
   3 -11   4    0.14    0.08 
   4 -11   4    0.38    0.10 
   5 -11   4    0.05    0.10 
  -8 -10   4    0.15    0.13 
  -7 -10   4    1.14    0.13 
  -6 -10   4    4.51    0.20 
  -5 -10   4    2.73    0.18 
  -4 -10   4    0.33    0.11 
  -3 -10   4    0.10    0.08 
  -2 -10   4   -0.01    0.08 
  -1 -10   4    1.78    0.18 
   0 -10   4    0.03    0.05 
   1 -10   4    1.00    0.11 
   2 -10   4    0.08    0.06 
   3 -10   4    0.27    0.08 
   4 -10   4    0.68    0.10 
   5 -10   4    5.00    0.22 
   6 -10   4    0.16    0.11 
  -8  -9   4    1.60    0.24 
  -7  -9   4    0.35    0.09 
  -6  -9   4    0.10    0.07 
  -5  -9   4    1.48    0.13 
  -4  -9   4    1.52    0.12 
  -3  -9   4    1.49    0.16 
  -2  -9   4    0.33    0.10 
  -1  -9   4    0.92    0.09 
   0  -9   4    0.21    0.06 
   1  -9   4    0.08    0.06 
   2  -9   4    0.11    0.06 
   3  -9   4    2.94    0.15 
   4  -9   4    0.00    0.06 
   5  -9   4    1.15    0.11 
   6  -9   4    0.03    0.08 
   7  -9   4    0.05    0.09 
  -9  -8   4    0.00    0.10 
  -8  -8   4    0.21    0.13 
  -7  -8   4    3.25    0.17 
  -6  -8   4    1.33    0.12 
  -5  -8   4    1.22    0.11 
  -4  -8   4    0.41    0.07 
  -3  -8   4    0.38    0.07 
  -2  -8   4   21.62    0.45 
  -1  -8   4    1.37    0.10 
   0  -8   4    0.03    0.05 
   1  -8   4    0.14    0.05 
   2  -8   4    0.27    0.06 
   3  -8   4    8.87    0.25 
   4  -8   4    9.91    0.28 
   5  -8   4    0.14    0.06 
   6  -8   4    0.02    0.06 
   7  -8   4    0.52    0.12 
   8  -8   4    3.21    0.26 
  -9  -7   4    0.34    0.15 
  -8  -7   4    4.04    0.29 
  -7  -7   4    2.34    0.23 
  -6  -7   4    0.10    0.06 
  -5  -7   4    0.00    0.05 
  -4  -7   4   -0.01    0.04 
  -3  -7   4    3.07    0.13 
  -2  -7   4    8.52    0.17 
  -1  -7   4    0.20    0.04 
   0  -7   4    0.05    0.04 
   1  -7   4    2.20    0.11 
   2  -7   4    0.07    0.04 
   3  -7   4    2.31    0.12 
   4  -7   4    0.48    0.07 
   5  -7   4    1.00    0.10 
   6  -7   4    0.09    0.06 
   7  -7   4    0.04    0.07 
   8  -7   4    0.03    0.09 
  -9  -6   4    0.05    0.11 
  -8  -6   4    0.07    0.11 
  -7  -6   4    0.88    0.17 
  -6  -6   4    8.59    0.25 
  -5  -6   4    3.88    0.16 
  -4  -6   4    0.69    0.08 
  -3  -6   4    0.19    0.06 
  -2  -6   4    5.21    0.16 
  -1  -6   4   52.55    0.94 
   0  -6   4   35.61    0.66 
   1  -6   4   14.23    0.30 
   2  -6   4    9.22    0.23 
   3  -6   4    0.61    0.07 
   4  -6   4    1.68    0.10 
   5  -6   4    0.40    0.07 
   6  -6   4    0.40    0.07 
   7  -6   4    0.19    0.07 
   8  -6   4    0.06    0.08 
   9  -6   4    0.30    0.12 
  -9  -5   4    1.76    0.22 
  -8  -5   4    8.25    0.40 
  -7  -5   4    0.00    0.08 
  -6  -5   4   -0.02    0.04 
  -5  -5   4   26.35    0.53 
  -4  -5   4    9.18    0.23 
  -3  -5   4    4.06    0.14 
  -2  -5   4    3.78    0.13 
  -1  -5   4    4.05    0.13 
   0  -5   4    2.65    0.10 
   1  -5   4    0.56    0.06 
   2  -5   4    8.58    0.20 
   3  -5   4    3.67    0.19 
   4  -5   4    0.03    0.04 
   5  -5   4    0.52    0.07 
   6  -5   4    0.10    0.05 
   7  -5   4    1.07    0.10 
   8  -5   4    0.04    0.07 
   9  -5   4    0.24    0.10 
 -10  -4   4    0.02    0.13 
  -9  -4   4    1.20    0.20 
  -8  -4   4    1.61    0.21 
  -7  -4   4    8.89    0.41 
  -6  -4   4    1.04    0.16 
  -5  -4   4   11.44    0.28 
  -4  -4   4    6.07    0.18 
  -3  -4   4    8.92    0.22 
  -2  -4   4   20.27    0.40 
  -1  -4   4   15.96    0.33 
   0  -4   4    0.11    0.03 
   1  -4   4    5.93    0.15 
   2  -4   4   40.28    0.71 
   3  -4   4   51.10    0.90 
   4  -4   4    9.93    0.23 
   5  -4   4    0.48    0.10 
   6  -4   4    1.64    0.10 
   7  -4   4    0.41    0.07 
   8  -4   4    2.95    0.15 
   9  -4   4    2.30    0.15 
  10  -4   4    0.16    0.08 
 -10  -3   4    0.28    0.14 
  -9  -3   4    1.79    0.22 
  -8  -3   4    9.48    0.44 
  -7  -3   4   16.12    0.59 
  -6  -3   4    1.40    0.16 
  -5  -3   4    2.57    0.18 
  -4  -3   4    0.30    0.05 
  -3  -3   4   13.02    0.28 
  -2  -3   4   19.27    0.38 
  -1  -3   4    0.29    0.04 
   0  -3   4    3.90    0.12 
   1  -3   4    0.63    0.06 
   2  -3   4    3.87    0.11 
   3  -3   4    5.59    0.15 
   4  -3   4    2.22    0.10 
   5  -3   4    0.84    0.08 
   6  -3   4    0.47    0.05 
   7  -3   4    0.00    0.04 
   8  -3   4    0.30    0.07 
   9  -3   4    0.35    0.08 
  10  -3   4    1.25    0.13 
 -10  -2   4    0.05    0.13 
  -9  -2   4    0.24    0.13 
  -8  -2   4    0.62    0.16 
  -7  -2   4    3.90    0.24 
  -6  -2   4   14.46    0.51 
  -5  -2   4    0.83    0.13 
  -4  -2   4    0.18    0.07 
  -3  -2   4    0.67    0.06 
  -2  -2   4   28.44    0.52 
  -1  -2   4   72.03    1.21 
   0  -2   4    6.57    0.16 
   1  -2   4   52.00    0.90 
   2  -2   4    0.87    0.06 
   3  -2   4   29.83    0.54 
   4  -2   4    0.05    0.03 
   5  -2   4   66.55    1.15 
   6  -2   4    1.83    0.10 
   7  -2   4   13.81    0.31 
   8  -2   4    0.03    0.04 
   9  -2   4    1.31    0.10 
  10  -2   4    0.15    0.12 
 -10  -1   4   -0.14    0.11 
  -9  -1   4    0.76    0.17 
  -8  -1   4    2.94    0.24 
  -7  -1   4    0.58    0.12 
  -6  -1   4   -0.02    0.05 
  -5  -1   4    0.45    0.08 
  -4  -1   4    6.30    0.19 
  -3  -1   4   46.05    0.83 
  -2  -1   4    1.45    0.08 
  -1  -1   4    0.62    0.04 
   0  -1   4   14.53    0.28 
   1  -1   4    0.48    0.05 
   2  -1   4    2.45    0.09 
   3  -1   4   32.74    0.59 
   4  -1   4    3.32    0.11 
   5  -1   4   11.11    0.25 
   6  -1   4    1.99    0.09 
   7  -1   4    0.32    0.05 
   8  -1   4    7.01    0.14 
   9  -1   4    1.36    0.07 
  10  -1   4    0.36    0.11 
 -10   0   4    0.36    0.15 
  -9   0   4    0.18    0.11 
  -8   0   4    0.05    0.07 
  -7   0   4    1.24    0.12 
  -6   0   4    1.86    0.12 
  -5   0   4    1.66    0.11 
  -4   0   4    4.72    0.16 
  -3   0   4   34.79    0.65 
  -2   0   4  464.38    7.45 
  -1   0   4  116.66    1.90 
   0   0   4    0.55    0.04 
   1   0   4    4.38    0.11 
   2   0   4  154.93    3.61 
   3   0   4    1.71    0.11 
   4   0   4   73.94    1.76 
   5   0   4    5.44    0.15 
   6   0   4    0.62    0.07 
   7   0   4    4.56    0.13 
   8   0   4   18.03    0.29 
   9   0   4   12.26    0.20 
  10   0   4    0.53    0.10 
  11   0   4    0.12    0.09 
  -9   1   4    0.15    0.09 
  -8   1   4    2.63    0.17 
  -7   1   4    0.34    0.08 
  -6   1   4    4.98    0.19 
  -5   1   4    7.46    0.22 
  -4   1   4    0.47    0.07 
  -3   1   4   47.42    0.84 
  -2   1   4   18.42    0.36 
  -1   1   4  201.16    3.28 
   0   1   4   17.65    0.33 
   1   1   4   10.40    0.30 
   2   1   4    3.05    0.14 
   3   1   4    5.36    0.20 
   4   1   4    1.49    0.07 
   5   1   4    0.23    0.05 
   6   1   4    0.47    0.05 
   7   1   4    0.13    0.04 
   8   1   4    1.89    0.10 
   9   1   4    1.02    0.11 
  10   1   4    3.23    0.18 
  11   1   4   -0.02    0.07 
  -9   2   4    0.49    0.17 
  -8   2   4    0.03    0.07 
  -7   2   4    0.18    0.08 
  -6   2   4    7.71    0.24 
  -5   2   4    0.08    0.05 
  -4   2   4    0.48    0.07 
  -3   2   4    0.62    0.07 
  -2   2   4   27.67    0.52 
  -1   2   4  126.77    2.08 
   0   2   4   39.91    0.68 
   1   2   4    4.57    0.12 
   2   2   4   14.69    0.28 
   3   2   4   13.28    0.27 
   4   2   4   67.09    1.17 
   5   2   4   47.56    0.69 
   6   2   4   11.14    0.21 
   7   2   4    0.16    0.04 
   8   2   4    0.59    0.08 
   9   2   4    0.71    0.10 
  10   2   4    1.06    0.13 
  11   2   4    0.46    0.11 
  12   2   4    0.48    0.12 
  -9   3   4    1.37    0.24 
  -8   3   4    1.89    0.25 
  -7   3   4    0.08    0.08 
  -6   3   4    1.53    0.13 
  -5   3   4    1.83    0.12 
  -4   3   4    0.13    0.05 
  -3   3   4   20.39    0.42 
  -2   3   4    4.65    0.14 
  -1   3   4    1.75    0.08 
   0   3   4   13.09    0.27 
   1   3   4   46.51    0.81 
   2   3   4   22.45    0.42 
   3   3   4   10.35    0.23 
   4   3   4    0.00    0.03 
   5   3   4   12.90    0.29 
   6   3   4    0.90    0.08 
   7   3   4    0.21    0.05 
   8   3   4    0.67    0.14 
   9   3   4    0.20    0.12 
  10   3   4    0.34    0.15 
  11   3   4    0.06    0.08 
  12   3   4    0.11    0.10 
  -9   4   4    0.11    0.15 
  -8   4   4    0.13    0.15 
  -7   4   4    4.09    0.31 
  -6   4   4    0.33    0.10 
  -5   4   4    2.14    0.12 
  -4   4   4   26.86    0.53 
  -3   4   4    7.09    0.20 
  -2   4   4   14.03    0.30 
  -1   4   4   -0.01    0.03 
   0   4   4   -0.02    0.03 
   1   4   4   29.88    0.55 
   2   4   4    0.78    0.07 
   3   4   4  102.50    1.75 
   4   4   4   56.27    0.99 
   5   4   4   14.89    0.33 
   6   4   4    0.06    0.05 
   7   4   4    3.17    0.22 
   8   4   4    0.50    0.13 
   9   4   4    0.75    0.16 
  10   4   4    0.00    0.11 
  11   4   4    1.66    0.16 
  12   4   4    0.08    0.09 
  -8   5   4    1.50    0.26 
  -7   5   4    6.00    0.36 
  -6   5   4    1.15    0.19 
  -5   5   4   -0.09    0.08 
  -4   5   4    0.20    0.06 
  -3   5   4   18.81    0.39 
  -2   5   4   39.05    0.72 
  -1   5   4    6.37    0.17 
   0   5   4    0.02    0.03 
   1   5   4   14.95    0.25 
   2   5   4    0.71    0.07 
   3   5   4   19.45    0.40 
   4   5   4    0.27    0.06 
   5   5   4    9.61    0.25 
   6   5   4    0.39    0.07 
   7   5   4    0.04    0.09 
   8   5   4    2.39    0.21 
   9   5   4    0.22    0.12 
  10   5   4    1.78    0.24 
  11   5   4    0.04    0.08 
  12   5   4    0.00    0.08 
  -8   6   4    0.08    0.15 
  -7   6   4    0.89    0.19 
  -6   6   4    0.88    0.18 
  -5   6   4    6.38    0.35 
  -4   6   4   -0.02    0.09 
  -3   6   4    1.89    0.19 
  -2   6   4   18.27    0.38 
  -1   6   4   16.04    0.28 
   0   6   4    0.72    0.06 
   1   6   4    8.33    0.16 
   2   6   4    0.04    0.03 
   3   6   4    1.41    0.09 
   4   6   4   35.25    0.68 
   5   6   4   29.31    0.58 
   6   6   4    2.09    0.12 
   7   6   4    0.56    0.13 
   8   6   4    0.34    0.12 
   9   6   4    1.36    0.20 
  10   6   4    2.11    0.26 
  11   6   4    2.27    0.19 
  12   6   4    0.33    0.12 
  -7   7   4    0.20    0.16 
  -6   7   4    1.16    0.21 
  -5   7   4    0.10    0.10 
  -4   7   4    0.26    0.11 
  -3   7   4    9.51    0.41 
  -2   7   4    1.08    0.11 
  -1   7   4   -0.03    0.05 
   0   7   4    0.20    0.04 
   1   7   4    2.09    0.08 
   2   7   4    6.18    0.14 
   3   7   4    1.60    0.07 
   4   7   4    0.24    0.06 
   5   7   4    2.87    0.14 
   6   7   4    0.45    0.08 
   7   7   4    0.30    0.08 
   8   7   4    0.11    0.11 
   9   7   4    0.22    0.13 
  10   7   4    1.96    0.25 
  11   7   4    1.03    0.15 
  -7   8   4    1.00    0.23 
  -6   8   4    0.02    0.12 
  -5   8   4    0.03    0.09 
  -4   8   4    0.06    0.10 
  -3   8   4    0.17    0.12 
  -2   8   4    7.32    0.25 
  -1   8   4    4.15    0.18 
   1   8   4    0.87    0.07 
   2   8   4   11.58    0.28 
   3   8   4   25.18    0.41 
   4   8   4   92.96    1.64 
   5   8   4    4.87    0.18 
   6   8   4    3.18    0.16 
   7   8   4    1.44    0.13 
   8   8   4   -0.02    0.06 
   9   8   4    3.98    0.30 
  10   8   4    2.25    0.18 
  11   8   4   -0.03    0.09 
  -6   9   4    0.20    0.15 
  -5   9   4    0.07    0.11 
  -4   9   4   -0.01    0.11 
  -3   9   4    0.00    0.06 
  -2   9   4   -0.02    0.06 
  -1   9   4    2.22    0.15 
   0   9   4    0.71    0.10 
   1   9   4    0.13    0.06 
   2   9   4    2.04    0.12 
   3   9   4    0.04    0.04 
   4   9   4    0.36    0.08 
   5   9   4    2.54    0.14 
   6   9   4    0.13    0.06 
   7   9   4    0.86    0.12 
   8   9   4   -0.02    0.06 
   9   9   4    0.15    0.08 
  10   9   4    0.99    0.13 
  11   9   4   -0.06    0.09 
  -5  10   4    0.86    0.19 
  -4  10   4    0.06    0.13 
  -3  10   4    0.06    0.08 
  -2  10   4    1.07    0.13 
  -1  10   4    2.11    0.15 
   0  10   4    1.36    0.13 
   1  10   4    0.10    0.06 
   2  10   4    2.56    0.15 
   3  10   4    4.36    0.30 
   4  10   4   19.63    0.46 
   5  10   4    8.13    0.26 
   6  10   4    0.09    0.07 
   7  10   4   -0.02    0.07 
   8  10   4    0.01    0.07 
   9  10   4    0.73    0.12 
  10  10   4    1.65    0.17 
  11  10   4    1.04    0.16 
  -4  11   4    0.42    0.18 
  -3  11   4    0.11    0.09 
  -2  11   4    0.96    0.13 
  -1  11   4    1.59    0.15 
   0  11   4    1.16    0.13 
   1  11   4    0.00    0.06 
   2  11   4    0.20    0.07 
   3  11   4    0.39    0.13 
   4  11   4    0.07    0.10 
   5  11   4    0.29    0.13 
   6  11   4    0.18    0.07 
   7  11   4    0.76    0.12 
   8  11   4    0.02    0.08 
   9  11   4    0.01    0.08 
  10  11   4    0.30    0.11 
  -3  12   4    1.20    0.16 
  -2  12   4    1.64    0.17 
  -1  12   4    0.43    0.11 
   0  12   4    0.00    0.07 
   1  12   4    0.08    0.07 
   2  12   4    3.47    0.29 
   3  12   4    0.66    0.18 
   4  12   4    0.56    0.16 
   5  12   4    0.08    0.12 
   6  12   4    0.16    0.13 
   7  12   4    0.42    0.17 
   8  12   4    1.48    0.17 
   9  12   4    2.23    0.20 
  -2  13   4    2.25    0.21 
  -1  13   4    0.69    0.14 
   0  13   4    0.07    0.09 
   1  13   4    0.17    0.13 
   2  13   4    0.06    0.13 
   3  13   4    1.41    0.24 
   4  13   4    0.07    0.12 
   5  13   4    1.37    0.23 
   6  13   4    0.00    0.13 
   7  13   4    0.43    0.18 
   8  13   4    0.35    0.17 
   0  14   4    1.62    0.28 
   1  14   4    1.10    0.24 
   2  14   4    0.49    0.17 
   3  14   4    0.06    0.13 
   4  14   4    0.03    0.15 
   5  14   4    0.38    0.17 
   6  14   4    0.24    0.16 
   7  14   4    0.22    0.17 
   2  15   4    0.45    0.18 
   3  15   4   -0.11    0.12 
   4  15   4    0.08    0.14 
   5  15   4    0.04    0.16 
  -2 -13   5    0.70    0.16 
  -1 -13   5    0.89    0.18 
   0 -13   5    0.05    0.13 
  -5 -12   5    0.30    0.13 
  -4 -12   5   -0.09    0.09 
  -3 -12   5    0.78    0.16 
  -2 -12   5    0.02    0.11 
  -1 -12   5    1.41    0.21 
   0 -12   5    4.38    0.30 
   1 -12   5    1.00    0.12 
   2 -12   5    0.83    0.12 
   3 -12   5   -0.04    0.07 
  -6 -11   5    0.13    0.11 
  -5 -11   5    0.08    0.10 
  -4 -11   5    0.71    0.15 
  -3 -11   5    0.15    0.11 
  -2 -11   5    0.98    0.17 
  -1 -11   5    0.43    0.14 
   0 -11   5    0.43    0.13 
   1 -11   5    0.08    0.07 
   2 -11   5   -0.03    0.07 
   3 -11   5    0.01    0.07 
   4 -11   5    0.53    0.10 
  -7 -10   5    0.77    0.12 
  -6 -10   5    1.60    0.15 
  -5 -10   5    0.19    0.10 
  -4 -10   5    0.13    0.10 
  -3 -10   5    1.31    0.18 
  -2 -10   5    0.13    0.10 
  -1 -10   5    5.67    0.31 
   0 -10   5    0.72    0.09 
   1 -10   5    0.02    0.06 
   2 -10   5    1.16    0.12 
   3 -10   5    4.16    0.19 
   4 -10   5   12.87    0.36 
   5 -10   5    3.96    0.20 
   6 -10   5   -0.08    0.08 
  -8  -9   5    0.51    0.17 
  -7  -9   5   10.27    0.46 
  -6  -9   5    2.48    0.16 
  -5  -9   5    0.03    0.07 
  -4  -9   5    0.29    0.08 
  -3  -9   5    0.10    0.09 
  -2  -9   5   -0.01    0.08 
  -1  -9   5    0.10    0.09 
   0  -9   5    0.10    0.06 
   1  -9   5    0.48    0.08 
   2  -9   5    0.02    0.05 
   3  -9   5    0.04    0.06 
   4  -9   5    0.47    0.09 
   5  -9   5    0.36    0.08 
   6  -9   5    0.04    0.07 
   7  -9   5   -0.05    0.08 
  -8  -8   5    0.05    0.12 
  -7  -8   5    0.10    0.12 
  -6  -8   5    2.71    0.16 
  -5  -8   5   14.92    0.37 
  -4  -8   5    1.20    0.11 
  -3  -8   5    0.02    0.05 
  -2  -8   5    0.61    0.08 
  -1  -8   5    1.73    0.11 
   0  -8   5   10.81    0.27 
   1  -8   5    0.03    0.05 
   2  -8   5    0.06    0.05 
   3  -8   5    0.04    0.05 
   4  -8   5    0.85    0.10 
   5  -8   5    2.32    0.15 
   6  -8   5    4.17    0.19 
   7  -8   5    0.46    0.14 
  -8  -7   5    1.13    0.20 
  -7  -7   5    1.67    0.22 
  -6  -7   5    0.02    0.06 
  -5  -7   5    0.26    0.07 
  -4  -7   5    0.52    0.08 
  -3  -7   5    1.42    0.11 
  -2  -7   5    3.64    0.15 
  -1  -7   5    1.06    0.09 
   0  -7   5    0.26    0.09 
   1  -7   5    4.76    0.16 
   2  -7   5   -0.02    0.04 
   3  -7   5    0.33    0.07 
   4  -7   5    0.00    0.04 
   5  -7   5   -0.04    0.05 
   6  -7   5    0.43    0.09 
   7  -7   5    0.13    0.07 
   8  -7   5    0.14    0.10 
  -9  -6   5    0.10    0.11 
  -8  -6   5    0.48    0.15 
  -7  -6   5    0.26    0.12 
  -6  -6   5    1.90    0.20 
  -5  -6   5    0.04    0.06 
  -4  -6   5    1.49    0.10 
  -3  -6   5    8.62    0.24 
  -2  -6   5    9.29    0.24 
  -1  -6   5   61.51    1.10 
   0  -6   5    7.84    0.21 
   1  -6   5    1.04    0.08 
   2  -6   5    0.08    0.07 
   3  -6   5    0.06    0.08 
   4  -6   5    0.07    0.05 
   5  -6   5    0.05    0.05 
   6  -6   5    0.06    0.05 
   7  -6   5    0.24    0.08 
   8  -6   5    1.93    0.20 
   9  -6   5    3.42    0.26 
  -9  -5   5    0.50    0.17 
  -8  -5   5    3.04    0.27 
  -7  -5   5    3.08    0.24 
  -6  -5   5    3.55    0.24 
  -5  -5   5    1.10    0.10 
  -4  -5   5    4.26    0.16 
  -3  -5   5    0.12    0.05 
  -2  -5   5   26.19    0.52 
  -1  -5   5   34.36    0.66 
   0  -5   5    1.02    0.08 
   1  -5   5    2.76    0.11 
   2  -5   5    6.06    0.16 
   3  -5   5    0.21    0.06 
   4  -5   5    2.71    0.18 
   5  -5   5    1.07    0.09 
   6  -5   5    1.23    0.10 
   7  -5   5    0.29    0.07 
   8  -5   5   -0.03    0.05 
   9  -5   5    0.12    0.09 
  -9  -4   5    0.04    0.11 
  -8  -4   5    0.30    0.13 
  -7  -4   5    2.06    0.21 
  -6  -4   5    2.06    0.19 
  -5  -4   5    3.35    0.14 
  -4  -4   5   22.07    0.45 
  -3  -4   5    4.57    0.15 
  -2  -4   5    0.13    0.05 
  -1  -4   5   23.76    0.47 
   0  -4   5   83.18    1.43 
   1  -4   5   35.21    0.64 
   2  -4   5    3.37    0.12 
   3  -4   5   10.08    0.23 
   4  -4   5    8.15    0.31 
   5  -4   5    5.28    0.25 
   6  -4   5    7.44    0.31 
   7  -4   5    0.05    0.05 
   8  -4   5    0.62    0.09 
   9  -4   5    0.43    0.12 
  10  -4   5    0.15    0.08 
  -9  -3   5    0.51    0.15 
  -8  -3   5    1.93    0.22 
  -7  -3   5    8.38    0.39 
  -6  -3   5    0.11    0.08 
  -5  -3   5    0.18    0.09 
  -4  -3   5   23.82    0.71 
  -3  -3   5    1.66    0.09 
  -2  -3   5   14.32    0.31 
  -1  -3   5    0.03    0.03 
   0  -3   5    0.77    0.07 
   1  -3   5    5.22    0.15 
   2  -3   5    2.10    0.09 
   3  -3   5    4.70    0.14 
   4  -3   5    1.45    0.09 
   5  -3   5    1.42    0.10 
   6  -3   5    4.88    0.16 
   7  -3   5    0.29    0.06 
   8  -3   5    0.04    0.05 
   9  -3   5    0.96    0.11 
  10  -3   5    0.04    0.06 
  -9  -2   5    0.74    0.18 
  -8  -2   5    0.40    0.14 
  -7  -2   5    0.81    0.15 
  -6  -2   5    5.76    0.30 
  -5  -2   5   -0.02    0.07 
  -4  -2   5    0.16    0.08 
  -3  -2   5    2.26    0.16 
  -2  -2   5    8.39    0.20 
  -1  -2   5   59.79    1.05 
   0  -2   5    0.56    0.06 
   1  -2   5    3.98    0.12 
   2  -2   5   11.47    0.25 
   3  -2   5   21.97    0.43 
   4  -2   5   64.23    1.10 
   5  -2   5   51.18    0.91 
   6  -2   5    0.01    0.05 
   7  -2   5    1.15    0.10 
   8  -2   5    1.80    0.09 
   9  -2   5    4.32    0.15 
  10  -2   5    0.98    0.15 
  -9  -1   5    0.04    0.11 
  -8  -1   5    0.05    0.10 
  -7  -1   5    6.85    0.34 
  -6  -1   5    4.73    0.19 
  -5  -1   5   -0.05    0.05 
  -4  -1   5    1.27    0.10 
  -3  -1   5    1.58    0.09 
  -2  -1   5   54.37    0.95 
  -1  -1   5    4.62    0.13 
   0  -1   5   55.27    0.95 
   1  -1   5   37.84    0.68 
   2  -1   5   11.28    0.24 
   3  -1   5    4.40    0.13 
   4  -1   5    1.39    0.08 
   5  -1   5    1.51    0.09 
   6  -1   5    2.75    0.12 
   7  -1   5    3.11    0.11 
   8  -1   5    0.10    0.05 
   9  -1   5    0.08    0.04 
  -9   0   5    0.14    0.13 
  -8   0   5    0.56    0.15 
  -7   0   5   -0.01    0.07 
  -6   0   5    0.78    0.10 
  -5   0   5   20.23    0.45 
  -4   0   5   21.87    0.46 
  -3   0   5    2.24    0.11 
  -2   0   5    0.92    0.07 
  -1   0   5  146.41    2.41 
   0   0   5  126.83    2.10 
   1   0   5    8.67    0.19 
   2   0   5   75.58    1.29 
   3   0   5    0.35    0.07 
   4   0   5   27.85    0.73 
   5   0   5    8.64    0.31 
   6   0   5   53.52    1.39 
   7   0   5    1.66    0.11 
   8   0   5    3.57    0.13 
   9   0   5    0.89    0.07 
  10   0   5    0.94    0.08 
  -9   1   5    0.01    0.11 
  -8   1   5    0.79    0.12 
  -7   1   5    0.16    0.07 
  -6   1   5    0.15    0.07 
  -5   1   5    0.04    0.06 
  -4   1   5    0.36    0.07 
  -3   1   5   12.35    0.29 
  -2   1   5   54.41    0.96 
  -1   1   5    0.04    0.04 
   0   1   5    2.19    0.09 
   1   1   5   17.83    0.49 
   2   1   5    1.79    0.12 
   3   1   5    3.03    0.16 
   4   1   5    4.22    0.19 
   5   1   5    0.81    0.10 
   6   1   5    8.05    0.21 
   7   1   5    0.12    0.04 
   8   1   5    0.01    0.04 
   9   1   5    0.22    0.07 
  10   1   5    0.30    0.09 
  11   1   5    0.76    0.12 
  -9   2   5    0.50    0.18 
  -8   2   5    0.04    0.08 
  -7   2   5    0.04    0.07 
  -6   2   5    2.15    0.14 
  -5   2   5    1.47    0.11 
  -4   2   5    0.61    0.08 
  -3   2   5    0.33    0.06 
  -2   2   5    8.04    0.21 
  -1   2   5   82.58    1.40 
   0   2   5    2.09    0.09 
   1   2   5    0.12    0.04 
   2   2   5    0.05    0.05 
   3   2   5   19.92    0.56 
   4   2   5   74.22    1.28 
   5   2   5   23.46    0.46 
   6   2   5    0.08    0.03 
   7   2   5    3.34    0.11 
   8   2   5    0.03    0.06 
   9   2   5    0.05    0.07 
  10   2   5    0.84    0.12 
  11   2   5    0.21    0.09 
  12   2   5    0.67    0.14 
  -8   3   5    0.66    0.18 
  -7   3   5    7.28    0.26 
  -6   3   5    8.04    0.26 
  -5   3   5   -0.03    0.05 
  -4   3   5    0.07    0.05 
  -3   3   5    0.68    0.08 
  -2   3   5   17.21    0.36 
  -1   3   5   21.55    0.43 
   0   3   5    7.97    0.20 
   1   3   5    0.91    0.07 
   2   3   5   20.32    0.39 
   3   3   5    3.04    0.11 
   4   3   5   27.09    0.51 
   5   3   5    2.34    0.11 
   6   3   5   10.98    0.27 
   7   3   5    0.95    0.10 
   8   3   5    0.14    0.07 
   9   3   5    3.74    0.18 
  10   3   5    0.57    0.11 
  11   3   5    1.29    0.14 
  12   3   5    0.07    0.09 
  -8   4   5    0.06    0.14 
  -7   4   5    0.06    0.12 
  -6   4   5    4.96    0.22 
  -5   4   5   12.93    0.33 
  -4   4   5    1.44    0.11 
  -3   4   5    0.37    0.07 
  -2   4   5    0.17    0.05 
  -1   4   5    1.31    0.08 
   0   4   5    0.05    0.04 
   1   4   5   16.58    0.34 
   2   4   5    0.95    0.07 
   3   4   5    9.23    0.22 
   4   4   5   16.54    0.35 
   5   4   5  141.21    2.45 
   6   4   5   39.54    0.75 
   7   4   5    5.41    0.19 
   8   4   5    0.15    0.07 
   9   4   5    0.76    0.11 
  10   4   5    0.20    0.09 
  11   4   5    1.79    0.17 
  12   4   5    1.13    0.16 
  -8   5   5    0.00    0.12 
  -7   5   5    1.37    0.24 
  -6   5   5    2.15    0.25 
  -5   5   5   12.82    0.51 
  -4   5   5    0.69    0.09 
  -3   5   5    0.03    0.05 
  -2   5   5   15.14    0.33 
  -1   5   5    0.57    0.07 
   0   5   5    3.40    0.12 
   1   5   5    6.53    0.18 
   2   5   5   31.36    0.59 
   3   5   5   11.58    0.26 
   4   5   5    0.05    0.05 
   5   5   5    0.06    0.05 
   6   5   5    6.67    0.21 
   7   5   5   -0.01    0.05 
   8   5   5    0.27    0.07 
   9   5   5    0.01    0.06 
  10   5   5   -0.01    0.07 
  11   5   5    0.77    0.12 
  12   5   5    0.32    0.12 
  -7   6   5    0.12    0.13 
  -6   6   5    3.78    0.31 
  -5   6   5    0.71    0.17 
  -4   6   5    1.52    0.20 
  -3   6   5   24.21    0.77 
  -2   6   5    0.81    0.09 
  -1   6   5    8.92    0.23 
   0   6   5   -0.01    0.04 
   1   6   5    0.03    0.04 
   2   6   5    3.44    0.13 
   3   6   5    5.25    0.17 
   4   6   5   31.56    0.61 
   5   6   5   26.91    0.55 
   6   6   5    1.14    0.11 
   7   6   5    0.71    0.10 
   8   6   5    0.07    0.06 
   9   6   5    2.67    0.17 
  10   6   5    5.74    0.24 
  11   6   5    0.58    0.12 
  12   6   5   -0.03    0.09 
  -7   7   5    2.22    0.29 
  -6   7   5    2.79    0.29 
  -5   7   5    0.54    0.16 
  -4   7   5   -0.02    0.09 
  -3   7   5   -0.08    0.07 
  -2   7   5    5.80    0.30 
  -1   7   5   11.67    0.44 
   0   7   5    0.47    0.06 
   1   7   5   -0.01    0.03 
   2   7   5   -0.03    0.03 
   3   7   5    1.73    0.10 
   4   7   5    0.27    0.06 
   5   7   5    0.08    0.06 
   6   7   5    2.08    0.13 
   7   7   5    0.32    0.08 
   8   7   5    0.40    0.09 
   9   7   5    0.12    0.08 
  10   7   5    0.10    0.08 
  11   7   5    1.56    0.16 
  12   7   5   -0.02    0.09 
  -6   8   5    0.27    0.15 
  -5   8   5    2.78    0.28 
  -4   8   5    1.37    0.22 
  -3   8   5    0.58    0.15 
  -2   8   5    0.31    0.12 
  -1   8   5   13.54    0.35 
   0   8   5   25.48    0.53 
   1   8   5   29.14    0.47 
   2   8   5    2.92    0.11 
   3   8   5    1.63    0.09 
   4   8   5   13.76    0.34 
   5   8   5    3.88    0.17 
   6   8   5    0.44    0.08 
   7   8   5    9.12    0.28 
   8   8   5    0.30    0.09 
   9   8   5    0.35    0.10 
  10   8   5    2.37    0.19 
  11   8   5    2.54    0.21 
  -6   9   5   -0.01    0.14 
  -5   9   5    0.22    0.14 
  -4   9   5    0.19    0.12 
  -3   9   5   -0.05    0.09 
  -2   9   5   -0.09    0.09 
  -1   9   5    0.01    0.06 
   0   9   5    6.33    0.22 
   1   9   5    0.23    0.07 
   2   9   5    5.91    0.19 
   3   9   5    1.60    0.12 
   4   9   5    2.14    0.13 
   5   9   5    0.60    0.09 
   6   9   5    0.43    0.09 
   7   9   5    0.12    0.07 
   8   9   5    0.69    0.11 
   9   9   5    0.41    0.10 
  10   9   5   -0.05    0.08 
  11   9   5    1.00    0.15 
  -5  10   5    0.06    0.14 
  -4  10   5    0.92    0.21 
  -3  10   5    0.78    0.18 
  -2  10   5    0.92    0.18 
  -1  10   5    2.71    0.17 
   0  10   5    0.96    0.12 
   1  10   5    1.25    0.11 
   2  10   5    1.67    0.22 
   3  10   5   11.16    0.48 
   4  10   5    5.45    0.21 
   5  10   5   17.11    0.42 
   6  10   5    2.29    0.16 
   7  10   5    1.61    0.14 
   8  10   5    0.06    0.08 
   9  10   5    0.88    0.13 
  10  10   5    2.00    0.19 
  11  10   5    0.08    0.10 
  -4  11   5    0.05    0.15 
  -3  11   5    0.18    0.14 
  -2  11   5    1.10    0.21 
  -1  11   5   -0.02    0.07 
   0  11   5    1.52    0.15 
   1  11   5    0.09    0.07 
   2  11   5    0.03    0.10 
   3  11   5    0.75    0.17 
   4  11   5    1.34    0.22 
   5  11   5    0.00    0.11 
   6  11   5    0.20    0.09 
   7  11   5    0.17    0.08 
   8  11   5    0.02    0.07 
   9  11   5    0.20    0.11 
  10  11   5    0.43    0.12 
  -3  12   5    0.06    0.15 
  -2  12   5    0.09    0.15 
  -1  12   5    0.46    0.11 
   0  12   5    3.21    0.21 
   1  12   5    0.87    0.19 
   2  12   5   -0.15    0.10 
   3  12   5    0.92    0.19 
   4  12   5    0.64    0.18 
   5  12   5    1.14    0.21 
   6  12   5    2.22    0.28 
   7  12   5    5.02    0.36 
   8  12   5    0.01    0.09 
   9  12   5    0.05    0.08 
  -2  13   5    0.19    0.17 
  -1  13   5    0.09    0.10 
   0  13   5    0.26    0.15 
   1  13   5    0.12    0.14 
   2  13   5    1.26    0.22 
   3  13   5    0.15    0.13 
   4  13   5    0.25    0.16 
   5  13   5    0.06    0.13 
   6  13   5    0.28    0.15 
   7  13   5   -0.03    0.12 
   8  13   5    0.01    0.14 
   0  14   5    0.25    0.16 
   1  14   5    0.31    0.17 
   2  14   5    0.10    0.13 
   3  14   5    0.18    0.14 
   4  14   5    0.28    0.15 
   5  14   5    0.17    0.16 
   6  14   5    0.10    0.15 
   7  14   5    0.44    0.17 
   3  15   5   -0.07    0.14 
   4  15   5   -0.05    0.14 
  -3 -12   6   -0.01    0.10 
  -2 -12   6    1.10    0.18 
  -1 -12   6    2.97    0.27 
   0 -12   6    3.46    0.29 
   1 -12   6    0.22    0.14 
   2 -12   6    0.08    0.08 
  -5 -11   6    0.00    0.11 
  -4 -11   6    0.13    0.10 
  -3 -11   6    0.07    0.11 
  -2 -11   6    0.07    0.10 
  -1 -11   6    0.23    0.12 
   0 -11   6    1.23    0.19 
   1 -11   6    0.03    0.07 
   2 -11   6   -0.10    0.06 
   3 -11   6   -0.04    0.06 
   4 -11   6    0.01    0.08 
  -6 -10   6    0.24    0.09 
  -5 -10   6    1.31    0.19 
  -4 -10   6    1.19    0.18 
  -3 -10   6    0.07    0.10 
  -2 -10   6    0.35    0.12 
  -1 -10   6    0.28    0.11 
   0 -10   6    3.01    0.20 
   1 -10   6   15.62    0.39 
   2 -10   6    3.21    0.17 
   3 -10   6    2.12    0.15 
   4 -10   6    0.22    0.09 
   5 -10   6    0.46    0.09 
  -7  -9   6    2.63    0.27 
  -6  -9   6    1.55    0.15 
  -5  -9   6    0.10    0.07 
  -4  -9   6    0.74    0.10 
  -3  -9   6    0.23    0.09 
  -2  -9   6    0.05    0.08 
  -1  -9   6    0.12    0.10 
   0  -9   6    0.49    0.08 
   1  -9   6    0.23    0.07 
   2  -9   6    0.04    0.05 
   3  -9   6    0.28    0.07 
   4  -9   6    0.17    0.07 
   5  -9   6    0.97    0.12 
   6  -9   6    0.09    0.07 
  -7  -8   6    0.64    0.17 
  -6  -8   6    0.87    0.18 
  -5  -8   6    1.11    0.12 
  -4  -8   6    0.32    0.10 
  -3  -8   6    0.25    0.07 
  -2  -8   6    0.32    0.07 
  -1  -8   6    0.71    0.14 
   0  -8   6    9.77    0.26 
   1  -8   6    0.04    0.05 
   2  -8   6    0.07    0.05 
   3  -8   6    0.17    0.06 
   4  -8   6    1.61    0.13 
   5  -8   6    6.97    0.24 
   6  -8   6    2.30    0.15 
   7  -8   6   -0.02    0.07 
  -8  -7   6   -0.12    0.11 
  -7  -7   6    1.49    0.21 
  -6  -7   6    6.18    0.34 
  -5  -7   6    2.81    0.15 
  -4  -7   6    0.14    0.06 
  -3  -7   6    0.00    0.05 
  -2  -7   6    1.03    0.10 
  -1  -7   6   10.86    0.28 
   0  -7   6    4.43    0.24 
   1  -7   6    0.11    0.08 
   2  -7   6    0.09    0.09 
   3  -7   6    0.73    0.09 
   4  -7   6    0.07    0.05 
   5  -7   6    0.64    0.09 
   6  -7   6    0.67    0.10 
   7  -7   6    0.32    0.09 
   8  -7   6    0.00    0.09 
  -8  -6   6    0.24    0.14 
  -7  -6   6    0.10    0.12 
  -6  -6   6    1.02    0.18 
  -5  -6   6    1.37    0.12 
  -4  -6   6   11.55    0.30 
  -3  -6   6    2.14    0.12 
  -2  -6   6   16.41    0.37 
  -1  -6   6    6.82    0.21 
   0  -6   6   21.36    0.45 
   1  -6   6   24.70    0.50 
   2  -6   6    0.17    0.08 
   3  -6   6    1.19    0.15 
   4  -6   6    1.72    0.17 
   5  -6   6    1.50    0.11 
   6  -6   6    3.33    0.16 
   7  -6   6    4.28    0.19 
   8  -6   6    1.92    0.15 
   9  -6   6    0.43    0.13 
  -8  -5   6    0.08    0.11 
  -7  -5   6    0.48    0.14 
  -6  -5   6    1.49    0.19 
  -5  -5   6    0.47    0.12 
  -4  -5   6    0.04    0.05 
  -3  -5   6   16.82    0.37 
  -2  -5   6    1.03    0.09 
  -1  -5   6   13.02    0.31 
   0  -5   6    0.89    0.09 
   1  -5   6    1.07    0.09 
   2  -5   6    8.60    0.22 
   3  -5   6    0.60    0.09 
   4  -5   6    0.74    0.12 
   5  -5   6    0.53    0.11 
   6  -5   6    0.11    0.05 
   7  -5   6    0.44    0.08 
   8  -5   6    0.11    0.06 
   9  -5   6   -0.08    0.06 
  -9  -4   6    0.03    0.13 
  -8  -4   6    1.60    0.22 
  -7  -4   6    0.17    0.11 
  -6  -4   6    0.37    0.12 
  -5  -4   6    1.38    0.17 
  -4  -4   6   -0.03    0.04 
  -3  -4   6    6.07    0.18 
  -2  -4   6   17.94    0.38 
  -1  -4   6   20.18    0.41 
   0  -4   6   41.64    0.77 
   1  -4   6    0.89    0.08 
   2  -4   6    0.51    0.06 
   3  -4   6    0.35    0.06 
   4  -4   6    1.16    0.09 
   5  -4   6   11.11    0.42 
   6  -4   6    0.07    0.08 
   7  -4   6    0.16    0.06 
   8  -4   6    0.06    0.05 
   9  -4   6    0.11    0.06 
  10  -4   6    0.87    0.16 
  -9  -3   6    0.40    0.16 
  -8  -3   6    0.94    0.19 
  -7  -3   6    3.99    0.28 
  -6  -3   6    7.28    0.35 
  -5  -3   6    4.50    0.26 
  -4  -3   6    0.18    0.09 
  -3  -3   6    2.42    0.11 
  -2  -3   6    0.06    0.04 
  -1  -3   6   30.03    0.57 
   0  -3   6   11.60    0.26 
   1  -3   6    0.80    0.07 
   2  -3   6    0.46    0.06 
   3  -3   6    0.14    0.05 
   4  -3   6    2.18    0.11 
   5  -3   6    1.47    0.10 
   6  -3   6    1.45    0.11 
   7  -3   6    0.33    0.10 
   8  -3   6    0.32    0.07 
   9  -3   6    0.01    0.06 
  10  -3   6    0.37    0.11 
  -9  -2   6    2.21    0.26 
  -8  -2   6    0.13    0.11 
  -7  -2   6    0.09    0.10 
  -6  -2   6    0.57    0.14 
  -5  -2   6    7.55    0.35 
  -4  -2   6   24.99    0.74 
  -3  -2   6    2.53    0.18 
  -2  -2   6    0.08    0.04 
  -1  -2   6    0.67    0.07 
   0  -2   6   17.98    0.36 
   1  -2   6    6.16    0.17 
   2  -2   6    5.11    0.15 
   3  -2   6    0.25    0.05 
   4  -2   6    0.16    0.05 
   5  -2   6   38.11    0.71 
   6  -2   6   29.65    0.59 
   7  -2   6   35.10    0.69 
   8  -2   6    0.07    0.06 
   9  -2   6    0.50    0.08 
  10  -2   6    0.42    0.08 
  -9  -1   6   -0.06    0.12 
  -8  -1   6    0.40    0.14 
  -7  -1   6    1.46    0.19 
  -6  -1   6    0.35    0.12 
  -5  -1   6    1.35    0.12 
  -4  -1   6    3.62    0.16 
  -3  -1   6    6.77    0.20 
  -2  -1   6   11.88    0.27 
  -1  -1   6   21.75    0.42 
   0  -1   6    8.22    0.19 
   1  -1   6   33.97    0.62 
   2  -1   6    5.64    0.16 
   3  -1   6    1.76    0.09 
   4  -1   6    0.28    0.05 
   5  -1   6   16.64    0.35 
   6  -1   6    1.63    0.10 
   7  -1   6    7.72    0.23 
   8  -1   6    0.02    0.06 
   9  -1   6    0.11    0.07 
  10  -1   6    0.41    0.08 
  -9   0   6    0.82    0.20 
  -8   0   6    0.44    0.14 
  -7   0   6    0.81    0.12 
  -6   0   6    0.14    0.07 
  -5   0   6    5.06    0.19 
  -4   0   6    0.04    0.05 
  -3   0   6   32.43    0.62 
  -2   0   6    2.13    0.10 
  -1   0   6   14.83    0.31 
   0   0   6   53.05    0.92 
   1   0   6    3.98    0.12 
   2   0   6   14.42    0.30 
   3   0   6   20.02    0.40 
   4   0   6    9.09    0.23 
   5   0   6   59.57    1.53 
   6   0   6   27.30    0.78 
   7   0   6    1.49    0.15 
   8   0   6    0.15    0.06 
   9   0   6    0.66    0.09 
  10   0   6    2.03    0.14 
  -8   1   6   -0.06    0.08 
  -7   1   6    0.11    0.08 
  -6   1   6    9.28    0.29 
  -5   1   6    3.41    0.16 
  -4   1   6    0.00    0.05 
  -3   1   6    0.00    0.05 
  -2   1   6    4.37    0.15 
  -1   1   6   48.82    0.86 
   0   1   6    7.20    0.18 
   1   1   6   13.06    0.27 
   2   1   6    4.21    0.19 
   3   1   6    0.22    0.07 
   4   1   6    2.49    0.15 
   5   1   6    3.75    0.19 
   6   1   6    1.12    0.13 
   7   1   6   -0.08    0.05 
   8   1   6    0.02    0.05 
   9   1   6    0.18    0.07 
  10   1   6    0.24    0.11 
  11   1   6    0.76    0.10 
  -8   2   6   -0.03    0.08 
  -7   2   6    0.15    0.09 
  -6   2   6    0.17    0.08 
  -5   2   6    4.46    0.19 
  -4   2   6   21.53    0.47 
  -3   2   6    2.29    0.12 
  -2   2   6    0.07    0.04 
  -1   2   6    1.81    0.09 
   0   2   6   39.00    0.69 
   1   2   6   70.81    1.69 
   2   2   6    7.12    0.26 
   3   2   6    4.36    0.20 
   4   2   6    3.62    0.18 
   5   2   6   21.05    0.63 
   6   2   6   21.89    0.46 
   7   2   6    1.16    0.10 
   8   2   6   -0.05    0.04 
   9   2   6    0.01    0.06 
  10   2   6    0.65    0.10 
  11   2   6    0.83    0.18 
  -8   3   6   -0.12    0.12 
  -7   3   6    0.53    0.11 
  -6   3   6    0.22    0.08 
  -5   3   6    1.34    0.13 
  -4   3   6    0.81    0.10 
  -3   3   6   14.49    0.34 
  -2   3   6    1.94    0.11 
  -1   3   6    7.21    0.20 
   0   3   6    0.21    0.05 
   1   3   6    1.37    0.08 
   2   3   6    6.73    0.17 
   3   3   6    1.41    0.08 
   4   3   6    6.64    0.18 
   5   3   6    2.97    0.12 
   6   3   6    0.53    0.07 
   7   3   6    2.53    0.13 
   8   3   6    0.19    0.06 
   9   3   6    0.80    0.11 
  10   3   6   -0.03    0.07 
  11   3   6   -0.09    0.07 
  12   3   6    0.30    0.13 
  -8   4   6    0.18    0.14 
  -7   4   6    0.17    0.14 
  -6   4   6    0.77    0.11 
  -5   4   6    4.62    0.20 
  -4   4   6    3.22    0.16 
  -3   4   6    5.47    0.19 
  -2   4   6    9.76    0.25 
  -1   4   6   14.49    0.33 
   0   4   6    1.52    0.09 
   1   4   6    0.10    0.04 
   2   4   6    2.82    0.11 
   3   4   6   18.21    0.38 
   4   4   6  145.78    2.51 
   5   4   6   57.72    1.03 
   6   4   6    1.82    0.11 
   7   4   6    0.06    0.06 
   8   4   6    4.67    0.19 
   9   4   6    0.11    0.07 
  10   4   6    0.23    0.09 
  11   4   6    0.51    0.11 
  12   4   6    0.06    0.11 
  -7   5   6    2.63    0.29 
  -6   5   6   16.68    0.64 
  -5   5   6   20.05    0.70 
  -4   5   6    2.58    0.15 
  -3   5   6    1.45    0.11 
  -2   5   6    3.29    0.14 
  -1   5   6    2.86    0.13 
   0   5   6   10.49    0.26 
   1   5   6   13.05    0.30 
   2   5   6    5.04    0.16 
   3   5   6   11.91    0.28 
   4   5   6    2.22    0.12 
   5   5   6    8.84    0.24 
   6   5   6    0.23    0.06 
   7   5   6    0.37    0.07 
   8   5   6    0.35    0.08 
   9   5   6    0.06    0.07 
  10   5   6    0.14    0.09 
  11   5   6    0.64    0.12 
  12   5   6    0.62    0.13 
  -7   6   6   -0.01    0.13 
  -6   6   6    0.10    0.13 
  -5   6   6    5.94    0.36 
  -4   6   6   11.27    0.48 
  -3   6   6    0.38    0.11 
  -2   6   6    0.15    0.06 
  -1   6   6    0.28    0.06 
   0   6   6    7.26    0.21 
   1   6   6    7.21    0.20 
   2   6   6    2.06    0.11 
   3   6   6    1.24    0.10 
   4   6   6    0.82    0.09 
   5   6   6   16.13    0.37 
   6   6   6   14.57    0.35 
   7   6   6    7.26    0.24 
   8   6   6    0.10    0.07 
   9   6   6    1.36    0.13 
  10   6   6    1.08    0.14 
  11   6   6    2.18    0.19 
  12   6   6    1.09    0.16 
  -6   7   6    0.33    0.16 
  -5   7   6    1.40    0.22 
  -4   7   6    1.31    0.21 
  -3   7   6    0.10    0.09 
  -2   7   6    0.78    0.15 
  -1   7   6    1.34    0.10 
   0   7   6    0.89    0.09 
   1   7   6    0.51    0.07 
   2   7   6    1.08    0.09 
   3   7   6    0.00    0.05 
   4   7   6    1.42    0.11 
   5   7   6    6.59    0.21 
   6   7   6    0.75    0.10 
   7   7   6    0.91    0.10 
   8   7   6    0.05    0.08 
   9   7   6   -0.02    0.07 
  10   7   6    1.11    0.14 
  11   7   6    0.11    0.09 
  12   7   6    0.74    0.14 
  -6   8   6   -0.07    0.12 
  -5   8   6    0.67    0.19 
  -4   8   6    1.39    0.22 
  -3   8   6   -0.05    0.09 
  -2   8   6    0.01    0.10 
  -1   8   6    0.21    0.11 
   0   8   6   17.04    0.62 
   1   8   6    0.14    0.06 
   2   8   6    3.34    0.15 
   3   8   6    1.36    0.11 
   4   8   6    0.55    0.08 
   5   8   6    0.21    0.07 
   6   8   6   11.91    0.33 
   7   8   6    3.46    0.18 
   8   8   6    0.15    0.07 
   9   8   6    1.23    0.14 
  10   8   6    5.79    0.26 
  11   8   6    3.20    0.22 
  -5   9   6    0.29    0.17 
  -4   9   6    0.06    0.12 
  -3   9   6    0.15    0.11 
  -2   9   6    0.13    0.11 
  -1   9   6    4.01    0.28 
   0   9   6    1.52    0.22 
   1   9   6   12.77    0.51 
   2   9   6    0.20    0.10 
   3   9   6    1.69    0.13 
   4   9   6    1.03    0.11 
   5   9   6    0.38    0.08 
   6   9   6    0.18    0.08 
   7   9   6    3.35    0.18 
   8   9   6   -0.01    0.06 
   9   9   6   -0.06    0.06 
  10   9   6    0.13    0.10 
  11   9   6    0.46    0.13 
  -4  10   6    1.66    0.26 
  -3  10   6    0.01    0.12 
  -2  10   6    0.09    0.12 
  -1  10   6    0.12    0.11 
   0  10   6    8.39    0.43 
   1  10   6   20.78    0.48 
   2  10   6   12.12    0.49 
   3  10   6    0.31    0.13 
   4  10   6    1.22    0.12 
   5  10   6    6.90    0.25 
   6  10   6    1.27    0.13 
   7  10   6    1.78    0.15 
   8  10   6    0.24    0.08 
   9  10   6    0.01    0.08 
  10  10   6    0.30    0.10 
  11  10   6    0.55    0.13 
  -4  11   6    0.02    0.14 
  -3  11   6    0.37    0.17 
  -2  11   6   -0.05    0.12 
  -1  11   6   -0.12    0.11 
   0  11   6   -0.08    0.11 
   1  11   6    1.93    0.24 
   2  11   6    0.21    0.12 
   3  11   6    0.06    0.11 
   4  11   6    0.05    0.10 
   5  11   6   -0.12    0.09 
   6  11   6    0.02    0.07 
   7  11   6    0.38    0.10 
   8  11   6    0.02    0.08 
   9  11   6    0.27    0.10 
  10  11   6    0.03    0.09 
  -3  12   6   -0.05    0.15 
  -2  12   6    1.26    0.24 
  -1  12   6    1.18    0.24 
   0  12   6    0.80    0.21 
   1  12   6    0.08    0.13 
   2  12   6    0.20    0.13 
   3  12   6   -0.04    0.10 
   4  12   6    2.20    0.27 
   5  12   6    0.41    0.15 
   6  12   6    0.07    0.12 
   7  12   6    0.20    0.13 
   8  12   6    0.21    0.11 
   9  12   6    1.89    0.19 
  -1  13   6    3.84    0.36 
   0  13   6    2.44    0.29 
   1  13   6    0.17    0.14 
   2  13   6    0.28    0.16 
   3  13   6   -0.03    0.12 
   4  13   6   -0.01    0.13 
   5  13   6    1.32    0.23 
   6  13   6   -0.02    0.12 
   7  13   6    0.60    0.19 
   8  13   6    0.09    0.14 
   0  14   6    0.96    0.24 
   1  14   6    1.51    0.27 
   2  14   6    0.02    0.13 
   3  14   6    0.10    0.14 
   4  14   6    0.17    0.15 
   5  14   6    0.19    0.15 
   6  14   6    0.78    0.22 
   7  14   6    0.99    0.22 
  -4 -11   7    0.13    0.12 
  -3 -11   7    0.30    0.12 
  -2 -11   7    0.14    0.13 
  -1 -11   7    0.31    0.13 
   0 -11   7    0.15    0.12 
   1 -11   7    0.09    0.13 
   2 -11   7    0.24    0.09 
   3 -11   7    0.04    0.07 
  -5 -10   7    0.10    0.12 
  -4 -10   7    0.09    0.10 
  -3 -10   7   -0.02    0.09 
  -2 -10   7    0.03    0.09 
  -1 -10   7    0.01    0.10 
   0 -10   7    3.46    0.27 
   1 -10   7    8.04    0.26 
   2 -10   7   -0.02    0.06 
   3 -10   7    0.58    0.10 
   4 -10   7   -0.07    0.07 
   5 -10   7    0.31    0.09 
  -6  -9   7    1.32    0.22 
  -5  -9   7    6.37    0.24 
  -4  -9   7    0.08    0.08 
  -3  -9   7    0.60    0.14 
  -2  -9   7    0.19    0.11 
  -1  -9   7    0.35    0.13 
   0  -9   7    0.96    0.13 
   1  -9   7    0.74    0.09 
   2  -9   7    0.57    0.09 
   3  -9   7   -0.02    0.06 
   4  -9   7   -0.07    0.06 
   5  -9   7    0.00    0.07 
   6  -9   7    0.04    0.07 
  -7  -8   7   -0.05    0.12 
  -6  -8   7    0.23    0.13 
  -5  -8   7    0.53    0.10 
  -4  -8   7    1.70    0.13 
  -3  -8   7    6.96    0.23 
  -2  -8   7   -0.04    0.06 
  -1  -8   7    0.62    0.14 
   0  -8   7    1.88    0.19 
   1  -8   7    3.00    0.15 
   2  -8   7    6.85    0.22 
   3  -8   7    0.12    0.06 
   4  -8   7    0.46    0.09 
   5  -8   7    0.04    0.06 
   6  -8   7    3.54    0.19 
   7  -8   7    3.27    0.19 
  -7  -7   7   -0.05    0.11 
  -6  -7   7    1.51    0.21 
  -5  -7   7    0.06    0.10 
  -4  -7   7    0.84    0.11 
  -3  -7   7    0.12    0.07 
  -2  -7   7    0.26    0.07 
  -1  -7   7    1.47    0.12 
   0  -7   7    1.12    0.16 
   1  -7   7    0.07    0.09 
   2  -7   7    0.18    0.09 
   3  -7   7    3.93    0.25 
   4  -7   7   -0.01    0.05 
   5  -7   7    0.04    0.06 
   6  -7   7    0.07    0.06 
   7  -7   7    0.01    0.06 
   8  -7   7    0.13    0.08 
  -7  -6   7    0.49    0.15 
  -6  -6   7    0.15    0.11 
  -5  -6   7    1.34    0.19 
  -4  -6   7    0.78    0.10 
  -3  -6   7    0.05    0.05 
  -2  -6   7    3.06    0.15 
  -1  -6   7   17.94    0.41 
   0  -6   7   12.67    0.31 
   1  -6   7    4.11    0.16 
   2  -6   7    0.12    0.08 
   3  -6   7    0.66    0.13 
   4  -6   7    2.34    0.19 
   5  -6   7    0.41    0.12 
   6  -6   7    3.57    0.17 
   7  -6   7    0.01    0.05 
   8  -6   7    0.01    0.06 
  -8  -5   7    0.37    0.14 
  -7  -5   7    2.79    0.26 
  -6  -5   7    1.73    0.20 
  -5  -5   7    1.03    0.17 
  -4  -5   7    3.88    0.16 
  -3  -5   7    0.30    0.07 
  -2  -5   7    1.60    0.11 
  -1  -5   7    1.48    0.11 
   0  -5   7   42.22    0.80 
   1  -5   7    9.32    0.25 
   2  -5   7    0.26    0.06 
   3  -5   7    0.58    0.11 
   4  -5   7    1.16    0.16 
   5  -5   7    0.27    0.10 
   6  -5   7    0.48    0.12 
   7  -5   7    0.71    0.10 
   8  -5   7    0.15    0.07 
   9  -5   7   -0.05    0.06 
  -8  -4   7    0.50    0.17 
  -7  -4   7    0.57    0.16 
  -6  -4   7   -0.01    0.08 
  -5  -4   7    0.52    0.14 
  -4  -4   7    3.87    0.24 
  -3  -4   7   11.41    0.29 
  -2  -4   7    1.94    0.11 
  -1  -4   7   14.10    0.33 
   0  -4   7   10.62    0.27 
   1  -4   7   32.00    0.61 
   2  -4   7   22.13    0.46 
   3  -4   7    0.13    0.05 
   4  -4   7    0.15    0.06 
   5  -4   7    0.20    0.09 
   6  -4   7    6.93    0.32 
   7  -4   7    4.31    0.26 
   8  -4   7    3.05    0.16 
   9  -4   7    0.01    0.06 
  10  -4   7   -0.03    0.08 
  -8  -3   7    0.10    0.11 
  -7  -3   7    0.46    0.14 
  -6  -3   7    0.88    0.17 
  -5  -3   7    0.35    0.12 
  -4  -3   7    2.43    0.20 
  -3  -3   7   -0.04    0.04 
  -2  -3   7    7.57    0.21 
  -1  -3   7    0.19    0.05 
   0  -3   7    7.00    0.20 
   1  -3   7    3.80    0.14 
   2  -3   7    2.95    0.12 
   3  -3   7    0.63    0.07 
   4  -3   7    0.30    0.06 
   5  -3   7    0.08    0.06 
   6  -3   7    1.89    0.12 
   7  -3   7    0.97    0.15 
   8  -3   7    1.27    0.17 
   9  -3   7    0.38    0.09 
  10  -3   7    0.06    0.07 
  -8  -2   7    0.32    0.14 
  -7  -2   7    0.93    0.18 
  -6  -2   7    0.20    0.10 
  -5  -2   7    1.94    0.19 
  -4  -2   7    1.62    0.18 
  -3  -2   7    2.37    0.19 
  -2  -2   7    0.75    0.08 
  -1  -2   7    2.04    0.10 
   0  -2   7    1.25    0.08 
   1  -2   7    8.49    0.21 
   2  -2   7    1.53    0.09 
   3  -2   7    0.08    0.05 
   4  -2   7    8.89    0.24 
   5  -2   7   13.68    0.32 
   6  -2   7   54.68    0.99 
   7  -2   7    3.56    0.17 
   8  -2   7    0.36    0.10 
   9  -2   7    0.17    0.11 
  10  -2   7    0.39    0.09 
  -8  -1   7    0.36    0.15 
  -7  -1   7    0.00    0.09 
  -6  -1   7    3.15    0.24 
  -5  -1   7   42.96    0.84 
  -4  -1   7   14.22    0.35 
  -3  -1   7    1.23    0.11 
  -2  -1   7    1.34    0.10 
  -1  -1   7    0.06    0.04 
   0  -1   7    0.31    0.05 
   1  -1   7    1.45    0.08 
   2  -1   7    2.44    0.11 
   3  -1   7    3.72    0.13 
   4  -1   7    0.22    0.05 
   5  -1   7    2.43    0.12 
   6  -1   7    0.50    0.08 
   7  -1   7    0.75    0.09 
   8  -1   7    1.80    0.13 
   9  -1   7    0.30    0.08 
  10  -1   7   -0.02    0.06 
  11  -1   7    0.15    0.21 
  -8   0   7    2.13    0.25 
  -7   0   7    0.05    0.08 
  -6   0   7    0.00    0.06 
  -5   0   7   -0.15    0.06 
  -4   0   7   36.18    0.72 
  -3   0   7   58.66    1.04 
  -2   0   7   17.51    0.38 
  -1   0   7    2.87    0.12 
   0   0   7    0.04    0.03 
   1   0   7    5.69    0.16 
   2   0   7    3.40    0.12 
   3   0   7    5.18    0.16 
   4   0   7    2.56    0.11 
   5   0   7    1.26    0.10 
   6   0   7   33.88    0.66 
   7   0   7   20.37    0.45 
   8   0   7   11.22    0.30 
   9   0   7   -0.03    0.06 
  10   0   7    0.14    0.07 
  11   0   7    0.75    0.16 
  -8   1   7    0.22    0.10 
  -7   1   7    1.93    0.17 
  -6   1   7    1.01    0.13 
  -5   1   7    1.18    0.12 
  -4   1   7    4.94    0.19 
  -3   1   7    4.92    0.17 
  -2   1   7    5.43    0.18 
  -1   1   7    5.75    0.17 
   0   1   7    5.95    0.26 
   1   1   7    6.14    0.16 
   2   1   7    6.41    0.17 
   3   1   7    7.08    0.28 
   4   1   7    0.13    0.07 
   5   1   7    0.10    0.07 
   6   1   7    1.88    0.17 
   7   1   7    0.19    0.09 
   8   1   7    2.05    0.19 
   9   1   7    0.05    0.09 
  10   1   7   -0.04    0.06 
  11   1   7    0.19    0.09 
  -8   2   7    0.72    0.13 
  -7   2   7    0.01    0.08 
  -6   2   7    0.25    0.08 
  -5   2   7    0.22    0.08 
  -4   2   7    1.52    0.12 
  -3   2   7    3.72    0.16 
  -2   2   7    2.41    0.12 
  -1   2   7    2.36    0.11 
   0   2   7    1.83    0.10 
   1   2   7   19.02    0.38 
   2   2   7    2.13    0.15 
   3   2   7    4.74    0.22 
   4   2   7    4.30    0.21 
   5   2   7   13.53    0.45 
   6   2   7    2.89    0.19 
   7   2   7    0.10    0.08 
   8   2   7   -0.04    0.06 
   9   2   7    1.16    0.18 
  10   2   7    1.67    0.21 
  11   2   7    1.83    0.24 
  12   2   7    0.38    0.11 
  -7   3   7    0.02    0.09 
  -6   3   7    2.74    0.17 
  -5   3   7   14.38    0.38 
  -4   3   7    7.73    0.25 
  -3   3   7    0.04    0.06 
  -2   3   7    2.75    0.13 
  -1   3   7    0.11    0.05 
   0   3   7   33.84    0.64 
   1   3   7   32.37    0.61 
   2   3   7    0.17    0.04 
   3   3   7   10.78    0.37 
   4   3   7    7.57    0.30 
   5   3   7    1.35    0.14 
   6   3   7    6.37    0.29 
   7   3   7    0.38    0.07 
   8   3   7    0.95    0.10 
   9   3   7    0.83    0.11 
  10   3   7    0.02    0.09 
  11   3   7   -0.03    0.10 
  12   3   7    1.05    0.21 
  -7   4   7    0.03    0.13 
  -6   4   7   -0.06    0.08 
  -5   4   7    1.45    0.14 
  -4   4   7    9.21    0.28 
  -3   4   7    6.51    0.22 
  -2   4   7   13.71    0.34 
  -1   4   7    3.72    0.15 
   0   4   7   -0.05    0.04 
   1   4   7   15.90    0.35 
   2   4   7   82.29    1.43 
   3   4   7   33.39    0.62 
   4   4   7   11.74    0.28 
   5   4   7    0.55    0.08 
   6   4   7   11.10    0.28 
   7   4   7    3.24    0.15 
   8   4   7   -0.03    0.06 
   9   4   7    0.04    0.07 
  10   4   7    0.02    0.07 
  11   4   7    0.87    0.17 
  12   4   7    0.52    0.16 
  -7   5   7    0.34    0.18 
  -6   5   7    0.22    0.14 
  -5   5   7    0.68    0.16 
  -4   5   7    5.74    0.22 
  -3   5   7    0.60    0.09 
  -2   5   7   33.02    0.66 
  -1   5   7    6.09    0.20 
   0   5   7    0.09    0.05 
   1   5   7    1.50    0.10 
   2   5   7    4.49    0.16 
   3   5   7    0.81    0.08 
   4   5   7    0.13    0.05 
   5   5   7    1.74    0.12 
   6   5   7    0.59    0.09 
   7   5   7    0.66    0.09 
   8   5   7    1.21    0.12 
   9   5   7    0.08    0.07 
  10   5   7   -0.05    0.06 
  11   5   7    0.28    0.10 
  12   5   7    0.07    0.11 
  -6   6   7    0.28    0.15 
  -5   6   7    0.14    0.13 
  -4   6   7    1.13    0.20 
  -3   6   7    8.26    0.26 
  -2   6   7    4.14    0.17 
  -1   6   7    5.22    0.18 
   0   6   7    2.24    0.13 
   1   6   7    8.73    0.24 
   2   6   7    1.34    0.10 
   3   6   7    2.63    0.13 
   4   6   7    1.46    0.11 
   5   6   7    3.67    0.16 
   6   6   7    5.53    0.20 
   7   6   7    2.71    0.16 
   8   6   7    1.43    0.13 
   9   6   7    0.11    0.07 
  10   6   7    1.30    0.14 
  11   6   7    3.11    0.21 
  12   6   7    0.21    0.10 
  -6   7   7    1.31    0.23 
  -5   7   7    8.90    0.46 
  -4   7   7    5.72    0.35 
  -3   7   7    0.32    0.12 
  -2   7   7   -0.06    0.08 
  -1   7   7    0.11    0.06 
   0   7   7    8.98    0.25 
   1   7   7    4.71    0.18 
   2   7   7    3.12    0.15 
   3   7   7    0.21    0.07 
   4   7   7    0.57    0.08 
   5   7   7    0.87    0.10 
   6   7   7    0.03    0.06 
   7   7   7    0.11    0.06 
   8   7   7    4.43    0.20 
   9   7   7    0.07    0.07 
  10   7   7    0.08    0.08 
  11   7   7    0.16    0.09 
  -5   8   7    0.00    0.13 
  -4   8   7    0.34    0.15 
  -3   8   7    5.28    0.33 
  -2   8   7    0.80    0.17 
  -1   8   7    0.26    0.12 
   0   8   7    0.30    0.11 
   1   8   7   38.31    0.74 
   2   8   7   30.23    0.60 
   3   8   7    5.60    0.20 
   4   8   7    0.42    0.08 
   5   8   7    0.94    0.11 
   6   8   7    6.01    0.22 
   7   8   7    0.61    0.11 
   8   8   7    7.86    0.28 
   9   8   7    0.00    0.07 
  10   8   7    0.67    0.12 
  11   8   7    1.13    0.15 
  -5   9   7   -0.16    0.12 
  -4   9   7    0.02    0.13 
  -3   9   7    0.66    0.18 
  -2   9   7    0.06    0.11 
  -1   9   7    0.56    0.15 
   0   9   7    0.12    0.11 
   1   9   7    2.11    0.24 
   2   9   7    1.76    0.13 
   3   9   7    0.06    0.06 
   4   9   7    0.61    0.09 
   5   9   7    0.05    0.06 
   6   9   7    3.83    0.19 
   7   9   7    0.27    0.09 
   8   9   7    0.36    0.09 
   9   9   7    0.13    0.10 
  10   9   7   -0.11    0.07 
  11   9   7    0.54    0.13 
  -4  10   7    0.01    0.14 
  -3  10   7    0.48    0.16 
  -2  10   7    0.44    0.14 
  -1  10   7    0.35    0.14 
   0  10   7    1.55    0.23 
   1  10   7    5.22    0.33 
   2  10   7    0.74    0.16 
   3  10   7    2.08    0.22 
   4  10   7    0.46    0.09 
   5  10   7    0.13    0.07 
   6  10   7    0.27    0.09 
   7  10   7    0.99    0.13 
   8  10   7    1.06    0.13 
   9  10   7   -0.03    0.08 
  10  10   7    1.15    0.16 
  11  10   7    0.17    0.11 
  -3  11   7   -0.01    0.13 
  -2  11   7   -0.07    0.11 
  -1  11   7   -0.04    0.12 
   0  11   7    5.64    0.37 
   1  11   7    1.14    0.20 
   2  11   7    2.99    0.27 
   3  11   7    0.18    0.12 
   4  11   7   -0.13    0.11 
   5  11   7    0.55    0.16 
   6  11   7    0.89    0.12 
   7  11   7    0.02    0.07 
   8  11   7    0.00    0.09 
   9  11   7    0.08    0.09 
  10  11   7   -0.04    0.09 
  -2  12   7    0.16    0.14 
  -1  12   7    0.07    0.14 
   0  12   7    0.10    0.13 
   1  12   7    0.85    0.20 
   2  12   7    1.58    0.24 
   3  12   7    0.09    0.11 
   4  12   7    0.06    0.10 
   5  12   7    0.40    0.16 
   6  12   7    2.64    0.29 
   7  12   7    4.27    0.36 
   8  12   7    4.43    0.24 
   9  12   7    2.82    0.22 
  -1  13   7   -0.10    0.14 
   0  13   7   -0.01    0.13 
   1  13   7    0.02    0.13 
   2  13   7    0.04    0.13 
   3  13   7   -0.03    0.12 
   4  13   7    1.80    0.25 
   5  13   7    0.03    0.14 
   6  13   7   -0.04    0.14 
   7  13   7   -0.12    0.14 
   8  13   7    0.20    0.17 
   1  14   7    0.15    0.16 
   2  14   7   -0.10    0.12 
   3  14   7    0.00    0.13 
   4  14   7   -0.01    0.14 
   5  14   7    0.41    0.17 
   6  14   7    0.62    0.20 
   7  14   7    0.13    0.16 
  -2 -11   8    0.05    0.12 
  -1 -11   8    0.07    0.11 
   0 -11   8    0.61    0.17 
   1 -11   8    0.52    0.16 
   2 -11   8    0.85    0.19 
  -4 -10   8   -0.07    0.10 
  -3 -10   8    0.60    0.14 
  -2 -10   8    2.48    0.24 
  -1 -10   8    0.78    0.17 
   0 -10   8   -0.04    0.11 
   1 -10   8    2.12    0.24 
   2 -10   8    5.78    0.23 
   3 -10   8    5.59    0.23 
   4 -10   8   -0.02    0.07 
  -5  -9   8    0.38    0.15 
  -4  -9   8    0.16    0.11 
  -3  -9   8    0.20    0.11 
  -2  -9   8    0.90    0.17 
  -1  -9   8    0.15    0.11 
   0  -9   8    0.53    0.15 
   1  -9   8    0.34    0.09 
   2  -9   8    0.18    0.07 
   3  -9   8    0.11    0.07 
   4  -9   8    0.06    0.07 
   5  -9   8   -0.03    0.06 
  -6  -8   8    0.22    0.13 
  -5  -8   8    0.02    0.11 
  -4  -8   8    0.09    0.07 
  -3  -8   8    0.04    0.07 
  -2  -8   8    0.09    0.09 
  -1  -8   8    0.42    0.13 
   0  -8   8   -0.05    0.09 
   1  -8   8    2.06    0.20 
   2  -8   8    1.43    0.19 
   3  -8   8   -0.04    0.06 
   4  -8   8    0.47    0.09 
   5  -8   8    0.64    0.10 
   6  -8   8    2.74    0.17 
  -6  -7   8    0.04    0.11 
  -5  -7   8    4.27    0.30 
  -4  -7   8    8.00    0.26 
  -3  -7   8    2.59    0.16 
  -2  -7   8    0.10    0.07 
  -1  -7   8    0.05    0.06 
   0  -7   8    0.27    0.10 
   1  -7   8    4.57    0.27 
   2  -7   8    0.11    0.09 
   3  -7   8    0.32    0.11 
   4  -7   8    0.03    0.10 
   5  -7   8    0.31    0.08 
   6  -7   8    0.09    0.07 
   7  -7   8   -0.02    0.06 
  -7  -6   8    0.55    0.16 
  -6  -6   8    0.01    0.10 
  -5  -6   8    0.11    0.12 
  -4  -6   8    1.77    0.21 
  -3  -6   8   11.95    0.32 
  -2  -6   8   14.04    0.35 
  -1  -6   8    1.18    0.11 
   0  -6   8    8.01    0.24 
   1  -6   8    5.41    0.19 
   2  -6   8    0.59    0.12 
   3  -6   8   -0.02    0.08 
   4  -6   8    0.90    0.14 
   5  -6   8    0.27    0.11 
   6  -6   8    0.23    0.11 
   7  -6   8    6.64    0.24 
   8  -6   8    6.15    0.24 
  -7  -5   8    0.48    0.15 
  -6  -5   8    4.93    0.32 
  -5  -5   8    0.43    0.13 
  -4  -5   8    0.93    0.17 
  -3  -5   8    6.60    0.22 
  -2  -5   8    3.86    0.17 
  -1  -5   8    0.96    0.10 
   0  -5   8    1.17    0.10 
   1  -5   8    4.73    0.17 
   2  -5   8    0.41    0.07 
   3  -5   8    0.85    0.14 
   4  -5   8    4.75    0.26 
   5  -5   8    0.04    0.09 
   6  -5   8    0.09    0.09 
   7  -5   8   -0.07    0.08 
   8  -5   8    0.05    0.07 
   9  -5   8    0.33    0.09 
  -7  -4   8    0.05    0.12 
  -6  -4   8    0.24    0.12 
  -5  -4   8    1.17    0.19 
  -4  -4   8    3.07    0.24 
  -3  -4   8    0.05    0.05 
  -2  -4   8    1.08    0.10 
  -1  -4   8    3.13    0.14 
   0  -4   8   16.57    0.37 
   1  -4   8    7.92    0.23 
   2  -4   8    1.50    0.11 
   3  -4   8    1.50    0.11 
   4  -4   8    0.09    0.06 
   5  -4   8    0.27    0.10 
   6  -4   8    1.26    0.17 
   7  -4   8    4.36    0.27 
   8  -4   8    0.00    0.10 
   9  -4   8    0.03    0.06 
  -7  -3   8    0.30    0.14 
  -6  -3   8    2.17    0.22 
  -5  -3   8    4.41    0.29 
  -4  -3   8    9.56    0.41 
  -3  -3   8    3.22    0.24 
  -2  -3   8    0.66    0.08 
  -1  -3   8    0.05    0.05 
   0  -3   8    0.81    0.09 
   1  -3   8   14.53    0.33 
   2  -3   8    5.07    0.17 
   3  -3   8    0.83    0.09 
   4  -3   8    0.32    0.07 
   5  -3   8    0.14    0.06 
   6  -3   8    0.21    0.07 
   7  -3   8    0.22    0.11 
   8  -3   8    0.11    0.10 
   9  -3   8    0.53    0.14 
  10  -3   8    0.03    0.07 
  -8  -2   8    2.24    0.27 
  -7  -2   8    1.50    0.22 
  -6  -2   8    0.18    0.12 
  -5  -2   8    0.00    0.08 
  -4  -2   8    0.85    0.17 
  -3  -2   8   17.68    0.60 
  -2  -2   8    8.47    0.23 
  -1  -2   8    0.05    0.05 
   0  -2   8    0.18    0.06 
   1  -2   8   -0.01    0.04 
   2  -2   8   19.20    0.41 
   3  -2   8   42.89    0.80 
   4  -2   8    6.76    0.21 
   5  -2   8    5.80    0.20 
   6  -2   8    5.42    0.20 
   7  -2   8   11.48    0.31 
   8  -2   8    1.52    0.19 
   9  -2   8    0.43    0.13 
  10  -2   8    0.54    0.09 
  -8  -1   8   -0.13    0.11 
  -7  -1   8    0.01    0.12 
  -6  -1   8   -0.03    0.09 
  -5  -1   8    1.91    0.21 
  -4  -1   8    1.30    0.13 
  -3  -1   8    4.66    0.18 
  -2  -1   8    1.01    0.10 
  -1  -1   8    1.27    0.09 
   0  -1   8    0.76    0.08 
   1  -1   8    0.37    0.06 
   2  -1   8   12.39    0.29 
   3  -1   8    6.58    0.20 
   4  -1   8    1.33    0.10 
   5  -1   8    0.28    0.07 
   6  -1   8    0.25    0.07 
   7  -1   8    4.82    0.19 
   8  -1   8    1.11    0.12 
   9  -1   8    1.24    0.13 
  10  -1   8    0.69    0.16 
  11  -1   8    0.02    0.13 
  -7   0   8    0.79    0.18 
  -6   0   8    0.08    0.08 
  -5   0   8    0.03    0.07 
  -4   0   8    1.87    0.15 
  -3   0   8    0.02    0.06 
  -2   0   8   16.41    0.37 
  -1   0   8    1.65    0.16 
   0   0   8   25.73    0.50 
   1   0   8    6.27    0.18 
   2   0   8    6.70    0.19 
   3   0   8    3.63    0.14 
   4   0   8    1.82    0.11 
   5   0   8    7.41    0.22 
   6   0   8    8.55    0.25 
   7   0   8   15.00    0.37 
   8   0   8    0.46    0.08 
   9   0   8    0.50    0.09 
  10   0   8   -0.05    0.07 
  11   0   8   -0.01    0.13 
  -7   1   8    0.04    0.09 
  -6   1   8    0.64    0.11 
  -5   1   8    5.50    0.22 
  -4   1   8   61.24    1.14 
  -3   1   8   14.58    0.36 
  -2   1   8    1.46    0.11 
  -1   1   8    3.96    0.15 
   0   1   8    1.11    0.13 
   1   1   8    4.41    0.14 
   2   1   8    1.38    0.09 
   3   1   8    1.51    0.10 
   4   1   8    0.52    0.07 
   5   1   8    0.30    0.10 
   6   1   8    1.32    0.16 
   7   1   8    0.48    0.12 
   8   1   8    0.30    0.11 
   9   1   8    0.05    0.07 
  10   1   8    0.16    0.08 
  11   1   8   -0.01    0.08 
  -7   2   8    2.88    0.20 
  -6   2   8    0.03    0.08 
  -5   2   8    0.18    0.08 
  -4   2   8    0.78    0.11 
  -3   2   8   19.33    0.44 
  -2   2   8   18.64    0.41 
  -1   2   8    0.56    0.08 
   0   2   8    4.73    0.16 
   1   2   8    7.90    0.20 
   2   2   8   38.80    1.06 
   3   2   8   55.64    1.41 
   4   2   8    2.06    0.17 
   5   2   8    1.14    0.14 
   6   2   8    1.11    0.15 
   7   2   8    3.71    0.24 
   8   2   8    1.31    0.18 
   9   2   8    1.78    0.21 
  10   2   8    0.79    0.17 
  11   2   8   -0.12    0.09 
  -7   3   8    0.02    0.09 
  -6   3   8    0.27    0.09 
  -5   3   8    0.41    0.10 
  -4   3   8    0.22    0.08 
  -3   3   8    2.41    0.14 
  -2   3   8    0.21    0.07 
  -1   3   8   24.95    0.51 
   0   3   8    0.39    0.07 
   1   3   8    0.21    0.06 
   2   3   8    4.36    0.23 
   3   3   8    8.89    0.33 
   4   3   8    5.53    0.27 
   5   3   8   -0.02    0.07 
   6   3   8    0.09    0.08 
   7   3   8    0.00    0.08 
   8   3   8    0.23    0.10 
   9   3   8    0.48    0.14 
  10   3   8    0.03    0.10 
  11   3   8   -0.09    0.10 
  12   3   8    0.04    0.14 
  -7   4   8    0.02    0.13 
  -6   4   8    0.75    0.13 
  -5   4   8   -0.08    0.07 
  -4   4   8    0.00    0.07 
  -3   4   8    0.07    0.06 
  -2   4   8    2.21    0.13 
  -1   4   8   18.37    0.41 
   0   4   8   15.11    0.35 
   1   4   8    4.09    0.16 
   2   4   8   11.42    0.27 
   3   4   8    8.52    0.23 
   4   4   8   18.98    0.60 
   5   4   8    3.35    0.14 
   6   4   8    4.70    0.17 
   7   4   8    0.15    0.07 
   8   4   8    0.58    0.10 
   9   4   8    0.02    0.07 
  10   4   8   -0.04    0.08 
  11   4   8    1.94    0.24 
  12   4   8    0.72    0.19 
  -6   5   8    0.45    0.17 
  -5   5   8    9.88    0.47 
  -4   5   8   10.00    0.31 
  -3   5   8    5.10    0.21 
  -2   5   8    0.04    0.05 
  -1   5   8    2.54    0.14 
   0   5   8    0.95    0.10 
   1   5   8   25.62    0.53 
   2   5   8   19.49    0.41 
   3   5   8    1.00    0.10 
   4   5   8    6.10    0.19 
   5   5   8    1.84    0.12 
   6   5   8    0.39    0.08 
   7   5   8    1.19    0.12 
   8   5   8    0.05    0.07 
   9   5   8    0.47    0.10 
  10   5   8    0.02    0.07 
  11   5   8   -0.13    0.12 
  12   5   8   -0.01    0.12 
  -6   6   8   -0.01    0.14 
  -5   6   8    0.10    0.11 
  -4   6   8    2.32    0.25 
  -3   6   8    3.59    0.18 
  -2   6   8    6.53    0.23 
  -1   6   8    1.94    0.13 
   0   6   8    4.47    0.18 
   1   6   8    1.24    0.11 
   2   6   8   25.49    0.52 
   3   6   8   24.20    0.50 
   4   6   8    2.80    0.14 
   5   6   8    0.42    0.08 
   6   6   8    0.09    0.07 
   7   6   8   10.72    0.30 
   8   6   8    5.71    0.23 
   9   6   8    8.57    0.29 
  10   6   8   -0.03    0.08 
  11   6   8    0.07    0.09 
  12   6   8    0.76    0.20 
  -5   7   8    0.13    0.15 
  -4   7   8    0.27    0.14 
  -3   7   8    3.28    0.27 
  -2   7   8    0.08    0.10 
  -1   7   8    0.16    0.07 
   0   7   8    0.24    0.07 
   1   7   8    0.08    0.06 
   2   7   8    2.51    0.14 
   3   7   8    0.10    0.06 
   4   7   8    0.33    0.07 
   5   7   8    0.05    0.06 
   6   7   8    0.05    0.07 
   7   7   8    6.86    0.24 
   8   7   8    1.00    0.12 
   9   7   8    0.59    0.11 
  10   7   8   -0.02    0.09 
  11   7   8    0.21    0.10 
  -5   8   8    0.16    0.15 
  -4   8   8   -0.14    0.10 
  -3   8   8   -0.09    0.11 
  -2   8   8    3.35    0.28 
  -1   8   8    3.28    0.26 
   0   8   8    0.76    0.16 
   1   8   8    1.78    0.13 
   2   8   8    4.41    0.19 
   3   8   8    3.88    0.17 
   4   8   8    0.46    0.09 
   5   8   8    2.97    0.16 
   6   8   8    6.24    0.23 
   7   8   8    3.45    0.19 
   8   8   8    2.28    0.17 
   9   8   8    4.38    0.23 
  10   8   8    1.64    0.17 
  11   8   8    0.89    0.15 
  -4   9   8    1.95    0.27 
  -3   9   8   -0.04    0.10 
  -2   9   8    0.05    0.11 
  -1   9   8    0.87    0.18 
   0   9   8    3.55    0.27 
   1   9   8   10.24    0.47 
   2   9   8    1.33    0.13 
   3   9   8    9.75    0.29 
   4   9   8    0.03    0.07 
   5   9   8    1.07    0.12 
   6   9   8    0.15    0.08 
   7   9   8    0.17    0.09 
   8   9   8    0.11    0.09 
   9   9   8    1.42    0.16 
  10   9   8    0.00    0.09 
  11   9   8    0.10    0.11 
  -3  10   8    0.35    0.15 
  -2  10   8    1.93    0.25 
  -1  10   8    0.27    0.14 
   0  10   8    0.07    0.10 
   1  10   8    1.10    0.20 
   2  10   8   16.12    0.62 
   3  10   8    8.50    0.41 
   4  10   8    0.10    0.08 
   5  10   8    0.03    0.07 
   6  10   8    0.58    0.10 
   7  10   8    6.05    0.25 
   8  10   8    3.25    0.21 
   9  10   8    4.08    0.23 
  10  10   8    0.23    0.11 
  -2  11   8   -0.09    0.11 
  -1  11   8    0.30    0.15 
   0  11   8    0.00    0.10 
   1  11   8    0.09    0.11 
   2  11   8    1.53    0.24 
   3  11   8    0.30    0.14 
   4  11   8   -0.06    0.10 
   5  11   8    0.19    0.13 
   6  11   8   -0.05    0.08 
   7  11   8    0.10    0.09 
   8  11   8    0.01    0.09 
   9  11   8    0.15    0.11 
  10  11   8   -0.02    0.10 
  -1  12   8   -0.08    0.11 
   0  12   8    2.27    0.27 
   1  12   8    0.45    0.16 
   2  12   8   -0.02    0.11 
   3  12   8    0.41    0.15 
   4  12   8    0.13    0.13 
   5  12   8    0.60    0.19 
   6  12   8    5.33    0.37 
   7  12   8    1.00    0.17 
   8  12   8    0.32    0.12 
   9  12   8    0.42    0.13 
   0  13   8    0.22    0.14 
   1  13   8    3.27    0.32 
   2  13   8    0.49    0.18 
   3  13   8    0.16    0.13 
   4  13   8    0.59    0.19 
   5  13   8    0.14    0.14 
   6  13   8   -0.01    0.13 
   7  13   8    1.16    0.23 
   8  13   8    0.01    0.14 
   2  14   8    0.19    0.17 
   3  14   8   -0.03    0.12 
   4  14   8   -0.10    0.12 
   5  14   8   -0.05    0.14 
   6  14   8    0.06    0.15 
  -2 -10   9    0.06    0.12 
  -1 -10   9    0.47    0.15 
   0 -10   9    1.89    0.24 
   1 -10   9    0.56    0.16 
   2 -10   9    2.02    0.16 
   3 -10   9    0.44    0.16 
  -3  -9   9    1.74    0.21 
  -2  -9   9    0.43    0.14 
  -1  -9   9    0.01    0.10 
   0  -9   9    0.05    0.12 
   1  -9   9    0.81    0.18 
   2  -9   9    1.48    0.13 
   3  -9   9    0.32    0.09 
   4  -9   9    0.44    0.10 
  -5  -8   9    0.00    0.11 
  -4  -8   9   -0.04    0.11 
  -3  -8   9    0.30    0.09 
  -2  -8   9    1.81    0.20 
  -1  -8   9    2.96    0.25 
   0  -8   9    0.06    0.11 
   1  -8   9    0.39    0.13 
   2  -8   9    2.33    0.23 
   3  -8   9    3.36    0.26 
   4  -8   9    4.22    0.20 
   5  -8   9    0.25    0.08 
   6  -8   9    0.11    0.08 
  -5  -7   9    0.04    0.11 
  -4  -7   9    1.18    0.20 
  -3  -7   9    1.70    0.15 
  -2  -7   9    1.46    0.14 
  -1  -7   9    0.04    0.06 
   0  -7   9    1.21    0.17 
   1  -7   9   -0.04    0.09 
   2  -7   9    0.09    0.10 
   3  -7   9    0.24    0.12 
   4  -7   9    0.12    0.11 
   5  -7   9    0.36    0.14 
   6  -7   9   -0.05    0.06 
   7  -7   9    0.27    0.09 
  -6  -6   9    0.28    0.14 
  -5  -6   9    0.86    0.18 
  -4  -6   9    0.09    0.12 
  -3  -6   9    2.85    0.16 
  -2  -6   9    1.46    0.13 
  -1  -6   9    0.62    0.09 
   0  -6   9    2.03    0.13 
   1  -6   9    0.03    0.06 
   2  -6   9    0.28    0.10 
   3  -6   9    0.01    0.10 
   4  -6   9   -0.01    0.09 
   5  -6   9    0.30    0.11 
   6  -6   9    2.55    0.23 
   7  -6   9    4.56    0.21 
   8  -6   9    1.90    0.16 
  -6  -5   9    0.11    0.12 
  -5  -5   9    1.75    0.26 
  -4  -5   9   10.32    0.46 
  -3  -5   9   12.02    0.50 
  -2  -5   9   10.52    0.30 
  -1  -5   9    2.92    0.15 
   0  -5   9    0.06    0.06 
   1  -5   9    0.07    0.06 
   2  -5   9    7.77    0.24 
   3  -5   9    0.21    0.10 
   4  -5   9    0.03    0.09 
   5  -5   9    0.09    0.09 
   6  -5   9    0.61    0.13 
   7  -5   9    0.10    0.11 
   8  -5   9    0.09    0.07 
  -7  -4   9    1.78    0.26 
  -6  -4   9   -0.03    0.10 
  -5  -4   9    0.32    0.13 
  -4  -4   9    0.00    0.10 
  -3  -4   9    3.62    0.27 
  -2  -4   9   20.50    0.45 
  -1  -4   9    6.78    0.22 
   0  -4   9    1.02    0.10 
   1  -4   9    5.24    0.19 
   2  -4   9    7.27    0.22 
   3  -4   9    7.46    0.23 
   4  -4   9    5.05    0.19 
   5  -4   9   -0.01    0.08 
   6  -4   9    0.66    0.14 
   7  -4   9    0.28    0.11 
   8  -4   9    2.30    0.23 
   9  -4   9    1.26    0.13 
  -7  -3   9    0.49    0.17 
  -6  -3   9    0.25    0.13 
  -5  -3   9    2.03    0.22 
  -4  -3   9    0.37    0.12 
  -3  -3   9    1.32    0.19 
  -2  -3   9    4.20    0.16 
  -1  -3   9    0.20    0.06 
   0  -3   9    1.54    0.11 
   1  -3   9   -0.02    0.05 
   2  -3   9   -0.01    0.05 
   3  -3   9    5.54    0.20 
   4  -3   9    0.93    0.10 
   5  -3   9    0.14    0.07 
   6  -3   9   -0.06    0.06 
   7  -3   9    0.27    0.11 
   8  -3   9    0.69    0.15 
   9  -3   9    0.19    0.12 
  10  -3   9    0.30    0.09 
  -7  -2   9    1.21    0.22 
  -6  -2   9    0.32    0.14 
  -5  -2   9    0.64    0.16 
  -4  -2   9    0.16    0.10 
  -3  -2   9    0.15    0.10 
  -2  -2   9    1.37    0.20 
  -1  -2   9    4.60    0.16 
   0  -2   9    1.50    0.10 
   1  -2   9    1.42    0.10 
   2  -2   9    1.78    0.12 
   3  -2   9    5.64    0.19 
   4  -2   9    9.03    0.26 
   5  -2   9    8.85    0.26 
   6  -2   9    2.91    0.15 
   7  -2   9    0.64    0.10 
   8  -2   9    2.68    0.23 
   9  -2   9    0.04    0.11 
  10  -2   9   -0.01    0.11 
  -7  -1   9    0.11    0.12 
  -6  -1   9    0.40    0.14 
  -5  -1   9    1.75    0.21 
  -4  -1   9   14.06    0.54 
  -3  -1   9   41.41    0.80 
  -2  -1   9    0.68    0.09 
  -1  -1   9    0.30    0.06 
   0  -1   9    6.79    0.20 
   1  -1   9    0.60    0.08 
   2  -1   9    0.06    0.05 
   3  -1   9    3.05    0.15 
   4  -1   9    2.70    0.14 
   5  -1   9    0.08    0.06 
   6  -1   9    0.03    0.06 
   7  -1   9    0.14    0.07 
   8  -1   9    0.00    0.07 
   9  -1   9   -0.09    0.07 
  10  -1   9    1.01    0.20 
  -7   0   9    4.02    0.32 
  -6   0   9    3.58    0.20 
  -5   0   9    0.13    0.08 
  -4   0   9    0.06    0.07 
  -3   0   9    3.83    0.18 
  -2   0   9   19.50    0.43 
  -1   0   9    3.32    0.22 
   0   0   9    0.41    0.07 
   1   0   9    1.04    0.09 
   2   0   9    0.27    0.06 
   3   0   9   26.35    0.53 
   4   0   9   42.57    0.81 
   5   0   9    2.28    0.13 
   6   0   9    3.02    0.15 
   7   0   9    2.54    0.15 
   8   0   9    7.25    0.25 
   9   0   9    1.95    0.15 
  10   0   9    1.54    0.15 
  11   0   9   -0.03    0.12 
  -7   1   9   -0.10    0.09 
  -6   1   9    0.00    0.08 
  -5   1   9    0.49    0.10 
  -4   1   9    1.10    0.13 
  -3   1   9    5.62    0.21 
  -2   1   9    4.88    0.18 
  -1   1   9    0.63    0.09 
   0   1   9    3.52    0.22 
   1   1   9    0.06    0.05 
   2   1   9    1.81    0.11 
   3   1   9    4.43    0.16 
   4   1   9    0.14    0.06 
   5   1   9    1.10    0.10 
   6   1   9    0.12    0.06 
   7   1   9    0.80    0.10 
   8   1   9    0.29    0.09 
   9   1   9    0.28    0.09 
  10   1   9    0.36    0.09 
  11   1   9    0.07    0.08 
  -7   2   9    0.71    0.14 
  -6   2   9    1.01    0.14 
  -5   2   9    0.23    0.09 
  -4   2   9    0.03    0.07 
  -3   2   9    0.08    0.07 
  -2   2   9    1.39    0.12 
  -1   2   9    6.84    0.22 
   0   2   9    0.86    0.09 
   1   2   9    7.48    0.21 
   2   2   9    7.39    0.21 
   3   2   9    0.37    0.07 
   4   2   9    6.02    0.29 
   5   2   9    0.63    0.12 
   6   2   9    1.08    0.15 
   7   2   9    0.37    0.12 
   8   2   9    0.07    0.10 
   9   2   9    0.69    0.15 
  10   2   9    0.50    0.15 
  11   2   9    0.95    0.13 
  -6   3   9   -0.01    0.08 
  -5   3   9    1.17    0.14 
  -4   3   9    4.94    0.21 
  -3   3   9    8.25    0.27 
  -2   3   9    2.27    0.14 
  -1   3   9    0.25    0.07 
   0   3   9    0.16    0.06 
   1   3   9    5.29    0.18 
   2   3   9   61.80    1.58 
   3   3   9   14.67    0.50 
   4   3   9    2.48    0.19 
   5   3   9    5.29    0.28 
   6   3   9    1.01    0.14 
   7   3   9    0.21    0.11 
   8   3   9    0.83    0.15 
   9   3   9    0.20    0.12 
  10   3   9    0.06    0.11 
  11   3   9    0.06    0.15 
  -6   4   9    0.56    0.18 
  -5   4   9    0.93    0.13 
  -4   4   9    0.12    0.08 
  -3   4   9    1.60    0.14 
  -2   4   9    1.84    0.13 
  -1   4   9    5.20    0.19 
   0   4   9    6.11    0.21 
   1   4   9   14.63    0.35 
   2   4   9   39.47    1.06 
   3   4   9   56.72    1.48 
   4   4   9   30.27    0.88 
   5   4   9    0.08    0.08 
   6   4   9    0.26    0.11 
   7   4   9    1.73    0.19 
   8   4   9    2.41    0.22 
   9   4   9    1.89    0.22 
  10   4   9    3.37    0.28 
  11   4   9    0.23    0.15 
  -6   5   9    0.47    0.18 
  -5   5   9   -0.05    0.12 
  -4   5   9    0.08    0.08 
  -3   5   9    0.00    0.07 
  -2   5   9    1.52    0.13 
  -1   5   9    0.96    0.11 
   0   5   9   18.78    0.43 
   1   5   9   -0.03    0.05 
   2   5   9    1.28    0.11 
   3   5   9    5.24    0.19 
   4   5   9    3.01    0.15 
   5   5   9    1.26    0.11 
   6   5   9    0.10    0.06 
   7   5   9    0.09    0.07 
   8   5   9    0.52    0.09 
   9   5   9    0.53    0.14 
  10   5   9    0.16    0.12 
  11   5   9   -0.02    0.13 
  -5   6   9    0.95    0.21 
  -4   6   9   -0.04    0.11 
  -3   6   9    0.05    0.07 
  -2   6   9    0.32    0.09 
  -1   6   9    2.79    0.16 
   0   6   9    1.43    0.12 
   1   6   9    6.68    0.23 
   2   6   9    0.55    0.09 
   3   6   9    1.70    0.13 
   4   6   9    7.88    0.24 
   5   6   9    0.35    0.08 
   6   6   9    0.02    0.06 
   7   6   9    0.24    0.08 
   8   6   9    3.84    0.19 
   9   6   9    0.01    0.08 
  10   6   9    1.71    0.24 
  11   6   9    0.41    0.17 
  -5   7   9    0.16    0.13 
  -4   7   9    4.97    0.36 
  -3   7   9    6.24    0.38 
  -2   7   9    0.93    0.19 
  -1   7   9    0.05    0.06 
   0   7   9   -0.01    0.06 
   1   7   9    0.84    0.11 
   2   7   9    5.41    0.20 
   3   7   9    0.75    0.10 
   4   7   9    2.96    0.16 
   5   7   9    0.10    0.06 
   6   7   9    0.01    0.07 
   7   7   9    0.17    0.08 
   8   7   9    0.05    0.08 
   9   7   9    0.10    0.08 
  10   7   9    2.85    0.28 
  11   7   9    0.04    0.13 
  -4   8   9   -0.09    0.12 
  -3   8   9   -0.02    0.12 
  -2   8   9    1.78    0.24 
  -1   8   9    8.74    0.43 
   0   8   9    1.24    0.14 
   1   8   9    0.02    0.06 
   2   8   9    1.20    0.12 
   3   8   9   10.41    0.30 
   4   8   9    0.69    0.10 
   5   8   9    0.18    0.08 
   6   8   9    0.12    0.07 
   7   8   9    0.45    0.10 
   8   8   9   15.72    0.43 
   9   8   9    9.10    0.32 
  10   8   9    6.18    0.28 
  11   8   9    0.01    0.10 
  -4   9   9    0.26    0.18 
  -3   9   9    1.76    0.28 
  -2   9   9    1.64    0.25 
  -1   9   9    0.66    0.16 
   0   9   9    3.83    0.30 
   1   9   9    1.01    0.18 
   2   9   9    0.13    0.07 
   3   9   9    1.88    0.15 
   4   9   9    0.87    0.11 
   5   9   9   -0.06    0.06 
   6   9   9    0.13    0.08 
   7   9   9   -0.03    0.08 
   8   9   9    1.98    0.17 
   9   9   9    0.25    0.11 
  10   9   9    0.10    0.11 
  11   9   9    0.02    0.11 
  -3  10   9   -0.08    0.11 
  -2  10   9    0.22    0.15 
  -1  10   9    0.94    0.20 
   0  10   9    3.34    0.30 
   1  10   9    0.58    0.16 
   2  10   9    0.93    0.19 
   3  10   9    0.06    0.10 
   4  10   9    1.63    0.15 
   5  10   9    0.05    0.08 
   6  10   9    0.13    0.08 
   7  10   9    0.31    0.10 
   8  10   9    0.62    0.11 
   9  10   9    0.26    0.11 
  10  10   9    0.62    0.13 
  -2  11   9   -0.08    0.12 
  -1  11   9    0.01    0.14 
   0  11   9   -0.05    0.11 
   1  11   9    0.27    0.14 
   2  11   9    6.47    0.39 
   3  11   9    0.28    0.14 
   4  11   9    0.69    0.18 
   5  11   9    0.30    0.15 
   6  11   9    0.01    0.08 
   7  11   9    0.07    0.09 
   8  11   9    0.24    0.11 
   9  11   9   -0.02    0.10 
  10  11   9    0.06    0.11 
  -1  12   9    0.01    0.14 
   0  12   9    0.19    0.15 
   1  12   9    0.19    0.15 
   2  12   9    0.42    0.15 
   3  12   9    0.53    0.18 
   4  12   9    1.31    0.23 
   5  12   9   -0.02    0.11 
   6  12   9    0.02    0.14 
   7  12   9    0.01    0.09 
   8  12   9    3.33    0.23 
   9  12   9    0.82    0.15 
   1  13   9    0.13    0.15 
   2  13   9    0.15    0.15 
   3  13   9    0.39    0.17 
   4  13   9    0.11    0.15 
   5  13   9   -0.07    0.13 
   6  13   9    0.39    0.18 
   7  13   9    0.02    0.13 
   8  13   9   -0.12    0.14 
   4  14   9    0.26    0.15 
   5  14   9    0.13    0.16 
  -2  -9  10    0.40    0.15 
  -1  -9  10    0.10    0.12 
   0  -9  10   -0.04    0.11 
   1  -9  10    0.51    0.15 
   2  -9  10    0.10    0.08 
   3  -9  10    0.17    0.08 
  -3  -8  10    0.07    0.16 
  -2  -8  10    0.15    0.12 
  -1  -8  10    0.84    0.16 
   0  -8  10    0.15    0.12 
   1  -8  10    1.03    0.18 
   2  -8  10    0.02    0.11 
   3  -8  10    1.96    0.23 
   4  -8  10   -0.04    0.10 
   5  -8  10    0.44    0.10 
  -4  -7  10    0.32    0.13 
  -3  -7  10    5.25    0.34 
  -2  -7  10    5.21    0.22 
  -1  -7  10    0.60    0.11 
   0  -7  10    0.89    0.16 
   1  -7  10    0.13    0.12 
   2  -7  10   -0.06    0.09 
   3  -7  10    1.78    0.22 
   4  -7  10    0.12    0.12 
   5  -7  10    0.07    0.13 
   6  -7  10   -0.06    0.12 
  -5  -6  10    0.41    0.15 
  -4  -6  10    0.25    0.14 
  -3  -6  10    0.50    0.16 
  -2  -6  10    3.09    0.17 
  -1  -6  10    8.42    0.27 
   0  -6  10    0.00    0.07 
   1  -6  10    1.27    0.18 
   2  -6  10    5.18    0.30 
   3  -6  10    2.28    0.22 
   4  -6  10    1.67    0.20 
   5  -6  10    2.34    0.23 
   6  -6  10    0.31    0.13 
   7  -6  10    0.21    0.13 
  -5  -5  10   -0.04    0.10 
  -4  -5  10    1.90    0.25 
  -3  -5  10    0.98    0.19 
  -2  -5  10    6.12    0.23 
  -1  -5  10    6.72    0.23 
   0  -5  10   -0.06    0.05 
   1  -5  10    3.67    0.17 
   2  -5  10    0.62    0.09 
   3  -5  10    0.16    0.11 
   4  -5  10    1.05    0.17 
   5  -5  10    0.15    0.10 
   6  -5  10    0.35    0.13 
   7  -5  10    0.18    0.12 
   8  -5  10    0.10    0.12 
  -6  -4  10    0.34    0.16 
  -5  -4  10    0.00    0.10 
  -4  -4  10    1.64    0.23 
  -3  -4  10    0.04    0.11 
  -2  -4  10    0.90    0.17 
  -1  -4  10    3.67    0.17 
   0  -4  10    2.18    0.14 
   1  -4  10    0.55    0.09 
   2  -4  10    1.77    0.13 
   3  -4  10    1.32    0.12 
   4  -4  10    0.24    0.08 
   5  -4  10    0.98    0.16 
   6  -4  10    0.52    0.14 
   7  -4  10    0.14    0.12 
   8  -4  10    0.56    0.15 
   9  -4  10    0.38    0.15 
  -6  -3  10   -0.02    0.11 
  -5  -3  10    0.33    0.14 
  -4  -3  10    0.88    0.18 
  -3  -3  10    8.05    0.40 
  -2  -3  10    9.72    0.43 
  -1  -3  10    1.34    0.12 
   0  -3  10    0.92    0.10 
   1  -3  10    0.07    0.06 
   2  -3  10    3.10    0.15 
   3  -3  10    5.08    0.19 
   4  -3  10    2.37    0.15 
   5  -3  10    0.57    0.09 
   6  -3  10    0.39    0.12 
   7  -3  10   -0.06    0.09 
   8  -3  10    0.06    0.10 
   9  -3  10    0.01    0.12 
  -6  -2  10    4.71    0.34 
  -5  -2  10    0.31    0.14 
  -4  -2  10    0.25    0.12 
  -3  -2  10    0.10    0.11 
  -2  -2  10    0.64    0.15 
  -1  -2  10    4.76    0.19 
   0  -2  10    1.98    0.12 
   1  -2  10    1.20    0.11 
   2  -2  10    0.03    0.06 
   3  -2  10   15.49    0.37 
   4  -2  10   40.09    0.79 
   5  -2  10   22.00    0.50 
   6  -2  10    0.08    0.07 
   7  -2  10    0.78    0.11 
   8  -2  10    0.84    0.17 
   9  -2  10    0.27    0.13 
  10  -2  10    0.07    0.13 
  -6  -1  10    1.35    0.24 
  -5  -1  10    0.77    0.18 
  -4  -1  10    2.27    0.23 
  -3  -1  10    0.02    0.09 
  -2  -1  10    1.14    0.19 
  -1  -1  10    0.21    0.10 
   0  -1  10   10.41    0.27 
   1  -1  10    1.53    0.11 
   2  -1  10    0.09    0.06 
   3  -1  10    7.66    0.23 
   4  -1  10    7.87    0.24 
   5  -1  10    0.10    0.07 
   6  -1  10    0.81    0.10 
   7  -1  10    0.07    0.07 
   8  -1  10    0.57    0.11 
   9  -1  10    0.60    0.15 
  10  -1  10    0.33    0.15 
  -6   0  10    2.19    0.27 
  -5   0  10    4.95    0.23 
  -4   0  10    0.38    0.10 
  -3   0  10    0.03    0.07 
  -2   0  10    1.37    0.21 
  -1   0  10    1.76    0.18 
   0   0  10    3.53    0.14 
   1   0  10    0.98    0.10 
   2   0  10    0.90    0.10 
   3   0  10    3.06    0.15 
   4   0  10    0.51    0.09 
   5   0  10    9.33    0.27 
   6   0  10    4.55    0.19 
   7   0  10    0.22    0.07 
   8   0  10    0.68    0.11 
   9   0  10    0.56    0.10 
  10   0  10    0.16    0.09 
  -6   1  10    0.05    0.10 
  -5   1  10    0.08    0.08 
  -4   1  10    2.96    0.18 
  -3   1  10   13.33    0.35 
  -2   1  10   26.46    0.56 
  -1   1  10    0.09    0.09 
   0   1  10    0.61    0.13 
   1   1  10    2.69    0.13 
   2   1  10    1.96    0.12 
   3   1  10    6.74    0.21 
   4   1  10    1.67    0.12 
   5   1  10    2.13    0.14 
   6   1  10    0.27    0.07 
   7   1  10    0.27    0.08 
   8   1  10    0.11    0.07 
   9   1  10    0.05    0.08 
  10   1  10    0.00    0.08 
  11   1  10    0.14    0.10 
  -6   2  10    3.54    0.22 
  -5   2  10    0.79    0.13 
  -4   2  10    0.32    0.10 
  -3   2  10    0.10    0.07 
  -2   2  10    2.82    0.16 
  -1   2  10   10.31    0.28 
   0   2  10    8.21    0.36 
   1   2  10    0.90    0.09 
   2   2  10    4.27    0.16 
   3   2  10   19.45    0.43 
   4   2  10    9.79    0.27 
   5   2  10    2.31    0.14 
   6   2  10    0.42    0.12 
   7   2  10    0.77    0.15 
   8   2  10   -0.01    0.09 
   9   2  10    7.99    0.28 
  10   2  10    5.25    0.24 
  11   2  10    3.19    0.21 
  -6   3  10    1.31    0.16 
  -5   3  10    0.18    0.09 
  -4   3  10    0.73    0.12 
  -3   3  10    0.12    0.08 
  -2   3  10    5.64    0.22 
  -1   3  10    7.71    0.25 
   0   3  10    2.75    0.15 
   1   3  10    3.73    0.24 
   2   3  10    0.44    0.07 
   3   3  10    0.83    0.14 
   4   3  10    2.00    0.19 
   5   3  10    0.06    0.09 
   6   3  10    4.75    0.29 
   7   3  10    0.21    0.11 
   8   3  10    0.35    0.14 
   9   3  10    0.01    0.10 
  10   3  10    0.15    0.13 
  11   3  10    0.21    0.15 
  -5   4  10    0.24    0.11 
  -4   4  10    0.54    0.11 
  -3   4  10    0.51    0.10 
  -2   4  10    0.53    0.10 
  -1   4  10    1.31    0.12 
   0   4  10    1.68    0.13 
   1   4  10    3.36    0.16 
   2   4  10   40.81    0.79 
   3   4  10    5.78    0.30 
   4   4  10    1.36    0.17 
   5   4  10    2.94    0.23 
   6   4  10    0.37    0.11 
   7   4  10    0.65    0.13 
   8   4  10    0.58    0.15 
   9   4  10    0.11    0.11 
  10   4  10    1.15    0.20 
  11   4  10    0.71    0.19 
  -5   5  10    0.10    0.14 
  -4   5  10    6.08    0.26 
  -3   5  10    3.05    0.19 
  -2   5  10    0.12    0.07 
  -1   5  10    0.46    0.09 
   0   5  10    0.02    0.06 
   1   5  10    0.09    0.06 
   2   5  10    3.36    0.16 
   3   5  10   31.12    0.63 
   4   5  10    3.51    0.16 
   5   5  10    1.73    0.19 
   6   5  10    1.53    0.19 
   7   5  10    0.08    0.10 
   8   5  10   -0.06    0.08 
   9   5  10    0.04    0.11 
  10   5  10    0.10    0.13 
  11   5  10    0.33    0.15 
  -5   6  10    0.09    0.14 
  -4   6  10    0.15    0.15 
  -3   6  10   -0.02    0.08 
  -2   6  10    0.71    0.12 
  -1   6  10    1.72    0.14 
   0   6  10    5.90    0.22 
   1   6  10    0.80    0.11 
   2   6  10    1.89    0.14 
   3   6  10    8.03    0.25 
   4   6  10   10.47    0.29 
   5   6  10    3.56    0.17 
   6   6  10    0.07    0.07 
   7   6  10    0.31    0.09 
   8   6  10    2.11    0.23 
   9   6  10    9.23    0.46 
  10   6  10    3.30    0.31 
  11   6  10    1.20    0.23 
  -4   7  10    0.08    0.14 
  -3   7  10    0.04    0.13 
  -2   7  10    2.40    0.26 
  -1   7  10    3.07    0.18 
   0   7  10    0.16    0.08 
   1   7  10    0.50    0.10 
   2   7  10    0.12    0.07 
   3   7  10    0.33    0.08 
   4   7  10    2.24    0.15 
   5   7  10    0.43    0.09 
   6   7  10    0.20    0.07 
   7   7  10   -0.02    0.07 
   8   7  10    0.21    0.09 
   9   7  10    2.40    0.26 
  10   7  10    0.26    0.15 
  11   7  10   -0.03    0.12 
  -3   8  10    0.18    0.15 
  -2   8  10    0.28    0.15 
  -1   8  10    0.85    0.18 
   0   8  10    9.01    0.30 
   1   8  10    3.82    0.19 
   2   8  10    0.40    0.09 
   3   8  10    0.50    0.10 
   4   8  10    0.47    0.09 
   5   8  10    2.05    0.15 
   6   8  10    0.03    0.07 
   7   8  10    1.46    0.14 
   8   8  10    0.26    0.10 
   9   8  10    2.78    0.21 
  10   8  10    0.06    0.14 
  11   8  10    0.92    0.23 
  -3   9  10    0.91    0.22 
  -2   9  10    6.12    0.40 
  -1   9  10   -0.01    0.11 
   0   9  10   -0.02    0.11 
   1   9  10   -0.11    0.10 
   2   9  10    1.14    0.13 
   3   9  10    0.13    0.07 
   4   9  10   -0.02    0.07 
   5   9  10    1.86    0.16 
   6   9  10    0.03    0.07 
   7   9  10   -0.04    0.07 
   8   9  10    0.14    0.10 
   9   9  10   -0.01    0.09 
  10   9  10    0.03    0.10 
  -2  10  10    0.14    0.14 
  -1  10  10    2.05    0.28 
   0  10  10    0.81    0.19 
   1  10  10    0.13    0.12 
   2  10  10    0.03    0.11 
   3  10  10    0.37    0.14 
   4  10  10    2.67    0.18 
   5  10  10    0.99    0.13 
   6  10  10    0.03    0.08 
   7  10  10    0.06    0.09 
   8  10  10    0.52    0.12 
   9  10  10    4.74    0.36 
  10  10  10    0.91    0.16 
  -1  11  10    0.86    0.21 
   0  11  10    1.03    0.21 
   1  11  10    0.12    0.12 
   2  11  10   -0.02    0.12 
   3  11  10   -0.02    0.13 
   4  11  10    1.61    0.23 
   5  11  10   -0.08    0.09 
   6  11  10    0.05    0.09 
   7  11  10    0.09    0.09 
   8  11  10   -0.06    0.09 
   9  11  10    0.12    0.10 
   0  12  10    0.05    0.14 
   1  12  10    0.19    0.14 
   2  12  10    2.49    0.30 
   3  12  10    0.17    0.16 
   4  12  10    0.27    0.13 
   5  12  10    0.94    0.19 
   6  12  10    0.91    0.21 
   7  12  10    2.24    0.22 
   8  12  10    2.47    0.32 
   2  13  10    0.21    0.16 
   3  13  10    1.79    0.29 
   4  13  10    0.68    0.19 
   5  13  10    0.03    0.14 
   6  13  10    0.31    0.16 
   7  13  10    0.50    0.20 
  -2  -8  11    0.07    0.11 
  -1  -8  11    0.32    0.14 
   0  -8  11    1.41    0.22 
   1  -8  11    0.28    0.14 
   2  -8  11    0.23    0.14 
   3  -8  11   -0.19    0.11 
   4  -8  11    2.67    0.28 
  -3  -7  11    0.11    0.13 
  -2  -7  11    0.03    0.12 
  -1  -7  11    1.93    0.23 
   0  -7  11    0.00    0.11 
   1  -7  11    0.74    0.16 
   2  -7  11    0.76    0.16 
   3  -7  11    0.03    0.11 
   4  -7  11   -0.13    0.10 
   5  -7  11    1.13    0.20 
  -4  -6  11    0.27    0.15 
  -3  -6  11    1.11    0.21 
  -2  -6  11    0.19    0.12 
  -1  -6  11    0.04    0.08 
   0  -6  11    1.58    0.15 
   1  -6  11    0.21    0.12 
   2  -6  11    0.11    0.11 
   3  -6  11    0.26    0.12 
   4  -6  11    1.24    0.19 
   5  -6  11    0.74    0.17 
   6  -6  11    0.94    0.18 
  -4  -5  11    0.06    0.11 
  -3  -5  11    0.81    0.19 
  -2  -5  11   12.81    0.54 
  -1  -5  11    6.22    0.23 
   0  -5  11    1.83    0.15 
   1  -5  11    2.09    0.14 
   2  -5  11    0.22    0.08 
   3  -5  11   -0.10    0.09 
   4  -5  11    1.15    0.18 
   5  -5  11    0.22    0.13 
   6  -5  11    0.06    0.10 
   7  -5  11    0.01    0.12 
  -5  -4  11    2.66    0.28 
  -4  -4  11   -0.06    0.10 
  -3  -4  11    0.36    0.15 
  -2  -4  11    1.30    0.21 
  -1  -4  11    3.22    0.20 
   0  -4  11    7.63    0.25 
   1  -4  11    0.00    0.06 
   2  -4  11    0.10    0.07 
   3  -4  11    1.46    0.13 
   4  -4  11    5.32    0.23 
   5  -4  11    3.15    0.25 
   6  -4  11    1.20    0.18 
   7  -4  11   -0.02    0.11 
   8  -4  11    0.18    0.13 
  -5  -3  11    0.50    0.17 
  -4  -3  11    0.01    0.11 
  -3  -3  11   -0.04    0.10 
  -2  -3  11    0.08    0.11 
  -1  -3  11    3.90    0.27 
   0  -3  11    3.09    0.16 
   1  -3  11   -0.01    0.06 
   2  -3  11    0.06    0.07 
   3  -3  11    0.03    0.06 
   4  -3  11    1.65    0.14 
   5  -3  11    1.23    0.13 
   6  -3  11    0.19    0.12 
   7  -3  11    0.06    0.10 
   8  -3  11   -0.03    0.11 
   9  -3  11    0.47    0.14 
  -5  -2  11    3.51    0.30 
  -4  -2  11    2.41    0.25 
  -3  -2  11    0.08    0.10 
  -2  -2  11   -0.02    0.09 
  -1  -2  11    0.37    0.12 
   0  -2  11    1.67    0.12 
   1  -2  11    6.12    0.21 
   2  -2  11    2.76    0.15 
   3  -2  11    5.03    0.20 
   4  -2  11    2.26    0.15 
   5  -2  11    0.08    0.07 
   6  -2  11    3.14    0.18 
   7  -2  11   -0.08    0.07 
   8  -2  11    0.90    0.17 
   9  -2  11   -0.03    0.11 
  -5  -1  11   -0.07    0.11 
  -4  -1  11   -0.08    0.09 
  -3  -1  11   -0.11    0.09 
  -2  -1  11    1.46    0.22 
  -1  -1  11    4.10    0.27 
   0  -1  11    1.53    0.18 
   1  -1  11    0.16    0.07 
   2  -1  11   -0.02    0.05 
   3  -1  11    9.07    0.27 
   4  -1  11    2.96    0.17 
   5  -1  11    2.02    0.15 
   6  -1  11    1.47    0.14 
   7  -1  11    0.02    0.08 
   8  -1  11    0.18    0.09 
   9  -1  11   -0.06    0.10 
  10  -1  11   -0.04    0.12 
  -5   0  11    6.51    0.39 
  -4   0  11    0.20    0.12 
  -3   0  11    0.20    0.12 
  -2   0  11    0.33    0.13 
  -1   0  11    0.02    0.10 
   0   0  11    1.27    0.17 
   1   0  11    3.31    0.15 
   2   0  11    1.27    0.11 
   3   0  11    0.04    0.06 
   4   0  11   15.63    0.39 
   5   0  11   19.14    0.45 
   6   0  11    6.61    0.24 
   7   0  11   -0.01    0.07 
   8   0  11    0.40    0.10 
   9   0  11    1.17    0.14 
  10   0  11    2.29    0.19 
  -5   1  11    2.00    0.18 
  -4   1  11    0.77    0.13 
  -3   1  11    0.90    0.19 
  -2   1  11    0.03    0.10 
  -1   1  11    4.94    0.30 
   0   1  11    0.54    0.14 
   1   1  11    0.93    0.10 
   2   1  11    0.92    0.10 
   3   1  11    0.00    0.06 
   4   1  11    2.80    0.15 
   5   1  11    2.25    0.15 
   6   1  11    0.08    0.07 
   7   1  11    0.22    0.08 
   8   1  11   -0.03    0.07 
   9   1  11    0.27    0.10 
  10   1  11    0.10    0.09 
  -5   2  11    4.30    0.24 
  -4   2  11    1.86    0.17 
  -3   2  11    0.32    0.10 
  -2   2  11   -0.05    0.07 
  -1   2  11    0.03    0.09 
   0   2  11    6.29    0.33 
   1   2  11    4.63    0.27 
   2   2  11    4.74    0.18 
   3   2  11    3.74    0.17 
   4   2  11    0.90    0.10 
   5   2  11    1.87    0.14 
   6   2  11    0.36    0.09 
   7   2  11   -0.04    0.06 
   8   2  11    0.60    0.11 
   9   2  11    2.45    0.17 
  10   2  11    0.23    0.09 
  11   2  11    2.01    0.18 
  -5   3  11    0.01    0.08 
  -4   3  11    0.07    0.09 
  -3   3  11    2.65    0.18 
  -2   3  11    7.26    0.26 
  -1   3  11    4.16    0.19 
   0   3  11    1.01    0.13 
   1   3  11    1.13    0.19 
   2   3  11    0.28    0.08 
   3   3  11    1.09    0.11 
   4   3  11   14.22    0.36 
   5   3  11    0.13    0.09 
   6   3  11    1.31    0.18 
   7   3  11    0.84    0.16 
   8   3  11    0.22    0.12 
   9   3  11   -0.01    0.10 
  10   3  11    0.01    0.14 
  11   3  11    0.08    0.10 
  -5   4  11    0.51    0.12 
  -4   4  11    0.11    0.09 
  -3   4  11   -0.06    0.08 
  -2   4  11    1.03    0.13 
  -1   4  11    2.86    0.17 
   0   4  11    9.62    0.29 
   1   4  11    4.57    0.19 
   2   4  11    6.21    0.33 
   3   4  11    2.24    0.22 
   4   4  11   16.33    0.58 
   5   4  11    0.68    0.15 
   6   4  11    0.08    0.10 
   7   4  11    0.21    0.12 
   8   4  11    0.28    0.12 
   9   4  11    0.64    0.18 
  10   4  11    5.79    0.39 
  11   4  11    2.44    0.30 
  -4   5  11    0.12    0.09 
  -3   5  11    1.42    0.15 
  -2   5  11   -0.04    0.07 
  -1   5  11    5.62    0.23 
   0   5  11    9.46    0.29 
   1   5  11    3.69    0.18 
   2   5  11    0.04    0.07 
   3   5  11   -0.03    0.07 
   4   5  11    0.81    0.17 
   5   5  11    1.66    0.20 
   6   5  11    0.07    0.09 
   7   5  11    0.24    0.12 
   8   5  11   -0.08    0.09 
   9   5  11    0.19    0.14 
  10   5  11    0.41    0.17 
  11   5  11    0.51    0.18 
  -4   6  11    0.58    0.19 
  -3   6  11    0.33    0.10 
  -2   6  11   -0.04    0.08 
  -1   6  11    0.40    0.10 
   0   6  11    3.31    0.18 
   1   6  11    3.26    0.18 
   2   6  11    0.87    0.11 
   3   6  11    1.93    0.14 
   4   6  11    0.01    0.06 
   5   6  11    0.05    0.09 
   6   6  11    5.18    0.31 
   7   6  11    0.86    0.17 
   8   6  11    1.92    0.22 
   9   6  11    0.55    0.18 
  10   6  11    0.53    0.17 
  11   6  11    0.17    0.15 
  -3   7  11   -0.05    0.12 
  -2   7  11    4.34    0.33 
  -1   7  11    3.54    0.20 
   0   7  11    0.08    0.08 
   1   7  11    0.11    0.08 
   2   7  11    0.62    0.10 
   3   7  11    0.40    0.09 
   4   7  11    0.03    0.07 
   5   7  11   -0.03    0.06 
   6   7  11    0.69    0.10 
   7   7  11    0.02    0.10 
   8   7  11    0.02    0.10 
   9   7  11    0.33    0.16 
  10   7  11   -0.01    0.14 
  11   7  11    0.15    0.14 
  -3   8  11   -0.07    0.13 
  -2   8  11   -0.13    0.13 
  -1   8  11    0.21    0.13 
   0   8  11    1.81    0.17 
   1   8  11    1.08    0.13 
   2   8  11    0.10    0.07 
   3   8  11    0.16    0.08 
   4   8  11    0.09    0.08 
   5   8  11    3.00    0.18 
   6   8  11    2.56    0.17 
   7   8  11    0.06    0.08 
   8   8  11   -0.12    0.10 
   9   8  11    5.16    0.37 
  10   8  11    4.41    0.36 
  -2   9  11    0.19    0.15 
  -1   9  11    5.79    0.40 
   0   9  11    3.11    0.29 
   1   9  11    0.10    0.12 
   2   9  11    1.23    0.14 
   3   9  11    0.05    0.07 
   4   9  11    0.09    0.09 
   5   9  11    1.13    0.13 
   6   9  11    0.10    0.09 
   7   9  11    0.37    0.10 
   8   9  11   -0.03    0.08 
   9   9  11   -0.10    0.14 
  10   9  11   -0.06    0.13 
  -1  10  11    0.11    0.14 
   0  10  11    1.12    0.22 
   1  10  11    3.17    0.30 
   2  10  11    0.68    0.18 
   3  10  11    0.16    0.13 
   4  10  11    0.09    0.09 
   5  10  11    0.03    0.08 
   6  10  11    1.53    0.16 
   7  10  11    0.90    0.13 
   8  10  11    1.11    0.15 
   9  10  11    0.25    0.12 
   0  11  11    0.10    0.15 
   1  11  11    0.01    0.13 
   2  11  11    0.02    0.13 
   3  11  11    0.08    0.13 
   4  11  11    2.08    0.26 
   5  11  11    0.30    0.14 
   6  11  11    0.19    0.10 
   7  11  11    0.13    0.10 
   8  11  11    0.16    0.11 
   9  11  11    0.10    0.11 
   1  12  11   -0.01    0.14 
   2  12  11    0.35    0.17 
   3  12  11   -0.01    0.15 
   4  12  11    2.25    0.29 
   5  12  11    2.08    0.28 
   6  12  11    0.73    0.19 
   7  12  11    0.12    0.12 
   8  12  11    0.09    0.11 
   4  13  11    0.08    0.15 
   5  13  11    0.97    0.22 
  -1  -7  12    0.85    0.18 
   0  -7  12    0.40    0.14 
   1  -7  12   -0.11    0.11 
   2  -7  12    0.50    0.15 
   3  -7  12   -0.07    0.12 
   4  -7  12    0.31    0.15 
  -2  -6  12    0.23    0.14 
  -1  -6  12    0.53    0.16 
   0  -6  12    0.07    0.09 
   1  -6  12    0.95    0.17 
   2  -6  12    0.75    0.17 
   3  -6  12   -0.01    0.11 
   4  -6  12    0.43    0.15 
   5  -6  12    6.08    0.37 
  -3  -5  12    0.78    0.20 
  -2  -5  12    0.18    0.13 
  -1  -5  12    0.21    0.13 
   0  -5  12    3.23    0.18 
   1  -5  12    0.31    0.09 
   2  -5  12    0.64    0.11 
   3  -5  12    1.94    0.23 
   4  -5  12    0.59    0.16 
   5  -5  12    0.03    0.12 
   6  -5  12    0.98    0.19 
  -3  -4  12    1.08    0.21 
  -2  -4  12    1.03    0.20 
  -1  -4  12    0.12    0.11 
   0  -4  12    0.16    0.08 
   1  -4  12    2.33    0.16 
   2  -4  12    0.89    0.12 
   3  -4  12    0.67    0.10 
   4  -4  12    0.77    0.16 
   5  -4  12    0.38    0.13 
   6  -4  12    0.47    0.15 
   7  -4  12    0.39    0.15 
  -4  -3  12   -0.03    0.12 
  -3  -3  12    0.08    0.13 
  -2  -3  12   -0.05    0.11 
  -1  -3  12    6.11    0.36 
   0  -3  12    2.96    0.25 
   1  -3  12    0.06    0.07 
   2  -3  12    0.25    0.08 
   3  -3  12    0.03    0.07 
   4  -3  12    1.54    0.14 
   5  -3  12    0.36    0.09 
   6  -3  12    0.29    0.14 
   7  -3  12    0.40    0.15 
   8  -3  12    0.06    0.13 
  -4  -2  12    2.54    0.27 
  -3  -2  12    0.40    0.16 
  -2  -2  12    0.10    0.12 
  -1  -2  12    0.26    0.14 
   0  -2  12    1.09    0.19 
   1  -2  12    3.83    0.18 
   2  -2  12    3.64    0.18 
   3  -2  12    0.01    0.07 
   4  -2  12    1.26    0.13 
   5  -2  12    6.81    0.36 
   6  -2  12    2.70    0.25 
   7  -2  12    0.12    0.09 
   8  -2  12    0.06    0.11 
   9  -2  12    0.15    0.13 
  -4  -1  12    0.30    0.15 
  -3  -1  12    0.32    0.14 
  -2  -1  12    0.54    0.16 
  -1  -1  12    1.42    0.19 
   0  -1  12    1.85    0.21 
   1  -1  12    1.03    0.11 
   2  -1  12    0.09    0.07 
   3  -1  12    1.36    0.13 
   4  -1  12    0.09    0.08 
   5  -1  12    4.96    0.22 
   6  -1  12    0.45    0.10 
   7  -1  12    0.20    0.09 
   8  -1  12    0.17    0.09 
   9  -1  12    0.04    0.13 
  -4   0  12   10.02    0.49 
  -3   0  12    3.23    0.28 
  -2   0  12    0.02    0.10 
  -1   0  12   -0.08    0.08 
   0   0  12   -0.10    0.08 
   1   0  12    3.30    0.25 
   2   0  12    7.17    0.24 
   3   0  12    5.43    0.21 
   4   0  12    1.23    0.13 
   5   0  12    0.54    0.10 
   6   0  12    0.80    0.11 
   7   0  12    1.91    0.16 
   8   0  12    0.55    0.11 
   9   0  12   -0.03    0.09 
  -4   1  12    0.05    0.12 
  -3   1  12    0.15    0.14 
  -2   1  12    0.02    0.10 
  -1   1  12    2.69    0.24 
   0   1  12    2.55    0.23 
   1   1  12    0.40    0.14 
   2   1  12    1.37    0.12 
   3   1  12   -0.04    0.06 
   4   1  12    0.92    0.11 
   5   1  12    2.37    0.16 
   6   1  12   -0.03    0.07 
   7   1  12    0.88    0.12 
   8   1  12    0.02    0.08 
   9   1  12    0.00    0.08 
  10   1  12    0.07    0.10 
  -4   2  12    1.92    0.26 
  -3   2  12    0.16    0.13 
  -2   2  12   -0.02    0.11 
  -1   2  12    0.07    0.11 
   0   2  12    3.73    0.28 
   1   2  12    6.57    0.35 
   2   2  12    0.08    0.07 
   3   2  12    1.29    0.12 
   4   2  12    3.62    0.18 
   5   2  12    3.70    0.18 
   6   2  12    0.26    0.08 
   7   2  12    0.32    0.09 
   8   2  12    0.04    0.08 
   9   2  12    0.08    0.09 
  10   2  12    1.85    0.17 
  -4   3  12    0.30    0.12 
  -3   3  12   -0.09    0.10 
  -2   3  12    1.33    0.23 
  -1   3  12    0.61    0.16 
   0   3  12   21.51    0.73 
   1   3  12   14.92    0.57 
   2   3  12    4.12    0.28 
   3   3  12    1.39    0.13 
   4   3  12    0.14    0.07 
   5   3  12   -0.02    0.07 
   6   3  12    0.69    0.10 
   7   3  12   -0.02    0.07 
   8   3  12    0.32    0.09 
   9   3  12    0.07    0.09 
  10   3  12    0.20    0.10 
  -4   4  12    2.03    0.19 
  -3   4  12    0.06    0.09 
  -2   4  12    1.99    0.18 
  -1   4  12    0.36    0.15 
   0   4  12    0.73    0.18 
   1   4  12   14.16    0.55 
   2   4  12    2.71    0.24 
   3   4  12    2.99    0.16 
   4   4  12    2.83    0.16 
   5   4  12    0.03    0.11 
   6   4  12    0.77    0.16 
   7   4  12    0.41    0.14 
   8   4  12    0.79    0.19 
   9   4  12    2.38    0.27 
  10   4  12    0.79    0.19 
  -3   5  12    0.31    0.11 
  -2   5  12    4.09    0.22 
  -1   5  12    6.14    0.25 
   0   5  12    1.36    0.14 
   1   5  12    0.36    0.14 
   2   5  12    0.31    0.13 
   3   5  12    0.02    0.10 
   4   5  12    0.23    0.13 
   5   5  12    1.93    0.22 
   6   5  12    0.02    0.10 
   7   5  12    0.78    0.17 
   8   5  12    0.01    0.12 
   9   5  12   -0.02    0.12 
  10   5  12    0.09    0.15 
  -3   6  12   -0.03    0.14 
  -2   6  12   -0.02    0.08 
  -1   6  12    0.07    0.08 
   0   6  12    0.87    0.13 
   1   6  12    1.53    0.15 
   2   6  12    0.49    0.10 
   3   6  12    0.68    0.16 
   4   6  12    0.69    0.17 
   5   6  12    3.84    0.29 
   6   6  12    3.61    0.28 
   7   6  12    2.56    0.25 
   8   6  12   -0.04    0.11 
   9   6  12    0.04    0.13 
  10   6  12    1.18    0.21 
  -2   7  12   -0.13    0.12 
  -1   7  12    0.45    0.11 
   0   7  12    4.35    0.22 
   1   7  12    1.12    0.14 
   2   7  12    0.22    0.08 
   3   7  12    0.51    0.10 
   4   7  12    0.04    0.11 
   5   7  12    2.50    0.25 
   6   7  12    2.28    0.25 
   7   7  12    0.16    0.13 
   8   7  12    0.96    0.19 
   9   7  12    0.08    0.13 
  10   7  12    0.11    0.15 
  -2   8  12    0.21    0.15 
  -1   8  12    0.14    0.15 
   0   8  12    0.20    0.11 
   1   8  12    2.31    0.18 
   2   8  12    3.41    0.20 
   3   8  12   -0.02    0.07 
   4   8  12    0.29    0.10 
   5   8  12    0.10    0.08 
   6   8  12   -0.08    0.11 
   7   8  12    7.14    0.41 
   8   8  12    3.58    0.31 
   9   8  12    1.00    0.22 
  10   8  12   -0.24    0.15 
  -1   9  12    2.50    0.30 
   0   9  12    4.18    0.35 
   1   9  12    0.02    0.12 
   2   9  12    0.33    0.10 
   3   9  12    1.05    0.13 
   4   9  12   -0.07    0.08 
   5   9  12    0.25    0.09 
   6   9  12    0.09    0.09 
   7   9  12    0.35    0.17 
   8   9  12   -0.07    0.12 
   9   9  12    0.18    0.15 
   0  10  12    0.37    0.15 
   1  10  12    0.45    0.18 
   2  10  12    0.06    0.13 
   3  10  12   -0.06    0.12 
   4  10  12    0.11    0.09 
   5  10  12    0.93    0.13 
   6  10  12    1.97    0.19 
   7  10  12    0.62    0.12 
   8  10  12    0.01    0.14 
   9  10  12   -0.09    0.13 
   1  11  12    1.05    0.22 
   2  11  12    0.46    0.17 
   3  11  12    0.68    0.20 
   4  11  12    0.21    0.15 
   5  11  12    0.18    0.15 
   6  11  12    1.13    0.15 
   7  11  12    0.37    0.12 
   8  11  12    0.03    0.11 
   3  12  12   -0.19    0.13 
   4  12  12    5.00    0.39 
   5  12  12   -0.01    0.13 
   6  12  12    0.82    0.21 
   0  -6  13   -0.06    0.17 
   1  -6  13   -0.12    0.13 
   2  -6  13    0.50    0.15 
   3  -6  13    0.09    0.13 
  -1  -5  13    0.11    0.14 
   0  -5  13    1.29    0.22 
   1  -5  13   -0.04    0.08 
   2  -5  13    0.04    0.13 
   3  -5  13    0.42    0.14 
   4  -5  13    0.09    0.13 
   5  -5  13    0.27    0.14 
  -2  -4  13    0.85    0.19 
  -1  -4  13    0.31    0.15 
   0  -4  13    0.32    0.14 
   1  -4  13    0.89    0.12 
   2  -4  13    0.98    0.13 
   3  -4  13    0.06    0.08 
   4  -4  13    0.13    0.11 
   5  -4  13    0.02    0.13 
   6  -4  13    2.40    0.26 
  -2  -3  13    0.17    0.13 
  -1  -3  13   -0.12    0.11 
   0  -3  13    1.25    0.21 
   1  -3  13    4.93    0.22 
   2  -3  13    2.39    0.17 
   3  -3  13    0.20    0.09 
   4  -3  13    0.05    0.09 
   5  -3  13    0.00    0.08 
   6  -3  13    0.67    0.16 
   7  -3  13    0.11    0.14 
  -3  -2  13    3.52    0.32 
  -2  -2  13    1.75    0.26 
  -1  -2  13    0.12    0.12 
   0  -2  13    0.95    0.19 
   1  -2  13    0.23    0.13 
   2  -2  13    7.27    0.26 
   3  -2  13    8.33    0.28 
   4  -2  13    2.08    0.16 
   5  -2  13    0.04    0.08 
   6  -2  13   -0.07    0.08 
   7  -2  13   -0.05    0.12 
   8  -2  13    0.11    0.13 
  -3  -1  13    0.14    0.14 
  -2  -1  13    1.28    0.23 
  -1  -1  13    0.90    0.18 
   0  -1  13    1.31    0.22 
   1  -1  13    1.54    0.21 
   2  -1  13    1.16    0.13 
   3  -1  13    0.09    0.07 
   4  -1  13    0.41    0.09 
   5  -1  13    1.53    0.14 
   6  -1  13    0.04    0.09 
   7  -1  13   -0.15    0.08 
   8  -1  13    0.74    0.13 
  -3   0  13    2.00    0.26 
  -2   0  13    0.32    0.16 
  -1   0  13    0.28    0.14 
   0   0  13    0.51    0.15 
   1   0  13    1.18    0.20 
   2   0  13    1.76    0.14 
   3   0  13    0.83    0.11 
   4   0  13    0.11    0.07 
   5   0  13    0.15    0.09 
   6   0  13    3.58    0.27 
   7   0  13    0.96    0.13 
   8   0  13    0.10    0.10 
   9   0  13   -0.01    0.10 
  -3   1  13   -0.06    0.13 
  -2   1  13    0.12    0.13 
  -1   1  13    0.01    0.09 
   0   1  13    1.27    0.21 
   1   1  13    6.67    0.37 
   2   1  13    2.38    0.24 
   3   1  13    0.25    0.08 
   4   1  13   -0.02    0.07 
   5   1  13    0.15    0.08 
   6   1  13    0.97    0.13 
   7   1  13    1.12    0.14 
   8   1  13   -0.09    0.08 
   9   1  13    0.09    0.09 
  -3   2  13    4.82    0.35 
  -2   2  13    1.07    0.23 
  -1   2  13    1.79    0.23 
   0   2  13    0.06    0.12 
   1   2  13    0.32    0.13 
   2   2  13    8.92    0.44 
   3   2  13    0.08    0.07 
   4   2  13    0.61    0.10 
   5   2  13    0.44    0.10 
   6   2  13    0.34    0.10 
   7   2  13    2.53    0.18 
   8   2  13    1.58    0.16 
   9   2  13    3.40    0.21 
  -3   3  13    0.12    0.14 
  -2   3  13    0.10    0.14 
  -1   3  13    0.01    0.11 
   0   3  13   10.81    0.49 
   1   3  13    2.18    0.24 
   2   3  13    0.50    0.15 
   3   3  13    3.37    0.27 
   4   3  13    0.80    0.11 
   5   3  13    0.59    0.10 
   6   3  13    1.07    0.13 
   7   3  13    0.01    0.08 
   8   3  13    0.25    0.10 
   9   3  13    0.12    0.09 
  10   3  13   -0.05    0.09 
  -3   4  13    0.30    0.18 
  -2   4  13    0.20    0.14 
  -1   4  13    0.35    0.15 
   0   4  13    1.07    0.21 
   1   4  13    3.70    0.29 
   2   4  13    2.74    0.26 
   3   4  13    1.19    0.20 
   4   4  13    0.94    0.12 
   5   4  13    3.90    0.19 
   6   4  13    2.77    0.17 
   7   4  13    0.34    0.10 
   8   4  13    0.40    0.11 
   9   4  13    0.09    0.10 
  10   4  13    0.07    0.10 
  -2   5  13    0.09    0.13 
  -1   5  13    1.57    0.22 
   0   5  13    0.84    0.19 
   1   5  13   15.97    0.62 
   2   5  13    7.62    0.41 
   3   5  13    1.26    0.21 
   4   5  13    0.10    0.08 
   5   5  13    0.55    0.18 
   6   5  13    0.46    0.17 
   7   5  13    0.59    0.17 
   8   5  13   -0.05    0.12 
   9   5  13   -0.04    0.13 
  10   5  13   -0.11    0.12 
  -2   6  13    0.85    0.15 
  -1   6  13    1.07    0.21 
   0   6  13    0.31    0.15 
   1   6  13    0.08    0.12 
   2   6  13    5.38    0.34 
   3   6  13    1.69    0.24 
   4   6  13    0.47    0.15 
   5   6  13    0.72    0.19 
   6   6  13    0.07    0.12 
   7   6  13    1.25    0.23 
   8   6  13    4.44    0.35 
   9   6  13    0.94    0.21 
  10   6  13    0.02    0.14 
  -1   7  13   -0.01    0.09 
   0   7  13    2.60    0.20 
   1   7  13    1.24    0.21 
   2   7  13   -0.01    0.11 
   3   7  13    0.11    0.13 
   4   7  13    0.05    0.12 
   5   7  13    0.35    0.17 
   6   7  13    0.15    0.15 
   7   7  13    0.22    0.15 
   8   7  13    0.13    0.16 
   9   7  13    0.05    0.14 
  -1   8  13   -0.04    0.14 
   0   8  13    0.18    0.14 
   1   8  13    0.09    0.09 
   2   8  13    0.08    0.09 
   3   8  13    0.14    0.14 
   4   8  13    0.31    0.15 
   5   8  13   -0.15    0.12 
   6   8  13    4.04    0.33 
   7   8  13    4.71    0.35 
   8   8  13    1.30    0.24 
   9   8  13    0.11    0.14 
   0   9  13    0.78    0.21 
   1   9  13    0.80    0.20 
   2   9  13   -0.02    0.08 
   3   9  13    0.38    0.11 
   4   9  13    0.02    0.12 
   5   9  13   -0.04    0.13 
   6   9  13    1.24    0.24 
   7   9  13    1.36    0.24 
   8   9  13    0.36    0.17 
   9   9  13    0.23    0.16 
   1  10  13    0.25    0.16 
   2  10  13    0.62    0.19 
   3  10  13    0.55    0.17 
   4  10  13    0.19    0.11 
   5  10  13    0.98    0.22 
   6  10  13   -0.07    0.15 
   7  10  13    1.13    0.24 
   8  10  13    1.06    0.23 
   3  11  13    0.06    0.14 
   4  11  13    0.01    0.15 
   5  11  13    0.04    0.14 
   6  11  13    0.84    0.18 
   7  11  13   -0.02    0.14 
   0  -4  14    0.07    0.14 
   1  -4  14   -0.01    0.12 
   2  -4  14    0.41    0.11 
   3  -4  14    0.92    0.15 
   4  -4  14    0.62    0.17 
  -1  -3  14   -0.10    0.11 
   0  -3  14    0.37    0.17 
   1  -3  14    3.35    0.29 
   2  -3  14    0.17    0.10 
   3  -3  14    0.09    0.09 
   4  -3  14    0.25    0.10 
   5  -3  14    0.14    0.13 
   6  -3  14   -0.08    0.12 
  -1  -2  14    0.43    0.17 
   0  -2  14   -0.02    0.11 
   1  -2  14    0.25    0.14 
   2  -2  14    2.56    0.21 
   3  -2  14    0.46    0.11 
   4  -2  14   -0.02    0.08 
   5  -2  14    0.08    0.09 
   6  -2  14    0.01    0.09 
   7  -2  14    0.26    0.15 
  -2  -1  14    0.66    0.19 
  -1  -1  14    0.09    0.12 
   0  -1  14    0.00    0.11 
   1  -1  14    4.75    0.33 
   2  -1  14    7.12    0.41 
   3  -1  14    3.88    0.21 
   4  -1  14    0.32    0.10 
   5  -1  14    0.66    0.12 
   6  -1  14   -0.01    0.09 
   7  -1  14    0.65    0.13 
  -2   0  14    4.11    0.33 
  -1   0  14    2.06    0.25 
   0   0  14    0.85    0.19 
   1   0  14    0.88    0.19 
   2   0  14    0.76    0.19 
   3   0  14    7.00    0.26 
   4   0  14    2.84    0.19 
   5   0  14    1.25    0.15 
   6   0  14   -0.05    0.09 
   7   0  14    0.02    0.09 
   8   0  14    0.76    0.14 
  -2   1  14    0.06    0.14 
  -1   1  14    0.54    0.17 
   0   1  14    0.05    0.12 
   1   1  14    1.91    0.24 
   2   1  14    0.52    0.17 
   3   1  14    0.15    0.13 
   4   1  14    1.04    0.13 
   5   1  14   -0.02    0.08 
   6   1  14   -0.02    0.08 
   7   1  14    0.05    0.10 
   8   1  14    0.00    0.10 
  -2   2  14    0.84    0.22 
  -1   2  14    0.58    0.16 
   0   2  14   -0.05    0.10 
   1   2  14    0.45    0.15 
   2   2  14    0.57    0.17 
   3   2  14    0.41    0.16 
   4   2  14    1.18    0.14 
   5   2  14   -0.07    0.08 
   6   2  14    0.18    0.10 
   7   2  14    5.88    0.26 
   8   2  14    0.87    0.14 
   9   2  14    0.14    0.11 
  -2   3  14    1.22    0.24 
  -1   3  14    0.61    0.18 
   0   3  14    0.99    0.21 
   1   3  14    0.74    0.19 
   2   3  14   10.21    0.48 
   3   3  14    2.03    0.25 
   4   3  14   -0.09    0.07 
   5   3  14    1.34    0.19 
   6   3  14    0.72    0.12 
   7   3  14    0.19    0.10 
   8   3  14    2.64    0.19 
   9   3  14    0.03    0.09 
  -1   4  14    0.21    0.14 
   0   4  14    2.07    0.26 
   1   4  14    0.13    0.13 
   2   4  14    1.14    0.21 
   3   4  14    4.95    0.34 
   4   4  14    0.05    0.12 
   5   4  14    0.26    0.09 
   6   4  14    1.39    0.15 
   7   4  14    0.08    0.10 
   8   4  14    2.74    0.20 
   9   4  14    1.55    0.16 
  -1   5  14    0.06    0.12 
   0   5  14    0.22    0.13 
   1   5  14    7.04    0.41 
   2   5  14    0.17    0.14 
   3   5  14    0.10    0.12 
   4   5  14    0.82    0.18 
   5   5  14    0.23    0.09 
   6   5  14   -0.02    0.08 
   7   5  14    0.02    0.09 
   8   5  14    0.13    0.10 
   9   5  14    0.15    0.11 
  -1   6  14   -0.04    0.13 
   0   6  14    0.22    0.15 
   1   6  14    0.34    0.16 
   2   6  14   -0.07    0.11 
   3   6  14    0.05    0.13 
   4   6  14    0.17    0.14 
   5   6  14    0.14    0.13 
   6   6  14    0.16    0.16 
   7   6  14    4.39    0.35 
   8   6  14    0.65    0.18 
   9   6  14    0.01    0.14 
   0   7  14    0.15    0.15 
   1   7  14    0.67    0.18 
   2   7  14    1.51    0.24 
   3   7  14    0.10    0.13 
   4   7  14    0.07    0.13 
   5   7  14    0.32    0.16 
   6   7  14    0.07    0.15 
   7   7  14    2.27    0.30 
   8   7  14    0.68    0.19 
   9   7  14    0.15    0.16 
   1   8  14    0.12    0.14 
   2   8  14    0.19    0.15 
   3   8  14    0.67    0.19 
   4   8  14    1.82    0.26 
   5   8  14    0.98    0.22 
   6   8  14    0.07    0.15 
   7   8  14    0.25    0.17 
   8   8  14    0.98    0.22 
   2   9  14    0.38    0.17 
   3   9  14    0.24    0.15 
   4   9  14    0.14    0.15 
   5   9  14   -0.16    0.12 
   6   9  14    0.52    0.19 
   7   9  14    0.03    0.16 
   4  10  14    0.04    0.15 
   5  10  14    0.15    0.17 
   6  10  14    0.07    0.17 
   1  -2  15    0.37    0.15 
   2  -2  15    0.41    0.17 
   3  -2  15    1.29    0.15 
   4  -2  15    2.97    0.21 
   5  -2  15    0.19    0.10 
   0  -1  15    0.08    0.13 
   1  -1  15    1.01    0.22 
   2  -1  15    3.26    0.31 
   3  -1  15    0.56    0.18 
   4  -1  15    0.39    0.11 
   5  -1  15    0.14    0.10 
   6  -1  15    0.10    0.10 
   0   0  15    0.29    0.15 
   1   0  15    0.11    0.12 
   2   0  15    0.39    0.16 
   3   0  15    0.28    0.17 
   4   0  15    0.02    0.09 
   5   0  15    0.11    0.10 
   6   0  15    0.02    0.10 
   7   0  15    0.30    0.18 
   0   1  15    0.40    0.16 
   1   1  15    0.12    0.12 
   2   1  15    1.78    0.27 
   3   1  15    3.97    0.32 
   4   1  15    0.87    0.13 
   5   1  15    0.02    0.09 
   6   1  15    0.02    0.09 
   7   1  15    0.31    0.12 
   0   2  15    0.57    0.17 
   1   2  15    0.83    0.19 
   2   2  15    0.13    0.14 
   3   2  15    0.61    0.17 
   4   2  15    1.47    0.24 
   5   2  15   -0.03    0.09 
   6   2  15    1.07    0.15 
   7   2  15    0.52    0.12 
   0   3  15    0.06    0.14 
   1   3  15    0.55    0.18 
   2   3  15    1.79    0.26 
   3   3  15    0.11    0.14 
   4   3  15    0.01    0.12 
   5   3  15    1.85    0.17 
   6   3  15   -0.07    0.09 
   7   3  15   -0.03    0.09 
   8   3  15    0.15    0.11 
   0   4  15    1.15    0.24 
   1   4  15    0.08    0.14 
   2   4  15    0.85    0.20 
   3   4  15   -0.02    0.11 
   4   4  15    0.11    0.14 
   5   4  15    0.97    0.19 
   6   4  15    0.03    0.09 
   7   4  15    0.06    0.10 
   8   4  15    4.85    0.25 
   1   5  15    0.58    0.20 
   2   5  15    1.06    0.22 
   3   5  15    3.41    0.31 
   4   5  15    0.32    0.16 
   5   5  15    0.00    0.13 
   6   5  15    0.06    0.09 
   7   5  15    0.35    0.11 
   8   5  15    0.53    0.13 
   1   6  15    0.22    0.15 
   2   6  15    0.02    0.13 
   3   6  15    0.44    0.19 
   4   6  15    2.32    0.28 
   5   6  15    1.19    0.22 
   6   6  15    0.88    0.13 
   7   6  15    0.00    0.09 
   8   6  15    0.29    0.18 
   2   7  15    0.73    0.21 
   3   7  15    0.20    0.16 
   4   7  15    0.88    0.20 
   5   7  15    0.12    0.14 
   6   7  15    0.37    0.17 
   7   7  15    0.63    0.21 
   3   8  15    0.33    0.16 
   4   8  15    0.13    0.15 
   5   8  15    0.08    0.15 
   6   8  15    0.15    0.16 
   3   1  16    0.39    0.19 
   4   1  16    0.22    0.15 
   3   2  16    0.04    0.14 
   4   2  16    0.07    0.13 
   5   2  16    0.10    0.15 
   3   3  16    0.23    0.17 
   4   3  16    1.29    0.24 
   5   3  16    0.13    0.15 
   6   3  16   -0.03    0.14 
   3   4  16    0.01    0.14 
   4   4  16    0.79    0.22 
   5   4  16    0.53    0.20 
   6   4  16   -0.05    0.10 
   3   5  16    0.24    0.15 
   4   5  16   -0.02    0.14 
   5   5  16    0.08    0.16 
   0   0   0    0.00    0.00 
; 
_shelx_hkl_checksum   58115 
  
