# Supplementary material for: Strain‐Release Pentafluorosulfanylation and Tetrafluoro(aryl)sulfanylation of [1.1.1]Propellane: Reactivity and Structural Insight
Source: Angew Chem Int Ed Engl. 2022 Oct 25;61(48):e202211892. doi: 10.1002/anie.202211892 (PMC9828730; doi:10.1002/anie.202211892)
Supplement: Supplementary file 9 — Supporting Information [file ANIE-61-0-s004.cif]

 
data_JF3095FFMI 
  
_audit_creation_method            'SHELXL-2018/3' 
_shelx_SHELXL_version_number      '2018/3' 
_chemical_name_systematic         ? 
_chemical_name_common             ? 
_chemical_melting_point           ? 
_chemical_formula_moiety          'C5 H3 Cl F4 N2 O2 S' 
_chemical_formula_sum 
 'C5 H3 Cl F4 N2 O2 S' 
_chemical_formula_weight          266.60 
  
loop_ 
 _atom_type_symbol 
 _atom_type_description 
 _atom_type_scat_dispersion_real 
 _atom_type_scat_dispersion_imag 
 _atom_type_scat_source 
 'C'  'C'   0.0033   0.0016 
 'International Tables Vol C Tables 4.2.6.8 and 6.1.1.4' 
 'H'  'H'   0.0000   0.0000 
 'International Tables Vol C Tables 4.2.6.8 and 6.1.1.4' 
 'Cl'  'Cl'   0.1484   0.1585 
 'International Tables Vol C Tables 4.2.6.8 and 6.1.1.4' 
 'F'  'F'   0.0171   0.0103 
 'International Tables Vol C Tables 4.2.6.8 and 6.1.1.4' 
 'N'  'N'   0.0061   0.0033 
 'International Tables Vol C Tables 4.2.6.8 and 6.1.1.4' 
 'O'  'O'   0.0106   0.0060 
 'International Tables Vol C Tables 4.2.6.8 and 6.1.1.4' 
 'S'  'S'   0.1246   0.1234 
 'International Tables Vol C Tables 4.2.6.8 and 6.1.1.4' 
  
_space_group_crystal_system       monoclinic 
_space_group_IT_number            4 
_space_group_name_H-M_alt         'P 21' 
_space_group_name_Hall            'P 2yb' 
  
_shelx_space_group_comment 
; 
The symmetry employed for this shelxl refinement is uniquely defined 
by the following loop, which should always be used as a source of 
symmetry information in preference to the above space-group names. 
They are only intended as comments. 
; 
  
loop_ 
 _space_group_symop_operation_xyz 
 'x, y, z' 
 '-x, y+1/2, -z' 
  
_cell_length_a                    6.2717(10) 
_cell_length_b                    9.6406(15) 
_cell_length_c                    7.5988(12) 
_cell_angle_alpha                 90 
_cell_angle_beta                  103.334(5) 
_cell_angle_gamma                 90 
_cell_volume                      447.06(12) 
_cell_formula_units_Z             2 
_cell_measurement_temperature     100(2) 
_cell_measurement_reflns_used     7565 
_cell_measurement_theta_min       3.34 
_cell_measurement_theta_max       27.51 
  
_exptl_crystal_description        Block 
_exptl_crystal_colour             Yellow 
_exptl_crystal_density_meas       ? 
_exptl_crystal_density_method     ? 
_exptl_crystal_density_diffrn     1.981 
_exptl_crystal_F_000              264 
_exptl_transmission_factor_min    ? 
_exptl_transmission_factor_max    ? 
_exptl_crystal_size_max           0.188 
_exptl_crystal_size_mid           0.104 
_exptl_crystal_size_min           0.095 
_exptl_absorpt_coefficient_mu     0.707 
_shelx_estimated_absorpt_T_min    0.879 
_shelx_estimated_absorpt_T_max    0.936 
_exptl_absorpt_correction_type    Multi-scan 
_exptl_absorpt_correction_T_min   0.4482 
_exptl_absorpt_correction_T_max   0.7063 
_exptl_absorpt_process_details    'SADABS 2016/2 (Sheldrick, 2016)' 
_exptl_absorpt_special_details    ? 
_diffrn_ambient_temperature       100(2) 
_diffrn_radiation_wavelength      0.71073 
_diffrn_radiation_type            MoK\a 
_diffrn_source                    ? 
_diffrn_measurement_device_type   'Bruker Photon2 CMOS' 
_diffrn_measurement_method        '\f and \w scans' 
_diffrn_detector_area_resol_mean  ? 
_diffrn_reflns_number             3736 
_diffrn_reflns_av_unetI/netI      0.0571 
_diffrn_reflns_av_R_equivalents   0.0361 
_diffrn_reflns_limit_h_min        -8 
_diffrn_reflns_limit_h_max        8 
_diffrn_reflns_limit_k_min        -12 
_diffrn_reflns_limit_k_max        12 
_diffrn_reflns_limit_l_min        -9 
_diffrn_reflns_limit_l_max        9 
_diffrn_reflns_theta_min          2.755 
_diffrn_reflns_theta_max          27.474 
_diffrn_reflns_theta_full         25.242 
_diffrn_measured_fraction_theta_max   0.998 
_diffrn_measured_fraction_theta_full  0.998 
_diffrn_reflns_Laue_measured_fraction_max    0.998 
_diffrn_reflns_Laue_measured_fraction_full   0.998 
_diffrn_reflns_point_group_measured_fraction_max   0.997 
_diffrn_reflns_point_group_measured_fraction_full  0.996 
_reflns_number_total              2029 
_reflns_number_gt                 1827 
_reflns_threshold_expression      'I > 2\s(I)' 
_reflns_Friedel_coverage          0.884 
_reflns_Friedel_fraction_max      0.995 
_reflns_Friedel_fraction_full     0.995 
  
_reflns_special_details 
; 
 Reflections were merged by SHELXL according to the crystal 
 class for the calculation of statistics and refinement. 
  
 _reflns_Friedel_fraction is defined as the number of unique 
 Friedel pairs measured divided by the number that would be 
 possible theoretically, ignoring centric projections and 
 systematic absences. Completness statistics refer to single and 
 composite reflections containing twin component 1 only. 
; 
  
_computing_data_collection        'Apex3 (2019.11-0) (Bruker, 2019)' 
_computing_cell_refinement        'SAINT (8.38a) (Bruker, 2017)' 
_computing_data_reduction         'SAINT (8.38a) (Bruker, 2017)' 
_computing_structure_solution     'SHELXT (Sheldrick, 2014)' 
_computing_structure_refinement 'SHELXL-2018/3 (Sheldrick, 2018)' 
_computing_molecular_graphics     'Bruker SHELXTL' 
_computing_publication_material   'Bruker SHELXTL' 
_refine_special_details 
; 
 Refined as a 2-component inversion twin.

A colorless block with approximate orthogonal dimensions 0.095 x 0.104
x 0.188mm3 was placed and optically centered on the Bruker(1) Venture
Dual Source Kappa Photon2 diffractometer at –173C(100K). Indexing of
the unit cell used a random set of reflections collected from three
series of 0.5 degree wide omega-scans, 10 seconds per frame, and 30
frames per series that were well distributed in reciprocal space. Data
were collected [MoKa] with 0.3 degree wide scans, variable time per
frame dependent upon detector 2theta angle and varying phi and omega
angles such that nearly all unique reflections were collected at least
once.  The crystal to detector distance was 65.00mm, thus providing a
complete sphere of data to 2thetamax= 55.06 degrees.
 Structural determination and Refinement:

All crystallographic calculations were performed on a Surface Pro7
with Intel i7-1065G7 at 1.30GHz with four cores, eight processors and
16GB of extended memory. Data collected were corrected for Lorentz and
polarization effects with Saint(1) and absorption using Blessing’s
method and merged as incorporated with the program Sadabs(2,3). The
SHELXTL(4) program package was implemented to determine the probable
space group and set up the initial files. System symmetry, systematic
absences and intensity statistics indicated the non-centrosymmetric
monoclinic space group P21 (no. 4). The structure was determined by
direct methods with the non-hydrogen atoms being located directly
using the program XT(5). The structure was refined with XL(6). The
8698 data collected were merged, based upon identical indices to 3736
data, then for least squares refinement to 2029 unique data
[R(int)=0.0361]. All non-hydrogen atoms were refined anisotropically.
Hydrogen atoms were idealized throughout the final refinement stages.
The final structure was refined to convergence with R(F)=7.90%,
wR(F2)=16.91%, GOF=1200 for all 2029 unique reflections [R(F)=6.82,
wR(F2)=16.07% for those 1827 data with Fo > 4sigma(Fo)]. The final
difference-Fourier map was featureless indicating that the structure
is both correct and complete.  An empirical correction for extinction
was also attempted and found to be negative and therefore not applied.
The structure was refined as an inversion twin due to the absolute
structure parameters varying far from zero. They were determined to
be: Flack(x)(7), 0.1(3); Hooft(y)(8), 0.11(5) and Parsons(z)(6), -
0.01(5) indicating that the structure’s absolute configuration has
been determined reliably; these values would be close to 1.0 if the
structure were inverted.

References:

1.	Bruker (2019) APEX3 (Version 2019.0) and (2016) SAINT (Version
8.37a). Bruker AXS Inc., Madison, Wisconsin, USA. 2.	An Empirical
Correction for Absorption Anisotropy, Blessing, R. H. (1995). Acta
Cryst., A51, 33-38.

3.	Sheldrick, G.M., SADABS (2016) Version 2016/2, ‘Siemens Area
Detector Absorption Correction’ Universität Göttingen: Göttingen,
Germany.

4.	Sheldrick, G.M., (2002). SHELXTL. Version 6.1. Bruker AXS Inc.,
Madison, Wisconsin, USA.

5.	Sheldrick, G. M., (2014) SHELXT, Universität Göttingen: Göttingen,
Germany.  Structure determination program. Private communication.

6.	Sheldrick, G. M., (2017). SHELXL2017/1. Universität Göttingen:
Göttingen, Germany.

7.	On Enantiomorph-Polarity Estimation, Flack, H.D. (1983). Acta
Cryst., A39, 876-881.

8.	Hooft, R.W.W, Straver, L.H. & Spek, A.L. (2008). J. Appl, Cryst.
41, 96-103. Thompson,A.L. & Watkin, D.J. (2009). Tetrahedron

Acknowledgment:  We thank the National Science Foundation (Grant CHE-
1531193) for the Dual Source X-ray diffractometer.

 
; 
_refine_ls_structure_factor_coef  Fsqd 
_refine_ls_matrix_type            full 
_refine_ls_weighting_scheme       calc 
_refine_ls_weighting_details 
'w=1/[\s^2^(Fo^2^)+3.1605P] where P=(Fo^2^+2Fc^2^)/3' 
_atom_sites_solution_primary      dual 
_atom_sites_solution_secondary    ? 
_atom_sites_solution_hydrogens    geom 
_refine_ls_hydrogen_treatment     constr 
_refine_ls_extinction_method      none 
_refine_ls_extinction_coef        . 
_refine_ls_abs_structure_details 
; 
 Refined as an inversion twin. 
; 
_refine_ls_abs_structure_Flack    0.1(3) 
_chemical_absolute_configuration  ? 
_refine_ls_number_reflns          2029 
_refine_ls_number_parameters      137 
_refine_ls_number_restraints      1 
_refine_ls_R_factor_all           0.0790 
_refine_ls_R_factor_gt            0.0682 
_refine_ls_wR_factor_ref          0.1691 
_refine_ls_wR_factor_gt           0.1607 
_refine_ls_goodness_of_fit_ref    1.200 
_refine_ls_restrained_S_all       1.200 
_refine_ls_shift/su_max           0.000 
_refine_ls_shift/su_mean          0.000 
  
loop_ 
 _atom_site_label 
 _atom_site_type_symbol 
 _atom_site_fract_x 
 _atom_site_fract_y 
 _atom_site_fract_z 
 _atom_site_U_iso_or_equiv 
 _atom_site_adp_type 
 _atom_site_occupancy 
 _atom_site_site_symmetry_order 
 _atom_site_calc_flag 
 _atom_site_refinement_flags_posn 
 _atom_site_refinement_flags_adp 
 _atom_site_refinement_flags_occupancy 
 _atom_site_disorder_assembly 
 _atom_site_disorder_group 
S1 S 0.9607(4) 0.2724(2) 0.2540(3) 0.0210(5) Uani 1 1 d . . . . . 
F1 F 1.1564(9) 0.3345(6) 0.4070(9) 0.0267(13) Uani 1 1 d . . . . . 
F2 F 0.8527(9) 0.2126(6) 0.4080(8) 0.0238(12) Uani 1 1 d . . . . . 
F3 F 0.7673(10) 0.2057(6) 0.1038(9) 0.0288(14) Uani 1 1 d . . . . . 
F4 F 1.0757(10) 0.3258(6) 0.1007(8) 0.0271(13) Uani 1 1 d . . . . . 
Cl1 Cl 1.1345(4) 0.0894(2) 0.2640(4) 0.0297(6) Uani 1 1 d . . . . . 
C1 C 0.8060(16) 0.4341(10) 0.2477(13) 0.0202(19) Uani 1 1 d . . . . . 
N1 N 0.9213(14) 0.5477(8) 0.2333(12) 0.0231(18) Uani 1 1 d . . . . . 
C2 C 0.8176(17) 0.6694(11) 0.2299(14) 0.026(2) Uani 1 1 d . . . . . 
H2 H 0.893430 0.753258 0.220137 0.031 Uiso 1 1 calc R U . . . 
C3 C 0.6013(17) 0.6735(10) 0.2406(14) 0.023(2) Uani 1 1 d . . . . . 
N3 N 0.4992(14) 0.8106(8) 0.2426(11) 0.0206(17) Uani 1 1 d . . . . . 
O3 O 0.5849(13) 0.9108(8) 0.1881(11) 0.0337(18) Uani 1 1 d . . . . . 
C4 C 0.4814(17) 0.5562(10) 0.2537(15) 0.024(2) Uani 1 1 d . . . . . 
H4 H 0.332322 0.561567 0.260729 0.029 Uiso 1 1 calc R U . . . 
O4 O 0.3248(13) 0.8154(8) 0.2933(11) 0.0323(19) Uani 1 1 d . . . . . 
C5 C 0.5878(17) 0.4291(10) 0.2561(14) 0.024(2) Uani 1 1 d . . . . . 
H5 H 0.514770 0.343685 0.263179 0.028 Uiso 1 1 calc R U . . . 
  
loop_ 
 _atom_site_aniso_label 
 _atom_site_aniso_U_11 
 _atom_site_aniso_U_22 
 _atom_site_aniso_U_33 
 _atom_site_aniso_U_23 
 _atom_site_aniso_U_13 
 _atom_site_aniso_U_12 
S1 0.0225(11) 0.0129(9) 0.0282(11) -0.0002(9) 0.0069(9) 0.0026(9) 
F1 0.022(3) 0.019(3) 0.035(3) 0.002(2) -0.002(2) 0.002(2) 
F2 0.029(3) 0.016(3) 0.026(3) 0.003(2) 0.005(2) 0.003(2) 
F3 0.035(3) 0.016(3) 0.032(3) -0.010(2) 0.000(3) 0.002(2) 
F4 0.030(3) 0.027(3) 0.028(3) 0.006(2) 0.015(3) 0.007(2) 
Cl1 0.0337(14) 0.0165(11) 0.0377(14) 0.0006(10) 0.0056(11) 0.0086(10) 
C1 0.021(5) 0.016(4) 0.023(5) -0.001(4) 0.006(4) -0.002(3) 
N1 0.028(4) 0.017(4) 0.027(4) -0.005(3) 0.012(4) 0.001(3) 
C2 0.025(5) 0.019(5) 0.027(5) -0.002(4) -0.005(4) 0.003(4) 
C3 0.024(5) 0.018(5) 0.027(5) -0.008(4) 0.004(4) 0.003(4) 
N3 0.024(4) 0.018(4) 0.022(4) 0.002(3) 0.011(3) 0.004(3) 
O3 0.040(4) 0.016(3) 0.047(5) 0.006(4) 0.012(4) 0.002(3) 
C4 0.020(5) 0.020(5) 0.033(5) 0.002(4) 0.006(4) 0.001(4) 
O4 0.035(4) 0.021(4) 0.048(5) 0.000(3) 0.023(4) 0.007(3) 
C5 0.027(5) 0.014(4) 0.029(5) -0.003(4) 0.004(4) 0.000(4) 
  
_geom_special_details 
; 
 All esds (except the esd in the dihedral angle between two l.s. planes) 
 are estimated using the full covariance matrix.  The cell esds are taken 
 into account individually in the estimation of esds in distances, angles 
 and torsion angles; correlations between esds in cell parameters are only 
 used when they are defined by crystal symmetry.  An approximate (isotropic) 
 treatment of cell esds is used for estimating esds involving l.s. planes. 
; 
  
loop_ 
 _geom_bond_atom_site_label_1 
 _geom_bond_atom_site_label_2 
 _geom_bond_distance 
 _geom_bond_site_symmetry_2 
 _geom_bond_publ_flag 
S1 F2 1.589(6) . ? 
S1 F4 1.590(6) . ? 
S1 F3 1.597(6) . ? 
S1 F1 1.599(6) . ? 
S1 C1 1.831(10) . ? 
S1 Cl1 2.066(3) . ? 
C1 N1 1.330(12) . ? 
C1 C5 1.385(14) . ? 
N1 C2 1.339(13) . ? 
C2 C3 1.378(15) . ? 
C2 H2 0.9500 . ? 
C3 C4 1.374(14) . ? 
C3 N3 1.470(12) . ? 
N3 O3 1.223(11) . ? 
N3 O4 1.242(11) . ? 
C4 C5 1.394(13) . ? 
C4 H4 0.9500 . ? 
C5 H5 0.9500 . ? 
  
loop_ 
 _geom_angle_atom_site_label_1 
 _geom_angle_atom_site_label_2 
 _geom_angle_atom_site_label_3 
 _geom_angle 
 _geom_angle_site_symmetry_1 
 _geom_angle_site_symmetry_3 
 _geom_angle_publ_flag 
F2 S1 F4 177.3(4) . . ? 
F2 S1 F3 89.8(3) . . ? 
F4 S1 F3 90.3(4) . . ? 
F2 S1 F1 89.2(3) . . ? 
F4 S1 F1 90.6(3) . . ? 
F3 S1 F1 178.2(4) . . ? 
F2 S1 C1 90.9(4) . . ? 
F4 S1 C1 91.9(4) . . ? 
F3 S1 C1 90.8(4) . . ? 
F1 S1 C1 90.8(4) . . ? 
F2 S1 Cl1 88.5(2) . . ? 
F4 S1 Cl1 88.8(3) . . ? 
F3 S1 Cl1 89.4(2) . . ? 
F1 S1 Cl1 89.0(2) . . ? 
C1 S1 Cl1 179.3(4) . . ? 
N1 C1 C5 126.4(9) . . ? 
N1 C1 S1 114.1(7) . . ? 
C5 C1 S1 119.5(7) . . ? 
C1 N1 C2 116.9(9) . . ? 
N1 C2 C3 120.3(10) . . ? 
N1 C2 H2 119.8 . . ? 
C3 C2 H2 119.8 . . ? 
C4 C3 C2 122.9(9) . . ? 
C4 C3 N3 119.5(8) . . ? 
C2 C3 N3 117.6(9) . . ? 
O3 N3 O4 124.3(8) . . ? 
O3 N3 C3 118.7(8) . . ? 
O4 N3 C3 117.0(8) . . ? 
C3 C4 C5 117.1(10) . . ? 
C3 C4 H4 121.4 . . ? 
C5 C4 H4 121.4 . . ? 
C1 C5 C4 116.4(9) . . ? 
C1 C5 H5 121.8 . . ? 
C4 C5 H5 121.8 . . ? 
  
loop_ 
 _geom_torsion_atom_site_label_1 
 _geom_torsion_atom_site_label_2 
 _geom_torsion_atom_site_label_3 
 _geom_torsion_atom_site_label_4 
 _geom_torsion 
 _geom_torsion_site_symmetry_1 
 _geom_torsion_site_symmetry_2 
 _geom_torsion_site_symmetry_3 
 _geom_torsion_site_symmetry_4 
 _geom_torsion_publ_flag 
F2 S1 C1 N1 138.6(7) . . . . ? 
F4 S1 C1 N1 -41.2(8) . . . . ? 
F3 S1 C1 N1 -131.5(8) . . . . ? 
F1 S1 C1 N1 49.4(8) . . . . ? 
F2 S1 C1 C5 -42.0(8) . . . . ? 
F4 S1 C1 C5 138.2(8) . . . . ? 
F3 S1 C1 C5 47.9(9) . . . . ? 
F1 S1 C1 C5 -131.2(8) . . . . ? 
C5 C1 N1 C2 1.3(15) . . . . ? 
S1 C1 N1 C2 -179.3(8) . . . . ? 
C1 N1 C2 C3 -0.2(15) . . . . ? 
N1 C2 C3 C4 -0.5(17) . . . . ? 
N1 C2 C3 N3 177.9(9) . . . . ? 
C4 C3 N3 O3 -162.5(10) . . . . ? 
C2 C3 N3 O3 19.0(14) . . . . ? 
C4 C3 N3 O4 14.6(14) . . . . ? 
C2 C3 N3 O4 -163.9(10) . . . . ? 
C2 C3 C4 C5 0.1(17) . . . . ? 
N3 C3 C4 C5 -178.3(9) . . . . ? 
N1 C1 C5 C4 -1.7(16) . . . . ? 
S1 C1 C5 C4 179.0(8) . . . . ? 
C3 C4 C5 C1 0.9(15) . . . . ? 
  
loop_ 
 _geom_hbond_atom_site_label_D 
 _geom_hbond_atom_site_label_H 
 _geom_hbond_atom_site_label_A 
 _geom_hbond_distance_DH 
 _geom_hbond_distance_HA 
 _geom_hbond_distance_DA 
 _geom_hbond_angle_DHA 
 _geom_hbond_site_symmetry_A 
 _geom_hbond_publ_flag 
C4 H4 N1  0.95 2.54 3.481(14) 170. 1_455 yes 
C2 H2 F4  0.95 2.59 3.132(13) 117. 2_755 yes 
  
_refine_diff_density_max    0.678 
_refine_diff_density_min   -0.641 
_refine_diff_density_rms    0.144 
  
_shelx_res_file 
; 
TITL JF3095FFmi in P2(1)  FINAL ALL DATA 55MAX MERGE-I 3-LAMBDA 17DEC2021 
    JF3095FFMI.res 
    created by SHELXL-2018/3 at 10:57:29 on 27-Jan-2022 
CELL 0.71073   6.2717   9.6406   7.5988  90.000 103.334  90.000 
ZERR    2.00   0.0010   0.0015   0.0012   0.000   0.005   0.000 
LATT -1 
SYMM -X, 1/2+Y, -Z 
SFAC C  H  Cl F  N  O  S 
UNIT 10  6  2  8  4  4  2 
L.S. 9 
ACTA 
BOND $H 
FMAP 2 
PLAN 20 
SHEL 999 0.770 
HTAB C4 N1_$2 
EQIV $2 x-1, y, z 
HTAB C2 F4_$1 
EQIV $1 -x+2, y+1/2, -z 
TWIN 
CONF 
SIZE 0.095 0.104 0.188 
REM FAINT YELLOW BLOCK 
REM KAPPA VENTURE 100K 
WPDB -2 
HTAB 
TEMP -173. 
WGHT    0.000000    3.160500 
BASF   0.07720 
FVAR       0.26477 
S1    7    0.960727    0.272407    0.253963    11.00000    0.02249    0.01293 = 
         0.02816   -0.00017    0.00693    0.00255 
F1    4    1.156399    0.334461    0.406967    11.00000    0.02169    0.01944 = 
         0.03462    0.00245   -0.00224    0.00225 
F2    4    0.852729    0.212581    0.407953    11.00000    0.02883    0.01642 = 
         0.02561    0.00282    0.00519    0.00308 
F3    4    0.767264    0.205685    0.103808    11.00000    0.03537    0.01565 = 
         0.03174   -0.00976    0.00050    0.00150 
F4    4    1.075713    0.325763    0.100655    11.00000    0.02994    0.02711 = 
         0.02821    0.00587    0.01460    0.00697 
CL1   3    1.134495    0.089417    0.263958    11.00000    0.03374    0.01646 = 
         0.03774    0.00058    0.00564    0.00863 
C1    1    0.805977    0.434103    0.247660    11.00000    0.02127    0.01627 = 
         0.02317   -0.00109    0.00564   -0.00212 
N1    5    0.921276    0.547653    0.233290    11.00000    0.02779    0.01715 = 
         0.02714   -0.00492    0.01190    0.00137 
C2    1    0.817550    0.669365    0.229939    11.00000    0.02530    0.01910 = 
         0.02698   -0.00154   -0.00494    0.00318 
AFIX  43 
H2    2    0.893430    0.753258    0.220137    11.00000   -1.20000 
AFIX   0 
C3    1    0.601344    0.673523    0.240639    11.00000    0.02373    0.01777 = 
         0.02705   -0.00777    0.00449    0.00345 
N3    5    0.499232    0.810622    0.242598    11.00000    0.02438    0.01780 = 
         0.02244    0.00229    0.01111    0.00415 
O3    6    0.584875    0.910795    0.188086    11.00000    0.03956    0.01565 = 
         0.04663    0.00602    0.01170    0.00195 
C4    1    0.481374    0.556224    0.253678    11.00000    0.01974    0.01956 = 
         0.03323    0.00170    0.00632    0.00110 
AFIX  43 
H4    2    0.332322    0.561567    0.260729    11.00000   -1.20000 
AFIX   0 
O4    6    0.324777    0.815372    0.293307    11.00000    0.03450    0.02136 = 
         0.04782   -0.00022    0.02315    0.00653 
REM ISOR 0.001 C5 
C5    1    0.587835    0.429113    0.256110    11.00000    0.02702    0.01383 = 
         0.02890   -0.00285    0.00441   -0.00010 
AFIX  43 
H5    2    0.514770    0.343685    0.263179    11.00000   -1.20000 
AFIX   0 
HKLF 4 
  
  
  
  
REM  JF3095FFmi in P2(1)  FINAL ALL DATA 55MAX MERGE-I 3-LAMBDA 17DEC2021 
REM wR2 = 0.1691, GooF = S = 1.200, Restrained GooF = 1.200 for all data 
REM R1 = 0.0682 for 1827 Fo > 4sig(Fo) and 0.0790 for all 2029 data 
REM 137 parameters refined using 1 restraints 
  
END 
  
WGHT      0.0000      3.1605 
  
REM Instructions for potential hydrogen bonds 
HTAB C2 F4_$1 
HTAB C4 N1_$2 
  
REM Highest difference peak  0.678,  deepest hole -0.641,  1-sigma level  0.144 
Q1    1   0.7842  0.4340  0.0718  11.00000  0.05    0.68 
Q2    1   0.2435  0.6844  0.2240  11.00000  0.05    0.57 
Q3    1   1.0269  0.1002  0.0900  11.00000  0.05    0.52 
Q4    1   0.1449  0.6546  0.3255  11.00000  0.05    0.51 
Q5    1   0.6760  0.1939  0.2686  11.00000  0.05    0.50 
Q6    1   1.2879  0.4421  0.0597  11.00000  0.05    0.49 
Q7    1   1.1775  0.4089  0.2638  11.00000  0.05    0.49 
Q8    1   0.6256  1.0184  0.3443  11.00000  0.05    0.48 
Q9    1   1.0435  0.4570  0.3170  11.00000  0.05    0.48 
Q10   1   0.9585  0.6541  0.3388  11.00000  0.05    0.47 
Q11   1   0.3071  0.5994  0.1163  11.00000  0.05    0.47 
Q12   1   0.7429  0.9528  0.1865  11.00000  0.05    0.47 
Q13   1   0.3960  0.2630  0.1396  11.00000  0.05    0.46 
Q14   1   1.2067  0.0943  0.4136  11.00000  0.05    0.46 
Q15   1   0.7195  0.6379 -0.0432  11.00000  0.05    0.45 
Q16   1   0.7266  0.3162  0.2750  11.00000  0.05    0.43 
Q17   1   0.5658  0.9403  0.0850  11.00000  0.05    0.42 
Q18   1   0.2948  0.8076  0.1238  11.00000  0.05    0.41 
Q19   1   0.3266  0.4087  0.0756  11.00000  0.05    0.40 
Q20   1   0.4337  0.3634  0.3136  11.00000  0.05    0.40 
; 
_shelx_res_checksum   34192 
  
_shelx_hkl_file 
; 
   0  -4  -9    0.13    0.58 
   1  -4  -9    0.46    0.51 
   2  -4  -9    0.77    0.59 
   3  -4  -9    2.71    0.80 
   0  -3  -9    0.45    0.59 
   1  -3  -9    0.59    0.58 
   2  -3  -9    0.85    0.63 
   3  -3  -9    4.42    0.94 
   4  -3  -9    5.26    1.06 
  -1  -2  -9    1.34    0.64 
   0  -2  -9    0.72    0.61 
   1  -2  -9    0.35    0.63 
   2  -2  -9    0.39    0.61 
   3  -2  -9    8.77    1.23 
   4  -2  -9    1.62    0.69 
  -1  -1  -9    1.10    0.68 
   0  -1  -9    0.10    0.57 
   1  -1  -9    1.09    0.65 
   2  -1  -9   -0.05    0.59 
   3  -1  -9    0.75    0.63 
   4  -1  -9    0.95    0.67 
  -1   0  -9    0.08    0.68 
   0   0  -9    0.34    0.59 
   1   0  -9   -0.26    0.63 
   2   0  -9   -0.61    0.60 
   3   0  -9    0.30    0.63 
   4   0  -9    0.87    0.71 
  -1   1  -9    0.66    0.71 
   0   1  -9    0.16    0.64 
   1   1  -9    1.67    0.69 
   2   1  -9   -0.54    0.61 
   3   1  -9    0.32    0.68 
   4   1  -9    1.10    0.44 
  -1   2  -9    1.73    0.73 
   0   2  -9    0.63    0.66 
   1   2  -9    0.59    0.68 
   2   2  -9    0.35    0.64 
   3   2  -9    7.93    1.15 
   4   2  -9    1.61    0.34 
   0   3  -9    0.53    0.67 
   1   3  -9    0.72    0.69 
   2   3  -9    0.75    0.64 
   4   3  -9    4.95    0.65 
   0   4  -9   -0.21    0.66 
   1   4  -9    0.14    0.68 
   2   4  -9    2.66    0.88 
   3   4  -9    2.96    0.94 
   2   5  -9    0.24    0.63 
  -1  -6  -8    4.42    0.76 
  -1  -5  -8    0.97    0.45 
  -2  -4  -8    6.82    0.89 
   1  -4  -8    3.32    0.72 
   2  -4  -8   10.62    1.16 
   3  -4  -8    3.63    0.82 
   4  -4  -8    3.56    0.87 
   5  -4  -8   16.02    1.74 
  -2  -3  -8    3.89    0.84 
   0  -3  -8   -0.15    0.50 
   1  -3  -8    1.33    0.57 
   2  -3  -8   14.10    1.55 
   3  -3  -8    1.05    0.63 
   4  -3  -8   12.23    1.32 
   5  -3  -8    2.08    0.54 
   0  -2  -8    3.11    0.77 
   1  -2  -8    0.50    0.55 
   2  -2  -8   -0.69    0.53 
   3  -2  -8    1.09    0.74 
   4  -2  -8    3.20    0.51 
   5  -2  -8    0.38    0.42 
  -3  -1  -8    2.80    0.89 
  -2  -1  -8    0.20    0.72 
  -1  -1  -8   10.41    1.35 
   0  -1  -8    5.26    0.96 
   1  -1  -8   -0.83    0.56 
   2  -1  -8   -0.07    0.58 
   3  -1  -8    6.48    1.33 
   4  -1  -8    1.02    0.53 
   5  -1  -8    7.29    0.57 
   6  -1  -8    7.88    0.62 
  -3   0  -8   -0.12    0.64 
  -2   0  -8   -0.12    0.72 
  -1   0  -8    0.10    0.62 
   0   0  -8   42.63    3.68 
   1   0  -8   22.50    2.08 
   2   0  -8    8.70    1.09 
   3   0  -8    0.59    0.79 
   4   0  -8   -0.56    0.45 
   5   0  -8   -0.03    0.29 
   6   0  -8   -0.11    0.34 
  -3   1  -8    2.28    0.75 
  -2   1  -8    0.12    0.66 
  -1   1  -8   10.49    1.24 
   1   1  -8   -0.97    0.60 
   2   1  -8    0.13    0.56 
   3   1  -8    6.13    0.76 
   4   1  -8   -0.07    0.30 
   5   1  -8    8.45    0.62 
   6   1  -8    9.55    0.69 
  -2   2  -8    6.52    1.17 
  -1   2  -8    2.66    0.83 
   1   2  -8    0.23    0.61 
   2   2  -8   -0.74    0.59 
   3   2  -8    0.74    0.96 
   4   2  -8    3.74    0.56 
   5   2  -8    0.30    0.31 
  -2   3  -8    2.94    0.96 
  -1   3  -8    0.17    0.61 
   0   3  -8    0.62    0.80 
   1   3  -8    1.01    0.73 
   2   3  -8   16.53    1.72 
   3   3  -8    1.72    0.55 
   4   3  -8   12.17    0.90 
   5   3  -8    1.07    0.32 
  -2   4  -8    5.89    1.13 
  -1   4  -8    1.43    0.65 
   0   4  -8    5.57    1.04 
   3   4  -8    1.46    0.43 
   4   4  -8    3.13    0.54 
   5   4  -8   15.73    0.97 
  -1   5  -8    1.37    0.63 
   0   5  -8   -0.84    0.62 
   1   5  -8    1.74    0.78 
   2   5  -8    0.27    0.46 
   3   5  -8    3.21    0.54 
   4   5  -8    3.26    0.52 
  -1   6  -8    4.03    1.02 
   0   6  -8    5.61    0.98 
   1   6  -8    4.70    0.96 
   2   6  -8    4.00    0.57 
   3   6  -8    0.77    0.42 
   4   6  -8    0.04    0.37 
   1   7  -8    0.28    0.67 
   2   7  -8    2.47    0.60 
  -1  -8  -7    3.25    0.74 
   0  -8  -7    1.44    0.58 
   1  -8  -7    1.36    0.59 
   2  -8  -7   10.31    1.28 
  -2  -7  -7    4.08    0.74 
  -1  -7  -7    1.14    0.52 
   0  -7  -7    4.02    0.84 
  -2  -6  -7    0.75    0.43 
  -1  -6  -7    1.06    0.46 
  -3  -5  -7    0.52    0.38 
  -2  -5  -7   -0.25    0.45 
   4  -5  -7    9.16    1.09 
   5  -5  -7    3.82    1.11 
  -3  -4  -7    1.00    0.41 
  -2  -4  -7    5.16    0.85 
   1  -4  -7   19.86    1.94 
   2  -4  -7   25.36    2.46 
   3  -4  -7   10.50    1.14 
   4  -4  -7    8.17    1.03 
   5  -4  -7    4.88    0.71 
   6  -4  -7    3.72    0.59 
  -3  -3  -7    5.78    0.72 
  -2  -3  -7   11.17    1.21 
  -1  -3  -7   11.15    1.18 
   1  -3  -7    3.02    0.69 
   2  -3  -7    0.49    0.48 
   3  -3  -7   13.59    1.31 
   4  -3  -7   15.93    1.14 
   5  -3  -7    1.13    0.53 
   6  -3  -7    1.18    0.43 
  -4  -2  -7    0.34    0.59 
  -3  -2  -7   -0.13    0.30 
  -2  -2  -7    3.10    0.82 
  -1  -2  -7    4.59    0.80 
   1  -2  -7    6.44    0.87 
   2  -2  -7   -0.58    0.44 
   4  -2  -7    0.49    0.48 
   5  -2  -7   -0.36    0.44 
   6  -2  -7    0.49    0.43 
  -4  -1  -7    0.33    0.65 
  -3  -1  -7    2.70    0.78 
  -2  -1  -7    0.24    0.64 
  -1  -1  -7   35.73    3.18 
   0  -1  -7   36.22    3.05 
   1  -1  -7   22.25    2.01 
   2  -1  -7    2.78    0.74 
   3  -1  -7   -0.93    0.43 
   4  -1  -7    5.05    0.45 
   5  -1  -7    3.16    0.56 
   6  -1  -7    0.07    0.42 
  -4   0  -7    2.50    0.74 
  -3   0  -7    0.87    0.64 
  -2   0  -7   -0.82    0.56 
  -1   0  -7    3.73    0.72 
   0   0  -7    1.51    0.56 
   1   0  -7    8.22    0.93 
   2   0  -7    1.24    0.49 
   3   0  -7    0.07    0.27 
   4   0  -7    3.21    0.44 
   5   0  -7    4.72    0.54 
   6   0  -7   25.22    1.46 
  -4   1  -7    0.36    0.67 
  -3   1  -7    1.31    0.64 
  -2   1  -7    0.38    0.62 
  -1   1  -7   27.85    2.87 
   0   1  -7   37.38    3.36 
   1   1  -7   21.77    2.09 
   2   1  -7    4.08    0.78 
   3   1  -7   -0.76    0.26 
   4   1  -7    3.85    0.44 
   5   1  -7    3.40    0.47 
   6   1  -7   -0.07    0.30 
  -4   2  -7    0.12    0.66 
  -3   2  -7   -1.15    0.67 
  -1   2  -7    5.22    0.88 
   1   2  -7    6.02    0.89 
   2   2  -7    0.53    0.42 
   3   2  -7    4.49    0.48 
   4   2  -7    1.10    0.27 
   5   2  -7    0.11    0.50 
   6   2  -7    0.58    0.33 
  -3   3  -7    8.62    1.16 
  -2   3  -7    6.22    1.50 
  -1   3  -7   10.96    1.30 
   1   3  -7    3.74    0.81 
   2   3  -7    1.32    0.35 
   3   3  -7   12.40    0.89 
   4   3  -7   14.17    0.86 
   5   3  -7    1.42    0.34 
   6   3  -7    1.58    0.38 
  -3   4  -7    1.35    0.72 
  -2   4  -7    7.55    1.10 
  -1   4  -7   13.36    1.59 
   1   4  -7   23.97    2.06 
   2   4  -7   26.11    1.71 
   3   4  -7    8.71    0.71 
   4   4  -7    9.34    1.20 
   5   4  -7    5.99    0.65 
   6   4  -7    3.72    0.46 
  -3   5  -7    0.45    0.72 
  -2   5  -7   -0.38    0.59 
  -1   5  -7    3.13    0.89 
   0   5  -7    5.88    0.93 
   1   5  -7   19.54    2.03 
   2   5  -7    7.64    0.65 
   3   5  -7    5.25    0.56 
   4   5  -7    9.02    0.77 
   5   5  -7    6.25    0.64 
  -2   6  -7    0.79    0.62 
   0   6  -7    1.40    0.56 
   1   6  -7    0.38    0.50 
   2   6  -7    2.58    0.57 
   3   6  -7    5.02    0.73 
   4   6  -7    0.54    0.49 
   5   6  -7    4.40    0.60 
  -2   7  -7    4.49    1.02 
  -1   7  -7    3.35    0.98 
   0   7  -7    6.82    1.05 
   2   7  -7    7.89    1.10 
   3   7  -7    1.61    0.52 
   4   7  -7    1.97    0.53 
   2   8  -7   10.43    1.16 
   3   8  -7   14.18    1.41 
  -1  -9  -6   -0.15    0.44 
   0  -9  -6    1.64    0.55 
   1  -9  -6    0.44    0.46 
   2  -9  -6    4.42    0.83 
   3  -9  -6    6.76    0.58 
  -2  -8  -6    7.24    1.02 
  -1  -8  -6    1.35    0.48 
   0  -8  -6    9.22    1.19 
   1  -8  -6    0.71    0.51 
   2  -8  -6    4.48    0.87 
   3  -8  -6    6.18    0.65 
   4  -8  -6    4.06    0.54 
  -3  -7  -6    5.55    0.79 
  -2  -7  -6    0.28    0.42 
  -1  -7  -6    1.89    0.48 
   1  -7  -6   -0.27    0.41 
   3  -7  -6   11.15    1.04 
   4  -7  -6    2.35    0.37 
  -3  -6  -6    3.61    0.61 
  -1  -6  -6    2.99    0.53 
   0  -6  -6    4.64    0.65 
   3  -6  -6    0.18    0.16 
   4  -6  -6    2.50    0.35 
   6  -6  -6    0.26    0.69 
  -4  -5  -6    4.34    0.67 
  -2  -5  -6    9.29    1.01 
  -1  -5  -6   25.37    2.40 
   3  -5  -6    6.43    0.65 
   5  -5  -6    2.26    0.68 
   6  -5  -6   10.49    0.94 
  -4  -4  -6    3.66    0.64 
  -3  -4  -6    6.10    0.75 
  -2  -4  -6   16.39    1.49 
   2  -4  -6   32.30    3.08 
   3  -4  -6    1.81    0.45 
   4  -4  -6   15.47    1.15 
   5  -4  -6   10.02    0.88 
   6  -4  -6   -0.81    0.38 
  -3  -3  -6    0.53    0.26 
  -2  -3  -6   35.01    3.06 
  -1  -3  -6   13.14    1.25 
   0  -3  -6    1.67    0.48 
   1  -3  -6    4.41    0.65 
   2  -3  -6   31.24    2.83 
   3  -3  -6   11.98    0.83 
   4  -3  -6   22.97    1.55 
   6  -3  -6    0.48    0.41 
   7  -3  -6    0.15    0.46 
  -5  -2  -6    1.56    0.63 
  -3  -2  -6    3.28    0.68 
  -2  -2  -6   12.51    1.23 
  -1  -2  -6   11.47    1.08 
   0  -2  -6   18.14    1.89 
   1  -2  -6    5.75    0.70 
   2  -2  -6    0.70    0.38 
   3  -2  -6    1.27    0.29 
   4  -2  -6   13.26    0.78 
   5  -2  -6    4.07    0.70 
   6  -2  -6    1.24    0.43 
   7  -2  -6    0.68    0.45 
  -5  -1  -6    4.51    0.89 
  -3  -1  -6    0.97    0.51 
  -2  -1  -6    0.13    0.52 
  -1  -1  -6   14.52    1.35 
   0  -1  -6    9.36    1.09 
   1  -1  -6    4.83    0.67 
   2  -1  -6    8.63    0.91 
   3  -1  -6   10.63    0.63 
   4  -1  -6    2.87    0.32 
   5  -1  -6   14.98    1.08 
   6  -1  -6   -0.02    0.41 
   7  -1  -6    4.00    1.26 
  -5   0  -6    1.47    0.69 
  -4   0  -6    1.49    0.63 
  -3   0  -6   26.13    2.18 
  -2   0  -6    0.41    0.48 
  -1   0  -6   10.26    1.04 
   0   0  -6  215.78   19.74 
   1   0  -6   83.11    7.43 
   2   0  -6   16.33    1.04 
   3   0  -6    1.60    0.21 
   4   0  -6    1.46    0.24 
   5   0  -6    5.67    0.51 
   6   0  -6   -0.76    0.30 
   7   0  -6    0.71    0.34 
  -5   1  -6    4.84    0.98 
  -4   1  -6    3.71    0.94 
  -3   1  -6    0.90    0.56 
  -2   1  -6    0.31    0.46 
  -1   1  -6   13.85    1.40 
   0   1  -6   11.07    1.10 
   2   1  -6    6.91    0.44 
   3   1  -6   11.15    0.64 
   4   1  -6    2.73    0.32 
   5   1  -6   15.03    1.12 
   6   1  -6   -0.25    0.29 
   7   1  -6    2.02    0.36 
  -5   2  -6    1.51    0.74 
  -4   2  -6    1.45    0.65 
  -3   2  -6    4.22    0.92 
  -2   2  -6   13.24    1.33 
  -1   2  -6   12.83    1.26 
   0   2  -6   19.89    1.98 
   1   2  -6    7.12    0.82 
   2   2  -6    1.07    0.27 
   3   2  -6    1.10    0.21 
   4   2  -6   13.92    0.81 
   5   2  -6    4.20    0.46 
   6   2  -6    0.96    0.42 
   7   2  -6    0.93    0.33 
  -4   3  -6   -0.32    0.61 
  -3   3  -6    0.65    0.78 
  -2   3  -6   38.61    3.43 
  -1   3  -6   14.51    1.38 
   0   3  -6    2.04    0.47 
   1   3  -6    4.56    0.48 
   2   3  -6   30.43    2.01 
   3   3  -6   12.27    0.83 
   4   3  -6   22.52    1.28 
   5   3  -6   -0.62    0.35 
   6   3  -6    0.63    0.30 
   7   3  -6    0.09    0.33 
  -4   4  -6    4.35    0.98 
  -2   4  -6   20.44    1.80 
  -1   4  -6    5.28    0.84 
   0   4  -6   16.61    1.52 
   1   4  -6   19.17    1.28 
   2   4  -6   33.05    2.17 
   3   4  -6    2.40    0.38 
   4   4  -6   16.31    1.09 
   5   4  -6   10.86    0.82 
   6   4  -6   -0.57    0.30 
  -4   5  -6    5.64    1.03 
  -3   5  -6    2.01    0.67 
  -2   5  -6   10.02    1.20 
  -1   5  -6   24.99    2.49 
   1   5  -6   11.37    0.82 
   2   5  -6    1.28    0.29 
   3   5  -6    8.89    0.69 
   4   5  -6    4.23    0.50 
   5   5  -6    2.30    0.33 
   6   5  -6   11.21    0.72 
  -3   6  -6    3.60    0.93 
  -2   6  -6    3.55    0.81 
  -1   6  -6    2.25    0.69 
   1   6  -6   12.24    1.27 
   2   6  -6    9.45    0.91 
   3   6  -6   -0.30    0.44 
   5   6  -6    0.68    0.33 
   6   6  -6    0.13    0.32 
  -3   7  -6    6.24    1.06 
  -2   7  -6    0.44    0.93 
   1   7  -6   -0.47    0.39 
   2   7  -6    4.91    0.66 
   3   7  -6   13.13    1.29 
   4   7  -6    1.72    0.49 
   5   7  -6    5.98    0.81 
   2   8  -6    1.61    0.46 
   3   8  -6    7.59    0.85 
   4   8  -6    4.09    0.65 
   3   9  -6    8.07    0.92 
  -1 -10  -5    5.83    0.84 
   0 -10  -5    1.65    0.51 
   1 -10  -5    0.94    0.45 
   2 -10  -5    8.24    0.66 
   3 -10  -5    1.42    0.26 
  -2  -9  -5   14.82    1.51 
  -1  -9  -5    3.83    0.65 
   0  -9  -5    3.51    0.63 
   1  -9  -5    2.90    0.74 
   2  -9  -5    2.58    0.47 
   3  -9  -5    1.79    0.33 
   4  -9  -5    6.32    0.71 
  -3  -8  -5    5.77    0.76 
  -2  -8  -5    8.18    0.90 
   0  -8  -5    0.98    0.41 
   1  -8  -5    6.92    0.86 
   2  -8  -5    8.82    0.65 
   3  -8  -5    6.25    0.51 
   4  -8  -5    3.80    0.38 
   5  -8  -5    2.62    0.46 
  -4  -7  -5    2.78    0.47 
  -3  -7  -5   11.29    0.88 
  -2  -7  -5    8.62    0.95 
  -1  -7  -5    2.56    0.55 
   0  -7  -5   37.91    3.38 
   1  -7  -5    6.95    0.93 
   3  -7  -5    4.17    0.71 
   4  -7  -5    6.76    0.76 
   5  -7  -5   14.05    1.29 
  -4  -6  -5    6.27    0.78 
  -3  -6  -5    2.97    0.58 
  -2  -6  -5    2.50    0.53 
  -1  -6  -5    3.90    0.57 
   0  -6  -5    3.40    0.56 
   2  -6  -5    2.73    0.37 
   3  -6  -5    8.42    0.74 
   4  -6  -5    4.10    0.55 
   5  -6  -5   11.07    0.90 
   6  -6  -5   18.60    2.08 
  -5  -5  -5    8.75    0.99 
  -4  -5  -5    2.20    0.52 
  -3  -5  -5    0.52    0.31 
  -2  -5  -5   -0.57    0.28 
  -1  -5  -5   14.29    1.31 
   2  -5  -5    1.53    0.23 
   3  -5  -5    2.57    0.39 
   4  -5  -5    6.92    0.57 
   5  -5  -5    2.18    0.25 
   6  -5  -5    0.41    0.39 
   7  -5  -5    0.64    0.65 
  -4  -4  -5   20.76    1.98 
  -3  -4  -5    5.88    0.67 
  -2  -4  -5   16.14    1.49 
   2  -4  -5   11.09    1.07 
   3  -4  -5   10.40    0.73 
   4  -4  -5   13.02    0.95 
   5  -4  -5   13.60    1.00 
   6  -4  -5    4.42    0.95 
   7  -4  -5    1.63    0.48 
  -3  -3  -5    6.73    0.67 
  -2  -3  -5   16.81    1.49 
   0  -3  -5    7.81    0.73 
   1  -3  -5    3.55    0.51 
   3  -3  -5   39.08    2.54 
   4  -3  -5    8.71    0.68 
   5  -3  -5   22.95    1.52 
   6  -3  -5    1.37    0.47 
   7  -3  -5    4.30    0.63 
  -4  -2  -5   -0.52    0.44 
  -3  -2  -5    0.82    0.21 
  -2  -2  -5    4.46    0.61 
  -1  -2  -5    5.78    0.65 
   1  -2  -5    7.99    0.46 
   2  -2  -5   18.45    1.23 
   3  -2  -5   58.71    3.09 
   4  -2  -5   10.81    0.82 
   5  -2  -5    1.69    0.36 
   6  -2  -5    0.89    0.39 
   7  -2  -5    0.17    0.42 
  -5  -1  -5    0.84    0.51 
  -4  -1  -5    1.13    0.52 
  -3  -1  -5    2.41    0.62 
  -2  -1  -5    0.87    0.40 
  -1  -1  -5   58.06    3.16 
   0  -1  -5   21.96    1.75 
   1  -1  -5   22.78    1.55 
   2  -1  -5   28.37    1.77 
   3  -1  -5   24.91    1.31 
   4  -1  -5    9.47    0.58 
   5  -1  -5   14.77    1.07 
   6  -1  -5   -0.60    0.39 
   7  -1  -5    0.63    0.44 
  -5   0  -5   15.67    1.43 
  -4   0  -5    0.70    0.54 
  -3   0  -5    0.45    0.41 
  -2   0  -5    0.09    0.37 
   0   0  -5    0.55    0.06 
   1   0  -5    3.96    0.34 
   2   0  -5    1.06    0.41 
   3   0  -5   46.22    2.02 
   4   0  -5   13.60    0.78 
   5   0  -5    2.55    0.32 
   6   0  -5   13.01    0.82 
   7   0  -5   -0.84    0.37 
  -5   1  -5    1.20    0.63 
  -4   1  -5    0.71    0.58 
  -3   1  -5    2.80    0.65 
  -2   1  -5    1.58    0.49 
  -1   1  -5   67.17    4.60 
   0   1  -5   18.52    1.30 
   1   1  -5   23.00    1.57 
   2   1  -5   28.76    1.49 
   3   1  -5   25.12    1.29 
   4   1  -5    9.23    0.57 
   5   1  -5   14.81    0.85 
   6   1  -5   -0.62    0.24 
   7   1  -5    0.65    0.32 
  -5   2  -5   -0.01    0.61 
  -3   2  -5    0.25    0.47 
  -2   2  -5    3.78    0.67 
  -1   2  -5    8.45    0.89 
   0   2  -5    1.00    0.11 
   1   2  -5   12.85    1.16 
   2   2  -5   17.69    1.04 
   3   2  -5   59.53    3.89 
   4   2  -5   11.06    0.64 
   5   2  -5    2.21    0.26 
   6   2  -5    0.87    0.27 
   7   2  -5    0.32    0.31 
  -5   3  -5    0.19    0.63 
  -3   3  -5    7.00    0.97 
  -2   3  -5   17.43    1.73 
  -1   3  -5   17.02    1.66 
   1   3  -5    7.57    0.76 
   2   3  -5   20.26    1.18 
   3   3  -5   40.39    2.65 
   4   3  -5    9.02    0.56 
   5   3  -5   23.98    1.34 
   6   3  -5    1.00    0.39 
   7   3  -5    5.25    0.50 
  -5   4  -5    7.69    1.14 
  -4   4  -5   25.74    2.44 
  -3   4  -5    9.56    1.07 
  -2   4  -5   15.96    1.55 
  -1   4  -5   23.26    2.25 
   1   4  -5   10.67    0.96 
   2   4  -5   12.40    1.19 
   3   4  -5   10.57    0.77 
   4   4  -5   14.34    0.80 
   5   4  -5   12.79    0.76 
   6   4  -5    6.26    0.55 
   7   4  -5    1.59    0.35 
  -5   5  -5    9.85    0.80 
  -4   5  -5    1.61    0.63 
  -3   5  -5    0.36    0.54 
  -1   5  -5   12.95    1.35 
   1   5  -5   42.17    4.13 
   2   5  -5    1.99    0.37 
   3   5  -5    4.18    0.48 
   4   5  -5    8.26    0.63 
   5   5  -5    2.27    0.39 
   6   5  -5    0.45    0.31 
   7   5  -5    0.64    0.39 
  -4   6  -5    7.55    1.17 
  -3   6  -5    2.48    0.76 
  -2   6  -5    3.69    0.69 
   1   6  -5    3.60    0.46 
   2   6  -5    3.69    0.50 
   3   6  -5    7.50    0.82 
   4   6  -5    6.26    0.74 
   5   6  -5   13.90    1.01 
   6   6  -5   20.61    1.48 
  -4   7  -5    3.57    0.95 
  -3   7  -5    9.08    1.65 
  -2   7  -5    5.86    0.93 
   2   7  -5    9.68    1.04 
   3   7  -5    5.30    0.68 
   4   7  -5    9.76    0.95 
   5   7  -5   11.21    0.86 
   6   7  -5   -0.03    0.35 
  -3   8  -5    7.68    1.09 
   2   8  -5    9.00    1.03 
   3   8  -5    6.43    0.78 
   4   8  -5    4.58    0.64 
   5   8  -5    2.42    0.60 
   4   9  -5    6.55    0.84 
   3  10  -5    1.77    0.49 
  -1 -11  -4    4.66    0.73 
   0 -11  -4    0.57    0.47 
   1 -11  -4    3.20    0.43 
   2 -11  -4    1.04    0.26 
  -2 -10  -4    0.61    0.42 
  -1 -10  -4   13.02    1.36 
   0 -10  -4   16.43    1.66 
   1 -10  -4   17.87    1.81 
   2 -10  -4    4.80    0.46 
   3 -10  -4    0.24    0.21 
   4 -10  -4    4.41    0.61 
  -3  -9  -4    0.32    0.40 
  -2  -9  -4    7.92    0.89 
   0  -9  -4    2.94    0.62 
   1  -9  -4    4.38    0.39 
   2  -9  -4    6.37    0.51 
   3  -9  -4    2.63    0.30 
   4  -9  -4   -0.10    0.26 
   5  -9  -4    3.58    0.56 
  -4  -8  -4    8.04    0.75 
  -3  -8  -4    9.52    0.77 
  -2  -8  -4    8.48    1.00 
  -1  -8  -4   19.77    1.89 
   0  -8  -4   20.96    2.27 
   1  -8  -4    8.72    0.65 
   2  -8  -4    2.13    0.32 
   3  -8  -4    0.36    0.19 
   4  -8  -4    0.64    0.25 
   5  -8  -4    6.50    0.69 
  -5  -7  -4    2.80    0.91 
  -4  -7  -4    3.45    0.50 
  -3  -7  -4    5.23    0.73 
  -2  -7  -4    9.84    1.00 
  -1  -7  -4   16.36    1.58 
   0  -7  -4    4.56    0.55 
   1  -7  -4   14.79    1.05 
   2  -7  -4   22.51    1.48 
   3  -7  -4    1.52    0.28 
   4  -7  -4    0.01    0.20 
   5  -7  -4   11.80    1.16 
   6  -7  -4   13.25    1.52 
  -5  -6  -4    2.18    0.45 
  -4  -6  -4    0.14    0.31 
  -3  -6  -4    5.34    0.51 
  -2  -6  -4   -0.35    0.28 
  -1  -6  -4   24.48    2.29 
   0  -6  -4   65.44    6.55 
   1  -6  -4   51.23    4.95 
   2  -6  -4    9.23    0.97 
   3  -6  -4    6.16    0.61 
   4  -6  -4   16.12    1.53 
   5  -6  -4    3.57    0.72 
   6  -6  -4    3.73    0.40 
  -5  -5  -4   14.11    1.28 
  -4  -5  -4    3.34    0.50 
  -3  -5  -4    0.80    0.31 
  -2  -5  -4    5.28    0.60 
  -1  -5  -4    3.09    0.45 
   1  -5  -4   29.74    2.93 
   2  -5  -4   10.51    1.09 
   3  -5  -4    1.75    0.26 
   4  -5  -4    6.43    0.52 
   5  -5  -4   11.38    0.87 
   6  -5  -4   16.12    1.23 
   7  -5  -4    8.49    0.84 
  -5  -4  -4   11.22    1.13 
  -4  -4  -4    7.04    0.75 
  -3  -4  -4   15.42    1.36 
  -2  -4  -4   14.03    1.26 
  -1  -4  -4   13.75    1.28 
   1  -4  -4    9.42    0.62 
   2  -4  -4   34.29    2.91 
   3  -4  -4   14.79    0.99 
   4  -4  -4   28.79    1.59 
   5  -4  -4    7.10    0.48 
   6  -4  -4    2.09    0.27 
   7  -4  -4    0.75    0.42 
  -4  -3  -4    2.33    0.41 
  -3  -3  -4    8.70    0.77 
  -1  -3  -4   18.33    1.93 
   0  -3  -4   11.30    1.27 
   1  -3  -4   56.24    2.64 
   2  -3  -4   64.22    2.66 
   3  -3  -4   35.33    1.91 
   4  -3  -4   64.09    4.34 
   5  -3  -4    1.44    0.42 
   6  -3  -4   -0.16    0.37 
   7  -3  -4   -0.40    0.43 
  -6  -2  -4    2.09    0.67 
  -5  -2  -4    3.31    0.69 
  -4  -2  -4    7.47    0.87 
  -3  -2  -4   29.15    2.68 
  -2  -2  -4   24.16    2.40 
  -1  -2  -4    7.34    0.36 
   0  -2  -4   19.40    0.91 
   1  -2  -4   24.49    1.35 
   2  -2  -4   41.52    1.74 
   3  -2  -4   47.30    2.57 
   4  -2  -4   61.71    4.09 
   5  -2  -4   18.72    1.21 
   6  -2  -4    3.96    0.52 
   7  -2  -4    0.68    0.38 
  -6  -1  -4   10.42    1.27 
  -5  -1  -4    8.76    1.02 
  -4  -1  -4    7.54    0.86 
  -3  -1  -4    8.81    0.93 
  -2  -1  -4   14.80    0.81 
  -1  -1  -4   79.67    3.46 
   0  -1  -4    3.70    0.19 
   1  -1  -4   30.05    1.50 
   2  -1  -4   75.18    2.90 
   3  -1  -4   37.90    1.74 
   4  -1  -4   56.53    3.59 
   5  -1  -4   18.86    1.27 
   6  -1  -4    4.52    0.73 
   7  -1  -4    5.45    0.64 
  -6   0  -4    3.52    0.87 
  -5   0  -4    0.16    0.47 
  -4   0  -4   -0.22    0.42 
  -3   0  -4    7.95    0.91 
  -2   0  -4   24.91    1.86 
  -1   0  -4    8.66    0.37 
   0   0  -4  129.11    6.22 
   1   0  -4   14.02    0.55 
   2   0  -4   58.75    2.46 
   3   0  -4   22.41    1.19 
   4   0  -4   10.04    0.66 
   5   0  -4    1.56    0.20 
   6   0  -4    3.85    0.70 
   7   0  -4    1.01    0.40 
   8   0  -4   -0.04    0.53 
  -6   1  -4   10.95    1.30 
  -5   1  -4    9.79    1.14 
  -4   1  -4    7.77    1.01 
  -3   1  -4    8.95    0.96 
  -2   1  -4   13.53    0.78 
  -1   1  -4   81.23    3.51 
   0   1  -4    3.45    0.21 
   1   1  -4   31.55    1.38 
   2   1  -4   73.20    3.61 
   3   1  -4   37.11    1.59 
   4   1  -4   52.42    2.80 
   5   1  -4   20.44    1.13 
   6   1  -4    3.68    0.32 
   7   1  -4    4.87    0.36 
  -6   2  -4    1.52    0.66 
  -4   2  -4    8.41    1.10 
  -3   2  -4   28.98    2.78 
  -2   2  -4   28.58    2.03 
  -1   2  -4    6.66    0.31 
   0   2  -4   19.87    1.14 
   1   2  -4   22.95    0.99 
   2   2  -4   38.69    2.18 
   3   2  -4   44.79    1.92 
   4   2  -4   65.14    3.45 
   5   2  -4   18.82    1.02 
   6   2  -4    2.74    0.28 
   7   2  -4    1.29    0.29 
  -6   3  -4    1.46    0.69 
  -5   3  -4    0.06    0.61 
  -3   3  -4    8.13    0.96 
  -2   3  -4   21.27    1.23 
  -1   3  -4   20.11    0.99 
   0   3  -4   19.78    1.26 
   1   3  -4   56.85    2.48 
   2   3  -4   64.18    3.47 
   3   3  -4   37.20    2.01 
   4   3  -4   67.37    3.61 
   5   3  -4    1.47    0.18 
   6   3  -4   -0.24    0.18 
   7   3  -4    0.13    0.22 
  -6   4  -4    0.70    0.20 
  -5   4  -4   13.06    1.03 
  -3   4  -4   17.56    1.66 
  -2   4  -4   13.83    1.43 
  -1   4  -4   13.49    0.95 
   1   4  -4    7.92    0.39 
   2   4  -4   33.66    1.75 
   3   4  -4   16.11    1.49 
   4   4  -4   32.32    1.77 
   5   4  -4    6.87    0.47 
   6   4  -4    4.20    0.49 
   7   4  -4    1.54    0.32 
  -5   5  -4   14.19    1.00 
  -4   5  -4    3.40    0.81 
  -3   5  -4    0.09    0.44 
  -2   5  -4    4.20    0.63 
   1   5  -4   28.75    2.01 
   2   5  -4   11.72    1.27 
   3   5  -4    1.73    0.36 
   4   5  -4    7.41    0.56 
   5   5  -4   13.76    0.93 
   6   5  -4   17.45    1.30 
   7   5  -4    7.87    0.58 
  -5   6  -4    1.47    0.26 
  -4   6  -4    0.09    0.74 
  -3   6  -4    7.14    0.87 
   2   6  -4    9.26    0.97 
   3   6  -4    6.19    0.67 
   4   6  -4   16.24    1.50 
   5   6  -4    4.68    0.49 
   6   6  -4    3.81    0.49 
  -4   7  -4    3.69    0.48 
  -3   7  -4    4.23    0.80 
   2   7  -4   22.59    2.14 
   3   7  -4    1.80    0.37 
   4   7  -4    0.57    0.40 
   5   7  -4   11.67    0.88 
   6   7  -4   17.05    1.25 
  -4   8  -4    7.79    0.68 
   2   8  -4    1.54    0.41 
   3   8  -4    1.09    0.39 
   4   8  -4    1.16    0.31 
   5   8  -4    6.02    0.84 
  -3   9  -4    0.32    0.26 
   3   9  -4    1.76    0.44 
   4   9  -4   -0.09    0.33 
   5   9  -4    4.11    0.50 
  -2  10  -4    0.98    0.31 
   3  10  -4    0.94    0.66 
   4  10  -4    5.11    0.76 
  -1  11  -4    5.09    0.73 
  -2 -11  -3    5.30    0.77 
  -1 -11  -3    8.22    0.92 
   0 -11  -3   43.66    3.88 
   1 -11  -3   21.99    1.45 
   2 -11  -3    6.92    0.58 
   3 -11  -3   -0.19    0.24 
  -3 -10  -3    0.32    0.32 
  -2 -10  -3   10.82    1.04 
  -1 -10  -3   23.33    2.28 
   0 -10  -3   -0.11    0.20 
   1 -10  -3   10.19    0.70 
   2 -10  -3   16.53    1.11 
   3 -10  -3    0.82    0.27 
   4 -10  -3    2.25    0.53 
  -4  -9  -3    5.00    0.59 
  -3  -9  -3    4.78    0.52 
  -1  -9  -3   22.41    2.12 
   0  -9  -3    6.49    0.51 
   1  -9  -3   17.04    1.15 
   2  -9  -3    2.94    0.49 
   3  -9  -3   10.53    0.94 
   4  -9  -3   10.50    1.13 
   5  -9  -3    0.31    0.24 
  -5  -8  -3   -0.06    0.35 
  -4  -8  -3    1.14    0.35 
  -3  -8  -3    3.43    0.69 
  -2  -8  -3   14.08    1.29 
  -1  -8  -3   17.36    1.67 
   0  -8  -3    3.45    0.34 
   1  -8  -3   27.12    1.81 
   2  -8  -3   11.35    0.76 
   3  -8  -3   18.30    1.86 
   4  -8  -3    8.61    0.75 
   5  -8  -3    0.55    0.25 
   6  -8  -3    2.00    0.45 
  -5  -7  -3    4.26    0.54 
  -4  -7  -3    4.15    0.47 
  -3  -7  -3    7.35    0.60 
  -2  -7  -3    1.37    0.32 
  -1  -7  -3   25.14    2.42 
   0  -7  -3  139.13    9.42 
   1  -7  -3   24.69    1.69 
   2  -7  -3    7.44    0.53 
   3  -7  -3    3.52    0.46 
   4  -7  -3   10.55    1.14 
   5  -7  -3    8.50    0.99 
   6  -7  -3    0.29    0.19 
  -5  -6  -3   16.74    1.21 
  -4  -6  -3    5.12    0.53 
  -3  -6  -3   -0.28    0.24 
  -2  -6  -3   29.60    2.66 
  -1  -6  -3   34.79    3.18 
   0  -6  -3    9.48    0.68 
   1  -6  -3   16.61    1.51 
   2  -6  -3   35.10    2.94 
   3  -6  -3    8.30    0.78 
   4  -6  -3    7.59    0.77 
   5  -6  -3   21.47    2.11 
   6  -6  -3   11.71    0.93 
   7  -6  -3    2.50    0.46 
  -5  -5  -3    9.05    0.80 
  -4  -5  -3    1.61    0.38 
  -3  -5  -3    7.83    0.77 
  -2  -5  -3    4.71    0.52 
  -1  -5  -3   33.11    2.32 
   0  -5  -3   86.20    4.00 
   1  -5  -3   55.93    3.89 
   2  -5  -3    4.19    0.37 
   4  -5  -3   14.79    1.10 
   5  -5  -3    1.94    0.24 
   6  -5  -3    0.65    0.18 
   7  -5  -3    3.57    0.40 
  -4  -4  -3   23.59    2.09 
  -3  -4  -3    2.81    0.39 
  -2  -4  -3   44.58    2.69 
   0  -4  -3   12.18    0.86 
   1  -4  -3    9.41    0.50 
   2  -4  -3   31.04    2.18 
   3  -4  -3   13.12    0.83 
   4  -4  -3   24.00    1.33 
   5  -4  -3   22.40    1.21 
   6  -4  -3    6.24    0.43 
   7  -4  -3    2.59    0.45 
  -4  -3  -3   28.00    2.71 
  -3  -3  -3   39.44    3.91 
  -2  -3  -3   72.98    3.97 
  -1  -3  -3    3.27    0.33 
   0  -3  -3   34.49    2.29 
   1  -3  -3    1.48    0.09 
   2  -3  -3   26.78    1.25 
   3  -3  -3   68.66    2.81 
   4  -3  -3   22.49    1.26 
   5  -3  -3   12.10    0.70 
   6  -3  -3    2.84    0.34 
   7  -3  -3    9.11    0.77 
  -6  -2  -3    2.48    0.74 
  -5  -2  -3    7.12    0.88 
  -4  -2  -3   14.19    1.35 
  -3  -2  -3   16.97    1.85 
  -2  -2  -3   86.66    3.80 
  -1  -2  -3   45.66    1.95 
   0  -2  -3    1.33    0.08 
   1  -2  -3   79.38    3.24 
   2  -2  -3   56.54    2.67 
   3  -2  -3   69.58    3.29 
   4  -2  -3    8.86    0.99 
   5  -2  -3    3.84    0.30 
   6  -2  -3    9.39    1.21 
   7  -2  -3    2.86    0.72 
   8  -2  -3    1.14    0.47 
  -6  -1  -3    1.31    0.68 
  -5  -1  -3    7.42    0.94 
  -4  -1  -3    8.63    0.97 
  -3  -1  -3   51.63    4.88 
  -2  -1  -3    8.72    0.60 
  -1  -1  -3   26.25    1.07 
   0  -1  -3   98.02    4.45 
   1  -1  -3   31.01    1.29 
   2  -1  -3   53.18    2.06 
   3  -1  -3   14.06    0.68 
   5  -1  -3    6.09    0.41 
   6  -1  -3   -0.06    0.22 
   7  -1  -3    0.77    0.44 
   8  -1  -3    0.82    0.25 
  -6   0  -3   14.72    1.57 
  -5   0  -3   28.61    2.61 
  -4   0  -3    8.49    0.95 
  -2   0  -3    4.06    0.18 
  -1   0  -3    0.92    0.05 
   0   0  -3    2.01    0.10 
   1   0  -3    4.00    0.17 
   2   0  -3    1.23    0.10 
   3   0  -3   74.20    3.40 
   4   0  -3    5.96    0.41 
   5   0  -3   18.71    0.89 
   6   0  -3   64.61    3.48 
   7   0  -3    5.74    0.61 
   8   0  -3    3.88    0.48 
  -6   1  -3    3.07    0.93 
  -5   1  -3    9.74    1.13 
  -4   1  -3    8.83    1.01 
  -3   1  -3   44.40    2.45 
  -2   1  -3    7.70    0.34 
  -1   1  -3   25.03    1.06 
   0   1  -3   88.97    4.27 
   1   1  -3   28.20    1.20 
   2   1  -3   52.16    2.24 
   3   1  -3   13.99    0.60 
   4   1  -3   17.30    0.79 
   5   1  -3    7.08    0.39 
   6   1  -3    0.24    0.18 
   7   1  -3    1.54    0.24 
   8   1  -3    1.21    0.26 
  -6   2  -3    2.30    0.65 
  -5   2  -3    4.81    0.55 
  -4   2  -3   16.12    1.59 
  -3   2  -3   16.30    0.91 
  -2   2  -3   83.26    3.59 
  -1   2  -3   46.63    2.04 
   0   2  -3    1.18    0.08 
   1   2  -3   70.53    2.80 
   2   2  -3   54.25    2.31 
   3   2  -3   68.44    3.22 
   4   2  -3    6.81    0.33 
   5   2  -3    3.86    0.31 
   6   2  -3    5.82    0.46 
   7   2  -3    5.74    0.47 
   8   2  -3    0.65    0.26 
  -6   3  -3    1.31    0.29 
  -5   3  -3   13.74    0.98 
  -4   3  -3   33.12    2.91 
  -3   3  -3   40.33    2.79 
  -2   3  -3   71.33    3.05 
  -1   3  -3    3.19    0.17 
   0   3  -3   34.36    1.43 
   1   3  -3    1.42    0.09 
   2   3  -3   26.93    1.46 
   3   3  -3   67.07    2.78 
   4   3  -3   21.44    0.95 
   5   3  -3   13.12    0.65 
   6   3  -3    2.70    0.30 
   7   3  -3   10.57    0.67 
  -6   4  -3    2.54    0.69 
  -5   4  -3    3.34    0.39 
  -4   4  -3   22.69    2.20 
  -3   4  -3    3.29    0.53 
  -2   4  -3   43.69    2.10 
   0   4  -3   13.14    0.89 
   1   4  -3    8.66    0.42 
   2   4  -3   34.29    1.60 
   3   4  -3   11.16    0.74 
   4   4  -3   27.82    1.85 
   5   4  -3   20.87    1.02 
   6   4  -3    6.72    0.42 
   7   4  -3    2.04    0.27 
  -6   5  -3    0.51    0.21 
  -5   5  -3    7.40    0.83 
  -4   5  -3    1.91    0.30 
  -3   5  -3    7.05    0.85 
  -1   5  -3   35.80    3.55 
   0   5  -3   78.23    5.52 
   1   5  -3   57.55    3.69 
   2   5  -3    5.86    0.59 
   4   5  -3   17.22    1.18 
   5   5  -3    2.00    0.27 
   6   5  -3    0.57    0.24 
   7   5  -3    3.77    0.43 
  -5   6  -3   15.81    1.11 
  -4   6  -3    4.67    0.48 
  -3   6  -3   -0.18    0.34 
   2   6  -3   29.56    3.00 
   3   6  -3    7.56    0.86 
   4   6  -3    7.79    0.58 
   5   6  -3   22.60    1.50 
   6   6  -3   15.22    1.12 
   7   6  -3    2.31    0.39 
  -5   7  -3    3.62    0.46 
  -4   7  -3    5.17    0.86 
  -3   7  -3    6.91    0.78 
   2   7  -3    6.27    0.77 
   3   7  -3    5.29    0.57 
   4   7  -3   10.37    0.78 
   5   7  -3   11.65    1.19 
   6   7  -3    0.32    0.35 
  -5   8  -3    0.14    0.22 
  -4   8  -3    1.12    0.23 
   3   8  -3   16.99    1.71 
   4   8  -3    6.48    0.58 
   5   8  -3    1.42    0.46 
   6   8  -3    2.19    0.43 
  -4   9  -3    5.35    0.66 
  -3   9  -3    5.05    0.69 
  -2   9  -3    8.72    0.91 
   3   9  -3    8.03    0.94 
   4   9  -3    9.24    1.10 
   5   9  -3    0.79    0.34 
  -3  10  -3    0.13    0.24 
  -2  10  -3   10.03    1.11 
   0  10  -3    0.13    0.23 
   3  10  -3    1.41    0.41 
   4  10  -3    2.03    0.53 
  -2  11  -3    6.64    0.78 
  -1  11  -3    8.53    0.92 
   1  11  -3   21.28    2.08 
  -1 -12  -2    9.66    0.99 
   0 -12  -2   13.59    0.94 
   1 -12  -2   13.73    0.95 
  -3 -11  -2   -0.23    0.33 
  -2 -11  -2    1.14    0.42 
  -1 -11  -2    4.69    0.46 
   0 -11  -2    0.26    0.22 
   1 -11  -2    0.87    0.22 
   2 -11  -2    0.29    0.23 
   3 -11  -2    1.07    0.33 
  -4 -10  -2    1.69    0.39 
  -3 -10  -2    0.47    0.38 
  -2 -10  -2    0.72    0.37 
  -1 -10  -2   24.00    1.54 
   0 -10  -2   16.42    1.10 
   1 -10  -2   25.46    1.62 
   2 -10  -2   12.12    1.26 
   3 -10  -2    3.22    0.38 
   4 -10  -2    2.29    0.35 
  -4  -9  -2    1.70    0.37 
  -3  -9  -2    1.33    0.37 
  -2  -9  -2   13.00    1.24 
  -1  -9  -2    5.04    0.43 
   0  -9  -2   -0.09    0.16 
   1  -9  -2    7.01    0.48 
   2  -9  -2   12.64    0.73 
   3  -9  -2   12.76    0.86 
   4  -9  -2    7.63    0.57 
   5  -9  -2    2.57    0.36 
  -5  -8  -2    4.38    0.54 
  -3  -8  -2    2.57    0.39 
  -2  -8  -2   10.20    1.09 
  -1  -8  -2   26.11    2.42 
   0  -8  -2   38.89    2.57 
   1  -8  -2    5.06    0.38 
   2  -8  -2    9.28    0.92 
   3  -8  -2   28.61    1.85 
   4  -8  -2   10.69    0.73 
   5  -8  -2    7.33    0.57 
   6  -8  -2    0.62    0.25 
  -6  -7  -2   14.79    1.13 
  -5  -7  -2    9.02    0.81 
  -4  -7  -2    1.75    0.38 
  -3  -7  -2    1.37    0.30 
  -2  -7  -2   16.94    1.54 
  -1  -7  -2   34.55    2.33 
   0  -7  -2    5.59    0.41 
   1  -7  -2   10.19    0.94 
   2  -7  -2   22.11    1.47 
   3  -7  -2   23.61    1.46 
   4  -7  -2   15.91    1.05 
   5  -7  -2    6.93    0.51 
   6  -7  -2    3.83    0.54 
  -6  -6  -2    4.83    1.03 
  -5  -6  -2   11.13    1.06 
  -4  -6  -2    8.13    0.63 
  -3  -6  -2    9.34    0.71 
  -2  -6  -2    9.47    0.95 
  -1  -6  -2   48.95    2.70 
   0  -6  -2   81.22    4.55 
   1  -6  -2   32.03    1.72 
   2  -6  -2    8.97    0.70 
   3  -6  -2    1.90    0.21 
   4  -6  -2    2.93    0.26 
   5  -6  -2    5.23    0.45 
   6  -6  -2   -0.92    0.65 
   7  -6  -2    0.65    0.23 
  -6  -5  -2   16.86    1.17 
  -5  -5  -2   16.34    1.49 
  -4  -5  -2    0.31    0.24 
  -3  -5  -2    5.56    0.45 
  -2  -5  -2   13.19    0.87 
  -1  -5  -2   10.23    0.85 
   0  -5  -2    4.32    0.22 
   1  -5  -2    4.41    0.26 
   2  -5  -2   32.96    1.79 
   3  -5  -2    3.50    0.27 
   4  -5  -2   22.99    1.59 
   5  -5  -2   14.74    1.01 
   6  -5  -2   14.73    1.26 
   7  -5  -2    6.45    0.59 
  -5  -4  -2    6.00    0.70 
  -4  -4  -2    7.92    0.72 
  -3  -4  -2   37.62    3.46 
  -2  -4  -2   30.26    1.67 
  -1  -4  -2   39.83    2.68 
   0  -4  -2   45.03    2.15 
   1  -4  -2   25.59    1.70 
   2  -4  -2   47.82    2.58 
   3  -4  -2   10.56    0.54 
   4  -4  -2   32.51    1.82 
   5  -4  -2   99.72    5.05 
   6  -4  -2    2.48    0.77 
   7  -4  -2    3.87    0.40 
  -4  -3  -2   21.33    2.08 
  -3  -3  -2   45.41    2.92 
  -2  -3  -2   31.68    1.79 
  -1  -3  -2   58.18    3.10 
   0  -3  -2   12.85    0.69 
   1  -3  -2   56.52    3.58 
   2  -3  -2   48.65    2.56 
   3  -3  -2   28.22    1.08 
   4  -3  -2   18.89    0.87 
   5  -3  -2    0.16    0.21 
   6  -3  -2    5.57    0.43 
   7  -3  -2    4.75    0.43 
  -6  -2  -2    0.41    0.42 
  -5  -2  -2   11.17    1.10 
  -3  -2  -2   93.63    6.55 
  -2  -2  -2   38.12    2.08 
  -1  -2  -2   58.00    3.76 
   0  -2  -2   10.93    0.70 
   1  -2  -2   43.94    1.65 
   2  -2  -2    1.83    0.09 
   3  -2  -2   31.97    1.32 
   4  -2  -2   15.24    0.70 
   5  -2  -2    1.64    0.23 
   6  -2  -2    2.71    0.35 
   7  -2  -2    0.38    0.28 
   8  -2  -2    0.44    0.31 
  -7  -1  -2    1.46    0.55 
  -6  -1  -2   -0.38    0.46 
  -5  -1  -2   17.71    1.67 
  -4  -1  -2   60.54    5.73 
  -3  -1  -2   39.64    2.03 
  -2  -1  -2   67.58    3.31 
  -1  -1  -2  167.82    7.95 
   0  -1  -2    3.14    0.15 
   1  -1  -2   51.92    1.94 
   2  -1  -2   69.56    3.18 
   3  -1  -2   28.85    1.22 
   4  -1  -2    4.80    0.29 
   5  -1  -2   26.04    1.43 
   6  -1  -2   24.18    1.36 
   7  -1  -2   29.11    1.95 
   8  -1  -2    0.73    0.32 
  -7   0  -2    0.55    0.55 
  -6   0  -2    0.42    0.48 
  -5   0  -2    3.14    0.69 
  -4   0  -2    7.35    0.81 
  -3   0  -2    3.11    0.17 
  -2   0  -2   96.93    4.56 
  -1   0  -2   34.06    1.42 
   0   0  -2  970.61   63.82 
   1   0  -2   36.56    1.39 
   2   0  -2   34.09    1.27 
   3   0  -2   18.33    0.71 
   4   0  -2   21.27    0.80 
   5   0  -2    1.80    0.26 
   6   0  -2    2.27    0.29 
   7   0  -2   -0.26    0.30 
   8   0  -2    0.08    0.29 
  -7   1  -2    1.41    0.59 
  -6   1  -2    0.08    0.49 
  -5   1  -2   18.18    1.67 
  -4   1  -2   59.92    3.45 
  -3   1  -2   39.97    1.80 
  -2   1  -2   66.57    2.86 
  -1   1  -2  163.22    6.81 
   0   1  -2    3.17    0.14 
   1   1  -2   50.51    2.12 
   2   1  -2   65.09    2.50 
   3   1  -2   28.68    1.10 
   4   1  -2    4.65    0.19 
   5   1  -2   28.06    1.33 
   6   1  -2   26.42    1.27 
   7   1  -2   31.35    1.72 
   8   1  -2    0.97    0.25 
  -7   2  -2    3.75    0.91 
  -6   2  -2    0.20    0.17 
  -5   2  -2   10.59    0.75 
  -4   2  -2   53.58    3.58 
  -3   2  -2  100.99    4.35 
  -2   2  -2   36.05    1.52 
  -1   2  -2   54.04    2.27 
   0   2  -2    8.91    0.49 
   1   2  -2   42.51    2.28 
   2   2  -2    1.78    0.09 
   3   2  -2   30.25    1.18 
   4   2  -2   15.61    0.58 
   5   2  -2    1.75    0.18 
   6   2  -2    3.02    0.27 
   7   2  -2    0.47    0.23 
   8   2  -2    0.70    0.25 
  -7   3  -2    1.30    0.67 
  -6   3  -2    0.64    0.18 
  -5   3  -2    2.60    0.28 
  -4   3  -2   22.23    1.48 
  -3   3  -2   42.83    2.25 
  -2   3  -2   30.11    1.47 
  -1   3  -2   64.98    4.30 
   0   3  -2   11.77    0.66 
   1   3  -2   54.24    2.63 
   2   3  -2   48.02    2.17 
   3   3  -2   29.42    1.36 
   4   3  -2   18.52    0.79 
   5   3  -2    0.78    0.15 
   6   3  -2    5.84    0.39 
   7   3  -2    7.07    0.49 
  -6   4  -2   10.39    0.84 
  -5   4  -2    5.40    0.77 
  -4   4  -2    8.41    0.60 
  -3   4  -2   31.63    3.29 
  -2   4  -2   30.27    1.73 
  -1   4  -2   39.31    2.58 
   0   4  -2   43.43    2.09 
   1   4  -2   23.50    1.15 
   2   4  -2   47.42    4.51 
   3   4  -2   10.12    0.57 
   4   4  -2   34.68    1.91 
   5   4  -2   90.82    4.31 
   6   4  -2    0.67    0.23 
   7   4  -2    4.49    0.36 
  -6   5  -2   19.33    1.30 
  -5   5  -2   16.27    1.14 
  -4   5  -2    0.45    0.15 
  -3   5  -2    5.96    0.47 
  -2   5  -2    9.97    1.15 
  -1   5  -2    2.60    0.16 
   0   5  -2    3.79    0.19 
   1   5  -2    4.76    0.32 
   2   5  -2   31.45    2.15 
   3   5  -2    3.98    0.29 
   4   5  -2   23.14    1.26 
   5   5  -2   14.90    0.84 
   6   5  -2   12.25    0.68 
   7   5  -2    6.92    0.54 
  -6   6  -2    6.18    0.59 
  -5   6  -2   11.19    0.87 
  -4   6  -2    7.47    0.58 
  -3   6  -2    8.99    0.68 
  -1   6  -2   42.69    4.55 
   2   6  -2    7.73    0.81 
   3   6  -2    1.99    0.32 
   4   6  -2    3.13    0.33 
   5   6  -2    4.91    0.36 
   6   6  -2    0.83    0.23 
   7   6  -2    1.38    0.34 
  -6   7  -2   14.41    1.62 
  -5   7  -2    7.95    0.73 
  -4   7  -2    1.28    0.22 
  -3   7  -2    1.40    0.34 
  -2   7  -2   15.81    1.58 
   2   7  -2   20.04    1.98 
   3   7  -2   20.38    1.99 
   4   7  -2   16.21    1.09 
   5   7  -2    7.56    0.48 
   6   7  -2    3.37    0.44 
  -5   8  -2    4.05    0.48 
  -4   8  -2    2.74    0.47 
  -3   8  -2    2.04    0.41 
  -2   8  -2   10.13    1.02 
  -1   8  -2   23.97    2.30 
   3   8  -2   25.44    2.59 
   4   8  -2    9.64    0.71 
   5   8  -2    8.48    0.90 
   6   8  -2    0.95    0.34 
  -4   9  -2    1.87    0.44 
  -3   9  -2    0.83    0.26 
  -2   9  -2   12.49    1.23 
  -1   9  -2    2.92    0.46 
   0   9  -2   -0.15    0.17 
   1   9  -2    4.95    0.39 
   3   9  -2   13.19    1.28 
   4   9  -2    6.99    0.63 
   5   9  -2    3.49    0.63 
  -4  10  -2    1.58    0.32 
  -3  10  -2    0.18    0.23 
  -2  10  -2    0.56    0.25 
  -1  10  -2   23.07    2.18 
   0  10  -2   15.31    1.40 
   1  10  -2   23.07    2.15 
   3  10  -2    2.97    0.56 
   4  10  -2    1.47    0.48 
  -3  11  -2   -0.10    0.26 
  -2  11  -2    0.98    0.28 
  -1  11  -2    5.51    0.68 
   0  11  -2    0.53    0.16 
   1  11  -2    0.82    0.26 
  -1  12  -2    8.80    0.68 
   0  12  -2   11.79    1.26 
  -1 -12  -1    2.80    0.41 
   0 -12  -1    0.15    0.22 
   1 -12  -1    4.07    0.59 
   2 -12  -1   17.44    1.26 
  -3 -11  -1    0.57    0.38 
  -2 -11  -1    4.57    0.58 
  -1 -11  -1    3.27    0.37 
   0 -11  -1   38.65    2.55 
   1 -11  -1    9.99    0.59 
   2 -11  -1   10.85    0.78 
   3 -11  -1    0.83    0.22 
  -4 -10  -1    3.62    0.54 
  -3 -10  -1    1.60    0.37 
  -2 -10  -1    8.38    0.95 
  -1 -10  -1    2.88    0.35 
   0 -10  -1    0.75    0.32 
   1 -10  -1    0.95    0.15 
   2 -10  -1    5.97    0.50 
   3 -10  -1    4.79    0.42 
   4 -10  -1   13.75    0.94 
  -5  -9  -1    0.32    0.39 
  -4  -9  -1    7.92    0.67 
  -3  -9  -1   16.88    1.25 
  -2  -9  -1   11.95    0.72 
  -1  -9  -1   14.45    0.99 
   0  -9  -1   16.41    0.92 
   1  -9  -1   12.90    0.71 
   2  -9  -1   14.26    0.88 
   3  -9  -1   49.01    3.26 
   4  -9  -1   20.47    1.33 
   5  -9  -1    0.53    0.22 
  -5  -8  -1   -0.36    0.36 
  -4  -8  -1    6.70    0.63 
  -3  -8  -1   13.66    1.08 
  -2  -8  -1   14.57    0.83 
  -1  -8  -1   27.58    1.48 
   0  -8  -1    2.65    0.21 
   1  -8  -1   20.14    1.10 
   2  -8  -1   19.03    1.31 
   3  -8  -1   57.79    3.67 
   4  -8  -1   25.44    1.69 
   5  -8  -1    0.70    0.20 
   6  -8  -1    3.99    0.62 
  -6  -7  -1    1.71    0.44 
  -5  -7  -1    6.54    0.64 
  -4  -7  -1   13.99    0.99 
  -3  -7  -1   14.22    1.02 
  -2  -7  -1   12.82    0.74 
  -1  -7  -1    7.94    0.44 
   0  -7  -1   51.56    2.86 
   1  -7  -1    5.29    0.34 
   2  -7  -1   28.40    1.87 
   3  -7  -1   34.97    2.18 
   4  -7  -1   19.34    1.21 
   5  -7  -1    0.82    0.28 
   6  -7  -1    2.62    0.48 
  -6  -6  -1   14.35    1.87 
  -5  -6  -1   16.02    1.19 
  -4  -6  -1    4.84    0.45 
  -3  -6  -1    1.23    0.15 
  -2  -6  -1    9.85    0.60 
  -1  -6  -1    4.04    0.24 
   1  -6  -1   27.44    1.47 
   2  -6  -1    7.12    0.47 
   3  -6  -1   13.71    0.90 
   4  -6  -1   17.67    1.16 
   5  -6  -1   16.72    1.16 
   6  -6  -1    7.11    0.78 
   7  -6  -1    1.38    0.36 
  -7  -5  -1    1.43    0.75 
  -6  -5  -1    0.57    0.28 
  -5  -5  -1   12.53    0.92 
  -4  -5  -1    4.03    0.40 
  -3  -5  -1   13.30    0.92 
  -2  -5  -1    7.50    0.37 
  -1  -5  -1   55.82    2.63 
   0  -5  -1   55.00    3.04 
   1  -5  -1   59.59    2.71 
   2  -5  -1   32.27    1.70 
   3  -5  -1    5.31    0.38 
   4  -5  -1   37.70    2.42 
   5  -5  -1   15.32    0.94 
   6  -5  -1    5.19    0.70 
   7  -5  -1    4.80    0.52 
  -7  -4  -1    1.03    0.74 
  -5  -4  -1    5.83    0.58 
  -4  -4  -1   32.04    2.09 
  -3  -4  -1    8.97    0.62 
  -2  -4  -1   48.54    2.07 
  -1  -4  -1  157.69    6.61 
   0  -4  -1    4.35    0.21 
   1  -4  -1  330.96   15.25 
   2  -4  -1  136.59    6.92 
   3  -4  -1   24.98    1.32 
   4  -4  -1   59.49    5.49 
   5  -4  -1   27.92    1.57 
   6  -4  -1    7.39    0.62 
   7  -4  -1    1.02    0.30 
  -4  -3  -1   24.40    1.69 
  -3  -3  -1   42.10    2.01 
  -2  -3  -1   72.83    3.56 
  -1  -3  -1   41.47    1.75 
   0  -3  -1   11.16    0.52 
   1  -3  -1   46.74    2.48 
   2  -3  -1   30.69    1.61 
   3  -3  -1   20.44    1.10 
   4  -3  -1   40.07    1.88 
   5  -3  -1    7.03    0.58 
   6  -3  -1    9.22    0.71 
   7  -3  -1    8.66    0.77 
  -6  -2  -1    4.76    0.67 
  -5  -2  -1    2.50    0.51 
  -3  -2  -1   21.50    1.19 
  -2  -2  -1   44.00    2.33 
  -1  -2  -1    3.32    0.16 
   0  -2  -1    0.84    0.05 
   1  -2  -1    9.60    0.44 
   2  -2  -1   50.17    2.38 
   3  -2  -1    6.55    0.28 
   4  -2  -1    6.91    0.30 
   5  -2  -1    2.18    0.25 
   6  -2  -1    6.56    0.48 
   7  -2  -1    5.03    0.51 
  -7  -1  -1    4.61    0.86 
  -6  -1  -1    4.17    0.79 
  -5  -1  -1    6.88    0.80 
  -4  -1  -1   11.90    0.69 
  -3  -1  -1   10.43    0.52 
  -2  -1  -1    3.22    0.15 
  -1  -1  -1  323.13   19.91 
   0  -1  -1   81.80    7.30 
   1  -1  -1  371.38   24.88 
   2  -1  -1   22.89    0.92 
   3  -1  -1   36.08    1.54 
   4  -1  -1    9.67    0.61 
   5  -1  -1    3.18    0.28 
   6  -1  -1    0.25    0.20 
   7  -1  -1    3.79    1.03 
   8  -1  -1    0.68    0.31 
  -7   0  -1    0.24    0.48 
  -6   0  -1   16.96    1.48 
  -5   0  -1   38.53    3.53 
  -4   0  -1    3.15    0.21 
  -3   0  -1   35.80    1.71 
  -2   0  -1    4.37    0.40 
  -1   0  -1    6.21    0.38 
   0   0  -1    0.02    0.01 
   1   0  -1   37.09    1.41 
   2   0  -1   19.94    0.77 
   3   0  -1    0.15    0.04 
   4   0  -1   31.81    1.38 
   5   0  -1   45.41    2.49 
   6   0  -1   93.95    5.17 
   7   0  -1    7.13    0.59 
   8   0  -1    3.75    0.46 
  -7   1  -1    6.07    0.98 
  -5   1  -1    6.67    0.82 
  -4   1  -1   13.19    0.75 
  -3   1  -1   11.07    0.53 
  -2   1  -1    3.19    0.22 
  -1   1  -1  299.18   15.95 
   0   1  -1   77.49    5.10 
   1   1  -1  414.23   36.75 
   2   1  -1   22.41    0.84 
   3   1  -1   38.49    1.44 
   4   1  -1   12.45    0.55 
   5   1  -1    3.30    0.24 
   6   1  -1    0.50    0.17 
   7   1  -1    3.99    0.55 
   8   1  -1    1.01    0.34 
  -7   2  -1   -0.49    0.59 
  -6   2  -1    4.63    0.44 
  -5   2  -1    3.16    0.33 
  -4   2  -1   18.35    1.28 
  -3   2  -1   19.97    0.98 
  -2   2  -1   40.21    1.70 
  -1   2  -1    3.11    0.17 
   0   2  -1    0.86    0.05 
   1   2  -1    8.40    0.39 
   2   2  -1   48.87    2.24 
   3   2  -1    6.98    0.28 
   4   2  -1    6.86    0.26 
   5   2  -1    3.31    0.24 
   6   2  -1    8.40    0.47 
   7   2  -1    8.31    0.60 
  -7   3  -1    3.06    0.86 
  -6   3  -1    2.58    0.31 
  -5   3  -1   26.98    1.76 
  -4   3  -1   32.26    2.78 
  -3   3  -1   43.75    1.69 
  -2   3  -1   71.08    3.05 
  -1   3  -1   39.57    2.71 
   0   3  -1   10.97    0.52 
   1   3  -1   43.95    1.67 
   2   3  -1   28.22    1.20 
   3   3  -1   19.79    0.93 
   4   3  -1   37.55    1.42 
   5   3  -1    8.11    0.43 
   6   3  -1    7.70    0.43 
   7   3  -1   10.35    0.59 
  -7   4  -1    1.05    0.25 
  -6   4  -1    4.69    0.56 
  -5   4  -1    5.09    0.46 
  -4   4  -1   33.50    2.18 
  -3   4  -1    6.44    0.38 
  -2   4  -1   52.77    2.82 
  -1   4  -1  152.21    8.25 
   0   4  -1    3.48    0.16 
   1   4  -1  304.68   11.70 
   2   4  -1  120.03    4.70 
   3   4  -1   24.72    1.08 
   4   4  -1   56.23    3.00 
   5   4  -1   32.76    1.53 
   6   4  -1    9.15    0.49 
   7   4  -1    2.19    0.29 
  -7   5  -1    1.97    0.36 
  -6   5  -1    1.44    0.60 
  -5   5  -1   14.35    0.99 
  -4   5  -1    4.20    0.38 
  -3   5  -1    8.67    0.71 
  -2   5  -1    7.57    0.41 
  -1   5  -1   54.69    2.55 
   0   5  -1   52.82    2.48 
   1   5  -1   55.97    2.59 
   2   5  -1   27.58    1.10 
   3   5  -1    5.46    0.31 
   4   5  -1   33.38    1.83 
   5   5  -1   16.12    0.90 
   6   5  -1    2.99    0.50 
   7   5  -1    5.92    0.43 
  -6   6  -1   17.13    1.26 
  -5   6  -1   17.70    1.27 
  -4   6  -1    4.63    0.42 
  -3   6  -1    0.53    0.15 
  -2   6  -1   11.80    0.74 
  -1   6  -1    4.09    0.20 
   0   6  -1    0.03    0.02 
   1   6  -1   26.14    1.25 
   2   6  -1    6.78    0.46 
   3   6  -1   11.83    0.66 
   4   6  -1   15.85    0.88 
   5   6  -1   18.48    1.03 
   6   6  -1    6.31    0.47 
   7   6  -1    1.42    0.27 
  -6   7  -1    2.17    0.40 
  -5   7  -1    6.90    0.62 
  -4   7  -1   13.07    0.95 
  -3   7  -1   13.67    1.25 
  -2   7  -1   12.09    1.14 
  -1   7  -1    6.61    0.82 
   0   7  -1   51.92    4.67 
   1   7  -1    4.91    0.36 
   2   7  -1   22.60    2.31 
   3   7  -1   28.56    1.57 
   4   7  -1   15.78    0.88 
   5   7  -1    1.18    0.23 
   6   7  -1    2.45    0.32 
  -5   8  -1    0.14    0.23 
  -4   8  -1    6.08    0.71 
  -3   8  -1   14.44    1.34 
  -2   8  -1   13.78    1.25 
  -1   8  -1   27.32    2.29 
   0   8  -1    2.62    0.32 
   1   8  -1   19.86    1.33 
   2   8  -1   14.48    1.59 
   3   8  -1   57.34    5.24 
   4   8  -1   23.29    1.27 
   5   8  -1    1.37    0.24 
   6   8  -1    3.83    0.47 
  -5   9  -1    0.62    0.23 
  -4   9  -1    6.91    0.79 
  -3   9  -1   18.89    1.66 
  -2   9  -1   10.84    1.01 
  -1   9  -1   14.41    1.36 
   0   9  -1   17.33    0.92 
   1   9  -1   12.16    0.84 
   2   9  -1   10.24    1.09 
   3   9  -1   44.38    3.05 
   4   9  -1   16.14    0.96 
   5   9  -1    0.50    0.30 
  -4  10  -1    3.77    0.58 
  -3  10  -1    1.42    0.30 
  -2  10  -1    8.75    0.86 
  -1  10  -1    2.89    0.47 
   0  10  -1    0.60    0.11 
   1  10  -1    1.66    0.31 
   4  10  -1   13.09    0.95 
  -3  11  -1    0.66    0.26 
  -2  11  -1    4.90    0.66 
  -1  11  -1    3.66    0.38 
   0  11  -1   35.49    2.35 
  -1  12  -1    3.29    0.39 
   0  12  -1    0.18    0.28 
  -2 -12   0    0.08    0.35 
  -1 -12   0    9.92    0.74 
   0 -12   0   13.32    0.78 
   1 -12   0    9.36    0.73 
   2 -12   0    0.09    0.30 
  -3 -11   0    2.00    0.34 
  -2 -11   0    3.74    0.33 
  -1 -11   0    7.72    0.64 
   0 -11   0    0.39    0.16 
   1 -11   0    7.64    0.49 
   2 -11   0    3.80    0.40 
   3 -11   0    1.63    0.27 
  -4 -10   0    1.51    0.38 
  -3 -10   0    4.76    0.42 
  -2 -10   0    8.59    0.49 
  -1 -10   0    9.79    0.46 
   0 -10   0    5.18    0.36 
   1 -10   0    9.34    0.56 
   2 -10   0    9.08    0.67 
   3 -10   0    4.90    0.45 
   4 -10   0    1.04    0.23 
  -5  -9   0    2.88    0.51 
  -4  -9   0    6.81    0.65 
  -3  -9   0   13.85    0.83 
  -2  -9   0   13.90    0.70 
  -1  -9   0    1.63    0.15 
   0  -9   0   -0.04    0.11 
   1  -9   0    1.88    0.23 
   2  -9   0   14.87    0.97 
   3  -9   0   14.52    0.98 
   4  -9   0    7.36    0.79 
   5  -9   0    2.45    0.38 
  -6  -8   0    1.72    0.85 
  -5  -8   0    6.33    0.61 
  -4  -8   0   14.08    1.05 
  -3  -8   0   41.14    2.28 
  -2  -8   0   29.14    1.39 
  -1  -8   0    9.19    0.42 
   0  -8   0   88.63    3.68 
   1  -8   0    9.24    0.64 
   2  -8   0   30.64    2.77 
   3  -8   0   43.41    2.78 
   4  -8   0   14.22    0.98 
   5  -8   0    5.72    0.50 
   6  -8   0    1.29    0.23 
  -6  -7   0    8.90    1.27 
  -5  -7   0    6.93    0.78 
  -4  -7   0   12.95    0.96 
  -3  -7   0   21.35    1.52 
  -2  -7   0   26.54    1.28 
  -1  -7   0    8.28    0.48 
   1  -7   0    8.75    0.58 
   2  -7   0   28.20    1.80 
   3  -7   0   23.29    1.49 
   4  -7   0   13.60    0.91 
   5  -7   0    6.72    0.54 
   6  -7   0    7.84    0.63 
  -6  -6   0    2.65    0.86 
  -5  -6   0    1.64    0.35 
  -4  -6   0    4.52    0.36 
  -3  -6   0   12.43    0.71 
  -2  -6   0   21.82    1.19 
  -1  -6   0   10.26    0.45 
   0  -6   0   13.54    0.57 
   1  -6   0   10.61    0.70 
   2  -6   0   20.80    2.02 
   3  -6   0   12.65    0.85 
   4  -6   0    4.21    0.38 
   5  -6   0    1.30    0.23 
   6  -6   0    2.65    0.29 
  -7  -5   0    7.71    1.20 
  -5  -5   0   13.23    1.00 
  -4  -5   0   14.64    0.84 
  -3  -5   0    3.57    0.24 
  -2  -5   0  124.88    5.81 
  -1  -5   0   69.65    2.95 
   0  -5   0    0.04    0.03 
   1  -5   0   74.59    4.66 
   2  -5   0  127.71    8.21 
   3  -5   0    4.20    0.29 
   4  -5   0   15.99    1.43 
   5  -5   0   14.75    0.96 
   6  -5   0   14.57    1.41 
   7  -5   0    8.34    0.75 
  -7  -4   0    2.27    0.75 
  -6  -4   0    2.76    0.82 
  -5  -4   0   49.65    4.58 
  -4  -4   0   23.86    1.29 
  -3  -4   0   22.11    1.02 
  -2  -4   0   76.37    3.62 
  -1  -4   0   86.25    3.63 
   0  -4   0   69.51    2.88 
   1  -4   0   90.11    5.73 
   2  -4   0   82.82    5.12 
   3  -4   0   22.91    1.44 
   4  -4   0   23.13    1.56 
   5  -4   0   48.19    2.62 
   6  -4   0    2.96    0.48 
   7  -4   0    1.79    0.42 
  -4  -3   0    8.04    0.68 
  -3  -3   0   30.04    1.66 
  -2  -3   0  185.25    8.66 
  -1  -3   0  130.32    4.58 
   0  -3   0    0.01    0.01 
   1  -3   0  132.95    8.56 
   2  -3   0  190.73   12.25 
   3  -3   0   31.68    1.44 
   4  -3   0    6.51    0.41 
   5  -3   0   -0.11    0.11 
   6  -3   0    5.01    0.88 
   7  -3   0    1.00    0.36 
  -4  -2   0   11.04    0.78 
  -3  -2   0   24.72    1.35 
  -2  -2   0   22.71    1.24 
  -1  -2   0   98.69    4.53 
   1  -2   0   95.32    9.06 
   2  -2   0   23.58    1.07 
   3  -2   0   25.62    1.17 
   4  -2   0   12.44    0.67 
   5  -2   0    1.62    0.26 
   6  -2   0    6.73    0.60 
   7  -2   0    0.93    0.32 
  -7  -1   0    7.45    0.98 
  -6  -1   0    6.83    1.02 
  -5  -1   0   19.74    1.76 
  -4  -1   0   10.04    0.50 
  -3  -1   0   28.80    1.35 
  -2  -1   0   37.61    1.55 
  -1  -1   0   41.71    2.21 
   0  -1   0    0.01    0.02 
   1  -1   0   41.32    2.21 
   2  -1   0   37.01    2.00 
   3  -1   0   29.40    1.56 
   4  -1   0   11.31    0.59 
   5  -1   0   17.69    1.01 
   6  -1   0    9.08    0.69 
   7  -1   0    7.01    0.54 
  -6   0   0    1.05    0.41 
  -5   0   0   -0.29    0.34 
  -4   0   0   17.00    0.85 
  -3   0   0   80.60    3.32 
  -2   0   0   22.22    0.93 
  -1   0   0  116.53    7.36 
   1   0   0  109.72    6.01 
   2   0   0   22.82    1.04 
   3   0   0   80.99    3.72 
   4   0   0   19.23    0.86 
   5   0   0   -0.40    0.16 
   6   0   0    0.84    0.24 
   7   0   0    0.62    0.27 
  -7   1   0    6.50    0.95 
  -6   1   0    9.55    1.05 
  -5   1   0   19.71    1.90 
  -4   1   0   11.83    0.58 
  -3   1   0   30.49    1.26 
  -2   1   0   36.47    1.69 
  -1   1   0   40.33    1.88 
   1   1   0   40.95    2.17 
   2   1   0   36.55    1.38 
   3   1   0   30.00    1.41 
   4   1   0   12.51    0.58 
   5   1   0   19.32    1.08 
   6   1   0    8.40    0.58 
   7   1   0    7.78    0.54 
  -7   2   0    1.11    0.51 
  -6   2   0    2.71    0.45 
  -5   2   0    1.71    0.43 
  -4   2   0   12.81    1.03 
  -3   2   0   25.53    1.07 
  -2   2   0   23.75    1.13 
  -1   2   0   93.63    4.28 
   1   2   0   91.71    3.83 
   2   2   0   25.08    1.30 
   3   2   0   26.22    1.07 
   4   2   0   17.55    0.86 
   5   2   0    1.70    0.23 
   6   2   0    4.69    0.43 
   7   2   0    1.41    0.29 
  -7   3   0    2.01    0.31 
  -6   3   0    1.55    0.33 
  -5   3   0   -0.09    0.12 
  -4   3   0    7.34    0.52 
  -3   3   0   31.90    1.68 
  -2   3   0  168.96    7.10 
  -1   3   0  129.94    5.83 
   0   3   0    0.03    0.01 
   1   3   0  123.63    4.12 
   2   3   0  174.11    7.09 
   3   3   0   30.58    1.68 
   4   3   0    6.77    0.41 
   5   3   0   -0.54    0.18 
   6   3   0    1.67    0.33 
   7   3   0    1.28    0.25 
  -7   4   0    2.16    0.35 
  -6   4   0    4.71    0.47 
  -5   4   0   52.47    3.38 
  -4   4   0   24.11    1.61 
  -3   4   0   19.84    0.85 
  -2   4   0   80.37    3.69 
  -1   4   0   82.72    4.31 
   0   4   0   68.92    2.61 
   1   4   0   79.74    2.64 
   2   4   0   78.57    3.69 
   3   4   0   21.05    0.94 
   4   4   0   23.94    1.60 
   5   4   0   50.50    2.75 
   6   4   0    4.88    0.45 
   7   4   0    2.96    0.33 
  -7   5   0    9.20    0.75 
  -6   5   0   14.12    1.35 
  -5   5   0   13.66    0.99 
  -4   5   0   14.62    1.02 
  -3   5   0    3.34    0.31 
  -2   5   0  116.36    5.22 
  -1   5   0   70.54    3.59 
   0   5   0    0.06    0.02 
   1   5   0   65.12    2.53 
   2   5   0  108.68    5.22 
   3   5   0    4.36    0.41 
   4   5   0   14.90    1.00 
   5   5   0   13.86    0.96 
   6   5   0   14.03    0.84 
   7   5   0    9.47    0.55 
  -6   6   0    3.58    0.45 
  -5   6   0    1.63    0.40 
  -4   6   0    4.01    0.38 
  -3   6   0   11.79    1.11 
  -2   6   0   19.51    1.74 
  -1   6   0    8.30    0.45 
   0   6   0    9.92    0.47 
   1   6   0    8.37    0.32 
   2   6   0   18.42    0.87 
   3   6   0   11.36    0.79 
   4   6   0    4.18    0.38 
   5   6   0    1.10    0.27 
   6   6   0    3.40    0.37 
  -6   7   0    8.06    0.70 
  -5   7   0    7.34    0.63 
  -4   7   0   12.65    0.89 
  -3   7   0   20.36    1.85 
  -2   7   0   24.75    2.23 
  -1   7   0    7.07    0.64 
   0   7   0    0.13    0.07 
   1   7   0    5.73    0.42 
   2   7   0   23.15    1.58 
   3   7   0   19.23    1.31 
   4   7   0   12.70    0.87 
   5   7   0    6.75    0.59 
   6   7   0    8.68    0.57 
  -6   8   0    1.33    0.26 
  -5   8   0    6.11    0.58 
  -4   8   0   14.12    1.34 
  -3   8   0   41.30    3.54 
  -2   8   0   27.94    2.37 
  -1   8   0    8.90    0.85 
   0   8   0   82.81    7.70 
   1   8   0    8.46    0.59 
   2   8   0   23.98    1.66 
   3   8   0   35.96    2.50 
   4   8   0   13.56    0.78 
   5   8   0    6.55    0.45 
   6   8   0    1.30    0.29 
  -5   9   0    2.70    0.44 
  -4   9   0    6.90    0.70 
  -3   9   0   14.06    1.36 
  -2   9   0   13.73    1.25 
  -1   9   0    1.63    0.17 
   0   9   0   -0.03    0.09 
   1   9   0    1.44    0.18 
   2   9   0   11.92    1.23 
   3   9   0   13.82    0.79 
   4   9   0    5.14    0.52 
   5   9   0    2.80    0.34 
  -4  10   0    1.23    0.27 
  -3  10   0    5.01    0.57 
  -2  10   0    8.31    0.60 
  -1  10   0    9.72    0.69 
   0  10   0    5.71    0.36 
   1  10   0    9.36    0.67 
   2  10   0    6.90    0.80 
   3  10   0    3.43    0.39 
   4  10   0    0.89    0.26 
  -3  11   0    1.66    0.31 
  -2  11   0    3.75    0.41 
  -1  11   0    7.30    0.56 
   0  11   0   -0.13    0.11 
   1  11   0    6.48    0.77 
  -2  12   0   -0.01    0.19 
  -1  12   0   10.12    0.75 
   0  12   0   12.41    1.29 
  -2 -12   1   17.87    1.03 
  -1 -12   1    4.09    0.38 
   0 -12   1   -0.02    0.20 
   1 -12   1    2.97    0.39 
  -3 -11   1    1.00    0.36 
  -2 -11   1   10.39    0.58 
  -1 -11   1    9.90    0.64 
   0 -11   1   37.93    2.54 
   1 -11   1    2.91    0.38 
   2 -11   1    5.48    0.47 
   3 -11   1    0.41    0.22 
  -4 -10   1   12.54    1.04 
  -3 -10   1    4.24    0.43 
  -2 -10   1    5.29    0.31 
  -1 -10   1    1.02    0.15 
   0 -10   1    0.62    0.18 
   1 -10   1    2.91    0.34 
   2 -10   1    6.46    0.60 
   3 -10   1    1.14    0.22 
   4 -10   1    3.56    0.42 
  -5  -9   1    1.55    0.79 
  -4  -9   1   18.91    1.39 
  -3  -9   1   49.73    2.69 
  -2  -9   1   11.84    0.64 
  -1  -9   1   12.56    0.57 
   0  -9   1   16.78    0.93 
   1  -9   1   14.54    0.99 
   2  -9   1   12.56    0.85 
   3  -9   1   19.06    1.22 
   4  -9   1    6.32    0.56 
   5  -9   1    0.52    0.22 
  -6  -8   1    3.54    1.00 
  -5  -8   1    0.73    0.32 
  -4  -8   1   25.05    1.74 
  -3  -8   1   54.21    3.01 
  -2  -8   1   19.47    0.83 
  -1  -8   1   20.07    0.86 
   0  -8   1    2.45    0.19 
   1  -8   1   26.83    1.81 
   2  -8   1   15.10    1.42 
   3  -8   1   16.77    1.04 
   4  -8   1    7.69    0.55 
   5  -8   1    0.00    0.24 
  -6  -7   1    1.93    0.80 
  -5  -7   1    0.74    0.31 
  -4  -7   1   16.47    1.27 
  -3  -7   1   31.52    1.79 
  -2  -7   1   28.19    1.19 
  -1  -7   1    6.29    0.35 
   0  -7   1   55.01    2.48 
   1  -7   1    7.36    0.45 
   2  -7   1   13.43    0.89 
   3  -7   1   15.21    1.40 
   4  -7   1   13.15    0.94 
   5  -7   1    7.09    0.56 
   6  -7   1    1.14    0.40 
  -7  -6   1    1.12    0.82 
  -6  -6   1    6.49    1.09 
  -5  -6   1   17.52    1.22 
  -4  -6   1   17.02    1.21 
  -3  -6   1   13.13    0.76 
  -2  -6   1    6.49    0.34 
  -1  -6   1   27.20    1.14 
   0  -6   1    1.95    0.23 
   1  -6   1    3.86    0.25 
   2  -6   1   12.65    1.02 
   3  -6   1    1.00    0.15 
   4  -6   1    4.38    0.38 
   5  -6   1   17.93    1.58 
   6  -6   1   19.43    1.65 
  -7  -5   1    5.33    1.05 
  -6  -5   1    7.00    1.19 
  -5  -5   1   12.13    0.98 
  -4  -5   1   35.56    2.44 
  -3  -5   1    5.27    0.29 
  -2  -5   1   31.15    1.32 
  -1  -5   1   57.43    2.43 
   0  -5   1   57.85    2.35 
   1  -5   1   57.66    3.04 
   2  -5   1    9.11    0.54 
   4  -5   1    4.54    0.37 
   5  -5   1   12.50    0.88 
   6  -5   1    0.62    0.21 
   7  -5   1    0.72    0.54 
  -7  -4   1    1.42    0.68 
  -6  -4   1    6.43    1.00 
  -5  -4   1   31.33    2.78 
  -4  -4   1   59.05    3.91 
  -3  -4   1   25.57    1.03 
  -2  -4   1  127.27    4.90 
  -1  -4   1  328.97   13.64 
   0  -4   1    4.42    0.19 
   1  -4   1  163.15    8.53 
   2  -4   1   53.43    3.27 
   3  -4   1    9.74    0.63 
   4  -4   1   31.28    2.10 
   5  -4   1    5.17    0.37 
   6  -4   1    4.67    0.40 
   7  -4   1    1.03    0.38 
  -7  -3   1    8.56    1.14 
  -6  -3   1    6.79    1.03 
  -5  -3   1    7.60    0.86 
  -4  -3   1   41.96    3.75 
  -3  -3   1   20.60    1.11 
  -2  -3   1   29.79    1.25 
  -1  -3   1   46.08    1.92 
   0  -3   1   11.01    0.46 
   1  -3   1   44.08    2.77 
   2  -3   1   85.15    5.04 
   3  -3   1   45.08    2.01 
   4  -3   1   26.86    1.40 
   5  -3   1   23.27    1.28 
   6  -3   1    1.05    0.29 
   7  -3   1    1.45    0.38 
  -4  -2   1    6.43    0.64 
  -3  -2   1    6.76    0.36 
  -2  -2   1   53.16    2.75 
  -1  -2   1    9.16    0.44 
   0  -2   1    0.77    0.05 
   1  -2   1    3.57    0.23 
   2  -2   1   43.07    2.33 
   3  -2   1   22.79    1.20 
   4  -2   1   23.57    1.54 
   5  -2   1    2.88    0.25 
   6  -2   1    4.78    0.56 
   7  -2   1   -0.51    0.38 
  -7  -1   1    2.98    0.74 
  -6  -1   1    0.52    0.41 
  -5  -1   1    2.95    0.52 
  -4  -1   1    9.09    0.43 
  -3  -1   1   38.74    1.72 
  -2  -1   1   21.29    1.03 
  -1  -1   1  389.47   24.88 
   0  -1   1   77.79    5.16 
   1  -1   1  298.55   14.08 
   2  -1   1    2.64    0.31 
   3  -1   1   11.78    0.60 
   4  -1   1   13.57    0.89 
   5  -1   1    6.50    0.57 
   6  -1   1    6.46    0.91 
   7  -1   1    4.44    0.59 
  -8   0   1    4.82    0.88 
  -7   0   1    7.46    0.98 
  -6   0   1  103.70    8.98 
  -5   0   1   47.96    4.33 
  -4   0   1   29.07    1.23 
  -3   0   1    0.20    0.03 
  -2   0   1   20.53    0.84 
  -1   0   1   37.54    1.41 
   0   0   1    0.04    0.01 
   1   0   1    7.84    0.33 
   2   0   1    3.82    0.27 
   3   0   1   37.95    1.72 
   4   0   1    3.01    0.38 
   5   0   1   37.05    2.03 
   6   0   1   12.35    0.98 
   7   0   1   -0.10    0.28 
  -8   1   1    1.56    0.61 
  -6   1   1    0.26    0.49 
  -5   1   1    3.14    0.30 
  -4   1   1   10.51    0.54 
  -3   1   1   37.67    1.57 
  -2   1   1   22.36    0.92 
  -1   1   1  378.04   36.75 
   0   1   1   79.31    4.16 
   1   1   1  305.57   27.63 
   2   1   1    3.53    0.23 
   3   1   1   11.57    0.48 
   4   1   1   13.73    0.74 
   5   1   1    6.78    0.45 
   6   1   1    2.71    0.35 
   7   1   1    5.71    0.51 
  -7   2   1    8.17    1.13 
  -6   2   1    8.50    0.66 
  -5   2   1    3.17    0.58 
  -4   2   1    5.92    0.37 
  -3   2   1    7.39    0.34 
  -2   2   1   48.15    1.83 
  -1   2   1    8.38    0.39 
   0   2   1    0.84    0.04 
   1   2   1    3.03    0.15 
   2   2   1   41.76    1.70 
   3   2   1   21.77    0.80 
   4   2   1   19.90    1.04 
   5   2   1    3.42    0.31 
   6   2   1    4.48    0.42 
   7   2   1   -0.32    0.28 
  -7   3   1    9.71    0.78 
  -6   3   1    7.22    0.59 
  -5   3   1    8.06    0.60 
  -4   3   1   37.56    3.46 
  -3   3   1   20.19    0.84 
  -2   3   1   29.67    1.20 
  -1   3   1   44.54    2.37 
   0   3   1   11.22    0.52 
   1   3   1   42.10    1.71 
   2   3   1   76.57    3.40 
   3   3   1   45.76    1.69 
   4   3   1   28.69    1.36 
   5   3   1   26.30    1.24 
   6   3   1    1.99    0.28 
   7   3   1    1.45    0.30 
  -7   4   1    2.66    0.38 
  -6   4   1    7.80    0.67 
  -5   4   1   32.09    2.17 
  -4   4   1   55.48    3.68 
  -3   4   1   22.74    0.97 
  -2   4   1  132.15    6.64 
  -1   4   1  316.66   14.33 
   0   4   1    3.95    0.16 
   1   4   1  155.49    6.39 
   2   4   1   52.37    2.44 
   3   4   1    7.30    0.34 
   4   4   1   33.09    1.78 
   5   4   1    5.17    0.33 
   6   4   1    4.84    0.54 
   7   4   1    0.59    0.28 
  -7   5   1    5.81    0.59 
  -6   5   1    4.92    0.47 
  -5   5   1   15.90    1.12 
  -4   5   1   34.43    2.25 
  -3   5   1    5.21    0.27 
  -2   5   1   30.87    1.35 
  -1   5   1   55.66    2.59 
   0   5   1   54.07    2.48 
   1   5   1   55.32    2.28 
   2   5   1    7.45    0.31 
   3   5   1    5.78    0.69 
   4   5   1    4.41    0.38 
   5   5   1   13.17    0.79 
   6   5   1    1.14    0.30 
   7   5   1    1.16    0.31 
  -7   6   1    1.95    0.40 
  -6   6   1    7.73    0.65 
  -5   6   1   18.47    1.28 
  -4   6   1   16.23    1.09 
  -3   6   1   12.50    1.15 
  -2   6   1    6.66    0.64 
  -1   6   1   27.60    1.26 
   0   6   1    0.02    0.02 
   1   6   1    4.18    0.18 
   2   6   1   10.87    0.60 
   3   6   1    0.88    0.12 
   4   6   1    4.41    0.40 
   5   6   1   18.40    1.25 
   6   6   1   18.07    1.05 
  -6   7   1    2.68    0.37 
  -5   7   1    1.42    0.30 
  -4   7   1   15.85    1.09 
  -3   7   1   30.07    2.71 
  -2   7   1   26.85    2.32 
  -1   7   1    5.34    0.37 
   0   7   1   49.28    3.30 
   1   7   1    9.12    0.57 
   2   7   1   11.70    0.66 
   3   7   1   12.77    0.72 
   4   7   1   13.67    0.94 
   5   7   1    6.65    0.58 
   6   7   1    1.49    0.34 
  -6   8   1    4.06    0.46 
  -5   8   1    0.72    0.22 
  -4   8   1   22.91    2.19 
  -3   8   1   54.95    5.24 
  -2   8   1   18.22    1.15 
  -1   8   1   20.32    1.34 
   0   8   1    2.28    0.19 
   1   8   1   23.10    1.63 
   2   8   1   12.73    0.72 
   3   8   1   13.50    0.96 
   4   8   1    5.75    0.51 
   5   8   1   -0.09    0.34 
  -5   9   1    0.54    0.26 
  -4   9   1   19.62    1.64 
  -3   9   1   50.47    4.33 
  -2   9   1   11.71    0.79 
  -1   9   1   12.66    0.85 
   0   9   1   16.40    0.92 
   1   9   1   13.90    0.95 
   2   9   1    9.74    0.58 
   3   9   1   16.23    1.17 
   4   9   1    7.11    0.58 
   5   9   1    0.30    0.27 
  -4  10   1   13.06    0.94 
  -3  10   1    4.75    0.45 
  -2  10   1    5.72    0.48 
  -1  10   1    1.53    0.23 
   0  10   1    0.67    0.12 
   1  10   1    3.40    0.34 
   2  10   1    7.82    0.51 
   3  10   1    1.85    0.45 
   4  10   1    3.94    0.44 
  -3  11   1    1.09    0.22 
  -2  11   1   11.32    0.82 
  -1  11   1   10.09    0.73 
   0  11   1   35.30    1.92 
   1  11   1    3.48    0.36 
   2  11   1    5.38    0.63 
   3  11   1    0.53    0.28 
  -2  12   1   19.14    1.32 
  -1  12   1    4.28    0.36 
   0  12   1    0.38    0.50 
  -1 -12   2   12.35    0.77 
   0 -12   2   12.46    0.92 
   1 -12   2    8.13    0.68 
  -3 -11   2    1.77    0.51 
  -2 -11   2    0.00    0.18 
  -1 -11   2    0.98    0.18 
   0 -11   2    0.54    0.18 
   1 -11   2    4.92    0.44 
   2 -11   2    1.25    0.23 
   3 -11   2    0.03    0.37 
  -4 -10   2    1.90    0.81 
  -3 -10   2    3.16    0.37 
  -2 -10   2   12.96    0.74 
  -1 -10   2   23.15    1.33 
   0 -10   2   15.80    0.91 
   1 -10   2   21.56    1.56 
   2 -10   2    1.22    0.25 
   3 -10   2    0.45    0.21 
   4 -10   2    1.79    0.40 
  -5  -9   2    3.22    0.91 
  -4  -9   2    6.92    0.72 
  -3  -9   2   12.14    0.75 
  -2  -9   2   13.10    0.66 
  -1  -9   2    5.66    0.39 
   0  -9   2   -0.10    0.19 
   1  -9   2    4.64    0.35 
   2  -9   2   11.93    0.87 
   3  -9   2    1.05    0.28 
   4  -9   2    2.60    0.33 
  -6  -8   2    0.66    0.71 
  -5  -8   2    8.02    0.73 
  -4  -8   2    9.58    0.83 
  -3  -8   2   26.91    1.89 
  -2  -8   2    9.14    0.48 
  -1  -8   2    4.67    0.30 
   0  -8   2   39.01    2.11 
   1  -8   2   25.50    1.40 
   2  -8   2   10.88    0.76 
   3  -8   2    2.31    0.32 
   4  -8   2    5.46    0.76 
   5  -8   2    3.26    0.39 
  -6  -7   2    3.07    0.60 
  -5  -7   2    6.63    0.65 
  -4  -7   2   15.63    1.13 
  -3  -7   2   20.82    1.22 
  -2  -7   2   22.09    1.05 
  -1  -7   2    9.59    0.49 
   0  -7   2    5.14    0.33 
   1  -7   2   35.75    1.90 
   2  -7   2   15.75    1.08 
   3  -7   2    1.73    0.22 
   4  -7   2    1.12    0.24 
   5  -7   2    8.41    0.71 
  -7  -6   2    0.20    0.74 
  -6  -6   2    0.54    0.35 
  -5  -6   2    6.04    0.61 
  -4  -6   2    2.45    0.53 
  -3  -6   2    1.50    0.16 
  -2  -6   2    6.55    0.42 
  -1  -6   2   32.25    1.50 
   0  -6   2   89.44    4.56 
   1  -6   2   51.87    2.71 
   2  -6   2    9.65    0.67 
   3  -6   2   10.04    0.95 
   4  -6   2    7.43    0.81 
   5  -6   2   10.14    0.76 
   6  -6   2    3.99    0.68 
  -7  -5   2    5.72    1.05 
  -6  -5   2   11.72    1.00 
  -5  -5   2   15.44    1.09 
  -4  -5   2   25.07    1.64 
  -3  -5   2    3.63    0.52 
  -2  -5   2   33.96    1.56 
  -1  -5   2    4.69    0.23 
   0  -5   2    4.43    0.26 
   1  -5   2    8.38    0.49 
   3  -5   2    5.10    0.41 
   4  -5   2    0.33    0.18 
   5  -5   2   15.10    1.07 
   6  -5   2   15.06    1.11 
  -7  -4   2    2.33    0.77 
  -6  -4   2    0.28    0.53 
  -5  -4   2   76.87    8.77 
  -4  -4   2   37.62    3.19 
  -3  -4   2    9.74    0.48 
  -2  -4   2   48.48    2.58 
  -1  -4   2   26.02    1.08 
   0  -4   2   47.78    2.48 
   1  -4   2   41.93    2.69 
   2  -4   2   34.85    2.05 
   3  -4   2   36.41    3.46 
   4  -4   2    6.83    0.44 
   5  -4   2    6.94    0.45 
   6  -4   2    9.23    0.60 
  -6  -3   2    5.87    0.84 
  -5  -3   2    0.47    0.40 
  -4  -3   2   16.60    1.77 
  -3  -3   2   29.28    1.54 
  -2  -3   2   47.28    2.22 
  -1  -3   2   53.84    2.54 
   0  -3   2   12.61    0.85 
   1  -3   2   57.28    5.39 
   2  -3   2   39.16    3.11 
   3  -3   2   44.08    2.38 
   4  -3   2   22.56    1.51 
   5  -3   2    2.02    0.22 
   6  -3   2    0.66    0.24 
   7  -3   2    0.35    0.36 
  -8  -2   2    0.42    0.66 
  -7  -2   2    0.23    0.54 
  -6  -2   2    1.88    0.60 
  -5  -2   2    1.06    0.39 
  -4  -2   2   14.04    0.99 
  -3  -2   2   31.42    1.70 
  -2  -2   2    1.83    0.09 
  -1  -2   2   43.15    2.33 
   0  -2   2   10.41    0.57 
   1  -2   2   57.53    2.66 
   2  -2   2   40.15    1.81 
   3  -2   2  107.03    5.35 
   4  -2   2   52.54    3.47 
   5  -2   2   10.02    0.79 
   6  -2   2    0.63    0.22 
   7  -2   2    2.36    0.48 
  -8  -1   2    1.22    0.58 
  -7  -1   2   26.88    2.73 
  -6  -1   2   25.30    2.37 
  -5  -1   2   26.45    2.49 
  -4  -1   2    4.78    0.28 
  -3  -1   2   30.29    1.22 
  -2  -1   2   68.72    2.60 
  -1  -1   2   50.92    2.13 
   0  -1   2    3.08    0.13 
   1  -1   2  178.53    7.95 
   2  -1   2   75.84    3.31 
   3  -1   2   48.20    2.03 
   4  -1   2   61.80    4.05 
   5  -1   2   16.83    1.19 
   6  -1   2    0.00    0.36 
   7  -1   2    1.19    0.38 
  -8   0   2    0.21    0.58 
  -7   0   2   -0.05    0.51 
  -4   0   2   21.22    0.88 
  -3   0   2   19.34    0.78 
  -2   0   2   33.42    1.18 
  -1   0   2   37.21    1.39 
   0   0   2  944.87   63.77 
   1   0   2   34.58    1.58 
   2   0   2  101.79    5.27 
   3   0   2    2.75    0.31 
   4   0   2    6.82    0.55 
   5   0   2    2.26    0.66 
   6   0   2   -0.27    0.34 
   7   0   2    0.70    0.39 
  -8   1   2    1.59    0.62 
  -6   1   2   26.94    1.79 
  -5   1   2   28.82    1.89 
  -4   1   2    4.58    0.23 
  -3   1   2   29.59    1.20 
  -2   1   2   67.95    2.50 
  -1   1   2   51.91    1.93 
   0   1   2    3.25    0.14 
   1   1   2  166.36    6.81 
   2   1   2   71.77    2.86 
   3   1   2   47.51    1.80 
   4   1   2   68.96    3.46 
   5   1   2   16.32    0.81 
   6   1   2   -0.15    0.26 
   7   1   2    1.24    0.30 
  -8   2   2    0.53    0.65 
  -7   2   2    0.48    0.19 
  -6   2   2    3.22    0.35 
  -5   2   2    1.75    0.26 
  -4   2   2   14.35    0.83 
  -3   2   2   32.40    1.30 
  -2   2   2    1.66    0.07 
  -1   2   2   42.78    1.61 
   0   2   2    9.30    0.35 
   1   2   2   56.19    2.54 
   2   2   2   37.59    1.70 
   3   2   2  109.61    4.86 
   4   2   2   54.71    2.53 
   5   2   2   10.26    0.54 
   6   2   2    1.20    0.39 
   7   2   2    2.36    0.36 
  -7   3   2    6.58    0.60 
  -6   3   2    4.62    0.62 
  -5   3   2    0.49    0.16 
  -4   3   2   19.39    1.03 
  -3   3   2   29.16    1.11 
  -2   3   2   46.24    1.78 
  -1   3   2   58.89    2.35 
   0   3   2   12.50    0.57 
   1   3   2   65.91    4.30 
   2   3   2   33.89    1.70 
   3   3   2   42.00    1.95 
   4   3   2   21.96    1.05 
   5   3   2    2.10    0.24 
   6   3   2   -0.08    0.33 
   7   3   2    0.89    0.31 
  -7   4   2    5.19    0.87 
  -6   4   2    0.76    0.21 
  -5   4   2   98.40    6.10 
  -4   4   2   36.42    2.35 
  -3   4   2   10.59    0.44 
  -2   4   2   48.80    2.25 
  -1   4   2   25.76    1.15 
   0   4   2   46.64    2.09 
   1   4   2   39.29    2.11 
   2   4   2   35.25    2.12 
   3   4   2   37.10    1.91 
   4   4   2    7.90    0.42 
   5   4   2    8.61    0.52 
   6   4   2   11.02    0.81 
  -7   5   2    6.52    0.62 
  -6   5   2   13.62    0.95 
  -5   5   2   15.02    1.05 
  -4   5   2   23.61    1.57 
  -3   5   2    3.24    0.23 
  -2   5   2   33.77    1.75 
  -1   5   2    4.54    0.20 
   0   5   2    4.17    0.20 
   1   5   2    2.64    0.19 
   2   5   2   13.35    0.68 
   3   5   2    5.74    0.36 
   4   5   2    0.51    0.14 
   5   5   2   15.92    0.80 
   6   5   2   17.16    1.06 
  -7   6   2    1.25    0.28 
  -6   6   2    2.53    0.47 
  -5   6   2    5.24    0.61 
  -4   6   2    3.39    0.36 
  -3   6   2    1.88    0.24 
  -2   6   2    8.60    0.58 
  -1   6   2   31.74    2.10 
   0   6   2   77.14    3.55 
   1   6   2   50.93    2.63 
   2   6   2    8.94    0.62 
   3   6   2    9.70    0.54 
   4   6   2    7.57    0.45 
   5   6   2   11.29    0.88 
   6   6   2    5.75    0.49 
  -6   7   2    3.33    0.46 
  -5   7   2    7.44    0.63 
  -4   7   2   15.45    1.10 
  -3   7   2   21.45    1.41 
  -2   7   2   21.62    1.41 
  -1   7   2    9.40    0.92 
   0   7   2    4.86    0.30 
   1   7   2   33.10    2.20 
   2   7   2   16.93    0.93 
   3   7   2    1.59    0.20 
   4   7   2    1.71    0.22 
   5   7   2    8.90    0.68 
   6   7   2   13.70    1.04 
  -6   8   2    0.85    0.26 
  -5   8   2    8.06    0.68 
  -4   8   2    9.37    0.71 
  -3   8   2   28.49    1.84 
  -2   8   2    9.39    0.67 
  -1   8   2    4.67    0.37 
   0   8   2   35.20    1.89 
   1   8   2   24.59    1.62 
   2   8   2   10.17    0.59 
   3   8   2    2.58    0.26 
   4   8   2    3.09    0.43 
   5   8   2    3.84    0.49 
  -5   9   2    3.44    0.42 
  -4   9   2    7.86    0.60 
  -3   9   2   12.64    0.91 
  -2   9   2   11.97    0.84 
  -1   9   2    5.20    0.41 
   0   9   2   -0.08    0.10 
   1   9   2    2.62    0.30 
   2   9   2   12.29    0.71 
   3   9   2    1.42    0.27 
   4   9   2    1.54    0.28 
  -4  10   2    1.56    0.24 
  -3  10   2    3.70    0.41 
  -2  10   2   13.26    0.93 
  -1  10   2   22.48    1.53 
   0  10   2   14.02    0.81 
   1  10   2   22.76    1.54 
   2  10   2    0.36    0.17 
   3  10   2    0.07    0.25 
   4  10   2    1.65    0.30 
  -3  11   2    1.25    0.22 
  -2  11   2    0.40    0.19 
  -1  11   2    1.41    0.27 
   0  11   2    0.81    0.21 
   1  11   2    5.41    0.66 
   2  11   2    1.29    0.26 
   3  11   2    0.09    0.27 
  -1  12   2   13.04    0.76 
   0  12   2   12.91    0.90 
   1  12   2    8.63    0.95 
  -3 -11   3   -0.11    0.37 
  -2 -11   3    6.64    0.45 
  -1 -11   3   20.66    1.18 
   0 -11   3   40.68    2.25 
   1 -11   3    7.55    0.61 
   2 -11   3    6.13    0.53 
  -4 -10   3    2.51    0.53 
  -3 -10   3    0.70    0.39 
  -2 -10   3   15.87    0.80 
  -1 -10   3    8.69    0.58 
   0 -10   3    0.04    0.16 
   1 -10   3   24.02    1.32 
   2 -10   3    8.76    0.70 
   3 -10   3    0.27    0.19 
  -5  -9   3    0.65    0.41 
  -4  -9   3   12.26    1.42 
  -3  -9   3    8.01    0.68 
  -2  -9   3    2.52    0.24 
  -1  -9   3   16.56    0.94 
   0  -9   3    6.16    0.42 
   1  -9   3   21.90    1.22 
   2  -9   3    5.72    0.63 
   3  -9   3    4.73    0.47 
   4  -9   3    5.25    0.53 
  -6  -8   3    1.80    0.48 
  -5  -8   3    1.44    0.54 
  -4  -8   3    6.17    0.71 
  -3  -8   3   20.57    1.40 
  -2  -8   3   10.72    0.57 
  -1  -8   3   26.94    1.47 
   0  -8   3    3.57    0.27 
   1  -8   3   17.32    0.97 
   2  -8   3   12.20    0.90 
   3  -8   3    4.05    0.44 
   4  -8   3    1.16    0.28 
   5  -8   3    0.24    0.35 
  -6  -7   3    0.21    0.72 
  -5  -7   3   10.82    0.94 
  -4  -7   3   12.32    0.92 
  -3  -7   3    4.47    0.48 
  -2  -7   3    7.36    0.39 
  -1  -7   3   26.03    1.38 
   0  -7   3  147.56    7.70 
   1  -7   3   25.79    1.40 
   2  -7   3    0.75    0.21 
   3  -7   3    6.76    0.57 
   4  -7   3    3.32    0.43 
   5  -7   3    4.38    0.64 
  -7  -6   3    1.99    0.50 
  -6  -6   3   14.80    1.06 
  -5  -6   3   22.28    1.56 
  -4  -6   3    7.76    0.67 
  -3  -6   3    7.93    0.49 
  -2  -6   3   30.39    1.71 
  -1  -6   3   15.94    1.08 
   0  -6   3   10.42    0.70 
   1  -6   3   33.70    1.84 
   2  -6   3   27.88    1.54 
   3  -6   3   -0.30    0.25 
   4  -6   3    4.99    0.48 
   5  -6   3   15.17    1.65 
  -7  -5   3    3.27    0.62 
  -6  -5   3    1.01    0.41 
  -5  -5   3    1.98    0.37 
  -4  -5   3   17.88    1.15 
  -2  -5   3    2.71    0.34 
  -1  -5   3   61.88    3.18 
   0  -5   3   87.77    4.62 
   1  -5   3   37.28    2.33 
   2  -5   3    4.37    0.52 
   3  -5   3    6.77    0.76 
   4  -5   3    1.13    0.26 
   5  -5   3    6.32    0.60 
   6  -5   3    0.45    0.25 
  -7  -4   3    2.14    0.73 
  -6  -4   3    5.46    0.88 
  -5  -4   3   20.85    2.13 
  -4  -4   3   25.20    2.32 
  -3  -4   3   12.02    0.71 
  -2  -4   3   34.97    1.55 
  -1  -4   3    9.06    0.51 
   0  -4   3   13.77    0.87 
   1  -4   3    6.13    0.63 
   2  -4   3   37.23    2.69 
   3  -4   3    2.50    0.39 
   4  -4   3   21.69    1.22 
   5  -4   3    2.41    0.27 
   6  -4   3    2.11    0.30 
  -6  -3   3    3.58    0.70 
  -4  -3   3   24.82    2.19 
  -3  -3   3   68.44    3.14 
  -2  -3   3   26.91    1.25 
  -1  -3   3    1.55    0.13 
   0  -3   3   35.18    1.87 
   1  -3   3    3.34    0.25 
   2  -3   3   77.38    3.98 
   3  -3   3   44.44    3.92 
   4  -3   3   29.38    1.94 
   5  -3   3   12.24    0.92 
   6  -3   3    0.81    0.23 
  -3  -2   3   73.36    3.79 
  -2  -2   3   58.80    3.08 
  -1  -2   3   76.87    3.63 
   0  -2   3    1.44    0.09 
   1  -2   3   49.41    1.95 
   2  -2   3  100.37    4.91 
   3  -2   3   20.81    1.30 
   4  -2   3   13.21    0.95 
   5  -2   3    6.48    0.60 
   6  -2   3    2.00    0.40 
  -8  -1   3    2.68    0.86 
  -7  -1   3    1.70    0.61 
  -6  -1   3   -0.06    0.44 
  -5  -1   3    7.05    0.78 
  -4  -1   3   16.55    0.77 
  -3  -1   3   14.84    0.55 
  -2  -1   3   55.92    2.25 
  -1  -1   3   31.40    1.29 
   0  -1   3   95.43    3.98 
   1  -1   3   26.00    1.07 
   2  -1   3    8.97    0.49 
   3  -1   3   52.51    2.82 
   4  -1   3    9.02    0.55 
   5  -1   3    7.80    0.64 
   6  -1   3    2.72    0.49 
  -8   0   3    5.12    0.87 
  -7   0   3    6.31    0.91 
  -6   0   3   64.58    4.26 
  -5   0   3   18.30    1.25 
  -4   0   3    5.62    0.44 
  -3   0   3   73.03    2.57 
  -2   0   3    1.19    0.06 
  -1   0   3    4.15    0.16 
   0   0   3    1.97    0.09 
   1   0   3    0.71    0.06 
   2   0   3    4.10    0.21 
   3   0   3   33.33    1.81 
   4   0   3    8.64    0.53 
   5   0   3   26.45    1.49 
   6   0   3   12.30    1.00 
  -8   1   3    1.95    0.64 
  -7   1   3    1.01    0.23 
  -6   1   3    0.70    0.18 
  -5   1   3    7.31    0.44 
  -4   1   3   16.15    0.90 
  -3   1   3   14.49    0.55 
  -2   1   3   55.64    2.04 
  -1   1   3   29.68    1.09 
   0   1   3   95.17    3.49 
   1   1   3   26.37    1.06 
   2   1   3    8.40    0.39 
   3   1   3   47.26    3.00 
   4   1   3    9.08    0.47 
   5   1   3    9.49    0.78 
   6   1   3    2.94    0.85 
  -8   2   3    1.59    0.71 
  -7   2   3    4.30    0.51 
  -6   2   3    6.98    0.89 
  -5   2   3    3.77    0.36 
  -4   2   3    7.84    0.42 
  -3   2   3   70.64    2.44 
  -2   2   3   56.87    2.11 
  -1   2   3   78.10    2.59 
   0   2   3    1.42    0.08 
   1   2   3   52.59    2.04 
   2   2   3   92.60    4.01 
   3   2   3   18.06    0.91 
   4   2   3   14.75    0.73 
   5   2   3    5.14    0.39 
   6   2   3    2.23    0.27 
  -7   3   3    9.16    0.81 
  -6   3   3    2.09    0.45 
  -5   3   3   12.71    0.92 
  -4   3   3   19.86    0.94 
  -3   3   3   67.88    2.35 
  -2   3   3   27.33    0.96 
  -1   3   3    1.32    0.07 
   0   3   3   34.87    1.43 
   1   3   3    3.69    0.18 
   2   3   3   77.00    3.41 
   3   3   3   43.16    1.97 
   4   3   3   29.68    1.43 
   5   3   3   13.70    0.70 
   6   3   3    0.60    0.21 
  -7   4   3    2.19    0.42 
  -6   4   3    6.88    0.61 
  -5   4   3   22.52    1.18 
  -4   4   3   27.75    1.51 
  -3   4   3   10.84    0.47 
  -2   4   3   35.42    1.44 
  -1   4   3    9.19    0.49 
   0   4   3   13.48    0.72 
   1   4   3    6.72    0.47 
   2   4   3   46.84    2.42 
   3   4   3    2.54    0.21 
   4   4   3   22.29    1.23 
   5   4   3    2.91    0.29 
   6   4   3    2.76    0.37 
  -7   5   3    3.37    0.36 
  -6   5   3    0.72    0.17 
  -5   5   3    2.55    0.26 
  -4   5   3   17.69    1.18 
  -3   5   3   11.44    1.27 
  -2   5   3    5.70    0.58 
  -1   5   3   56.26    2.61 
   0   5   3   87.16    3.49 
   1   5   3   39.21    2.06 
   2   5   3    3.77    0.35 
   3   5   3    7.45    0.45 
   4   5   3    0.79    0.19 
   5   5   3    8.30    0.50 
   6   5   3    0.36    0.27 
  -7   6   3    2.08    0.26 
  -6   6   3   15.95    1.15 
  -5   6   3   21.67    1.23 
  -4   6   3    7.42    0.48 
  -3   6   3    8.78    0.60 
  -2   6   3   33.15    2.12 
  -1   6   3   14.37    0.96 
   0   6   3    9.26    0.50 
   1   6   3   31.43    2.08 
   2   6   3   28.91    1.92 
   3   6   3   -0.28    0.15 
   4   6   3    4.41    0.35 
   5   6   3   15.34    0.91 
  -6   7   3    0.35    0.19 
  -5   7   3   11.10    0.87 
  -4   7   3   11.06    0.77 
  -3   7   3    4.15    0.39 
  -2   7   3    8.23    0.55 
  -1   7   3   24.78    1.65 
   0   7   3  138.53    7.37 
   1   7   3   25.14    1.67 
   2   7   3    1.08    0.18 
   3   7   3    7.40    0.47 
   4   7   3    5.17    0.49 
   5   7   3    3.67    0.47 
  -6   8   3    2.15    0.34 
  -5   8   3    1.29    0.22 
  -4   8   3    7.74    0.57 
  -3   8   3   18.15    1.21 
  -2   8   3   11.16    0.78 
  -1   8   3   26.74    1.78 
   0   8   3    3.29    0.25 
   1   8   3   17.83    1.21 
   2   8   3   12.09    0.85 
   3   8   3    3.35    0.31 
   4   8   3    1.17    0.28 
   5   8   3    0.08    0.31 
  -5   9   3    0.54    0.20 
  -4   9   3   11.21    0.78 
  -3   9   3    9.22    0.70 
  -2   9   3    2.48    0.33 
  -1   9   3   14.83    1.02 
   0   9   3    5.68    0.38 
   1   9   3   22.22    1.50 
   2   9   3    7.62    0.51 
   3   9   3    5.80    0.42 
   4   9   3    5.08    0.52 
  -4  10   3    2.54    0.40 
  -3  10   3    1.03    0.21 
  -2  10   3   18.17    1.25 
  -1  10   3    9.69    0.58 
   0  10   3    0.18    0.19 
   1  10   3   19.15    1.30 
   2  10   3   10.80    0.64 
   3  10   3    0.43    0.27 
  -3  11   3   -0.06    0.20 
  -2  11   3    7.39    0.60 
  -1  11   3   21.85    1.20 
   0  11   3   41.27    2.74 
   1  11   3    7.50    0.90 
   2  11   3    6.46    0.58 
  -2 -11   4    1.62    0.35 
  -1 -11   4    3.14    0.31 
   0 -11   4    0.44    0.18 
   1 -11   4    4.55    0.40 
  -4 -10   4    5.49    0.72 
  -3 -10   4    0.07    0.37 
  -2 -10   4    4.20    0.48 
  -1 -10   4   19.18    1.31 
   0 -10   4   16.73    0.95 
   1 -10   4   13.28    0.78 
   2 -10   4    0.82    0.21 
  -5  -9   4    3.86    0.70 
  -4  -9   4   -0.61    0.46 
  -3  -9   4    1.94    0.43 
  -2  -9   4    5.76    0.58 
  -1  -9   4    3.39    0.31 
   0  -9   4    3.62    0.30 
   1  -9   4    3.23    0.48 
   2  -9   4    7.50    0.62 
   3  -9   4    0.24    0.23 
  -5  -8   4    5.83    0.73 
  -3  -8   4    0.77    0.37 
  -1  -8   4    8.94    0.54 
   0  -8   4   24.91    1.32 
   1  -8   4   19.30    1.09 
   2  -8   4    9.21    0.57 
   3  -8   4    9.06    0.73 
   4  -8   4    7.63    0.68 
  -6  -7   4   17.51    1.25 
  -4  -7   4    0.47    0.37 
  -3  -7   4    1.23    0.33 
  -2  -7   4   21.85    1.23 
  -1  -7   4   15.91    1.07 
   0  -7   4    4.26    0.30 
   1  -7   4   16.29    0.91 
   2  -7   4    9.30    0.58 
   3  -7   4    6.46    0.55 
   4  -7   4    2.57    0.55 
  -6  -6   4    3.25    0.68 
  -5  -6   4    4.38    0.60 
  -4  -6   4   16.21    1.18 
  -3  -6   4    5.69    0.54 
  -2  -6   4   10.35    0.60 
  -1  -6   4   54.20    3.52 
   0  -6   4   71.89    3.78 
   1  -6   4   24.17    1.32 
   2  -6   4   -0.06    0.18 
   3  -6   4    4.50    0.66 
   4  -6   4    0.04    0.42 
   5  -6   4    1.41    0.41 
  -7  -5   4    8.56    1.31 
  -6  -5   4   17.34    1.27 
  -5  -5   4   13.38    0.99 
  -4  -5   4    7.20    0.62 
  -3  -5   4    1.85    0.16 
  -2  -5   4   11.93    0.66 
  -1  -5   4   32.33    2.09 
   0  -5   4    7.41    0.44 
   1  -5   4    2.81    0.33 
   2  -5   4    4.96    0.61 
   3  -5   4    0.72    0.29 
   4  -5   4    2.35    0.37 
   5  -5   4   12.04    0.93 
  -5  -4   4    8.13    0.90 
  -4  -4   4   30.42    2.77 
  -3  -4   4   14.14    1.48 
  -2  -4   4   30.44    1.70 
  -1  -4   4    8.95    0.63 
   0  -4   4   25.05    1.35 
   1  -4   4   13.07    1.30 
   2  -4   4   12.46    0.88 
   3  -4   4   12.67    1.36 
   4  -4   4    6.66    0.59 
   5  -4   4   11.46    0.73 
   6  -4   4    0.42    0.24 
  -4  -3   4   69.02    6.11 
  -3  -3   4   36.65    2.33 
  -2  -3   4   63.39    3.43 
  -1  -3   4   58.50    3.05 
   0  -3   4   14.75    0.91 
   1  -3   4   22.10    1.38 
   2  -3   4   23.18    1.09 
   3  -3   4    7.02    0.58 
   4  -3   4    2.32    0.34 
   5  -3   4   -0.32    0.31 
   6  -3   4    0.95    0.25 
  -5  -2   4   13.66    1.60 
  -4  -2   4   62.76    5.77 
  -3  -2   4   48.62    3.14 
  -2  -2   4   42.67    2.75 
  -1  -2   4   25.56    1.35 
   0  -2   4   19.53    0.81 
   1  -2   4    8.13    0.42 
   2  -2   4   26.11    1.19 
   3  -2   4   27.93    1.54 
   4  -2   4    7.53    0.51 
   5  -2   4    3.77    0.50 
   6  -2   4    1.17    0.39 
  -7  -1   4    4.45    0.88 
  -6  -1   4    5.11    0.76 
  -5  -1   4   17.88    1.25 
  -4  -1   4   49.98    5.06 
  -3  -1   4   37.17    1.42 
  -2  -1   4   78.23    2.90 
  -1  -1   4   34.40    1.34 
   0  -1   4    3.97    0.17 
   1  -1   4   88.18    3.15 
   2  -1   4   14.98    1.00 
   3  -1   4    8.44    0.52 
   4  -1   4    6.72    0.48 
   5  -1   4    7.25    0.69 
   6  -1   4    9.60    0.85 
  -8   0   4    0.04    0.62 
  -6   0   4    5.39    0.83 
  -5   0   4    1.50    0.26 
  -4   0   4    8.56    0.66 
  -3   0   4   22.47    0.78 
  -2   0   4   59.90    2.46 
  -1   0   4   14.80    0.55 
   0   0   4  137.74    5.08 
   1   0   4    8.96    0.38 
   2   0   4   34.75    2.63 
   3   0   4    7.95    0.58 
   4   0   4   -0.22    0.19 
   5   0   4    0.34    0.23 
   6   0   4    2.72    0.45 
  -7   1   4    4.19    0.57 
  -6   1   4    2.69    0.48 
  -5   1   4   20.12    1.38 
  -4   1   4   51.29    2.79 
  -3   1   4   39.80    1.59 
  -2   1   4   81.14    2.95 
  -1   1   4   34.85    1.26 
   0   1   4    3.92    0.18 
   1   1   4   91.73    3.93 
   2   1   4   15.34    1.32 
   3   1   4    8.49    0.62 
   4   1   4    7.52    0.50 
   5   1   4    7.15    0.64 
   6   1   4    9.54    0.85 
  -7   2   4    2.18    0.40 
  -6   2   4    2.10    0.46 
  -5   2   4   17.46    1.01 
  -4   2   4   63.19    3.45 
  -3   2   4   48.76    1.92 
  -2   2   4   41.46    1.54 
  -1   2   4   25.03    0.99 
   0   2   4   21.86    0.88 
   1   2   4    6.13    0.62 
   2   2   4   32.34    1.67 
   3   2   4   29.43    1.37 
   4   2   4    8.59    0.47 
   5   2   4    3.05    0.35 
   6   2   4    1.09    0.23 
  -7   3   4   -0.22    0.57 
  -6   3   4   -0.09    0.15 
  -5   3   4    1.95    0.22 
  -4   3   4   66.66    3.61 
  -3   3   4   37.34    2.00 
  -2   3   4   65.42    2.69 
  -1   3   4   63.93    2.49 
   0   3   4   18.53    0.89 
   1   3   4   22.93    0.89 
   2   3   4   24.34    1.23 
   3   3   4    8.17    0.43 
   4   3   4    3.61    0.32 
   5   3   4    0.01    0.20 
   6   3   4    0.98    0.22 
  -7   4   4    1.65    0.25 
  -6   4   4    2.96    0.36 
  -5   4   4    7.52    0.46 
  -4   4   4   32.69    1.77 
  -3   4   4   15.45    0.86 
  -2   4   4   31.83    1.76 
  -1   4   4    8.78    0.40 
   0   4   4   27.79    1.14 
   1   4   4   14.40    0.78 
   2   4   4   14.53    0.80 
   3   4   4   16.23    0.80 
   4   4   4    6.18    0.43 
   5   4   4   14.77    0.74 
   6   4   4    0.42    0.25 
  -7   5   4    8.14    0.55 
  -6   5   4   20.48    1.32 
  -5   5   4   12.41    0.76 
  -4   5   4    7.02    0.46 
  -3   5   4    1.68    0.21 
  -2   5   4   13.68    0.74 
  -1   5   4   33.59    2.02 
   0   5   4    8.46    0.48 
   1   5   4    2.46    0.27 
   2   5   4    4.75    0.33 
   3   5   4    0.70    0.15 
   4   5   4    3.11    0.31 
   5   5   4   12.88    0.70 
  -6   6   4    4.36    0.39 
  -5   6   4    5.08    0.39 
  -4   6   4   15.17    0.87 
  -3   6   4    5.94    0.40 
  -2   6   4   10.02    0.68 
  -1   6   4   51.87    3.42 
   0   6   4   66.12    3.54 
   1   6   4   25.15    1.68 
   2   6   4   -0.03    0.17 
   3   6   4    5.84    0.43 
   4   6   4    0.06    0.20 
   5   6   4    1.40    0.25 
  -6   7   4   17.93    1.02 
  -5   7   4   12.34    0.74 
  -4   7   4    0.31    0.18 
  -3   7   4    1.68    0.24 
  -2   7   4   22.67    1.52 
  -1   7   4   14.37    0.98 
   0   7   4    4.28    0.37 
   1   7   4   15.21    1.04 
   2   7   4    8.08    0.61 
   3   7   4    4.67    0.40 
   4   7   4    3.57    0.35 
  -5   8   4    6.48    0.49 
  -4   8   4    0.51    0.19 
  -3   8   4    0.82    0.19 
  -2   8   4    2.33    0.31 
  -1   8   4    9.02    0.53 
   0   8   4   21.44    1.17 
   1   8   4   18.69    1.27 
   2   8   4    9.07    0.68 
   3   8   4    9.59    0.60 
   4   8   4    7.48    0.65 
  -5   9   4    4.36    0.41 
  -4   9   4   -0.26    0.19 
  -3   9   4    2.69    0.54 
  -2   9   4    6.21    0.53 
  -1   9   4    3.24    0.29 
   0   9   4    2.98    0.27 
   1   9   4    3.24    0.42 
   2   9   4    7.90    0.61 
   3   9   4    0.66    0.22 
  -4  10   4    6.04    0.54 
  -3  10   4    0.23    0.20 
  -2  10   4    5.16    0.55 
  -1  10   4   18.13    1.01 
   0  10   4   17.55    1.22 
   1  10   4   13.88    1.00 
   2  10   4    1.04    0.21 
  -2  11   4    1.32    0.23 
  -1  11   4    3.10    0.41 
   0  11   4    0.66    0.24 
   1  11   4    5.16    0.50 
  -3 -10   5    1.29    0.51 
  -2 -10   5    8.23    0.69 
  -1 -10   5    1.01    0.28 
   0 -10   5    1.40    0.23 
   1 -10   5    6.60    0.47 
  -4  -9   5    6.20    0.74 
  -3  -9   5    1.47    0.57 
  -2  -9   5    3.15    0.39 
  -1  -9   5    2.55    0.40 
   0  -9   5    3.07    0.31 
   1  -9   5    3.36    0.33 
   2  -9   5   14.67    1.05 
  -5  -8   5    2.30    0.52 
  -4  -8   5    3.28    0.60 
  -3  -8   5    4.19    0.95 
  -2  -8   5    8.51    0.68 
  -1  -8   5    6.98    0.59 
   0  -8   5    0.98    0.16 
   1  -8   5    5.57    0.49 
   2  -8   5    7.12    0.53 
   3  -8   5    5.38    0.57 
  -6  -7   5   -0.19    0.49 
  -5  -7   5   12.59    1.12 
  -4  -7   5    8.40    1.00 
  -3  -7   5    4.66    0.57 
  -2  -7   5   10.47    0.78 
  -1  -7   5    8.78    0.65 
   0  -7   5   35.32    1.95 
   1  -7   5    2.89    0.40 
   2  -7   5    8.32    0.66 
   3  -7   5   11.42    1.22 
   4  -7   5    2.34    0.49 
  -6  -6   5   21.72    1.55 
  -5  -6   5   13.09    1.04 
  -4  -6   5    5.97    0.62 
  -3  -6   5    6.76    0.67 
  -2  -6   5    3.06    0.33 
  -1  -6   5    3.77    0.38 
   0  -6   5    3.59    0.28 
   1  -6   5    3.86    0.31 
   2  -6   5    2.24    0.55 
   4  -6   5    6.39    0.80 
  -7  -5   5    0.77    0.68 
  -6  -5   5    0.15    0.62 
  -5  -5   5    2.72    0.66 
  -4  -5   5    8.18    0.71 
  -3  -5   5    4.10    0.44 
  -2  -5   5    0.88    0.32 
  -1  -5   5   37.47    3.54 
   0  -5   5   26.57    1.77 
   1  -5   5   12.17    1.31 
   2  -5   5   -0.38    0.26 
   4  -5   5    1.21    0.38 
   5  -5   5    8.10    0.96 
  -3  -4   5   10.43    0.75 
  -2  -4   5   11.55    1.17 
  -1  -4   5    8.26    0.60 
   0  -4   5    9.33    0.71 
   1  -4   5   23.44    1.60 
   2  -4   5   14.36    1.51 
   4  -4   5   20.51    1.43 
   5  -4   5    7.19    0.70 
  -5  -3   5   19.87    2.07 
  -4  -3   5    8.29    0.87 
  -3  -3   5   36.65    3.57 
  -2  -3   5   16.60    1.64 
  -1  -3   5    3.63    0.40 
   0  -3   5    6.30    0.50 
   1  -3   5   14.63    1.00 
   2  -3   5   15.09    0.87 
   3  -3   5    5.90    0.43 
   4  -3   5   10.25    0.81 
   5  -3   5   -0.69    0.39 
  -6  -2   5    1.46    0.29 
  -5  -2   5    2.11    0.38 
  -4  -2   5   11.66    1.08 
  -3  -2   5   53.62    5.35 
  -2  -2   5   18.42    1.00 
  -1  -2   5    8.20    0.39 
   0  -2   5    1.14    0.12 
   1  -2   5    4.83    0.55 
   2  -2   5    3.74    0.26 
   3  -2   5    0.45    0.17 
   4  -2   5   -0.66    0.34 
   5  -2   5   -0.31    0.37 
  -6  -1   5    0.21    0.22 
  -5  -1   5   14.52    1.02 
  -4  -1   5    9.73    0.70 
  -3  -1   5   22.57    2.25 
  -2  -1   5   26.61    1.12 
  -1  -1   5   23.45    0.97 
   0  -1   5   17.46    0.86 
   1  -1   5   61.18    2.73 
   2  -1   5    0.66    0.15 
   3  -1   5    2.33    0.36 
   4  -1   5    0.55    0.23 
   5  -1   5    0.44    0.26 
  -7   0   5   -0.39    0.23 
  -6   0   5   14.13    1.01 
  -5   0   5    3.60    0.40 
  -4   0   5   13.37    0.75 
  -3   0   5   41.15    2.33 
  -2   0   5    2.21    0.33 
  -1   0   5    4.51    0.18 
   0   0   5    0.30    0.09 
   2   0   5   -0.02    0.14 
   3   0   5    0.47    0.18 
   4   0   5    0.48    0.22 
   5   0   5   11.34    0.77 
  -7   1   5    1.03    0.25 
  -6   1   5    0.09    0.22 
  -5   1   5   14.27    1.03 
  -4   1   5    9.63    0.56 
  -3   1   5   22.11    1.28 
  -2   1   5   27.82    1.82 
  -1   1   5   23.71    0.90 
   0   1   5   19.67    0.89 
   1   1   5   73.55    3.76 
   2   1   5    0.87    0.15 
   3   1   5    2.09    0.32 
   4   1   5    0.33    0.20 
   5   1   5    0.71    0.27 
  -7   2   5    0.00    0.59 
  -6   2   5    1.28    0.25 
  -5   2   5    2.25    0.23 
  -4   2   5   10.45    0.80 
  -3   2   5   58.63    3.17 
  -2   2   5   20.34    0.90 
  -1   2   5   11.14    0.63 
   0   2   5    0.80    0.11 
   1   2   5    7.21    0.86 
   2   2   5    4.51    0.32 
   3   2   5    0.56    0.15 
   5   2   5    0.03    0.24 
  -7   3   5    4.65    0.57 
  -6   3   5    0.61    0.17 
  -5   3   5   24.93    1.34 
  -4   3   5    8.86    0.54 
  -3   3   5   39.70    2.16 
  -2   3   5   15.49    0.95 
  -1   3   5    5.11    0.42 
   0   3   5    7.39    0.54 
   1   3   5   16.73    0.80 
   2   3   5   17.29    0.97 
   3   3   5    6.93    0.47 
   4   3   5   11.43    0.69 
   5   3   5   -0.15    0.20 
  -7   4   5    1.56    0.32 
  -6   4   5    5.43    0.49 
  -5   4   5   12.87    0.75 
  -4   4   5   13.29    0.79 
  -3   4   5   11.06    0.63 
  -2   4   5   12.20    0.69 
  -1   4   5    9.39    0.48 
   0   4   5   10.63    0.52 
   1   4   5   23.47    1.11 
   2   4   5   14.88    0.86 
   3   4   5    7.63    0.54 
   4   4   5   22.40    1.29 
   5   4   5    6.91    0.47 
  -7   5   5    0.84    0.22 
  -6   5   5    0.34    0.20 
  -5   5   5    2.76    0.27 
  -4   5   5    8.20    0.52 
  -3   5   5    2.71    0.31 
  -2   5   5    1.75    0.21 
  -1   5   5   44.81    2.07 
   0   5   5   25.64    1.20 
   1   5   5   13.25    0.75 
   2   5   5   -0.53    0.20 
   3   5   5    0.46    0.19 
   4   5   5    1.09    0.22 
   5   5   5    9.53    0.57 
  -6   6   5   21.89    1.22 
  -5   6   5   14.27    0.99 
  -4   6   5    5.88    0.44 
  -3   6   5    7.87    0.50 
  -2   6   5    2.60    0.32 
  -1   6   5    3.41    0.24 
   0   6   5    4.05    0.30 
   1   6   5    4.00    0.31 
   2   6   5    2.24    0.37 
   3   6   5    2.39    0.30 
   4   6   5    7.02    0.52 
  -6   7   5    0.20    0.22 
  -5   7   5   12.15    0.73 
  -4   7   5    7.96    0.73 
  -3   7   5    5.37    0.47 
  -2   7   5   10.26    0.73 
  -1   7   5    8.97    0.53 
   0   7   5   35.76    1.93 
   1   7   5    2.89    0.37 
   2   7   5    7.78    0.81 
   3   7   5   12.62    0.73 
   4   7   5    3.03    0.37 
  -5   8   5    3.44    0.52 
  -4   8   5    3.86    0.40 
  -3   8   5    6.67    0.49 
  -2   8   5    9.97    0.71 
  -1   8   5    8.01    0.49 
   0   8   5    1.42    0.17 
   1   8   5    5.54    0.72 
   2   8   5    6.75    0.63 
   3   8   5    6.41    0.50 
  -4   9   5    6.84    0.51 
  -3   9   5    2.17    0.32 
  -2   9   5    3.24    0.38 
  -1   9   5    2.84    0.36 
   0   9   5    3.13    0.40 
   1   9   5    3.58    0.42 
   2   9   5   13.98    1.00 
  -3  10   5    2.41    0.39 
  -2  10   5    8.67    0.55 
  -1  10   5    0.80    0.17 
   0  10   5    1.33    0.26 
   1  10   5    6.68    0.59 
  -3  -9   6    5.28    1.05 
  -2  -9   6    3.47    0.81 
  -1  -9   6    0.07    0.29 
   0  -9   6    2.68    0.46 
   1  -9   6    0.04    0.14 
  -3  -8   6    5.17    1.00 
  -2  -8   6    3.14    0.44 
  -1  -8   6    0.35    0.25 
   0  -8   6   12.39    0.88 
   1  -8   6    1.52    0.25 
   2  -8   6    9.37    0.60 
  -5  -7   6    5.65    0.74 
  -4  -7   6    1.22    0.56 
  -3  -7   6    9.76    1.28 
  -2  -7   6    5.32    0.51 
  -1  -7   6   -0.28    0.26 
   0  -7   6    0.44    0.27 
   1  -7   6    2.94    0.31 
   2  -7   6    0.16    0.20 
   3  -7   6    5.15    0.80 
  -6  -6   6    0.11    0.61 
  -5  -6   6    0.43    0.59 
  -4  -6   6    1.79    0.44 
  -3  -6   6   -0.45    0.41 
  -2  -6   6    7.97    0.65 
  -1  -6   6   11.85    0.87 
   0  -6   6    4.59    0.49 
   1  -6   6    2.78    0.36 
   2  -6   6    2.62    0.38 
   3  -6   6    3.17    0.67 
  -6  -5   6   13.13    1.58 
  -5  -5   6    3.01    0.97 
  -4  -5   6    2.36    0.69 
  -2  -5   6    1.41    0.38 
  -1  -5   6   11.51    1.23 
   0  -5   6    0.25    0.36 
   1  -5   6   24.72    2.40 
   2  -5   6    9.53    1.02 
  -4  -4   6   16.73    1.71 
  -3  -4   6    2.36    0.68 
  -2  -4   6   32.60    3.10 
  -1  -4   6   15.99    1.10 
   0  -4   6   14.78    1.03 
   1  -4   6    5.96    0.51 
   2  -4   6   14.23    1.06 
  -6  -3   6    0.79    0.47 
  -5  -3   6    0.06    0.28 
  -4  -3   6   21.75    2.15 
  -3  -3   6    9.06    1.10 
  -2  -3   6   29.26    1.99 
  -1  -3   6    4.87    0.41 
   0  -3   6    1.67    0.25 
   1  -3   6   11.62    0.86 
   2  -3   6   30.67    2.16 
   3  -3   6    0.43    0.31 
   4  -3   6   -0.43    0.32 
  -5  -2   6    2.81    0.53 
  -4  -2   6   12.60    1.29 
  -3  -2   6    1.23    0.21 
  -2  -2   6    1.13    0.14 
  -1  -2   6    5.11    0.43 
   0  -2   6   19.93    1.08 
   1  -2   6    9.43    0.58 
   2  -2   6    9.50    1.14 
   3  -2   6    2.85    0.30 
   4  -2   6    1.28    0.26 
   5  -2   6    1.05    0.38 
  -7  -1   6    4.38    0.92 
  -6  -1   6   -0.10    0.24 
  -5  -1   6   15.63    1.09 
  -4  -1   6    2.96    0.38 
  -3  -1   6   10.65    0.61 
  -2  -1   6    6.47    0.42 
  -1  -1   6    4.00    0.39 
   0  -1   6   10.20    0.59 
   1  -1   6   12.49    0.63 
   2  -1   6    0.46    0.16 
   3  -1   6    1.18    0.26 
   4  -1   6    2.52    0.33 
   5  -1   6    3.04    0.45 
  -7   0   6    0.61    0.59 
  -6   0   6   -0.43    0.24 
  -5   0   6    4.99    0.69 
  -4   0   6    0.94    0.26 
  -3   0   6    1.24    0.15 
  -2   0   6   13.95    0.71 
  -1   0   6   79.02    3.70 
   0   0   6  212.11    8.82 
   1   0   6    9.29    0.57 
   2   0   6    0.55    0.17 
   3   0   6   19.59    1.48 
   4   0   6    1.07    0.25 
   5   0   6    0.81    0.27 
  -7   1   6    2.74    0.56 
  -6   1   6    0.10    0.29 
  -5   1   6   16.62    1.12 
  -4   1   6    2.64    0.27 
  -3   1   6   10.51    0.63 
  -2   1   6    6.29    0.41 
  -1   1   6    2.76    0.21 
   0   1   6    9.75    0.50 
   1   1   6   13.37    0.77 
   2   1   6    0.65    0.18 
   3   1   6    0.86    0.23 
   4   1   6    3.11    0.52 
   5   1   6    3.33    0.45 
  -7   2   6    1.11    0.31 
  -6   2   6    1.32    0.66 
  -5   2   6    3.89    0.39 
  -4   2   6   13.65    0.79 
  -3   2   6    1.37    0.18 
  -2   2   6    1.19    0.15 
  -1   2   6    6.08    0.41 
   0   2   6   20.37    0.97 
   1   2   6   11.24    0.68 
   2   2   6   11.43    0.70 
   3   2   6    3.00    0.35 
   4   2   6    1.24    0.30 
   5   2   6    1.19    0.29 
  -7   3   6    0.25    0.27 
  -6   3   6    0.51    0.18 
  -5   3   6    0.17    0.22 
  -4   3   6   23.27    1.27 
  -3   3   6   10.17    0.65 
  -2   3   6   29.72    1.63 
  -1   3   6    5.22    0.29 
   0   3   6    2.36    0.20 
   1   3   6   12.59    0.64 
   2   3   6   34.74    1.95 
   3   3   6    0.97    0.23 
   4   3   6   -0.35    0.21 
  -6   4   6    0.05    0.19 
  -5   4   6    9.40    0.79 
  -4   4   6   14.27    0.86 
  -3   4   6    2.38    0.27 
  -2   4   6   31.97    1.76 
  -1   4   6   18.11    0.89 
   0   4   6   14.55    0.73 
   1   4   6    5.96    0.35 
   2   4   6   16.09    0.98 
   3   4   6    2.57    0.70 
   4   4   6    3.77    0.39 
  -6   5   6   10.27    0.68 
  -5   5   6    2.73    0.33 
  -4   5   6    4.05    0.38 
  -3   5   6    8.41    0.54 
  -2   5   6    2.05    0.25 
  -1   5   6   10.87    0.56 
   0   5   6    0.20    0.13 
   1   5   6   25.93    1.41 
   2   5   6    9.40    0.61 
   3   5   6    1.45    0.27 
   4   5   6    4.62    0.42 
  -6   6   6    0.13    0.21 
  -5   6   6    0.31    0.19 
  -4   6   6    2.62    0.46 
  -3   6   6   -0.12    0.17 
  -2   6   6    7.92    0.53 
  -1   6   6   12.80    0.64 
   0   6   6    5.48    0.35 
   1   6   6    3.26    0.33 
   2   6   6    3.02    0.45 
   3   6   6    3.23    0.39 
  -5   7   6    6.23    0.49 
  -4   7   6    1.87    0.28 
  -3   7   6   12.15    0.93 
  -2   7   6    5.34    0.40 
  -1   7   6   -0.15    0.15 
   0   7   6    0.24    0.15 
   1   7   6    3.07    0.41 
   2   7   6    0.40    0.24 
   3   7   6    5.66    0.43 
  -4   8   6    3.61    0.41 
  -3   8   6    6.64    0.50 
  -2   8   6    2.83    0.27 
  -1   8   6    0.42    0.16 
   0   8   6   11.26    0.67 
   1   8   6    1.63    0.26 
   2   8   6    9.00    0.72 
  -3   9   6    7.82    0.55 
  -2   9   6    3.49    0.33 
  -1   9   6    0.08    0.17 
   0   9   6    2.08    0.33 
   1   9   6    0.08    0.23 
  -3  -8   7   12.30    1.49 
  -2  -8   7   11.16    0.88 
  -1  -8   7    1.12    0.31 
   0  -8   7    2.67    0.50 
   1  -8   7    3.73    0.53 
  -4  -7   7    1.52    0.59 
  -3  -7   7    1.68    0.57 
  -2  -7   7    8.27    0.70 
  -1  -7   7    1.51    0.54 
   0  -7   7    5.17    0.59 
   1  -7   7    1.67    0.39 
   2  -7   7    6.04    0.56 
  -5  -6   7    4.08    1.09 
  -4  -6   7    0.87    0.58 
  -3  -6   7    3.92    0.85 
  -2  -6   7    2.59    0.37 
  -1  -6   7    0.35    0.27 
   0  -6   7    0.91    0.40 
   1  -6   7    1.95    0.53 
  -5  -5   7    5.40    1.12 
  -4  -5   7    8.85    1.19 
  -3  -5   7    5.65    0.94 
  -2  -5   7    5.03    0.84 
  -1  -5   7   20.99    2.09 
   0  -5   7    4.65    0.51 
   1  -5   7    4.04    0.69 
  -5  -4   7    4.32    1.06 
  -3  -4   7    8.26    1.20 
  -2  -4   7   25.57    2.50 
  -1  -4   7   19.51    1.36 
   0  -4   7    3.59    0.46 
   1  -4   7   13.59    0.97 
   2  -4   7    5.84    0.86 
  -6  -3   7    0.53    0.43 
  -5  -3   7    0.57    0.35 
  -4  -3   7   13.09    1.50 
  -3  -3   7    9.22    1.29 
  -2  -3   7    1.69    0.47 
  -1  -3   7    3.71    0.39 
   0  -3   7    0.56    0.21 
   1  -3   7   10.39    0.79 
   2  -3   7    9.53    1.20 
   3  -3   7    5.20    0.62 
  -5  -2   7    0.29    0.30 
  -4  -2   7    0.89    0.32 
  -3  -2   7    2.84    0.41 
  -2  -2   7    0.32    0.14 
  -1  -2   7    6.50    0.44 
   0  -2   7   -0.23    0.18 
   1  -2   7    3.92    0.48 
   2  -2   7    2.12    0.58 
   3  -2   7   -0.23    0.31 
   4  -2   7    0.07    0.36 
  -6  -1   7    0.06    0.65 
  -5  -1   7    3.88    0.47 
  -4  -1   7    6.00    0.80 
  -3  -1   7   -0.28    0.24 
  -2  -1   7    2.50    0.24 
  -1  -1   7   19.87    0.98 
   0  -1   7   30.17    1.73 
   1  -1   7   31.68    2.22 
   2  -1   7    0.12    0.21 
   3  -1   7    1.14    0.27 
   4  -1   7    0.09    0.26 
  -6   0   7   26.75    1.79 
  -5   0   7    4.01    0.51 
  -3   0   7    0.22    0.15 
  -2   0   7    1.61    0.20 
  -1   0   7    6.77    0.46 
   0   0   7    1.75    0.23 
   1   0   7    2.50    0.56 
   2   0   7   -0.55    0.23 
   3   0   7    0.65    0.25 
   4   0   7    1.34    0.29 
  -6   1   7    0.01    0.28 
  -5   1   7    3.13    0.51 
  -4   1   7    3.05    0.36 
  -3   1   7    0.08    0.15 
  -2   1   7    2.69    0.29 
  -1   1   7   20.98    1.01 
   0   1   7   34.65    1.65 
   1   1   7   30.55    1.63 
   2   1   7    0.13    0.20 
   3   1   7    1.18    0.28 
   4   1   7    0.18    0.26 
  -6   2   7    0.97    0.30 
  -5   2   7    0.65    0.22 
  -4   2   7    0.72    0.20 
  -3   2   7    4.07    0.36 
  -2   2   7    0.35    0.11 
  -1   2   7    6.26    0.35 
   0   2   7   -0.27    0.13 
   1   2   7    6.02    0.89 
   2   2   7    0.94    0.29 
   3   2   7   -0.25    0.26 
   4   2   7    0.32    0.30 
  -6   3   7    1.17    0.32 
  -5   3   7    0.83    0.19 
  -4   3   7   14.29    0.84 
  -3   3   7   11.39    0.70 
  -2   3   7    1.84    0.18 
  -1   3   7    4.55    0.30 
   0   3   7    1.53    0.25 
   1   3   7   11.40    0.69 
   2   3   7    8.03    0.64 
   3   3   7    5.91    0.50 
  -6   4   7    3.56    0.53 
  -5   4   7    5.48    0.45 
  -4   4   7    8.83    0.96 
  -3   4   7    8.19    0.56 
  -2   4   7   24.48    1.19 
  -1   4   7   19.57    0.99 
   0   4   7    3.66    0.32 
   1   4   7   15.25    0.75 
   2   4   7    6.06    0.54 
   3   4   7    1.13    0.27 
  -5   5   7    4.35    0.43 
  -4   5   7    9.62    0.62 
  -3   5   7    5.06    0.42 
  -2   5   7    6.66    0.41 
  -1   5   7   20.39    0.98 
   0   5   7    5.63    0.36 
   1   5   7    3.85    0.40 
   2   5   7   -0.23    0.24 
   3   5   7    0.81    0.27 
  -5   6   7    4.71    0.43 
  -4   6   7    0.84    0.21 
  -3   6   7    4.29    0.46 
  -2   6   7    2.11    0.29 
  -1   6   7    0.22    0.18 
   0   6   7    1.50    0.19 
   1   6   7    1.28    0.25 
   2   6   7    0.73    0.25 
  -4   7   7    2.02    0.29 
  -3   7   7    2.68    0.35 
  -2   7   7    7.60    0.46 
  -1   7   7    1.23    0.19 
   0   7   7    4.49    0.38 
   1   7   7    1.39    0.26 
   2   7   7    5.10    0.46 
  -3   8   7   13.64    0.82 
  -2   8   7   10.98    0.58 
  -1   8   7    1.09    0.20 
   0   8   7    1.80    0.33 
   1   8   7    3.46    0.45 
  -2  -7   8    2.47    0.41 
  -1  -7   8    0.68    0.31 
  -4  -6   8    0.35    0.56 
  -3  -6   8    0.59    0.53 
  -2  -6   8    4.00    0.89 
  -1  -6   8    4.22    0.86 
   0  -6   8    5.95    0.91 
  -4  -5   8    3.02    0.96 
  -3  -5   8    2.93    0.94 
  -2  -5   8   -0.01    0.49 
  -1  -5   8    3.57    0.79 
   0  -5   8    0.08    0.28 
  -5  -4   8   16.17    1.89 
  -4  -4   8    3.50    1.00 
  -3  -4   8    3.12    0.82 
  -2  -4   8    8.24    1.11 
  -1  -4   8    2.87    0.46 
   0  -4   8    4.36    0.53 
   1  -4   8    1.20    0.41 
   2  -4   8    5.79    0.92 
  -5  -3   8    0.96    0.39 
  -4  -3   8    9.77    0.88 
  -3  -3   8    1.47    0.52 
  -2  -3   8   14.86    1.54 
  -1  -3   8    0.79    0.26 
   0  -3   8    0.12    0.24 
   1  -3   8    0.71    0.38 
   2  -3   8    2.95    0.46 
  -5  -2   8    0.20    0.36 
  -4  -2   8    3.48    0.66 
  -3  -2   8    0.80    0.42 
  -2  -2   8   -0.61    0.23 
  -1  -2   8    0.27    0.22 
   0  -2   8    3.51    0.47 
   1  -2   8    2.63    0.67 
   2  -2   8    6.60    0.89 
  -6  -1   8    8.29    0.74 
  -5  -1   8    8.24    0.69 
  -4  -1   8    0.38    0.39 
  -3  -1   8    6.58    0.62 
  -2  -1   8    0.38    0.17 
  -1  -1   8    0.04    0.20 
   0  -1   8    5.83    0.58 
   1  -1   8    9.82    1.20 
   2  -1   8    0.47    0.41 
   3  -1   8    1.79    0.39 
  -6   0   8    0.31    0.30 
  -5   0   8    0.54    0.30 
  -4   0   8   -0.02    0.31 
  -3   0   8    1.84    0.23 
  -2   0   8    8.05    0.55 
  -1   0   8   19.87    0.99 
   0   0   8   35.35    2.52 
   1   0   8   -0.22    0.31 
   2   0   8    0.08    0.31 
   3   0   8    0.15    0.37 
  -6   1   8    8.70    0.81 
  -5   1   8    8.11    0.74 
  -4   1   8    0.10    0.18 
  -3   1   8    6.24    0.47 
  -2   1   8    0.38    0.20 
  -1   1   8   -0.24    0.19 
   0   1   8    4.36    0.40 
   1   1   8    8.52    0.60 
   2   1   8    0.32    0.24 
   3   1   8    2.03    0.34 
  -6   2   8   -0.24    0.60 
  -5   2   8    0.30    0.30 
  -4   2   8    3.20    0.36 
  -3   2   8    0.38    0.16 
  -2   2   8   -0.50    0.19 
  -1   2   8    0.85    0.16 
   0   2   8    3.61    0.34 
   1   2   8    2.56    0.31 
   2   2   8    8.27    0.59 
  -5   3   8    1.41    0.26 
  -4   3   8   10.09    0.68 
  -3   3   8    2.03    0.20 
  -2   3   8   13.00    0.79 
  -1   3   8    0.62    0.16 
   0   3   8    0.32    0.16 
   1   3   8    0.66    0.24 
   2   3   8    2.58    0.35 
  -5   4   8   16.33    0.95 
  -4   4   8    3.62    0.40 
  -3   4   8    2.33    0.27 
  -2   4   8   12.71    0.94 
  -1   4   8    4.62    0.35 
   0   4   8    4.40    0.35 
   1   4   8    1.90    0.27 
   2   4   8    6.74    0.53 
  -4   5   8    3.10    0.39 
  -3   5   8    3.09    0.27 
  -2   5   8    0.25    0.18 
  -1   5   8    3.60    0.35 
   0   5   8    0.07    0.17 
   1   5   8    1.60    0.28 
  -4   6   8    0.19    0.22 
  -3   6   8    0.61    0.18 
  -2   6   8    3.25    0.32 
  -1   6   8    4.33    0.41 
   0   6   8    4.22    0.42 
   1   6   8    4.99    0.45 
  -2   7   8    2.42    0.27 
  -1   7   8    0.23    0.17 
  -2  -5   9    0.33    0.48 
  -1  -5   9    6.14    0.95 
  -3  -4   9    1.71    0.58 
  -2  -4   9    0.64    0.48 
   0  -4   9    0.39    0.46 
  -4  -3   9    5.47    1.05 
  -3  -3   9    4.36    0.88 
  -1  -3   9    0.34    0.43 
   0  -3   9    0.44    0.38 
  -4  -2   9    1.18    0.40 
  -3  -2   9    7.05    1.07 
  -2  -2   9    1.25    0.39 
  -1  -2   9    0.76    0.40 
   0  -2   9    0.56    0.32 
   1  -2   9    1.29    0.44 
  -4  -1   9    0.38    0.32 
  -3  -1   9    0.51    0.29 
  -2  -1   9    0.52    0.24 
  -1  -1   9    1.86    0.59 
   0  -1   9    0.86    0.35 
   1  -1   9    1.09    0.35 
  -5   0   9    1.70    0.63 
  -4   0   9    0.91    0.31 
  -3   0   9    0.38    0.23 
  -2   0   9   -0.33    0.18 
  -1   0   9    0.16    0.31 
   0   0   9    0.13    0.31 
   1   0   9   -0.03    0.36 
  -4   1   9    0.47    0.29 
  -3   1   9    0.41    0.22 
  -2   1   9    0.08    0.30 
  -1   1   9    1.81    0.26 
   0   1   9    0.54    0.29 
   1   1   9    1.24    0.37 
  -4   2   9    1.81    0.35 
  -3   2   9    7.40    0.55 
  -2   2   9    1.19    0.24 
  -1   2   9    0.66    0.22 
   0   2   9    1.01    0.35 
   1   2   9    2.52    0.48 
  -4   3   9    4.54    0.44 
  -3   3   9    3.17    0.39 
  -2   3   9    0.63    0.18 
  -1   3   9    0.42    0.19 
   0   3   9    0.45    0.19 
  -3   4   9    2.18    0.25 
  -2   4   9    1.13    0.19 
  -1   4   9    0.01    0.17 
   0   4   9    0.45    0.19 
  -2   5   9    0.59    0.18 
   0   0   0    0.00    0.00 
; 
_shelx_hkl_checksum   52720 
  
# start Validation Reply Form
_vrf_PLA340_JF3095FFMI
;
PROBLEM: Low Bond Precision on  C-C Bonds ...............     0.0145 Ang.
RESPONSE: Data were collected to 55 degrees in 2 theta with fine unit cell
esd's

;
